# Supplementary material for: A novel taxonomic database for eukaryotic mitochondrial cytochrome oxidase subunit I gene (eKOI), with a focus on protists diversity
Source: Database (Oxford). 2025 Sep 24;2025:baaf057. doi: 10.1093/database/baaf057 (PMC12462617; doi:10.1093/database/baaf057)
Supplement: baaf057_Supplemental_File [file baaf057_supplemental_file.zip › 3_ASV_metabarcoding/gastrotricha.fasta]

>A3-1-COI_ASV6369_57
GGTACAGGATGAACTGTATATCCCCCGCTGTCTAGAATTGTAGCCCACGGAGGAGGGAGAGTAGATTTCGCAATTTTCTCTCTTCACCTTGCTGGTGCTTCTTCTATTCTAGGGGCAGTAAACTTTATTTCTACAACGCTAAACATGCGAGGACCTGGGGTTACTTTCGAGCGACTGCCTCTATTCGTATGAGCTGCTGTTATTACAGTGGTGCTTCTGCTTCTTTCGCTTCCTGTATTTGCAGGGGCTATTACTATGCTTCTTACAGATCGAAACTTTAACACTAGATTTTTCGACCCAGCTGGTGGGGGAGACCCTATTCTGTACCAGCACCTGTTCTGATTTTTTGGGCACCCCGAAGTCTA
>A5-1-COI_ASV4303_79
GGAACAGGATGAACAGTATATCCCGCTGTCTAGAATTGTAGCCCACGGAGGAGGGAGAGTAGATTTCGCAATTTTCTCTCTTCACCTTGCTGGTGCTTCTTCTATTCTAGGGGCAGTAAACTTTATTTCTACAACGCTAAACATGCGAGGACCTGGGGTTACTTTCGAGCGACTGCCTCTATTCGTATGAGCTGCTGTTATTACAGTGGTGCTTCTGCTTCTTTCGCTTCCTGTATTTGCAGGGGCTATTACTATGCTTCTTACAGATCGAAACTTTAACACTAGATTTTTCGACCCAGCTGGTGGGGGAGACCCTATTCTGTACCAGCACCTGTTCTGATTTTTTGGGCACCCCGAAGTCTA
>A5-1-COI_ASV5170_68
GGAACAGGATGAACAGTATATCCCGCTGTCTAGAATTGTAGCCCACGGAGGAGGGAGAGTAGATTTCGCAATTTTCTCTCTTCACCTTGCTGGTGCTTCTTCTATTCTAGGGGCAGTAAACTTTATTTCTACAACGCTAAACATGCGAGGACCTGGGGTTACTTTCGAGCGACTGCCTCTATTCGTATGAGCTGCTGTTATTACAGTGGTGCTTCTGCTTCTTTCGCTTCCTGTATTTGCAGGGGCTATTACTATGCTTCTTACAGATCGAAACTTTAACACTAGATTTTTCGACCCAGCTGGTGGGGGAGACCCTATTCTGTACCAGCACCTGTTCTGATTTTTTGGGCACCCCGAGGTCTA
>A5-2-COI_ASV6971_53
GGAACTGGTTGAACAGTTTACCCTCCTCTGGCTGGGATTGTGGCTCACGGAGGTAGGAGAGTAGATTTCGCAATTTTCTCTCTTCACCTTGCGGGTGCTTCTTCCATTCTAGGGGCTGTAAACTTTATTTCAACTACGCTTAATATGCGAGGGCCTGGGGTTACTTTCGAGCGACTTCCTCTTTTCGTATGGGCTTCAGTAATTACAGTAGTGCTTCTACTTCTATCACTTCCAGTGCTAGCGGGAGCAATTACTATGCTACTGACTGATCGAAACTTCAATACCAGATTTTTCGACCCAGCAGGTGGTGGTGACCCAATTCTTTACCAGCACCTTTTCTGATTCTTTGGGCATCCCGAAGTCTA
>B2-1-COI_ASV12577_22
GGAACAGGTTGAACTGTTTATCCTCCTCTATCTGGAATTGTGGCACACGGAGGTAGGAGAGTAGATTTTGCAATTTTCTCTCTTCACCTTGCTGGTGCTTCTTCTATTTTAGGGGCTGTAAACTTTATTTCAACTACGCTTAATATGCGAGGGCCTGGGGTTACTTTCGAGCGACTTCCTCTTTTCGTATGAGCTTCTGTAATTACAGTAGTACTTCTTCTACTATCGCTTCCAGTGCTAGCAGGAGCAATTACTATGCTACTTACAGATCGAAACTTCAATACTAGATTTTTCGACCCAGCAGGTGGTGGTGACCCAATTCTATATCAGCACCTATTCTGGTTCTTCGGCCATCCCGAAGTCTA
>BK1BC1_4_806
tctatctggaattgttgcacacgcaggtgggagagttgattttgctattttctctctacatttagctggtgcttcttcaattctaggtgcagtaaactttatttctactactattaacatgcgaggagcaggggttactttcgagcgacttcctctcttcgtatgagcagctgttattactgtggtgctactaattctatcacttcctgtatttgctgggggtattactatgctactgacagatcgaaacttaaacactagattcttcgatccagctgggggtggtgacccaattctatatcagcacttgttc
>BK2BB1_1_291
tttggctggaattgttgcccacgcaggtggaagagttgattttgctattttctctttacacttagctggtgcctcttctattctaggtgctgtaaactttatttctactacgcttaacatgcgaggtgcaggagttacttttgagcgacttcctctatttgtatgagctgctgtaattactgtagtacttctattactttccctacctgtatttgctgggggtattactatgctactcactgatcgaaactttaacacaagattcttcgacccagcaggtggtggtgatcctattctatatcagcatttattc
>BK2BB1_5_5185
ctttggctggaattgttgcccacgcaggtggaagagttgattttgctattttctctttacacttagctggtgcctcttctattctaggtgctgtaaactttatttctactacgcttaacatgcgaggtgcaggagttacttttgagcgacttcctctatttgtatgagctgctgtaattactgtagtacttctattactttccctacctgtatttgctgggggtattactatgctactcactgatcgaaactttaacacaagattcttcgacccagcaggtggtggtgatcctattctatatcagcatttattc
>BK2BC1_1_322
tttggctggaattgttgcccacgcaggtggaagagttgattttgctattttctctttacacttagctggtgcctcttctattctaggtgctgtaaactttatttctactacgcttaacatgcgaggtgcaggagttacttttgagcgacttcctctatttgtatgagctgctgtaattactgtagtacttctattactttccctacctgtatttgctgggggtattactatgctactcactgatcgaaactttaacacaagattcttcgacccagcaggtggtggtgatcctattctatatcagcatttattc
>BK3BA1_1_394
tttggctggaattgttgcccacgcaggtggaagagttgattttgctattttctctttacacttagctggtgcctcttctattctaggtgctgtaaactttatttctactacgcttaacatgcgaggtgcaggagttacttttgagcgacttcctctatttgtatgagctgctgtaattactgtagtacttctattactttccctacctgtatttgctgggggtattactatgctactcactgatcgaaactttaacacaagattcttcgacccagcaggtggtggtgatcctattctatatcagcatttattc
>BK3BA1_1_3471
tttggctggaattgttgcccacgcaggtggaatagttgattttgctattttctctttacacttagctggtgcctcttctattctaggtgctgtaaactttatttctactacgcttaacatgcgaggtgcaggagttacttttgagcgacttcctctatttgtatgagctgctgtaattactgtagtacttctattactttccctacctgtatttgctgggggtattactatgctactcactgatcgaaactttaacacaagattcttcgacccagcaggtggtggtgatcctattctatatcagcatttattc
>BK3BA1_1_3658
tttggctggaattgttgcccacgcaggtggaagagttgattttgctattttctctttacacttagctggtgcctcttctattctaggtgctgtaaactttatttctactacgcttaacatgcgaggtgcaggagttacttttgagcgacttcctctatttgtatgagctgctgtaattactgtagtacttctattactttccctacctgtatttgctgggggtattactatgctactcactgatcgaaactttaacacaagattcttcgacccagcaggtggtggtgatcctattctatatcagcatttatt
>BK3BA1_1_4114
ctttggctggaattgttgcccacgcaggtggaagagttgattttgctattttctctttacacttagctggtgcctcttctattctaggtgctgtaaactttatttctactacgcttaacatgcgaggtgcaggagttacttttgagcgacttcctctatttgtatgagctgctgtaattactgtagtacttctattactttccctacctgtatttgctgggggtattactatgctactcactgatcgaaactttaacacaagattcttcgacccagcaggtggtggtgatcctattctatatcagcatttattc
>BK3BA1_2_394
tttggctggaattgttgcccacgcaggtggaagagttgattttgctattttctctttacacttagctggtgcctcttctattctaggtgctgtaaactttatttctactacgcttaacatgcgaggtgcaggagttacttttgagcgacttcctctatttgtatgagctgctgtaattactgtagtacttctattactttccctacctgtatttgctgggggtattactatgctactcactgatcgaaactttaacacaagattcttcgacccagcaggtggtggtgatcctattctatatcagcatttattc
>BK3BA1_2_3593
tttggctggaattgttgcccacgcaggtggaatagttgattttgctattttctctttacacttagctggtgcctcttctattctaggtgctgtaaactttatttctactacgcttaacatgcgaggtgcaggagttacttttgagcgacttcctctatttgtatgagctgctgtaattactgtagtacttctattactttccctacctgtatttgctgggggtattactatgctactcactgatcgaaactttaacacaagattcttcgacccagcaggtggtggtgatcctattctatatcagcatttattc
>BK3BA1_2_3752
tttggctggaattgttgcccacgcaggtggaagagttgattttgctattttctctttacacttagctggtgcctcttctattctaggtgctgtaaactttatttctactacgcttaacatgcgaggtgcaggagttacttttgagcgacttcctctatttgtatgagctgctgtaattactgtagtacttctattactttccctacctgtatttgctgggggtattactatgctactcactgatcgaaactttaacacaagattcttcgacccagcaggtggtggtgatcctattctatatcagcatttatt
>BK3BA1_2_4008
ttggctggaattgttgcccacgcaggtggaagagttgattttgctattttctctttacacttagctggtgcctcttctattctaggtgctgtaaactttatttctactacgcttaacatgcgaggtgcaggagttacttttgagcgacttcctctatttgtatgagctgctgtaattactgtagtacttctattactttccctacctgtatttgctgggggtattactatgctactcactgatcgaaactttaacacaagattcttcgacccagcaggtggtggtgatcctattctatatcagcatttattc
>BK3BA1_2_4229
ctttggctggaattgttgcccacgcaggtggaagagttgattttgctattttctctttacacttagctggtgcctcttctattctaggtgctgtaaactttatttctactacgcttaacatgcgaggtgcaggagttacttttgagcgacttcctctatttgtatgagctgctgtaattactgtagtacttctattactttccctacctgtatttgctgggggtattactatgctactcactgatcgaaactttaacacaagattcttcgacccagcaggtggtggtgatcctattctatatcagcatttattc
>BK3BA1_3_431
tttggctggaattgttgcccacgcaggtggaagagttgattttgctattttctctttacacttagctggtgcctcttctattctaggtgctgtaaactttatttctactacgcttaacatgcgaggtgcaggagttacttttgagcgacttcctctatttgtatgagctgctgtaattactgtagtacttctattactttccctacctgtatttgctgggggtattactatgctactcactgatcgaaactttaacacaagattcttcgacccagcaggtggtggtgatcctattctatatcagcatttattc
>BK3BA1_3_4223
tttggctggaattgttgcccacgcaggtggaagagttgattttgctattttctctttacacttagctggtgcctcttctattctaggtgctgtaaactttatttctactacgcttaacatgcgaggtgcaggagttacttttgagcgacttcctctatttgtatgagctgctgtaattactgtagtacttctattactttccctacctgtatttgctgggggtattactatgctactcactgatcgaaactttaacacaagattcttcgacccagcaggtggtggtgatcctattctatatcagcatttatt
>BK3BA1_3_4568
ttggctggaattgttgcccacgcaggtggaagagttgattttgctattttctctttacacttagctggtgcctcttctattctaggtgctgtaaactttatttctactacgcttaacatgcgaggtgcaggagttacttttgagcgacttcctctatttgtatgagctgctgtaattactgtagtacttctattactttccctacctgtatttgctgggggtattactatgctactcactgatcgaaactttaacacaagattcttcgacccagcaggtggtggtgatcctattctatatcagcatttattc
>BK3BA1_3_4849
ctttggctggaattgttgcccacgcaggtggaagagttgattttgctattttctctttacacttagctggtgcctcttctattctaggtgctgtaaactttatttctactacgcttaacatgcgaggtgcaggagttacttttgagcgacttcctctatttgtatgagctgctgtaattactgtagtacttctattactttccctacctgtatttgctgggggtattactatgctactcactgatcgaaactttaacacaagattcttcgacccagcaggtggtggtgatcctattctatatcagcatttattc
>BK3BA1_4_435
tttggctggaattgttgcccacgcaggtggaagagttgattttgctattttctctttacacttagctggtgcctcttctattctaggtgctgtaaactttatttctactacgcttaacatgcgaggtgcaggagttacttttgagcgacttcctctatttgtatgagctgctgtaattactgtagtacttctattactttccctacctgtatttgctgggggtattactatgctactcactgatcgaaactttaacacaagattcttcgacccagcaggtggtggtgatcctattctatatcagcatttattc
>BK3BA1_4_5667
tttggctggaattgttgcccacgcaggtggaagagttgattttgctattttctctttacacttagctggtgcctcttctattctaggtgctgtaaactttatttctactacgcttaacatgcgaggtgcaggagttacttttgagcgacttcctctatttgtatgagctgctgtaattactgtagtacttctattactttccctacctgtatttgctgggggtattactatgctactcactgatcgaaactttaacacaagattcttcgacccagcaggtggtggtgatcctattctatatcagcatttatt
>BK3BA1_5_399
tttggctggaattgttgcccacgcaggtggaagagttgattttgctattttctctttacacttagctggtgcctcttctattctaggtgctgtaaactttatttctactacgcttaacatgcgaggtgcaggagttacttttgagcgacttcctctatttgtatgagctgctgtaattactgtagtacttctattactttccctacctgtatttgctgggggtattactatgctactcactgatcgaaactttaacacaagattcttcgacccagcaggtggtggtgatcctattctatatcagcatttattc
>BK3BA1_5_3924
tttggctggaattgttgcccacgcaggtggaagagttgattttgctattttctctttacacttagctggtgcctcttctattctaggtgctgtaaactttatttctactacgcttaacatgcgaggtgcaggagttacttttgagcgacttcctctatttgtatgagctgctgtaattactgtagtacttctattactttccctacctgtatttgctgggggtattactatgctactcactgatcgaaactttaacacaagattcttcgacccagcaggtggtggtgatcctattctatatcagcatttatt
>BK3BC1_2_484
tttggctggaattgttgcccacgcaggtggaagagttgattttgctattttctctttacacttagctggtgcctcttctattctaggtgctgtaaactttatttctactacgcttaacatgcgaggtgcaggagttacttttgagcgacttcctctatttgtatgagctgctgtaattactgtagtacttctattactttccctacctgtatttgctgggggtattactatgctactcactgatcgaaactttaacacaagattcttcgacccagcaggtggtggtgatcctattctatatcagcatttattc
>BK3SA1_3_380
tttggctggaattgttgcccacgcaggtggaagagttgattttgctattttctctttacacttagctggtgcctcttctattctaggtgctgtaaactttatttctactacgcttaacatgcgaggtgcaggagttacttttgagcgacttcctctatttgtatgagctgctgtaattactgtagtacttctattactttccctacctgtatttgctgggggtattactatgctactcactgatcgaaactttaacacaagattcttcgacccagcaggtggtggtgatcctattctatatcagcatttattc
>BK4BB1_1_7578
tttggctggaattgttgcccacgcaggtggaatagttgattttgctattttctctttacacttagctggtgcctcttctattctaggtgctgtaaactttatttctactacgcttaacatgcgaggtgcaggagttacttttgagcgacttcctctatttgtatgagctgctgtaattactgtagtacttctattactttccctacctgtatttgctgggggtattactatgctactcactgatcgaaactttaacacaagattcttcgacccagcaggtggtggtgatcctattctatatcagcatttattc
>BK4BC1_2_573
tttggctggaattgttgcccacgcaggtggaagagttgattttgctattttctctttacacttagctggtgcctcttctattctaggtgctgtaaactttatttctactacgcttaacatgcgaggtgcaggagttacttttgagcgacttcctctatttgtatgagctgctgtaattactgtagtacttctattactttccctacctgtatttgctgggggtattactatgctactcactgatcgaaactttaacacaagattcttcgacccagcaggtggtggtgatcctattctatatcagcatttattc
>BK5BC1_2_573
tttggctggaattgttgcccacgcaggtggaagagttgattttgctattttctctttacacttagctggtgcctcttctattctaggtgctgtaaactttatttctactacgcttaacatgcgaggtgcaggagttacttttgagcgacttcctctatttgtatgagctgctgtaattactgtagtacttctattactttccctacctgtatttgctgggggtattactatgctactcactgatcgaaactttaacacaagattcttcgacccagcaggtggtggtgatcctattctatatcagcatttattc
>BK6BC1_3_519
tttggctggaattgttgcccacgcaggtggaagagttgattttgctattttctctttacacttagctggtgcctcttctattctaggtgctgtaaactttatttctactacgcttaacatgcgaggtgcaggagttacttttgagcgacttcctctatttgtatgagctgctgtaattactgtagtacttctattactttccctacctgtatttgctgggggtattactatgctactcactgatcgaaactttaacacaagattcttcgacccagcaggtggtggtgatcctattctatatcagcatttattc
>BK6BC1_3_8014
gctagcaggaattgtgtcccacgcaggtggaagggtagactttgctattttttctcttcatttagcaggtgcctcttcaattcttggggctgtaaacttcatttcgactacagtaaacatgcgaggagcaggggttactttcgagcggcttcctctgttcgtatgagctgcagtaattactgttgtgttattgcttctgtcccttcctgtatttgcaggaggtatcactatgcttttaaccgaccgaaactttaacacaagattctttgacccagcgggtggtggggaccctatcctgtatcagcacttgttt
>BK6BC1_3_8650
tttggctggaattgttgcccacgcaggtggaagagttgattttgctattttctctttacacttagctggtgcctcttctattctaggtgctgtaaactttatttctactacgcttaacatgcgaggtgcaggagttacttttgagcgacttcctctatttgtatgagctgctgtaattactgtagtacttctattactttccctacctgtatttgctgggggtattactatgctactcactgatcgaaactttaacacaagattcttcgacccagcaggtggtggtgatcctattctatatcagcatttatt
>BK6BC1_5_535
tttggctggaattgttgcccacgcaggtggaagagttgattttgctattttctctttacacttagctggtgcctcttctattctaggtgctgtaaactttatttctactacgcttaacatgcgaggtgcaggagttacttttgagcgacttcctctatttgtatgagctgctgtaattactgtagtacttctattactttccctacctgtatttgctgggggtattactatgctactcactgatcgaaactttaacacaagattcttcgacccagcaggtggtggtgatcctattctatatcagcatttattc
>BK6SB1_2_474
tttggctggaattgttgcccacgcaggtggaagagttgattttgctattttctctttacacttagctggtgcctcttctattctaggtgctgtaaactttatttctactacgcttaacatgcgaggtgcaggagttacttttgagcgacttcctctatttgtatgagctgctgtaattactgtagtacttctattactttccctacctgtatttgctgggggtattactatgctactcactgatcgaaactttaacacaagattcttcgacccagcaggtggtggtgatcctattctatatcagcatttattc
>BK7BA1_1_314
tttggctggaattgttgcccacgcaggtggaagagttgattttgctattttctctttacacttagctggtgcctcttctattctaggtgctgtaaactttatttctactacgcttaacatgcgaggtgcaggagttacttttgagcgacttcctctatttgtatgagctgctgtaattactgtagtacttctattactttccctacctgtatttgctgggggtattactatgctactcactgatcgaaactttaacacaagattcttcgacccagcaggtggtggtgatcctattctatatcagcatttattc
>BK7BA1_2_596
tttggctggaattgttgcccacgcaggtggaagagttgattttgctattttctctttacacttagctggtgcctcttctattctaggtgctgtaaactttatttctactacgcttaacatgcgaggtgcaggagttacttttgagcgacttcctctatttgtatgagctgctgtaattactgtagtacttctattactttccctacctgtatttgctgggggtattactatgctactcactgatcgaaactttaacacaagattcttcgacccagcaggtggtggtgatcctattctatatcagcatttattc
>BK7BA1_2_7851
tttggctggaattgttgcccacgcaggtggaatagttgattttgctattttctctttacacttagctggtgcctcttctattctaggtgctgtaaactttatttctactacgcttaacatgcgaggtgcaggagttacttttgagcgacttcctctatttgtatgagctgctgtaattactgtagtacttctattactttccctacctgtatttgctgggggtattactatgctactcactgatcgaaactttaacacaagattcttcgacccagcaggtggtggtgatcctattctatatcagcatttattc
>BK7BA1_2_9437
ctttggctggaattgttgcccacgcaggtggaagagttgattttgctattttctctttacacttagctggtgcctcttctattctaggtgctgtaaactttatttctactacgcttaacatgcgaggtgcaggagttacttttgagcgacttcctctatttgtatgagctgctgtaattactgtagtacttctattactttccctacctgtatttgctgggggtattactatgctactcactgatcgaaactttaacacaagattcttcgacccagcaggtggtggtgatcctattctatatcagcatttattc
>BK7BA1_3_586
tttggctggaattgttgcccacgcaggtggaagagttgattttgctattttctctttacacttagctggtgcctcttctattctaggtgctgtaaactttatttctactacgcttaacatgcgaggtgcaggagttacttttgagcgacttcctctatttgtatgagctgctgtaattactgtagtacttctattactttccctacctgtatttgctgggggtattactatgctactcactgatcgaaactttaacacaagattcttcgacccagcaggtggtggtgatcctattctatatcagcatttattc
>BK7BA1_3_7426
tttggctggaattgttgcccacgcaggtggaatagttgattttgctattttctctttacacttagctggtgcctcttctattctaggtgctgtaaactttatttctactacgcttaacatgcgaggtgcaggagttacttttgagcgacttcctctatttgtatgagctgctgtaattactgtagtacttctattactttccctacctgtatttgctgggggtattactatgctactcactgatcgaaactttaacacaagattcttcgacccagcaggtggtggtgatcctattctatatcagcatttattc
>BK7BA1_3_7824
tttggctggaattgttgcccacgcaggtggaagagttgattttgctattttctctttacacttagctggtgcctcttctattctaggtgctgtaaactttatttctactacgcttaacatgcgaggtgcaggagttacttttgagcgacttcctctatttgtatgagctgctgtaattactgtagtacttctattactttccctacctgtatttgctgggggtattactatgctactcactgatcgaaactttaacacaagattcttcgacccagcaggtggtggtgatcctattctatatcagcatttatt
>BK7BA1_3_8427
ttggctggaattgttgcccacgcaggtggaagagttgattttgctattttctctttacacttagctggtgcctcttctattctaggtgctgtaaactttatttctactacgcttaacatgcgaggtgcaggagttacttttgagcgacttcctctatttgtatgagctgctgtaattactgtagtacttctattactttccctacctgtatttgctgggggtattactatgctactcactgatcgaaactttaacacaagattcttcgacccagcaggtggtggtgatcctattctatatcagcatttattc
>BK7BA1_4_574
tttggctggaattgttgcccacgcaggtggaagagttgattttgctattttctctttacacttagctggtgcctcttctattctaggtgctgtaaactttatttctactacgcttaacatgcgaggtgcaggagttacttttgagcgacttcctctatttgtatgagctgctgtaattactgtagtacttctattactttccctacctgtatttgctgggggtattactatgctactcactgatcgaaactttaacacaagattcttcgacccagcaggtggtggtgatcctattctatatcagcatttattc
>BK7BA1_4_6638
tttggctggaattgttgcccacgcaggtggaatagttgattttgctattttctctttacacttagctggtgcctcttctattctaggtgctgtaaactttatttctactacgcttaacatgcgaggtgcaggagttacttttgagcgacttcctctatttgtatgagctgctgtaattactgtagtacttctattactttccctacctgtatttgctgggggtattactatgctactcactgatcgaaactttaacacaagattcttcgacccagcaggtggtggtgatcctattctatatcagcatttattc
>BK7BA1_5_586
tttggctggaattgttgcccacgcaggtggaagagttgattttgctattttctctttacacttagctggtgcctcttctattctaggtgctgtaaactttatttctactacgcttaacatgcgaggtgcaggagttacttttgagcgacttcctctatttgtatgagctgctgtaattactgtagtacttctattactttccctacctgtatttgctgggggtattactatgctactcactgatcgaaactttaacacaagattcttcgacccagcaggtggtggtgatcctattctatatcagcatttattc
>BK7BA1_5_7811
tttggctggaattgttgcccacgcaggtggaatagttgattttgctattttctctttacacttagctggtgcctcttctattctaggtgctgtaaactttatttctactacgcttaacatgcgaggtgcaggagttacttttgagcgacttcctctatttgtatgagctgctgtaattactgtagtacttctattactttccctacctgtatttgctgggggtattactatgctactcactgatcgaaactttaacacaagattcttcgacccagcaggtggtggtgatcctattctatatcagcatttattc
>BK7BA1_5_8223
tttggctggaattgttgcccacgcaggtggaagagttgattttgctattttctctttacacttagctggtgcctcttctattctaggtgctgtaaactttatttctactacgcttaacatgcgaggtgcaggagttacttttgagcgacttcctctatttgtatgagctgctgtaattactgtagtacttctattactttccctacctgtatttgctgggggtattactatgctactcactgatcgaaactttaacacaagattcttcgacccagcaggtggtggtgatcctattctatatcagcatttatt
>BK7BA1_5_8891
ttggctggaattgttgcccacgcaggtggaagagttgattttgctattttctctttacacttagctggtgcctcttctattctaggtgctgtaaactttatttctactacgcttaacatgcgaggtgcaggagttacttttgagcgacttcctctatttgtatgagctgctgtaattactgtagtacttctattactttccctacctgtatttgctgggggtattactatgctactcactgatcgaaactttaacacaagattcttcgacccagcaggtggtggtgatcctattctatatcagcatttattc
>BK7BB1_1_514
tttggctggaattgttgcccacgcaggtggaagagttgattttgctattttctctttacacttagctggtgcctcttctattctaggtgctgtaaactttatttctactacgcttaacatgcgaggtgcaggagttacttttgagcgacttcctctatttgtatgagctgctgtaattactgtagtacttctattactttccctacctgtatttgctgggggtattactatgctactcactgatcgaaactttaacacaagattcttcgacccagcaggtggtggtgatcctattctatatcagcatttattc
>BK7BB1_1_5383
tttggctggaattgttgcccacgcaggtggaatagttgattttgctattttctctttacacttagctggtgcctcttctattctaggtgctgtaaactttatttctactacgcttaacatgcgaggtgcaggagttacttttgagcgacttcctctatttgtatgagctgctgtaattactgtagtacttctattactttccctacctgtatttgctgggggtattactatgctactcactgatcgaaactttaacacaagattcttcgacccagcaggtggtggtgatcctattctatatcagcatttattc
>BK7BB1_1_6345
ctttggctggaattgttgcccacgcaggtggaagagttgattttgctattttctctttacacttagctggtgcctcttctattctaggtgctgtaaactttatttctactacgcttaacatgcgaggtgcaggagttacttttgagcgacttcctctatttgtatgagctgctgtaattactgtagtacttctattactttccctacctgtatttgctgggggtattactatgctactcactgatcgaaactttaacacaagattcttcgacccagcaggtggtggtgatcctattctatatcagcatttattc
>BK7BB1_2_569
tttggctggaattgttgcccacgcaggtggaagagttgattttgctattttctctttacacttagctggtgcctcttctattctaggtgctgtaaactttatttctactacgcttaacatgcgaggtgcaggagttacttttgagcgacttcctctatttgtatgagctgctgtaattactgtagtacttctattactttccctacctgtatttgctgggggtattactatgctactcactgatcgaaactttaacacaagattcttcgacccagcaggtggtggtgatcctattctatatcagcatttattc
>BK7BB1_2_7128
ttggctggaattgttgcccacgcaggtggaagagttgattttgctattttctctttacacttagctggtgcctcttctattctaggtgctgtaaactttatttctactacgcttaacatgcgaggtgcaggagttacttttgagcgacttcctctatttgtatgagctgctgtaattactgtagtacttctattactttccctacctgtatttgctgggggtattactatgctactcactgatcgaaactttaacacaagattcttcgacccagcaggtggtggtgatcctattctatatcagcatttattc
>BK7BB1_3_479
tttggctggaattgttgcccacgcaggtggaagagttgattttgctattttctctttacacttagctggtgcctcttctattctaggtgctgtaaactttatttctactacgcttaacatgcgaggtgcaggagttacttttgagcgacttcctctatttgtatgagctgctgtaattactgtagtacttctattactttccctacctgtatttgctgggggtattactatgctactcactgatcgaaactttaacacaagattcttcgacccagcaggtggtggtgatcctattctatatcagcatttattc
>BK7BB1_3_3902
tctatctggaattgttgcacacgcaggtgggagagttgattttgctattttctctctacatttagctggtgcttcttcaattctaggtgcagtaaactttatttctactactattaacatgcgaggagcaggggttactttcgagcgacttcctctcttcgtatgagcagctgttattactgtggtgctactaattctatcacttcctgtatttgctgggggtattactatgctactgacagatcgaaacttaaacactagattcttcgatccagctgggggtggtgacccaattctatatcagcacttgttc
>BK7BB1_4_536
tttggctggaattgttgcccacgcaggtggaagagttgattttgctattttctctttacacttagctggtgcctcttctattctaggtgctgtaaactttatttctactacgcttaacatgcgaggtgcaggagttacttttgagcgacttcctctatttgtatgagctgctgtaattactgtagtacttctattactttccctacctgtatttgctgggggtattactatgctactcactgatcgaaactttaacacaagattcttcgacccagcaggtggtggtgatcctattctatatcagcatttattc
>BK7BB1_5_399
tttggctggaattgttgcccacgcaggtggaagagttgattttgctattttctctttacacttagctggtgcctcttctattctaggtgctgtaaactttatttctactacgcttaacatgcgaggtgcaggagttacttttgagcgacttcctctatttgtatgagctgctgtaattactgtagtacttctattactttccctacctgtatttgctgggggtattactatgctactcactgatcgaaactttaacacaagattcttcgacccagcaggtggtggtgatcctattctatatcagcatttattc
>BK7BC1_1_580
tttggctggaattgttgcccacgcaggtggaagagttgattttgctattttctctttacacttagctggtgcctcttctattctaggtgctgtaaactttatttctactacgcttaacatgcgaggtgcaggagttacttttgagcgacttcctctatttgtatgagctgctgtaattactgtagtacttctattactttccctacctgtatttgctgggggtattactatgctactcactgatcgaaactttaacacaagattcttcgacccagcaggtggtggtgatcctattctatatcagcatttattc
>BK7BC1_2_501
tttggctggaattgttgcccacgcaggtggaagagttgattttgctattttctctttacacttagctggtgcctcttctattctaggtgctgtaaactttatttctactacgcttaacatgcgaggtgcaggagttacttttgagcgacttcctctatttgtatgagctgctgtaattactgtagtacttctattactttccctacctgtatttgctgggggtattactatgctactcactgatcgaaactttaacacaagattcttcgacccagcaggtggtggtgatcctattctatatcagcatttattc
>BK7BC1_3_518
tttggctggaattgttgcccacgcaggtggaagagttgattttgctattttctctttacacttagctggtgcctcttctattctaggtgctgtaaactttatttctactacgcttaacatgcgaggtgcaggagttacttttgagcgacttcctctatttgtatgagctgctgtaattactgtagtacttctattactttccctacctgtatttgctgggggtattactatgctactcactgatcgaaactttaacacaagattcttcgacccagcaggtggtggtgatcctattctatatcagcatttattc
>BK7BC1_3_5407
tttggctggaattgttgcccacgcaggtggaagagttgattttgctattttctctttacacttagctggtgcctcttctattctaggtgctgtaaactttatttctactacgcttaacatgcgaggtgcaggagttacttttgagcgacttcctctatttgtatgagctgctgtaattactgtagtacttctattactttccctacctgtatttgctgggggtattactatgctactcactgatcgaaactttaacacaagattcttcgacccagcaggtggtggtgatcctattctatatcagcatttatt
>BK7BC1_3_6098
ctttggctggaattgttgcccacgcaggtggaagagttgattttgctattttctctttacacttagctggtgcctcttctattctaggtgctgtaaactttatttctactacgcttaacatgcgaggtgcaggagttacttttgagcgacttcctctatttgtatgagctgctgtaattactgtagtacttctattactttccctacctgtatttgctgggggtattactatgctactcactgatcgaaactttaacacaagattcttcgacccagcaggtggtggtgatcctattctatatcagcatttattc
>BK7BC1_4_501
tttggctggaattgttgcccacgcaggtggaagagttgattttgctattttctctttacacttagctggtgcctcttctattctaggtgctgtaaactttatttctactacgcttaacatgcgaggtgcaggagttacttttgagcgacttcctctatttgtatgagctgctgtaattactgtagtacttctattactttccctacctgtatttgctgggggtattactatgctactcactgatcgaaactttaacacaagattcttcgacccagcaggtggtggtgatcctattctatatcagcatttattc
>BK7BC1_4_4866
ttggctggaattgttgcccacgcaggtggaagagttgattttgctattttctctttacacttagctggtgcctcttctattctaggtgctgtaaactttatttctactacgcttaacatgcgaggtgcaggagttacttttgagcgacttcctctatttgtatgagctgctgtaattactgtagtacttctattactttccctacctgtatttgctgggggtattactatgctactcactgatcgaaactttaacacaagattcttcgacccagcaggtggtggtgatcctattctatatcagcatttattc
>BK7BC1_5_575
tttggctggaattgttgcccacgcaggtggaagagttgattttgctattttctctttacacttagctggtgcctcttctattctaggtgctgtaaactttatttctactacgcttaacatgcgaggtgcaggagttacttttgagcgacttcctctatttgtatgagctgctgtaattactgtagtacttctattactttccctacctgtatttgctgggggtattactatgctactcactgatcgaaactttaacacaagattcttcgacccagcaggtggtggtgatcctattctatatcagcatttattc
>BK7BC1_5_7098
tttggctggaattgttgcccacgcaggtggaatagttgattttgctattttctctttacacttagctggtgcctcttctattctaggtgctgtaaactttatttctactacgcttaacatgcgaggtgcaggagttacttttgagcgacttcctctatttgtatgagctgctgtaattactgtagtacttctattactttccctacctgtatttgctgggggtattactatgctactcactgatcgaaactttaacacaagattcttcgacccagcaggtggtggtgatcctattctatatcagcatttattc
>BK7BC1_5_8025
ttggctggaattgttgcccacgcaggtggaagagttgattttgctattttctctttacacttagctggtgcctcttctattctaggtgctgtaaactttatttctactacgcttaacatgcgaggtgcaggagttacttttgagcgacttcctctatttgtatgagctgctgtaattactgtagtacttctattactttccctacctgtatttgctgggggtattactatgctactcactgatcgaaactttaacacaagattcttcgacccagcaggtggtggtgatcctattctatatcagcatttattc
>BK7SB1_5_526
tttggctggaattgttgcccacgcaggtggaagagttgattttgctattttctctttacacttagctggtgcctcttctattctaggtgctgtaaactttatttctactacgcttaacatgcgaggtgcaggagttacttttgagcgacttcctctatttgtatgagctgctgtaattactgtagtacttctattactttccctacctgtatttgctgggggtattactatgctactcactgatcgaaactttaacacaagattcttcgacccagcaggtggtggtgatcctattctatatcagcatttattc
>BVI06__002704286
gctatctggaatcgtagcccacgctggtgggagggtggattttgctattttctctcttcaccttgctggtgcttcttctattttaggtgctgttaattttatttcaacaactatcaacatgcgaggggctggtgtaactttcgagcgacttccactatttgtgtgggctgccgtaattacagtagtcctactaattctgtcacttcccgtttttgctggtggaattaccatgctacttacagatcgaaacttcaacactaggtttttcgaccctgctggtggaggtgacccaattctatatcagcatttattc
>BVI06__002854163
tctagctgggattgtttctcacgcaggaggaagagtagatttcgctattttttctcttcacttggctggtgcctcttcaattttaggtgctgttaactttatttcaactacagtaaacatgcgtggagcaggggtaactttcgagcgacttcctctattcgtgtgagcagtagttattactgtagtccttcttcttctatccttacctgtattcgctggtgggattactatgcttttgacggatcgaaactttaacacaaggttcttcgatccagctggtggtggtgaccctgttctatatcagcatattttc
>COI_19_242_W25_Water_Bautino_1_1054
gctatctgggattgttgcccacggtggtggtagggtagactttgcaattttctctcttcacattgcgggtatttcttctattttgggggcaattaactttattgctacaactcttaacatgcgaggacctggagttactttcgagcgacttccactattcgtttgggctgcagtaattacggtagttctgctacttctttctcttccggttttcgctggagggcttactatgctactaactgatcgaaacctaaatactagatttttcgacccggctggtggtggtgaccctattttatatcagcatttattc
>COI_19_242_W25_Water_Bautino_1_1329
tctagctgggattgttgcccacggtggtggaagagtagactttgccattttctctcttcacgttgccgggatttcttctattttaggagctgttaactttattgctacgactcttaacatgcgaggaccaggggttactttcgagcgacttcccctttttgtttgagcagcagtaattacagtggttcttctacttctatccctaccggttttcgctggtgggcttactatgctattaactgatcgaaatctaaacactagatttttcgacccagctggtggtggtgaccctattctataccagcaccttttc
>COI_19_244_W27_Water_Bautino_1_325
gctatctgggattgttgcccacggtggtggtagggtagactttgcaattttctctcttcacattgcgggtatttcttctattttgggggcaattaactttattgctacaactcttaacatgcgaggacctggagttactttcgagcgacttccactattcgtttgggctgcagtaattacggtagttctgctacttctttctcttccggttttcgctggagggcttactatgctactaactgatcgaaacctaaatactagatttttcgacccggctggtggtggtgaccctattttatatcagcatttattc
>COI_19_245_W28_Water_Bautino_1_112
tctagctgggattgttgcccacggtggtggaagagtagactttgccattttctctcttcacgttgccgggatttcttctattttaggagctgttaactttattgctacgactcttaacatgcgaggaccaggggttactttcgagcgacttcccctttttgtttgagcagcagtaattacagtagttcttctacttctatctctaccggttttcgctggtgggcttactatgctattaactgatcgaaatctaaacactagatttttcgacccagctggtggtggtgaccctattctataccagcaccttttc
>COI_19_245_W28_Water_Bautino_1_2184
tctagcaggcattgtagcccacggaggtagaagagttgattttgctattttctctctacaccttgctggtgcatcttcaattttaggggcagtgaattttatttctactactcttaatatgcgagggcctggtgttactttcgagcgacttcctcttttcgtatgagctgctgtgattactgtagtactactacttctatctcttccagttctagcgggagggattaccatgctactaactgaccgaaacctaaacactaggtttttcgacccagctggtggtggtgaccctattctatatcagcaccttttc
>COI_19_553_W36_Water_Bautino_1_899
tctgtcaggtattgtggcccacggtggtagaagagttgattttgctattttctctctacaccttgctggtgcttcttcgattttaggtgcagttaattttatttcaactactctaaatatgcgagggcctggtgttactttcgagcgacttcctctgtttgtttgggcggctgtgattactgtggttcttctacttttatcacttccggtcctagccgggggaatcactatgctactgactgatcggaaccttaatactaggtttttcgacccggctggtggtggtgaccctattttataccagcaccttttc
>COI_20_557_W59_Water_Offshore_1_1671
gctgtctgggattgttgcccacggtggtggtagggtagactttgcaattttctctcttcacattgcgggtatttcttctattttgggggcaattaactttattgctacaactcttaacatgcgaggacctggagttactttcgagcgacttccactattcgtttgggctgcagtaattacggtagttctgctacttctttctcttccggttttcgctggagggcttactatgctactaactgatcgaaacctaaatactagatttttcgacccggctggtggtggtgaccctattttatatcagcatttattc
>COI_20_557_W59_Water_Offshore_1_2085
gctatctgggattgttgcccacggtggtggtagggtagactttgcaattttctctcttcacattgcgggtatttcttctattttgggggcaattaactttattgctacaactcttaacatgcgaggacctggagttactttcgagcgacttccactattcgtttgggctgcagtaattacggtagttctgctacttctttctcttccggttttcgctggagggcttactatgctactaactgatcgaaacctaaatactagatttttcgacccggctggtggtggtgaccctattttatatcagcatttattc
>COI_21_246_W67_Water_Offshore_1_89
cctatcagggattgtagcccacggtggtggaagggtggattttgcaattttctctttacaccttgctggtgcttcttctattttaggggctgtaaactttatttctacagctattaacatgcgagggccaggggtgacatttgaacgaatgcctcttttcgtttgagctgctgttattacagtagtgcttctgcttttatcccttccagtatttgctggtgctattactatgcttttaacggatcgaaacttcaatactagatttttcgatcctgctggtggtggtgaccctattctataccagcacttgttt
>COI_21_246_W67_Water_Offshore_1_111
ctatcagggattgtagcccacggtggtggaagggtggattttgcaattttctctttacaccttgctggtgcttcttctattttaggggctgtaaactttatttctacagctattaacatgcgagggccaggggtgacatttgaacgaatgcctcttttcgtttgagctgctgttattacagtagtgcttctgcttttatcccttccagtatttgctggtgctattactatgcttttaacggatcgaaacttcaatactagatttttcgatcctgctggtggtggtgaccctattctataccagcacttgttt
>COI_21_251_S56_Sediment_Offshore_1_571
tctatcgggtattgtagcccacggaggtaggagagttgatttcgcaattttctctcttcaccttgctggtgcttcttcaattttaggagcagttaattttatttcaactactcttaacatgcgaggacctggtgttactttcgagcgacttcctcttttcgtatgggctgctgtaattacagtagttcttctactactttctctaccggttctggcgggaggaatcactatgctactaacggatcgaaatctaaacactagatttttcgacccagctggtggtggtgaccctattctatatcagcacctgttc
>COI_21_553_S58_Sediment_Offshore_1_34
tggcaggtattttagcccacggtggtagaagagtagattttgctattttctctctacaccttgctggtgcttcttcaattttaggagcaattaattttatttcaactgctcttaacatgcgagggcctggtgttactttcgagcgacttcctctgtttgtatgagctgctgtgattactgtagtccttctacttctatcacttccagttttagcaggagggattactatgctgctaactgatcgaaaccttaacacaaggtttttcgacccagctggtggtggtgatcctattctatatcagcaccttttc
>COI_21_553_S58_Sediment_Offshore_1_36
ccctggcaggtattgtagcccacggtggtagaagagtagattttgctattttctctctacaccttgctggtgcttcttcaattttaggagcaattaattttatttcaactgctcttaacatgcgagggcctggtgttactttcgagcgacttcctctgtttgtatgagctgctgtgattactgtagtccttctacttctatcacttccagttttagcaggagggattactatgctgctaactgatcgaaaccttaacacaaggtttttcgacccagctggtggtggtgatcctattctatatcagcaccttttc
>COI_21_553_S58_Sediment_Offshore_1_73
cctggcaggtattgtagcccacggtggtagaagagtagattttgctattttctctctacaccttgctggtgcttcttcaattttaggagcaattaattttatttcaactgctcttaacatgcgagggcctggtgttactttcgagcgacttcctctgtttgtatgagctgctgtgattactgtagtccttctacttctatcacttccagttttagcaggagggattactatgctgctaactgatcgaaaccttaacacaaggtttttcgacccagctggtggtggtgatcctattctatatcagcaccttttc
>COI_21_553_S58_Sediment_Offshore_1_308
tttagcttctgctgttgctcacggtggtgctagagttgattttgcaattttctctcttcacttagcgggtgcttcttccattttaggtgctgtaaattttatttccacaacgcttaacatgcgaggtcctggggtaacatttgagcggcttcctcttttcgtgtgggcagctgtgattactgtagttcttctacttctatcccttcccgtgtttgcgggggctattactatgcttctaacggatcgaaactttaatactagattttttgatccggctggtgggggtgaccctattctataccagcacttattc
>COI_21_553_S58_Sediment_Offshore_1_409
tggcaggtattgtagcccacggtggtagaagagtagattttgctattttctctctacacctttctggtgcttcttcaattttaggagcaattaattttatttcaactgctcttaacatgcgagggcctggtgttactttcgagcgacttcctctgtttgtatgagctgctgtgattactgtagtccttctacttctatcacttccagttttagcaggagggattactatgctgctaactgatcgaaaccttaacacaaggtttttcgacccagctggtggtggtgatcctattctatatcagcaccttttc
>COI_21_553_S58_Sediment_Offshore_1_503
tctgtcaggtattgtggcccacggtggtagaagagttgattttgctattttctctctacaccttgctggtgcttcttcgattttaggtgcagttaattttatttcaactactctaaatatgcgagggcctggtgttactttcgagcggcttcctctgtttgtttgggcggctgtgattactgtggttcttctacttttatcacttccggtcctagccgggggaatcactatgctactgactgatcgaaaccttaatactaggtttttcgacccggctggtggtggtgaccctattttataccagcaccttttc
>COI_21_553_S58_Sediment_Offshore_1_530
ctggcaggtattgtagcccacggtggtagaagagtagattttgctattttctctctacaccttgctggtgcttcttcaattttaggagcaattaattttatttcaactgctcttaacatgcgagggcctggtgttactttcgagcgacttcctctgtttgtatgagctgctgtgattactgtagtccttctacttctatcacttccagttttagcaggagggattactatgctgctaactgatcgaaaccttaacacaaggtttttcgacccagctggtggtggtgatcctattctatatcagcaccttttc
>COI_21_553_S58_Sediment_Offshore_1_818
ctggcaggtattttagcccacggtggtagaagagtagattttgctattttctctctacaccttgctggtgcttcttcaattttaggagcaattaattttatttcaactgctcttaacatgcgagggcctggtgttactttcgagcgacttcctctgtttgtatgagctgctgtgattactgtagtccttctacttctatcacttccagttttagcaggagggattactatgctgctaactgatcgaaaccttaacacaaggtttttcgacccagctggtggtggtgatcctattctatatcagcaccttttc
>COI_21_553_S58_Sediment_Offshore_1_1385
tggcaggtattgtagcccacggtggtagaagagtagattttgctattttctctctacaccttgctggtgcttcttcaattttaggagcaattaattttatttcaactgctcttaacatgcgagggcctggtgttactttcgagcgacttcctctgtttgtatgagctgctgtgattactgtagtccttctacttctatcacttccagttttagcaggagggattactatgctgctaactgatcgaaaccttaacacaaggtttttcgacccagctggtggtggtgatcctattctatatcagcaccttttc
>COI_21_554_S59_Sediment_Offshore_1_149
tctgtcagggattgtggcccacggtggtagaagagttgattttgctattttctctctacaccttgctggtgcttcttcgattttaggtgcagttaattttatttcaactactctaaatatgcgagggcctggtgttactttcgagcggcttcctctgtttgtttgggcggctgtgattactgtggttcttctacttttatcacttccggtcctagccgggggaatcactatgctactgactgatcgaaaccttaatactaggtttttcgacccggctggtggtggtgaccctattttataccagcaccttttc
>COI_21_554_S59_Sediment_Offshore_1_254
tctgtcaggtattgtggcccacggtggtagaagagttgattttgctattttctctctacaccttgctggtgcttcttctattttaggtgcagttaattttatttcaactactctaaatatgcgagggcctggtgttactttcgagcggcttcctctgtttgtttgggcggctgtgattactgtggttcttctacttttatcacttccggtcctagccgggggaatcactatgctactgactgatcgaaaccttaatactaggtttttcgacccggctggtggtggtgaccctattttataccagcaccttttc
>COI_21_554_S59_Sediment_Offshore_1_580
tctgtcaggtattgtggcccacggtggtagaagagttgattttgctattttctctctacaccttgctggtgcttcttcgattttaggtgcagttaattttatttcaactactctaaatatgcgagggcctggtgttactttcgagcggcttcctctgtttgtttgggcggctgtgattactgtggttcttctacttttatcacttccggtcctagccgggggaatcactatgctactgactgatcgaaaccttaatactaggtttttcgacccggctggtggtggtgaccctattttataccagcaccttttc
>COI_21_555_S60_Sediment_Offshore_1_40
tctgtcaggtattgtggcccacggtggtagaagagttgattttgctattttctctctacaccttgctggtgcttcttcgattttaggtgcagttaattttatttcaactactctaaatatgcgagggcctggtgttactttcgagcggcttcctctgtttgtttgggcggctgtgattactgtggttcttctacttttatcacttccggtcctagccgggggaatcactatgctactgactgatcgaaaccttaatactaggtttttcgacccggctggtggtggtgaccctattttataccagcaccttttc
>COI_21_555_S60_Sediment_Offshore_1_90
tctatcgggtattgtagcccacggaggtaggagagttgatttcgcaattttctctcttcaccttgctggtgcttcttcaattttaggagcagttaattttatttcaactactcttaacatgcgaggacctggtgttactttcgagcgacttcctcttttcgtatgggctgctgtaattacagtagttcttctactactttctctaccggttctggcgggaggaatcactatgctactaacggatcgaaatctaaacactagatttttcgacccagctggtggtggtgaccctattctatatcagcacctgttc
>COI_21_555_S60_Sediment_Offshore_1_172
tggcaggtattgtagcccacggtggtagaagagtagattttgctattttctctctacaccttgctggtgcttcttcaattttatgagcaattaattttatttcaactgctcttaacatgcgagggcctggtgttactttcgagcgacttcctctgtttgtatgagctgctgtgattactgtagtccttctacttctatcacttccagttttagcaggagggattactatgctgctaactgatcgaaaccttaacacaaggtttttcgacccagctggtggtggtgatcctattctatatcagcaccttttc
>COI_21_555_S60_Sediment_Offshore_1_178
cctggcaggtattgtagcccacggtggtagaagagtagattttgctattttctctctacaccttgctggtgcttcttcaattttaggagcaattaattttatttcaactgctcttaacatgcgagggcctggcgttactttcgagcgacttcctctgtttgtatgagctgctgtgattactgtagtccttctacttctatcacttccagttttagcaggagggattactatgctgctaactgatcgaaaccttaacacaaggtttttcgacccagctggtggtggtgatcctattctatatcagcaccttttc
>COI_21_555_S60_Sediment_Offshore_1_320
cctggcaggtattgtagcccacggtggtagaatagtagattttgctattttctctctacaccttgctggtgcttcttcaattttaggagcaattaattttatttcaactgctcttaacatgcgagggcctggtgttactttcgagcgacttcctctgtttgtatgagctgctgtgattactgtagtccttctacttctatcacttccagttttagcaggagggattactatgctgctaactgatcgaaaccttaacacaaggtttttcgacccagctggtggtggtgatcctattctatatcagcaccttttc
>COI_21_555_S60_Sediment_Offshore_1_387
tggcaggtattgtagcccacggtggtagaagagtagattttgctattttctctctacacctttctggtgcttcttcaattttaggagcaattaattttatttcaactgctcttaacatgcgagggcctggtgttactttcgagcgacttcctctgtttgtatgagctgctgtgattactgtagtccttctacttctatcacttccagttttagcaggagggattactatgctgctaactgatcgaaaccttaacacaaggtttttcgacccagctggtggtggtgatcctattctatatcagcaccttttc
>COI_21_555_S60_Sediment_Offshore_1_393
cctggcaggtattgtagcccacggtggtagaagagtagattttgctattttctctctacaccttgctggtgcttcttcaattttaggagcaattaattttatttcaactgctcttaacatgcgagggcctggtgttactttcgagcgacttcctctgtttgtatgagctgctgtgattactgtagtccttctacttctatcacttccagttttagcaggagggattactatgctgctaactgatcgaaaccttaacacaaggtttttcgacccagctggtggtggtgatcctattctatatcagcaccttttc
>COI_21_555_S60_Sediment_Offshore_1_485
tggcaggtattgtagcccactgtggtagaagagtagattttgctattttctctctacaccttgctggtgcttcttcaattttaggagcaattaattttatttcaactgctcttaacatgcgagggcctggtgttactttcgagcgacttcctctgtttgtatgagctgctgtgattactgtagtccttctacttctatcacttccagttttagcaggagggattactatgctgctaactgatcgaaaccttaacacaaggtttttcgacccagctggtggtggtgatcctattctatatcagcaccttttc
>COI_21_555_S60_Sediment_Offshore_1_508
tggcaggtattttagcccacggtggtagaagagtagattttgctattttctctctacaccttgctggtgcttcttcaattttaggagcaattaattttatttcaactgctcttaacatgcgagggcctggtgttactttcgagcgacttcctctgtttgtatgagctgctgtgattactgtagtccttctacttctatcacttccagttttagcaggagggattactatgctgctaactgatcgaaaccttaacacaaggtttttcgacccagctggtggtggtgatcctattctatatcagcaccttttc
>COI_21_555_S60_Sediment_Offshore_1_598
tggcaggtattgtagcccacggtggtagaagagtagattttgctattttctctctacaccttgctggtgcttcttcaattttaggagcaattaattttatttcaactgctcttaacatgcgagggcctggtgttactttcgagcgacttcctctgtttgtatgagctgctgtgattactgtagtccttctacttctatcacttccagttttagcaggagggattactatgctgctaactgatcgaaaccttaacacaaggtttttcgacccagctggtggtggtgatcctattctatatcagcaccttttc
>COI_21_555_S60_Sediment_Offshore_1_644
gctatctgggattgttgcccacggtggtggtagggtagactttgcaattttctctcttcacattgcgggtatttcttctattttgggggcaattaactttattgctacaactcttaacatgcgaggacctggagttactttcgagcgacttccactattcgtttgggctgcagtaattacggtagttctgctacttctttctcttccggttttcgctggagggcttactatgctactaactgatcgaaacctaaatactagatttttcgacccggctggtggtggtgaccctattttatatcagcatttattc
>COI_21_555_S60_Sediment_Offshore_1_726
ctggcaggtattgtagcccacggtggtagaagagtagattttgctattttctctctacaccttgctggtgcttcttcaattttaggagcaattaattttatttcaactgctcttaacatgcgagggcctggtgttactttcgagcgacttcctctgtttgtatgagctgctgtgattactgtagtccttctacttctatcacttccagttttagcaggagggattactatgctgctaactgatcgaaaccttaacacaaggtttttcgacccagctggtggtggtgatcctattctatatcagcaccttttc
>COI_21_555_S60_Sediment_Offshore_1_803
cctggcaggtattgtagcccacggtggtagaagagtagattttactattttctctctacaccttgctggtgcttcttcaattttaggagcaattaattttatttcaactgctcttaacatgcgagggcctggtgttactttcgagcgacttcctctgtttgtatgagctgctgtgattactgtagtccttctacttctatcacttccagttttagcaggagggattactatgctgctaactgatcgaaaccttaacacaaggtttttcgacccagctggtggtggtgatcctattctatatcagcaccttttc
>COI_21_556_S61_Sediment_Offshore_1_9
tctggctgggattgttgcccacggtggtggaagagtagactttgccattttctctcttcacgttgccgggatttcttctattttaggggctgttaactttattgctacaactcttaacatgcgaggaccaggagttactttcgagcgacttcccctttttgtttgagcagcagtaattacagtagttcttctacttctatctctgccggttttcgctggtgggcttactatgctactaactgatcgaaatctaaacactagatttttcgacccagctggtgggggtgaccctattctataccagcaccttttc
>COI_21_556_S61_Sediment_Offshore_1_65
tctatcgggtattgtagcccacggaggtaggagagttgatttcgcaattttctctcttcaccttgctggtgcttcttcaattttaggagcagttaattttatttcaactactcttaacatgcgaggacctggtgttactttcgagcgacttcctcttttcgtatgggctgctgtaattacagtagttcttctactactttctctaccggttctggcgggaggaatcactatgctactaacggatcgaaatctaaacactagatttttcgacccagctggtggtggtgaccctattctatatcagcacctgttc
>COI_21_556_S61_Sediment_Offshore_1_196
cctgtcaggtattgtagcccacggtggtagaagagtagattttgctattttctctctacaccttgctggtgcttcttcaattttaggagcaattaattttatttcaactgctcttaacatgcgagggcctggtgttactttcgagcgacttcctctgtttgtatgagctgctgtgattactgtaatccttctacttctatcacttccagttttagcaggagggattactatgctgctaaccgatcgaaaccttaacacaaggtttttcgacccagctggtggtggtgatcctattctatatcagcaccttttc
>COI_21_556_S61_Sediment_Offshore_1_264
tggcaggtattgtagcccacggtggtagaagagtagattttgctattttctctctacaccttgctggtgcttcttcaattttaggagcaattaattttatttcaactgctcttaacatgcgagggcctggtgttactttcgagcgacttcctctgtttgtatgagctgctgtgattactgtagtccttctacttctatcacttccagttttagcaggagggattactatgctgctaactgatcgaaaccttaacacaaggtttttcgacccagctggtggtggtgatcctattctatatcagcaccttttc
>COI_21_556_S61_Sediment_Offshore_1_375
cctggcaggtattgtagcccacggtggtagaagagtagattttgctattttctctctacaccttgctggtgcttcttcaattttaggagcaattaattttatttcaactgctcttaacatgcgagggcctggtgttactttcgagcgacttcctctgtttgtatgagctgctgtgattactgtagtccttttacttctatcacttccagttttagcaggagggattactatgctgctaactgatcgaaaccttaacacaaggtttttcgacccagctggtggtggtgatcctattctatatcagcaccttttc
>COI_21_556_S61_Sediment_Offshore_1_486
ccctggcaggtattgtagcccacggtggtagaagagtagattttgctattttctctctacaccttgctggtgcttcttcaattttaggagcaattaattttatttcaactgctcttaacatgcgagggcctggtgttactttcgagcgacttcctctgtttgtatgagctgctgtgattactgtagtccttctacttctatcacttccagttttagcaggagggattactatgctgctaactgatcgaaaccttaacacaaggtttttcgacccagctggtggtggtgatcctattctatatcagcaccttttc
>COI_21_556_S61_Sediment_Offshore_1_513
tgtcaggtattgtagcccactgtggtagaagagtagattttgctattttctctctacaccttgctggtgcttcttcaattttaggagcaattaattttatttcaactgctcttaacatgcgagggcctggtgttactttcgagcgacttcctctgtttgtatgagctgctgtgattactgtaatccttctacttctatcacttccagttttagcaggagggattactatgctgctaaccgatcgaaaccttaacacaaggtttttcgacccagctggtggtggtgatcctattctatatcagcaccttttc
>COI_21_556_S61_Sediment_Offshore_1_516
tggcaggtattgtagcccacggtggtagaagagtagattttgctattttctctctacaccttgctggtgcttcttcaattttatgagcaattaattttatttcaactgctcttaacatgcgagggcctggtgttactttcgagcgacttcctctgtttgtatgagctgctgtgattactgtagtccttctacttctatcacttccagttttagcaggagggattactatgctgctaactgatcgaaaccttaacacaaggtttttcgacccagctggtggtggtgatcctattctatatcagcaccttttc
>COI_21_556_S61_Sediment_Offshore_1_930
tggcaggtattttagcccacggtggtagaagagtagattttgctattttctctctacaccttgctggtgcttcttcaattttaggagcaattaattttatttcaactgctcttaacatgcgagggcctggtgttactttcgagcgacttcctctgtttgtatgagctgctgtgattactgtagtccttctacttctatcacttccagttttagcaggagggattactatgctgctaactgatcgaaaccttaacacaaggtttttcgacccagctggtggtggtgatcctattctatatcagcaccttttc
>COI_21_556_S61_Sediment_Offshore_1_935
tctgtcaggtattgtggcccacggtggtagaagagttgattttgctattttctctctacaccttgctggtgcttcttcgattttaggtgcagttaattttatttcaactactctaaatatgcgagggcctggtgttactttcgagcggcttcctctgtttgtttgggcggctgtgattactgtggttcttctacttttatcacttccggtcctagccgggggaatcactatgctactgactgatcgaaaccttaatactaggtttttcgacccagctggtggtggtgaccctattttataccagcaccttttc
>COI_21_556_S61_Sediment_Offshore_1_971
tctggctggtattgttgcccacggtggtggaagagtagactttgccattttctctcttcacgttgccgggatttcttctattttaggggctgttaactttattgctacaactcttaacatgcgaggaccaggagttactttcgagcgacttcccctttttgtttgagcagcagtaattacagtagttcttctacttctatctctgccggttttcgctggtgggcttactatgctactaactgatcgaaatctaaacactagatttttcgacccagctggtgggggtgaccctattctataccagcaccttttc
>COI_21_556_S61_Sediment_Offshore_1_974
tggcaggtattgtagcccacggtggtagaagagtagattttgctattttctctctacacctttctggtgcttcttcaattttaggagcaattaattttatttcaactgctcttaacatgcgagggcctggtgttactttcgagcgacttcctctgtttgtatgagctgctgtgattactgtagtccttctacttctatcacttccagttttagcaggagggattactatgctgctaactgatcgaaaccttaacacaaggtttttcgacccagctggtggtggtgatcctattctatatcagcaccttttc
>COI_21_556_S61_Sediment_Offshore_1_1260
tctggcaggtattgtagcccacggtggtagaagagtagattttgctattttctctctacaccttgctggtgcttcttcaattttaggagcaattaattttatttcaactgctcttaacatgcgagggcctggtgttactttcgagcgacttcctctgtttgtatgagctgctgtgattactgtagtccttctacttctatcacttccagttttagcaggagggattactatgctgctaactgatcgaaaccttaacacaaggtttttcgacccagctggtggtggtgatcctattctatatcagcaccttttc
>COI_21_556_S61_Sediment_Offshore_1_1267
ctggcaggtattgtagcccacggtggtagaagagtagattttgctattttctctctacaccttgctggtgcttcttcaattttaggagcaattaattttatttcaactgctcttaacatgcgagggcctggtgttactttcgagcgacttcctctgtttgtatgagctgctgtgattactgtagtccttctacttctatcacttccagttttagcaggagggattactatgctgctaactgatcgaaaccttaacacaaggtttttcgacccagctggtggtggtgatcctattctatatcagcaccttttc
>COI_21_556_S61_Sediment_Offshore_1_1301
tggcaggtattgtagcccactgtggtagaagagtagattttgctattttctctctacaccttgctggtgcttcttcaattttaggagcaattaattttatttcaactgctcttaacatgcgagggcctggtgttactttcgagcgacttcctctgtttgtatgagctgctgtgattactgtagtccttctacttctatcacttccagttttagcaggagggattactatgctgctaactgatcgaaaccttaacacaaggtttttcgacccagctggtggtggtgatcctattctatatcagcaccttttc
>COI_21_556_S61_Sediment_Offshore_1_1456
actagctgggattgttgcccatggtggtggaagagtagactttgccattttctctcttcacattgcagggatttcatcaattctaggtgctattaactttattgctacaactcttaacatgcgagggcctggagtcactttcgagcgacttcccctatttgtatgagctgcagtgattacagtagttcttctacttttatctcttccagtgtttgctggagggcttacaatgctactaacagatcgaaatctaaacactagatttttcgaccctgctggtggtggtgaccctattctttaccagcacctcttc
>COI_21_556_S61_Sediment_Offshore_1_1539
tgtcaggtattgtagcccacggtggtagaagagtagattttgctattttctctctacaccttgctggtgcttcttcaattttaggagcaattaattttatttcaactgctcttaacatgcgagggcctggtgttactttcgagcgacttcctctgtttgtatgagctgctgtgattactgtaatccttctacttctatcacttccagttttagcaggagggattactatgctgctaaccgatcgaaaccttaacacaaggtttttcgacccagctggtggtggtgatcctattctatatcagcaccttttc
>COI_21_556_S61_Sediment_Offshore_1_1577
tggcaggtattgtagcccacggtggtagaagagtagattttgctattttctctctacaccttgctggtgcttcttcaattttaggagcaattaattttatttcaactgctcttaacatgcgagggcctggtgttactttcgagcgacttcctctgtttgtatgagctgctgtgattactgtagtccttttacttctatcacttccagttttagcaggagggattactatgctgctaactgatcgaaaccttaacacaaggtttttcgacccagctggtggtggtgatcctattctatatcagcaccttttc
>COI_21_556_S61_Sediment_Offshore_1_1613
actatctagaattgtggctcacgggggtggaagagttgattttgctattttctctttacacttagcaggtgcttcttccattctaggtgcagttaattttatttcaactacccttaatatgcgaggccctggagtaacgtttgagcgacttcctttatttgtttgggctgctgtaattacagtagtcctactgctactatctcttccagtatttgctggtgcaattacaatgctactaacagatcgaaactttaatactagatttttcgaccctgcaggtggtggtgaccctattctgtaccagcacttgttt
>COI_21_556_S61_Sediment_Offshore_1_1688
cctggcaggtattgtagcccacggtggtagaagagtagattttgctattttctctctacaccttgctggtgcttcttcaattttaggagcaattaattttatttcaactgctcttaacatgcgagggcctggtgttactttcgagcgacttcctctgtttgtatgagctgctgtgattactgtagtccttctacttctatcacttccagttttagcaggagggattactatgctgctaactgatcgaaaccttaacacaaggtttttcgacccagctggtggtggtgatcctattctatatcagcaccttttc
>COI_21_556_S61_Sediment_Offshore_1_1689
ctgtcaggtattgtagcccacggtggtagaagagtagattttgctattttctctctacaccttgctggtgcttcttcaattttaggagcaattaattttatttcaactgctcttaacatgcgagggcctggtgttactttcgagcgacttcctctgtttgtatgagctgctgtgattactgtaatccttctacttctatcacttccagttttagcaggagggattactatgctgctaaccgatcgaaaccttaacacaaggtttttcgacccagctggtggtggtgatcctattctatatcagcaccttttc
>COI_21_557_S62_Sediment_Offshore_1_135
tgtcaggtattgtagcccacggtggtagaagagtagattttgctattttctctctacaccttgctggtgcttcttcaattttaggagcaattaattttatttcaactgctcttaacatgcgagggcctggtgttactttcgagcgacttcctctgtttgtatgagctgctgtgattactgtaatccttctacttctatcacttccagttttagcaggagggattactatgctgctaaccgatcgaaaccttaacacaaggtttttcgacccagctggtggtggtgatcctattctatatcagcaccttttc
>COI_21_557_S62_Sediment_Offshore_1_415
actagctgggattgttgcccatggtggtggaatagtagactttgccattttctctcttcacattgcagggatttcatcaattctaggtgctattaactttattgctacaactcttaacatgcgagggcctggagtcactttcgagcgacttcccctatttgtatgagctgcagtgattacagtagttcttctacttttatctcttccagtgtttgctggagggcttacaatgctactaacagatcgaaatctaaacactagatttttcgaccctgctggtggtggtgaccctattctttaccagcacctcttc
>COI_21_557_S62_Sediment_Offshore_1_421
tggcaggtattttagcccacggtggtagaagagtagattttgctattttctctctacaccttgctggtgcttcttcaattttaggagcaattaattttatttcaactgctcttaacatgcgagggcctggtgttactttcgagcgacttcctctgtttgtatgagctgctgtgattactgtagtccttctacttctatcacttccagttttagcaggagggattactatgctgctaactgatcgaaaccttaacacaaggtttttcgacccagctggtggtggtgatcctattctatatcagcaccttttc
>COI_21_557_S62_Sediment_Offshore_1_452
cctgtcaggtattgtagcccacggtggtagaagagtagattttgctattttctctctacaccttgctggtgcttcttcaattttaggagcaattaattttatttcaactgctcttaacatgcgagggcctggtgttactttcgagcgacttcctctgtttgtatgagctgctgtgattactgtaatccttctacttctatcacttccagttttagcaggagggattactatgctgctaaccgatcgaaaccttaacacaaggtttttcgacccagctggtggtggtgatcctattctatatcagcaccttttc
>COI_21_557_S62_Sediment_Offshore_1_502
tggcaggtattgtagcccacggtggtagaagattagattttgctattttctctctacaccttgctggtgcttcttcaattttaggagcaattaattttatttcaactgctcttaacatgcgagggcctggtgttactttcgagcgacttcctctgtttgtatgagctgctgtgattactgtagtccttctacttctatcacttccagttttagcaggagggattactatgctgctaactgatcgaaaccttaacacaaggtttttcgacccagctggtggtggtgatcctattctatatcagcaccttttc
>COI_21_557_S62_Sediment_Offshore_1_657
tctggctgggattgttgcccacggtggtggaagagtagactttgccattttctctcttcacgttgccgggatttcttctattttaggggctgttaactttattgctacaactcttaacatgcgaggaccaggagttactttcgagcgacttcccctttttgtttgagcagcagtaattacagtagttcttctacttctatctctgccggttttcgctggtgggcttactatgctactaactgatcgaaatctaaacactagatttttcgacccagctggtgggggtgaccctattctataccagcaccttttc
>COI_21_557_S62_Sediment_Offshore_1_713
actagctggtattgttgcccatggtggtggaagagtagactttgccattttctctcttcacattgcagggatttcatcaattctaggtgctattaactttattgctacaactcttaacatgcgagggcctggagtcactttcgagcgacttcccctatttgtatgagctgcagtgattacagtagttcttctacttttatctcttccagtgtttgctggagggcttacaatgctactaacagatcgaaatctaaacactagatttttcgaccctgctggtggtggtgaccctattctttaccagcacctcttc
>COI_21_557_S62_Sediment_Offshore_1_714
tggcaggtattgtagcccacggtggtagaagagtagattttgctattttctctctacaccttgctggtgcttcttcaattttaggagcaattaattttatttcaactgctcttaacatgcgagggcctggtgttactttcgagcgacttcctctgtttgtatgagctgctgtgattactgtagtccttctacttctatcacttccagttttagcaggagggattactatgctgctaactgatcgaaaccttaacacaaggtttttcgacccagctggtggtggtgatcctattctatatcagcaccttttc
>COI_21_557_S62_Sediment_Offshore_1_857
ctggcaggtattgtagcccacggtggtagaagagtagattttgctattttctctctacaccttgctggtgcttcttcaattttaggagcaattaattttatttcaactgctcttaacatgcgagggcctggtgttactttcgagcgacttcctctgtttgtatgagctgctgtgattactgtagtccttctacttctatcacttccagttttagcaggagggattactatgctgctaactgatcgaaaccttaacacaaggtttttcgacccagctggtggtggtgatcctattctatatcagcaccttttc
>COI_21_557_S62_Sediment_Offshore_1_863
actatctagaattgtggctcacgggggtggaagagttgattttgctattttctctttacacttagcaggtgcttcttccattctaggtgcagttaattttatttcaactacccttaatatgcgaggccctggagtaacgtttgagcgacttcctttatttgtttgggctgctgtaattacagtagtcctactgctactatctcttccagtatttgctggtgcaattacaatgctactaacagatcgaaactttaatactagatttttcgaccctgcaggtggtggtgaccctattctgtaccagcacttgttt
>COI_21_557_S62_Sediment_Offshore_1_881
tctatcgggtattgtagcccacggaggtaggagagttgatttcgcaattttctctcttcaccttgctggtgcttcttcaattttaggagcagttaattttatttcaactactcttaacatgcgaggacctggtgttactttcgagcgacttcctcttttcgtatgggctgctgtaattacagtagttcttctactactttctctaccggttctggcgggaggaatcactatgctactaacggatcgaaatctaaacactagatttttcgacccagctggtggtggtgaccctattctatatcagcacctgttc
>COI_21_557_S62_Sediment_Offshore_1_904
tctgtcaggtattgtggcccacggtggtagaagagttgattttgctattttctctctacaccttgctggtgcttcttcgattttaggtgcagttaattttatttcaactactctaaatatgcgagggcctggtgttactttcgagcggcttcctctgtttgtttgggcggctgtgattactgtggttcttctacttttatcacttccggtcctagccgggggaatcactatgctactgactgatcgaaaccttaatactaggtttttcgacccagctggtggtggtgaccctattttataccagcaccttttc
>COI_21_557_S62_Sediment_Offshore_1_907
actagctgggattgttgcccatggtggtggaggagtagactttgccattttctctcttcacattgcagggatttcatcaattctaggtgctattaactttattgctacaactcttaacatgcgagggcctggagtcactttcgagcgacttcccctatttgtatgagctgcagtgattacagtagttcttctacttttatctcttccagtgtttgctggagggcttacaatgctactaacagatcgaaatctaaacactagatttttcgaccctgctggtggtggtgaccctattctttaccagcacctcttc
>COI_21_557_S62_Sediment_Offshore_1_966
actagctgggattgttgcccatggtggtggaagagtagactttgccattttctctcttcacattgcagggatttcatcaattctaggtgctattaactttattgctacaactcttaacatgcgagggcctggagtcactttcgagcgacttcccctatttgtatgagctgcagtgattacagtagttcttctacttttatctcttccagtgtttgctggagggcttacaatgctaccaacagatcgaaatctaaacactagatttttcgaccctgctggtggtggtgaccctattctttaccagcacctcttc
>COI_21_557_S62_Sediment_Offshore_1_1137
actagctgggattgttgcccatggtggtggaagagtagactttgccattttctctcttcacattgcagggatttcatcaattctaggtgctattaactttattgctacaactcttaacatgcgagggcctggagtcactttcgagcgacttcccctatttgtatgagctgcagtgattacagtagttcttctacttttatctcttccagtgtttgctggagggcttacaatgctactaacagatcgaaatctaaacactagatttttcgaccctgctggtgatggtgaccctattctttaccagcacctcttc
>COI_21_557_S62_Sediment_Offshore_1_1251
tctatcgggtattgcagcccacggaggtaggagagttgatttcgcaattttctctcttcaccttgctggtgcttcttcaattttaggagcagttaattttatttcaactactcttaacatgcgaggacctggtgttactttcgagcgacttcctcttttcgtatgggctgctgtaattacagtagttcttctactactttctctaccggttctggcgggaggaatcactatgctactaacggatcgaaatctaaacactagatttttcgacccagctggtggtggtgaccctattctatatcagcacctgttc
>COI_21_557_S62_Sediment_Offshore_1_1260
actagctgggattgttgcccatggtggtggaagagtagactttgccattttctctcttcacattgcagggatttcatcaattctaggtgctattaactttattgctacaactcttaacatgcgagggcctggagtcactttcgagcgacttcccctatttgtatgagctgcagtgattacagtagttcttctacttttatctcttccagtgtttgctggagggcttacaatgctactaacagatcgaaatctaaacactagatttttcgaccctgctggtggtggtgaccctattctttaccagcacctcttc
>COI_21_557_S62_Sediment_Offshore_1_1262
ctgtcaggtattgtagcccacggtggtagaagagtagattttgctattttctctctacaccttgctggtgcttcttcaattttaggagcaattaattttatttcaactgctcttaacatgcgagggcctggtgttactttcgagcgacttcctctgtttgtatgagctgctgtgattactgtaatccttctacttctatcacttccagttttagcaggagggattactatgctgctaaccgatcgaaaccttaacacaaggtttttcgacccagctggtggtggtgatcctattctatatcagcaccttttc
>COI_21_557_S62_Sediment_Offshore_1_1386
tggcaggtattgtagcccactgtggtagaagagtagattttgctattttctctctacaccttgctggtgcttcttcaattttaggagcaattaattttatttcaactgctcttaacatgcgagggcctggtgttactttcgagcgacttcctctgtttgtatgagctgctgtgattactgtagtccttctacttctatcacttccagttttagcaggagggattactatgctgctaactgatcgaaaccttaacacaaggtttttcgacccagctggtggtggtgatcctattctatatcagcaccttttc
>COI_21_557_S62_Sediment_Offshore_1_1457
actagctgggattgttgcccatggtggtggaagagtagactttgccattttctctcttcacattgcagggatttcatcaattctaggtgctattaactttattgctacaactcttaacatgcgagggcctggagtcactttcgagcgacttcccctatttgtatgagctgcagtgattacagtagttcttctacttttatctcttccagtgtttgctggagggcttacaatgctactaacagatcgaaatctaagcactagatttttcgaccctgctggtggtggtgaccctattctttaccagcacctcttc
>COI_21_557_S62_Sediment_Offshore_1_1467
cctggcaggtattgtagcccacggtggtagaagagtagattttgctattttctctctacaccttgctggtgcttcttcaattttaggagcaattaattttatttcaactgctcttaacatgcgagggcctggtgttactttcgagcgacttcctctgtttgtatgagctgctgtgattactgtagtccttctacttctatcacttccagttttagcaggagggattactatgctgctaactgatcgaaaccttaacacaaggtttttcgacccagctggtggtggtgatcctattctatatcagcaccttttc
>COI_21_557_S62_Sediment_Offshore_1_1517
tttagcttctgctgttgctcacggtggtgctagagttgattttgcaattttctctcttcacttagcgggtgcttcttccattttaggtgctgtaaattttatttccacaacgcttaacatgcgaggtcctggggtaacatttgagcggcttcctcttttcgtgtgggcagctgtgattactgtagttcttctacttctatcccttcccgtgtttgcgggggctattactatgcttctaacggatcgaaactttaatactagattttttgatccggctggtgggggtgaccctattctataccagcacttattc
>COI_21_558_S63_Sediment_Offshore_1_179
actatctagaattgtggctcacgggggtggaagagttgattttgctattttctctttacacttagcaggtgcttcttccattctaggtgcagttaattttatttcaactacccttaatatgcgaggccctggagtaacgtttgagcgacttcctttatttgtttgggctgctgtaattacagtagtcctactgctactatctcttccagtatttgctggtgcgattacaatgctactaacagatcgaaactttaatactagatttttcgaccctgcaggtggtggtgaccctattctgtaccagcacttgttt
>COI_21_558_S63_Sediment_Offshore_1_252
cactatctagaattgtggctcacgggggtggaagagttgattttgctattttctctttacacttagcaggtgcttcttccattctaggtgcagttaattttatttcaactacccttaatatgcgaggccctggagtaacgtttgagcgacttcctttatttgtttgggctgctgtaattacagtagtcctactgctactatctcttccagtatttgctggtgcgattacaatgctactaacagatcgaaactttaatactagatttttcgaccctgcaggtggtggtgaccctattctgtaccagcacttgttt
>COI_21_558_S63_Sediment_Offshore_1_460
tctagctggtattgttgcccacggtggtggaagagtagactttgccattttctctcttcacgttgccgggatttcttctattttaggagctgttaactttattgctacgactcttaacatgcgaggaccaggggttactttcgagcgacttcccctttttgtttgagcagcagtaattacagtagttcttctacttctatctctaccggttttcgctggtgggcttactatgctattaactgatcgaaatctaaacactagatttttcgacccagctggtggaggtgaccctattctataccagcaccttttc
>COI_21_558_S63_Sediment_Offshore_1_715
actatctagaattgtggctcacgggggtggaagagttgattttgctattttctctttacacttagcaggtgcttcttccattctaggtgcagttaattttatttcaactacccttaatatgcgaggccctggagtaacgtttgagcgacttcctttatttgtttgggctgctgtaattacagtagtcctactgctactatctcttccagtatttgctggtgcaattacaatgctactaacagatcgaaactttaatactagatttttcgaccctgcaggtggtggtgaccctattctgtaccagcacttgttt
>COI_21_558_S63_Sediment_Offshore_1_873
tctagctgggattgttgcccacggtggtggaagagtagactttgccattttctctcttcacgttgccgggatttcttctattttaggagctgttaactttattgctacgactcttaacatgcgaggaccaggggttactttcgagcgacttcccctttttgtttgagcagcagtaattacagtagttcttctacttctatctctaccggttttcgctggtgggcttactatgctattaactgatcgaaatctaaacactagatttttcgacccagctggtggaggtgaccctattctataccagcaccttttc
>COI_21_559_S64_Sediment_Offshore_1_127
tctctcaggtattgtagcccacggtggtagaagagttgattttgctattttctccctacaccttgctggtgcttcttcaattttaggagcggttaactttatttcaaccactcttaatatgcgagggcctggtgttactttcgagcgacttcccctgtttgtttgggctgctgtgattactgtagttcttctactactatcacttccagttctagccggtggaattactatgctactaactgatcgaaaccttaatactaggtttttcgacccagctggaggtggtgaccctattctatatcagcatcttttc
>COI_21_559_S64_Sediment_Offshore_1_224
gctatctgggattgttgcccacggtggtggtagggtagactttgcaattttctctcttcacattgcgggtatttcttctattttgggggcaattaactttattgctacaactcttaacatgcgaggacctggagttactttcgagcgacttccactattcgtttgggctgcagtaattacggtagttctgctacttctttctcttccggttttcgctggagggcttactatgctactaactgatcgaaacctaaatactagatttttcgacccggctggtggtggtgaccctattttatatcagcatttattc
>COI_21_560_S65_Sediment_Offshore_1_536
tgtcaggtattgtagcccacggtggtagaagagtagattttgctattttctctctacaccttgctggtgcttcttcaattttaggagcaattaattttatttcaactgctcttaacatgcgagggcctggtgttactttcgagcgacttcctctgtttgtatgagctgctgtgattactgtaatccttctacttctatcacttccagttttagcaggagggattactatgctgctaaccgatcgaaaccttaacacaaggtttttcgacccagctggtggtggtgatcctattctatatcagcaccttttc
>COI_21_560_S65_Sediment_Offshore_1_556
ctgtcaggtattgtagcccacggtggtagaagagtagattttgctattttctctctacaccttgctggtgcttcttcaattttaggagcaattaattttatttcaactgctcttaacatgcgagggcctggtgttactttcgagcgacttcctctgtttgtatgagctgctgtgattactgtaatccttctacttctatcacttccagttttagcaggagggattactatgctgctaaccgatcgaaaccttaacacaaggtttttcgacccagctggtggtggtgatcctattctatatcagcaccttttc
>COI_21_560_S65_Sediment_Offshore_1_573
cctggcaggtattgtagcccacggtggtagaagagtagattttgctattttctctctacaccttgctggtgcttcttcaattttaggagcaattaattttatttcaactgctcttaacatgcgagggcctggtgttactttcgagcgacttcctctgtttgtatgagctgctgtgattactgtagtccttctacttctatcacttccagttttagcaggagggattactatgctgctaactgatcgaaaccttaacacaaggtttttcgacccagctggtggtggtgatcctattctatatcagcaccttttc
>COI_21_560_S65_Sediment_Offshore_1_651
tctatcgggtattgtagcccacggaggtaggagagttgatttcgcaattttctctctccaccttgctggtgcttcttcaattttaggagcagttaattttatttcaactactcttaacatgcgaggacctggtgttactttcgagcgacttcctcttttcgtatgggctgctgtaattacagtagttcttctactactttctctaccggttctggcgggaggaatcactatgctactaacggatcgaaatctaaacactagatttttcgacccagctggtggtggtgaccctattctatatcagcacctgttc
>COI_21_560_S65_Sediment_Offshore_1_717
gctatctggaattgtggcccacggaggtggaagagtcgattttgctattttctctcttcaccttgctggggcttcttcaattttaggtgctgtaaattttatttctacaactgttaacatgcgagggcctggtgtgacttttgaacgactaccactatttgtatgggctgctgttattacagttgttctgctgcttctatctcttcctgtatttgcaggtgctattactatgctactaactgatcgaaacttaaatactaggtttttcgacccagcagggggcggtgaccctattttgtaccagcatttgttt
>COI_21_560_S65_Sediment_Offshore_1_807
cctgtcaggtattgtagcccacggtggtagaagagtagattttgctattttctctctacaccttgctggtgcttcttcaattttaggagcaattaattttatttcaactgctcttaacatgcgagggcctggtgttactttcgagcgacttcctctgtttgtatgagctgctgtgattactgtaatccttctacttctatcacttccagttttagcaggagggattactatgctgctaaccgatcgaaaccttaacacaaggtttttcgacccagctggtggtggtgatcctattctatatcagcaccttttc
>COI_21_560_S65_Sediment_Offshore_1_829
tctatcgggtattgtagcccacggaggtaggatagttgatttcgcaattttctctcttcaccttgctggtgcttcttcaattttaggagcagttaattttatttcaactactcttaacatgcgaggacctggtgttactttcgagcgacttcctcttttcgtatgggctgctgtaattacagtagttcttctactactttctctaccggttctggcgggaggaatcactatgctactaacggatcgaaatctaaacactagatttttcgacccagctggtggtggtgaccctattctatatcagcacctgttc
>COI_21_560_S65_Sediment_Offshore_1_912
tctatcgggtattgtagcccacggaggtaggagagttgatttcgcaattttctctcttcaccttgctggtgcttcttcaattttaggagcagttaattttatttcaactactcttaacatgcgaggacctggtgttactttcgagcgacttcctcttttcgtatgggctgctgtaattacagtagttcttctactactttctctaccggttctggcgggaggaatcactatgctactaacggatcgaaatctaaacactagatttttcgacccagctggtggtggtgaccctattctatatcagcacctgttc
>COI_21_560_S65_Sediment_Offshore_1_1107
tggcaggtattgtagcccacggtggtagaagagtagattttgctattttctctctacaccttgctggtgcttcttcaattttaggagcaattaattttatttcaactgctcttaacatgcgagggcctggtgttactttcgagcgacttcctctgtttgtatgagctgctgtgattactgtagtccttctacttctatcacttccagttttagcaggagggattactatgctgctaactgatcgaaaccttaacacaaggtttttcgacccagctggtggtggtgatcctattctatatcagcaccttttc
>COI_21_560_S65_Sediment_Offshore_1_1152
tttagcttctgctgttgctcacggtggtgctagagttgattttgcaattttctctcttcacttagcgggtgcttcttccattttaggtgctgtaaattttatttccacaacgcttaacatgcgaggtcctggggtaacatttgagcggcttcctcttttcgtgtgggcagctgtgattactgtagttcttctacttctatcccttcccgtgtttgcgggggctattactatgcttctaacggatcgaaactttaatactagattttttgatccggctggtgggggtgaccctattctataccagcacttattc
>COI_21_560_S65_Sediment_Offshore_1_1220
ctggcaggtattgtagcccacggtggtagaagagtagattttgctattttctctctacaccttgctggtgcttcttcaattttaggagcaattaattttatttcaactgctcttaacatgcgagggcctggtgttactttcgagcgacttcctctgtttgtatgagctgctgtgattactgtagtccttctacttctatcacttccagttttagcaggagggattactatgctgctaactgatcgaaaccttaacacaaggtttttcgacccagctggtggtggtgatcctattctatatcagcaccttttc
>COI_22_242_W73_Water_Offshore_1_93
cctggcaggtattgtagcccacggtggtagaagagtagattttgctattttctctctacaccttgctggtgcttcttcaattttaggagcaattaattttatttcaactgctcttaacatgcgagggcctggtgttactttcgagcgacttcctctgtttgtatgagctgctgtgattactgtagtccttctacttctatcacttccagttttagcaggagggattactatgctgctaactgatcgaaaccttaacacaaggtttttcgacccagctggtggtggtgatcctattctatatcagcaccttttc
>COI_22_242_W73_Water_Offshore_1_545
tggcaggtattgtagcccacggtggtagaagagtagattttgctattttctctctacaccttgctggtgcttcttcaattttaggagcaattaattttatttcaactgctcttaacatgcgagggcctggtgttactttcgagcgacttcctctgtttgtatgagctgctgtgattactgtagtccttctacttctatcacttccagttttagcaggagggattactatgctgctaactgatcgaaaccttaacacaaggtttttcgacccagctggtggtggtgatcctattctatatcagcaccttttc
>COI_22_242_W73_Water_Offshore_1_714
gctatctggaattgtggcccacggaggtggaagagtcgattttgctattttctctcttcaccttgctggggcttcttcaattttaggtgctgtaaattttatttctacaactgttaacatgcgagggcctggtgtgacttttgaacgactaccactatttgtatgggctgctgttattacagttgttctgctgcttctatctcttcctgtatttgcaggtgctattactatgctactaactgatcgaaacttaaatactaggtttttcgacccagcagggggcggtgaccctattttgtaccagcatttgttt
>COI_22_242_W73_Water_Offshore_1_746
ctggcaggtattgtagcccacggtggtagaagagtagattttgctattttctctctacaccttgctggtgcttcttcaattttaggagcaattaattttatttcaactgctcttaacatgcgagggcctggtgttactttcgagcgacttcctctgtttgtatgagctgctgtgattactgtagtccttctacttctatcacttccagttttagcaggagggattactatgctgctaactgatcgaaaccttaacacaaggtttttcgacccagctggtggtggtgatcctattctatatcagcaccttttc
>COI_22_242_W73_Water_Offshore_1_1063
tctggctgggattgttgcccacggtggtggaagagtagactttgccattttctctcttcacgttgccgggatttcttctattttaggggctgttaactttattgctacaactcttaacatgcgaggaccaggagttactttcgagcgacttcccctttttgtttgagcagcagtaattacagtagttcttctacttctatctctgccggttttcgctggtgggcttactatgctactaactgatcgaaatctaaacactagatttttcgacccagctggtgggggtgaccctattctataccagcaccttttc
>COI_22_244_W75_Water_Offshore_1_758
tctagctgggattgttgcccacggtggtggaagagtagactttgccattttctctcttcacgttgccgggatttcttctattttaggagctgttaactttattgctacgactcttaacatgcgaggaccaggggttactttcgagcgacttcccctttttgtttgagcagcagtaattacagtagttcttctacttctatctctaccggttttcgctggtgggcttactatgctattaactgatcgaaatctaaacactagatttttcgacccagctggtggaggtgaccctattctataccagcaccttttc
>COI_22_250_W81_Water_Offshore_1_247
tatcagggattgtagcccacggtggtggaagggtggattttgcaattttctctttacaccttgctggtgcttcttctattttaggggctgtaaactttatttctacagctattaacatgcgagggccaggggtgacatttgaacgaatgcctcttttcgtttgagctgctgttattacagtagtgcttctgcttttatcccttccagtatttgctggtgctattactatgcttttaacggatcgaaacttcaatactagatttttcgatcctgctggtggtggtgaccctattctataccagcacttgttt
>COI_22_250_W81_Water_Offshore_1_595
cctatcagggattgtagcccacggtggtggaagggtggattttgcaattttctctttacaccttgctggtgcttcttctattttaggggctgtaaactttatttctacagctattaacatgcgagggccaggggtgacatttgaacgaatgcctcttttcgtttgagctgctgttattacagtagtgcttctgcttttatcccttccagtatttgctggtgctattactatgcttttaacggatcgaaacttcaatactagatttttcgatcctgctggtggtggtgaccctattctataccagcacttgttt
>COI_22_553_S25_Sediment_Bautino_1_12
tctatctgggatcgttgcccacggtggtggaagagtagactttgcaattttctctcttcacattgcgggtatctcttctattttaggggcaattaactttattgctacaactcttaatatgcgagggcctggggttactttcgagcgacttccactattcgtatgggctgcagtaattacagtagttcttctacttctttctcttccggttttcgctggtgggcttactatgctactaacagatcgaaatctaaatactagattcttcgaccctgctggtgggggtgaccctattctataccagcacctgttc
>COI_22_555_S27_Sediment_Bautino_1_53
tctgtcaggtattgtggcccacggtggtagaagagttgattttgctattttctctctacaccttgctggtgcttcttcgattttaggtgcagttaattttatttcaactactctaaatatgcgagggcctggtgttactttcgagcgacttcctctgtttgtttgggcggctgtaattactgtggttcttctacttttatcacttccggtcctagccgggggaatcactatgctactgactgatcggaaccttaatactaggtttttcgacccggctggtggtggtgaccctattttataccagcaccttttc
>COI_22_555_S27_Sediment_Bautino_1_118
tctgtcaggtattgtggcccacggtggtagaagagttgattttgctattttctctctacaccttgctggtgcttcttcgattttaggtgcagttaattttatttcaactactctaaatatgcgagggcctggtgttactttcgagcggcttcctctgtttgtttgggcggctgtgattactgtggttcttctacttttatcacttccggtcctagccgggggaatcactatgctactgactgatcgaaaccttaatactaggtttttcgacccggctggtggtggtgaccctattttataccagcaccttttc
>COI_22_555_S27_Sediment_Bautino_1_264
tctctcaggtattgtagcccacggtggtagaagagttgattttgctattttctccctacaccttgctggtgcttcttcaattttaggagcggttaactttatttcaaccactcttaatatgcgagggcctggtgttactttcgagcgacttcccctgtttgtttgggctgctgtgattactgtagttcttctactactatcacttccagttctagccggtggaattactatgctactaactgatcgaaaccttaatactaggtttttcgacccagctggaggtggtgaccctattctatatcagcatcttttc
>COI_22_555_S27_Sediment_Bautino_1_271
tctagctgggattgttgcccacggtggtggaagagtagactttgccattttctctcttcacgttgccgggatttcttctattttaggagctgttaactttattgctacgactcttaacatgcgaggaccaggggttactttcgagcgacttcccctttttgtttgagcagcagtaattacagtagttcttctacttctatctctaccggttttcgctggtgggcttactatgctattaactgatcgaaatctaaacactagatttttcgacccagctggtggtggtgaccctattctataccagcaccttttc
>COI_22_555_S27_Sediment_Bautino_1_366
tctctcaggtattgtagcccacgatggtagaagagttgattttgctattttctccctacaccttgctggtgcttcttcaattttaggagcggttaactttatttcaaccactcttaatatgcgagggcctggtgttactttcgagcgacttcccctgtttgtttgggctgctgtgattactgtagttcttctactactatcacttccagttctagccggtggaattactatgctactaactgatcgaaaccttaatactaggtttttcgacccagctggaggtggtgaccctattctatatcagcatcttttc
>COI_22_556_S28_Sediment_Bautino_1_6
tctagctgggattgttgcccacggtggtggaagagtagactttgccattttctctcttcacgttgccgggatttcttctattttaggagctgttaactttattgctacgactcttaacatgcgaggaccaggggttactttcgagcgacttcccctttttgtttgagcagcagtaattacagtagttcttctacttctatctctaccggttttcgctggtgggcttactatgctattaactgatcgaaatctaaacactagatttttcgacccagctggtggtggtgaccctattctataccagcaccttttc
>COI_22_556_S28_Sediment_Bautino_1_25
gctatctgggattgttgcccacggtggtggtagggtagactttgcaattttctctcttcacattgcgggtatttcttctattttgggggcaattaactttattgctacaactcttaacatgcgaggacctggagttactttcgagcgacttccactattcgtttgggctgcagtaattacggtagttctgctacttctttctcttccggttttcgctggagggcttactatgctactaactgatcgaaacctaaatactagatttttcgacccggctggtggtggtgaccctattttatatcagcatttattc
>COI_22_556_S28_Sediment_Bautino_1_65
tctatctgggatcgttgcccacggtggtggaagagtagactttgcaattttctctcttcacattgcgggtatctcttctattttaggggcaattaactttattgctacaactcttaatatgcgagggcctggggttactttcgagcgacttccactattcgtatgggctgcagtaattacagtagttcttctacttctttctcttccggttttcgctggtgggcttactatgctactaacagatcgaaatctaaatactagattcttcgaccctgctggtgggggtgaccctattctataccagcacctgttc
>COI_22_556_S28_Sediment_Bautino_1_75
tctagcaggcattgtagcccacggaggtagaagagttgattttgctattttctctctacaccttgctggtgcatcttcaattttaggggcagtgaattttatttctactactcttaatatgcgagggcctggtgttactttcgagcgacttcctcttttcgtatgagctgctgtgattactgtagtactactacttctatctcttccagttctagcgggagggattaccatgctactaactgaccgaaacctaaacactaggtttttcgacccagctggtggtggtgaccctattctatatcagcaccttttc
>COI_22_556_S28_Sediment_Bautino_1_148
tctgtcaggtattgtggcccacggtggtagaagagttgattttgctattttctctctacaccttgctggtgcttcttcgattttaggtgcagttaattttatttcaactactctaaatatgcgagggcctggtgttactttcgagcgacttcctctgtttgtttgggcggctgtaattactgtggttcttctacttttatcacttccggtcctagccgggggaatcactatgctactgactgatcggaaccttaatactaggtttttcgacccggctggtggtggtgaccctattttataccagcaccttttc
>COI_22_556_S28_Sediment_Bautino_1_259
tctctcaggtattgtagcccacggtggtagaagagttgattttgctattttctccctacaccttgctggtgcttcttcaattttaggagcggttaactttatttcaaccactcttaatatgcgagggcctggtgttactttcgagcgacttcccctgtttgtttgggctgctgtgattactgtagttcttctactactatcacttccagttctagccggtggaattactatgctactaactgatcgaaaccttaatactaggtttttcgacccagctggaggtggtgaccctattctatatcagcatcttttc
>COI_22_557_S29_Sediment_Bautino_1_124
tctatctgggatcgttgcccacggtggtggaagagtagactttgcaattttctctcttcacattgcgggtatctcttctattttaggggcaattaactttattgctacaactcttaatatgcgagggcctggggttactttcgagcgacttccactattcgtatgggctgcagtaattacagtagttcttctacttctttctcttccggttttcgctggtgggcttactatgctactaacagatcgaaatctaaatactagattcttcgaccctgctggtgggggtgaccctattctataccagcacctgttc
>COI_22_557_S29_Sediment_Bautino_1_508
tctagcaggcattgtagcccacggaggtagaagagttgattttgctattttctctctacaccttgctggtgcatcttcaattttaggggcagtgaattttatttctactactcttaatatgcgagggcctggtgttactttcgagcgacttcctcttttcgtatgagctgctgtgattactgtagtactactacttctatctcttccagttctagcgggagggattaccatgctactaactgaccgaaacctaaacactaggtttttcgacccagctggtggtggtgaccctattctatatcagcaccttttc
>COI_22_557_S29_Sediment_Bautino_1_539
gctatctgggattgttgcccacggtggtggtagggtagactttgcaattttctctcttcacattgcgggtatttcttctattttgggggcaattaactttattgctacaactcttaacatgcgaggacctggagttactttcgagcgacttccactattcgtttgggctgcagtaattacggtagttctgctacttctttctcttccggttttcgctggagggcttactatgctactaactgatcgaaacctaaatactagatttttcgacccggctggtggtggtgaccctattttatatcagcatttattc
>COI_22_558_S30_Sediment_Bautino_1_7
gctatctgggattgttgcccacggtggtggtagggtagactttgcaattttctctcttcacattgcgggtatttcttctattttgggggcaattaactttattgctacaactcttaacatgcgaggacctggagttactttcgagcgacttccactattcgtttgggctgcagtaattacggtagttctgctacttctttctcttccggttttcgctggagggcttactatgctactaactgatcgaaacctaaatactagatttttcgacccggctggtggtggtaaccctattttatatcagcatttattc
>COI_22_558_S30_Sediment_Bautino_1_239
gctatctgggattgttgcccacggtggtggtagggtagactttgcaattttctctcttcacattgcgggtatttcttctattttgggggcaattaactttattgctacaactcttaacatgcgaggacctggagttactttcgagcgacttccactattcgtttgggctgcagtaattacggtagttctgctacttctttctcttccggttttcgctggagggcttactatgctactaactgatcgaaacctaaatactagatttttcgacccggctggtggtggtgaccctattttatatcagcatttattc
>COI_22_558_S30_Sediment_Bautino_1_278
gctatctgggattgttgcccacggtggtggtagggtagactttgcaattttctctcttcacgttgcgggtatttcttctattttgggggcaattaactttattgctacaactcttaacatgcgaggacctggagttactttcgagcgacttccactattcgtttgggctgcagtaattacggtagttctgctacttctttctcttccggttttcgctggagggcttactatgctactaactgatcgaaacctaaatactagatttttcgacccggctggtggtggtgaccctattttatatcagcatttattc
>COI_22_558_S30_Sediment_Bautino_1_354
tctgtcaggtattgtggcccacggtggtagaagagttgattttgctattttctctctacaccttgctggtgcttcttcgattttaggtgcagttaattttatttcaactactctaaatatgcgagggcctggtgttactttcgagcggcttcctctgtttgtttgggcggctgtgattactgtggttcttctacttttatcacttccggtcctagccgggggaatcactatgctactgactgatcgaaaccttaatactaggtttttcgacccagctggtggtggtgaccctattttataccagcaccttttc
>COI_22_558_S30_Sediment_Bautino_1_555
gctatctggtattgttgcccacggtggtggtagggtagactttgcaattttctctcttcacattgcgggtatttcttctattttgggggcaattaactttattgctacaactcttaacatgcgaggacctggagttactttcgagcgacttccactattcgtttgggctgcagtaattacggtagttctgctacttctttctcttccggttttcgctggagggcttactatgctactaactgatcgaaacctaaatactagatttttcgacccggctggtggtggtgaccctattttatatcagcatttattc
>COI_22_558_S30_Sediment_Bautino_1_912
tctatctagaattgttgcccacggaggtagaagagtagattttgctattttctctcttcaccttgctggtgcttcttcaattctaggtgcagtaaactttatttcaactgggattaatatgcgaggaccaggagttactttcgagcgacttcctctattcgtatgagcagcacttattacagtagtgcttcttctactttcccttcctgtatttgctggggctattactatgctactaacagatcgaaacctgaacaccaggttcttcgaccctgctggtggtggtgaccctattttataccagcacttattc
>COI_22_558_S30_Sediment_Bautino_1_1105
gctatctgggattgttgcccacggtggtggtatggtagactttgcaattttctctcttcacattgcgggtatttcttctattttgggggcaattaactttattgctacaactcttaacatgcgaggacctggagttactttcgagcgacttccactattcgtttgggctgcagtaattacggtagttctgctacttctttctcttccggttttcgctggagggcttactatgctactaactgatcgaaacctaaatactagatttttcgacccggctggtggtggtgaccctattttatatcagcatttattc
>COI_23_242_S33_Sediment_Bautino_1_113
tctagctgggattgttgcccacggtggtggaagagtagactttgccattttctctcttcacgttgccgggatttcttctattttaggagctgttaactttattgctacgactcttaacatgcgaggaccaggggttactttcgagcgacttcccctttttgtttgagcagcagtaattacagtagttcttctacttctatctctaccggttttcgctggtgggcttactatgctattaactgatcgaaatctaaacactagatttttcgacccagctggtggtggtgaccctattctataccagcaccttttc
>COI_23_242_S33_Sediment_Bautino_1_902
tttagcttctgctgttgctcacggtggtgctagagttgattttgcaattttctctcttcacttagcgggtgcttcttccattttaggtgctgtaaattttatttccacaacgcttaacatgcgaggtcctggggtaacatttgagcggcttcctcttttcgtgtgggcagctgtgattactgtagttcttctacttctatcccttcccgtgtttgcgggggctattactatgcttctaacggatcgaaactttaatactagattttttgatccggctggtgggggtgaccctattctataccagcacttattc
>COI_23_242_S33_Sediment_Bautino_1_920
tctggctgggattgttgcccacggtggtggaagagtagactttgccattttctctcttcacgttgccgggatttcttctattttaggggctgttaactttattgctacaactcttaacatgcgaggaccaggagttactttcgagcgacttcccctttttgtttgagcagcagtaattacagtagttcttctacttctatctctgccggttttcgctggtgggcttactatgctactaactgatcgaaatctaaacactagatttttcgacccagctggtgggggtgaccctattctataccagcaccttttc
>COI_23_245_S36_Sediment_Bautino_1_683
tctgtcaggtattgtggcccacggtggtagaagagttgattttgctattttctctctacaccttgctggtgcttcttcgattttaggtgcagttaattttatttcaactactctaaatatgcgagggcctggtgttactttcgagcggcttcctctgtttgtttgggcggctgtgattactgtggttcttctacttttatcacttccggtcctagccgggggaatcactatgctactgactgatcgaaaccttaataccaggtttttcgacccggctggtggtggtgaccctattttataccagcaccttttc
>COI_23_245_S36_Sediment_Bautino_1_1201
tctggctgggattgttgcccacggtggtggaagagtagactttgccattttctctcttcacgttgccgggatttcttctattttaggggctgttaactttattgctacaactcttaacatgcgaggaccaggagttactttcgagcgacttcccctttttgtttgagcagcagtaattacagtagttcttctacttctatctctgccggttttcgctggtgggcttactatgctactaactgatcgaaatctaaacactagatttttcgacccagctggtgggggtgaccctattctataccagcaccttttc
>COI_23_245_S36_Sediment_Bautino_1_1212
tctagcaggcattgtagcccacggaggtagaagagttgattttgctattttctctctacaccttgctggtgcatcttcaattttaggggcagtgaattttatttctactactcttaatatgcgagggcctggtgttactttcgagcgacttcctcttttcgtatgagctgctgtgattactgtagtactactacttctatctcttccagttctagcgggagggattaccatgctactaactgaccgaaacctgaacactaggtttttcgacccagctggtggtggtgaccctattctatatcagcaccttttc
>COI_24_242_S66_Sediment_Offshore_1_139
tcttgcaggtattgtggcccacggtggtagaagagttgattttgctattttctctctacaccttgctggtgcctcttcaattttaggagcagtaaattttatttcaactactcttaatatgcgaggacctggtgttactttcgagcgacttcctcttttcgtttgagctgctgtaattacggtagtgcttctgcttctatctcttcctgtacttgctggggggatcattatgctactaacggaccgaaacctgaatactagatttttcgaccctgctgggggaggtgaccctattctatatcaacaccttttc
>COI_24_242_S66_Sediment_Offshore_1_962
tcttgcaggtattgtggcccacggtggtagaagagttgattttgctattttctctctacaccttgctggtgcctcttcaattttaggagcagtaaattttatttcaactactcttaatatgcgaggacctggtgttactttcgagcgacttcctcttttcgtttgagctgctgtaattacggtagtgcttctgcttctatctcttcctgtacttgctgggggatcactatgctactaacggaccgaaacctgaatactagatttttcgaccctgctgggggaggtgaccctattctatatcaacaccttttc
>COI_24_242_S66_Sediment_Offshore_1_1103
tcttgcaggtattgtggcccacggtggtagaagagttgattttgctattttctctctacaccttgctggtgcctcttcaattttaggagcagtaaattttatttcaactactcttaatatgcgaggacctggtgttactttcgagcgacttcctcttttcgtttgagctgctgtaattacggtagtgcttctgcttctatctcttcctgtacttgctggggggatcactatgctactaacggaccgaaacctgaatactagatttttcgaccctgctgggggaggtgaccctattctatatcaacaccttttc
>COI_24_242_S66_Sediment_Offshore_1_1196
tcttgcagggattgtggcccacggtggtagaagagttgattttgctattttctctctacaccttgctggtgcctcttcaattttaggagcagtaaattttatttcaactactcttaatatgcgaggacctggtgttactttcgagcgacttcctcttttcgtttgagctgctgtaattacggtagtgcttctgcttctatctcttcctgtacttgctggggggatcactatgctactaacggaccgaaacctgaatactagatttttcgaccctgctgggggaggtgaccctattctatatcaacaccttttc
>COI_24_242_S66_Sediment_Offshore_1_1233
tcttgcaggtattgtggcccacggtggtagaagagttgattttgctattttctctctacaccttgctggtgcctcttcaattttaggagcagtaaattttatttcaactactcttaatatgcgaggacctggtgttactttcgagcgacttcctcttttcgtttgagctgctgtaattacggtagtgcttctgcttctatctcttcctgtacttgctggggggatcactatgctactaacggaccgaaacctgaatactagatttttcgcccctgctgggggaggtgaccctattctatatcaacaccttttc
>COI_24_242_S66_Sediment_Offshore_1_1291
tcttgcaggtattgtggcccacggtggtagaatagttgattttgctattttctctctacaccttgctggtgcctcttcaattttaggagcagtaaattttatttcaactactcttaatatgcgaggacctggtgttactttcgagcgacttcctcttttcgtttgagctgctgtaattacggtagtgcttctgcttctatctcttcctgtacttgctggggggatcactatgctactaacggaccgaaacctgaatactagatttttcgaccctgctgggggaggtgaccctattctatatcaacaccttttc
>COI_24_242_S66_Sediment_Offshore_1_1501
cctggcaggtattgtagcccacggtggtagaagagtagattttgctattttctctctacaccttgctggtgcttcttcaattttaggagcaattaattttatttcaactgctcttaacatgcgagggcctggtgttactttcgagcgacttcctctgtttgtatgagctgctgtgattactgtagtccttctacttctatcacttccagttttagcaggagggattactatgctgctaactgatcgaaaccttaacacaaggtttttcgacccagctggtggtggtgatcctattctatatcagcaccttttc
>COI_24_243_S67_Sediment_Offshore_1_187
cgctatctggaattgtggcccacggaggtggaagagtcgattttgctattttctctcttcaccttgctggggcttcttcaattttaggtgctgtaaattttatttctacaactgttaacatgcgagggcctggtgtgacttttgaacgactaccactatttgtatgggctgctgttattacagttgttctgctgcttctatctcttcctgtatttgcaggtgctattactatgctactaactgatcgaaacttaaatactaggtttttcgacccagcagggggcggtgaccctattttgtaccagcatttgttt
>COI_24_243_S67_Sediment_Offshore_1_774
ccctggcaggtattgtagcccacggtggtagaagagtagattttgctattttctctctacaccttgctggtgcttcttcaattttaggagcaattaattttatttcaactgctcttaacatgcgagggcctggtgttactttcgagcgacttcctctgtttgtatgagctgctgtgattactgtagtccttctacttctatcacttccagttttagcaggagggattactatgctgctaactgatcgaaaccttaacacaaggtttttcgacccagctggtggtggtgatcctattctatatcagcaccttttc
>COI_24_243_S67_Sediment_Offshore_1_793
cctggcaggtattgtagcccacggtggtagaagagtagattttgctattttctctctacaccttgctggtgcttcttcaattttaggagcaattaattttatttcaactgctcttaacatgcgagggcctggtgttactttcgagcgacttcctctgtttgtatgagctgctgtgattactgtagtccttctacttctatcacttccagttttagcaggagggattactatgctgctaactgatcgaaaccttaacacaaggtttttcgacccagctggtggtggtgatcctattctatatcagcaccttttc
>COI_24_243_S67_Sediment_Offshore_1_890
ctggcaggtattgtagcccacggtggtagaagagtagattttgctattttctctctacaccttgctggtgcttcttcaattttaggagcaattaattttatttcaactgctcttaacatgcgagggcctggtgttactttcgagcgacttcctctgtttgtatgagctgctgtgattactgtagtccttctacttctatcacttccagttttagcaggagggattactatgctgctaactgatcgaaaccttaacacaaggtttttcgacccagctggtggtggtgatcctattctatatcagcaccttttc
>COI_24_243_S67_Sediment_Offshore_1_896
gctatctggaattgtggcccacggaggtggaagagtcgattttgctattttctctcttcaccttgctggggcttcttcaattttaggtgctgtaaattttatttctacaactgttaacatgcgagggcctggtgtgacttttgaacgactaccactatttgtatgggctgctgttattacagttgttctgctgcttctatctcttcctgtatttgcaggtgctattactatgctactaactgatcgaaacttaaatactaggtttttcgacccagcagggggcggtgaccctattttgtaccagcatttgtt
>COI_24_243_S67_Sediment_Offshore_1_980
gccatctggaattgtggcccacggaggtggaagagtcgattttgctattttctctcttcaccttgctggggcttcttcaattttaggtgctgtaaattttatttctacaactgttaacatgcgagggcctggtgtgacttttgaacgactaccactatttgtatgggctgctgttattacagttgttctgctgcttctatctcttcctgtatttgcaggtgctattactatgctactaactgatcgaaacttaaatactaggtttttcgacccagcagggggcggtgaccctattttgtaccagcatttgttt
>COI_24_243_S67_Sediment_Offshore_1_1009
tggcaggtattgtagcccacggtggtagaagagtagattttgctattttctctctacaccttgctggtgcttcttcaattttaggagcaattaattttatttcaactgctcttaacatgcgagggcctggtgttactttcgagcgacttcctctgtttgtatgagctgctgtgattactgtagtccttctacttctatcacttccagttttagcaggagggattactatgctgctaactgatcgaaaccttaacacaaggtttttcgacccagctggtggtggtgatcctattctatatcagcaccttttc
>COI_24_243_S67_Sediment_Offshore_1_1206
gctatctggaattgtggcccacggaggtggaagagtcgattttgctattttctctcttcaccttgctggggcttcttcaattttaggtgctgtaaattttatttctacaactgttaacatgcgagggcctggtgtgacttttgaacgactaccactatttgtatgggctgctgttattacagttgttctgctgcttctatctcttcctgtatttgcaggtgctattactatgctactaactgatcgaaacttaaatactaggtttttcgccccagcagggggcggtgaccctattttgtaccagcatttgttt
>COI_24_243_S67_Sediment_Offshore_1_1458
gctatctggaattgtggcccacggaggtggaagagtcgattttgctattttctctcttcaccttgctggggcttcttcaattttaggtgctgtaaattttatttctacaactgttaacatgcgagggcctggtgtgacttttgaacgactaccactatttgtacgggctgctgttattacagttgttctgctgcttctatctcttcctgtatttgcaggtgctattactatgctactaactgatcgaaacttaaatactaggtttttcgacccagcagggggcggtgaccctattttgtaccagcatttgttt
>COI_24_243_S67_Sediment_Offshore_1_1587
cctggcaagtattgtagcccacggtggtagaagagtagattttgctattttctctctacaccttgctggtgcttcttcaattttaggagcaattaattttatttcaactgctcttaacatgcgagggcctggtgttactttcgagcgacttcctctgtttgtatgagctgctgtgattactgtagtccttctacttctatcacttccagttttagcaggagggattactatgctgctaactgatcgaaaccttaacacaaggtttttcgacccagctggtggtggtgatcctattctatatcagcaccttttc
>COI_24_243_S67_Sediment_Offshore_1_1689
gctatctggaattgtggcccacggaggtggaagagtcgattttgctattttctctcttcaccttgctggggcttcttcaattttaggtgctgtaaattttatttctacaactgttaacatgcgagggcctggtgtgacttttgaacgactaccactatttgtatgggctgctgttattacagttgttctgctgcttctatctcttcctgtatttgcaggtgctattactatgctactaactgatcgaaacttaaatactaggtttttcgtcccagcagggggcggtgaccctattttgtaccagcatttgttt
>COI_24_243_S67_Sediment_Offshore_1_1845
ctggcaagtattgtagcccacggtggtagaagagtagattttgctattttctctctacaccttgctggtgcttcttcaattttaggagcaattaattttatttcaactgctcttaacatgcgagggcctggtgttactttcgagcgacttcctctgtttgtatgagctgctgtgattactgtagtccttctacttctatcacttccagttttagcaggagggattactatgctgctaactgatcgaaaccttaacacaaggtttttcgacccagctggtggtggtgatcctattctatatcagcaccttttc
>COI_24_243_S67_Sediment_Offshore_1_1963
tctatcgggtattgtagcccacggaggtaggatagttgatttcgcaattttctctcttcaccttgctggtgcttcttcaattttaggagcagttaattttatttcaactactcttaacatgcgaggacctggtgttactttcgagcgacttcctcttttcgtatgggctgctgtaattacagtagttcttctactactttctctaccggttctggcgggaggaatcactatgctactaacggatcgaaatctaaacactagatttttcgacccagctggtggtggtgaccctattctatatcagcacctgttc
>COI_24_243_S67_Sediment_Offshore_1_1981
tctatcgggtattgtagcccacggaggtaggagagttgatttcgcaattttctctcttcaccttgctggtgcttcttcaattttaggagcagttaattttatttcaactactcttaacatgcgaggacctggtgttactttcgagcgacttcctcttttcgtatgggctgctgtaattacagtagttcttctactactttctctaccggttctggcgggaggaatcactatgctactaacggatcgaaatctaaacactagatttttcgacccagctggtggtggtgaccctattctatatcagcacctgttc
>COI_24_243_S67_Sediment_Offshore_1_1982
tggcaagtattgtagcccacggtggtagaagagtagattttgctattttctctctacaccttgctggtgcttcttcaattttaggagcaattaattttatttcaactgctcttaacatgcgagggcctggtgttactttcgagcgacttcctctgtttgtatgagctgctgtgattactgtagtccttctacttctatcacttccagttttagcaggagggattactatgctgctaactgatcgaaaccttaacacaaggtttttcgacccagctggtggtggtgatcctattctatatcagcaccttttc
>COI_24_243_S67_Sediment_Offshore_1_2027
tctatcgggtattgtagcccacggaggtaggagagttgatttcgcaattttctctcttcaccttgctggtgcttcttcaattttaggagcagttaattttatttcaactactcttaacatgcgaggatttggtgttactttcgagcgacttcctcttttcgtatgggctgctgtaattacagtagttcttctactactttctctaccggttctggcgggaggaatcactatgctactaacggatcgaaatctaaacactagatttttcgacccagctggtggtggtgaccctattctatatcagcacctgttc
>COI_24_243_S67_Sediment_Offshore_1_2168
gctatctggaattgtggcccacggaggtggaagagtcgattttgctattttctctcttcaccttgctggggcttcttcaattttaggtgctgtaaattttatttctacaactgttaacatgcgagggcctggtgtgacttttgaacgactaccactatttgtatgggctgctgttattacagttgttctgctgcttctatctcttcctgtatttgcaggtgctattactatgctactaactgatcgaaacttaaatactaggtttttcgacccagcagggggcggtgaccctattttgtaccagcatttgttt
>COI_24_244_S68_Sediment_Offshore_1_881
tctgtcaggtattgtggcccacggtggtagaagagttgattttgctattttctctctacaccttgctggtgcttcttcgattttaggtgcagttaattttatttcaactactctaaatatgcgagggcctggtgttactttcgagcggcttcctctgtttgtttgggcggctgtgattactgtggttcttctacttttatcacttccggtcctagccgggggaatcactatgctactgactgatcgaaaccttaatactaggtttttcgacccggctggtggtggtgaccctattttataccagcaccttttc
>COI_24_245_S69_Sediment_Offshore_1_16
tcttgcaggtattgtggcccacggtggtagaagagttgattttgctattttctctctacaccttgctggtgcctcttcaattttaggagcagtaaattttatttcaactactcttaatatgcgaggacctggtgttactttcgagcgacttcctcttttcgtttgagctgctgtaattacggtagtgcttctgcttctatctcttcctgtacttgctggggggatcactatgctactaacggaccgaaacctgaatactagatttttcgaccctgctgggggaggtgaccctattctatatcaacaccttttc
>COI_24_245_S69_Sediment_Offshore_1_178
tctatcgggtattgtagcccacggaggtaggagagttgatttcgcaattttctctcttcaccttgctggtgcttcttcaattttaggagcagttaattttatttcaactactcttaacatgcgaggacctggtgttactttcgagcgacttcctcttttcgtatgggctgctgtaattacagtagttcttctactactttctctaccggttctggcgggaggaatcactatgctactaacggatcgaaatctaaacactagatttttcgacccagctgatggtggtgaccctattctatatcagcacctgttc
>COI_24_245_S69_Sediment_Offshore_1_514
tttagcttctgctgttgctcacggtggtgctagagttgattttgcaattttctctcttcacttagcgggtgcttcttccattttaggtgctgtaaattttatttccacaacgcttaacatgcgaggtcctggggtaacatttgagcggcttcctcttttcgtgtgggcagctgtgattactgtagttcttctacttctatcccttcccgtgtttgcgggggctattactatgcttctaacggatcgaaactttaatactagattttttgatccggctggtgggggtgaccctattctataccagcacttattc
>COI_24_245_S69_Sediment_Offshore_1_519
tctatcgagtattgtagcccacggaggtaggagagttgatttcgcaattttctctcttcaccttgctggtgcttcttcaattttaggagcagttaattttatttcaactactcttaacatgcgaggacctggtgttactttcgagcgacttcctcttttcgtatgggctgctgtaattacagtagttcttctactactttctctaccggttctggcgggaggaatcactatgctactaacggatcgaaatctaaacactagatttttcgacccagctggtggtggtgaccctattctatatcagcacctgttc
>COI_24_245_S69_Sediment_Offshore_1_612
tctggcgggcgttgtagcccatggtggtagaagagttgattttgctattttctctttacaccttgctggtgcttcttctattttaggtgcagttaatttcatttcaactactcttaacatgcgagggcctggtgttactttcgagcggcttcctctgtttgtttgggcggctgtgattactgtggttcttctgcttttatcacttccagtcctagccggaggaattaccatgctactaactgatcgaaaccttaacactaggtttttcgacccagctggtggtggtgaccctatcctataccagcaccttttc
>COI_24_245_S69_Sediment_Offshore_1_690
tctatcgggtattgtagcccacggaggtaggagagttgatttcgcaattttctctcttcaccttgctggtgcttcttcaattttaggagcagttaattttatttcaactactcttaacatgcgaggacctggtgttactttcgagcgacttcctcttttcgtatgggctgctgtaattacagtagttcttctattactttctctaccggttctggcgggaggaatcactatgctactaacggatcgaaatctaaacactagatttttcgacccagctggtggtggtgaccctattctatatcagcacctgttc
>COI_24_245_S69_Sediment_Offshore_1_1354
tctatcgggtattgtagcccacggaggtaggagagttgatttcgcaattttctctcttcaccttgctggtgcttcttcaattttaggagcagttaattttatttcaactactcttaacatgcgaggacctggtgttactttcgagcgacttcctcttttcgtatgggctgctgtaattacagtagttcttctactactttctctaccggttctggcgggaggaatcactatgctactaacggatcgaaatctaaacactagattttttgacccagctggtggtggtgaccctattctatatcagcacctgttc
>COI_24_245_S69_Sediment_Offshore_1_1733
tctgtcaggtattgtggcccacggtggtagaagagttgattttgctattttctctctacaccttgctggtgcttcttcgattttaggtgcagttaattttatttcaactactctaaatatgcgagggcctggtgttactttcgagcggcttcctttgtttgtttgggcggctgtgattactgtggttcttctacttttatcacttccggtcctagccgggggaattactatgctactgactgatcgaaaccttaatactaggtttttcgacccggctggtggtggtgaccctattttataccagcaccttttc
>COI_24_245_S69_Sediment_Offshore_1_1953
tctatcgggtattgtagcccacggaggtaggagagttgatttcgcaattttctctcttcaccttgctggtgcttcttcaattttaggagcagttaattttatttcaactactcttaacatgcgaggacctggtgttactttcgagcgacttcctcttttcgtatgggctgctgtaattacagtagttcttctactactttctctaccggttctggcgggaggaatcactatgctactaacggatcgaaatctaaacactagatttttcgacccagctggtggtggtgaccctattctatatcagcacctgttc
>COI_24_245_S69_Sediment_Offshore_1_2004
tctatcgggtattgtagcccacggaggtaggagagttgatttcgcaattttctctcttcaccttgctggtgcttcttcaattttaggagcagttaattttatttcaactactcttaacatgcgaggacctggtgttactttcgagcgacttcctcttttcgtatgggctgctgtaattacagtagttcttctactactttctctaccggttctggcgggaggaatcactatgctactaacggatcgaagtctaaacactagatttttcgacccagctggtggtggtgaccctattctatatcagcacctgttc
>COI_24_245_S69_Sediment_Offshore_1_2502
tcttgcaggtattgtggcccacggtggtagaatagttgattttgctattttctctctacaccttgctggtgcctcttcaattttaggagcagtaaattttatttcaactactcttaatatgcgaggacctggtgttactttcgagcgacttcctcttttcgtttgagctgctgtaattacggtagtgcttctgcttctatctcttcctgtacttgctggggggatcactatgctactaacggaccgaaacctgaatactagatttttcgaccctgctgggggaggtgaccctattctatatcaacaccttttc
>COI_24_245_S69_Sediment_Offshore_1_2551
tctatcggggattgtagcccacggaggtaggagagttgatttcgcaattttctctcttcaccttgctggtgcttcttcaattttaggagcagttaattttatttcaactactcttaacatgcgaggacctggtgttactttcgagcgacttcctcttttcgtatgggctgctgtaattacagtagttcttctactactttctctaccggttctggcgggaggaatcactatgctactaacggatcgaaatctaaacactagatttttcgacccagctggtggtggtgaccctattctatatcagcacctgttc
>COI_24_246_S71_Sediment_Offshore_1_123
tggcaagtattgtagcccacggtggtagaagagtagattttgctattttctctctacaccttgctggtgcttcttcaattttaggagcaattaattttatttcaactgctcttaacatgcgagggcctggtgttactttcgagcgacttcctctgtttgtatgagctgctgtgattactgtagtccttctacttctatcacttccagttttagcaggagggattactatgctgctaactgatcgaaaccttaacacaaggtttttcgacccagctggtggtggtgatcctattctatatcagcaccttttc
>COI_24_246_S71_Sediment_Offshore_1_142
tcttgcagggattgtggcccacggtggtagaagagttgattttgctattttctctctacaccttgctggtgcctcttcaattttaggagcagtaaattttatttcaactactcttaatatgcgaggacctggtgttactttcgagcgacttcctcttttcgtttgagctgctgtaattacggtagtgcttctgcttctatctcttcctgtacttgctggggggatcactatgctactaacggaccgaaacctgaatactagatttttcgaccctgctgggggaggtgaccctattctatatcaacaccttttc
>COI_24_246_S71_Sediment_Offshore_1_307
tgtcaggtattgtagcccacggtggtagaagagtagattttgctattttctctctacaccttgctggtgcttcttcaattttatgagcaattaattttatttcaactgctcttaacatgcgagggcctggtgttactttcgagcgacttcctctgtttgtatgagctgctgtgattactgtaatccttctacttctatcacttccagttttagcaggagggattactatgctgctaaccgatcgaaaccttaacacaaggtttttcgacccagctggtggtggtgatcctattctatatcagcaccttttc
>COI_24_246_S71_Sediment_Offshore_1_314
cctgtcaggtattgtagcccacggtggtagaagagtagattttgctattttctctctacaccttgctggtgcttcttcaattttaggagcaattaattttatttcaactgctcttaacatgcgagggcctggtgttactttcgagcgacttcctctgtttgtatgagctgctgtgattactgtaatccttctacttctatcacttccagttttagcaggagggattactatgctgctaaccgatcgaaaccttaacacaaggtttttcgacccagctggcggtggtgatcctattctatatcagcaccttttc
>COI_24_246_S71_Sediment_Offshore_1_502
tgtcaggtattgtagcccacggtggtagaagagtagattttgctattttctctctacaccttgctggtgcttcttcaattttaggagcaattaattttatttcaactgctcttaacatgcgagggcctggtgttactttcgagcgacttcctctgtttgtatgagctgctgtgattactgtaatccttctacttctatcacttccagttttagcaggagggattactatgctgctaaccgatcgaaaccttaacacaaggtttttcgacccagctggtggtggtgatcctattctatatcagcaccttttc
>COI_24_246_S71_Sediment_Offshore_1_668
ctggcaagtattgtagcccacggtggtagaagagtagattttgctattttctctctacaccttgctggtgcttcttcaattttaggagcaattaattttatttcaactgctcttaacatgcgagggcctggtgttactttcgagcgacttcctctgtttgtatgagctgctgtgattactgtagtccttctacttctatcacttccagttttagcaggagggattactatgctgctaactgatcgaaaccttaacacaaggtttttcgacccagctggtggtggtgatcctattctatatcagcaccttttc
>COI_24_246_S71_Sediment_Offshore_1_736
cctgtcaggtattgtagcccacggtggtagaagagtagattttgctattttctctctacaccttgctggtgcttcttcaattttaggagcaattaattttatttcaactgctcttaacatgcgagggcctggtgttactttcgagcgacttcctctgtttgtatgagctgctgtgattactgtaatccttctacttctatcacttccagttttagcaagagggattactatgctgctaaccgatcgaaaccttaacacaaggtttttcgacccagctggtggtggtgatcctattctatatcagcaccttttc
>COI_24_246_S71_Sediment_Offshore_1_854
tgtcaggtattgtagcccacggtggtagaagagtagattttgctattttctctctacaccttgctggtgcttcttcaattttaggagcaattaattttatttcaactgctcttaacatgcgagggcctggtgttactttcgagcgacttcctctgtttgtatgagctgctgtgattactgtaatccttctacttctatcacttccagttttagcaagagggattactatgctgctaaccgatcgaaaccttaacacaaggtttttcgacccagctggtggtggtgatcctattctatatcagcaccttttc
>COI_24_246_S71_Sediment_Offshore_1_984
actagctgggattgttgcccatggtggtggaagagtagactttgccattttctctcttcacattgcagggatttcatcaattctaggtgctattaactttattgctacaactcttaacatgcgagggcctggagtcactttcgagcgacttcccctatttgtatgagctgcagtgattacagtagttcttctacttttatctcttccagtgtttgctggagggcttacaatgctactaacagatcgaaatctaaacactagatttttcgaccctgctggtggtggtgaccctattctttaccagcacctcttc
>COI_24_246_S71_Sediment_Offshore_1_1217
ctgtcaggtattgtagcccacggtggtagaagagtagattttgctattttctctctacaccttgctggtgcttcttcaattttaggagcaattaattttatttcaacttctcttaacatgcgagggcctggtgttactttcgagcgacttcctctgtttgtatgagctgctgtgattactgtaatccttctacttctatcacttccagttttagcaggagggattactatgctgctaaccgatcgaaaccttaacacaaggtttttcgacccagctggtggtggtgatcctattctatatcagcaccttttc
>COI_24_246_S71_Sediment_Offshore_1_1277
tgtcaggtattgtagcccactgtggtagaagagtagattttgctattttctctctacaccttgctggtgcttcttcaattttaggagcaattaattttatttcaactgctcttaacatgcgagggcctggtgttactttcgagcgacttcctctgtttgtatgagctgctgtgattactgtaatccttctacttctatcacttccagttttagcaggagggattactatgctgctaaccgatcgaaaccttaacacaaggtttttcgacccagctggtggtggtgatcctattctatatcagcaccttttc
>COI_24_246_S71_Sediment_Offshore_1_1428
cctggcaagtattgtagcccacggtggtagaagagtagattttgctattttctctctacaccttgctggtgcttcttcaattttaggagcaattaattttatttcaactgctcttaacatgcgagggcctggtgttactttcgagcgacttcctctgtttgtatgagctgctgtgattactgtagtccttctacttctatcacttccagttttagcaggagggattactatgctgctaactgatcgaaaccttaacacaaggtttttcgacccagctggtggtggtgatcctattctatatcagcaccttttc
>COI_24_246_S71_Sediment_Offshore_1_1723
cctgtcaggtattgtagcccacggtggtagaagagtagattttgctattttctctctacaccttgctggtgcttcttcaattttaggagcaattaattttatttcaactgctcttaacatgcgagggcctggtgttactttcgagcgacttcctctgtttgtatgagctgctgtgattactgtaatccttctacttctatcacttccagttttagcaggagggattactatgctgctaaccgatcgaaaccttaacacaaggtttttcgacccagctggtggtggtgatcctattctatatcagcaccttttc
>COI_24_246_S71_Sediment_Offshore_1_1938
ctgtcaggtattgtagcccacggtggtagaagagtagattttgctattttctctctacaccttgctggtgcttcttcaattttaggagcaattaattttatttcaactgctcttaacatgcgagggcctggtgttactttcgagcgacttcctctgtttgtatgagctgctgtgattactgtaatccttctacttctatcacttccagttttagcaggagggattactatgctgctaaccgatcgaaaccttaacacaaggtttttcgacccagctggtggtggtgatcctattctatatcagcaccttttc
>COI_24_246_S71_Sediment_Offshore_1_1948
tgtcaggtattttagcccacggtggtagaagagtagattttgctattttctctctacaccttgctggtgcttcttcaattttaggagcaattaattttatttcaactgctcttaacatgcgagggcctggtgttactttcgagcgacttcctctgtttgtatgagctgctgtgattactgtaatccttctacttctatcacttccagttttagcaggagggattactatgctgctaaccgatcgaaaccttaacacaaggtttttcgacccagctggtggtggtgatcctattctatatcagcaccttttc
>COI_24_246_S71_Sediment_Offshore_1_2211
ccctggcaagtattgtagcccacggtggtagaagagtagattttgctattttctctctacaccttgctggtgcttcttcaattttaggagcaattaattttatttcaactgctcttaacatgcgagggcctggtgttactttcgagcgacttcctctgtttgtatgagctgctgtgattactgtagtccttctacttctatcacttccagttttagcaggagggattactatgctgctaactgatcgaaaccttaacacaaggtttttcgacccagctggtggtggtgatcctattctatatcagcaccttttc
>COI_24_246_S71_Sediment_Offshore_1_2215
tcttgcaggtattgtggcccacggtggtagaagagttgattttgctattttctctctacaccttgctggtgcctcttcaattttaggagcagtaaattttatttcaactactcttaatatgcgaggacctggtgttactttcgagcgacttcctcttttcgtttgagctgctgtaattacggtagtgcttctgcttctatctcttcctgtacttgctggggggatcactatgctactaacggaccgaaacctgaatactagatttttcgaccctgctgggggaggtgaccctattctatatcaacaccttttc
>COI_24_247_S72_Sediment_Offshore_1_308
ctggcaggtattgtagcccacggtggtagaagagtagattttgctattttctctctacaccttgctggtgcttcttcaattttaggagcaattaattttatttcaactgctcttaacatgcgagggcctggtgttactttcgagcgacttcctctgtttgtatgagctgctgtgattactgtagtccttctacttctatcacttccagttttagcaggagggattactatgctgctaactgatcgaaaccttaacacaaggtttttcgacccagctggtggtggtgatcctattctatatcagcaccttttc
>COI_24_247_S72_Sediment_Offshore_1_914
tgtcaggtattgtagcccacggtggtagaagagtagattttgctattttctctctacaccttgctggtgcttcttcaattttaggagcaattaattttatttcaactgctcttaacatgcgagggcctggtgttactttcgagcgacttcctctgtttgtatgagctgctgtgattactgtaatccttctacttctatcacttccagttttagcaggagggattactatgctgctaaccgatcgaaaccttaacacaaggtttttcgacccagctggtggtggtgatcctattctatatcagcaccttttc
>COI_24_247_S72_Sediment_Offshore_1_1326
cctgtcaggtattgtagcccacggtggtagaagagtagattttgctattttctctctacaccttgctggtgcttcttcaattttaggagcaattaattttatttcaactgctcttaacatgcgagggcctggtgttactttcgagcgacttcctctgtttgtatgagctgctgtgattactgtaatccttctacttctatcacttccagttttagcaggagggattactatgctgctaaccgatcgaaaccttaacacaaggtttttcgacccagctggtggtggtgatcctattctatatcagcaccttttc
>COI_24_247_S72_Sediment_Offshore_1_1367
tctatcgggtattgtagcccacggaggtaggagagttgatttcgcaattttctctcttcaccttgctggtgcttcttcaattttaggagcagttaattttatttcaactactcttaacatgcgaggacctggtgttactttcgagcgacttcctcttttcgtatgggctgctgtaattacagtagttcttctactactttctctaccggttctggcgggaggaatcactatgctactaacggatcgaaatctaaacactagatttttcgacccagctggtggtggtgaccctattctatatcagcacctgttc
>COI_24_247_S72_Sediment_Offshore_1_1397
cctggcaagtattgtagcccacggtggtagaagagtagattttgctattttctctctacaccttgctggtgcttcttcaattttaggagcaattaattttatttcaactgctcttaacatgcgagggcctggtgttactttcgagcgacttcctctgtttgtatgagctgctgtgattactgtagtccttctacttctatcacttccagttttagcaggagggattactatgctgctaactgatcgaaaccttaacacaaggtttttcgacccagctggtggtggtgatcctattctatatcagcaccttttc
>COI_24_247_S72_Sediment_Offshore_1_1871
cctggcaggtattgtagcccacggtggtagaagagtagattttgctattttctctctacaccttgctggtgcttcttcaattttaggagcaattaattttatttcaactgctcttaacatgcgagggcctggtgttactttcgagcgacttcctctgtttgtatgagctgctgtgattactgtagtccttctacttctatcacttccagttttagcaggagggattactatgctgctaactgatcgaaaccttaacacaaggtttttcgacccagctggtggtggtgatcctattctatatcagcaccttttc
>COI_24_247_S72_Sediment_Offshore_1_1874
actagctgggattgttgcccatggtggtggaagagtagactttgccattttctctcttcacattgcagggatttcatcaattctaggtgctattaactttattgctacaactcttaacatgcgagggcctggagtcactttcgagcgacttcccctatttgtatgagctgcagtgattacagtagttcttctacttttatctcttccagtgtttgctggagggcttacaatgctactaacagatcgaaatctaaacactagatttttcgaccctgctggtggtggtgaccctattctttaccagcacctcttc
>COI_24_247_S72_Sediment_Offshore_1_2456
ctgtcaggtattgtagcccacggtggtagaagagtagattttgctattttctctctacaccttgctggtgcttcttcaattttaggagcaattaattttatttcaactgctcttaacatgcgagggcctggtgttactttcgagcgacttcctctgtttgtatgagctgctgtgattactgtaatccttctacttctatcacttccagttttagcaggagggattactatgctgctaaccgatcgaaaccttaacacaaggtttttcgacccagctggtggtggtgatcctattctatatcagcaccttttc
>COI_24_247_S72_Sediment_Offshore_1_2544
tggcaggtattgtagcccacggtggtagaagagtagattttgctattttctctctacaccttgctggtgcttcttcaattttaggagcaattaattttatttcaactgctcttaacatgcgagggcctggtgttactttcgagcgacttcctctgtttgtatgagctgctgtgattactgtagtccttctacttctatcacttccagttttagcaggagggattactatgctgctaactgatcgaaaccttaacacaaggtttttcgacccagctggtggtggtgatcctattctatatcagcaccttttc
>COI_24_248_S73_Sediment_Offshore_1_40
cctggcaggtattgtagcccacggtggtagaagagtagattttgctattttctctctacaccttgctggtgcttcttcaattttaggagcaattaattttatttcaactgctcttaacatgcgagggcctggtgttactttcgagcgacttcctctgtttgtatgagctgctgtgattactgtagtccttctacttctatcacttccagttttagcaggagggattactatgctgctaactgatcgaaaccttaacacaaggtttttcgacccagctggtggtggtgatcctattctatatcagcaccttttc
>COI_24_248_S73_Sediment_Offshore_1_305
ctggcaggtattgtagcccacggtggtagaagagtagattttgctattttctctctacaccttgctggtgcttcttcaattttaggagcaattaattttatttcaactgctcttaacatgcgagggcctggtgttactttcgagcgacttcctctgtttgtatgagctgctgtgattactgtagtccttctacttctatcacttccagttttagcaggagggattactatgctgctaactgatcgaaaccttaacacaaggtttttcgacccagctggtggtggtgatcctattctatatcagcaccttttc
>COI_24_248_S73_Sediment_Offshore_1_382
tggcaggtattgtagcccacggtggtagaagagtagattttgctattttctctctacaccttgctggtgcttcttcaattttaggagcaattaattttatttcaactgctcttaacatgcgagggcctggtgttactttcgagcgacttcctctgtttgtatgagctgctgtgattactgtagtccttctacttctatcacttccagttttagcaggagggattactatgctgctaactgatcgaaaccttaacacaaggtttttcgacccagctggtggtggtgatcctattctatatcagcaccttttc
>COI_24_250_S75_Sediment_Offshore_1_179
tggcaggtattgtagcccactgtggtagaagagtagattttgctattttctctctacaccttgctggtgcttcttcaattttaggagcaattaattttatttcaactgctcttaacatgcgagggcctggtgttactttcgagcgacttcctctgtttgtatgagctgctgtgattactgtagtccttctacttctatcacttccagttttagcaggagggattactatgctgctaactgatcgaaaccttaacacaaggtttttcgacccagctggtggtggtgatcctattctatatcagcaccttttc
>COI_24_250_S75_Sediment_Offshore_1_397
tctatcgggtattgtagcccacggaggtaggagaggtgatttcgcaattttctctcttcaccttgctggtgcttcttcaattttaggagcagttaattttatttcaactactcttaacatgcgaggacctggtgttactttcgagcgacttcctcttttcgtatgggctgctgtaattacagtagttcttctactactttctctaccggttctggcgggaggaatcactatgctactaacggatcgaaatctaaacactagatttttcgacccagctggtggtggtgaccctattctatatcagcacctgttc
>COI_24_250_S75_Sediment_Offshore_1_727
tttagcttctgctgttgctcacggtggtgctagagttgattttgcaattttctctcttcacttagcgggtgcttcttccattttaggtgctgtaaattttatttccacaacgcttaacatgcgaggtcctggggtaacatttgagcggcttcctcttttcgtgtgggcagctgtgattactgtagttcttctacttctatcccttcccgtgtttgcgggggctattactatgcttctaacggatcgaaactttaatactagattttttgatccggctggtgggggtgaccctattctataccagcacttattc
>COI_24_250_S75_Sediment_Offshore_1_895
ctatcagggattgtagcccacggtggtggaagggtggattttgcaattttctctttacaccttgctggtgcttcttctattttaggggctgtaaactttatttctacagctattaacatgcgagggccaggggtgacatttgaacgaatgcctcttttcgtttgagctgctgttattacagtagtgcttctgcttttatcccttccagtatttgctggtgctattactatgcttttaacggatcgaaacttcaatactagatttttcgatcctgctggtggtggtgaccctattctataccagcacttgttt
>COI_24_250_S75_Sediment_Offshore_1_1063
tcttgcaggtattgtggcccacggtggtagaagagttgattttgctattttctctctacaccttgctggtgcctcttcaattttaggagcagtaaattttatttcaactactcttaatatgcgaggacctggtgttactttcgagcgacttcctcttttcgtttgagctgctgtaattacggtagtgcttctgcttctatctcttcctgtacttgctggggggatcactatgctactaacggaccgaaacctgaatactagatttttcgaccctgctgggggaggtgaccctattctatatcaacaccttttc
>COI_24_250_S75_Sediment_Offshore_1_1117
tctatcgggtattgtagcccacggaggtaggatagttgatttcgcaattttctctcttcaccttgctggtgcttcttcaattttaggagcagttaattttatttcaactactcttaacatgcgaggacctggtgttactttcgagcgacttcctcttttcgtatgggctgctgtaattacagtagttcttctactactttctctaccggttctggcgggaggaatcactatgctactaacggatcgaaatctaaacactagatttttcgacccagctggtggtggtgaccctattctatatcagcacctgttc
>COI_24_250_S75_Sediment_Offshore_1_1226
tatcagggattttagcccacggtggtggaagggtggattttgcaattttctctttacaccttgctggtgcttcttctattttaggggctgtaaactttatttctacagctattaacatgcgagggccaggggtgacatttgaacgaatgcctcttttcgtttgagctgctgttattacagtagtgcttctgcttttatcccttccagtatttgctggtgctattactatgcttttaacggatcgaaacttcaatactagatttttcgatcctgctggtggtggtgaccctattctataccagcacttgttt
>COI_24_250_S75_Sediment_Offshore_1_1268
cctatcagggattgtagcccacggtggtggaagggtggattttgcaattttctctttacaccttgctggtgcttcttctattttaggggctgtaaactttatttctacagctattaacatgcgagggccaggggtgacatttgaacgaatgcctcttttcgtttgagctgctgttattacagtagtgcttctgcttttatcccttccagtatttgctggtgctattactatgcttttaacggatcgaaacttcaatactagatttttcgatcctgctggtggtggtgaccctattctataccagcacttgttt
>COI_24_250_S75_Sediment_Offshore_1_1294
tctatcggggattgtagcccacggaggtaggagagttgatttcgcaattttctctcttcaccttgctggtgcttcttcaattttaggagcagttaattttatttcaactactcttaacatgcgaggacctggtgttactttcgagcgacttcctcttttcgtatgggctgctgtaattacagtagttcttctactactttctctaccggttctggcgggaggaatcactatgctactaacggatcgaaatctaaacactagatttttcgacccagctggtggtggtgaccctattctatatcagcacctgttc
>COI_24_250_S75_Sediment_Offshore_1_1312
cctggcaggtattgtagcccacggtggtagaagagtagattttgctattttctctctacaccttgctggtgcttcttcaattttaggagcaattaattttatttcaactgctcttaacatgcgagggcctggtgttactttcgagcgacttcctctgtttgtatgagctgctgtgattactgtagtccttctacttctatcacttccagttttagcaggagggattactatgctgctaactgatcgaaaccttaacacaaggtttttcgacccagctggtggtggtgatcctattctatatcagcaccttttc
>COI_24_250_S75_Sediment_Offshore_1_1385
gctatctgggattgttgcccacggtggtggtagggtagactttgcaattttctctcttcacattgcgggtatttcttctattttgggggcaattaactttattgctacaactcttaacatgcgaggacctggagttactttcgagcgacttccactattcgtttgggctgcagtaattacggtagttctgctacttctttctcttccggttttcgctggagggcttactatgctactaactgatcgaaacctaaatactagatttttcgacccggctggtggtggtgaccctattttatatcagcatttattc
>COI_24_250_S75_Sediment_Offshore_1_1435
tggcaggtattgtagcccacggtggtagaagagtagattttgctattttctctctacaccttgctggtgcttcttcaattttaggagcaattaattttatttcaactgctcttaacatgcgagggcctggtgttactttcgagcgacttcctctgtttgtatgagctgctgtgattactgtagtccttctacttctatcacttccagttttagcaggagggattactatgctgctaactgatcgaaaccttaacacaaggtttttcgacccagctggtggtggtgatcctattctatatcagcaccttttc
>COI_24_250_S75_Sediment_Offshore_1_1446
ctggcaggtattgtagcccacggtggtagaagagtagattttgctattttctctctacaccttgctggtgcttcttcaattttaggagcaattaattttatttcaactgctcttaacatgcgagggcctggtgttactttcgagcgacttcctctgtttgtatgagctgctgtgattactgtagtccttctacttctatcacttccagttttagcaggagggattactatgctgctaactgatcgaaaccttaacacaaggtttttcgacccagctggtggtggtgatcctattctatatcagcaccttttc
>COI_24_250_S75_Sediment_Offshore_1_1709
tctgtcaggtattgtggcccacggtggtagaagagttgattttgctattttctctctacaccttgctggtgcttcttcgattttaggtgcagttaattttatttcaactactctaaatatgcgagggcctggtgttactttcgagcggcttcctctgtttgtttgggcggctgtgattactgtggttcttctacttttatcacttccggtcctagccgggggaatcactatgctactgactgatcgaaaccttaatactaggtttttcgacccagctggtggtggtgaccctattttataccagcaccttttc
>COI_24_250_S75_Sediment_Offshore_1_1886
tctatcgggtattgtagcccacggaggtaggagagttgatttcgcaattttctctcttcaccttgctggtgcttcttcaattttaggagcagttaattttatttcaactactcttaacatgcgaggacctggtgttactttcgagcgacttcctcttttcgtatgggctgttgtaattacagtagttcttctactactttctctaccggttctggcgggaggaatcactatgctactaacggatcgaaatctaaacactagatttttcgacccagctggtggtggtgaccctattctatatcagcacctgttc
>COI_24_250_S75_Sediment_Offshore_1_2135
tctatcgggtattgtagcccacggaggtaggagagttgatttcgcaattttctctcttcaccttgctggtgcttcttcaattttaggagcagttaattttatttcaactactcttaacatgcgaggacctggtgttactttcgagcgacttcctcttttcgtatgggctgctgtaattacagtagttcttctactactttctctaccggttctggcgggaagaatcactatgctactaacggatcgaaatctaaacactagatttttcgacccagctggtggtggtgaccctattctatatcagcacctgttc
>COI_24_250_S75_Sediment_Offshore_1_2286
tatcagggattgtagcccacggtggtggaagggtggattttgcaattttctctttacaccttgctggtgcttcttctattttaggggctgtaaactttatttctacagctattaacatgcgagggccaggggtgacatttgaacgaatgcctcttttcgtttgagctgctgttattacagtagtgcttctgcttttatcccttccagtatttgctggtgctattactatgcttttaacggatcgaaacttcaatactagatttttcgatcctgctggtggtggtgaccctattctataccagcacttgttt
>COI_24_250_S75_Sediment_Offshore_1_2435
tctagctggtattgttgcccacggtggtggaagagtagactttgccattttctctcttcacgttgccgggatttcttctattttaggagctgttaactttattgctacgactcttaacatgcgaggaccaggggttactttcgagcgacttcccctttttgtttgagcagcagtaattacagtagttcttctacttctatctctaccggttttcgctggtgggcttactatgctattaactgatcgaaatctaaacactagatttttcgacccagctggtggaggtgaccctattctataccagcaccttttc
>COI_24_250_S75_Sediment_Offshore_1_2499
tctatcgggtattgtagcccacggaggtaggagagttgatttcgcaattttctctcttcaccttgctggtgcttcttcaattttaggagcagttaattttatttcaactactcttaacatgcgaggacctggtgttactttcgagcgacttcctcttttcgtatgggctgctgtaattacagtagttcttctactactttctctaccggttctggcgggaggaatcactatgctactaacggatcgaaatctaaacactagatttttcgacccagctggtggtggtgaccctattctatatcagcacctgttc
>COI_24_250_S75_Sediment_Offshore_1_2560
tctagctgggattgttgcccacggtggtggaagagtagactttgccattttctctcttcacgttgccgggatttcttctattttaggagctgttaactttattgctacgactcttaacatgcgaggaccaggggttactttcgagcgacttcccctttttgtttgagcagcagtaattacagtagttcttctacttctatctctaccggttttcgctggtgggcttactatgctattaactgatcgaaatctaaacactagatttttcgacccagctggtggaggtgaccctattctataccagcaccttttc
>COI_24_251_S76_Sediment_Offshore_1_226
gctatctggaattgtggcccacggaggtggaagagtcgattttgctattttctctcttcaccttgctggggcttcttcaattttaggtgctgtaaattttatttctacaactgttaacatgcgagggcctggtgtgacttttgaacgactaccactatttgtatgagctgctgttattacagttgttctgctgcttctatctcttcctgtatttgcaggtgctattactatgctactaactgatcgaaacttaaatactaggtttttcgacccagcagggggcggtgaccctattttgtaccagcatttgttt
>COI_24_251_S76_Sediment_Offshore_1_331
tctatcgggtattgtagcccacggaggtgggagagttgatttcgcaattttctctcttcaccttgctggtgcttcttcaattttaggagcagttaattttatttcaactactcttaacatgcgaggacctggtgttactttcgagcgacttcctcttttcgtatgggctgctgtaattacagtagttcttctactactttctctaccggttctggcgggaggaatcactatgctactaacggatcgaaatctaaacactagatttttcgacccagctggtggtggtgaccctattctatatcagcacctgttc
>COI_24_251_S76_Sediment_Offshore_1_577
tttagcttctgctgttgctcacggtggtgctagagttgattttgcaattttctctcttcacttagcgggtgcttcttccattttaggtgctgtaaattttatttccacaacgcttaacatgcgaggtcctggggtaacatttgagcggcttcctcttttcgtgtgggcagctgtgattactgtagttcttctacttctatcccttcccgtgtttgcgggggctattactatgcttctaacggatcgaaactttaatactagattttttgatccggctggtgggggtgaccctattctataccagcacttattc
>COI_24_251_S76_Sediment_Offshore_1_602
tcttgcaggtattgtggcccacggtggtagaagagttgattttgctattttctctctacaccttgctggtgcctcttcaattttaggagcagtaaattttatttcaactactcttaatatgcgaggacctggtgttactttcgagcgacttcctcttttcgtttgagctgctgtaattacggtagtgcttctgcttctatctcttcctgtacttgctggggggatcactatgctactaacggaccgaaacctgaatactagatttttcgaccctgctgggagaggtgaccctattctatatcaacaccttttc
>COI_24_251_S76_Sediment_Offshore_1_909
ctatcagggattgtagcccacggtggtggaagggtggattttgcaattttctctttacaccttgctggtgcttcttctattttaggggctgtaaactttatttctacagctattaacatgcgagggccaggggtgacatttgaacgaatgcctcttttcgtttgagctgctgttattacagtagtgcttctgcttttatcccttccagtatttgctggtgctattactatgcttttaacggatcgaaacttcaatactagatttttcgatcctgctggtggtggtgaccctattctataccagcacttgttt
>COI_24_251_S76_Sediment_Offshore_1_1099
tctgtcaggtattgtggcccacggtggtagaagagttgattttgctattttctctctacaccttgctggtgcttcttcgattttaggtgcagttaattttatttcaactactctaaatatgcgagggcctggtgttactttcgagcggcttcctctgtttgtttgggcggctgtgattactgtggttcttctacttttatcacttccggtcctagccgggggaatcactatgctactgactgatcgaaaccttaatactaggtttttcgacccagctggtggtggtgaccctattttataccagcaccttttc
>COI_24_251_S76_Sediment_Offshore_1_1195
tcttgcaggtattgtggcccacggtggtagaagagttgattttgctattttctctctacaccttgctggtgcctcttcaattttaggagcagtaaattttatttcaactactcttaatatgcgaggacctggtgttactttcgagcgacttcctcttttcgtttgagctgctgtaattacggtagtgcttctgcttctatctcttcctgtacttgctggggggatcactatgctactaacggaccgaaacctgaatactagatttttcgaccctgctgggggaggtgaccctattctatatcaacaccttttc
>COI_24_251_S76_Sediment_Offshore_1_1309
tctatcgggtattgtagcccacggaggtaggagagttgatttcgcaattttctctcttcaccttgctggtgcttcttcaattttaggagcagttaattttatttcaactactcttaacatgcgaggacctggtgttactttcgagcgacttcctcttttcgtatgggctgctgtaattacagtagttcttctactactttctctaccggttctggcgggaggaatcactatgctactaacggatcgaaatctaaacactagatttttcgacccagctggtggtggttaccctattctatatcagcacctgttc
>COI_24_251_S76_Sediment_Offshore_1_1532
tctgtcaggtattgtggcccacggtggtagaagagttgattttgctattttctctctacaccttgctggtgcttcttcgattttaggtgcagttaattttatttcaactactctaaatatgcgagggcctggtgttactttcgagtggcttcctctgtttgtttgggcggctgtgattactgtggttcttctacttttatcacttccggtcctagccgggggaatcactatgctactgactgatcgaaaccttaatactaggtttttcgacccagctggtggtggtgaccctattttataccagcaccttttc
>COI_24_251_S76_Sediment_Offshore_1_1554
tctatcgggtattgtagcccacggaggtaggagagttgatttcgcaattttctctcttcaccttgctggtgcttcttcaattttaggagcagttaattttatttcaactactcttaacatgcgaggacctggtgttactttcgagcgacttcctcttttcgtatgggctgctgtaattacagtagttcttctactactttctctaccggttctggcgggaggaatcactatgctactaacggatcgaaatctaaacactagatttttcgacccagctggtggtggtgaccctattctatatcagcacctgttc
>COI_24_251_S76_Sediment_Offshore_1_2085
tcttgcaggtattgtggcccacggtggtagaagagttgattttgctattttctctctacaccttgctggtgcctcctcaattttaggagcagtaaattttatttcaactactcttaatatgcgaggacctggtgttactttcgagcgacttcctcttttcgtttgagctgctgtaattacggtagtgcttctgcttctatctcttcctgtacttgctggggggatcactatgctactaacggaccgaaacctgaatactagatttttcgaccctgctgggggaggtgaccctattctatatcaacaccttttc
>COI_24_251_S76_Sediment_Offshore_1_2376
tcttgcagggattgtggcccacggtggtagaagagttgattttgctattttctctctacaccttgctggtgcctcttcaattttaggagcagtaaattttatttcaactactcttaatatgcgaggacctggtgttactttcgagcgacttcctcttttcgtttgagctgctgtaattacggtagtgcttctgcttctatctcttcctgtacttgctggggggatcactatgctactaacggaccgaaacctgaatactagatttttcgaccctgctgggggaggtgaccctattctatatcaacaccttttc
>COI_24_251_S76_Sediment_Offshore_1_2392
tctatcgggtattgtagcccacggaggtaggagagttgatttcgcaattttctctcttcaccttgctggtgcttcttcaattttaggagcagttaattttatttcaactactcttaacatgcgaggacctggtgctactttcgagcgacttcctcttttcgtatgggctgctgtaattacagtagttcttctactactttctctaccggttctggcgggaggaatcactatgctactaacggatcgaaatctaaacactagatttttcgacccagctggtggtggtgaccctattctatatcagcacctgttc
>COI_24_551_S77_Sediment_Offshore_1_68
tatcagggattttagcccacggtggtggaagggtggattttgcaattttctctttacaccttgctggtgcttcttctattttaggggctgtaaactttatttctacagctattaacatgcgagggccaggggtgacatttgaacgaatgcctcttttcgtttgagctgctgttattacagtagtgcttctgcttttatcccttccagtatttgctggtgctattactatgcttttaacggatcgaaacttcaatactagatttttcgatcctgctggtggtggtgaccctattctataccagcacttgttt
>COI_24_551_S77_Sediment_Offshore_1_115
ctatcagggattttagcccacggtggtggaagggtggattttgcaattttctctttacaccttgctggtgcttcttctattttaggggctgtaaactttatttctacagctattaacatgcgagggccaggggtgacatttgaacgaatgcctcttttcgtttgagctgctgttattacagtagtgcttctgcttttatcccttccagtatttgctggtgctattactatgcttttaacggatcgaaacttcaatactagatttttcgatcctgctggtggtggtgaccctattctataccagcacttgttt
>COI_24_551_S77_Sediment_Offshore_1_122
tcttgcaggtattgtggcccacggtggtagaagagttgattttgctattttctctctacaccttgctggtgcctcttcaattttaggagcagtaaattttatttcaactactcttaatatgcgaggacctggtgttactttcgagcgacttcctcttttcgtttgagctgctgtaattacggtagtgcttctgcttctatctcttcctgtacttgctggggggatcactatgctactaacggaccgaaacctgaatactagatttttcgaccctgctgggggaggtgaccctattctatatcaacaccttttc
>COI_24_551_S77_Sediment_Offshore_1_125
cctgtcaggtattgtagcccacggtggtagaagagtagattttgctattttctctctacaccttgctggtgcttcttcaattttaggagcaattaattttatttcaactgctcttaacatgcgagggcctggtgttactttcgagcgacttcctctgtttgtatgagctgctgtgattactgtaatccttctacttctatcacttccagttttagcaggagggattactatgctgctaaccgatcgaaaccttaacacaaggtttttcgacccagctggtggtggtgatcctattctatatcagcaccttttc
>COI_24_551_S77_Sediment_Offshore_1_190
tctatcgggcattgtagcccacggaggtaggagagttgatttcgcaattttctctcttcaccttgctggtgcttcttcaattttaggagcagttaattttatttcaactactcttaacatgcgaggacctggtgttactttcgagcgacttcctcttttcgtatgggctgctgtaattacagtagttcttctactactttctctaccggttctggcgggaggaatcactatgctactaacggatcgaaatctaaacactagatttttcgacccagctggtggtggtgaccctattctatatcagcacctgttc
>COI_24_551_S77_Sediment_Offshore_1_192
tggcaggtattgtagcccacggtggtagaagagtagattttgctattttctctctacaccttgctggtgcttcttcaattttaggagcaattaattttatttcaactgctcttaacatgcgagggcctggtgttactttcgagcgacttcctctgtttgtatgagctgctgtgattactgtagtccttctacttctatcacttccagttttagcaggagggattactatgctgctaactgatcgaaaccttaacacaaggtttttcgacccagctggtggtggtgatcctattctatatcagcaccttttc
>COI_24_551_S77_Sediment_Offshore_1_228
tatcagggattgtagcccactgtggtggaagggtggattttgcaattttctctttacaccttgctggtgcttcttctattttaggggctgtaaactttatttctacagctattaacatgcgagggccaggggtgacatttgaacgaatgcctcttttcgtttgagctgctgttattacagtagtgcttctgcttttatcccttccagtatttgctggtgctattactatgcttttaacggatcgaaacttcaatactagatttttcgatcctgctggtggtggtgaccctattctataccagcacttgttt
>COI_24_551_S77_Sediment_Offshore_1_314
ctggcaggtattgtagcccacggtggtagaagagtagattttgctattttctctctacaccttgctggtgcttcttcaattttaggagcaattaattttatttcaactgctcttaacatgcgagggcctggtgttactttcgagcgacttcctctgtttgtatgagctgctgtgattactgtagtccttctacttctatcacttccagttttagcaggagggattactatgctgctaactgatcgaaaccttaacacaaggtttttcgacccagctggtggtggtgatcctattctatatcagcaccttttc
>COI_24_551_S77_Sediment_Offshore_1_465
tctatcgggtattgtagcccacggaggtaggagagttgatttcgcaattttctctcttcaccttgctggtgcttcttcaattttaggagcagttaattttatttcaactactcttaacatgcgaggacctggtgttactttcgagcgacttcctcttttcgtatgggctgctgtaattacagtagttcttctactactttctctaccggttctggcgggaggaatcactatgctactaacggatcgaaatctaaacactagatttttcgacccagctggtggtggtgaccctattctatatcagcacctgttc
>COI_24_551_S77_Sediment_Offshore_1_777
tctgtcagggattgtggcccacggtggtagaagagttgattttgctattttctctctacaccttgctggtgcttcttcgattttaggtgcagttaattttatttcaactactctaaatatgcgagggcctggtgttactttcgagcggcttcctctgtttgtttgggcggctgtgattactgtggttcttctacttttatcacttccggtcctagccgggggaatcactatgctactgactgatcgaaaccttaatactaggtttttcgacccagctggtggtggtgaccctattttataccagcaccttttc
>COI_24_551_S77_Sediment_Offshore_1_892
cctatcagggattgtagcccacggtggtggaagggtggattttgcaattttctctttacaccttgctggtgcttcttctattttaggggctgtaaactttatttctacagctattaacatgcgagggccaggggtgacatttgaacgaatgcctcttttcgtttgagctgctgttattacagtagtgcttctgcttttatcccttccagtatttgctggtgctattactatgcttttaacggatcgaaacttcaatactagatttttcgatcctgctggtggtggtgaccctattctataccagcacttgttt
>COI_24_551_S77_Sediment_Offshore_1_950
tctatcggggattgtagcccacggaggtaggagagttgatttcgcaattttctctcttcaccttgctggtgcttcttcaattttaggagcagttaattttatttcaactactcttaacatgcgaggacctggtgttactttcgagcgacttcctcttttcgtatgggctgctgtaattacagtagttcttctactactttctctaccggttctggcgggaggaatcactatgctactaacggatcgaaatctaaacactagatttttcgacccagctggtggtggtgaccctattctatatcagcacctgttc
>COI_24_551_S77_Sediment_Offshore_1_1001
tgtcaggtattgtagcccacggtggtagaagagtagattttgctattttctctctacaccttgctggtgcttcttcaattttaggagcaattaattttatttcaactgctcttaacatgcgagggcctggtgttactttcgagcgacttcctctgtttgtatgagctgctgtgattactgtaatccttctacttctatcacttccagttttagcaggagggattactatgctgctaaccgatcgaaaccttaacacaaggtttttcgacccagctggtggtggtgatcctattctatatcagcaccttttc
>COI_24_551_S77_Sediment_Offshore_1_1074
gctatctgggattgttgcccacggtggtggtagggtagactttgcaattttctctcttcacattgcgggtatttcttctattttgggggcaattaactttattgctacaactcttaacatgcgaggacctggagttactttcgagcgacttccactattcgtttgggctgcagtaattacggtagttctgctacttctttctcttccggttttcgctggagggcttactatgctactaactgatcgaaacctaaatactagatttttcgacccagctggtggtggtgaccctattttatatcagcatttattc
>COI_24_551_S77_Sediment_Offshore_1_1166
ctatcagggattgtagcccacggtggtggaagggtggattttgcaattttctctttacaccttgctggtgcttcttctattttaggggctgtaaactttatttctacagctattaacatgcgagggccaggggtgacatttgaacgaatgcctcttttcgtttgagctgctgttattacagtagtgcttctgcttttatcccttccagtatttgctggtgctattactatgcttttaacggatcgaaacttcaatactagatttttcgatcctgctggtggtggtgaccctattctataccagcacttgttt
>COI_24_551_S77_Sediment_Offshore_1_1470
tttagcttctgctgttgctcacggtggtgctagagttgattttgcaattttctctcttcacttagcgggtgcttcttccattttaggtgctgtaaattttatttccacaacgcttaacatgcgaggtcctggggtaacatttgagcggcttcctcttttcgtgtgggcagctgtgattactgtagttcttctacttctatcccttcccgtgtttgcgggggctattactatgcttctaacggatcgaaactttaatactagattttttgatccggctggtgggggtgaccctattctataccagcacttattc
>COI_24_551_S77_Sediment_Offshore_1_1543
tggcaggtattgtagcccactgtggtagaagagtagattttgctattttctctctacaccttgctggtgcttcttcaattttaggagcaattaattttatttcaactgctcttaacatgcgagggcctggtgttactttcgagcgacttcctctgtttgtatgagctgctgtgattactgtagtccttctacttctatcacttccagttttagcaggagggattactatgctgctaactgatcgaaaccttaacacaaggtttttcgacccagctggtggtggtgatcctattctatatcagcaccttttc
>COI_24_551_S77_Sediment_Offshore_1_1641
tctggctgggattgttgcccacggtggtggaagagtagactttgccattttctctcttcacgttgccgggatttcttctattttaggggctgttaactttattgctacaactcttaacatgcgaggaccaggagttactttcgagcgacttcccctttttgtttgagcagcagtaattacagtagttcttctacttctatctctgccggttttcgctggtgggcttactatgctactaactgatcgaaatctaaacactagatttttcgacccagctggtgggggtgaccctattctataccagcaccttttc
>COI_24_551_S77_Sediment_Offshore_1_1663
ctatcagggattgtagcccacggtggtggaagggtggattttgcaattttctctttacaccttgctggtgcttcttctactttaggggctgtaaactttatttctacagctattaacatgcgagggccaggggtgacatttgaacgaatgcctcttttcgtttgagctgctgttattacagtagtgcttctgcttttatcccttccagtatttgctggtgctattactatgcttttaacggatcgaaacttcaatactagatttttcgatcctgctggtggtggtgaccctattctataccagcacttgttt
>COI_24_551_S77_Sediment_Offshore_1_1670
tctgtcaggtattgtggcccacggtggtagaagagttgattttgctattttctctctacaccttgctggtgcttcttcgattttaggtgcagttaattttatttcaactactctaaatatgcgagggcctggtgttactttcgagcggcttcctctgtttgtttgggcggctgtgattactgtggttcttctacttttatcacttccggtcctagccgggggaatcactatgctactgactgatcgaaaccttaatactaggtttttcgacccagctggtggtggtgaccctattttataccagcaccttttc
>COI_24_551_S77_Sediment_Offshore_1_1685
cctggcaggtattgtagcccacggtggtagaagagtagattttgctattttctctctacaccttgctggtgcttcttcaattttaggagcaattaattttatttcaactgctcttaacatgcgagggcctggtgttactttcgagcgacttcctctgtttgtatgagctgctgtgattactgtagtccttctacttctatcacttccagttttagcaggagggattactatgctgctaactgatcgaaaccttaacacaaggtttttcgacccagctggtggtggtgatcctattctatatcagcaccttttc
>COI_24_551_S77_Sediment_Offshore_1_2018
tctatcgggtattgtagcctacggaggtaggagagttgatttcgcaattttctctcttcaccttgctggtgcttcttcaattttaggagcagttaattttatttcaactactcttaacatgcgaggacctggtgttactttcgagcgacttcctcttttcgtatgggctgctgtaattacagtagttcttctactactttctctaccggttctggcgggaggaatcactatgctactaacggatcgaaatctaaacactagatttttcgacccagctggtggtggtgaccctattctatatcagcacctgttc
>COI_24_551_S77_Sediment_Offshore_1_2038
tctatcgggtattgtagcccacggaggtaggagagttgatttcgcaattttctctcttcaccttgctggtgcttcttcaattttaggagcagttaattttatttcaactactcttaacatgcgaggacctggtgttactttcgagcgacttcctcttttcgtatgggctgctgtaattacagtagttcttctactactttctctaccggttctggcgggaggaatcactatgctactaacggatcgaaatctaaacactagatttttcgacccagctgctggtggtgaccctattctatatcagcacctgttc
>COI_24_551_S77_Sediment_Offshore_1_2041
tatcagggattgtagcccacggtggtggaagggtggattttgcaattttctctttacaccttgctggtgcttcttctattttaggggctgtaaactttatttctacagctattaacatgcgagggccaggggtgacatttgaacgaatgcctcttttcgtttgagctgctgttattacagtagtgcttctgcttttatcccttccagtatttgctggtgctattactatgcttttaacggatcgaaacttcaatactagatttttcgatcctgctggtggtggtgaccctattctataccagcacttgttt
>COI_24_551_S77_Sediment_Offshore_1_2210
gctatctgggattgttgcccacggtggtggtagggtagactttgcaattttctctcttcacattgcgggtatttcttctattttgggggcaattaactttattgctacaactcttaacatgcgaggacctggagttactttcgagcgacttccactattcgtttgggctgcagtaattacggtagttctgctacttctttctcttccggttttcgctggagggcttactatgctactaactgatcgaaacctaaatactagatttttcgacccggctggtggtggtgaccctattttatatcagcatttattc
>COI_24_551_S77_Sediment_Offshore_1_2301
tctgtcaggtattgtggcccacggtggtagaatagttgattttgctattttctctctacaccttgctggtgcttcttcgattttaggtgcagttaattttatttcaactactctaaatatgcgagggcctggtgttactttcgagcggcttcctctgtttgtttgggcggctgtgattactgtggttcttctacttttatcacttccggtcctagccgggggaatcactatgctactgactgatcgaaaccttaatactaggtttttcgacccagctggtggtggtgaccctattttataccagcaccttttc
>COI_24_552_S78_Sediment_Offshore_1_34
tctgtcaggtattgtggcccacggtggtagaagagttgattttgctattttctctctacaccttgctggtgcttcttctattttaggtgcagttaattttatttcaactactctaaatatgcgagggcctggtgttactttcgagcggcttcctctgtttgtttgggcggctgtgattactgtggttcttctacttttatcacttccggtcctagccgggggaatcactatgctactgactgatcgaaaccttaatactaggtttttcgacccggctggtggtggtgaccctattttataccagcaccttttc
>COI_24_552_S78_Sediment_Offshore_1_101
tttagcttctgctgttgctcacggtggtgctagagttgattttgcaattttctctcttcacttagcgggtgcttcttccattttaggtgctgtaaattttatttccacaacgcttaacatgcgaggtcctggggtaacatttgagcggcttcctcttttcgtgtgggcagctgtgattactgtagttcttctacttctatcccttcccgtgtttgcgggggctattactatgcttctaacggatcgaaactttaatactagattttttgatccggctggtgggggtgaccctattctataccagcacttattc
>COI_24_552_S78_Sediment_Offshore_1_120
tcttgcaggtattgtggcccacggtggtagaagagttgattttgctattttctctctacaccttgctggtgcctcttcaattttaggagcagtaaattttatttcaactactcttaatatgcgaggacctggtgttactttcaagcgacttcctcttttcgtttgagctgctgtaattacggtagtgcttctgcttctatctcttcctgtacttgctggggggatcactatgctactaacggaccgaaacctgaatactagatttttcgaccctgctgggggaggtgaccctattctatatcaacaccttttc
>COI_24_552_S78_Sediment_Offshore_1_140
tcttgcaggtattgtggcccacggtggtagaagagttgattttgctattttctctctacaccttgctggtgcctcttcaattttaggagcagtaaattttatttcaactactcttaatatgcgaggacctggtgttactttcgagcgacttcctcttttcgtttgagctgctgtaattacggtagtgcttctgcttctatctcttcctgtacttgctggggggatcactatgctactaacggaccgaaacctgaatactagatttttcgaccctgctgggggaggtgaccctattctatatcaacaccttttc
>COI_24_552_S78_Sediment_Offshore_1_176
tcttgcaggtattgtggcccacggtggtagaagagttgattttgctattttctctctacaccttgctggcgcctcttcaattttaggagcagtaaattttatttcaactactcttaatatgcgaggacctggtgttactttcgagcgacttcctcttttcgtttgagctgctgtaattacggtagtgcttctgcttctatctcttcctgtacttgctggggggatcactatgctactaacggaccgaaacctgaatactagatttttcgaccctgctgggggaggtgaccctattctatatcaacaccttttc
>COI_24_552_S78_Sediment_Offshore_1_177
ttgcaggtattgtggcccacggtggtagaagagttgattttgctattttctctctacaccttgctggtgcctcttcaattttaggagcagtaaattttatttcaactactcttaatatgcgaggacctggtgttactttcgagcgacttcctcttttcgtttgagctgctgtaattacggtagtgcttctgcttctatctcttcctgtacttgctggggggatcactatgctactaacggaccgaaacctgaatactagatttttcgaccctgctgggggaggtgaccctattctatatcaacaccttttc
>COI_24_552_S78_Sediment_Offshore_1_178
tggcaggtattttagcccacggtggtagaagagtagattttgctattttctctctacaccttgctggtgcttcttcaattttaggagcaattaattttatttcaactgctcttaacatgcgagggcctggtgttactttcgagcgacttcctctgtttgtatgagctgctgtgattactgtagtccttctacttctatcacttccagttttagcaggagggattactatgctgctaactgatcgaaaccttaacacaaggtttttcgacccagctggtggtggtgatcctattctatatcagcaccttttc
>COI_24_552_S78_Sediment_Offshore_1_195
tctgtcagggattgtggcccacggtggtagaagagttgattttgctattttctctctacaccttgctggtgcttcttcgattttaggtgcagttaattttatttcaactactctaaatatgcgagggcctggtgttactttcgagcggcttcctctgtttgtttgggcggctgtgattactgtggttcttctacttttatcacttccggtcctagccgggggaatcactatgctactgactgatcgaaaccttaatactaggtttttcgacccggctggtggtggtgaccctattttataccagcaccttttc
>COI_24_552_S78_Sediment_Offshore_1_209
tctatcgggtattgtagcccacggaggtaggagagttgatttcgcaattttctctcttcaccttgctggtgcttcttcaattttaggagcagttaattttatttcaactactcttaacatgcgaggacctggtgttactttcgagcgacttcctcttttcgtatgggctgctgtaattacagtagttcttctactactttctctaccggttctggcgggaggaatcactatgctactaacggatcgaaatctaaacactagatttttcgacccagctggtggtggtgaccctattctatatcagcacctgttc
>COI_24_552_S78_Sediment_Offshore_1_247
tggcaggtattgtagcccacggtggtagaagagtagattttgctattttctctctacaccttgctggtgcttcttcaattttaggagcaattaattttatttcaactgctcttaacatgcgagggcctggtgttactttcgagcgacttcctctgtttgtatgagctgctgtgattactgtagtccttctacttctatcacttccagttttagcaggagggattactatgctgctaactgatcgaaaccttaacacaaggtttttcgacccagctggtggtggtgatcctattctatatcagcaccttttc
>COI_24_552_S78_Sediment_Offshore_1_255
ccctggcaggtattgtagcccacggtggtagaagagtagattttgctattttctctctacaccttgctggtgcttcttcaattttaggagcaattaattttatttcaactgctcttaacatgcgagggcctggtgttactttcgagcgacttcctctgtttgtatgagctgctgtgattactgtagtccttctacttctatcacttccagttttagcaggagggattactatgctgctaactgatcgaaaccttaacacaaggtttttcgacccagctggtggtggtgatcctattctatatcagcaccttttc
>COI_24_552_S78_Sediment_Offshore_1_273
tcttgcagggattgtggcccacggtggtagaagagttgattttgctattttctctctacaccttgctggtgcctcttcaattttaggagcagtaaattttatttcaactactcttaatatgcgaggacctggtgttactttcgagcgacttcctcttttcgtttgagctgctgtaattacggtagtgcttctgcttctatctcttcctgtacttgctggggggatcactatgctactaacggaccgaaacctgaatactagatttttcgaccctgctgggggaggtgaccctattctatatcaacaccttttc
>COI_24_552_S78_Sediment_Offshore_1_312
tcttgcaggtattgtggcccacggtggtagaagagttgattttgctattttctctctacaccttgctggtgcctcttcaattttaggagcagtaaattttatttcaactactcttaatatgcgaggacctggtgttactttcgagcgacttcctcttttcgtttgagctgctgtaattacggtagtgcttctgcttctatctcttcctgtacttgctggggggatcactatgctactaacgggccgaaacctgaatactagatttttcgaccctgctgggggaggtgaccctattctatatcaacaccttttc
>COI_24_552_S78_Sediment_Offshore_1_319
tctatcggggattgtagcccacggaggtaggagagttgatttcgcaattttctctcttcaccttgctggtgcttcttcaattttaggagcagttaattttatttcaactactcttaacatgcgaggacctggtgttactttcgagcgacttcctcttttcgtatgggctgctgtaattacagtagttcttctactactttctctaccggttctggcgggaggaatcactatgctactaacggatcgaaatctaaacactagatttttcgacccagctggtggtggtgaccctattctatatcagcacctgttc
>COI_24_552_S78_Sediment_Offshore_1_340
tcttgcaggtattgtggcccacggtggtagaagagttgattttgctattttctctctacaccttgctggtgcctcttcaattttaggagcagtaaattttatttcaactactcttaatatgcgaggacctggtgttactttcgagcgacttcctcttttcgtttgagctgctgtaattacggtagtgcttctgcttctatctcttcctgtacttgctaaggggatcactatgctactaacggaccgaaacctgaatactagatttttcgaccctgctgggggaggtgaccctattctatatcaacaccttttc
>COI_24_552_S78_Sediment_Offshore_1_356
cctggcaggtattgtagcccacggtggtagaagagtagattttgctattttctctctacaccttgctggtgcttcttcaattttaggagcaattaattttatttcaactgctcttaacatgcgagggcctggtgttactttcgagcgacttcctctgtttgtatgagctgctgtgattactgtagtccttctacttctatcacttccagttttagcaggagggattactatgctgctaactgatcgaaaccttaacacaaggtttttcgacccagctggtggtggtgatcctattctatatcagcaccttttc
>COI_24_552_S78_Sediment_Offshore_1_357
tcttgcaggtattgtggcccacggtggtagaagagttgattttgctattttctctctacaccttgctggtgcctcttcaattttaggggcagtaaattttatttcaactactcttaatatgcgaggacctggtgttactttcgagcgacttcctcttttcgtttgagctgctgtaattacggtagtgcttctgcttctatctcttcctgtacttgctggggggatcactatgctactaacggaccgaaacctgaatactagatttttcgaccctgctgggggaggtgaccctattctatatcaacaccttttc
>COI_24_552_S78_Sediment_Offshore_1_369
ctggcaggtattttagcccacggtggtagaagagtagattttgctattttctctctacaccttgctggtgcttcttcaattttaggagcaattaattttatttcaactgctcttaacatgcgagggcctggtgttactttcgagcgacttcctctgtttgtatgagctgctgtgattactgtagtccttctacttctatcacttccagttttagcaggagggattactatgctgctaactgatcgaaaccttaacacaaggtttttcgacccagctggtggtggtgatcctattctatatcagcaccttttc
>COI_24_552_S78_Sediment_Offshore_1_412
tggcaggtattgtagcccactgtggtagaagagtagattttgctattttctctctacaccttgctggtgcttcttcaattttaggagcaattaattttatttcaactgctcttaacatgcgagggcctggtgttactttcgagcgacttcctctgtttgtatgagctgctgtgattactgtagtccttctacttctatcacttccagttttagcaggagggattactatgctgctaactgatcgaaaccttaacacaaggtttttcgacccagctggtggtggtgatcctattctatatcagcaccttttc
>COI_24_552_S78_Sediment_Offshore_1_427
tcttgcaggtattgtggcccacggtggtagaagaggtgattttgctattttctctctacaccttgctggtgcctcttcaattttaggagcagtaaattttatttcaactactcttaatatgcgaggacctggtgttactttcgagcgacttcctcttttcgtttgagctgctgtaattacggtagtgcttctgcttctatctcttcctgtacttgctggggggatcactatgctactaacggaccgaaacctgaatactagatttttcgaccctgctgggggaggtgaccctattctatatcaacaccttttc
>COI_24_552_S78_Sediment_Offshore_1_572
tcttgcaggtattgtggcccacggtggtagaagagttgattttgctattttctctctacaccttgctggtgcctcttcaattttaggagcagtaaattttatttcaactactcttaatatgcgaggacctggtgttactttcgagcgacttcctcttttcatttgagctgctgtaattacggtagtgcttctgcttctatctcttcctgtacttgctggggggatcactatgctactaacggaccgaaacctgaatactagatttttcgaccctgctgggggaggtgaccctattctatatcaacaccttttc
>COI_24_552_S78_Sediment_Offshore_1_576
ctggcaggtattgtagcccacggtggtagaagagtagattttgctattttctctctacaccttgctggtgcttcttcaattttaggagcaattaattttatttcaactgctcttaacatgcgagggcctggtgttactttcgagcgacttcctctgtttgtatgagctgctgtgattactgtagtccttctacttctatcacttccagttttagcaggagggattactatgctgctaactgatcgaaaccttaacacaaggtttttcgacccagctggtggtggtgatcctattctatatcagcaccttttc
>COI_24_552_S78_Sediment_Offshore_1_634
tcttgcaggtattgtggcccacggtggtagaagagttgattttgctattttctctctacaccttgctggtgcctcttcaattttaggagcagtaaattttatttcaactactcttaatatgcgaggacctggtgttactttcgagcgacttcctcttttcgtttgagctgctgtaattacggtagtgcttctgcttctatctcttcctgtacttgctggggggatcactatgctactaacagaccgaaacctgaatactagatttttcgaccctgctgggggaggtgaccctattctatatcaacaccttttc
>COI_24_552_S78_Sediment_Offshore_1_693
tctatcgggtattgtagcccacggaggtaggagagttgatttcgcaattttctctcttcaccttgctggtgcttcttcaattttaggagcagttaattttatttcaactactcttaacatgcgaggacctggtgttactttcgagcgacttcctcttttcgtatgggctgctgtaattacagtagttcttctactactttctctaccggttctggcgggaggaatcactatgctactagcggatcgaaatctaaacactagatttttcgacccagctggtggtggtgaccctattctatatcagcacctgttc
>COI_24_552_S78_Sediment_Offshore_1_718
tctatcgggtattgtagcccacggaggtaggatagttgatttcgcaattttctctcttcaccttgctggtgcttcttcaattttaggagcagttaattttatttcaactactcttaacatgcgaggacctggtgttactttcgagcgacttcctcttttcgtatgggctgctgtaattacagtagttcttctactactttctctaccggttctggcgggaggaatcactatgctactaacggatcgaaatctaaacactagatttttcgacccagctggtggtggtgaccctattctatatcagcacctgttc
>COI_24_552_S78_Sediment_Offshore_1_728
tctatcgggtattgtagcccacggaggtaggagagttgatttcgcaattttctctcttcaccttgctggtgcttcttcaattttaggagcagttaattttatttcaactactcttaacatgcgaggacctggtgttactttcgagcgacttcctcttttcgtatgggctgctgtaattacagtagttcttctactactttctctaccggttctggcgggaggaatcactatgctactaacggatcgaaatctaaacactagatttttcgacccagctggtggtggtgaccctattctatatcagcgcctgttc
>COI_24_552_S78_Sediment_Offshore_1_731
tcttgcaggtattgtggcccacggtggtagaatagttgattttgctattttctctctacaccttgctggtgcctcttcaattttaggagcagtaaattttatttcaactactcttaatatgcgaggacctggtgttactttcgagcgacttcctcttttcgtttgagctgctgtaattacggtagtgcttctgcttctatctcttcctgtacttgctggggggatcactatgctactaacggaccgaaacctgaatactagatttttcgaccctgctgggggaggtgaccctattctatatcaacaccttttc
>COI_24_552_S78_Sediment_Offshore_1_749
tattgcaggtattgtggcccacggtggtagaagagttgattttgctattttctctctacaccttgctggtgcctcttcaattttaggagcagtaaattttatttcaactactcttaatatgcgaggacctggtgttactttcgagcgacttcctcttttcgtttgagctgctgtaattacggtagtgcttctgcttctatctcttcctgtacttgctggggggatcactatgctactaacggaccgaaacctgaatactagatttttcgaccctgctgggggaggtgaccctattctatatcaacaccttttc
>COI_24_552_S78_Sediment_Offshore_1_777
tctgtcaggtattgtggcccacgggggtagaagagttgattttgctattttctctctacaccttgctggtgcttcttcgattttaggtgcagttaattttatttcaactactctaaatatgcgagggcctggtgttactttcgagcggcttcctctgtttgtttgggcggctgtgattactgtggttcttctacttttatcacttccggtcctagccgggggaatcactatgctactgactgatcgaaaccttaatactaggtttttcgacccggctggtggtggtgaccctattttataccagcaccttttc
>COI_24_552_S78_Sediment_Offshore_1_779
tcttgcaggtattgtggcccacggtggtagaagagttgattttgctattttctctctacaccttgctggtgcctcttcaattttaggagcagtaaattttatttcaactactcttaatatgcgaggacctggtgttactttcgagcgacttcctcttttcgtttgagctgctgtaattacggtagtgcttctgcttctatctcttcctgtacttgctggggggatcactatgctactaacggaccgaaacctgaatactagatttttcgaacctgctgggggaggtgaccctattctatatcaacaccttttc
>COI_24_552_S78_Sediment_Offshore_1_806
tctgtcaggtattgtggcccacggtggtagaagagttgattttgctattttctctctacaccttgctggtgcttcttcgattttaggtgcagttaattttatttcaactactctaaatatgcgagggcctggtgttactttcgagcggcttcctctgtttgtttgggcggctgtgattactgtggttcttctacttttatcacttccggtcctagccgggggaatcactatgctactgactgatcgaaaccttaatactaggtttttcgacccggctggtggtggtgaccctattttataccagtaccttttc
>COI_24_552_S78_Sediment_Offshore_1_816
tcttgcaggtattgtggcccacggtggtagaagagttgattttgctattttctctctacaccttgctggtgcctcttcaattttaggagcagtaaattttatttcaactactcttaatatgcgaggacctggtgttactttcgagcgacttcctcttttcgtttgagctgctgtaattacggtagtgcttctgcttctatctcttcctgtacttgctggggggatcactatgctgctaacggaccgaaacctgaatactagatttttcgaccctgctgggggaggtgaccctattctatatcaacaccttttc
>COI_24_552_S78_Sediment_Offshore_1_867
ctcttgcaggtattgtggcccacggtggtagaagagtttattttgctattttctctctacaccttgctggtgcctcttcaattttaggagcagtaaattttatttcaactactcttaatatgcgaggacctggtgttactttcgagcgacttcctcttttcgtttgagctgctgtaattacggtagtgcttctgcttctatctcttcctgtacttgctggggggatcactatgctactaacggaccgaaacctgaatactagatttttcgaccctgctgggggaggtgaccctattctatatcaacaccttttc
>COI_24_552_S78_Sediment_Offshore_1_938
tcttgcaggtattgtggcccacggtggtagaagagttgattttgctattttctctctacaccttgctggtgcctcttaaattttaggagcagtaaattttatttcaactactcttaatatgcgaggacctggtgttactttcgagcgacttcctcttttcgtttgagctgctgtaattacggtagtgcttctgcttctatctcttcctgtacttgctggggggatcactatgctactaacggaccgaaacctgaatactagatttttcgaccctgctgggggaggtgaccctattctatatcaacaccttttc
>COI_24_552_S78_Sediment_Offshore_1_956
tctgtcaggtattgtggcccacggtggtagaagagttgattttgctattttctctctacaccttgctggtgcttcttcgattttaggtgcagttaattttatttcaactactctaaatatgcgagggcctggtgttactttcgagcggcttcctctgtttgtttgggcggctgtgattactgtggttcttctacttttatcacttccggtcctagccgggggaatcactatgctactgactgatcgaaaccttaatactaggtttttcgacccggctggtggtggtgaccctattttataccagcaccttttc
>COI_24_552_S78_Sediment_Offshore_1_967
tctatcgggtattgtagcccacggaggtaggagagttgatttcgcaattttctctcttcaccttgctggtgcttcttcaattttaggagcagttaattttgtttcaactactcttaacatgcgaggacctggtgttactttcgagcgacttcctcttttcgtatgggctgctgtaattacagtagttcttctactactttctctaccggttctggcgggaggaatcactatgctactaacggatcgaaatctaaacactagatttttcgacccagctggtggtggtgaccctattctatatcagcacctgttc
>COI_24_552_S78_Sediment_Offshore_1_1086
ctcttgcaggtattgtggcccacggtggtagaagagttgattttgctattttctctctacaccttgctggtgcctcttcaattttaggagcagtaaattttatttcaactactcttaatatgcgaggacctggtgttactttcgagcgacttcctcttttcgtttgagctgctgtaattacggtagtgcttctgcttctatctcttcctgtacttgctggggggatcactatgctactaacggaccgaaacctgaatactagatttttcgaccctgctgggggaggtgaccctattctatatcaacaccttttc
>COI_24_552_S78_Sediment_Offshore_1_1093
cctggcagggattgtagcccacggtggtagaagagtagattttgctattttctctctacaccttgctggtgcttcttcaattttaggagcaattaattttatttcaactgctcttaacatgcgagggcctggtgttactttcgagcgacttcctctgtttgtatgagctgctgtgattactgtagtccttctacttctatcacttccagttttagcaggagggattactatgctgctaactgatcgaaaccttaacacaaggtttttcgacccagctggtggtggtgatcctattctatatcagcaccttttc
>COI_24_552_S78_Sediment_Offshore_1_1120
cctggcaggtattgtagcccacggtggtagaagagtagattttgctattttctctctacaccttgctggtgcttcttcaattttaggagcaattaattttatttcaactgctcttaacatgcgagggcctggtgttactttcgagcgacttcctctgtttgtatgagttgctgtgattactgtagtccttctacttctatcacttccagttttagcaggagggattactatgctgctaactgatcgaaaccttaacacaaggtttttcgacccagctggtggtggtgatcctattctatatcagcaccttttc
>COI_24_552_S78_Sediment_Offshore_1_1121
tctgtcaggtattgtggcccacggtggtagaagagttgattttgctattttctctctacaccttgctggtgcttcttcgattttaggtgcagttaattttatttcaactactctaaatatgcgagggcctggtgttactttcgagcggcttcctctgtttgtttgggcggctgtgattactgtggttcttctacttttatcacttccggtcctagccgggggaatcactatgctactgactgatcgaaaccttaatactaggtttttcgacccggctggtggtggtgatcctattttataccagcaccttttc
>COI_24_552_S78_Sediment_Offshore_1_1131
tgtcaggtattgtggcccacggtggtagaagagttgattttgctattttctctctacaccttgctggtgcttcttcgattttaggtgcagttaattttatttcaactactctaaatatgcgagggcctggtgttactttcgagcggcttcctctgtttgtttgggcggctgtgattactgtggttcttctacttttatcacttccggtcctagccgggggaatcactatgctactgactgatcgaaaccttaatactaggtttttcgacccggctggtggtggtgaccctattttataccagcaccttttc
>COI_24_552_S78_Sediment_Offshore_1_1182
tctgtcaggtattgtggcccacggtggtagaagagttgattttgctattttctctctacaccttgctggtgcttctttgattttaggtgcagttaattttatttcaactactctaaatatgcgagggcctggtgttactttcgagcggcttcctctgtttgtttgggcggctgtgattactgtggttcttctacttttatcacttccggtcctagccgggggaatcactatgctactgactgatcgaaaccttaatactaggtttttcgacccggctggtggtggtgaccctattttataccagcaccttttc
>COI_24_552_S78_Sediment_Offshore_1_1185
tctgtcaggtattgtggcccacggtggtagaagagttgattttgctattttctctctacaccttgctggtgcttcttcgattttaggtgcagttaattttatttcaactactctaaatatgcgagggcctggtgttactttcgagcggcttcctctgtttgtttgggcggctgtgattactgtggttcttctacttttatcacttccggtcctagccgggggaatcactatgctactgactgatcgaaaccttaatactaggtttttcgacccggctggtggtggtgaccctattttataccaggaccttttc
>COI_24_553_S79_Sediment_Offshore_1_19
tcttgcaggtattgtggcccacggtggtagaagagttgattttgctattttctctctacaccttgctggtgcctcttcaattttaggagcagtaaattttatttcaactactcttaatatgcgaggacctggtgttactttcgagcgacttcctcttttcgtttgagctgctgtaattacggtagtgcttctgcttctatctcttcctgtacttgctgggggatcactatgctactaacggaccgaaacctgaatactagatttttcgaccctgctgggggaggtgaccctattctatatcaacaccttttc
>COI_24_553_S79_Sediment_Offshore_1_45
tcttgcaggtattgtggcccacggcggtagaagagttgattttgctattttctctctacaccttgctggtgcctcttcaattttaggagcagtaaattttatttcaactactcttaatatgcgaggacctggtgttactttcgagcgacttcctcttttcgtttgagctgctgtaattacggtagtgcttctgcttctatctcttcctgtacttgctggggggatcactatgctactaacggaccgaaacctgaatactagatttttcgaccctgctgggggaggtgaccctattctatatcaacaccttttc
>COI_24_553_S79_Sediment_Offshore_1_83
tctatcgggtattgtagcccacggaggtaggagagttgatttcgcaattttctctcttcaccttgctggtgcttcttcaattttaggagcagttaattttatttcaactactcttaacatgcgaggacctggtgttactttcgagcgacttcctcttttcgtatgggctgctgtaattacagtagttcttctactactttctctaccggttctggcgggaggaatcactatgctactaacggatcgaaatctaaacactagatttttcgacccagctggtggtggtgaccctattctatatcagcacctgttc
>COI_24_553_S79_Sediment_Offshore_1_85
tcttgcaggtatggtggcccacggtggtagaagagttgattttgctattttctctctacaccttgctggtgcctcttcaattttaggagcagtaaattttatttcaactactcttaatatgcgaggacctggtgttactttcgagcgacttcctcttttcgtttgagctgctgtaattacggtagtgcttctgcttctatctcttcctgtacttgctggggggatcactatgctactaacggaccgaaacctgaatactagatttttcgaccctgctgggggaggtgaccctattctatatcaacaccttttc
>COI_24_553_S79_Sediment_Offshore_1_119
tcttgcagggattgtggcccacggtggtagaagagttgattttgctattttctctctacaccttgctggtgcctcttcaattttaggagcagtaaattttatttcaactactcttaatatgcgaggacctggtgttactttcgagcgacttcctcttttcgtttgagctgctgtaattacggtagtgcttctgcttctatctcttcctgtacttgctggggggatcactatgctactaacggaccgaaacctgaatactagatttttcgaccctgctgggggaggtgaccctattctatatcaacaccttttc
>COI_24_553_S79_Sediment_Offshore_1_122
ctcttgcaggtattgtggcccacggtggtagaagagttgattttgctattttctctctacaccttgctggtgcctcttcaattttaggagcagtaaattttatttcaactactcttaatatgcgaggacctggtgttactttcgagcgacttcctcttttcgtttgagctgctgtaattacggtagtgcttctgcttctatctcttcctgtacttgctggggggatcactatgctactaacggaccgaaacctgaatactagatttttcgaccctgctgggggaggtgaccctattctatatcaacaccttttc
>COI_24_553_S79_Sediment_Offshore_1_180
tttagcttctgctgttgctcacggtggtgctagagttgattttgcaattttctctcttcacttagcgggtgcttcttccattttaggtgctgtaaattttatttccacaacgcttaacatgcgaggtcctggggtaacatttgagcggcttcctcttttcgtgtgggcagctgtgattactgtagttcttctacttctatcccttcccgtgtttgcgggggctattactatgcttctaacggatcgaaactttaatactagattttttgatccggctggtgggggtgaccctattctataccagcacttattc
>COI_24_553_S79_Sediment_Offshore_1_233
tcttgcaggtattgtggcccacggtggtagaagagttgattttgctattttctctctacaccttgctggtgcctcttcaattttaggagcagtaaattttatttcaactactcttaatatgcgaggacctggtgttattttcgagcgacttcctcttttcgtttgagctgctgtaattacggtagtgcttctgcttctatctcttcctgtacttgctggggggatcactatgctactaacggaccgaaacctgaatactagatttttcgaccctgctgggggaggtgaccctattctatatcaacaccttttc
>COI_24_553_S79_Sediment_Offshore_1_297
tcttgcaggtattgtggcccacggtggtagaagagttgattttgctattttctctctacaccttgctggtgcctcttcaattttaggagcagtaaattttatttcaactactcttaatatgcgaggacctggtgttactttcgagcgacttcctcttttcgtttgagctgctgtaattacggtagtgcttctgcttctatctcttcctgtacttgctggggggatcactatgctactaacggaccgaaacctgaatactagatttttcgaacctgctgggggaggtgaccctattctatatcaacaccttttc
>COI_24_553_S79_Sediment_Offshore_1_312
tcttgcaggtattgtggcccacggtggtagaagagttgattttgctattttctctctacaccttgctggtgccccttcaattttaggagcagtaaattttatttcaactactcttaatatgcgaggacctggtgttactttcgagcgacttcctcttttcgtttgagctgctgtaattacggtagtgcttctgcttctatctcttcctgtacttgctggggggatcactatgctactaacggaccgaaacctgaatactagatttttcgaccctgctgggggaggtgaccctattctatatcaacaccttttc
>COI_24_553_S79_Sediment_Offshore_1_317
tcttgcaggtattgtggcccacggtggtagaatagttgattttgctattttctctctacaccttgctggtgcctcttcaattttaggagcagtaaattttatttcaactactcttaatatgcgaggacctggtgttactttcgagcgacttcctcttttcgtttgagctgctgtaattacggtagtgcttctgcttctatctcttcctgtacttgctggggggatcactatgctactaacggaccgaaacctgaatactagatttttcgaccctgctgggggaggtgaccctattctatatcaacaccttttc
>COI_24_553_S79_Sediment_Offshore_1_362
tcttgcaggtattgtggctcacggtggtagaagagttgattttgctattttctctctacaccttgctggtgcctcttcaattttaggagcagtaaattttatttcaactactcttaatatgcgaggacctggtgttactttcgagcgacttcctcttttcgtttgagctgctgtaattacggtagtgcttctgcttctatctcttcctgtacttgctggggggatcactatgctactaacggaccgaaacctgaatactagatttttcgaccctgctgggggaggtgaccctattctatatcaacaccttttc
>COI_24_553_S79_Sediment_Offshore_1_380
tcttgcaggtattgtggcccacggtggtagaagagttgattttgctattttctctctacaccttgctggtgcctcttcaattttaggagcagtaaattttatttcaactactcttaatatgcgaggacctggtgttactttcgagcgacttcctcttttcgtttgagctgctgtaattacggtagtgcttctgcttctatctcttcctgtacttgctggggggatcactatgctactaacggaccgaaacctgaatactagatttttcgaccctgctgggggaggtgaccctattctatatcaacaccttttc
>COI_24_554_S80_Sediment_Offshore_1_10
cctggcaggtattgtagcccacggtggtagaagagtagattttgctattttctctctacaccttgctggtgcttcttcaattttaggagcaattaattttatttcaactgctcttaacatgcgagggcctggtgttactttcgagcgacttcctctgtttgtatgagctgctgtgattactgtagtccttctacttctatcacttccagttttagcaggagggattactatgctgctaactgatcgaaaccttaacacaaggtttttcgacccagctggtggtggtgatcctattctatatcagcaccttttc
>COI_24_554_S80_Sediment_Offshore_1_150
cctatcagggattgtagcccacggtggtggaagggtggattttgcaattttctctttacaccttgctggtgcttcttctattttaggggctgtaaactttatttctacagctattaacatgcgagggccaggggtgacatttgaacgaatgcctcttttcgtttgagctgctgttattacagtagtgcttctgcttttatcccttccagtatttgctggtgctattactatgcttttaacggatcgaaacttcaatactagatttttcgatcctgctggtggtggtgaccctattctataccagcacttgttt
>COI_24_554_S80_Sediment_Offshore_1_483
tctagctgggattgttgcccacggtggtggaagagtagactttgccattttctctcttcacgttgccgggatttcttctattttaggagctgttaactttattgctacgactcttaacatgcgaggaccaggggttactttcgagcgacttcccctttttgtttgagcagcagtaattacagtagttcttctacttctatctctaccggttttcgctggtgggcttactatgctattaactgatcgaaatctaaacactagatttttcgatccagctggtggaggtgaccctattctataccagcaccttttc
>COI_24_554_S80_Sediment_Offshore_1_709
tctagctgggattgttgcccacggtggtggaatagtagactttgccattttctctcttcacgttgccgggatttcttctattttaggagctgttaactttattgctacgactcttaacatgcgaggaccaggggttactttcgagcgacttcccctttttgtttgagcagcagtaattacagtagttcttctacttctatctctaccggttttcgctggtgggcttactatgctattaactgatcgaaatctaaacactagatttttcgacccagctggtggaggtgaccctattctataccagcaccttttc
>COI_24_554_S80_Sediment_Offshore_1_805
tctggctggtattgttgcccacggtggtggaagagtagactttgccattttctctcttcacgttgccgggatttcttctattttaggggctgttaactttattgctacaactcttaacatgcgaggaccaggagttactttcgagcgacttcccctttttgtttgagcagcagtaattacagtagttcttctacttctatctctgccggttttcgctggtgggcttactatgctactaactgatcgaaatctaaacactagatttttcgacccagctggtgggggtgaccctattctataccagcaccttttc
>COI_24_554_S80_Sediment_Offshore_1_844
tctgtcaggtattgtggcccacggtggtagaagagttgattttgctattttctctctacaccttgctggtgcttcttcgattttaggtgcagttaattttatttcaactactctaaatatgcgagggcctggtgttactttcgagcggcttcctctgtttgtttgggcggctgtgattactgtggttcttctacttttatcacttccggtcctagccgggggaatcactatgctactgactgatcgaaaccttaatactaggtttttcgacccagctggtggtggtgaccctattttataccagcaccttttc
>COI_24_554_S80_Sediment_Offshore_1_1014
tctagctgggattgttgcccacggtggtggaagagtagactttgccattttctctcttcacgttgccgggatttcttctattttaggagctgttaactttattgctacgactcttaacatgcgaggaccagggattactttcgagcgacttcccctttttgtttgagcagcagtaattacagtagttcttctacttctatctctaccggttttcgctggtgggcttactatgctattaactgatcgaaatctaaacactagatttttcgacccagctggtggaggtgaccctattctataccagcaccttttc
>COI_24_554_S80_Sediment_Offshore_1_1112
tctggctgggattgttgcccacggtggtggaagagtagactttgccattttctctcttcacgttgccgggatttcttctattttaggggctgttaactttattgctacaactcttaacatgcgaggaccaggagttactttcgagcgacttcccctttttgtttgagcagcagtaattacagtagttcttctacttctatctctgccggttttcgctggtgggcttactatgctactaactgatcgaaatctaaacactagatttttcgacccagctggtgggggtgaccctattctataccagcaccttttc
>COI_24_554_S80_Sediment_Offshore_1_1156
tctctcaggtattgtagcccacggtggtagaagagttgattttgctattttctccctacaccttgctggtgcttcttcaattttaggagcggttaactttatttcaaccactcttaatatgcgagggcctggtgttactttcgagcgacttcccctgtttgtttgggctgctgtgattactgtagttcttctactactatcacttccagttctagccggtggaattactatgctactaactgatcgaaaccttaatactaggtttttcgacccagctggaggtggtgaccctattctatatcagcatcttttc
>COI_24_554_S80_Sediment_Offshore_1_1229
tctagctggtattgttgcccacggtggtggaagagtagactttgccattttctctcttcacgttgccgggatttcttctattttaggagctgttaactttattgctacgactcttaacatgcgaggaccaggggttactttcgagcgacttcccctttttgtttgagcagcagtaattacagtagttcttctacttctatctctaccggttttcgctggtgggcttactatgctattaactgatcgaaatctaaacactagatttttcgacccagctggtggaggtgaccctattctataccagcaccttttc
>COI_24_554_S80_Sediment_Offshore_1_1420
tctagctgggattgttgcccacggtggtggaagagtagactttgccattttctctcttcacgttgccgggatttcttctattttaggagctgttaactttattgctactactcttaacatgcgaggaccaggggttactttcgagcgacttcccctttttgtttgagcagcagtaattacagtagttcttctacttctatctctaccggttttcgctggtgggcttactatgctattaactgatcgaaatctaaacactagatttttcgacccagctggtggaggtgaccctattctataccagcaccttttc
>COI_24_554_S80_Sediment_Offshore_1_1509
ctggcaggtattgtagcccacggtggtagaagagtagattttgctattttctctctacaccttgctggtgcttcttcaattttaggagcaattaattttatttcaactgctcttaacatgcgagggcctggtgttactttcgagcgacttcctctgtttgtatgagctgctgtgattactgtagtccttctacttctatcacttccagttttagcaggagggattactatgctgctaactgatcgaaaccttaacacaaggtttttcgacccagctggtggtggtgatcctattctatatcagcaccttttc
>COI_24_554_S80_Sediment_Offshore_1_1529
tggcaggtattgtagcccacggtggtagaagagtagattttgctattttctctctacaccttgctggtgcttcttcaattttaggagcaattaattttatttcaactgctcttaacatgcgagggcctggtgttactttcgagcgacttcctctgtttgtatgagctgctgtgattactgtagtccttctacttctatcacttccagttttagcaggagggattactatgctgctaactgatcgaaaccttaacacaaggtttttcgacccagctggtggtggtgatcctattctatatcagcaccttttc
>COI_24_554_S80_Sediment_Offshore_1_1555
ctctagctgggattgttgcccacggtggtggaagagtagactttgccattttctctcttcacgttgccgggatttcttctattttaggagctgttaactttattgctacgactcttaacatgcgaggaccaggggttactttcgagcgacttcccctttttgtttgagcagcagtaattacagtagttcttctacttctatctctaccggttttcgctggtgggcttactatgctattaactgatcgaaatctaaacactagatttttcgacccagctggtggaggtgaccctattctataccagcaccttttc
>COI_24_554_S80_Sediment_Offshore_1_1944
tggcaggtattgtagcccactgtggtagaagagtagattttgctattttctctctacaccttgctggtgcttcttcaattttaggagcaattaattttatttcaactgctcttaacatgcgagggcctggtgttactttcgagcgacttcctctgtttgtatgagctgctgtgattactgtagtccttctacttctatcacttccagttttagcaggagggattactatgctgctaactgatcgaaaccttaacacaaggtttttcgacccagctggtggtggtgatcctattctatatcagcaccttttc
>COI_24_554_S80_Sediment_Offshore_1_1968
tctagctgggattgttgcccacggtggtggaagagtagactttgccattttctctcttcacgttgccgggatttcttctattttaggagctgttaactttattgctacgactcttaacatgcgaggaccaggggttactttcgagcgacttcccctttttgtttgagcagcagtaattacagtagttcttctacttctatctctaccggttttcgctggtgggcttactatgctattaactgatcgaaatctaaacactagatttttcgacccagctggtggaggtgaccctattctataccagcaccttttc
>COI_24_554_S80_Sediment_Offshore_1_1986
tctagctgagattgttgcccacggtggtggaagagtagactttgccattttctctcttcacgttgccgggatttcttctattttaggagctgttaactttattgctacgactcttaacatgcgaggaccaggggttactttcgagcgacttcccctttttgtttgagcagcagtaattacagtagttcttctacttctatctctaccggttttcgctggtgggcttactatgctattaactgatcgaaatctaaacactagatttttcgacccagctggtggaggtgaccctattctataccagcaccttttc
>COI_24_555_S81_Sediment_Offshore_1_668
tctgtcaggtattgtggcccacggtggtagaagagttgattttgctattttctctctacaccttgctggtgcttcttcgattttaggtgcagttaattttatttcaactactctaaatatgcgagggcctggtgttactttcgagcggcttcctctgtttgtttgggcggctgtgattactgtggttcttctacttttatcacttccggtcctagccgggggaatcactatgctactgactgatcgaaaccttaatactaggtttttcgacccagctggtggtggtgaccctattttataccagcaccttttc
>COI_24_555_S81_Sediment_Offshore_1_843
tcttgcaggtattgtggcccacggtggtagaagagttgattttgctattttctctctacaccttgctggtgcctcttcaattttaggagcagtaaattttatttcaactactcttaatatgcgaggacctggtgttactttcgagcgacttcctcttttcgtttgagctgctgtaattacggtagtgcttctgcttctatctcttcctgtacttgctggggggatcactatgctactaacggaccgaaacctgaatactagatttttcgaccctgctgggggaggtgaccctattctatatcaacaccttttc
>COI_24_555_S81_Sediment_Offshore_1_1002
tctagctgggattgttgcccacggtggtggaagagtagactttgccattttctctcttcacgttgccgggatttcttctattttaggagctgttaactttattgctacgactcttaacatgcgaggaccaggggttactttcgagcgacttcccctttttgtttgagcagcagtaattacagtagttcttctacttctatctctaccggttttcgctggtgggcttactatgctattaactgatcgaaatctaaacactagatttttcgacccagctggtggaggtgaccctattctataccagcaccttttc
>COI_24_556_S82_Sediment_Offshore_1_23
cctatcagggattgtagcccacggtggtggaatggtggattttgcaattttctctttacaccttgctggtgcttcttctattttaggggctgtaaactttatttctacagctattaacatgcgagggccaggggtgacatttgaacgaatgcctcttttcgtttgagctgctgttattacagtagtgcttctgcttttatcccttccagtatttgctggtgctattactatgcttttaacggatcgaaacttcaatactagatttttcgatcctgctggtggtggtgaccctattctataccagcacttgttt
>COI_24_556_S82_Sediment_Offshore_1_105
cctggcaggtattgtagcccacggtggtagaagagtagattttgctattttctctctacaccttgctggtgcttcttcaattttaggagcaattaattttatttcaactgctcttaacatgcgagggcctggtgttactttcgagcgacttcctctgtttgtatgagctgctgtgattactgtagtccttctacttctatcacttccagttttagcaggagggattactatgctgctaactgatcgaaaccttaacacaaggtttttcgacccagctggtggtggtgatcctattctatatcagcaccttttc
>COI_24_556_S82_Sediment_Offshore_1_111
cctgtcaggtattgtagcccacggtggtagaagagtagattttgctattttctctctacaccttgctggtgcttcttcaattttaggagcaattaattttatttcaactgctcttaacatgcgagggcctggtgttactttcgagcgacttcctctgtttgtatgagctgctgtgattactgtaatccttctacttctatcacttccagttttagcaggagggattactatgctgctaaccgatcgaaaccttaacacaaggtttttcgacccagctggtggtggtgatcctattctatatcagcaccttttc
>COI_24_556_S82_Sediment_Offshore_1_189
ccctatcagggattgtagcccacggtggtggaagggtggattttgcaattttctctttacaccttgctggtgcttcttctattttaggggctgtaaactttatttctacagctattaacatgcgagggccaggggtgacatttgaacgaatgcctcttttcgtttgagctgctgttattacagtagtgcttctgcttttatcccttccagtatttgctggtgctattactatgcttttaacggatcgaaacttcaatactagatttttcgatcctgctggtggtggtgaccctattctataccagcacttgttt
>COI_24_556_S82_Sediment_Offshore_1_276
tggcaggtattgtagcccacggtggtagaagagtagattttgctattttctctctacaccttgctggtgcttcttcaattttaggagcaattaattttatttcaactgctcttaacatgcgagggcctggtgttactttcgagcgacttcctctgtttgtatgagctgctgtgattactgtagtccttctacttctatcacttccagttttagcaggagggattactatgctgctaactgatcgaaaccttaacacaaggtttttcgacccagctggtggtggtgatcctattctatatcagcaccttttc
>COI_24_556_S82_Sediment_Offshore_1_278
tcttgcaggtattgtggcccacggtggtagaagagttgattttgctattttctctctacaccttgctggtgcctcttcaattttaggagcagtaaattttatttcaactactcttaatatgcgaggacctggtgttactttcgagcgacttcctcttttcgtttgagctgctgtaattacggtagtgcttctgcttctatctcttcctgtacttgctggggggatcactatgctactaacggaccgaaacctgaatactagatttttcgaccctgctgggggaggtgaccctattctatatcaacaccttttc
>COI_24_556_S82_Sediment_Offshore_1_305
cctatcagggattgtagcccacggtggtggaagggtggattttgcaattttctctttacaccttgctggtgcttcttctattttaggggctgtaaactttatttctacagctattaacatgcgagggccaggggtgacatttgaacgaatgcctcttttcgtttgagctgctgttattacagtagtgcttctgcttttatcccttccagtatttgctggtgctattactatgcttttaacggatcgaaacttcaatactagatttttcgatcctgctggtggtggtgaccctattctataccagcacttgttt
>COI_24_556_S82_Sediment_Offshore_1_330
tctatcgggtattgtagcccacggaggtaggagagttgatttcgcaattttctctcttcaccttgctggtgcttcttcaattttaggagcagttaattttatttcaactactcttaacatgcgaggacctggtgttactttcgagcgacttcctcttttcgtatgggctgctgtaattacagtagttcttctactactttctctaccggttctggcgggaggaatcactatgctactaacggatcgaaatctaaacactagatttttcgacccagctggtggtggtgaccctattctatatcagcacctgttc
>COI_24_556_S82_Sediment_Offshore_1_350
tatcagggattgtagcccacggtggtggaagggtggattttgcaattttctctttacaccttgctggtgcttcttctattttaggggctgtaaactttatttctacagctattaacatgcgagggccaggggtgacatttgaacgaatgcctcttttcgtttgagctgctgttattacagtagtgcttctgcttttatcccttccagtatttgctggtgctattactatgcttttaacggatcgaaacttcaatactagatttttcgatcctgctggtggtggtgaccctattctataccagcacttgttt
>COI_24_556_S82_Sediment_Offshore_1_354
tgtcaggtattgtagcccacggtggtagaagagtagattttgctattttctctctacaccttgctggtgcttcttcaattttaggagcaattaattttatttcaactgctcttaacatgcgagggcctggtgttactttcgagcgacttcctctgtttgtatgagctgctgtgattactgtaatccttctacttctatcacttccagttttagcaggagggattactatgctgctaaccgatcgaaaccttaacacaaggtttttcgacccagctggtggtggtgatcctattctatatcagcaccttttc
>COI_24_556_S82_Sediment_Offshore_1_364
ctatcagggattttagcccacggtggtggaagggtggattttgcaattttctctttacaccttgctggtgcttcttctattttaggggctgtaaactttatttctacagctattaacatgcgagggccaggggtgacatttgaacgaatgcctcttttcgtttgagctgctgttattacagtagtgcttctgcttttatcccttccagtatttgctggtgctattactatgcttttaacggatcgaaacttcaatactagatttttcgatcctgctggtggtggtgaccctattctataccagcacttgttt
>COI_24_556_S82_Sediment_Offshore_1_413
gctatctggtattgttgcccacggtggtggtagggtagactttgcaattttctctcttcacattgcgggtatttcttctattttgggggcaattaactttattgctacaactcttaacatgcgaggacctggagttactttcgagcgacttccactattcgtttgggctgcagtaattacggtagtcctgctacttctttctcttccggttttcgctggagggcttactatgctactaactgatcgaaacctgaatactagatttttcgacccggctggtggtggtgaccctattttatatcagcatttattc
>COI_24_556_S82_Sediment_Offshore_1_450
ctggcaggtattgtagcccacggtggtagaagagtagattttgctattttctctctacaccttgctggtgcttcttcaattttaggagcaattaattttatttcaactgctcttaacatgcgagggcctggtgttactttcgagcgacttcctctgtttgtatgagctgctgtgattactgtagtccttctacttctatcacttccagttttagcaggagggattactatgctgctaactgatcgaaaccttaacacaaggtttttcgacccagctggtggtggtgatcctattctatatcagcaccttttc
>COI_24_556_S82_Sediment_Offshore_1_463
tggcaggtattttagcccacggtggtagaagagtagattttgctattttctctctacaccttgctggtgcttcttcaattttaggagcaattaattttatttcaactgctcttaacatgcgagggcctggtgttactttcgagcgacttcctctgtttgtatgagctgctgtgattactgtagtccttctacttctatcacttccagttttagcaggagggattactatgctgctaactgatcgaaaccttaacacaaggtttttcgacccagctggtggtggtgatcctattctatatcagcaccttttc
>COI_24_556_S82_Sediment_Offshore_1_529
tctatcgggtattgtagcccacggaggtaggagagttgatttcgcaattttctctcttcaccttgctggtgcttcttcaattttaggagcagttaattttatttcaactactcttaacatgcgaggacctggtgttactttcgagcgacttcctcttttcgtatgggctgctgtaattacagtagttcttctactactttctctaccggttctggcgggaggaatcactatgctactaacggatcgaaatctaaacactagatttttcgacccagctggtggtgaccctattctatatcagcacctgttc
>COI_24_556_S82_Sediment_Offshore_1_604
tttagcttctgctgttgctcacggtggtgctagagttgattttgcaattttctctcttcacttagcgggtgcttcttccattttaggtgctgtaaattttatttccacaacgcttaacatgcgaggtcctggggtaacatttgagcggcttcctcttttcgtgtgggcagctgtgattactgtagttcttctacttctatcccttcccgtgtttgcgggggctattactatgcttctaacggatcgaaactttaatactagattttttgatccggctggtgggggtgaccctattctataccagcacttattc
>COI_24_556_S82_Sediment_Offshore_1_619
tgtcaggtattttagcccacggtggtagaagagtagattttgctattttctctctacaccttgctggtgcttcttcaattttaggagcaattaattttatttcaactgctcttaacatgcgagggcctggtgttactttcgagcgacttcctctgtttgtatgagctgctgtgattactgtaatccttctacttctatcacttccagttttagcaggagggattactatgctgctaaccgatcgaaaccttaacacaaggtttttcgacccagctggtggtggtgatcctattctatatcagcaccttttc
>COI_24_556_S82_Sediment_Offshore_1_730
ctgtcaggtattgtagcccacggtggtagaagagtagattttgctattttctctctacaccttgctggtgcttcttcaattttaggagcaattaattttatttcaactgctcttaacatgcgagggcctggtgttactttcgagcgacttcctctgtttgtatgagctgctgtgattactgtaatccttctacttctatcacttccagttttagcaggagggattactatgctgctaaccgatcgaaaccttaacacaaggtttttcgacccagctggtggtggtgatcctattctatatcagcaccttttc
>COI_24_556_S82_Sediment_Offshore_1_756
tctgtcagggattgtggcccacggtggtagaagagttgattttgctattttctctctacaccttgctggtgcttcttcgattttaggtgcagttaattttatttcaactactctaaatatgcgagggcctggtgttactttcgagcggcttcctctgtttgtttgggcggctgtgattactgtggttcttctacttttatcacttccggtcctagccgggggaatcactatgctactgactgatcgaaaccttaatactaggtttttcgacccagctggtggtggtgaccctattttataccagcaccttttc
>COI_24_556_S82_Sediment_Offshore_1_759
tctggcgggcgttgtagcccatggtggtagaagagttgattttgctattttctctttacaccttgctggtgcttcttctattttaggtgcagttaatttcatttcaactactcttaacatgcgagggcctggtgttactttcgagcggcttcctctgtttgtttgggcggctgtgattactgtggttcttctgcttttatcacttccagtcctagccggagggattaccatgctactaactgatcgaaaccttaacactaggtttttcgacccagctggtggtggtgaccctatcctataccagcaccttttc
>COI_24_556_S82_Sediment_Offshore_1_777
tctatcggggattgtagcccacggaggtaggagagttgatttcgcaattttctctcttcaccttgctggtgcttcttcaattttaggagcagttaattttatttcaactactcttaacatgcgaggacctggtgttactttcgagcgacttcctcttttcgtatgggctgctgtaattacagtagttcttctactactttctctaccggttctggcgggaggaatcactatgctactaacggatcgaaatctaaacactagatttttcgacccagctggtggtggtgaccctattctatatcagcacctgttc
>COI_24_556_S82_Sediment_Offshore_1_844
tctgtcaggtattgtggcccacggtggtagaagagttgattttgctattttctctctacaccttgctggtgcttcttcgattttaggtgcagttaattttatttcaactactctaaatatgcgagggcctggtgttactttcgagcggcttcctctgtttgtttgggcggctgtgattactgtggttcttctacttttatcacttccggtcctagccgggggaatcactatgctactgactgatcgaaaccttaatactaggtttttcgacccagctggtggtggtgaccctattttataccagcaccttttc
>COI_24_556_S82_Sediment_Offshore_1_924
gctatctgggattgttgcccacggtggtggtagggtagactttgcaattttctctcttcacattgcgggtatttcttctattttgggggcaattaactttattgctacaactcttaacatgcgaggacctggagttactttcgagcgacttccactattcgtttgggctgcagtaattacggtagtcctgctacttctttctcttccggttttcgctggagggcttactatgctactaactgatcgaaacctgaatactagatttttcgacccggctggtggtggtgaccctattttatatcagcatttattc
>COI_24_556_S82_Sediment_Offshore_1_925
tatcagggattgtagcccacggtggtggaagggtggattttgcaattttctctttacacctttctggtgcttcttctattttaggggctgtaaactttatttctacagctattaacatgcgagggccaggggtgacatttgaacgaatgcctcttttcgtttgagctgctgttattacagtagtgcttctgcttttatcccttccagtatttgctggtgctattactatgcttttaacggatcgaaacttcaatactagatttttcgatcctgctggtggtggtgaccctattctataccagcacttgttt
>COI_24_556_S82_Sediment_Offshore_1_956
tctgtcaggtattgtggcctatggtggtagaagagttgattttgctattttctctctacaccttgctggtgcttcttcgattttaggtgcagttaattttatttcaactactctaaatatgcgagggcctggtgttactttcgagcggcttcctctgtttgtttgggcggctgtgattactgtggttcttctacttttatcacttccggtcctagccgggggaatcactatgctactgactgatcgaaaccttaatactaggtttttcgacccagctggtggtggtgaccctattttataccagcaccttttc
>COI_24_556_S82_Sediment_Offshore_1_1025
tctgtctgggattgttgctcacggtggtgggagagtagatttcgcgattttctctttgcacattgcgggtatttcatcaattctgggtgcaattaacttcattgctacaactcttaacatgcgaggaccaggagttactttcgagcgacttcctcttttcgtttgagctgcagtaattacagtagttcttctacttctatctcttccggtatttgctggagggcttactatgctactaacagaccgaaaccttaacaccaggttcttcgaccctgctggtggtggtgaccctattctataccagcatttattc
>COI_24_556_S82_Sediment_Offshore_1_1126
tctgtcaggtattgtggcccacggtggtagaagagttgattttgctattttctctctacaccttgctggtgcttcttcgattttaggtgcagttaattttatttcaactactctaaatatgcgagggcctggtgttactttcgagcggcttcctctgtttgtttgggcggctgtgattactgtggttcttctacttttatcacttccggtcctagccgggggaatcactatgctactgactgatcgaaaccttaatactaggtttttcgatccagctggtggtggtgaccctattttataccagcaccttttc
>COI_24_556_S82_Sediment_Offshore_1_1153
ctggcaggtattgtagcccacggtggtagaagagtagattttgttattttctctctacaccttgctggtgcttcttcaattttaggagcaattaattttatttcaactgctcttaacatgcgagggcctggtgttactttcgagcgacttcctctgtttgtatgagctgctgtgattactgtagtccttctacttctatcacttccagttttagcaggagggattactatgctgctaactgatcgaaaccttaacacaaggtttttcgacccagctggtggtggtgatcctattctatatcagcaccttttc
>COI_24_556_S82_Sediment_Offshore_1_1235
ctatcagggattgtagcccacggtggtggaagggtggattttgcaattttctctttacaccttgctggtgcttcttctattttaggggctgtaaactttatttctacagctattaacatgcgagggccaggggtgacatttgaacgaatgcctcttttcgtttgagctgctgttattacagtagtgcttctgcttttatcccttccagtatttgctggtgctattactatgcttttaacggatcgaaacttcaatactagatttttcgatcctgctggtggtggtgaccctattctataccagcacttgttt
>COI_24_556_S82_Sediment_Offshore_1_1321
tatcagggattgtagcccactgtggtggaagggtggattttgcaattttctctttacaccttgctggtgcttcttctattttaggggctgtaaactttatttctacagctattaacatgcgagggccaggggtgacatttgaacgaatgcctcttttcgtttgagctgctgttattacagtagtgcttctgcttttatcccttccagtatttgctggtgctattactatgcttttaacggatcgaaacttcaatactagatttttcgatcctgctggtggtggtgaccctattctataccagcacttgttt
>COI_24_556_S82_Sediment_Offshore_1_1335
tctatcgggtatggtagcccacggaggtaggagagttgatttcgcaattttctctcttcaccttgctggtgcttcttcaattttaggagcagttaattttatttcaactactcttaacatgcgaggacctggtgttactttcgagcgacttcctcttttcgtatgggctgctgtaattacagtagttcttctactactttctctaccggttctggcgggaggaatcactatgctactaacggatcgaaatctaaacactagatttttcgacccagctggtggtggtgaccctattctatatcagcacctgttc
>COI_24_556_S82_Sediment_Offshore_1_1445
tcttgcaggtattgtggctcacggtggtagaagagttgattttgctattttctctctacaccttgctggtgcctcttcaattttaggagcagtaaattttatttcaactactcttaatatgcgaggacctggtgttactttcgagcgacttcctcttttcgtttgagctgctgtaattacggtagtgcttctgcttctatctcttcctgtacttgctggggggatcactatgctactaacggaccgaaacctgaatactagatttttcgaccctgctgggggaggtgaccctattctatatcaacaccttttc
>COI_24_556_S82_Sediment_Offshore_1_1515
gctatctgggattgttgcccacggtggtggtagggtagactttgcaattttctctcttcacattgcgggtatttcttttattttgggggcaattaactttattgctacaactcttaacatgcgaggacctggagttactttcgagcgacttccactattcgtttgggctgcagtaattacggtagtcctgctacttctttctcttccggttttcgctggagggcttactatgctactaactgatcgaaacctgaatactagatttttcgacccggctggtggtggtgaccctattttatatcagcatttattc
>COI_24_556_S82_Sediment_Offshore_1_1588
tctgtcaggtattgtggcccacggtggtagaagagttgattttgctattttctctctacaccttgctggtgcttcttcgattttaggtgcagttaattttatttcaactactctaaatatgcgagggcctggtgttactttcgagcggcttcctctgtttgtttgggcggctgtgattactgtggttcttctacttttatcactttcggtcctagccgggggaatcactatgctactgactgatcgaaaccttaatactaggtttttcgacccagctggtggtggtgaccctattttataccagcaccttttc
>COI_24_556_S82_Sediment_Offshore_1_1627
ctggcaggtattgtagcccacggtggtagaagagtagattttgctattttctctttacaccttgctggtgcttcttcaattttaggagcaattaattttatttcaactgctcttaacatgcgagggcctggtgttactttcgagcgacttcctctgtttgtatgagctgctgtgattactgtagtccttctacttctatcacttccagttttagcaggagggattactatgctgctaactgatcgaaaccttaacacaaggtttttcgacccagctggtggtggtgatcctattctatatcagcaccttttc
>COI_24_557_S83_Sediment_Offshore_1_260
tctgtctgggattgttgctcacggtggtgggagagtagatttcgcgattttctctttgcacattgcgggtatttcatcaattctgggtgcaattaacttcattgctacaactcttaacatgcgaggaccaggagttactttcgagcgacttcctcttttcgtttgagctgcagtaattacagtagttcttctacttctatctcttccggtatttgctggagggcttactatgctactaacagaccgaaaccttaacaccaggttcttcgaccctgctggtggtggtgaccctattctataccagcatttattc
>COI_24_557_S83_Sediment_Offshore_1_427
cctatcagggattgtagcccacggtggtggaagggtggattttgcaattttctctttacaccttgctggtgcttcttctattttaggggctgtaaactttatttctacagctattaacatgcgagggccaggggtgacatttgaacgaatgcctcttttcgtttgagctgctgttattacagtagtgcttctgcttttatcccttccagtatttgctggtgctattactatgcttttaacggatcgaaacttcaatactagatttttcgatcctgctggtggtggtgaccctattctataccagcacttgttt
>COI_24_557_S83_Sediment_Offshore_1_482
tcttgcaggtattgtggcccacggtggtagaagagttgattttgctattttctctctacaccttgctggtgcctcttcaattttaggagcagtaaattttatttcaactactcttaatatgcgaggacctggtgttactttcgagcgacttcctcttttcgtttgagctgctgtaattacggtagtgcttctgcttctatctcttcctgtacttgctggggggatcactatgctactaacagaccgaaacctgaatactagatttttcgaccctgctgggggaggtgaccctattctatatcaacaccttttc
>COI_24_557_S83_Sediment_Offshore_1_562
tggcaggtattgtagcccacggtggtagaagagtagattttgctattttctctctacacctttctggtgcttcttcaattttaggagcaattaattttatttcaactgctcttaacatgcgagggcctggtgttactttcgagcgacttcctctgtttgtatgagctgctgtgattactgtagtccttctacttctatcacttccagttttagcaggagggattactatgctgctaactgatcgaaaccttaacacaaggtttttcgacccagctggtggtggtgatcctattctatatcagcaccttttc
>COI_24_557_S83_Sediment_Offshore_1_626
cctggcaggtattgtagcccacggtggtagaatagtagattttgctattttctctctacaccttgctggtgcttcttcaattttaggagcaattaattttatttcaactgctcttaacatgcgagggcctggtgttactttcgagcgacttcctctgtttgtatgagctgctgtgattactgtagtccttctacttctatcacttccagttttagcaggagggattactatgctgctaactgatcgaaaccttaacacaaggtttttcgacccagctggtggtggtgatcctattctatatcagcaccttttc
>COI_24_557_S83_Sediment_Offshore_1_649
tctgtcaggtattgtggcccacggtggtagaagagttgattttgctattttctctctacaccttgctggtgcttcttcgattttaggtgcagttaattttatttcaactactctaaatatgcgagggcctggtgttactttcgagcggcttcctctgtttgtttgggcggctgtgattactgtggttcttctacttttatcacttccggtcctagccgggggaatcactatgctactgactgatcgaaaccttaatactaggtttttcgacccagctggtggtggtgaccctattttataccagcaccttttc
>COI_24_557_S83_Sediment_Offshore_1_772
tcttgcaggtattgtggcccacggtggtagaagagttgattttgctattttctctctacaccttgctggtgcctcttcaattttaggagcagtaaattttatttcaactactcttaatatgcgaggacctggtgttactttcgagcgacttcctcttttcgtttgagctgctgtaattacggtagtgcttctgcttctatctcttcctgtacttgctggggggatcactatgctactaacggaccgaaacctgaatactagatttttcgaccctgctgggggaggtgaccctattctatatcaacaccttttc
>COI_24_557_S83_Sediment_Offshore_1_821
tatcagggattgtagcccacggtggtggaagggtggattttgcaattttctctttacaccttgctggtgcttcttctattttaggggctgtaaactttatttctacagctattaacatgcgagggccaggggtgacatttgaacgaatgcctcttttcgtttgagctgctgttattacagtagtgcttctgcttttatcccttccagtatttgctggtgctattactatgcttttaacggatcgaaacttcaatactagatttttcgatcctgctggtggtggtgaccctattctataccagcacttgttt
>COI_24_557_S83_Sediment_Offshore_1_884
tctgtctggtattgttgctcacggtggtgggagagtagatttcgcgattttctctttgcacattgcgggtatttcatcaattctgggtgcaattaacttcattgctacaactcttaacatgcgaggaccaggagttactttcgagcgacttcctcttttcgtttgagctgcagtaattacagtagttcttctacttctatctcttccggtatttgctggagggcttactatgctactaacagaccgaaaccttaacaccaggttcttcgaccctgctggtggtggtgaccctattctataccagcatttattc
>COI_24_557_S83_Sediment_Offshore_1_926
tctatcgggtattgtagcccacggaggtaggagagttgatttcgcaattttctctcttcaccttgctggtgcttcttcaattttaggagcagttaattttatttcaactactcttaacatgcgaggacctggtgttactttcgagcgacttcctcttttcgtatgggctgctgtaattacagtagttcttctactactttctctaccggttctggcgggaggaatcactatgctactaacggatcgaaatctaaacactagatttttcgacccagctggtggtggtgaccctattctatatcagcacctgttc
>COI_24_557_S83_Sediment_Offshore_1_945
cctggcaggtattgtagcccacggtggtagaagagtagattttgctattttctctctacaccttgctggtgcttcttcaattttaggagcaattaattttatttcaactgctcttaacatgcgagggcctggtgttactttcgagcgacttcctctgtttgtatgagctgctgtgattactgtagtccttctacttctatcacttccagttttagcaggagggattactatgctgctaactgatcgaaaccttaacacaaggtttttcgacccagctggtggtggtgatcctattctatatcagcaccttttc
>COI_24_557_S83_Sediment_Offshore_1_1032
ctggcaggtattgtagcccacggtggtagaagagtagattttgctattttctctctacaccttgctggtgcttcttcaattttaggagcaattaattttatttcaactgctcttaacatgcgagggcctggtgttactttcgagcgacttcctctgtttgtatgagctgctgtgattactgtagtccttctacttctatcacttccagttttagcaggagggattactatgctgctaactgatcgaaaccttaacacaaggtttttcgacccagctggtggtggtgatcctattctatatcagcaccttttc
>COI_24_557_S83_Sediment_Offshore_1_1097
tttagcttctgctgttgctcacggtggtgctagagttgattttgcaattttctctcttcacttagcgggtgcttcttccattttaggtgctgtaaattttatttccacaacgcttaacatgcgaggtcctggggtaacatttgagcggcttcctcttttcgtgtgggcagctgtgattactgtagttcttctacttctatcccttcccgtgtttgcgggggctattactatgcttctaacggatcgaaactttaatactagattttttgatccggctggtgggggtgaccctattctataccagcacttattc
>COI_24_557_S83_Sediment_Offshore_1_1129
tggcaggtattttagcccacggtggtagaagagtagattttgctattttctctctacaccttgctggtgcttcttcaattttaggagcaattaattttatttcaactgctcttaacatgcgagggcctggtgttactttcgagcgacttcctctgtttgtatgagctgctgtgattactgtagtccttctacttctatcacttccagttttagcaggagggattactatgctgctaactgatcgaaaccttaacacaaggtttttcgacccagctggtggtggtgatcctattctatatcagcaccttttc
>COI_24_557_S83_Sediment_Offshore_1_1178
tatcagggattgtagcccacggtggtggaagggtggattttgcaattttctctttacaccttgctggtgcttcttctattttatgggctgtaaactttatttctacagctattaacatgcgagggccaggggtgacatttgaacgaatgcctcttttcgtttgagctgctgttattacagtagtgcttctgcttttatcccttccagtatttgctggtgctattactatgcttttaacggatcgaaacttcaatactagatttttcgatcctgctggtggtggtgaccctattctataccagcacttgttt
>COI_24_557_S83_Sediment_Offshore_1_1234
ctatcagggattgtagcccacggtggtggaagggtggattttgcaattttctctttacaccttgctggtgcttcttctattttaggggctgtaaactttatttctacagctattaacatgcgagggccaggggtgacatttgaacgaatgcctcttttcgtttgagctgctgttattacagtagtgcttctgcttttatcccttccagtatttgctggtgctattactatgcttttaacggatcgaaacttcaatactagatttttcgatcctgctggtggtggtgaccctattctataccagcacttgttt
>COI_24_557_S83_Sediment_Offshore_1_1280
tggcaggtattgtagcccacggtggtagaagagtagattttgctattttctctctacaccttgctggtgcttcttcaattttatgagcaattaattttatttcaactgctcttaacatgcgagggcctggtgttactttcgagcgacttcctctgtttgtatgagctgctgtgattactgtagtccttctacttctatcacttccagttttagcaggagggattactatgctgctaactgatcgaaaccttaacacaaggtttttcgacccagctggtggtggtgatcctattctatatcagcaccttttc
>COI_24_557_S83_Sediment_Offshore_1_1348
tggcaggtattgtagcccactgtggtagaagagtagattttgctattttctctctacaccttgctggtgcttcttcaattttaggagcaattaattttatttcaactgctcttaacatgcgagggcctggtgttactttcgagcgacttcctctgtttgtatgagctgctgtgattactgtagtccttctacttctatcacttccagttttagcaggagggattactatgctgctaactgatcgaaaccttaacacaaggtttttcgacccagctggtggtggtgatcctattctatatcagcaccttttc
>COI_24_557_S83_Sediment_Offshore_1_1494
tggcaggtattgtagcccacggtggtagaagagtagattttgctattttctctctacaccttgctggtgcttcttcaattttaggagcaattaattttatttcaactgctcttaacatgcgagggcctggtgttactttcgagcgacttcctctgtttgtatgagctgctgtgattactgtagtccttctacttctatcacttccagttttagcaggagggattactatgctgctaactgatcgaaaccttaacacaaggtttttcgacccagctggtggtggtgatcctattctatatcagcaccttttc
>COI_24_558_S84_Sediment_Offshore_1_423
tctatcaggcattgtagcccacggtggtggaagagttgattttgccattttctctcttcaccttgctggtgcttcctcaattctaggggctgtaaattttatttcaacaacccttaacatgcgaggacctggtgttactttcgagcgacttcctctattcgtatgagctgctgtaattacagtagtactcctacttctttctctaccagttcttgctggggggattactatgctactaactgaccgaaacctaaacactaggtttttcgacccagctggtggtggtgaccctattctatatcagcacctattc
>COI_24_558_S84_Sediment_Offshore_1_477
tctgtcaggtattgtggcccacggtggtagaagagttgattttgctattttctctctacaccttgctggtgcttcttcgattttaggtgcagttaattttatttcaactactctaaatatgcgagggcctggtgttactttcgagcggcttcctctgtttgtttgggcggctgtgattactgtggttcttctacttttatcacttccggtcctagccgggggaatcactatgctactgactgatcgaaaccttaatactaggtttttcgacccggctggtggtggtgaccctattttataccagcaccttttc
>COI_24_560_B26_Biofoul_Bautino_1_270
tctggctgggattgttgcccacggtggtggaagagtagactttgccattttctctcttcacgttgccgggatttcttctattttaggggctgttaactttattgctacaactcttaacatgcgaggaccaggagttactttcgagcgacttcccctttttgtttgagcagcagtaattacagtagttcttctacttctatctctgccggttttcgctggtgggcttactatgctactaactgatcgaaatctaaacactagatttttcgacccagctggtgggggtgaccctattctataccagcaccttttc
>COI_24_560_B26_Biofoul_Bautino_1_516
tctagcaggcattgtagcccacggaggtagaagagttgattttgctattttctctctacaccttgctggtgcatcttcaattttaggggcagtgaattttatttctactactcttaatatgcgagggcctggtgttactttcgagcgacttcctcttttcgtatgagctgctgtgattactgtagtactactacttctatctcttccagttctagcgggagggattaccatgctactaactgaccgaaacctaaacactaggtttttcgacccagctggtggtggtgaccctattctatatcagcaccttttc
>COI_24_560_B26_Biofoul_Bautino_1_1440
gctatctgggattgttgcccacggtggtggtagggtagactttgcaattttctctcttcacattgcgggtatttcttctattttgggggcaattaactttattgctacaactcttaacatgcgaggacctggagttactttcgagcgacttccactattcgtttgggctgcagtaattacggtagttctgctacttctttctcttccggttttcgctggagggcttactatgctactaactgatcgaaacctaaatactagatttttcgacccggctggtggtggtgaccctattttatatcagcatttattc
>COI_25_243_B28_Biofoul_Bautino_1_103
tctggctgggattgttgcccacggtggtggaagagtagactttgccattttctctcttcacgttgccgggatttcttctattttaggggctgttaactttattgctacaactcttaacatgcgaggaccaggagttactttcgagcgacttcccctttttgtttgagcagcagtaattacagtagttcttctacttctatctctgccggttttcgctggtgggcttactatgctactaactgatcgaaatctaaacactagatttttcgacccagctggtgggggtgaccctattctataccagcaccttttc
>COI_25_243_B28_Biofoul_Bautino_1_1636
gctatctgggattgttgcccacggtggtggtagggtagactttgcaattttctctcttcacattgcgggtatttcttctattttgggggcaattaactttattgctacaactcttaacatgcgaggacctggagttactttcgagcgacttccactattcgtttgggctgcagtaattacggtagttctgctacttctttctcttccggttttcgctggagggcttactatgctactaactgatcgaaacctaaatactagatttttcgacccggctggtggtggtgaccctattttatatcagcatttattc
>COI_25_243_B28_Biofoul_Bautino_1_2219
tctgtcaggtattgtggcccacggtggtagaagagttgattttgctattttctctctacaccttgctggtgcttcttcgattttaggtgcagttaattttatttcaactactctaaatatgcgagggcctggtgttactttcgagcggcttcctctgtttgtttgggcggctgtgattactgtggttcttctacttttatcacttccggtcctagccgggggaatcactatgctactgactgatcgaaaccttaatactaggtttttcgacccagctggtggtggtgaccctattttataccagcaccttttc
>COI_25_551_B37_Biofoul_Ersai_1_109
gctatctgggattgttgcccacggtggtggtagggtagactttgcaattttctctcttcacattgcgggtatttcttctattttgggggcaattaactttattgctacaactcttaacatgcgaggacctggagttactttcgagcgacttccactattcgtttgggctgcagtaattacggtagttctgctacttctttctcttccggttttcgctggagggcttactatgctactaactgatcgaaacctaaatactagatttttcgacccggctggtggtggtgaccctattttatatcagcatttattc
>COI_25_553_B39_Biofoul_Ersai_1_210
gctatctgggattgttgcccacggtggtggtagggtagactttgcaattttctctcttcacattgcgggtatttcttctattttgggggcaattaactttattgctacaactcttaacatgcgaggacctggagttactttcgagcgacttccactattcgtttgggctgcagtaattacggtagttctgctacttctttctcttccggttttcgctggagggcttactatgctactaactgatcgaaacctaaatactagatttttcgacccggctggtggtggtgaccctattttatatcagcatttattc
>COI_25_553_B39_Biofoul_Ersai_1_242
tctagctgggattgttgcccacggtggtggaagagtagactttgccattttctctcttcacgttgccgggatttcttctattttaggagctgttaactttattgctacgactcttaacatgcgaggaccaggggttactttcgagcgacttcccctttttgtttgagcagcagtaattacagtagttcttctacttctatctctaccggttttcgctggtgggcttactatgctattaactgatcgaaatctaaacactagatttttcgacccagctggtggtggtgaccctattctataccagcaccttttc
>COI_25_553_B39_Biofoul_Ersai_1_285
tctggctgggattgttgcccacggtggtggaagagtagactttgccattttctctcttcacgttgccgggatttcttctattttaggggctgttaactttattgctacaactcttaacatgcgaggaccaggagttactttcgagcgacttcccctttttgtttgagcagcagtaattacagtagttcttctacttctatctctgccggttttcgctggtgggcttactatgctactaactgatcgaaatctaaacactagatttttcgacccagctggtgggggtgaccctattctataccagcaccttttc
>COI_25_555_B41_Biofoul_Ersai_1_216
gctatctgggattgttgcccacggtggtggtagggtagactttgcaattttctctcttcacattgcgggtatttcttctattttgggggcaattaactttattgctacaactcttaacatgcgaggacctggagttactttcgagcgacttccactattcgtttgggctgcagtaattacggtagttctgctacttctttctcttccggttttcgctggagggcttactatgctactaactgatcgaaacctaaatactagatttttcgacccggctggtggtggtgaccctattttatatcagcatttattc
>FD-Ry_GR5_ASV15965_2
TATGCTTTACTTTATCTTCGGTCTCTGAGCTGCTATGGTGGGGACGGGCCTAAGACTTCTTATTCGCGTTGAGCTAAGTGTTGCCTCTAGTTGAATGGGAGACGACCAGCTATATAACGTAATTGTTACAGCTCACGCTTTTATTATGATTTTCTTTTTTGTAATGCCTTTCATGATTGGGGGATTTGGAAACAGACTTCTACCTCTGATGATTGGAGCTCCAGATATGGCGTTCCCTCGTCTTAACAACTTGAGATTCTGACTTTTACCACCTTCTCTTACACTACTTCTAGTATCAGCATTGGTAGAAAGAGGGGCAGGAACAGGTTGGACTGTTTACCCGCCATTATCT
>FE-Rp_A21_ASV13869_3
TATGCTTTACTTTCTCTTTGGGATGTGATCTGCTATGGTAGGTACCGCCCTTAGACTTCTTATTCGAATTGAGCTAAGAGTTGCTAGAAGCTGAATGGGTGATGATCAGCTTTACAACGTAGTAGTTACGGCTCACGCCTTTGTTATGATTTTCTTTTTCGTAATGCCTTTTATGATTGGTGGGTTTGGTAACAGGTTGCTACCTCTAATGATTGGTGCTCCTGATATGGCATTTCCTAGATTAAATGCATTAAGTTTTTGGTTATTACCACCATCTTTAATTTTATTATTAGGTTCTGCGTTTATTGAAACTGGTGCAGGTACAGGTTGAACAGTATACCCGCCTTTAAGT
>FF-Rw_B3_ASV14171_3
TATGCTTTACTTTCTCTTTGGGATGTGATCTGCTATGGTAGGTACCGCCCTTAGACTTCTTATTCGAATTGAGCTAAGAGTTGCCAGAAGCTGAATGGGTGATGACCAGCTTTACAACGTAGTAGTTACAGCTCACGCCTTTGTTATGATTTTCTTTTTCGTAATGCCTTTTATGATTGGTGGGTTTGGTAACAGGTTACTACCCCTGATGATTGGTGCCCCTGACATGGCATTCCCTCGGCTTAACAACATGAGATTCTGGCTTATGCCCCCTTCTCTATCCCTACTGCT
>FG-Rm_F39_ASV14296_3
TATGCTTTACTTTCTCTTTGGGATGTGATCTGCTATGGTAGGTACCGCCCTTAGACTTCTTATTCGAATTGAGCTAAGAGTTGCTAGAAGCTGAATGGGTGACGATCAGCTTTACAACGTAGTTGTTACAGCTCACGCCTTTGTTATGATTTTCTTTTTTGTAATGCCTTTTATGATTGGTGGGTTTGGTAACAGGTTACTACCCTTAATGATTGGGGCCCCTGATATGGCGTTCCCCCGACTTAATAACATGAGATTTTGGCTTATGCCTCCTTCTCTTACTCTCCTTCTTGTTTCTGCCCTAGTAGAATCAGGTGCAGGAACTGGATGAACTGTTTATCCACCATTATCA
>FK-Ri_N1_ASV2309_293
TATGCTTTATTTTATCTTTGGGATGTGATCTGCTATGGTAGGCACTGCCCTTAGACTTCTTATTCGAATTGAGCTTAGAGTTGCAAGGAGCTGAATGGGAGATGATCAGCTCTATAACGTAATTGTAACGGCTCACGCTTTTGTTATGATTTTCTTCTTCGTAATGCCTTTTATGATTGGTGGATTTGGTAACAGGCTGCTCCCTTTGATGATTGGAGCCCCTGATATGGCATTCCCACGACTTAACAACATGAGATTCTGGCTTATGCCCCCTGCCTTGACCCTACTTCTTGTATCAGCTTTAGTTGAAGCTGGTGCCGGAACAGGGTGAACAGTCTACCCTCCTCTGTCA
>FK-Ri_N1_ASV17968_2
TACCTTATACTTCCTATTTGGGGCTTGAGCTGCTATGTTCGGTAGGGCACTTAGCTCCATTATTCGATTTGAGCTTAGAGTTGCAAGGAGCTGAATGGGAGATGATCAGCTCTATAACGTAATTGTAACGGCTCACGCTTTTGTTATGATTTTCTTCTTCGTAATGCCTTTTATGATTGGTGGATTTGGTAACAGGCTGCTCCCTTTGATGATTGGAGCCCCTGATATGGCATTCCCACGACTTAACAACATGAGATTCTGGCTTATGCCCCCTGCCTTGACCCTACTTCTTGTATCAGCTTTAGTTGAAGCTGGTGCCGGAACAGGGTGAACAGTCTACCCTCCTCTGTCA
>FK-Ry_N2_ASV1954_389
TATGCTTTACTTTCTCTTTGGGATGTGATCTGCTATGGTAGGTACCGCCCTTAGACTTCTTATTCGAATTGAGCTAAGTGTTGCTAGAAGCTGAATGGGTGATGACCAGCTTTACAACGTAGTAGTTACAGCTCACGCCTTTGTTATGATTTTCTTTTTCGTAATGCCTTTCATGATTGGTGGATTTGGTAACAGGTTGCTACCATTGATGATTGGTGCTCCTGATATGGCATTTCCTCGACTTAACAACATGAGATTCTGGCTTATGCCTCCTTCTCTATCTCTTCTTCTAGTATCTGCTCTTGTTGAATCTGGTGCTGGTACCGGTTGAACAGTTTACCCTCCTCTATCT
>FK-Ry_N2_ASV13244_4
TATGCTTTATTTTCTTTTCGGTATGTGATCTGCTATGGTAGGTACTGCCCTAAGACTTTTAATTCGAATTGAGCTCAGAGTTGCTAACAGCTGAATGGGAGATGATCAGCTTTACAACGTAATTGTGACAGCTCACGCTTTTGTTATGATTTTCTTCTTTGTTATGCCATTCATGGTAGGTGGACTTGGTAACACACTTCTACCTTTAATGATTGGTGCCCCTGATATGGCTTTCCCTCGATTAAATAATATGAGATTCTGACTTCTTCCTCCCTCTATTACTCTTCTTCTAGAGTCAAGACTAGTAGAAAGAGGGGCAGGTACAGGTTGAACTGTGTACCCTCCACTAGCT
>Littlefair_1372
TTTCTGGGATTGTATCCCACGCTGGGGGTAGGGTAGATTTTGCTATTTTCTCACTTCACCTTGCTGGTGCTTCTTCTATTCTTGGTGCAGTTAACTTTATTTCAACTACTGTTAACATGCGAGGGGCTGGTGTAACCTTTGAGCGACTTCCACTATTCGTGTGAGCTGCTGTAATTACGGTTGTACTTCTTATTTTGTCCCTTCCTGTATTTGCTGGGGGTATTACCATGCTTCTAACAGACCGAAACTTTAACACTAGATTCTTCGATCCTGCTGGTGGGGGAGACCCTATTCTATATCAGCACCTGTTC
>Littlefair_2040
TGTCTGGGATTGTCTCTCACGCAGGTGGAAGAGTAGACTTTGCTATTTTTTCTCTACACTTAGCAGGTGCTTCTTCAATTTTAGGTGCTGTTAATTTCATTTCAACTACAGTTAATATGCGAGGAGCGGGTGTAACTTTTGAGCGATTGCCTCTTTTCGTATGAGCTGCTGTAATTACGGTTGTTCTTCTCCTTCTTTCCCTACCAGTATTTGCAGGTGGGATTACTATGCTTTTAACAGACCGAAACTTCAACACGAGATTCTTTGACCCGGCAGGGGGTGGGGACCCTATTCTGTACCAGCACCTATTC
>Littlefair_2844
TGGCTGGGATTGTTTCTCACGCAGGTGGAAGAGTAGATTTTGCTATTTTTTCTCTACACTTAGCAGGTGCTTCTTCAATTTTAGGTGCCGTTAATTTTATTTCAACTACAGTTAACATGCGAGGAGCAGGTGTAACTTTCGAGCGAATGCCTCTTTTTGTCTGAGCTGCTGTAATTACAGTTGTTCTTCTAATTCTTTCCCTACCAGTATTTGCGGGTGGGATTACTATGCTTCTAACAGACCGAAACTTCAACACTAGATTCTTTGATCCAGCAGGAGGTGGGGACCCCATTCTGTATCAGCACCTATTC
>Littlefair_4208
TTGCTGGTATTGTATCCCATGCCGGAGGAAGAGTTGACTTTGCTATTTTTTCTCTTCACCTCGCTGGTGCATCTTCTATTTTAGGTGCTGTTAACTTCATTTCAACAACTGTTAACATGCGAGGGGCTGGTGTAACTTTCGAGCGACTTCCACTATTTGTGTGAGCTGCCGTAATTACAGTAGTCCTACTAATCCTTTCTCTTCCTGTATTTGCTGGTGGGATTACTATGCTGTTAACAGATCGAAACTTTAATACAAGATTCTTCGATCCTGCTGGTGGAGGTGACCCAATTCTATATCAGCATTTGTTC
>Littlefair_4216
TTTCCGGAATTGTCTCTCACGCTGGTGGGAGAGTAGATTTTGCAATTTTCTCTCTACACTTAGCCGGGGCTTCTTCTATTTTAGGGGCGGTTAACTTTATTAGAACGACACTTAACATGCGAGGAGCAGGTGTAACTTTTGAGCGGTTGCCACTATTTGTCTGGGCTGCCGTAATTACAGTTGTGCTTCTTCTTCTGTCACTTCCAGTATTCGCTGGTGGGATTACTATGCTACTTACAGACCGAAACTTTAACACAAGATTTTTTGATCCAGCAGGTGGTGGGGACCCTATCCTATACCAGCACCTCTTT
>Littlefair_4423
TGGCTGGGATTGTATCTCACGCAGGTGGAAGAGTAGATTTTGCTATTTTTTCTCTACACTTAGCAGGTGCTTCTTCAATTCTAGGTGCTGTTAACTTCATTTCGACTACAGTTAACATGCGGGGAGCAGGTGTGACTTTTGAGCGGATGCCTCTTTTCGTATGAGCTGCTGTAATTACAGTTGTTCTTCTCATTCTTTCCCTACCAGTATTTGCAGGTGGGATTACTATGCTTCTAACAGACCGAAACTTCAACACTAGATTCTTTGACCCGGCAGGTGGTGGGGACCCTATTCTATATCAGCACCTTTTC
>Littlefair_5276
CTTTGTCAGGGATTGTTGCCCACGCCGGTGGTAGGGTGGATTTTGCTATTTTTTCTTTACACCTTGCTGGTGCCTCCTCTATTTTAGGGGCTGTAAACTTTATTTCTACAACTCTTAACATGCGCGGGGCGGGAGTTACTTTTGAGCGACTTCCCCTCTTCGTATGGGCTGCTATCATTACTGTTGTCCTTCTTATCCTATCTCTTCCAGTACTAGCTGGGGGTATTACAATACTACTAACAGATCGAAACCTAAATACTAGGTTTTTTGACCCTGCTGGGGGTGGTGACCCTATTCTGTATCAGCACTTATTC
>Littlefair_5620
TGTCTGGGATTGTCTCTCACGCAGGTGGAAGAGTAGACTTTGCTATTTTTTCTCTACACTTAGCAGGTGCTTCTTCAATTTTAGGTGCTGTTAATTTCATTTCAACTACAGTTAATATGCGAGGAGCGGGTGTAACTTTTGAGCGATTGCCTCTTTTCGTATGAGCTGCTGTAACTACGGTTGTTCTTCTCCTTCTTTCCCTACCAGTATTTGCAGGTGGGATTACTATGCTTTTAACAGACCGAAACTTCAACACGAGATTCTTTGACCCGGCAGGGGGTGGGGACCCTATTCTGTACCAGCACCTATTC
>Littlefair_6000
CTTTATCTGGTATTGTCGCCCACGCTGGTGGGAGAGTAGATTTTGCTATTTTCTCTCTTCACCTTGCCGGTGCGTCGTCAATTTTAGGGGCTATTAACTTTATTGCCACTACGCTAAACATGCGAGGAGCAGGGGTAACTTTCGAGCGACTACCTCTTTTCGTATGAGCTGCTATCATTACAGTAGTTCTACTACTTCTATCTCTTCCAGTGCTAGCTGGTGGGATTACTATGCTACTAACAGATCGAAACCTAAATACAAGGTTTTTCGACCCTGCTGGTGGTGGTGACCCTGTTCTGTACCAGCACCTTTTC
>Littlefair_6290
TAGCTGGAGTTGTAGCCCACGCAGGTGGGAGAGTAGATTTTGCCATTTTCTCTCTTCACTTGGCTGGTGCTTCTTCAATTTTAGGTGCTGTTAATTTCATTTCTACGACTGTAAACATGCGAGGTGCCGGGGTTACTTTCGAACGGCTTCCTCTATTTGTCTGAGCTGCAGTAATTACAGTAGTATTACTACTACTGTCACTTCCTGTCCTTGCTGGGGGTATTACTATGCTACTGACAGATCGTAACTTAAATACAAGATTTTTCGACCCTGCTGGGGGTGGTGACCCTATTCTCTACCAGCATTTATTT
>Littlefair_6999
CGCTAGCTGGGATTGTGTCCCACGCCGGAGGGAGGGTGGACTTTGCAATTTTCTCTCTTCACTTAGCTGGTGCCTCTTCTATTCTAGGAGCAGTTAACTTCATTTCAACAACACTTAACATGCGAGGGGCTGGTGTAACTTTCGAGCGACTGCCGCTTTTTGTGTGGGCGGTCGTTCTTACCGTTATTCTTTTACTTCTATCCCTTCCTGTGTTTGCTGGGGGTATTACAATGCTACTAACAGACCGGAACTTCAACACTAGATTCTTCGACCCTGCAGGTGGAGGGGACCCAGTGCTATATCAGCACCTTTTC
>Littlefair_7305
TGTCCGGTATTGTTGCCCATGGTGGGGGTAGGGTAGATTTTGCTATTTTCTCTCTTCATTTGGCGGGTGCTTCTTCAATTCTAGGTGCTGTTAACTTTATTTCAACAACAGTAAACATGCGAGGGGCGGGAGTTACTTTCGAGCGACTTCCTTTATTTGTGTGAGCTGCTGTAATTACAGTAGTACTTCTACTTCTATCTCTTCCCGTATTCGCTGGTGGGCTTACAATGCTGCTAACAGATCGAAACTTAAACACTAGGTTTTTCGACCCTGCTGGTGGGGGTGATCCTGTTCTTTACCAGCACTTATTT
>Littlefair_7707
TATCAGGTATTGTTGCCCACGCAGGTGGAAGGGTAGATTTTGCGATTTTCTCTCTTCACTTAGCTGGTGCATCTTCTATTTTAGGTGCAGTAAACTTTATTTCGACAACAATTAACATGCGCGGGGCGGGGGTTACTTTTGAGCGACTTCCTCTATTCGTATGAGCTGCTGTAATTACGGTGGTTCTGTTAATTCTTTCTCTTCCGGTATTTGCTGGTGGTATTACCATGCTTCTAACCGACCGAAACTTCAACACTAGATTCTTCGATCCTGCTGGTGGGGGTGACCCTATTCTATACCAGCACTTGTTT
>Littlefair_7972
CTTTATCCGGCATTGTTGCCCATGCCGGGGGAAGAGTAGACTTTGCTATTTTTTCTCTTCACCTTGCTGGTGCCTCTTCTATTTTAGGGGCTATTAACTTTATTGCTACAACCCTTAACATGCGAGGGGCGGGAGTTACTTTCGAGCGGCTTCCTCTTTTCGTGTGGGCTGCAATCATTACGGTGGTTCTTCTACTTCTATCCCTTCCAGTACTAGCCGGAGGGATTACCATGCTACTTACAGACCGAAACCTAAACACCAGATTCTTTGATCCAGCTGGTGGTGGGGACCCTATTCTATACCAGCACCTATTC
>Littlefair_7997
TATCTGGGATTGTATCTCACGCAGGGGGAAGGGTAGATTTTGCTATTTTCTCTTTACACCTTGCCGGTGCTTCTTCTATTCTAGGGGCTGTTAACTTTATTTCAACTACTGTTAACATGCGAGGGGCTGGTGTAACTTTCGAGCGTCTCCCACTATTTGTGTGAGCTGCCGTAATTACAGTAGTACTTCTGATCTTGTCCCTTCCTGTATTTGCTGGTGGAATTACTATGCTATTAACGGACCGAAACTTTAACACAAGGTTTTTCGATCCTGCAGGTGGTGGAGACCCAATTCTATATCAGCACTTGTTC
>Littlefair_8327
CACTTTCTGGGATCGTGTCCCACGCAGGAGGAAGAGTAGATTTTGCTATTTTCTCACTTCACTTAGCAGGTGCTTCATCTATTTTAGGTGCTGTAAACTTTATTTCAACTACTATTAATATGCGAGGGGCTGGTGTAACCTTCGAGCGACTCCCGTTATTTGTGTGAGCTGCTGTAATTACAGTTGTCCTTCTAATCCTATCTCTTCCTGTATTTGCTGGGGGCATTACTATGCTTTTAACAGACCGAAACTTTAATACAAGATTTTTCGACCCTGCTGGGGGTGGTGACCCAATTTTGTACCAGCACTTGTTC
>PM543_ASV1786_126
GGTACTGGTTGAACTGTTTATCCCCCTCTGTCTGGAATTGTTGCCCATGGAGGTGGGAGAGTAGATTTCGCAATTTTCTCTCTTCACCTTGCTGGTGCATCTTCCATTCTAGGTGCAGTAAACTTTATTTCAACAACGCTTAACATGCGGGGTCCGGGAGTGACTTTCGAGCGACTCCCTCTATTCGTATGAGCTGCAGTTATTACAGTAGTGCTTCTTCTTCTATCACTTCCAGTGCTAGCCGGAGCAATTACTATGCTACTAACAGACCGAAACTTCAACACTAGGTTCTTTGACCCTGCTGGTGGTGGTGATCCGATCCTGTATCAGCACTTATTCTGATTCTTCGGCCACCCCGAAGTCTA
>PM543_ASV5825_27
GGAACTGGATGAACTGTTTATCCTCCTCTTTCTGGTATTGTTGCTCACGGAGGGGGAAGAGTAGATTTTGCAATTTTCTCTCTTCACCTTGCCGGTGCATCATCAATTTTAGGTGCGGTAAACTTCATTTCAACTACGCTTAATATGCGAGGACCGGGAGTAACTTTTGAGCGACTCCCTCTTTTCGTATGAGCTGCTGTTATTACAGTGGTTCTTCTTCTGCTATCGCTTCCAGTGCTTGCAGGAGCAATTACTATGCTTTTAACAGACCGAAACTTTAACACTAGGTTTTTCGACCCTGCGGGTGGGGGTGACCCAATCCTATATCAGCACTTATTCTGATTCTTCGGCCATCCCGAAGTCTA
>PM543_ASV6062_25
GGAACTGGTTGAACTGTATACCCCCCTATCTGGGATTGTTGCACACGGAGGAGGGAGAGTAGATTTTGCAATTTTCTCTCTTCACCTTGCTGGTGCATCTTCTATTTTAGGTGCGGTAAACTTTATTTCAACTACGCTTAACATGCGGGGACCCGGAGTAACTTTCGAGCGACTTCCTCTTTTCGTGTGAGCTGCAGTTATTACAGTAGTTCTCCTTCTGCTATCACTTCCTGTGCTAGCGGGGGCAATTACTATGCTTCTTACAGACCGAAACTTTAACACTAGGTTCTTTGACCCTGCTGGTGGGGGTGATCCAATTCTGTATCAGCACTTATTCTGATTTTTCGGCCATCCCGAGGTCTA
>PM543_ASV6768_20
GGAACAGGTTGAACTGTATATCCTCCTCTGTCTGGGATTATTGCCCACGGCGGTGGGAGAGTAGATTTCGCAATTTTCTCTCTTCACCTTGCGGGTGCTTCTTCTATTTTAGGGGCAGTAAACTTTATTTCAACTACGCTTAACATGCGAGGGCCAGGAGTTACTTTCGAGCGACTCCCTCTTTTCGTGTGGGCTGCTGTAATTACAGTGGTACTTCTTCTTCTATCGCTTCCGGTGCTAGCAGGAGCAATTACTATGCTACTAACAGATCGAAACTTCAACACTAGGTTTTTCGACCCAGCAGGTGGGGGTGACCCAATTCTATATCAGCATTTATTCTGATTCTTCGGCCACCCCGAGGTCTA
>PM544_ASV2342_97
GGAACAGGTTGAACTGTTTATCCCCCTCTATCTGGAATTGTTGCGCACGGAGGCGGGAGAGTAGATTTCGCAATTTTCTCTCTTCACCTTGCCGGTGCATCTTCTATTTTAGGTGCGGTAAACTTTATTTCAACTACGCTTAACATGCGAGGGCCAGGGGTAACTTTCGAGCGACTTCCTCTTTTCGTGTGAGCTGCAGTTATTACAGTAGTTCTTCTTCTGCTATCGCTTCCTGTGCTAGCAGGGGCAATTACTATGCTTCTTACAGATCGAAACTTCAACACTAGGTTTTTCGACCCTGCTGGTGGGGGTGACCCAATTTTGTATCAGCACTTATTCTGATTCTTCGGCCATCCCGAGGTCTA
>PM544_ASV5828_27
GGTACTGGTTGAACTGTATATCCCCCTCTGTCTGGAATTGTTGCCCACGGAGGTGGGAGAGTAGATTTCGCAATTTTCTCTCTTCACCTTGCTGGTGCATCTTCCATTCTAGGTGCAGTAAACTTTATTTCAACTACGCTTAACATGCGAGGACCAGGAGTAACTTTCGAGCGGCTTCCTCTATTCGTATGGGCTGCAGTTATTACAGTAGTACTTCTTCTTCTATCACTTCCAGTGTTAGCCGGAGCAATTACTATGCTGTTAACAGACCGAAACTTCAACACTAGGTTCTTTGACCCTGCTGGTGGTGGTGACCCTATCCTGTATCAGCACTTATTCTGGTTCTTCGGCCACCCCGAGGTCTA
>PM546_ASV3833_54
GGAACAGGATGAACAGTATATCCTCCTCTATCTGGGATTATTGCCCACGGTGGTGGGAGAGTAGATTTCGCAATTTTCTCTCTTCACCTTGCGGGTGCTTCTTCTATTCTAGGGGCGGTAAACTTCATTTCAACTACGCTTAACATGCGAGGACCAGGGGTTACTTTCGAGCGACTTCCTCTATTCGTATGAGCTGCAGTTATTACAGTAGTACTTCTGCTTCTATCTCTTCCGGTATTTGCAGGGGCTATTACTATGCTACTAACAGACCGAAACTTTAACACTAGGTTTTTCGATCCAGCTGGTGGTGGTGACCCTATTCTGTATCAGCACTTGTTCTGATTCTTCGGCCACCCCGAAGTCTA
>PM547_ASV1257_169
GGTACTGGATGAACTGTATATCCCCCTCTGTCTGGAATTGTTGCCCACGGAGGTGGGAGAGTAGATTTCGCAATTTTCTCTCTTCACCTTGCTGGTGCATCTTCCATTCTAGGTGCAGTAAACTTTATTTCAACTACGCTTAACATGCGAGGACCAGGAGTAACTTTCGAGCGGCTTCCTCTATTCGTATGGGCTGCAGTTATTACAGTAGTACTTCTTCTTCTATCACTTCCAGTGTTAGCCGGAGCAATTACTATGCTGTTAACAGACCGAAACTTCAACACTAGGTTCTTTGACCCTGCTGGTGGTGGTGACCCTATCCTGTATCAGCACTTATTCTGGTTCTTTGGCCACCCCGAGGTCTA
>PM547_ASV6076_25
GGTACAGGATGAACAGTATATCCTCCTCTTTCAGGGATCGTTGCCCACGGTGGAGGTAGAGTAGATTTAGCAATTTTCTCTCTACACTTAGCCGGGGCCTCTTCTATTTTAGGAGCGGTAAACTTCATTTCAACGACAGTAAACATGCGATCAGCTGGTGTAACTTTCGAGCGTCTACCACTGTTTGTGTGGGCTGCCGTAATTACTGTAGTATTACTACTTTTATCACTACCGGTCTTTGCTGGTGGTATTACCATGCTTCTTACAGACCGAAACTTTAACACCAGATTTTTCGATCCAGCTGGTGGTGGTGACCCTGTTTTATACCAGCACCTGTTCTGGTTCTTCGGCCACCCCGAAGTCTA
>PM560_ASV8968_10
GGTACAGGTTGAACTGTTTACCCCCCTCTTTCTGGAATTATTGCCCACGGAGGTGGGAGAGTAGATTTCGCAATTTTCTCTCTCCACCTTGCAGGTGCTTCTTCTATTTTAGGTGCGGTAAACTTTATTGCAACTACAGTTAACGTGCGAGGACCTGGAGTTACTTTCGAGCGACTTCCGCTATTTGTATGGGCTGCAGTTATTACAGTAGTGCTTCTGCTTCTATCACTTCCAGTGCTAGCGGGAGCTATTACTATGCTACTAACAGATCGAAACTTCAACACTAGATTTTTCGACCCTGCTGGTGGGGGTGACCCTATTCTGTACCAGCACTTATTTTGATTCTTTGGCCATCCCGAGGTCTA
>PN1SA2_3_979
cctgtctggaattgtggcgcacgctggtggaagagttgatttcgcgattttctctcttcacttagctggtgcttcttccattttaggtgctgtaaacttcatttcaacaacccttaatatgcgtggggcgggagttacttttgagcgacttcctcttttcgtatgggctgctgttattactgtagtacttctgattctgtctcttccggtgttcgctgggggtattactatgctattaaccgatcgaaactttaacactagattcttcgatcctgctggtggtggtgaccctattctttatcagcaccttttc
>PN1SB2_1_2039
tgtctggaattgtggcgcacgctggtggaagagttgatttcgcgattttctctcttcacttagctggtgcttcttccattttaggtgctgtaaacttcatttcaacaacccttaatatgcgtggggcgggagttacttttgagcgacttcctcttttcgtatgggctgctgttattactgtagtacttctgattctgtctcttccggtgttcgctgggggtattactatgctattaaccgatcgaaactttaacactagattcttcgatcctgctggtggtggtgaccctattctttatcagcaccttttc
>PN1SC2_4_2741
tgtctggaattgtggcgcacgctggtggaagagttgatttcgcgattttctctcttcacttagctggtgcttcttccattttaggtgctgtaaacttcatttcaacaacccttaatatgcgtggggcgggagttacttttgagcgacttcctcttttcgtatgggctgctgttattactgtagtacttctgattctgtctcttccggtgttcgctgggggtattactatgctattaaccgatcgaaactttaacactagattcttcgatcctgctggtggtggtgaccctattctttatcagcaccttttc
>PN2BC2_1_1030
cctgtctggaattgtggcgcacgctggtggaagagttgatttcgcgattttctctcttcacttagctggtgcttcttccattttaggtgctgtaaacttcatttcaacaacccttaatatgcgtggggcgggagttacttttgagcgacttcctcttttcgtatgggctgctgttattactgtagtacttctgattctgtctcttccggtgttcgctgggggtattactatgctattaaccgatcgaaactttaacactagattcttcgatcctgctggtggtggtgaccctattctttatcagcaccttttc
>PN2SC2_5_853
ctgtctggaattgtggcgcacgctggtggaagagttgatttcgcgattttctctcttcacttagctggtgcttcttccattttaggtgctgtaaacttcatttcaacaacccttaatatgcgtggggcgggagttacttttgagcgacttcctcttttcgtatgggctgctgttattactgtagtacttctgattctgtctcttccggtgttcgctgggggtattactatgctattaaccgatcgaaactttaacactagattcttcgatcctgctggtggtggtgaccctattctttatcagcaccttttc
>PN3BC2_1_937
ctgtctggaattgtggcgcacgctggtggaagagttgatttcgcgattttctctcttcacttagctggtgcttcttccattttaggtgctgtaaacttcatttcaacaacccttaatatgcgtggggcgggagttacttttgagcgacttcctcttttcgtatgggctgctgttattactgtagtacttctgattctgtctcttccggtgttcgctgggggtattactatgctattaaccgatcgaaactttaacactagattcttcgatcctgctggtggtggtgaccctattctttatcagcaccttttc
>PN3BC2_1_984
cctgtctggaattgtggcgcacgctggtggaagagttgatttcgcgattttctctcttcacttagctggtgcttcttccattttaggtgctgtaaacttcatttcaacaacccttaatatgcgtggggcgggagttacttttgagcgacttcctcttttcgtatgggctgctgttattactgtagtacttctgattctgtctcttccggtgttcgctgggggtattactatgctattaaccgatcgaaactttaacactagattcttcgatcctgctggtggtggtgaccctattctttatcagcaccttttc
>PN3BC2_1_1229
tgtctggaattgtggcgcacgctggtggaagagttgatttcgcgattttctctcttcacttagctggtgcttcttccattttaggtgctgtaaacttcatttcaacaacccttaatatgcgtggggcgggagttacttttgagcgacttcctcttttcgtatgggctgctgttattactgtagtacttctgattctgtctcttccggtgttcgctgggggtattactatgctattaaccgatcgaaactttaacactagattcttcgatcctgctggtggtggtgaccctattctttatcagcaccttttc
>PN3BC2_2_1099
ctgtctggaattgtggcgcacgctggtggaagagttgatttcgcgattttctctcttcacttagctggtgcttcttccattttaggtgctgtaaacttcatttcaacaacccttaatatgcgtggggcgggagttacttttgagcgacttcctcttttcgtatgggctgctgttattactgtagtacttctgattctgtctcttccggtgttcgctgggggtattactatgctattaaccgatcgaaactttaacactagattcttcgatcctgctggtggtggtgaccctattctttatcagcaccttttc
>PN3BC2_2_1163
cctgtctggaattgtggcgcacgctggtggaagagttgatttcgcgattttctctcttcacttagctggtgcttcttccattttaggtgctgtaaacttcatttcaacaacccttaatatgcgtggggcgggagttacttttgagcgacttcctcttttcgtatgggctgctgttattactgtagtacttctgattctgtctcttccggtgttcgctgggggtattactatgctattaaccgatcgaaactttaacactagattcttcgatcctgctggtggtggtgaccctattctttatcagcaccttttc
>PN3BC2_2_1545
tgtctggaattgtggcgcacgctggtggaagagttgatttcgcgattttctctcttcacttagctggtgcttcttccattttaggtgctgtaaacttcatttcaacaacccttaatatgcgtggggcgggagttacttttgagcgacttcctcttttcgtatgggctgctgttattactgtagtacttctgattctgtctcttccggtgttcgctgggggtattactatgctattaaccgatcgaaactttaacactagattcttcgatcctgctggtggtggtgaccctattctttatcagcaccttttc
>PN3BC2_3_673
ctgtctggaattgtggcgcacgctggtggaagagttgatttcgcgattttctctcttcacttagctggtgcttcttccattttaggtgctgtaaacttcatttcaacaacccttaatatgcgtggggcgggagttacttttgagcgacttcctcttttcgtatgggctgctgttattactgtagtacttctgattctgtctcttccggtgttcgctgggggtattactatgctattaaccgatcgaaactttaacactagattcttcgatcctgctggtggtggtgaccctattctttatcagcaccttttc
>PN3BC2_3_709
cctgtctggaattgtggcgcacgctggtggaagagttgatttcgcgattttctctcttcacttagctggtgcttcttccattttaggtgctgtaaacttcatttcaacaacccttaatatgcgtggggcgggagttacttttgagcgacttcctcttttcgtatgggctgctgttattactgtagtacttctgattctgtctcttccggtgttcgctgggggtattactatgctattaaccgatcgaaactttaacactagattcttcgatcctgctggtggtggtgaccctattctttatcagcaccttttc
>PN3BC2_3_893
tgtctggaattgtggcgcacgctggtggaagagttgatttcgcgattttctctcttcacttagctggtgcttcttccattttaggtgctgtaaacttcatttcaacaacccttaatatgcgtggggcgggagttacttttgagcgacttcctcttttcgtatgggctgctgttattactgtagtacttctgattctgtctcttccggtgttcgctgggggtattactatgctattaaccgatcgaaactttaacactagattcttcgatcctgctggtggtggtgaccctattctttatcagcaccttttc
>PN3BC2_4_649
ctgtctggaattgtggcgcacgctggtggaagagttgatttcgcgattttctctcttcacttagctggtgcttcttccattttaggtgctgtaaacttcatttcaacaacccttaatatgcgtggggcgggagttacttttgagcgacttcctcttttcgtatgggctgctgttattactgtagtacttctgattctgtctcttccggtgttcgctgggggtattactatgctattaaccgatcgaaactttaacactagattcttcgatcctgctggtggtggtgaccctattctttatcagcaccttttc
>PN3BC2_4_683
cctgtctggaattgtggcgcacgctggtggaagagttgatttcgcgattttctctcttcacttagctggtgcttcttccattttaggtgctgtaaacttcatttcaacaacccttaatatgcgtggggcgggagttacttttgagcgacttcctcttttcgtatgggctgctgttattactgtagtacttctgattctgtctcttccggtgttcgctgggggtattactatgctattaaccgatcgaaactttaacactagattcttcgatcctgctggtggtggtgaccctattctttatcagcaccttttc
>PN3BC2_4_850
tgtctggaattgtggcgcacgctggtggaagagttgatttcgcgattttctctcttcacttagctggtgcttcttccattttaggtgctgtaaacttcatttcaacaacccttaatatgcgtggggcgggagttacttttgagcgacttcctcttttcgtatgggctgctgttattactgtagtacttctgattctgtctcttccggtgttcgctgggggtattactatgctattaaccgatcgaaactttaacactagattcttcgatcctgctggtggtggtgaccctattctttatcagcaccttttc
>PN3BC2_5_805
ctgtctggaattgtggcgcacgctggtggaagagttgatttcgcgattttctctcttcacttagctggtgcttcttccattttaggtgctgtaaacttcatttcaacaacccttaatatgcgtggggcgggagttacttttgagcgacttcctcttttcgtatgggctgctgttattactgtagtacttctgattctgtctcttccggtgttcgctgggggtattactatgctattaaccgatcgaaactttaacactagattcttcgatcctgctggtggtggtgaccctattctttatcagcaccttttc
>PN3BC2_5_850
cctgtctggaattgtggcgcacgctggtggaagagttgatttcgcgattttctctcttcacttagctggtgcttcttccattttaggtgctgtaaacttcatttcaacaacccttaatatgcgtggggcgggagttacttttgagcgacttcctcttttcgtatgggctgctgttattactgtagtacttctgattctgtctcttccggtgttcgctgggggtattactatgctattaaccgatcgaaactttaacactagattcttcgatcctgctggtggtggtgaccctattctttatcagcaccttttc
>PN3BC2_5_1070
tgtctggaattgtggcgcacgctggtggaagagttgatttcgcgattttctctcttcacttagctggtgcttcttccattttaggtgctgtaaacttcatttcaacaacccttaatatgcgtggggcgggagttacttttgagcgacttcctcttttcgtatgggctgctgttattactgtagtacttctgattctgtctcttccggtgttcgctgggggtattactatgctattaaccgatcgaaactttaacactagattcttcgatcctgctggtggtggtgaccctattctttatcagcaccttttc
>PN3SB2_4_1746
ctgtctggaattgtggcgcacgctggtggaagagttgatttcgcgattttctctcttcacttagctggtgcttcttccattttaggtgctgtaaacttcatttcaacaacccttaatatgcgtggggcgggagttacttttgagcgacttcctcttttcgtatgggctgctgttattactgtagtacttctgattctgtctcttccggtgttcgctgggggtattactatgctattaaccgatcgaaactttaacactagattcttcgatcctgctggtggtggtgaccctattctttatcagcaccttttc
>PN3SB2_5_2651
tgtctggaattgtggcgcacgctggtggaagagttgatttcgcgattttctctcttcacttagctggtgcttcttccattttaggtgctgtaaacttcatttcaacaacccttaatatgcgtggggcgggagttacttttgagcgacttcctcttttcgtatgggctgctgttattactgtagtacttctgattctgtctcttccggtgttcgctgggggtattactatgctattaaccgatcgaaactttaacactagattcttcgatcctgctggtggtggtgaccctattctttatcagcaccttttc
>PN4BC2_1_2832
cctgtctggaattgtggcgcacgctggtggaagagttgatttcgcgattttctctcttcacttagctggtgcttcttccattttaggtgctgtaaacttcatttcaacaacccttaatatgcgtggggcgggagttacttttgagcgacttcctcttttcgtatgggctgctgttattactgtagtacttctgattctgtctcttccggtgttcgctgggggtattactatgctattaaccgatcgaaactttaacactagattcttcgatcctgctggtggtggtgaccctattctttatcagcaccttttc
>PN5BB2_5_3015
tgtctggaattgtggcgcacgctggtggaagagttgatttcgcgattttctctcttcacttagctggtgcttcttccattttaggtgctgtaaacttcatttcaacaacccttaatatgcgtggggcgggagttacttttgagcgacttcctcttttcgtatgggctgctgttattactgtagtacttctgattctgtctcttccggtgttcgctgggggtattactatgctattaaccgatcgaaactttaacactagattcttcgatcctgctggtggtggtgaccctattctttatcagcaccttttc
>PN5BC2_1_2046
ctgtctggaattgtggcgcacgctggtggaagagttgatttcgcgattttctctcttcacttagctggtgcttcttccattttaggtgctgtaaacttcatttcaacaacccttaatatgcgtggggcgggagttacttttgagcgacttcctcttttcgtatgggctgctgttattactgtagtacttctgattctgtctcttccggtgttcgctgggggtattactatgctattaaccgatcgaaactttaacactagattcttcgatcctgctggtggtggtgaccctattctttatcagcaccttttc
>PN5BC2_1_2215
cctgtctggaattgtggcgcacgctggtggaagagttgatttcgcgattttctctcttcacttagctggtgcttcttccattttaggtgctgtaaacttcatttcaacaacccttaatatgcgtggggcgggagttacttttgagcgacttcctcttttcgtatgggctgctgttattactgtagtacttctgattctgtctcttccggtgttcgctgggggtattactatgctattaaccgatcgaaactttaacactagattcttcgatcctgctggtggtggtgaccctattctttatcagcaccttttc
>PN5BC2_1_2888
tgtctggaattgtggcgcacgctggtggaagagttgatttcgcgattttctctcttcacttagctggtgcttcttccattttaggtgctgtaaacttcatttcaacaacccttaatatgcgtggggcgggagttacttttgagcgacttcctcttttcgtatgggctgctgttattactgtagtacttctgattctgtctcttccggtgttcgctgggggtattactatgctattaaccgatcgaaactttaacactagattcttcgatcctgctggtggtggtgaccctattctttatcagcaccttttc
>PN5BC2_2_2411
ctgtctggaattgtggcgcacgctggtggaagagttgatttcgcgattttctctcttcacttagctggtgcttcttccattttaggtgctgtaaacttcatttcaacaacccttaatatgcgtggggcgggagttacttttgagcgacttcctcttttcgtatgggctgctgttattactgtagtacttctgattctgtctcttccggtgttcgctgggggtattactatgctattaaccgatcgaaactttaacactagattcttcgatcctgctggtggtggtgaccctattctttatcagcaccttttc
>PN5BC2_2_2623
cctgtctggaattgtggcgcacgctggtggaagagttgatttcgcgattttctctcttcacttagctggtgcttcttccattttaggtgctgtaaacttcatttcaacaacccttaatatgcgtggggcgggagttacttttgagcgacttcctcttttcgtatgggctgctgttattactgtagtacttctgattctgtctcttccggtgttcgctgggggtattactatgctattaaccgatcgaaactttaacactagattcttcgatcctgctggtggtggtgaccctattctttatcagcaccttttc
>PN5BC2_2_3532
tgtctggaattgtggcgcacgctggtggaagagttgatttcgcgattttctctcttcacttagctggtgcttcttccattttaggtgctgtaaacttcatttcaacaacccttaatatgcgtggggcgggagttacttttgagcgacttcctcttttcgtatgggctgctgttattactgtagtacttctgattctgtctcttccggtgttcgctgggggtattactatgctattaaccgatcgaaactttaacactagattcttcgatcctgctggtggtggtgaccctattctttatcagcaccttttc
>PN5BC2_3_1826
ctgtctggaattgtggcgcacgctggtggaagagttgatttcgcgattttctctcttcacttagctggtgcttcttccattttaggtgctgtaaacttcatttcaacaacccttaatatgcgtggggcgggagttacttttgagcgacttcctcttttcgtatgggctgctgttattactgtagtacttctgattctgtctcttccggtgttcgctgggggtattactatgctattaaccgatcgaaactttaacactagattcttcgatcctgctggtggtggtgaccctattctttatcagcaccttttc
>PN5BC2_3_1957
cctgtctggaattgtggcgcacgctggtggaagagttgatttcgcgattttctctcttcacttagctggtgcttcttccattttaggtgctgtaaacttcatttcaacaacccttaatatgcgtggggcgggagttacttttgagcgacttcctcttttcgtatgggctgctgttattactgtagtacttctgattctgtctcttccggtgttcgctgggggtattactatgctattaaccgatcgaaactttaacactagattcttcgatcctgctggtggtggtgaccctattctttatcagcaccttttc
>PN5BC2_3_2563
tgtctggaattgtggcgcacgctggtggaagagttgatttcgcgattttctctcttcacttagctggtgcttcttccattttaggtgctgtaaacttcatttcaacaacccttaatatgcgtggggcgggagttacttttgagcgacttcctcttttcgtatgggctgctgttattactgtagtacttctgattctgtctcttccggtgttcgctgggggtattactatgctattaaccgatcgaaactttaacactagattcttcgatcctgctggtggtggtgaccctattctttatcagcaccttttc
>PN5BC2_4_2208
ctgtctggaattgtggcgcacgctggtggaagagttgatttcgcgattttctctcttcacttagctggtgcttcttccattttaggtgctgtaaacttcatttcaacaacccttaatatgcgtggggcgggagttacttttgagcgacttcctcttttcgtatgggctgctgttattactgtagtacttctgattctgtctcttccggtgttcgctgggggtattactatgctattaaccgatcgaaactttaacactagattcttcgatcctgctggtggtggtgaccctattctttatcagcaccttttc
>PN5BC2_4_2383
cctgtctggaattgtggcgcacgctggtggaagagttgatttcgcgattttctctcttcacttagctggtgcttcttccattttaggtgctgtaaacttcatttcaacaacccttaatatgcgtggggcgggagttacttttgagcgacttcctcttttcgtatgggctgctgttattactgtagtacttctgattctgtctcttccggtgttcgctgggggtattactatgctattaaccgatcgaaactttaacactagattcttcgatcctgctggtggtggtgaccctattctttatcagcaccttttc
>PN5BC2_4_3214
tgtctggaattgtggcgcacgctggtggaagagttgatttcgcgattttctctcttcacttagctggtgcttcttccattttaggtgctgtaaacttcatttcaacaacccttaatatgcgtggggcgggagttacttttgagcgacttcctcttttcgtatgggctgctgttattactgtagtacttctgattctgtctcttccggtgttcgctgggggtattactatgctattaaccgatcgaaactttaacactagattcttcgatcctgctggtggtggtgaccctattctttatcagcaccttttc
>PN5BC2_5_2120
ctgtctggaattgtggcgcacgctggtggaagagttgatttcgcgattttctctcttcacttagctggtgcttcttccattttaggtgctgtaaacttcatttcaacaacccttaatatgcgtggggcgggagttacttttgagcgacttcctcttttcgtatgggctgctgttattactgtagtacttctgattctgtctcttccggtgttcgctgggggtattactatgctattaaccgatcgaaactttaacactagattcttcgatcctgctggtggtggtgaccctattctttatcagcaccttttc
>PN5BC2_5_2296
cctgtctggaattgtggcgcacgctggtggaagagttgatttcgcgattttctctcttcacttagctggtgcttcttccattttaggtgctgtaaacttcatttcaacaacccttaatatgcgtggggcgggagttacttttgagcgacttcctcttttcgtatgggctgctgttattactgtagtacttctgattctgtctcttccggtgttcgctgggggtattactatgctattaaccgatcgaaactttaacactagattcttcgatcctgctggtggtggtgaccctattctttatcagcaccttttc
>PN5BC2_5_3050
tgtctggaattgtggcgcacgctggtggaagagttgatttcgcgattttctctcttcacttagctggtgcttcttccattttaggtgctgtaaacttcatttcaacaacccttaatatgcgtggggcgggagttacttttgagcgacttcctcttttcgtatgggctgctgttattactgtagtacttctgattctgtctcttccggtgttcgctgggggtattactatgctattaaccgatcgaaactttaacactagattcttcgatcctgctggtggtggtgaccctattctttatcagcaccttttc
>PN5SB2_1_2626
cctgtctggaattgtggcgcacgctggtggaagagttgatttcgcgattttctctcttcacttagctggtgcttcttccattttaggtgctgtaaacttcatttcaacaacccttaatatgcgtggggcgggagttacttttgagcgacttcctcttttcgtatgggctgctgttattactgtagtacttctgattctgtctcttccggtgttcgctgggggtattactatgctattaaccgatcgaaactttaacactagattcttcgatcctgctggtggtggtgaccctattctttatcagcaccttttc
>PN5SC2_1_2994
tgtctggaattgtggcgcacgctggtggaagagttgatttcgcgattttctctcttcacttagctggtgcttcttccattttaggtgctgtaaacttcatttcaacaacccttaatatgcgtggggcgggagttacttttgagcgacttcctcttttcgtatgggctgctgttattactgtagtacttctgattctgtctcttccggtgttcgctgggggtattactatgctattaaccgatcgaaactttaacactagattcttcgatcctgctggtggtggtgaccctattctttatcagcaccttttc
>PN5SC2_2_7406
actggccgggattgtatctcacgctggagggagggtagactttgctattttctctcttcacttagcaggtgcttcttctattttaggggcagtaaactttatctctactacgctaaatatgcgaggagctggtgtaactttcgagcgtcttccgttatttgtttgggctgctgtgattaccgtagtacttctgatcctatcccttcctgtatttgctggtgggattactatgctattgaccgatcgaaactttaacacgagattcttcgacccagcagggggtggtgaccctattctataccagcacctattc
>PN5SC2_5_6309
actggccgggattgtatctcacgctggagggagggtagactttgctattttctctcttcacttagcaggtgcttcttctattttaggggcagtaaactttatctctactacgctaaatatgcgaggagctggtgtaactttcgagcgtcttccgttatttgtttgggctgctgtgattaccgtagtacttctgatcctatcccttcctgtatttgctggtgggattactatgctattgaccgatcgaaactttaacacgagattcttcgacccagcagggggtggtgaccctattctataccagcacctattc
>PN6BA2_1_2067
ctgtctggaattgtggcgcacgctggtggaagagttgatttcgcgattttctctcttcacttagctggtgcttcttccattttaggtgctgtaaacttcatttcaacaacccttaatatgcgtggggcgggagttacttttgagcgacttcctcttttcgtatgggctgctgttattactgtagtacttctgattctgtctcttccggtgttcgctgggggtattactatgctattaaccgatcgaaactttaacactagattcttcgatcctgctggtggtggtgaccctattctttatcagcaccttttc
>PN6BA2_1_2244
cctgtctggaattgtggcgcacgctggtggaagagttgatttcgcgattttctctcttcacttagctggtgcttcttccattttaggtgctgtaaacttcatttcaacaacccttaatatgcgtggggcgggagttacttttgagcgacttcctcttttcgtatgggctgctgttattactgtagtacttctgattctgtctcttccggtgttcgctgggggtattactatgctattaaccgatcgaaactttaacactagattcttcgatcctgctggtggtggtgaccctattctttatcagcaccttttc
>PN6BA2_1_2992
tgtctggaattgtggcgcacgctggtggaagagttgatttcgcgattttctctcttcacttagctggtgcttcttccattttaggtgctgtaaacttcatttcaacaacccttaatatgcgtggggcgggagttacttttgagcgacttcctcttttcgtatgggctgctgttattactgtagtacttctgattctgtctcttccggtgttcgctgggggtattactatgctattaaccgatcgaaactttaacactagattcttcgatcctgctggtggtggtgaccctattctttatcagcaccttttc
>PN6BA2_2_2089
ctgtctggaattgtggcgcacgctggtggaagagttgatttcgcgattttctctcttcacttagctggtgcttcttccattttaggtgctgtaaacttcatttcaacaacccttaatatgcgtggggcgggagttacttttgagcgacttcctcttttcgtatgggctgctgttattactgtagtacttctgattctgtctcttccggtgttcgctgggggtattactatgctattaaccgatcgaaactttaacactagattcttcgatcctgctggtggtggtgaccctattctttatcagcaccttttc
>PN6BA2_2_2265
cctgtctggaattgtggcgcacgctggtggaagagttgatttcgcgattttctctcttcacttagctggtgcttcttccattttaggtgctgtaaacttcatttcaacaacccttaatatgcgtggggcgggagttacttttgagcgacttcctcttttcgtatgggctgctgttattactgtagtacttctgattctgtctcttccggtgttcgctgggggtattactatgctattaaccgatcgaaactttaacactagattcttcgatcctgctggtggtggtgaccctattctttatcagcaccttttc
>PN6BA2_2_3020
tgtctggaattgtggcgcacgctggtggaagagttgatttcgcgattttctctcttcacttagctggtgcttcttccattttaggtgctgtaaacttcatttcaacaacccttaatatgcgtggggcgggagttacttttgagcgacttcctcttttcgtatgggctgctgttattactgtagtacttctgattctgtctcttccggtgttcgctgggggtattactatgctattaaccgatcgaaactttaacactagattcttcgatcctgctggtggtggtgaccctattctttatcagcaccttttc
>PN6BA2_3_2062
ctgtctggaattgtggcgcacgctggtggaagagttgatttcgcgattttctctcttcacttagctggtgcttcttccattttaggtgctgtaaacttcatttcaacaacccttaatatgcgtggggcgggagttacttttgagcgacttcctcttttcgtatgggctgctgttattactgtagtacttctgattctgtctcttccggtgttcgctgggggtattactatgctattaaccgatcgaaactttaacactagattcttcgatcctgctggtggtggtgaccctattctttatcagcaccttttc
>PN6BA2_3_2225
cctgtctggaattgtggcgcacgctggtggaagagttgatttcgcgattttctctcttcacttagctggtgcttcttccattttaggtgctgtaaacttcatttcaacaacccttaatatgcgtggggcgggagttacttttgagcgacttcctcttttcgtatgggctgctgttattactgtagtacttctgattctgtctcttccggtgttcgctgggggtattactatgctattaaccgatcgaaactttaacactagattcttcgatcctgctggtggtggtgaccctattctttatcagcaccttttc
>PN6BA2_3_2978
tgtctggaattgtggcgcacgctggtggaagagttgatttcgcgattttctctcttcacttagctggtgcttcttccattttaggtgctgtaaacttcatttcaacaacccttaatatgcgtggggcgggagttacttttgagcgacttcctcttttcgtatgggctgctgttattactgtagtacttctgattctgtctcttccggtgttcgctgggggtattactatgctattaaccgatcgaaactttaacactagattcttcgatcctgctggtggtggtgaccctattctttatcagcaccttttc
>PN6BA2_4_2234
ctgtctggaattgtggcgcacgctggtggaagagttgatttcgcgattttctctcttcacttagctggtgcttcttccattttaggtgctgtaaacttcatttcaacaacccttaatatgcgtggggcgggagttacttttgagcgacttcctcttttcgtatgggctgctgttattactgtagtacttctgattctgtctcttccggtgttcgctgggggtattactatgctattaaccgatcgaaactttaacactagattcttcgatcctgctggtggtggtgaccctattctttatcagcaccttttc
>PN6BA2_4_2427
cctgtctggaattgtggcgcacgctggtggaagagttgatttcgcgattttctctcttcacttagctggtgcttcttccattttaggtgctgtaaacttcatttcaacaacccttaatatgcgtggggcgggagttacttttgagcgacttcctcttttcgtatgggctgctgttattactgtagtacttctgattctgtctcttccggtgttcgctgggggtattactatgctattaaccgatcgaaactttaacactagattcttcgatcctgctggtggtggtgaccctattctttatcagcaccttttc
>PN6BA2_4_3269
tgtctggaattgtggcgcacgctggtggaagagttgatttcgcgattttctctcttcacttagctggtgcttcttccattttaggtgctgtaaacttcatttcaacaacccttaatatgcgtggggcgggagttacttttgagcgacttcctcttttcgtatgggctgctgttattactgtagtacttctgattctgtctcttccggtgttcgctgggggtattactatgctattaaccgatcgaaactttaacactagattcttcgatcctgctggtggtggtgaccctattctttatcagcaccttttc
>PN6BA2_5_2932
cctgtctggaattgtggcgcacgctggtggaagagttgatttcgcgattttctctcttcacttagctggtgcttcttccattttaggtgctgtaaacttcatttcaacaacccttaatatgcgtggggcgggagttacttttgagcgacttcctcttttcgtatgggctgctgttattactgtagtacttctgattctgtctcttccggtgttcgctgggggtattactatgctattaaccgatcgaaactttaacactagattcttcgatcctgctggtggtggtgaccctattctttatcagcaccttttc
>PN6BA2_5_4092
tgtctggaattgtggcgcacgctggtggaagagttgatttcgcgattttctctcttcacttagctggtgcttcttccattttaggtgctgtaaacttcatttcaacaacccttaatatgcgtggggcgggagttacttttgagcgacttcctcttttcgtatgggctgctgttattactgtagtacttctgattctgtctcttccggtgttcgctgggggtattactatgctattaaccgatcgaaactttaacactagattcttcgatcctgctggtggtggtgaccctattctttatcagcaccttttc
>PN6BB2_1_2015
ctgtctggaattgtggcgcacgctggtggaagagttgatttcgcgattttctctcttcacttagctggtgcttcttccattttaggtgctgtaaacttcatttcaacaacccttaatatgcgtggggcgggagttacttttgagcgacttcctcttttcgtatgggctgctgttattactgtagtacttctgattctgtctcttccggtgttcgctgggggtattactatgctattaaccgatcgaaactttaacactagattcttcgatcctgctggtggtggtgaccctattctttatcagcaccttttc
>PN6BB2_1_2178
cctgtctggaattgtggcgcacgctggtggaagagttgatttcgcgattttctctcttcacttagctggtgcttcttccattttaggtgctgtaaacttcatttcaacaacccttaatatgcgtggggcgggagttacttttgagcgacttcctcttttcgtatgggctgctgttattactgtagtacttctgattctgtctcttccggtgttcgctgggggtattactatgctattaaccgatcgaaactttaacactagattcttcgatcctgctggtggtggtgaccctattctttatcagcaccttttc
>PN6BB2_1_2888
tgtctggaattgtggcgcacgctggtggaagagttgatttcgcgattttctctcttcacttagctggtgcttcttccattttaggtgctgtaaacttcatttcaacaacccttaatatgcgtggggcgggagttacttttgagcgacttcctcttttcgtatgggctgctgttattactgtagtacttctgattctgtctcttccggtgttcgctgggggtattactatgctattaaccgatcgaaactttaacactagattcttcgatcctgctggtggtggtgaccctattctttatcagcaccttttc
>PN6BB2_2_2498
ctgtctggaattgtggcgcacgctggtggaagagttgatttcgcgattttctctcttcacttagctggtgcttcttccattttaggtgctgtaaacttcatttcaacaacccttaatatgcgtggggcgggagttacttttgagcgacttcctcttttcgtatgggctgctgttattactgtagtacttctgattctgtctcttccggtgttcgctgggggtattactatgctattaaccgatcgaaactttaacactagattcttcgatcctgctggtggtggtgaccctattctttatcagcaccttttc
>PN6BB2_2_2706
cctgtctggaattgtggcgcacgctggtggaagagttgatttcgcgattttctctcttcacttagctggtgcttcttccattttaggtgctgtaaacttcatttcaacaacccttaatatgcgtggggcgggagttacttttgagcgacttcctcttttcgtatgggctgctgttattactgtagtacttctgattctgtctcttccggtgttcgctgggggtattactatgctattaaccgatcgaaactttaacactagattcttcgatcctgctggtggtggtgaccctattctttatcagcaccttttc
>PN6BB2_2_3711
tgtctggaattgtggcgcacgctggtggaagagttgatttcgcgattttctctcttcacttagctggtgcttcttccattttaggtgctgtaaacttcatttcaacaacccttaatatgcgtggggcgggagttacttttgagcgacttcctcttttcgtatgggctgctgttattactgtagtacttctgattctgtctcttccggtgttcgctgggggtattactatgctattaaccgatcgaaactttaacactagattcttcgatcctgctggtggtggtgaccctattctttatcagcaccttttc
>PN6BB2_3_2368
ctgtctggaattgtggcgcacgctggtggaagagttgatttcgcgattttctctcttcacttagctggtgcttcttccattttaggtgctgtaaacttcatttcaacaacccttaatatgcgtggggcgggagttacttttgagcgacttcctcttttcgtatgggctgctgttattactgtagtacttctgattctgtctcttccggtgttcgctgggggtattactatgctattaaccgatcgaaactttaacactagattcttcgatcctgctggtggtggtgaccctattctttatcagcaccttttc
>PN6BB2_3_2572
cctgtctggaattgtggcgcacgctggtggaagagttgatttcgcgattttctctcttcacttagctggtgcttcttccattttaggtgctgtaaacttcatttcaacaacccttaatatgcgtggggcgggagttacttttgagcgacttcctcttttcgtatgggctgctgttattactgtagtacttctgattctgtctcttccggtgttcgctgggggtattactatgctattaaccgatcgaaactttaacactagattcttcgatcctgctggtggtggtgaccctattctttatcagcaccttttc
>PN6BB2_3_3545
tgtctggaattgtggcgcacgctggtggaagagttgatttcgcgattttctctcttcacttagctggtgcttcttccattttaggtgctgtaaacttcatttcaacaacccttaatatgcgtggggcgggagttacttttgagcgacttcctcttttcgtatgggctgctgttattactgtagtacttctgattctgtctcttccggtgttcgctgggggtattactatgctattaaccgatcgaaactttaacactagattcttcgatcctgctggtggtggtgaccctattctttatcagcaccttttc
>PN6BB2_5_2513
ctgtctggaattgtggcgcacgctggtggaagagttgatttcgcgattttctctcttcacttagctggtgcttcttccattttaggtgctgtaaacttcatttcaacaacccttaatatgcgtggggcgggagttacttttgagcgacttcctcttttcgtatgggctgctgttattactgtagtacttctgattctgtctcttccggtgttcgctgggggtattactatgctattaaccgatcgaaactttaacactagattcttcgatcctgctggtggtggtgaccctattctttatcagcaccttttc
>PN6BB2_5_2721
cctgtctggaattgtggcgcacgctggtggaagagttgatttcgcgattttctctcttcacttagctggtgcttcttccattttaggtgctgtaaacttcatttcaacaacccttaatatgcgtggggcgggagttacttttgagcgacttcctcttttcgtatgggctgctgttattactgtagtacttctgattctgtctcttccggtgttcgctgggggtattactatgctattaaccgatcgaaactttaacactagattcttcgatcctgctggtggtggtgaccctattctttatcagcaccttttc
>PN6BB2_5_3741
tgtctggaattgtggcgcacgctggtggaagagttgatttcgcgattttctctcttcacttagctggtgcttcttccattttaggtgctgtaaacttcatttcaacaacccttaatatgcgtggggcgggagttacttttgagcgacttcctcttttcgtatgggctgctgttattactgtagtacttctgattctgtctcttccggtgttcgctgggggtattactatgctattaaccgatcgaaactttaacactagattcttcgatcctgctggtggtggtgaccctattctttatcagcaccttttc
>PN6BC2_1_1642
ctgtctggaattgtggcgcacgctggtggaagagttgatttcgcgattttctctcttcacttagctggtgcttcttccattttaggtgctgtaaacttcatttcaacaacccttaatatgcgtggggcgggagttacttttgagcgacttcctcttttcgtatgggctgctgttattactgtagtacttctgattctgtctcttccggtgttcgctgggggtattactatgctattaaccgatcgaaactttaacactagattcttcgatcctgctggtggtggtgaccctattctttatcagcaccttttc
>PN6BC2_1_1751
cctgtctggaattgtggcgcacgctggtggaagagttgatttcgcgattttctctcttcacttagctggtgcttcttccattttaggtgctgtaaacttcatttcaacaacccttaatatgcgtggggcgggagttacttttgagcgacttcctcttttcgtatgggctgctgttattactgtagtacttctgattctgtctcttccggtgttcgctgggggtattactatgctattaaccgatcgaaactttaacactagattcttcgatcctgctggtggtggtgaccctattctttatcagcaccttttc
>PN6BC2_3_2393
ctgtctggaattgtggcgcacgctggtggaagagttgatttcgcgattttctctcttcacttagctggtgcttcttccattttaggtgctgtaaacttcatttcaacaacccttaatatgcgtggggcgggagttacttttgagcgacttcctcttttcgtatgggctgctgttattactgtagtacttctgattctgtctcttccggtgttcgctgggggtattactatgctattaaccgatcgaaactttaacactagattcttcgatcctgctggtggtggtgaccctattctttatcagcaccttttc
>PN6BC2_3_2586
cctgtctggaattgtggcgcacgctggtggaagagttgatttcgcgattttctctcttcacttagctggtgcttcttccattttaggtgctgtaaacttcatttcaacaacccttaatatgcgtggggcgggagttacttttgagcgacttcctcttttcgtatgggctgctgttattactgtagtacttctgattctgtctcttccggtgttcgctgggggtattactatgctattaaccgatcgaaactttaacactagattcttcgatcctgctggtggtggtgaccctattctttatcagcaccttttc
>PN6BC2_3_3494
tgtctggaattgtggcgcacgctggtggaagagttgatttcgcgattttctctcttcacttagctggtgcttcttccattttaggtgctgtaaacttcatttcaacaacccttaatatgcgtggggcgggagttacttttgagcgacttcctcttttcgtatgggctgctgttattactgtagtacttctgattctgtctcttccggtgttcgctgggggtattactatgctattaaccgatcgaaactttaacactagattcttcgatcctgctggtggtggtgaccctattctttatcagcaccttttc
>PN6BC2_4_2407
ctgtctggaattgtggcgcacgctggtggaagagttgatttcgcgattttctctcttcacttagctggtgcttcttccattttaggtgctgtaaacttcatttcaacaacccttaatatgcgtggggcgggagttacttttgagcgacttcctcttttcgtatgggctgctgttattactgtagtacttctgattctgtctcttccggtgttcgctgggggtattactatgctattaaccgatcgaaactttaacactagattcttcgatcctgctggtggtggtgaccctattctttatcagcaccttttc
>PN6BC2_4_2607
cctgtctggaattgtggcgcacgctggtggaagagttgatttcgcgattttctctcttcacttagctggtgcttcttccattttaggtgctgtaaacttcatttcaacaacccttaatatgcgtggggcgggagttacttttgagcgacttcctcttttcgtatgggctgctgttattactgtagtacttctgattctgtctcttccggtgttcgctgggggtattactatgctattaaccgatcgaaactttaacactagattcttcgatcctgctggtggtggtgaccctattctttatcagcaccttttc
>PN6BC2_4_3568
tgtctggaattgtggcgcacgctggtggaagagttgatttcgcgattttctctcttcacttagctggtgcttcttccattttaggtgctgtaaacttcatttcaacaacccttaatatgcgtggggcgggagttacttttgagcgacttcctcttttcgtatgggctgctgttattactgtagtacttctgattctgtctcttccggtgttcgctgggggtattactatgctattaaccgatcgaaactttaacactagattcttcgatcctgctggtggtggtgaccctattctttatcagcaccttttc
>PN6BC2_5_2640
ctgtctggaattgtggcgcacgctggtggaagagttgatttcgcgattttctctcttcacttagctggtgcttcttccattttaggtgctgtaaacttcatttcaacaacccttaatatgcgtggggcgggagttacttttgagcgacttcctcttttcgtatgggctgctgttattactgtagtacttctgattctgtctcttccggtgttcgctgggggtattactatgctattaaccgatcgaaactttaacactagattcttcgatcctgctggtggtggtgaccctattctttatcagcaccttttc
>PN6BC2_5_2873
cctgtctggaattgtggcgcacgctggtggaagagttgatttcgcgattttctctcttcacttagctggtgcttcttccattttaggtgctgtaaacttcatttcaacaacccttaatatgcgtggggcgggagttacttttgagcgacttcctcttttcgtatgggctgctgttattactgtagtacttctgattctgtctcttccggtgttcgctgggggtattactatgctattaaccgatcgaaactttaacactagattcttcgatcctgctggtggtggtgaccctattctttatcagcaccttttc
>PN6BC2_5_3987
tgtctggaattgtggcgcacgctggtggaagagttgatttcgcgattttctctcttcacttagctggtgcttcttccattttaggtgctgtaaacttcatttcaacaacccttaatatgcgtggggcgggagttacttttgagcgacttcctcttttcgtatgggctgctgttattactgtagtacttctgattctgtctcttccggtgttcgctgggggtattactatgctattaaccgatcgaaactttaacactagattcttcgatcctgctggtggtggtgaccctattctttatcagcaccttttc
>PN6SB2_3_2091
cctgtctggaattgtggcgcacgctggtggaagagttgatttcgcgattttctctcttcacttagctggtgcttcttccattttaggtgctgtaaacttcatttcaacaacccttaatatgcgtggggcgggagttacttttgagcgacttcctcttttcgtatgggctgctgttattactgtagtacttctgattctgtctcttccggtgttcgctgggggtattactatgctattaaccgatcgaaactttaacactagattcttcgatcctgctggtggtggtgaccctattctttatcagcaccttttc
>PN6SB2_5_1881
cctgtctggaattgtggcgcacgctggtggaagagttgatttcgcgattttctctcttcacttagctggtgcttcttccattttaggtgctgtaaacttcatttcaacaacccttaatatgcgtggggcgggagttacttttgagcgacttcctcttttcgtatgggctgctgttattactgtagtacttctgattctgtctcttccggtgttcgctgggggtattactatgctattaaccgatcgaaactttaacactagattcttcgatcctgctggtggtggtgaccctattctttatcagcaccttttc
>PN7BA2_4_2578
tgtctggaattgtggcgcacgctggtggaagagttgatttcgcgattttctctcttcacttagctggtgcttcttccattttaggtgctgtaaacttcatttcaacaacccttaatatgcgtggggcgggagttacttttgagcgacttcctcttttcgtatgggctgctgttattactgtagtacttctgattctgtctcttccggtgttcgctgggggtattactatgctattaaccgatcgaaactttaacactagattcttcgatcctgctggtggtggtgaccctattctttatcagcaccttttc
>PN7BC2_3_1648
cctgtctggaattgtggcgcacgctggtggaagagttgatttcgcgattttctctcttcacttagctggtgcttcttccattttaggtgctgtaaacttcatttcaacaacccttaatatgcgtggggcgggagttacttttgagcgacttcctcttttcgtatgggctgctgttattactgtagtacttctgattctgtctcttccggtgttcgctgggggtattactatgctattaaccgatcgaaactttaacactagattcttcgatcctgctggtggtggtgaccctattctttatcagcaccttttc
>PN7SA2_4_3624
tgtctggaattgtggcgcacgctggtggaagagttgatttcgcgattttctctcttcacttagctggtgcttcttccattttaggtgctgtaaacttcatttcaacaacccttaatatgcgtggggcgggagttacttttgagcgacttcctcttttcgtatgggctgctgttattactgtagtacttctgattctgtctcttccggtgttcgctgggggtattactatgctattaaccgatcgaaactttaacactagattcttcgatcctgctggtggtggtgaccctattctttatcagcaccttttc
>SRR8128434_45964
TCTATCGAGCATTATTGCTCACGGGGGTGGAAGAGTAGACTTTGCTATTTTCTCTCTTCACCTTGCAGGTGCATCTTCAATTTTAGGAGCTGTTAATTTTATTTCAACTACTCTTAATATGCGAGGTCCAGGGGTGACATTCGAGCGACTTCCGTTGTTCGTGTGGGCTGCTGTGATTACAGTAGTGCTTCTACTGCTTTCACTACCTGTATTTGCAGGAGCAATTACTATGCTACTAACCGACCGAAACTTCAACACTAGATTTTTCGACCCTGCTGGTGGTGGTGACCCTGTTCTGTACCAGCACTTATTC
>V4003A_Zotu248
tctttcagggattgtctctcacgctggtgggagagttgatttagcgattttctctcttcaccttgcggggatttcttcaattcttggtggtgtaaactttatttctactgcacttaacatgcgagcagctgggttaactttcgagcgactccctctgtttgtatggggaattattattacggtagttctacttcttctatctcttccagtatttgctggtgggttaactatgctacttacagaccgaaacttcaatactagatttttcgaccctgcaggtggtggtgaccctattctataccagcacttattc
>V4004A_Zotu248
tctttcagggattgtctctcacgctggtgggagagttgatttagcgattttctctcttcaccttgcggggatttcttcaattcttggtggtgtaaactttatttctactgcacttaacatgcgagcagctgggttaactttcgagcgactccctctgtttgtatggggaattattattacggtagttctacttcttctatctcttccagtatttgctggtgggttaactatgctacttacagaccgaaacttcaatactagatttttcgaccctgcaggtggtggtgaccctattctataccagcacttattc
>V4005A_Zotu248
tctttcagggattgtctctcacgctggtgggagagttgatttagcgattttctctcttcaccttgcggggatttcttcaattcttggtggtgtaaactttatttctactgcacttaacatgcgagcagctgggttaactttcgagcgactccctctgtttgtatggggaattattattacggtagttctacttcttctatctcttccagtatttgctggtgggttaactatgctacttacagaccgaaacttcaatactagatttttcgaccctgcaggtggtggtgaccctattctataccagcacttattc
>V4006A_Zotu248
tctttcagggattgtctctcacgctggtgggagagttgatttagcgattttctctcttcaccttgcggggatttcttcaattcttggtggtgtaaactttatttctactgcacttaacatgcgagcagctgggttaactttcgagcgactccctctgtttgtatggggaattattattacggtagttctacttcttctatctcttccagtatttgctggtgggttaactatgctacttacagaccgaaacttcaatactagatttttcgaccctgcaggtggtggtgaccctattctataccagcacttattc
>V4008A_Zotu248
tctttcagggattgtctctcacgctggtgggagagttgatttagcgattttctctcttcaccttgcggggatttcttcaattcttggtggtgtaaactttatttctactgcacttaacatgcgagcagctgggttaactttcgagcgactccctctgtttgtatggggaattattattacggtagttctacttcttctatctcttccagtatttgctggtgggttaactatgctacttacagaccgaaacttcaatactagatttttcgaccctgcaggtggtggtgaccctattctataccagcacttattc
>V4016A_Zotu248
tctttcagggattgtctctcacgctggtgggagagttgatttagcgattttctctcttcaccttgcggggatttcttcaattcttggtggtgtaaactttatttctactgcacttaacatgcgagcagctgggttaactttcgagcgactccctctgtttgtatggggaattattattacggtagttctacttcttctatctcttccagtatttgctggtgggttaactatgctacttacagaccgaaacttcaatactagatttttcgaccctgcaggtggtggtgaccctattctataccagcacttattc
>V4017A_Zotu248
tctttcagggattgtctctcacgctggtgggagagttgatttagcgattttctctcttcaccttgcggggatttcttcaattcttggtggtgtaaactttatttctactgcacttaacatgcgagcagctgggttaactttcgagcgactccctctgtttgtatggggaattattattacggtagttctacttcttctatctcttccagtatttgctggtgggttaactatgctacttacagaccgaaacttcaatactagatttttcgaccctgcaggtggtggtgaccctattctataccagcacttattc
>V4018A_Zotu248
tctttcagggattgtctctcacgctggtgggagagttgatttagcgattttctctcttcaccttgcggggatttcttcaattcttggtggtgtaaactttatttctactgcacttaacatgcgagcagctgggttaactttcgagcgactccctctgtttgtatggggaattattattacggtagttctacttcttctatctcttccagtatttgctggtgggttaactatgctacttacagaccgaaacttcaatactagatttttcgaccctgcaggtggtggtgaccctattctataccagcacttattc
>V4020A_Zotu248
tctttcagggattgtctctcacgctggtgggagagttgatttagcgattttctctcttcaccttgcggggatttcttcaattcttggtggtgtaaactttatttctactgcacttaacatgcgagcagctgggttaactttcgagcgactccctctgtttgtatggggaattattattacggtagttctacttcttctatctcttccagtatttgctggtgggttaactatgctacttacagaccgaaacttcaatactagatttttcgaccctgcaggtggtggtgaccctattctataccagcacttattc
>V4025A_Zotu248
tctttcagggattgtctctcacgctggtgggagagttgatttagcgattttctctcttcaccttgcggggatttcttcaattcttggtggtgtaaactttatttctactgcacttaacatgcgagcagctgggttaactttcgagcgactccctctgtttgtatggggaattattattacggtagttctacttcttctatctcttccagtatttgctggtgggttaactatgctacttacagaccgaaacttcaatactagatttttcgaccctgcaggtggtggtgaccctattctataccagcacttattc
>V4027A_Zotu248
tctttcagggattgtctctcacgctggtgggagagttgatttagcgattttctctcttcaccttgcggggatttcttcaattcttggtggtgtaaactttatttctactgcacttaacatgcgagcagctgggttaactttcgagcgactccctctgtttgtatggggaattattattacggtagttctacttcttctatctcttccagtatttgctggtgggttaactatgctacttacagaccgaaacttcaatactagatttttcgaccctgcaggtggtggtgaccctattctataccagcacttattc
>V4028A_Zotu248
tctttcagggattgtctctcacgctggtgggagagttgatttagcgattttctctcttcaccttgcggggatttcttcaattcttggtggtgtaaactttatttctactgcacttaacatgcgagcagctgggttaactttcgagcgactccctctgtttgtatggggaattattattacggtagttctacttcttctatctcttccagtatttgctggtgggttaactatgctacttacagaccgaaacttcaatactagatttttcgaccctgcaggtggtggtgaccctattctataccagcacttattc
>V4032A_Zotu248
tctttcagggattgtctctcacgctggtgggagagttgatttagcgattttctctcttcaccttgcggggatttcttcaattcttggtggtgtaaactttatttctactgcacttaacatgcgagcagctgggttaactttcgagcgactccctctgtttgtatggggaattattattacggtagttctacttcttctatctcttccagtatttgctggtgggttaactatgctacttacagaccgaaacttcaatactagatttttcgaccctgcaggtggtggtgaccctattctataccagcacttattc
>V4033A_Zotu248
tctttcagggattgtctctcacgctggtgggagagttgatttagcgattttctctcttcaccttgcggggatttcttcaattcttggtggtgtaaactttatttctactgcacttaacatgcgagcagctgggttaactttcgagcgactccctctgtttgtatggggaattattattacggtagttctacttcttctatctcttccagtatttgctggtgggttaactatgctacttacagaccgaaacttcaatactagatttttcgaccctgcaggtggtggtgaccctattctataccagcacttattc
>V4038A_Zotu248
tctttcagggattgtctctcacgctggtgggagagttgatttagcgattttctctcttcaccttgcggggatttcttcaattcttggtggtgtaaactttatttctactgcacttaacatgcgagcagctgggttaactttcgagcgactccctctgtttgtatggggaattattattacggtagttctacttcttctatctcttccagtatttgctggtgggttaactatgctacttacagaccgaaacttcaatactagatttttcgaccctgcaggtggtggtgaccctattctataccagcacttattc
>V4040A_Zotu248
tctttcagggattgtctctcacgctggtgggagagttgatttagcgattttctctcttcaccttgcggggatttcttcaattcttggtggtgtaaactttatttctactgcacttaacatgcgagcagctgggttaactttcgagcgactccctctgtttgtatggggaattattattacggtagttctacttcttctatctcttccagtatttgctggtgggttaactatgctacttacagaccgaaacttcaatactagatttttcgaccctgcaggtggtggtgaccctattctataccagcacttattc
>V4041A_Zotu248
tctttcagggattgtctctcacgctggtgggagagttgatttagcgattttctctcttcaccttgcggggatttcttcaattcttggtggtgtaaactttatttctactgcacttaacatgcgagcagctgggttaactttcgagcgactccctctgtttgtatggggaattattattacggtagttctacttcttctatctcttccagtatttgctggtgggttaactatgctacttacagaccgaaacttcaatactagatttttcgaccctgcaggtggtggtgaccctattctataccagcacttattc
>V4048A_Zotu248
tctttcagggattgtctctcacgctggtgggagagttgatttagcgattttctctcttcaccttgcggggatttcttcaattcttggtggtgtaaactttatttctactgcacttaacatgcgagcagctgggttaactttcgagcgactccctctgtttgtatggggaattattattacggtagttctacttcttctatctcttccagtatttgctggtgggttaactatgctacttacagaccgaaacttcaatactagatttttcgaccctgcaggtggtggtgaccctattctataccagcacttattc
>V4050A_Zotu248
tctttcagggattgtctctcacgctggtgggagagttgatttagcgattttctctcttcaccttgcggggatttcttcaattcttggtggtgtaaactttatttctactgcacttaacatgcgagcagctgggttaactttcgagcgactccctctgtttgtatggggaattattattacggtagttctacttcttctatctcttccagtatttgctggtgggttaactatgctacttacagaccgaaacttcaatactagatttttcgaccctgcaggtggtggtgaccctattctataccagcacttattc
>V4154A_Zotu1854
tctgtccggggtcgtagcccatgcaggtggaagggtagattttgcaattttctctctccacttagcaggtgcttcttctattttaggtgctgtaaattttatttctactacgcttaacatgcgaggtgctggggttacttttgagcgactccctctatttgtgtgggctgctgtaattacagtagtacttcttattctctcccttccagtatttgctggtggaattaccatgctacttacggatcgaaacttcaataccagatttttcgatcctgctggtggtggggacccaattctttaccagcatttattc
>V4182A_Zotu248
tctttcagggattgtctctcacgctggtgggagagttgatttagcgattttctctcttcaccttgcggggatttcttcaattcttggtggtgtaaactttatttctactgcacttaacatgcgagcagctgggttaactttcgagcgactccctctgtttgtatggggaattattattacggtagttctacttcttctatctcttccagtatttgctggtgggttaactatgctacttacagaccgaaacttcaatactagatttttcgaccctgcaggtggtggtgaccctattctataccagcacttattc
>V4183A_Zotu248
tctttcagggattgtctctcacgctggtgggagagttgatttagcgattttctctcttcaccttgcggggatttcttcaattcttggtggtgtaaactttatttctactgcacttaacatgcgagcagctgggttaactttcgagcgactccctctgtttgtatggggaattattattacggtagttctacttcttctatctcttccagtatttgctggtgggttaactatgctacttacagaccgaaacttcaatactagatttttcgaccctgcaggtggtggtgaccctattctataccagcacttattc
>X001V4004A_Zotu248
tctttcagggattgtctctcacgctggtgggagagttgatttagcgattttctctcttcaccttgcggggatttcttcaattcttggtggtgtaaactttatttctactgcacttaacatgcgagcagctgggttaactttcgagcgactccctctgtttgtatggggaattattattacggtagttctacttcttctatctcttccagtatttgctggtgggttaactatgctacttacagaccgaaacttcaatactagatttttcgaccctgcaggtggtggtgaccctattctataccagcacttattc
>X015V4183A_Zotu248
tctttcagggattgtctctcacgctggtgggagagttgatttagcgattttctctcttcaccttgcggggatttcttcaattcttggtggtgtaaactttatttctactgcacttaacatgcgagcagctgggttaactttcgagcgactccctctgtttgtatggggaattattattacggtagttctacttcttctatctcttccagtatttgctggtgggttaactatgctacttacagaccgaaacttcaatactagatttttcgaccctgcaggtggtggtgaccctattctataccagcacttattc
>Z-B-COI_ASV15686_9
GGTACTGGTTGAACTGTTTACCCTCCTCTATCTGGAATTGTGGCACACGGAGGTAGGAGAGTAGATTTTGCAATTTTCTCTCTTCACCTTGCTGGTGCTTCTTCTATTTTAGGGGCTGTAAACTTTATTTCAACTACGCTTAACATGCGAGGGCCTGGGGTTACTTTCGAGCGACTTCCTCTTTTCGTATGAGCTTCTGTAATTACAGTAGTACTTCTTCTACTATCGCTTCCAGTGCTAGCAGGAGCAATTACTATGCTACTTACAGATCGAAACTTCAATACTAGATTTTTCGACCCAGCAGGTGGTGGTGACCCAATTCTATACCAGCACCTATTCTGGTTCTTCGGCCATCCCGAGGTCTA
