# Supplementary material for: A novel taxonomic database for eukaryotic mitochondrial cytochrome oxidase subunit I gene (eKOI), with a focus on protists diversity
Source: Database (Oxford). 2025 Sep 24;2025:baaf057. doi: 10.1093/database/baaf057 (PMC12462617; doi:10.1093/database/baaf057)
Supplement: baaf057_Supplemental_File [file baaf057_supplemental_file.zip › 3_ASV_metabarcoding/gastrotricha_OTUs.csv]

Sequence Name	OTU
Z-B-COI_ASV15686_9	15
BK1BC1_4_806	16
BK7BB1_3_3902	16
BK2BB1_1_291	17
BK2BC1_1_322	17
BK3BA1_1_394	17
BK3BA1_1_3471	17
BK3BA1_1_3658	17
BK3BA1_2_394	17
BK3BA1_2_3593	17
BK3BA1_2_3752	17
BK3BA1_3_431	17
BK3BA1_3_4223	17
BK3BA1_4_435	17
BK3BA1_4_5667	17
BK3BA1_5_399	17
BK3BA1_5_3924	17
BK3BC1_2_484	17
BK3SA1_3_380	17
BK4BB1_1_7578	17
BK4BC1_2_573	17
BK5BC1_2_573	17
BK6BC1_3_519	17
BK6BC1_3_8650	17
BK6BC1_5_535	17
BK6SB1_2_474	17
BK7BA1_1_314	17
BK7BA1_2_596	17
BK7BA1_2_7851	17
BK7BA1_3_586	17
BK7BA1_3_7426	17
BK7BA1_3_7824	17
BK7BA1_4_574	17
BK7BA1_4_6638	17
BK7BA1_5_586	17
BK7BA1_5_7811	17
BK7BA1_5_8223	17
BK7BB1_1_514	17
BK7BB1_1_5383	17
BK7BB1_2_569	17
BK7BB1_3_479	17
BK7BB1_4_536	17
BK7BB1_5_399	17
BK7BC1_1_580	17
BK7BC1_2_501	17
BK7BC1_3_518	17
BK7BC1_3_5407	17
BK7BC1_4_501	17
BK7BC1_5_575	17
BK7BC1_5_7098	17
BK7SB1_5_526	17
BK2BB1_5_5185	18
BK3BA1_1_4114	18
BK3BA1_2_4229	18
BK3BA1_3_4849	18
BK7BA1_2_9437	18
BK7BB1_1_6345	18
BK7BC1_3_6098	18
BK3BA1_2_4008	19
BK3BA1_3_4568	19
BK7BA1_3_8427	19
BK7BA1_5_8891	19
BK7BB1_2_7128	19
BK7BC1_4_4866	19
BK7BC1_5_8025	19
BK6BC1_3_8014	20
BVI06__002704286	21
BVI06__002854163	22
COI_19_242_W25_Water_Bautino_1_1054	23
COI_19_244_W27_Water_Bautino_1_325	23
COI_20_557_W59_Water_Offshore_1_1671	23
COI_20_557_W59_Water_Offshore_1_2085	23
COI_21_555_S60_Sediment_Offshore_1_644	23
COI_21_559_S64_Sediment_Offshore_1_224	23
COI_22_556_S28_Sediment_Bautino_1_25	23
COI_22_557_S29_Sediment_Bautino_1_539	23
COI_22_558_S30_Sediment_Bautino_1_7	23
COI_22_558_S30_Sediment_Bautino_1_239	23
COI_22_558_S30_Sediment_Bautino_1_278	23
COI_22_558_S30_Sediment_Bautino_1_555	23
COI_22_558_S30_Sediment_Bautino_1_1105	23
COI_24_250_S75_Sediment_Offshore_1_1385	23
COI_24_551_S77_Sediment_Offshore_1_1074	23
COI_24_551_S77_Sediment_Offshore_1_2210	23
COI_24_556_S82_Sediment_Offshore_1_413	23
COI_24_556_S82_Sediment_Offshore_1_924	23
COI_24_556_S82_Sediment_Offshore_1_1515	23
COI_24_560_B26_Biofoul_Bautino_1_1440	23
COI_25_243_B28_Biofoul_Bautino_1_1636	23
COI_25_551_B37_Biofoul_Ersai_1_109	23
COI_25_553_B39_Biofoul_Ersai_1_210	23
COI_25_555_B41_Biofoul_Ersai_1_216	23
COI_19_242_W25_Water_Bautino_1_1329	24
COI_19_245_W28_Water_Bautino_1_112	24
COI_21_556_S61_Sediment_Offshore_1_9	24
COI_21_557_S62_Sediment_Offshore_1_657	24
COI_21_558_S63_Sediment_Offshore_1_460	24
COI_21_558_S63_Sediment_Offshore_1_873	24
COI_22_242_W73_Water_Offshore_1_1063	24
COI_22_244_W75_Water_Offshore_1_758	24
COI_22_555_S27_Sediment_Bautino_1_271	24
COI_22_556_S28_Sediment_Bautino_1_6	24
COI_23_242_S33_Sediment_Bautino_1_113	24
COI_23_242_S33_Sediment_Bautino_1_920	24
COI_23_245_S36_Sediment_Bautino_1_1201	24
COI_24_250_S75_Sediment_Offshore_1_2435	24
COI_24_250_S75_Sediment_Offshore_1_2560	24
COI_24_551_S77_Sediment_Offshore_1_1641	24
COI_24_554_S80_Sediment_Offshore_1_483	24
COI_24_554_S80_Sediment_Offshore_1_709	24
COI_24_554_S80_Sediment_Offshore_1_1014	24
COI_24_554_S80_Sediment_Offshore_1_1112	24
COI_24_554_S80_Sediment_Offshore_1_1229	24
COI_24_554_S80_Sediment_Offshore_1_1420	24
COI_24_554_S80_Sediment_Offshore_1_1968	24
COI_24_554_S80_Sediment_Offshore_1_1986	24
COI_24_555_S81_Sediment_Offshore_1_1002	24
COI_24_560_B26_Biofoul_Bautino_1_270	24
COI_25_243_B28_Biofoul_Bautino_1_103	24
COI_25_553_B39_Biofoul_Ersai_1_242	24
COI_25_553_B39_Biofoul_Ersai_1_285	24
COI_19_245_W28_Water_Bautino_1_2184	25
COI_22_556_S28_Sediment_Bautino_1_75	25
COI_22_557_S29_Sediment_Bautino_1_508	25
COI_23_245_S36_Sediment_Bautino_1_1212	25
COI_24_560_B26_Biofoul_Bautino_1_516	25
COI_19_553_W36_Water_Bautino_1_899	26
COI_21_553_S58_Sediment_Offshore_1_503	26
COI_21_554_S59_Sediment_Offshore_1_149	26
COI_21_554_S59_Sediment_Offshore_1_254	26
COI_21_554_S59_Sediment_Offshore_1_580	26
COI_21_555_S60_Sediment_Offshore_1_40	26
COI_21_556_S61_Sediment_Offshore_1_935	26
COI_21_557_S62_Sediment_Offshore_1_904	26
COI_22_555_S27_Sediment_Bautino_1_53	26
COI_22_555_S27_Sediment_Bautino_1_118	26
COI_22_556_S28_Sediment_Bautino_1_148	26
COI_22_558_S30_Sediment_Bautino_1_354	26
COI_23_245_S36_Sediment_Bautino_1_683	26
COI_24_244_S68_Sediment_Offshore_1_881	26
COI_24_245_S69_Sediment_Offshore_1_1733	26
COI_24_250_S75_Sediment_Offshore_1_1709	26
COI_24_251_S76_Sediment_Offshore_1_1099	26
COI_24_251_S76_Sediment_Offshore_1_1532	26
COI_24_551_S77_Sediment_Offshore_1_777	26
COI_24_551_S77_Sediment_Offshore_1_1670	26
COI_24_551_S77_Sediment_Offshore_1_2301	26
COI_24_552_S78_Sediment_Offshore_1_34	26
COI_24_552_S78_Sediment_Offshore_1_195	26
COI_24_552_S78_Sediment_Offshore_1_777	26
COI_24_552_S78_Sediment_Offshore_1_806	26
COI_24_552_S78_Sediment_Offshore_1_956	26
COI_24_552_S78_Sediment_Offshore_1_1121	26
COI_24_552_S78_Sediment_Offshore_1_1182	26
COI_24_552_S78_Sediment_Offshore_1_1185	26
COI_24_554_S80_Sediment_Offshore_1_844	26
COI_24_555_S81_Sediment_Offshore_1_668	26
COI_24_556_S82_Sediment_Offshore_1_756	26
COI_24_556_S82_Sediment_Offshore_1_844	26
COI_24_556_S82_Sediment_Offshore_1_956	26
COI_24_556_S82_Sediment_Offshore_1_1126	26
COI_24_556_S82_Sediment_Offshore_1_1588	26
COI_24_557_S83_Sediment_Offshore_1_649	26
COI_24_558_S84_Sediment_Offshore_1_477	26
COI_25_243_B28_Biofoul_Bautino_1_2219	26
COI_21_246_W67_Water_Offshore_1_89	27
COI_22_250_W81_Water_Offshore_1_595	27
COI_24_250_S75_Sediment_Offshore_1_1268	27
COI_24_551_S77_Sediment_Offshore_1_892	27
COI_24_554_S80_Sediment_Offshore_1_150	27
COI_24_556_S82_Sediment_Offshore_1_23	27
COI_24_556_S82_Sediment_Offshore_1_305	27
COI_24_557_S83_Sediment_Offshore_1_427	27
COI_21_246_W67_Water_Offshore_1_111	28
COI_24_250_S75_Sediment_Offshore_1_895	28
COI_24_251_S76_Sediment_Offshore_1_909	28
COI_24_551_S77_Sediment_Offshore_1_115	28
COI_24_551_S77_Sediment_Offshore_1_1166	28
COI_24_551_S77_Sediment_Offshore_1_1663	28
COI_24_556_S82_Sediment_Offshore_1_364	28
COI_24_556_S82_Sediment_Offshore_1_1235	28
COI_24_557_S83_Sediment_Offshore_1_1234	28
COI_21_251_S56_Sediment_Offshore_1_571	29
COI_21_555_S60_Sediment_Offshore_1_90	29
COI_21_556_S61_Sediment_Offshore_1_65	29
COI_21_557_S62_Sediment_Offshore_1_881	29
COI_21_557_S62_Sediment_Offshore_1_1251	29
COI_21_560_S65_Sediment_Offshore_1_651	29
COI_21_560_S65_Sediment_Offshore_1_829	29
COI_21_560_S65_Sediment_Offshore_1_912	29
COI_24_243_S67_Sediment_Offshore_1_1963	29
COI_24_243_S67_Sediment_Offshore_1_1981	29
COI_24_243_S67_Sediment_Offshore_1_2027	29
COI_24_245_S69_Sediment_Offshore_1_178	29
COI_24_245_S69_Sediment_Offshore_1_519	29
COI_24_245_S69_Sediment_Offshore_1_690	29
COI_24_245_S69_Sediment_Offshore_1_1354	29
COI_24_245_S69_Sediment_Offshore_1_1953	29
COI_24_245_S69_Sediment_Offshore_1_2004	29
COI_24_245_S69_Sediment_Offshore_1_2551	29
COI_24_247_S72_Sediment_Offshore_1_1367	29
COI_24_250_S75_Sediment_Offshore_1_397	29
COI_24_250_S75_Sediment_Offshore_1_1117	29
COI_24_250_S75_Sediment_Offshore_1_1294	29
COI_24_250_S75_Sediment_Offshore_1_1886	29
COI_24_250_S75_Sediment_Offshore_1_2135	29
COI_24_250_S75_Sediment_Offshore_1_2499	29
COI_24_251_S76_Sediment_Offshore_1_331	29
COI_24_251_S76_Sediment_Offshore_1_1309	29
COI_24_251_S76_Sediment_Offshore_1_1554	29
COI_24_251_S76_Sediment_Offshore_1_2392	29
COI_24_551_S77_Sediment_Offshore_1_190	29
COI_24_551_S77_Sediment_Offshore_1_465	29
COI_24_551_S77_Sediment_Offshore_1_950	29
COI_24_551_S77_Sediment_Offshore_1_2018	29
COI_24_551_S77_Sediment_Offshore_1_2038	29
COI_24_552_S78_Sediment_Offshore_1_209	29
COI_24_552_S78_Sediment_Offshore_1_319	29
COI_24_552_S78_Sediment_Offshore_1_693	29
COI_24_552_S78_Sediment_Offshore_1_718	29
COI_24_552_S78_Sediment_Offshore_1_728	29
COI_24_552_S78_Sediment_Offshore_1_967	29
COI_24_553_S79_Sediment_Offshore_1_83	29
COI_24_556_S82_Sediment_Offshore_1_330	29
COI_24_556_S82_Sediment_Offshore_1_777	29
COI_24_556_S82_Sediment_Offshore_1_1335	29
COI_24_557_S83_Sediment_Offshore_1_926	29
COI_21_553_S58_Sediment_Offshore_1_34	30
COI_21_553_S58_Sediment_Offshore_1_409	30
COI_21_553_S58_Sediment_Offshore_1_1385	30
COI_21_555_S60_Sediment_Offshore_1_172	30
COI_21_555_S60_Sediment_Offshore_1_387	30
COI_21_555_S60_Sediment_Offshore_1_485	30
COI_21_555_S60_Sediment_Offshore_1_508	30
COI_21_555_S60_Sediment_Offshore_1_598	30
COI_21_556_S61_Sediment_Offshore_1_264	30
COI_21_556_S61_Sediment_Offshore_1_513	30
COI_21_556_S61_Sediment_Offshore_1_516	30
COI_21_556_S61_Sediment_Offshore_1_930	30
COI_21_556_S61_Sediment_Offshore_1_974	30
COI_21_556_S61_Sediment_Offshore_1_1301	30
COI_21_556_S61_Sediment_Offshore_1_1539	30
COI_21_556_S61_Sediment_Offshore_1_1577	30
COI_21_557_S62_Sediment_Offshore_1_135	30
COI_21_557_S62_Sediment_Offshore_1_421	30
COI_21_557_S62_Sediment_Offshore_1_502	30
COI_21_557_S62_Sediment_Offshore_1_714	30
COI_21_557_S62_Sediment_Offshore_1_1386	30
COI_21_560_S65_Sediment_Offshore_1_536	30
COI_21_560_S65_Sediment_Offshore_1_1107	30
COI_22_242_W73_Water_Offshore_1_545	30
COI_24_243_S67_Sediment_Offshore_1_1009	30
COI_24_243_S67_Sediment_Offshore_1_1982	30
COI_24_246_S71_Sediment_Offshore_1_123	30
COI_24_246_S71_Sediment_Offshore_1_307	30
COI_24_246_S71_Sediment_Offshore_1_502	30
COI_24_246_S71_Sediment_Offshore_1_854	30
COI_24_246_S71_Sediment_Offshore_1_1277	30
COI_24_246_S71_Sediment_Offshore_1_1948	30
COI_24_247_S72_Sediment_Offshore_1_914	30
COI_24_247_S72_Sediment_Offshore_1_2544	30
COI_24_248_S73_Sediment_Offshore_1_382	30
COI_24_250_S75_Sediment_Offshore_1_179	30
COI_24_250_S75_Sediment_Offshore_1_1435	30
COI_24_551_S77_Sediment_Offshore_1_192	30
COI_24_551_S77_Sediment_Offshore_1_1001	30
COI_24_551_S77_Sediment_Offshore_1_1543	30
COI_24_552_S78_Sediment_Offshore_1_178	30
COI_24_552_S78_Sediment_Offshore_1_247	30
COI_24_552_S78_Sediment_Offshore_1_412	30
COI_24_554_S80_Sediment_Offshore_1_1529	30
COI_24_554_S80_Sediment_Offshore_1_1944	30
COI_24_556_S82_Sediment_Offshore_1_276	30
COI_24_556_S82_Sediment_Offshore_1_354	30
COI_24_556_S82_Sediment_Offshore_1_463	30
COI_24_556_S82_Sediment_Offshore_1_619	30
COI_24_557_S83_Sediment_Offshore_1_562	30
COI_24_557_S83_Sediment_Offshore_1_1129	30
COI_24_557_S83_Sediment_Offshore_1_1280	30
COI_24_557_S83_Sediment_Offshore_1_1348	30
COI_24_557_S83_Sediment_Offshore_1_1494	30
COI_21_553_S58_Sediment_Offshore_1_36	31
COI_21_556_S61_Sediment_Offshore_1_486	31
COI_24_243_S67_Sediment_Offshore_1_774	31
COI_24_246_S71_Sediment_Offshore_1_2211	31
COI_24_552_S78_Sediment_Offshore_1_255	31
COI_21_553_S58_Sediment_Offshore_1_73	32
COI_21_555_S60_Sediment_Offshore_1_178	32
COI_21_555_S60_Sediment_Offshore_1_320	32
COI_21_555_S60_Sediment_Offshore_1_393	32
COI_21_555_S60_Sediment_Offshore_1_803	32
COI_21_556_S61_Sediment_Offshore_1_196	32
COI_21_556_S61_Sediment_Offshore_1_375	32
COI_21_556_S61_Sediment_Offshore_1_1260	32
COI_21_556_S61_Sediment_Offshore_1_1688	32
COI_21_557_S62_Sediment_Offshore_1_452	32
COI_21_557_S62_Sediment_Offshore_1_1467	32
COI_21_560_S65_Sediment_Offshore_1_573	32
COI_21_560_S65_Sediment_Offshore_1_807	32
COI_22_242_W73_Water_Offshore_1_93	32
COI_24_242_S66_Sediment_Offshore_1_1501	32
COI_24_243_S67_Sediment_Offshore_1_793	32
COI_24_243_S67_Sediment_Offshore_1_1587	32
COI_24_246_S71_Sediment_Offshore_1_314	32
COI_24_246_S71_Sediment_Offshore_1_736	32
COI_24_246_S71_Sediment_Offshore_1_1428	32
COI_24_246_S71_Sediment_Offshore_1_1723	32
COI_24_247_S72_Sediment_Offshore_1_1326	32
COI_24_247_S72_Sediment_Offshore_1_1397	32
COI_24_247_S72_Sediment_Offshore_1_1871	32
COI_24_248_S73_Sediment_Offshore_1_40	32
COI_24_250_S75_Sediment_Offshore_1_1312	32
COI_24_551_S77_Sediment_Offshore_1_125	32
COI_24_551_S77_Sediment_Offshore_1_1685	32
COI_24_552_S78_Sediment_Offshore_1_356	32
COI_24_552_S78_Sediment_Offshore_1_1093	32
COI_24_552_S78_Sediment_Offshore_1_1120	32
COI_24_554_S80_Sediment_Offshore_1_10	32
COI_24_556_S82_Sediment_Offshore_1_105	32
COI_24_556_S82_Sediment_Offshore_1_111	32
COI_24_557_S83_Sediment_Offshore_1_626	32
COI_24_557_S83_Sediment_Offshore_1_945	32
COI_21_553_S58_Sediment_Offshore_1_308	33
COI_21_557_S62_Sediment_Offshore_1_1517	33
COI_21_560_S65_Sediment_Offshore_1_1152	33
COI_23_242_S33_Sediment_Bautino_1_902	33
COI_24_245_S69_Sediment_Offshore_1_514	33
COI_24_250_S75_Sediment_Offshore_1_727	33
COI_24_251_S76_Sediment_Offshore_1_577	33
COI_24_551_S77_Sediment_Offshore_1_1470	33
COI_24_552_S78_Sediment_Offshore_1_101	33
COI_24_553_S79_Sediment_Offshore_1_180	33
COI_24_556_S82_Sediment_Offshore_1_604	33
COI_24_557_S83_Sediment_Offshore_1_1097	33
COI_21_553_S58_Sediment_Offshore_1_530	34
COI_21_553_S58_Sediment_Offshore_1_818	34
COI_21_555_S60_Sediment_Offshore_1_726	34
COI_21_556_S61_Sediment_Offshore_1_1267	34
COI_21_556_S61_Sediment_Offshore_1_1689	34
COI_21_557_S62_Sediment_Offshore_1_857	34
COI_21_557_S62_Sediment_Offshore_1_1262	34
COI_21_560_S65_Sediment_Offshore_1_556	34
COI_21_560_S65_Sediment_Offshore_1_1220	34
COI_22_242_W73_Water_Offshore_1_746	34
COI_24_243_S67_Sediment_Offshore_1_890	34
COI_24_243_S67_Sediment_Offshore_1_1845	34
COI_24_246_S71_Sediment_Offshore_1_668	34
COI_24_246_S71_Sediment_Offshore_1_1217	34
COI_24_246_S71_Sediment_Offshore_1_1938	34
COI_24_247_S72_Sediment_Offshore_1_308	34
COI_24_247_S72_Sediment_Offshore_1_2456	34
COI_24_248_S73_Sediment_Offshore_1_305	34
COI_24_250_S75_Sediment_Offshore_1_1446	34
COI_24_551_S77_Sediment_Offshore_1_314	34
COI_24_552_S78_Sediment_Offshore_1_369	34
COI_24_552_S78_Sediment_Offshore_1_576	34
COI_24_554_S80_Sediment_Offshore_1_1509	34
COI_24_556_S82_Sediment_Offshore_1_450	34
COI_24_556_S82_Sediment_Offshore_1_730	34
COI_24_556_S82_Sediment_Offshore_1_1153	34
COI_24_556_S82_Sediment_Offshore_1_1627	34
COI_24_557_S83_Sediment_Offshore_1_1032	34
COI_21_556_S61_Sediment_Offshore_1_971	35
COI_24_554_S80_Sediment_Offshore_1_805	35
COI_21_556_S61_Sediment_Offshore_1_1456	36
COI_21_557_S62_Sediment_Offshore_1_415	36
COI_21_557_S62_Sediment_Offshore_1_713	36
COI_21_557_S62_Sediment_Offshore_1_907	36
COI_21_557_S62_Sediment_Offshore_1_966	36
COI_21_557_S62_Sediment_Offshore_1_1137	36
COI_21_557_S62_Sediment_Offshore_1_1260	36
COI_21_557_S62_Sediment_Offshore_1_1457	36
COI_24_246_S71_Sediment_Offshore_1_984	36
COI_24_247_S72_Sediment_Offshore_1_1874	36
COI_21_556_S61_Sediment_Offshore_1_1613	37
COI_21_557_S62_Sediment_Offshore_1_863	37
COI_21_558_S63_Sediment_Offshore_1_179	37
COI_21_558_S63_Sediment_Offshore_1_715	37
COI_21_558_S63_Sediment_Offshore_1_252	38
COI_21_559_S64_Sediment_Offshore_1_127	39
COI_22_555_S27_Sediment_Bautino_1_264	39
COI_22_555_S27_Sediment_Bautino_1_366	39
COI_22_556_S28_Sediment_Bautino_1_259	39
COI_24_554_S80_Sediment_Offshore_1_1156	39
COI_21_560_S65_Sediment_Offshore_1_717	40
COI_22_242_W73_Water_Offshore_1_714	40
COI_24_243_S67_Sediment_Offshore_1_896	40
COI_24_243_S67_Sediment_Offshore_1_980	40
COI_24_243_S67_Sediment_Offshore_1_1206	40
COI_24_243_S67_Sediment_Offshore_1_1458	40
COI_24_243_S67_Sediment_Offshore_1_1689	40
COI_24_243_S67_Sediment_Offshore_1_2168	40
COI_24_251_S76_Sediment_Offshore_1_226	40
COI_22_250_W81_Water_Offshore_1_247	41
COI_24_250_S75_Sediment_Offshore_1_1226	41
COI_24_250_S75_Sediment_Offshore_1_2286	41
COI_24_551_S77_Sediment_Offshore_1_68	41
COI_24_551_S77_Sediment_Offshore_1_228	41
COI_24_551_S77_Sediment_Offshore_1_2041	41
COI_24_556_S82_Sediment_Offshore_1_350	41
COI_24_556_S82_Sediment_Offshore_1_925	41
COI_24_556_S82_Sediment_Offshore_1_1321	41
COI_24_557_S83_Sediment_Offshore_1_821	41
COI_24_557_S83_Sediment_Offshore_1_1178	41
COI_22_553_S25_Sediment_Bautino_1_12	42
COI_22_556_S28_Sediment_Bautino_1_65	42
COI_22_557_S29_Sediment_Bautino_1_124	42
COI_22_558_S30_Sediment_Bautino_1_912	43
COI_24_242_S66_Sediment_Offshore_1_139	44
COI_24_242_S66_Sediment_Offshore_1_1103	44
COI_24_242_S66_Sediment_Offshore_1_1196	44
COI_24_242_S66_Sediment_Offshore_1_1233	44
COI_24_242_S66_Sediment_Offshore_1_1291	44
COI_24_245_S69_Sediment_Offshore_1_16	44
COI_24_245_S69_Sediment_Offshore_1_2502	44
COI_24_246_S71_Sediment_Offshore_1_142	44
COI_24_246_S71_Sediment_Offshore_1_2215	44
COI_24_250_S75_Sediment_Offshore_1_1063	44
COI_24_251_S76_Sediment_Offshore_1_602	44
COI_24_251_S76_Sediment_Offshore_1_1195	44
COI_24_251_S76_Sediment_Offshore_1_2085	44
COI_24_251_S76_Sediment_Offshore_1_2376	44
COI_24_551_S77_Sediment_Offshore_1_122	44
COI_24_552_S78_Sediment_Offshore_1_120	44
COI_24_552_S78_Sediment_Offshore_1_140	44
COI_24_552_S78_Sediment_Offshore_1_176	44
COI_24_552_S78_Sediment_Offshore_1_273	44
COI_24_552_S78_Sediment_Offshore_1_312	44
COI_24_552_S78_Sediment_Offshore_1_340	44
COI_24_552_S78_Sediment_Offshore_1_357	44
COI_24_552_S78_Sediment_Offshore_1_427	44
COI_24_552_S78_Sediment_Offshore_1_572	44
COI_24_552_S78_Sediment_Offshore_1_634	44
COI_24_552_S78_Sediment_Offshore_1_731	44
COI_24_552_S78_Sediment_Offshore_1_749	44
COI_24_552_S78_Sediment_Offshore_1_779	44
COI_24_552_S78_Sediment_Offshore_1_816	44
COI_24_552_S78_Sediment_Offshore_1_938	44
COI_24_553_S79_Sediment_Offshore_1_45	44
COI_24_553_S79_Sediment_Offshore_1_85	44
COI_24_553_S79_Sediment_Offshore_1_119	44
COI_24_553_S79_Sediment_Offshore_1_233	44
COI_24_553_S79_Sediment_Offshore_1_297	44
COI_24_553_S79_Sediment_Offshore_1_312	44
COI_24_553_S79_Sediment_Offshore_1_317	44
COI_24_553_S79_Sediment_Offshore_1_362	44
COI_24_553_S79_Sediment_Offshore_1_380	44
COI_24_555_S81_Sediment_Offshore_1_843	44
COI_24_556_S82_Sediment_Offshore_1_278	44
COI_24_556_S82_Sediment_Offshore_1_1445	44
COI_24_557_S83_Sediment_Offshore_1_482	44
COI_24_557_S83_Sediment_Offshore_1_772	44
COI_24_242_S66_Sediment_Offshore_1_962	45
COI_24_553_S79_Sediment_Offshore_1_19	45
COI_24_243_S67_Sediment_Offshore_1_187	46
COI_24_245_S69_Sediment_Offshore_1_612	47
COI_24_556_S82_Sediment_Offshore_1_759	47
COI_24_552_S78_Sediment_Offshore_1_177	48
COI_24_552_S78_Sediment_Offshore_1_867	49
COI_24_552_S78_Sediment_Offshore_1_1086	49
COI_24_553_S79_Sediment_Offshore_1_122	49
COI_24_552_S78_Sediment_Offshore_1_1131	50
COI_24_554_S80_Sediment_Offshore_1_1555	51
COI_24_556_S82_Sediment_Offshore_1_189	52
COI_24_556_S82_Sediment_Offshore_1_529	53
COI_24_556_S82_Sediment_Offshore_1_1025	54
COI_24_557_S83_Sediment_Offshore_1_260	54
COI_24_557_S83_Sediment_Offshore_1_884	54
COI_24_558_S84_Sediment_Offshore_1_423	55
FD-Ry_GR5_ASV15965_2	56
FE-Rp_A21_ASV13869_3	57
FF-Rw_B3_ASV14171_3	58
FG-Rm_F39_ASV14296_3	59
FK-Ri_N1_ASV2309_293	60
FK-Ri_N1_ASV17968_2	61
FK-Ry_N2_ASV1954_389	62
FK-Ry_N2_ASV13244_4	63
Littlefair_1372	64
Littlefair_2040	65
Littlefair_5620	65
Littlefair_2844	66
Littlefair_4208	67
Littlefair_4216	68
Littlefair_4423	69
Littlefair_5276	70
Littlefair_6000	71
Littlefair_6290	72
Littlefair_6999	73
Littlefair_7305	74
Littlefair_7707	75
Littlefair_7972	76
Littlefair_7997	77
Littlefair_8327	78
PM543_ASV1786_126	79
PM543_ASV5825_27	80
PM543_ASV6062_25	81
PM543_ASV6768_20	82
PM544_ASV2342_97	83
PM544_ASV5828_27	84
PM547_ASV1257_169	84
PM546_ASV3833_54	85
PM547_ASV6076_25	86
PM560_ASV8968_10	87
PN1SA2_3_979	88
PN2BC2_1_1030	88
PN3BC2_1_984	88
PN3BC2_2_1163	88
PN3BC2_3_709	88
PN3BC2_4_683	88
PN3BC2_5_850	88
PN4BC2_1_2832	88
PN5BC2_1_2215	88
PN5BC2_2_2623	88
PN5BC2_3_1957	88
PN5BC2_4_2383	88
PN5BC2_5_2296	88
PN5SB2_1_2626	88
PN6BA2_1_2244	88
PN6BA2_2_2265	88
PN6BA2_3_2225	88
PN6BA2_4_2427	88
PN6BA2_5_2932	88
PN6BB2_1_2178	88
PN6BB2_2_2706	88
PN6BB2_3_2572	88
PN6BB2_5_2721	88
PN6BC2_1_1751	88
PN6BC2_3_2586	88
PN6BC2_4_2607	88
PN6BC2_5_2873	88
PN6SB2_3_2091	88
PN6SB2_5_1881	88
PN7BC2_3_1648	88
PN1SB2_1_2039	89
PN1SC2_4_2741	89
PN3BC2_1_1229	89
PN3BC2_2_1545	89
PN3BC2_3_893	89
PN3BC2_4_850	89
PN3BC2_5_1070	89
PN3SB2_5_2651	89
PN5BB2_5_3015	89
PN5BC2_1_2888	89
PN5BC2_2_3532	89
PN5BC2_3_2563	89
PN5BC2_4_3214	89
PN5BC2_5_3050	89
PN5SC2_1_2994	89
PN6BA2_1_2992	89
PN6BA2_2_3020	89
PN6BA2_3_2978	89
PN6BA2_4_3269	89
PN6BA2_5_4092	89
PN6BB2_1_2888	89
PN6BB2_2_3711	89
PN6BB2_3_3545	89
PN6BB2_5_3741	89
PN6BC2_3_3494	89
PN6BC2_4_3568	89
PN6BC2_5_3987	89
PN7BA2_4_2578	89
PN7SA2_4_3624	89
PN2SC2_5_853	90
PN3BC2_1_937	90
PN3BC2_2_1099	90
PN3BC2_3_673	90
PN3BC2_4_649	90
PN3BC2_5_805	90
PN3SB2_4_1746	90
PN5BC2_1_2046	90
PN5BC2_2_2411	90
PN5BC2_3_1826	90
PN5BC2_4_2208	90
PN5BC2_5_2120	90
PN6BA2_1_2067	90
PN6BA2_2_2089	90
PN6BA2_3_2062	90
PN6BA2_4_2234	90
PN6BB2_1_2015	90
PN6BB2_2_2498	90
PN6BB2_3_2368	90
PN6BB2_5_2513	90
PN6BC2_1_1642	90
PN6BC2_3_2393	90
PN6BC2_4_2407	90
PN6BC2_5_2640	90
PN5SC2_2_7406	91
PN5SC2_5_6309	91
SRR8128434_45964	92
V4003A_Zotu248	93
V4004A_Zotu248	93
V4005A_Zotu248	93
V4006A_Zotu248	93
V4008A_Zotu248	93
V4016A_Zotu248	93
V4017A_Zotu248	93
V4018A_Zotu248	93
V4020A_Zotu248	93
V4025A_Zotu248	93
V4027A_Zotu248	93
V4028A_Zotu248	93
V4032A_Zotu248	93
V4033A_Zotu248	93
V4038A_Zotu248	93
V4040A_Zotu248	93
V4041A_Zotu248	93
V4048A_Zotu248	93
V4050A_Zotu248	93
V4182A_Zotu248	93
V4183A_Zotu248	93
X001V4004A_Zotu248	93
X015V4183A_Zotu248	93
V4154A_Zotu1854	94
