# Supplementary material for: A novel taxonomic database for eukaryotic mitochondrial cytochrome oxidase subunit I gene (eKOI), with a focus on protists diversity
Source: Database (Oxford). 2025 Sep 24;2025:baaf057. doi: 10.1093/database/baaf057 (PMC12462617; doi:10.1093/database/baaf057)
Supplement: baaf057_Supplemental_File [file baaf057_supplemental_file.zip › 3_ASV_metabarcoding/Haptophyta.fasta]

>A1-1-COI_ASV16514_5
GGACTGGATGAACTGTTTATCCCCCTTTATCTGGAATTTTAGCTCATTCTGGGGGCGCTGTTGATTTAGCTATTTTTAGTTTGCATTTAGCTGGTATTTCTTCAATTTTGGGCGCTATAAATTTTATTGTAACTATTTTAAATATGCGATGCCCTGGGATGACTGCTCATAGAACTCCTTTGTTTGTTTGAGCTGTTTTTATTACGGCTTTTTTACTTTTACTTTCGCTTCCTGTGTTAGCTGGTGCTATTACGATGTTATTAACAGATAGAAATTTTAATACGTCATTTTTTGATCCAAGTGGTGGGGGTGACCCTGTTCTATACCAACACCTTTTTTGATTCTTTGGCCATCCCGAGGTCTA
>A1-3-COI_ASV11605_26
GGAACTGGTTGAACTGTATATCCTCCTTTAGCAGGGATTCAAGCTCATTCAGGAGGTTCTGTTGATTTAGCAATTTTCTCTCTTCATTTAGCCGGAGTTTCGTCGATTCTTGGTGCAATTAATTTTATTGTAACAATTATGAACATGCGAGCTCCAGGAATGACTGCTCACCGAACTCCTTTATTTGTATGAGCTGTATTTATTACAGCTTTCTTACTTTTATTGTCTTTACCGGTTTTAGCAGGAGCCATTACAATGCTTTTAACAGATCGTAACTTTAATACGTCATTCTTCGACCCTAATGGTGGAGGTGACCCAGTATTATATCAACATCTTTTTTGGTTTTTTGGCCACCCCGAGGTCTA
>A1-3-COI_ASV12661_21
GGAACAGGTTGAACTGTATACCCACCACTTTCTGGTATTTTAGCTCATTCTGGTGGTTCTGTTGATTGTGCTATCTATTCATTACATTTAGCTGGTGTTTCTTCAATATTAGGTGCAATTAATTTTATTGTAACAATTACAAATATGCGTGCTCCAGGTATGACTGCTAATCGTACACCTTTATTTGTATGAGCTGTTTATATTACAGCATTTTTACTATTATTATCATTACCAGTGCTTGCCGGTGCAATTACAATGTTACTAACAGACCGTAATTTTAATACATCTTTCTTTGACCCAAATGGAGGTGGTGACCCAGTTCTCTACCAACATTTGTTCTGGTTTTTCGGCCATCCCGAGGTCTA
>A1-3-COI_ASV14729_12
GGAACAGGTTGAACTGTTTATCCCCCTTTATCTGGAATTTTAGCTCATTCTGGGGGCGCTGTTGATTTAGCTATTTTTAGTTTACATTTAGCTGGTATTTCTTCAATTTTGGGCGCTATAAATTTTATTGTAACTATTTTAAATATGCGATGCCCTGGGATGACTGCTCATAGAACTCCTTTGTTTGTTTGAGCTGTTTTTATTACGGCTTTTTTACTTTTACTTTCGCTTCCTGTGTTAGCTGGTGCTATTACGATGTTATTAACAGATAGAAATTTTAATACGTCATTTTTTGATCCAAGTGGTGGGGGTGACCCTGTTCTATACCAACATCTTTTCTGATTCTTTGGTCATCCCGAGGTCTA
>A2-2-COI_ASV16295_6
GGTACTGGATGAACAGTTTACCCTCCTTTAGCAGGGATTCAAGCTCATTCAGGAGGTTCTGTTGATTTAGCAATTTTCTCTCTTCATTTAGCCGGAGTTTCGTCGATTCTTGGTGCAATTAATTTTATTGTAACAATTATGAACATGCGAGCTCCAGGAATGACTGCTCACCGAACTCCTTTATTTGTATGAGCTGTATTTATTACAGCTTTCTTACTTTTATTGTCTTTACCGGTTTTAGCAGGAGCCATTACAATGCTTTTAACAGATCGTAACTTTAATACGTCATTCTTCGACCCTAATGGTGGAGGTGACCCAGTATTATATCAACATCTTTTTTGGTTTTTTGGCCACCCCGAAGTCTA
>A2-3-COI_ASV5984_60
GGTACTGGTTGAACTGTTTACCCTCCTTTAGCAGGAATTCAAGCTCACTCTGGTGGTTCTGTTGATTGTGCTATTTACTCACTTCATTTAGCAGGTGTTTCTTCTATTTTAGGTGCAATTAATTTTATTGTTACAATTACAAACATGCGTGCACCAGGAATGACCGCAAACCGTACACCTCTTTTTGTTTGAGCTGTATACATTACTGCATTTTTACTATTACTTTCTTTACCAGTGCTTGCAGGTGCCATTACGATGTTACTTACAGATCGTAACTTTAACACTTCTTTCTTCGACCCTAATGGCGGAGGTGATCCTGTCCTATATCAACACCTCTTCTGATTTTTCGGCCATCCCGAAGTCTA
>A2-3-COI_ASV6100_59
GGTACTGGTTGAACTGTTTACCCTCCTTTAGCAGGAATTCAAGCTCACTCTGGTGGTTCTGTTGATTGTGCTATTTACTCACTTCATTTAGCAGGTGTTTCTTCTATTTTAGGTGCAATTAATTTTATTGTTACAATTACAAACATGCGTGCACCAGGAATGACCGCAAACCGTACACCTCTTTTTGTTTGAGCTGTATACATTACTGCATTTTTACTATTACTTTCTTTACCAGTGCTTGCAGGTGCCATTACGATGTTACTTACAGATCGTAACTTTAACACTTCTTTCTTCGACCCTAATGGCGGAGGTGATCCTGTCCTATATCAACACCTCTTCTGATTTTTCGGCCATCCCGAGGTCTA
>A2-3-COI_ASV13098_19
GGAACAGGTTGAACAGTTTACCCCCCTTTATCTGGAATTTTAGCTCATTCTGGGGGCGCTGTTGATTTAGCTATTTTTAGTTTGCATTTAGCTGGTATTTCTTCAATTTTGGGCGCTATAAATTTTATTGTAACTATTTTAAATATGCGATGCCCTGGGATGACTGCTCATAGAACTCCTTTGTTTGTTTGAGCTGTTTTTATTACGGCTTTTTTACTTTTACTTTCGCTTCCTGTGTTAGCTGGTGCTATTACGATGTTATTAACAGATAGAAATTTTAATACGTCATTTTTTGATCCAAGTGGTGGGGGTGACCCTGTTCTATACCAACACCTTTTTTGATTCTTTGGTCATCCCGAAGTCTA
>A2-3-COI_ASV13316_18
GGAACAGGTTGAACAGTTTACCCCCCTTTATCTGGAATTTTAGCTCATTCTGGGGGCGCTGTTGATTTAGCTATTTTTAGTTTGCATTTAGCTGGTATTTCTTCAATTTTGGGCGCTATAAATTTTATTGTAACTATTTTAAATATGCGATGCCCTGGGATGACTGCTCATAGAACTCCTTTGTTTGTTTGAGCTGTTTTTATTACGGCTTTTTTACTTTTACTTTCGCTTCCTGTGTTAGCTGGTGCTATTACGATGTTATTAACAGATAGAAATTTTAATACGTCATTTTTTGATCCAAGTGGTGGGGGTGACCCTGTTCTATACCAACATCTTTTCTGATTCTTTGGCCATCCCGAGGTCTA
>A2-3-COI_ASV13761_16
GGAACAGGTTGAACTGTATATCCTCCGTTATCTGGTATTTTAGCTCATTCGGGTGGGGCTGTTGATTTAGCAATTTTTAGTTTACATTTGGCCGATATTTCATCCATTTTAGGGGCTATCAATTTTATCGTAACTATTTTAAATATGCGTTGTCCGGGAATGACTGCCCACAGAACGCCATTATTTGTATGAGCAGTTTTTATTACAGCTTTTCTTTTATTACTTTCTTTACCCGTTTTGGCAGGAGCTATTACAATGCTATTAACGGATAGAAATTTTAATACTTCATTCTTTGATCCAAATGGCGGTGGCGATCCTGTTTTATACCAGCATTTATTTTGGTTCTTTGGCCATCCCGAAGTCTA
>A2-3-COI_ASV15479_9
GGTACAGGTTGAACTGTTTATCCACCATTAGCTGGTATACAAGCACATTCTGGTGGTTCAGTTGATTGTGCTATTTTTTCATTACATTTAGCAGGTGTTTCGTCAATTTTAGGTGCTATTAACTTTATAGTAACAATTACAAATATGCGTGCACCAGGAATGACAGCAAATCGAACACCATTATTTGTTTGAGCTGTTTATATTACTGCCTTTTTATTGTTATTATCATTACCAGTGCTTGCAGGTGCTATTACAATGTTGTTAACAGATCGTAATTTTAACACTTCTTTTTTTGACCCCAATGGTGGTGGTGATCCAGTGTTATATCAACACTTATTTTGATTCTTCGGCCATCCCGAAGTCTA
>A2-3-COI_ASV16301_6
GGTACTGGTTGAACTGTTTACCCACCACTTTCTGGTATTTTAGCTCATTCTGGTGGTTCTGTTGATTGTGCTATCTATTCATTACATTTAGCTGGTGTTTCTTCAATATTAGGTGCAATTAATTTTATTGTAACAATTACAAATATGCGTGCTCCAGGTATGACTGCTAATCGTACACCTTTATTTGTATGAGCTGTTTATATTACAGCATTTTTACTATTATTATCATTACCAGTGCTTGCCGGTGCAATTACAATGTTACTAACAGACCGTAATTTTAATACATCTTTCTTTGACCCAAACGGAGGTGGTGACCCAGTTCTCTATCAACATCTCTTCTGGTTTTTCGGCCATCCCGAAGTCTA
>A3-1-COI_ASV11831_25
GGAACAGGTTGAACAGTTTACCCTCCTTTAGCAGGGATTCAAGCTCATTCAGGAGGTTCTGTTGATTTAGCAATTTTCTCTCTTCATTTAGCCGGAGTTTCGTCGATTCTTGGTGCAATTAATTTTATTGTAACAATTATGAACATGCGAGCTCCAGGAATGACTGCTCACCGAACTCCTTTATTTGTATGAGCTGTATTTATTACAGCTTTCTTACTTTTATTGTCTTTACCGGTTTTAGCAGGAGCCATTACAATGCTTTTAACAGATCGTAACTTTAATACGTCATTCTTCGACCCTAATGGTGGAGGTGACCCAGTATTATATCAACATCTTTTTTGGTTTTTTGGCCACCCCGAAGTCTA
>A3-2-COI_ASV3682_90
GGTACTGGATGAACAGTTTATCCTCCTTTAGCAGGAATTCAAGCTCACTCTGGTGGTTCTGTTGATTGTGCTATTTACTCACTTCATTTAGCAGGTGTTTCTTCTATTTTAGGTGCAATTAATTTTATTGTTACAATTACAAACATGCGTGCACCAGGAATGACCGCAAACCGTACACCTCTTTTTGTTTGAGCTGTATACATTACTGCATTTTTACTATTACTTTCTTTACCAGTGCTTGCAGGTGCCATTACGATGTTACTTACAGATCGTAACTTTAACACTTCTTTCTTCGACCCTAATGGCGGAGGTGATCCTGTCCTATATCAACACCTCTTCTGATTTTTCGGCCATCCCGAGGTCTA
>A3-2-COI_ASV9192_39
GGTACTGGTTGAACTGTATATCCCCCTTTATCTGGAATTTTAGCTCATTCTGGGGGCGCTGTTGATTTAGCTATTTTTAGTTTACATTTAGCTGGTATTTCTTCAATTTTGGGCGCTATAAATTTTATTGTAACTATTTTAAATATGCGATGCCCTGGGATGACTGCTCATAGAACTCCTTTGTTTGTTTGAGCTGTTTTTATTACGGCTTTTTTACTTTTACTTTCGCTTCCTGTGTTAGCTGGTGCTATTACGATGTTATTAACAGATAGAAATTTTAATACGTCATTTTTTGATCCAAGTGGTGGGGGTGACCCTGTTCTATACCAACATCTTTTCTGATTCTTTGGCCATCCCGAGGTCTA
>A3-3-COI_ASV11469_27
GGTACTGGATGAACTGTTTATCCTCCGTTATCTGGTATTTTAGCTCATTCGGGTGGGGCTGTTGATTTAGCAATTTTTAGTTTACATTTGGCCGGTATTTCATCTATTTTAGGGGCTATCAATTTTATCGTAACTATTTTAAATATGCGTTGTCCGGGAATGACTGCCCACAGAACGCCATTATTTGTATGAGCAGTTTTTATTACAGCTTTTCTTTTATTACTTTCTTTACCCGTTTTGGCAGGAGCTATTACAATGCTATTAACGGATAGAAATTTTAATACTTCATTCTTTGATCCAAATGGCGGTGGCGATCCTGTTTTATACCAGCATTTATTTTGGTTCTTTGGCCATCCCGAGGTCTA
>A4-1-COI_ASV13138_19
GGAACTGGTTGAACAGTATACCCTCCTTTAGCAGGAATTCAAGCTCACTCTGGTGGTTCTGTTGATTGTGCTATTTACTCACTTCATTTAGCAGGTGTTTCTTCTATTTTAGGTGCAATTAATTTTATTGTTACAATTACAAACATGCGTGCACCAGGAATGACCGCAAACCGTACACCTCTTTTTGTTTGAGCTGTATACATTACTGCATTTTTACTATTACTTTCTTTACCAGTGCTTGCAGGTGCCATTACGATGTTACTTACAGATCGTAACTTTAACACTTCTTTCTTCGACCCTAATGGCGGAGGTGATCCTGTCCTATATCAACACCTCTTCTGATTTTTCGGCCATCCCGAAGTCTA
>A4-2-COI_ASV8190_45
GGAACAGGATGAACAGTTTATCCCCCTTTATCTGGAATTTTAGCTCATTCTGGGGGCGCTGTTGATTTAGCTATTTTTAGTTTACATTTAGCTGGTATTTCTTCAATTTTGGGCGCTATAAATTTTATTGTAACTATTTTAAATATGCGATGCCCTGGGATGACTGCTCATAGAACTCCTTTGTTTGTTTGAGCTGTTTTTATTACGGCTTTTTTACTTTTACTTTCGCTTCCTGTGTTAGCTGGTGCTATTACGATGTTATTAACAGATAGAAATTTTAATACGTCATTTTTTGATCCAAGTGGTGGGGGTGACCCTGTTCTATACCAACATCTTTTCTGATTCTTTGGCCATCCCGAGGTCTA
>A4-2-COI_ASV8556_43
GGTACAGGTTGAACTGTTTACCCTCCTTTAGCAGGAATTCAAGCTCACTCTGGTGGTTCTGTTGATTGTGCTATTTACTCACTTCATTTAGCAGGTGTTTCTTCTATTTTAGGTGCAATTAATTTTATTGTTACAATTACAAACATGCGTGCACCAGGAATGACCGCAAACCGTACACCTCTTTTTGTTTGAGCTGTATACATTACTGCATTTTTACTATTACTTTCTTTACCAGTGCTTGCAGGTGCCATTACGATGTTACTTACAGATCGTAACTTTAACACTTCTTTCTTCGACCCTAATGGCGGAGGTGATCCTGTCCTATATCAACACCTCTTCTGATTTTTCGGCCATCCCGAGGTCTA
>A4-2-COI_ASV14270_14
GGTACTGGTTGAACTGTTTATCCTCCTTTAGCAGGGATTCAAGCTCATTCAGGAGGTTCTGTTGATTTAGCAATTTTCTCTCTTCATTTAGCCGGAGTTTCGTCGATTCTTGGTGCAATTAATTTTATTGTAACAATTATGAACATGCGAGCTCCAGGAATGACTGCTCACCGAACTCCTTTATTTGTATGAGCTGTATTTATTACAGCTTTCTTACTTTTATTGTCTTTACCGGTTTTAGCAGGAGCCATTACAATGCTTTTAACAGATCGTAACTTTAATACGTCATTCTTCGACCCTAATGGTGGAGGTGACCCAGTATTATATCAACATCTTTTTTGGTTTTTTGGCCACCCCGAAGTCTA
>A4-3-COI_ASV3785_88
GGAACAGGTTGAACAGTATATCCCCCTTTATCTGGAATTTTAGCTCATTCTGGGGGCGCTGTTGATTTAGCTATTTTTAGTTTACATTTAGCTGGCATTTCTTCAATTTTGGGCGCTATAAATTTTATTGTAACTATTTTAAATATGCGATGCCCTGGGATGACTGCTCATAGAACTCCTTTGTTTGTTTGAGCTGTTTTTATTACGGCTTTTTTACTTTTACTTTCGCTTCCTGTGTTAGCTGGTGCTATCACGATGTTATTAACAGATAGAAATTTTAATACGTCATTTTTTGATCCAAGTGGTGGGGGTGACCCTGTTCTATACCAACACCTTTTTTGATTCTTTGGCCATCCCGAGGTCTA
>A4-3-COI_ASV13804_16
GGTACTGGTTGAACTGTTTACCCACCACTTTCTGGTATTTTAGCTCATTCTGGTGGTTCTGTTGATTGTGCTATCTATTCATTACATTTAGCTGGTGTTTCTTCAATATTAGGTGCAATTAATTTTATTGTAACAATTACAAATATGCGTGCTCCAGGTATGACTGCTAATCGTACACCTTTATTTGTATGAGCTGTTTATATTACAGCATTTTTACTATTATTATCATTACCAGTGCTTGCCGGTGCAATTACAATGTTACTAACAGACCGTAATTTTAATACATCTTTCTTTGACCCAAATGGAGGTGGTGACCCAGTTCTCTACCAACACCTTTTCTGGTTTTTCGGCCATCCCGAGGTCTA
>A5-2-COI_ASV3682_90
GGTACTGGATGAACAGTTTATCCTCCTTTAGCAGGAATTCAAGCTCACTCTGGTGGTTCTGTTGATTGTGCTATTTACTCACTTCATTTAGCAGGTGTTTCTTCTATTTTAGGTGCAATTAATTTTATTGTTACAATTACAAACATGCGTGCACCAGGAATGACCGCAAACCGTACACCTCTTTTTGTTTGAGCTGTATACATTACTGCATTTTTACTATTACTTTCTTTACCAGTGCTTGCAGGTGCCATTACGATGTTACTTACAGATCGTAACTTTAACACTTCTTTCTTCGACCCTAATGGCGGAGGTGATCCTGTCCTATATCAACACCTCTTCTGATTTTTCGGCCATCCCGAGGTCTA
>A5-2-COI_ASV10950_30
GGTACTGGTTGAACAGTTTATCCCCCTTTATCTGGAATTTTAGCTCATTCTGGGGGCGCTGTTGATTTAGCTATTTTTAGTTTACATTTAGCTGGTATTTCTTCAATTTTGGGCGCTATAAATTTTATTGTAACTATTTTAAATATGCGATGCCCTGGGATGACTGCTCATAGAACTCCTTTGTTTGTTTGAGCTGTTTTTATTACGGCTTTTTTACTTTTACTTTCGCTTCCTGTGTTAGCTGGTGCTATTACGATGTTATTAACAGATAGAAATTTTAATACGTCATTTTTTGATCCAAGTGGTGGGGGTGACCCTGTTCTATACCAACATCTTTTCTGATTCTTTGGCCATCCCGAGGTCTA
>A5-3-COI_ASV6831_54
GGTACAGGTTGAACTGTTTATCCCCCTTTATCTGGAATTTTAGCTCATTCTGGGGGCGCTGTTGATTTAGCTATTTTTAGTTTACATTTAGCTGGTATTTCTTCAATTTTGGGCGCTATAAATTTTATTGTAACTATTTTAAATATGCGATGCCCTGGGATGACTGCTCATAGAACTCCTTTGTTTGTTTGAGCTGTTTTTATTACGGCTTTTTTACTTTTACTTTCGCTTCCTGTGTTAGCTGGTGCTATTACGATGTTATTAACAGATAGAAATTTTAATACGTCATTTTTTGATCCAAGTGGTGGGGGTGACCCTGTTCTATACCAACATCTTTTCTGATTCTTTGGCCATCCCGAGGTCTA
>A5-3-COI_ASV14300_14
GGTACAGGTTGAACTGTTTACCCTCCTTTAGCAGGAATTCAAGCTCACTCTGGTGGTTCTGTTGATTGTGCTATTTACTCACTTCATTTAGCAGGTGTTTCTTCTATTTTAGGTGCAATTAATTTTATTGTTACAATTACAAACATGCGTGCACCAGGAATGACCGCAAACCGTACACCTCTTTTTGTTTGAGCTGTATACATTACTGCATTTTTACTATTACTTTCTTTACCAGTGCTTGCAGGTGCCATTACGATGTTACTTACAGATCGTAACTTTAACACTTCTTTCTTCGACCCTAATGGCGGAGGTGATCCTGTCCTATATCAACACCTCTTCTGATTTTTCGGCCATCCCGAAGTCTA
>A6-1-COI_ASV8228_45
GGTACAGGATGAACTGTATATCCCCCTTTATCTGGAATTTTAGCTCATTCTGGGGGCGCTGTTGATTTAGCTATTTTTAGTTTACATTTAGCTGGCATTTCTTCAATTTTGGGCGCTATAAATTTTATTGTAACTATTTTAAATATGCGATGCCCTGGGATGACTGCTCATAGAACTCCTTTGTTTGTTTGAGCTGTTTTTATTACGGCTTTTTTACTTTTACTTTCGCTTCCTGTGTTAGCTGGTGCTATCACGATGTTATTAACAGATAGAAATTTTAATACGTCATTTTTTGATCCAAGTGGTGGGGGTGACCCTGTTCTATACCAACACCTTTTTTGATTCTTTGGCCATCCCGAAGTCTA
>A6-1-COI_ASV9807_36
GGAACAGGTTGAACAGTATATCCTCCGTTATCTGGTATTTTAGCTCATTCGGGTGGGGCTGTTGATTTAGCAATTTTTAGTTTACATTTGGCCGGTATTTCATCCATTTTAGGGGCTATCAATTTTATCGTAACTATTTTAAATATGCGTTGTCCGGGAATGACTGCCCACAGAACGCCATTATTTGTATGAGCAGTTTTTATTACAGCTTTTCTTTTATTACTTTCTTTACCCGTTTTGGCAGGAGCTATTACAATGCTATTAACGGATAGAAATTTTAATACTTCATTCTTTGATCCAAATGGCGGTGGCGATCCTGTTTTATACCAGCATTTATTTTGGTTCTTTGGTCATCCCGAGGTCTA
>A6-1-COI_ASV16381_6
GGAACTGGTTGAACTGTTTATCCTCCTTTAGCAGGGATTCAAGCTCATTCAGGAGGTTCTGTTGATTTAGCAATTTTCTCTCTTCATTTAGCCGGAGTTTCGTCGATTCTTGGTGCAATTAATTTTATTGTAACAATTATGAACATGCGAGCTCCAGGAATGACTGCTCACCGAACTCCTTTATTTGTATGAGCTGTATTTATTACAGCTTTCTTACTTTTATTGTCTTTACCGGTTTTAGCAGGAGCCATTACAATGCTTTTAACAGATCGTAACTTTAATACGTCATTCTTCGACCCTAATGGTGGAGGTGACCCAGTATTATATCAACATCTTTTTTGGTTTTTTGGCCACCCCGAAGTCTA
>A6-2-COI_ASV11898_25
GGTACAGGTTGAACTGTTTACCCTCCTTTAGCAGGGATTCAAGCTCATTCAGGAGGTTCTGTTGATTTAGCAATTTTCTCTCTTCATTTAGCCGGAGTTTCGTCGATTCTTGGTGCAATTAATTTTATTGTAACAATTATGAACATGCGAGCTCCAGGAATGACTGCTCACCGAACTCCTTTATTTGTATGAGCTGTATTTATTACAGCTTTCTTACTTTTATTGTCTTTACCGGTTTTAGCAGGAGCCATTACAATGCTTTTAACAGATCGTAACTTTAATACGTCATTCTTCGACCCTAATGGTGGAGGTGACCCAGTATTATATCAACATCTTTTTTGGTTTTTTGGCCACCCCGAAGTCTA
>A6-2-COI_ASV15085_11
GGAACTGGTTGAACTGTTTATCCTCCTTTAGCAGGAATTCAAGCTCACTCTGGTGGTTCTGTTGATTGTGCTATTTACTCACTTCATTTAGCAGGTGTTTCTTCTATTTTAGGTGCAATTAATTTTATTGTTACAATTACAAACATGCGTGCACCAGGAATGACCGCAAACCGTACACCTCTTTTTGTTTGAGCTGTATACATTACTGCATTTTTACTATTACTTTCTTTACCAGTGCTTGCAGGTGCCATTACGATGTTACTTACAGATCGTAACTTTAACACTTCTTTCTTCGACCCTAATGGCGGAGGTGATCCTGTCCTATATCAACACCTCTTCTGATTTTTCGGCCATCCCGAGGTCTA
>A6-2-COI_ASV15322_10
GGAACTGGATGAACTGTTTATCCCCCTTTATCTGGAATTTTAGCTCATTCTGGGGGCGCTGTTGATTTAGCTATTTTTAGTTTACATTTAGCTGGCATTTCTTCAATTTTGGGCGCTATAAATTTTATTGTAACTATTTTAAATATGCGATGCCCTGGGATGACTGCTCATAGAACTCCTTTGTTTGTTTGAGCTGTTTTTATTACGGCTTTTTTACTTTTACTTTCGCTTCCTGTGTTAGCTGGTGCTATCACGATGTTATTAACAGATAGAAATTTTAATACGTCATTTTTTGATCCAAGTGGTGGGGGTGACCCTGTTCTATACCAACACCTTTTTTGATTCTTTGGCCATCCCGAGGTCTA
>A6-3-COI_ASV7591_49
GGAACTGGATGAACAGTATATCCTCCGTTATCTGGTATTTTAGCTCATTCGGGTGGGGCTGTTGATTTAGCAATTTTTAGTTTACATTTGGCCGGTATTTCATCCATTTTAGGGGCTATCAATTTTATCGTAACTATTTTAAATATGCGTTGTCCGGGAATGACTGCCCACAGAACGCCATTATTTGTATGAGCAGTTTTTATTACAGCTTTTCTTTTATTACTTTCTTTACCCGTTTTGGCAGGAGCTATTACAATGCTATTAACGGATAGAAATTTTAATACTTCATTCTTTGATCCAAATGGCGGTGGCGATCCTGTTTTATACCAGCATTTATTTTGGTTCTTTGGCCATCCCGAGGTCTA
>A6-3-COI_ASV16632_5
GGTACAGGTTGAACTGTTTATCCTCCTTTAGCAGGAATTCAAGCTCACTCTGGTGGTTCTGTTGATTGTGCTATTTACTCACTTCATTTAGCAGGTGTTTCTTCTATTTTAGGTGCAATTAATTTTATTGTTACAATTACAAACATGCGTGCACCAGGAATGACCGCAAACCGTACACCTCTTTTTGTTTGAGCTGTATACATTACTGCATTTTTACTATTACTTTCTTTACCAGTGCTTGCAGGTGCCATTACGATGTTACTTACAGATCGTAACTTTAACACTTCTTTCTTCGACCCTAATGGCGGAGGTGATCCTGTCCTATATCAACACCTCTTCTGATTTTTCGGCCATCCCGAAGTCTA
>B1-1-COI_ASV6418_57
GGAACAGGTTGAACAGTTTATCCCCCTTTATCTGGAATTTTAGCTCATTCTGGGGGCGCTGTTGATTTAGCTATTTTTAGTTTGCATTTAGCTGGTATTTCTTCAATTTTGGGCGCTATAAATTTTATTGTAACTATTTTAAATATGCGATGCCCTGGGATGACTGCTCATAGAACTCCTTTGTTTGTTTGAGCTGTTTTTATTACGGCTTTTTTACTTTTACTTTCGCTTCCTGTGTTAGCTGGTGCTATTACGATGTTATTAACAGATAGAAATTTTAATACGTCATTTTTTGATCCAAGTGGTGGGGGTGACCCTGTTCTATACCAACACCTTTTTTGATTCTTTGGCCATCCCGAGGTCTA
>B1-1-COI_ASV17279_2
GGAACTGGATGAACAGTTTATCCACCTTTAGCTGGAATTCAAGCTCATTCTGGTGGTTCCGTGGATTGTGCTATTTTTTCATTACATCTTGCAGGTGTTTCCTCAATTTTAGGAGCTATTAATTTTATTGTTACAATTAGTAATATGCGTGCTCCTGGAATGACTGCTAATCGTACACCATTGTTTGTTTGAGCAGTGTTTATTACTGCATTTTTACTTTTATTATCTCTCCCTGTTCTTGCAGGTGCGATCACAATGTTGCTTACAGATCGTAATTTTAACACATCTTTCTTTGACCCAAATGGTGGAGGTGATCCAGTACTTTATCAGCACTTGTTCTGATTTTTCGGCCATCCCGAGGTCTA
>B1-2-COI_ASV15581_9
GGAACTGGATGAACAGTTTACCCACCATTAGCTGGTATACAAGCACATTCTGGTGGTTCGGTTGATTGTGCTATTTTTTCATTACATTTAGCAGGTGTTTCGTCAATTTTAGGTGCTATTAACTTTATAGTAACAATTACAAATATGCGTGCACCAGGAATGACAGCAAATCGAACACCATTATTTGTTTGAGCTGTTTATATTACTGCCTTTTTATTGTTATTATCATTACCAGTGCTTGCGGGTGCTATTACAATGTTGTTAACAGATCGTAATTTTAACACTTCTTTTTTTGACCCCAATGGTGGTGGTGATCCAGTGTTATATCAACACTTGTTTTGATTCTTCGGCCACCCCGAGGTCTA
>B1-3-COI_ASV8190_45
GGAACAGGATGAACAGTTTATCCCCCTTTATCTGGAATTTTAGCTCATTCTGGGGGCGCTGTTGATTTAGCTATTTTTAGTTTACATTTAGCTGGTATTTCTTCAATTTTGGGCGCTATAAATTTTATTGTAACTATTTTAAATATGCGATGCCCTGGGATGACTGCTCATAGAACTCCTTTGTTTGTTTGAGCTGTTTTTATTACGGCTTTTTTACTTTTACTTTCGCTTCCTGTGTTAGCTGGTGCTATTACGATGTTATTAACAGATAGAAATTTTAATACGTCATTTTTTGATCCAAGTGGTGGGGGTGACCCTGTTCTATACCAACATCTTTTCTGATTCTTTGGCCATCCCGAGGTCTA
>B2-1-COI_ASV13004_20
GGTACTGGTTGAACTGTATACCCTCCGTTATCTGGTATTTTAGCTCATTCGGGTGGGGCTGTTGATTTAGCAATTTTTAGTTTACATCTGGCCGGTATTTCATCTATTTTAGGGGCTATCAATTTTATCGTAACTATTTTAAATATGCGTTGTCCGGGAATGACTGCCCACAGAACGCCATTATTTGTATGAGCAGTTTTTATTACAGCTTTTCTTTTATTACTTTCTTTACCCGTTTTGGCTGGAGCTATTACAATGCTATTAACGGATAGAAATTTTAATACTTCATTCTTTGATCCAAATGGCGGTGGCGATCCTGTTTTATACCAGCATTTATTTTGGTTCTTTGGCCACCCCGAAGTCTA
>Bahamas01__000010265
gttatctggtattttagctcattcgggtggggctgttgatttagcaatttttagtttacatctggccggtatttcatctattttaggggctatcaattttatcgtaactattttaaatatgcgttgtccgggaatgactgcccatagaacgccattatttgtatgagcagtttttattacagcttttcttttattactttctttacccgttttggctggagctattacaatgctattaacggatagaaattttaatacttcattctttgatccaaatggcggtggcgatcctgttttataccagcatttattt
>Bahamas01__000011688
gttatctggtattttagctcattcgggtggagctgttgacttagcaatttttagtttacatttagctggtatctcatcgattttaggggctatcaattttatcgtaactattttaaatatgcgttgtccaggaatgactgcccacagaacgccattatttgtatgagcggtttttattacagcttttcttttattactttctttacctgttttagctggggctattacgatgctattaacagatagaaattttaatacctcattctttgatccaaatggtggtggtgaccctgttttataccagcatttattt
>Bahamas01__000171357
tctttctggaattcaagcgcattctggtggttctgtagattgtgcaatttattctttgcatttagctggtgtctcttctattttgggtgcaattaattttattgtaacaatcacaaacatgcgtgctccaggaatgactgcaaatcgaactcctttgtttgtttgagctgtttatattacagcttttttattattattatctttacctgttttagcaggtgcaataactatgttattaactgatcgtaattttaatacttcattttttgatcctaatggtggtggtgatcctgttttatatcaacatttattt
>Bahamas01__000134374
tttagcaggtatacaagcacattctggtggttcagtggattgtgctattttttcattacatttagcaggtgtttcgtcaattttaggtgctattaactttatagtaacaattacaaatatgcgtgcaccaggaatgactgcaaatcgaacaccattatttgtttgagctgtttatattactgcctttttattgttattatcattacctgtgcttgcgggtgctattacaatgttgttaacagatcgtaattttaacacttctttttttgaccctaacggtggtggtgatccagtgttatatcaacatttgttt
>Bahamas01__000193870
acttgctggaattcaagcacattctggtggatctgtagattgcgcaatttattcactacatttagctggtgtttcatctattcttggtgcaataaattttatcgttacaatcacaaatatgcgagctccaggaatgactgctaatcgaacacctttgttcgtttgggctgtttatattactgcttttttgcttttattatctttacctgttttggctggtgctataacaatgttactaacagatagaaattttaacacttcattttttgattctaatggtggtggagatccggtgctttatcaacatttattt
>Bahamas01__000026154
attagctggtatacaagcacattctggtggttctgttgattgtgctattttttcattacatttagcgggtgtttcgtcaattttaggtgctattaactttatagtaacaattacaaatatgcgtgcaccaggaatgactgcaaatcgaacaccattatttgtttgagctgtttatattactgcctttttattgttattatcattaccagtgcttgcaggtgctattacgatgttgttaacagatcgtaattttaacacttctttttttgaccctaacggcggtggtgacccagtgttatatcaacatttgttt
>Bahamas02__000000717
tctagcagggattcaagctcattcaggaggttctgttgatttagcaattttctctcttcatttagccggagtttcgtcgattcttggtgcaattaattttattgtaacaattatgaacatgcgagctccaggaatgactgctcaccgaactcctttatttgtatgagctgtatttattacagctttcttacttttattgtctttaccagttctagcaggagctattacaatgcttttaacagatcgtaactttaatacgtcattcttcgaccctaatggtggaggtgatccagtattgtatcaacacttgttt
>Bahamas02__000001925
tcttgccggcattcaggcgcattcaggtggttctgtagatttagctatttttagtttacacgtagcaggagtatcttcaattcttggtgctgttaattttattgtaacaattatgaatatgagagcacctggtatgactgctcatagaacaccattatttgtttgagccgttttcataactgcttttttacttttattatctttaccggttttagcaggtgcaataactatgctactaactgatagaaactttaatactgctttttttgatcctagtggtggaggtgaccctgtgttatatcaacatttattt
>Bahamas02__000010265
gttatctggtattttagctcattcgggtggggctgttgatttagcaatttttagtttacatctggccggtatttcatctattttaggggctatcaattttatcgtaactattttaaatatgcgttgtccgggaatgactgcccatagaacgccattatttgtatgagcagtttttattacagcttttcttttattactttctttacccgttttggctggagctattacaatgctattaacggatagaaattttaatacttcattctttgatccaaatggcggtggcgatcctgttttataccagcatttattt
>Bahamas02__000014379
tttgtctggaattttagctcattctggaggcgctgtcgacttagctatttttagtctgcatctagctggtatttcttcaattttaggcgctataaactttattgtaacgatattaaatatgcgttgtcctggaatgaccgctcatagaacgcctttgtttgtttgagctgtttttatcacggcctttctgcttttactttctcttcctgttttagctggtgctattactatgttactaacagataggaattttaatacttcctttttcgaccccagcggcggcggtgacccagttttgtaccaacacttattt
>Bahamas02__000011688
gttatctggtattttagctcattcgggtggagctgttgacttagcaatttttagtttacatttagctggtatctcatcgattttaggggctatcaattttatcgtaactattttaaatatgcgttgtccaggaatgactgcccacagaacgccattatttgtatgagcggtttttattacagcttttcttttattactttctttacctgttttagctggggctattacgatgctattaacagatagaaattttaatacctcattctttgatccaaatggtggtggtgaccctgttttataccagcatttattt
>Bahamas02__000002624
ttatctggtattcttgctcattctggtggtgctgttgacttagcaatttttagtttacatttagctggtatctcgtctattttaggggctatcaattttatcgtaactattttaaatatgcgttgtccaggaatgactgcccacagaacgcctttgtttgtatgagcggtttttattacagcttttcttttattactttctttacctgttttagctggagctatcacaatgctattaacggatagaaattttaatacttcattctttgatccaaatggtggtggtgaccctgttttataccagcatttattt
>Bahamas02__000014592
attagctggtattcaagctcattctggtgggtccgtagatttagctatttttagtttacatatcgcgggagtatcatcaatcttaggtgctgttaattttatagttaccatcatgaatatgagagccccaggaatgacagctcatagaactccgttgtttgtttgagctgtttttattactgcttttttgcttttattatctttaccggttttagcaggggctataacaatgcttttaacagatagaaattttaatactgctttttttgatccaagcggtggtggtgatccggttttatatcagcatcttttt
>Bahamas02__000655967
attgtcaggtattcaagcccactcaggtggttctgttgactgtgctatttactcgcttcatattgctggtgtttcttctatcttaggtgctatcaacttcattgttactattacaaatatgcgtgctccaggaatgactgctaatcgtacacctctattcgtttgagctgtttatattactgcgttcttacttctactttctttacccgtattagctggtgcaattacaatgttacttacagaccgtaatttcaatacttctttcttcgatccaaatggtgggggagacccagtgttataccaacacctcttc
>Bahamas02__000420439
attatctggtattttagcacattctggtggttctgttgactgtgcgatttactctctacatttagcaggtgtttcttcaattcttggagcaattaattttattgtaactattactaatatgcgtgcacctggtatgacagctaatcgaacacctttatttgtttgagctgtttatattacagcttttttacttttactttcattacctgttcttgctggtgccatcacaatgttattaacagaccgtaattttaatacgtcattttttgacccaaatgctggaggtgaccctgttttatatcaacatctattc
>Bahamas02__000026154
attagctggtatacaagcacattctggtggttctgttgattgtgctattttttcattacatttagcgggtgtttcgtcaattttaggtgctattaactttatagtaacaattacaaatatgcgtgcaccaggaatgactgcaaatcgaacaccattatttgtttgagctgtttatattactgcctttttattgttattatcattaccagtgcttgcaggtgctattacgatgttgttaacagatcgtaattttaacacttctttttttgaccctaacggcggtggtgacccagtgttatatcaacatttgttt
>Bahamas03__000000225
tttaagtgggattcaagctcattcaggaggttccgtagaccttgctattttttctctacacatttccggtgtatcctctattctaggtgctattaactttataacaacgatatttaatatgcgagcccctggtatgactgctcatcgtttaggattgtttccttgggctgtccttataacggcatttctgctattactttctttacctgttttagcgggtgctattactatgcttcttgttgatcgaaacttcaacacaactttctttgatcctgctggcggaggtgatcctcttctttaccaacacctgttt
>Bahamas03__000000717
tctagcagggattcaagctcattcaggaggttctgttgatttagcaattttctctcttcatttagccggagtttcgtcgattcttggtgcaattaattttattgtaacaattatgaacatgcgagctccaggaatgactgctcaccgaactcctttatttgtatgagctgtatttattacagctttcttacttttattgtctttaccagttctagcaggagctattacaatgcttttaacagatcgtaactttaatacgtcattcttcgaccctaatggtggaggtgatccagtattgtatcaacacttgttt
>Bahamas03__000001925
tcttgccggcattcaggcgcattcaggtggttctgtagatttagctatttttagtttacacgtagcaggagtatcttcaattcttggtgctgttaattttattgtaacaattatgaatatgagagcacctggtatgactgctcatagaacaccattatttgtttgagccgttttcataactgcttttttacttttattatctttaccggttttagcaggtgcaataactatgctactaactgatagaaactttaatactgctttttttgatcctagtggtggaggtgaccctgtgttatatcaacatttattt
>Bahamas03__000010265
gttatctggtattttagctcattcgggtggggctgttgatttagcaatttttagtttacatctggccggtatttcatctattttaggggctatcaattttatcgtaactattttaaatatgcgttgtccgggaatgactgcccatagaacgccattatttgtatgagcagtttttattacagcttttcttttattactttctttacccgttttggctggagctattacaatgctattaacggatagaaattttaatacttcattctttgatccaaatggcggtggcgatcctgttttataccagcatttattt
>Bahamas03__000014379
tttgtctggaattttagctcattctggaggcgctgtcgacttagctatttttagtctgcatctagctggtatttcttcaattttaggcgctataaactttattgtaacgatattaaatatgcgttgtcctggaatgaccgctcatagaacgcctttgtttgtttgagctgtttttatcacggcctttctgcttttactttctcttcctgttttagctggtgctattactatgttactaacagataggaattttaatacttcctttttcgaccccagcggcggcggtgacccagttttgtaccaacacttattt
>Bahamas03__000011688
gttatctggtattttagctcattcgggtggagctgttgacttagcaatttttagtttacatttagctggtatctcatcgattttaggggctatcaattttatcgtaactattttaaatatgcgttgtccaggaatgactgcccacagaacgccattatttgtatgagcggtttttattacagcttttcttttattactttctttacctgttttagctggggctattacgatgctattaacagatagaaattttaatacctcattctttgatccaaatggtggtggtgaccctgttttataccagcatttattt
>Bahamas03__000002624
ttatctggtattcttgctcattctggtggtgctgttgacttagcaatttttagtttacatttagctggtatctcgtctattttaggggctatcaattttatcgtaactattttaaatatgcgttgtccaggaatgactgcccacagaacgcctttgtttgtatgagcggtttttattacagcttttcttttattactttctttacctgttttagctggagctatcacaatgctattaacggatagaaattttaatacttcattctttgatccaaatggtggtggtgaccctgttttataccagcatttattt
>Bahamas03__000461817
tttatcaggtattcaagcacactctggtggttctgttgactgtgcaatttattcacttcatattgcaggtgtttcttcaattttaggtgctattaactttattgttactatcactaatatgcgtgctcctggtatgactgcaaaccgaactcctttgtttgtttgagctgtttatatcactgctttcttattattgttatctttacctgttttagctggtgccatcactatgttacttacagatcgtaattttaacacatctttctttgacccaaatggtggtggtgatcctgttttgtatcaacacttattt
>Bahamas03__000355755
attatctggtattttagcacattctggtggttctgttgattgtgctatttattctttacatttagcaggtgtttcttctattcttggagcaattaactttattgtaactattactaatatgcgtgcacctggtatgacagctaatcgaacacctttatttgtttgagctgtttatataacagcttttttacttttactttcattacctgttcttgcaggtgcaatcacaatgttacttacagatcgtaattttaacacttcattttttgacccaaatgctggaggggaccctgttttatatcaacatatattc
>Bahamas03__000134374
tttagcaggtatacaagcacattctggtggttcagtggattgtgctattttttcattacatttagcaggtgtttcgtcaattttaggtgctattaactttatagtaacaattacaaatatgcgtgcaccaggaatgactgcaaatcgaacaccattatttgtttgagctgtttatattactgcctttttattgttattatcattacctgtgcttgcgggtgctattacaatgttgttaacagatcgtaattttaacacttctttttttgaccctaacggtggtggtgatccagtgttatatcaacatttgttt
>Bahamas03__000193870
acttgctggaattcaagcacattctggtggatctgtagattgcgcaatttattcactacatttagctggtgtttcatctattcttggtgcaataaattttatcgttacaatcacaaatatgcgagctccaggaatgactgctaatcgaacacctttgttcgtttgggctgtttatattactgcttttttgcttttattatctttacctgttttggctggtgctataacaatgttactaacagatagaaattttaacacttcattttttgattctaatggtggtggagatccggtgctttatcaacatttattt
>Bahamas03__000026154
attagctggtatacaagcacattctggtggttctgttgattgtgctattttttcattacatttagcgggtgtttcgtcaattttaggtgctattaactttatagtaacaattacaaatatgcgtgcaccaggaatgactgcaaatcgaacaccattatttgtttgagctgtttatattactgcctttttattgttattatcattaccagtgcttgcaggtgctattacgatgttgttaacagatcgtaattttaacacttctttttttgaccctaacggcggtggtgacccagtgttatatcaacatttgttt
>Bahamas04__000000717
tctagcagggattcaagctcattcaggaggttctgttgatttagcaattttctctcttcatttagccggagtttcgtcgattcttggtgcaattaattttattgtaacaattatgaacatgcgagctccaggaatgactgctcaccgaactcctttatttgtatgagctgtatttattacagctttcttacttttattgtctttaccagttctagcaggagctattacaatgcttttaacagatcgtaactttaatacgtcattcttcgaccctaatggtggaggtgatccagtattgtatcaacacttgttt
>Bahamas04__000001925
tcttgccggcattcaggcgcattcaggtggttctgtagatttagctatttttagtttacacgtagcaggagtatcttcaattcttggtgctgttaattttattgtaacaattatgaatatgagagcacctggtatgactgctcatagaacaccattatttgtttgagccgttttcataactgcttttttacttttattatctttaccggttttagcaggtgcaataactatgctactaactgatagaaactttaatactgctttttttgatcctagtggtggaggtgaccctgtgttatatcaacatttattt
>Bahamas04__000010265
gttatctggtattttagctcattcgggtggggctgttgatttagcaatttttagtttacatctggccggtatttcatctattttaggggctatcaattttatcgtaactattttaaatatgcgttgtccgggaatgactgcccatagaacgccattatttgtatgagcagtttttattacagcttttcttttattactttctttacccgttttggctggagctattacaatgctattaacggatagaaattttaatacttcattctttgatccaaatggcggtggcgatcctgttttataccagcatttattt
>Bahamas04__000014379
tttgtctggaattttagctcattctggaggcgctgtcgacttagctatttttagtctgcatctagctggtatttcttcaattttaggcgctataaactttattgtaacgatattaaatatgcgttgtcctggaatgaccgctcatagaacgcctttgtttgtttgagctgtttttatcacggcctttctgcttttactttctcttcctgttttagctggtgctattactatgttactaacagataggaattttaatacttcctttttcgaccccagcggcggcggtgacccagttttgtaccaacacttattt
>Bahamas04__000011688
gttatctggtattttagctcattcgggtggagctgttgacttagcaatttttagtttacatttagctggtatctcatcgattttaggggctatcaattttatcgtaactattttaaatatgcgttgtccaggaatgactgcccacagaacgccattatttgtatgagcggtttttattacagcttttcttttattactttctttacctgttttagctggggctattacgatgctattaacagatagaaattttaatacctcattctttgatccaaatggtggtggtgaccctgttttataccagcatttattt
>Bahamas04__000002624
ttatctggtattcttgctcattctggtggtgctgttgacttagcaatttttagtttacatttagctggtatctcgtctattttaggggctatcaattttatcgtaactattttaaatatgcgttgtccaggaatgactgcccacagaacgcctttgtttgtatgagcggtttttattacagcttttcttttattactttctttacctgttttagctggagctatcacaatgctattaacggatagaaattttaatacttcattctttgatccaaatggtggtggtgaccctgttttataccagcatttattt
>Bahamas04__000014592
attagctggtattcaagctcattctggtgggtccgtagatttagctatttttagtttacatatcgcgggagtatcatcaatcttaggtgctgttaattttatagttaccatcatgaatatgagagccccaggaatgacagctcatagaactccgttgtttgtttgagctgtttttattactgcttttttgcttttattatctttaccggttttagcaggggctataacaatgcttttaacagatagaaattttaatactgctttttttgatccaagcggtggtggtgatccggttttatatcagcatcttttt
>Bahamas04__000332195
tttagctggaattcaagctcattctggtggttctgttgattgtgctattttttcattgcatattgcaggtgtttcttcaattttaggagctattaattttattgttacaattagtaatatgcgtgctcctggaatgactgctaatcgtacaccattatttgtttgagcagtttttattactgcatttttacttttattatctctacctgttcttgcaggtgctattacaatgttgcttacagatcgtaattttaacacatctttctttgacccaaatggtggaggtgatccagtactttatcagcatttattc
>Bahamas04__000038862
tttagctggtattcaagcacattcaggtggttctgttgactgtgctatttattctttacacttagctggtgtatcttctattttaggagcagtaaattttattgttacaattactaacatgcgtgcacctggaatgtctgcaaatcgaactcctttatttgtttgatctgtttacattacggcttttttacttttactttctttacctgttttagctggtgctattacaatgttattaacagatcgtaattttaatacttctttttttgatcctaatggtggaggagaccctgtgttatatcaacatcttttt
>Bahamas04__000332785
gctttctggaattcaagcacattctggtggttctgttgattgtgctatttattctttacatcttgctggtgtttcatccattttaggtgcaattaattttattgttacgattacaaatatgcgcgctcctggtatgtcagctaatcgaacgccattatttgtttgagctgtttatattactgcgtttttattattactttcattacctgttcttgctggtgcaattacaatgttattaactgaccgtaattttaatacttctttttttgacccaaatggtggtggtgatcctgttttatatcaacatttattt
>Bahamas04__000420439
attatctggtattttagcacattctggtggttctgttgactgtgcgatttactctctacatttagcaggtgtttcttcaattcttggagcaattaattttattgtaactattactaatatgcgtgcacctggtatgacagctaatcgaacacctttatttgtttgagctgtttatattacagcttttttacttttactttcattacctgttcttgctggtgccatcacaatgttattaacagaccgtaattttaatacgtcattttttgacccaaatgctggaggtgaccctgttttatatcaacatctattc
>Bahamas04__000026154
attagctggtatacaagcacattctggtggttctgttgattgtgctattttttcattacatttagcgggtgtttcgtcaattttaggtgctattaactttatagtaacaattacaaatatgcgtgcaccaggaatgactgcaaatcgaacaccattatttgtttgagctgtttatattactgcctttttattgttattatcattaccagtgcttgcaggtgctattacgatgttgttaacagatcgtaattttaacacttctttttttgaccctaacggcggtggtgacccagtgttatatcaacatttgttt
>Bahamas04__000120896
attatctggtattcaagcacattctggtgcatctgttgattgtgcgatttattcattacatttagctggtgtttcttcaattttaggtgcaattaattttattgtgacaattacaaatatgcgtgctcctggtatgacggcacatcgaactccattattcgtatgagctgtttatataacagcatttttattattgctttctttacctgttttagctggtgcaatcacaatgttattaacagatcgtaattttaacacagccttttttgattgtgctggaggtggtgatcctgttttatatcaacatttattt
>Bahamas05__000000717
tctagcagggattcaagctcattcaggaggttctgttgatttagcaattttctctcttcatttagccggagtttcgtcgattcttggtgcaattaattttattgtaacaattatgaacatgcgagctccaggaatgactgctcaccgaactcctttatttgtatgagctgtatttattacagctttcttacttttattgtctttaccagttctagcaggagctattacaatgcttttaacagatcgtaactttaatacgtcattcttcgaccctaatggtggaggtgatccagtattgtatcaacacttgttt
>Bahamas05__002590936
attagcgggtattcaagctcattctggaggatccgttgattgcgcgattttttctctacatatcgctggtgtgtcttcaatcttaggtgctattaattttattgttactattagtaatatgcgtgctcctggaatgacagctaatcgtacacctttattcgtttgagctgtttttattacagcttttttacttttattgtctttaccggtacttgcgggtgcaattacaatgcttcttacagaccgtaattttaatacgtcgttctttgaccctaatggtggtggtgatcctgtattatatcaacatttgttt
>Bahamas05__000001925
tcttgccggcattcaggcgcattcaggtggttctgtagatttagctatttttagtttacacgtagcaggagtatcttcaattcttggtgctgttaattttattgtaacaattatgaatatgagagcacctggtatgactgctcatagaacaccattatttgtttgagccgttttcataactgcttttttacttttattatctttaccggttttagcaggtgcaataactatgctactaactgatagaaactttaatactgctttttttgatcctagtggtggaggtgaccctgtgttatatcaacatttattt
>Bahamas05__000010265
gttatctggtattttagctcattcgggtggggctgttgatttagcaatttttagtttacatctggccggtatttcatctattttaggggctatcaattttatcgtaactattttaaatatgcgttgtccgggaatgactgcccatagaacgccattatttgtatgagcagtttttattacagcttttcttttattactttctttacccgttttggctggagctattacaatgctattaacggatagaaattttaatacttcattctttgatccaaatggcggtggcgatcctgttttataccagcatttattt
>Bahamas05__000014379
tttgtctggaattttagctcattctggaggcgctgtcgacttagctatttttagtctgcatctagctggtatttcttcaattttaggcgctataaactttattgtaacgatattaaatatgcgttgtcctggaatgaccgctcatagaacgcctttgtttgtttgagctgtttttatcacggcctttctgcttttactttctcttcctgttttagctggtgctattactatgttactaacagataggaattttaatacttcctttttcgaccccagcggcggcggtgacccagttttgtaccaacacttattt
>Bahamas05__000011688
gttatctggtattttagctcattcgggtggagctgttgacttagcaatttttagtttacatttagctggtatctcatcgattttaggggctatcaattttatcgtaactattttaaatatgcgttgtccaggaatgactgcccacagaacgccattatttgtatgagcggtttttattacagcttttcttttattactttctttacctgttttagctggggctattacgatgctattaacagatagaaattttaatacctcattctttgatccaaatggtggtggtgaccctgttttataccagcatttattt
>Bahamas05__000002624
ttatctggtattcttgctcattctggtggtgctgttgacttagcaatttttagtttacatttagctggtatctcgtctattttaggggctatcaattttatcgtaactattttaaatatgcgttgtccaggaatgactgcccacagaacgcctttgtttgtatgagcggtttttattacagcttttcttttattactttctttacctgttttagctggagctatcacaatgctattaacggatagaaattttaatacttcattctttgatccaaatggtggtggtgaccctgttttataccagcatttattt
>Bahamas05__000014592
attagctggtattcaagctcattctggtgggtccgtagatttagctatttttagtttacatatcgcgggagtatcatcaatcttaggtgctgttaattttatagttaccatcatgaatatgagagccccaggaatgacagctcatagaactccgttgtttgtttgagctgtttttattactgcttttttgcttttattatctttaccggttttagcaggggctataacaatgcttttaacagatagaaattttaatactgctttttttgatccaagcggtggtggtgatccggttttatatcagcatcttttt
>Bahamas05__000038862
tttagctggtattcaagcacattcaggtggttctgttgactgtgctatttattctttacacttagctggtgtatcttctattttaggagcagtaaattttattgttacaattactaacatgcgtgcacctggaatgtctgcaaatcgaactcctttatttgtttgatctgtttacattacggcttttttacttttactttctttacctgttttagctggtgctattacaatgttattaacagatcgtaattttaatacttctttttttgatcctaatggtggaggagaccctgtgttatatcaacatcttttt
>Bahamas05__000655967
attgtcaggtattcaagcccactcaggtggttctgttgactgtgctatttactcgcttcatattgctggtgtttcttctatcttaggtgctatcaacttcattgttactattacaaatatgcgtgctccaggaatgactgctaatcgtacacctctattcgtttgagctgtttatattactgcgttcttacttctactttctttacccgtattagctggtgcaattacaatgttacttacagaccgtaatttcaatacttctttcttcgatccaaatggtgggggagacccagtgttataccaacacctcttc
>Bahamas05__000544731
actttctggtattttagctcattctggtggttctgttgattgtgctatctattcattacatttagctggtgtttcttcaatattaggtgcaattaattttattgtaacaattacaaatatgcgtgctccaggtatgactgctaatcgtacacctttatttgtatgagctgtttatattacagcatttttactattattatcattaccagtgcttgccggtgcaattacaatgttactaacagaccgtaattttaatacatctttctttgacccaaacggaggtggtgacccagttctctatcaacacctcttc
>Bahamas05__000414154
attatctggtatccaagcacattctggtggttcagttgactgtgctatttattcattacatttagctggtgtatcttcaattttaggtgctattaatttcattgttactattacaaatatgcgtgcaccaggtatgacagcaaacagaacacctttattcgtttgagctgtttatatcacagcatttttacttttattatcattacctgtattagcaggagctattacaatgcttcttacagaccgtaattttaacacttcgttttttgatccaaacggtggtggtgatcctgtattatatcaacatcttttc
>Bahamas05__000323127
attagcaggaattcaagcacattcgggaggttctgttgactgtgcaatttattctcttcacttagctggtgtttcttcaattttaggagccattaattttattgtaacaataacaaatatgcgtgcgccaggaatgtcagcaaaccgaacacctttatttgtttgagctgtttacattacagcatttttattattattatcgttaccagtacttgcaggtgcaataacgatgttacttacagatcgtaattttaatacagcattttttgatccaaatggtggtggtgatccggtactttatcaacaccttttc
>Bahamas05__001332533
tttagctggaattcaagcacattctggtggttctgttgattgtgcaatttattcgttacatttagctggtgtttcatccattttaggtgcaattaattttattgttacaattactaatatgcgtgctcccggtatgagtgcaaatcgtacaccattattagtttgagctgtttatattactgcatttttattattactttcattacctgttttagcgggtgcgattacgatgttactaacagaccgaaattttaatactgctttttttgattcaaatggtggaggtgatcctgtattgtaccagcatctgttt
>Bahamas05__000026154
attagctggtatacaagcacattctggtggttctgttgattgtgctattttttcattacatttagcgggtgtttcgtcaattttaggtgctattaactttatagtaacaattacaaatatgcgtgcaccaggaatgactgcaaatcgaacaccattatttgtttgagctgtttatattactgcctttttattgttattatcattaccagtgcttgcaggtgctattacgatgttgttaacagatcgtaattttaacacttctttttttgaccctaacggcggtggtgacccagtgttatatcaacatttgttt
>Bahamas05__000120896
attatctggtattcaagcacattctggtgcatctgttgattgtgcgatttattcattacatttagctggtgtttcttcaattttaggtgcaattaattttattgtgacaattacaaatatgcgtgctcctggtatgacggcacatcgaactccattattcgtatgagctgtttatataacagcatttttattattgctttctttacctgttttagctggtgcaatcacaatgttattaacagatcgtaattttaacacagccttttttgattgtgctggaggtggtgatcctgttttatatcaacatttattt
>Bahamas05__001628668
tttagctagtatacaaggacattctggggcttctgtagacttagccatttttagtttacatattgctggtgtttcttctattttaggtgctattaattttatagtaacaataatgaatatgagatgtcctggtatgacttctaatagaactccattatttgtttgggctgtctttataacagcttttttgttgttattatctttacctgttttggctggtgctataactatgctattaacagatagaaactttaatacttctttttttgatcctaatggtggtggagatccagttttatatcagcatttattt
>Bahamas06__000000717
tctagcagggattcaagctcattcaggaggttctgttgatttagcaattttctctcttcatttagccggagtttcgtcgattcttggtgcaattaattttattgtaacaattatgaacatgcgagctccaggaatgactgctcaccgaactcctttatttgtatgagctgtatttattacagctttcttacttttattgtctttaccagttctagcaggagctattacaatgcttttaacagatcgtaactttaatacgtcattcttcgaccctaatggtggaggtgatccagtattgtatcaacacttgttt
>Bahamas06__000001925
tcttgccggcattcaggcgcattcaggtggttctgtagatttagctatttttagtttacacgtagcaggagtatcttcaattcttggtgctgttaattttattgtaacaattatgaatatgagagcacctggtatgactgctcatagaacaccattatttgtttgagccgttttcataactgcttttttacttttattatctttaccggttttagcaggtgcaataactatgctactaactgatagaaactttaatactgctttttttgatcctagtggtggaggtgaccctgtgttatatcaacatttattt
>Bahamas06__000010265
gttatctggtattttagctcattcgggtggggctgttgatttagcaatttttagtttacatctggccggtatttcatctattttaggggctatcaattttatcgtaactattttaaatatgcgttgtccgggaatgactgcccatagaacgccattatttgtatgagcagtttttattacagcttttcttttattactttctttacccgttttggctggagctattacaatgctattaacggatagaaattttaatacttcattctttgatccaaatggcggtggcgatcctgttttataccagcatttattt
>Bahamas06__000014379
tttgtctggaattttagctcattctggaggcgctgtcgacttagctatttttagtctgcatctagctggtatttcttcaattttaggcgctataaactttattgtaacgatattaaatatgcgttgtcctggaatgaccgctcatagaacgcctttgtttgtttgagctgtttttatcacggcctttctgcttttactttctcttcctgttttagctggtgctattactatgttactaacagataggaattttaatacttcctttttcgaccccagcggcggcggtgacccagttttgtaccaacacttattt
>Bahamas06__000011688
gttatctggtattttagctcattcgggtggagctgttgacttagcaatttttagtttacatttagctggtatctcatcgattttaggggctatcaattttatcgtaactattttaaatatgcgttgtccaggaatgactgcccacagaacgccattatttgtatgagcggtttttattacagcttttcttttattactttctttacctgttttagctggggctattacgatgctattaacagatagaaattttaatacctcattctttgatccaaatggtggtggtgaccctgttttataccagcatttattt
>Bahamas06__000002624
ttatctggtattcttgctcattctggtggtgctgttgacttagcaatttttagtttacatttagctggtatctcgtctattttaggggctatcaattttatcgtaactattttaaatatgcgttgtccaggaatgactgcccacagaacgcctttgtttgtatgagcggtttttattacagcttttcttttattactttctttacctgttttagctggagctatcacaatgctattaacggatagaaattttaatacttcattctttgatccaaatggtggtggtgaccctgttttataccagcatttattt
>Bahamas06__000014592
attagctggtattcaagctcattctggtgggtccgtagatttagctatttttagtttacatatcgcgggagtatcatcaatcttaggtgctgttaattttatagttaccatcatgaatatgagagccccaggaatgacagctcatagaactccgttgtttgtttgagctgtttttattactgcttttttgcttttattatctttaccggttttagcaggggctataacaatgcttttaacagatagaaattttaatactgctttttttgatccaagcggtggtggtgatccggttttatatcagcatcttttt
>Bahamas06__000332195
tttagctggaattcaagctcattctggtggttctgttgattgtgctattttttcattgcatattgcaggtgtttcttcaattttaggagctattaattttattgttacaattagtaatatgcgtgctcctggaatgactgctaatcgtacaccattatttgtttgagcagtttttattactgcatttttacttttattatctctacctgttcttgcaggtgctattacaatgttgcttacagatcgtaattttaacacatctttctttgacccaaatggtggaggtgatccagtactttatcagcatttattc
>Bahamas06__000332785
gctttctggaattcaagcacattctggtggttctgttgattgtgctatttattctttacatcttgctggtgtttcatccattttaggtgcaattaattttattgttacgattacaaatatgcgcgctcctggtatgtcagctaatcgaacgccattatttgtttgagctgtttatattactgcgtttttattattactttcattacctgttcttgctggtgcaattacaatgttattaactgaccgtaattttaatacttctttttttgacccaaatggtggtggtgatcctgttttatatcaacatttattt
>Bahamas06__000134374
tttagcaggtatacaagcacattctggtggttcagtggattgtgctattttttcattacatttagcaggtgtttcgtcaattttaggtgctattaactttatagtaacaattacaaatatgcgtgcaccaggaatgactgcaaatcgaacaccattatttgtttgagctgtttatattactgcctttttattgttattatcattacctgtgcttgcgggtgctattacaatgttgttaacagatcgtaattttaacacttctttttttgaccctaacggtggtggtgatccagtgttatatcaacatttgttt
>Bahamas06__000193870
acttgctggaattcaagcacattctggtggatctgtagattgcgcaatttattcactacatttagctggtgtttcatctattcttggtgcaataaattttatcgttacaatcacaaatatgcgagctccaggaatgactgctaatcgaacacctttgttcgtttgggctgtttatattactgcttttttgcttttattatctttacctgttttggctggtgctataacaatgttactaacagatagaaattttaacacttcattttttgattctaatggtggtggagatccggtgctttatcaacatttattt
>Bahamas06__000026154
attagctggtatacaagcacattctggtggttctgttgattgtgctattttttcattacatttagcgggtgtttcgtcaattttaggtgctattaactttatagtaacaattacaaatatgcgtgcaccaggaatgactgcaaatcgaacaccattatttgtttgagctgtttatattactgcctttttattgttattatcattaccagtgcttgcaggtgctattacgatgttgttaacagatcgtaattttaacacttctttttttgaccctaacggcggtggtgacccagtgttatatcaacatttgttt
>Bahamas06__000120896
attatctggtattcaagcacattctggtgcatctgttgattgtgcgatttattcattacatttagctggtgtttcttcaattttaggtgcaattaattttattgtgacaattacaaatatgcgtgctcctggtatgacggcacatcgaactccattattcgtatgagctgtttatataacagcatttttattattgctttctttacctgttttagctggtgcaatcacaatgttattaacagatcgtaattttaacacagccttttttgattgtgctggaggtggtgatcctgttttatatcaacatttattt
>Bahamas07__000000717
tctagcagggattcaagctcattcaggaggttctgttgatttagcaattttctctcttcatttagccggagtttcgtcgattcttggtgcaattaattttattgtaacaattatgaacatgcgagctccaggaatgactgctcaccgaactcctttatttgtatgagctgtatttattacagctttcttacttttattgtctttaccagttctagcaggagctattacaatgcttttaacagatcgtaactttaatacgtcattcttcgaccctaatggtggaggtgatccagtattgtatcaacacttgttt
>Bahamas07__000001925
tcttgccggcattcaggcgcattcaggtggttctgtagatttagctatttttagtttacacgtagcaggagtatcttcaattcttggtgctgttaattttattgtaacaattatgaatatgagagcacctggtatgactgctcatagaacaccattatttgtttgagccgttttcataactgcttttttacttttattatctttaccggttttagcaggtgcaataactatgctactaactgatagaaactttaatactgctttttttgatcctagtggtggaggtgaccctgtgttatatcaacatttattt
>Bahamas07__000010265
gttatctggtattttagctcattcgggtggggctgttgatttagcaatttttagtttacatctggccggtatttcatctattttaggggctatcaattttatcgtaactattttaaatatgcgttgtccgggaatgactgcccatagaacgccattatttgtatgagcagtttttattacagcttttcttttattactttctttacccgttttggctggagctattacaatgctattaacggatagaaattttaatacttcattctttgatccaaatggcggtggcgatcctgttttataccagcatttattt
>Bahamas07__000014379
tttgtctggaattttagctcattctggaggcgctgtcgacttagctatttttagtctgcatctagctggtatttcttcaattttaggcgctataaactttattgtaacgatattaaatatgcgttgtcctggaatgaccgctcatagaacgcctttgtttgtttgagctgtttttatcacggcctttctgcttttactttctcttcctgttttagctggtgctattactatgttactaacagataggaattttaatacttcctttttcgaccccagcggcggcggtgacccagttttgtaccaacacttattt
>Bahamas07__000011688
gttatctggtattttagctcattcgggtggagctgttgacttagcaatttttagtttacatttagctggtatctcatcgattttaggggctatcaattttatcgtaactattttaaatatgcgttgtccaggaatgactgcccacagaacgccattatttgtatgagcggtttttattacagcttttcttttattactttctttacctgttttagctggggctattacgatgctattaacagatagaaattttaatacctcattctttgatccaaatggtggtggtgaccctgttttataccagcatttattt
>Bahamas07__000002624
ttatctggtattcttgctcattctggtggtgctgttgacttagcaatttttagtttacatttagctggtatctcgtctattttaggggctatcaattttatcgtaactattttaaatatgcgttgtccaggaatgactgcccacagaacgcctttgtttgtatgagcggtttttattacagcttttcttttattactttctttacctgttttagctggagctatcacaatgctattaacggatagaaattttaatacttcattctttgatccaaatggtggtggtgaccctgttttataccagcatttattt
>Bahamas07__000014592
attagctggtattcaagctcattctggtgggtccgtagatttagctatttttagtttacatatcgcgggagtatcatcaatcttaggtgctgttaattttatagttaccatcatgaatatgagagccccaggaatgacagctcatagaactccgttgtttgtttgagctgtttttattactgcttttttgcttttattatctttaccggttttagcaggggctataacaatgcttttaacagatagaaattttaatactgctttttttgatccaagcggtggtggtgatccggttttatatcagcatcttttt
>Bahamas07__000171357
tctttctggaattcaagcgcattctggtggttctgtagattgtgcaatttattctttgcatttagctggtgtctcttctattttgggtgcaattaattttattgtaacaatcacaaacatgcgtgctccaggaatgactgcaaatcgaactcctttgtttgtttgagctgtttatattacagcttttttattattattatctttacctgttttagcaggtgcaataactatgttattaactgatcgtaattttaatacttcattttttgatcctaatggtggtggtgatcctgttttatatcaacatttattt
>Bahamas07__000038862
tttagctggtattcaagcacattcaggtggttctgttgactgtgctatttattctttacacttagctggtgtatcttctattttaggagcagtaaattttattgttacaattactaacatgcgtgcacctggaatgtctgcaaatcgaactcctttatttgtttgatctgtttacattacggcttttttacttttactttctttacctgttttagctggtgctattacaatgttattaacagatcgtaattttaatacttctttttttgatcctaatggtggaggagaccctgtgttatatcaacatcttttt
>Bahamas07__000332785
gctttctggaattcaagcacattctggtggttctgttgattgtgctatttattctttacatcttgctggtgtttcatccattttaggtgcaattaattttattgttacgattacaaatatgcgcgctcctggtatgtcagctaatcgaacgccattatttgtttgagctgtttatattactgcgtttttattattactttcattacctgttcttgctggtgcaattacaatgttattaactgaccgtaattttaatacttctttttttgacccaaatggtggtggtgatcctgttttatatcaacatttattt
>Bahamas07__000471399
tttatcaggcattcatgcgcattctggaggttccgttgattgcgccatttattccttacatttagcaggtgtttcttccattttaggggcaatcaactttattgttacaataactaatatgcgtgctcctggaatgactgctaatcgaacacctttgtttgtctgagctgtttatattacagcctttttattattactatcattacctgtgcttgcaggtgccattacaatgctattaacagatcgtaattttaacacttctttctttgatccaaatggaggtggagatcctgtcttatatcaacatcttttt
>Bahamas07__000193870
acttgctggaattcaagcacattctggtggatctgtagattgcgcaatttattcactacatttagctggtgtttcatctattcttggtgcaataaattttatcgttacaatcacaaatatgcgagctccaggaatgactgctaatcgaacacctttgttcgtttgggctgtttatattactgcttttttgcttttattatctttacctgttttggctggtgctataacaatgttactaacagatagaaattttaacacttcattttttgattctaatggtggtggagatccggtgctttatcaacatttattt
>Bahamas07__000026154
attagctggtatacaagcacattctggtggttctgttgattgtgctattttttcattacatttagcgggtgtttcgtcaattttaggtgctattaactttatagtaacaattacaaatatgcgtgcaccaggaatgactgcaaatcgaacaccattatttgtttgagctgtttatattactgcctttttattgttattatcattaccagtgcttgcaggtgctattacgatgttgttaacagatcgtaattttaacacttctttttttgaccctaacggcggtggtgacccagtgttatatcaacatttgttt
>Bahamas07__000120896
attatctggtattcaagcacattctggtgcatctgttgattgtgcgatttattcattacatttagctggtgtttcttcaattttaggtgcaattaattttattgtgacaattacaaatatgcgtgctcctggtatgacggcacatcgaactccattattcgtatgagctgtttatataacagcatttttattattgctttctttacctgttttagctggtgcaatcacaatgttattaacagatcgtaattttaacacagccttttttgattgtgctggaggtggtgatcctgttttatatcaacatttattt
>Bahamas08__000000717
tctagcagggattcaagctcattcaggaggttctgttgatttagcaattttctctcttcatttagccggagtttcgtcgattcttggtgcaattaattttattgtaacaattatgaacatgcgagctccaggaatgactgctcaccgaactcctttatttgtatgagctgtatttattacagctttcttacttttattgtctttaccagttctagcaggagctattacaatgcttttaacagatcgtaactttaatacgtcattcttcgaccctaatggtggaggtgatccagtattgtatcaacacttgttt
>Bahamas08__000001925
tcttgccggcattcaggcgcattcaggtggttctgtagatttagctatttttagtttacacgtagcaggagtatcttcaattcttggtgctgttaattttattgtaacaattatgaatatgagagcacctggtatgactgctcatagaacaccattatttgtttgagccgttttcataactgcttttttacttttattatctttaccggttttagcaggtgcaataactatgctactaactgatagaaactttaatactgctttttttgatcctagtggtggaggtgaccctgtgttatatcaacatttattt
>Bahamas08__000010265
gttatctggtattttagctcattcgggtggggctgttgatttagcaatttttagtttacatctggccggtatttcatctattttaggggctatcaattttatcgtaactattttaaatatgcgttgtccgggaatgactgcccatagaacgccattatttgtatgagcagtttttattacagcttttcttttattactttctttacccgttttggctggagctattacaatgctattaacggatagaaattttaatacttcattctttgatccaaatggcggtggcgatcctgttttataccagcatttattt
>Bahamas08__000011688
gttatctggtattttagctcattcgggtggagctgttgacttagcaatttttagtttacatttagctggtatctcatcgattttaggggctatcaattttatcgtaactattttaaatatgcgttgtccaggaatgactgcccacagaacgccattatttgtatgagcggtttttattacagcttttcttttattactttctttacctgttttagctggggctattacgatgctattaacagatagaaattttaatacctcattctttgatccaaatggtggtggtgaccctgttttataccagcatttattt
>Bahamas08__000002624
ttatctggtattcttgctcattctggtggtgctgttgacttagcaatttttagtttacatttagctggtatctcgtctattttaggggctatcaattttatcgtaactattttaaatatgcgttgtccaggaatgactgcccacagaacgcctttgtttgtatgagcggtttttattacagcttttcttttattactttctttacctgttttagctggagctatcacaatgctattaacggatagaaattttaatacttcattctttgatccaaatggtggtggtgaccctgttttataccagcatttattt
>Bahamas08__000171357
tctttctggaattcaagcgcattctggtggttctgtagattgtgcaatttattctttgcatttagctggtgtctcttctattttgggtgcaattaattttattgtaacaatcacaaacatgcgtgctccaggaatgactgcaaatcgaactcctttgtttgtttgagctgtttatattacagcttttttattattattatctttacctgttttagcaggtgcaataactatgttattaactgatcgtaattttaatacttcattttttgatcctaatggtggtggtgatcctgttttatatcaacatttattt
>Bahamas08__000038862
tttagctggtattcaagcacattcaggtggttctgttgactgtgctatttattctttacacttagctggtgtatcttctattttaggagcagtaaattttattgttacaattactaacatgcgtgcacctggaatgtctgcaaatcgaactcctttatttgtttgatctgtttacattacggcttttttacttttactttctttacctgttttagctggtgctattacaatgttattaacagatcgtaattttaatacttctttttttgatcctaatggtggaggagaccctgtgttatatcaacatcttttt
>Bahamas08__001206712
attatctggaattcaggcgcattctgggggttccgttgattgtgctatttattctcttcatatcgctggtgtttcgtcaattttaggagctattaactttatcgtaaccattactaatatgcgcgctcctggtatgacagcacatcgaacgcccttatttgtttgagccgtatatatcacggcctttttacttttactttctttacctgttttggccggagcaattacgatgttacttactgatcgtaattttaacacttcattttttgatcctaatggtggcggtgatccagtgctttattagcaccttttc
>Bahamas08__000471399
tttatcaggcattcatgcgcattctggaggttccgttgattgcgccatttattccttacatttagcaggtgtttcttccattttaggggcaatcaactttattgttacaataactaatatgcgtgctcctggaatgactgctaatcgaacacctttgtttgtctgagctgtttatattacagcctttttattattactatcattacctgtgcttgcaggtgccattacaatgctattaacagatcgtaattttaacacttctttctttgatccaaatggaggtggagatcctgtcttatatcaacatcttttt
>Bahamas08__000655967
attgtcaggtattcaagcccactcaggtggttctgttgactgtgctatttactcgcttcatattgctggtgtttcttctatcttaggtgctatcaacttcattgttactattacaaatatgcgtgctccaggaatgactgctaatcgtacacctctattcgtttgagctgtttatattactgcgttcttacttctactttctttacccgtattagctggtgcaattacaatgttacttacagaccgtaatttcaatacttctttcttcgatccaaatggtgggggagacccagtgttataccaacacctcttc
>Bahamas08__000414154
attatctggtatccaagcacattctggtggttcagttgactgtgctatttattcattacatttagctggtgtatcttcaattttaggtgctattaatttcattgttactattacaaatatgcgtgcaccaggtatgacagcaaacagaacacctttattcgtttgagctgtttatatcacagcatttttacttttattatcattacctgtattagcaggagctattacaatgcttcttacagaccgtaattttaacacttcgttttttgatccaaacggtggtggtgatcctgtattatatcaacatcttttc
>Bahamas08__000134374
tttagcaggtatacaagcacattctggtggttcagtggattgtgctattttttcattacatttagcaggtgtttcgtcaattttaggtgctattaactttatagtaacaattacaaatatgcgtgcaccaggaatgactgcaaatcgaacaccattatttgtttgagctgtttatattactgcctttttattgttattatcattacctgtgcttgcgggtgctattacaatgttgttaacagatcgtaattttaacacttctttttttgaccctaacggtggtggtgatccagtgttatatcaacatttgttt
>Bahamas08__000193870
acttgctggaattcaagcacattctggtggatctgtagattgcgcaatttattcactacatttagctggtgtttcatctattcttggtgcaataaattttatcgttacaatcacaaatatgcgagctccaggaatgactgctaatcgaacacctttgttcgtttgggctgtttatattactgcttttttgcttttattatctttacctgttttggctggtgctataacaatgttactaacagatagaaattttaacacttcattttttgattctaatggtggtggagatccggtgctttatcaacatttattt
>Bahamas08__000026154
attagctggtatacaagcacattctggtggttctgttgattgtgctattttttcattacatttagcgggtgtttcgtcaattttaggtgctattaactttatagtaacaattacaaatatgcgtgcaccaggaatgactgcaaatcgaacaccattatttgtttgagctgtttatattactgcctttttattgttattatcattaccagtgcttgcaggtgctattacgatgttgttaacagatcgtaattttaacacttctttttttgaccctaacggcggtggtgacccagtgttatatcaacatttgttt
>Bahamas08__000120896
attatctggtattcaagcacattctggtgcatctgttgattgtgcgatttattcattacatttagctggtgtttcttcaattttaggtgcaattaattttattgtgacaattacaaatatgcgtgctcctggtatgacggcacatcgaactccattattcgtatgagctgtttatataacagcatttttattattgctttctttacctgttttagctggtgcaatcacaatgttattaacagatcgtaattttaacacagccttttttgattgtgctggaggtggtgatcctgttttatatcaacatttattt
>Bahamas09__000193870
acttgctggaattcaagcacattctggtggatctgtagattgcgcaatttattcactacatttagctggtgtttcatctattcttggtgcaataaattttatcgttacaatcacaaatatgcgagctccaggaatgactgctaatcgaacacctttgttcgtttgggctgtttatattactgcttttttgcttttattatctttacctgttttggctggtgctataacaatgttactaacagatagaaattttaacacttcattttttgattctaatggtggtggagatccggtgctttatcaacatttattt
>Bahamas10__000000717
tctagcagggattcaagctcattcaggaggttctgttgatttagcaattttctctcttcatttagccggagtttcgtcgattcttggtgcaattaattttattgtaacaattatgaacatgcgagctccaggaatgactgctcaccgaactcctttatttgtatgagctgtatttattacagctttcttacttttattgtctttaccagttctagcaggagctattacaatgcttttaacagatcgtaactttaatacgtcattcttcgaccctaatggtggaggtgatccagtattgtatcaacacttgttt
>Bahamas10__000001925
tcttgccggcattcaggcgcattcaggtggttctgtagatttagctatttttagtttacacgtagcaggagtatcttcaattcttggtgctgttaattttattgtaacaattatgaatatgagagcacctggtatgactgctcatagaacaccattatttgtttgagccgttttcataactgcttttttacttttattatctttaccggttttagcaggtgcaataactatgctactaactgatagaaactttaatactgctttttttgatcctagtggtggaggtgaccctgtgttatatcaacatttattt
>Bahamas10__000010265
gttatctggtattttagctcattcgggtggggctgttgatttagcaatttttagtttacatctggccggtatttcatctattttaggggctatcaattttatcgtaactattttaaatatgcgttgtccgggaatgactgcccatagaacgccattatttgtatgagcagtttttattacagcttttcttttattactttctttacccgttttggctggagctattacaatgctattaacggatagaaattttaatacttcattctttgatccaaatggcggtggcgatcctgttttataccagcatttattt
>Bahamas10__000014379
tttgtctggaattttagctcattctggaggcgctgtcgacttagctatttttagtctgcatctagctggtatttcttcaattttaggcgctataaactttattgtaacgatattaaatatgcgttgtcctggaatgaccgctcatagaacgcctttgtttgtttgagctgtttttatcacggcctttctgcttttactttctcttcctgttttagctggtgctattactatgttactaacagataggaattttaatacttcctttttcgaccccagcggcggcggtgacccagttttgtaccaacacttattt
>Bahamas10__000011688
gttatctggtattttagctcattcgggtggagctgttgacttagcaatttttagtttacatttagctggtatctcatcgattttaggggctatcaattttatcgtaactattttaaatatgcgttgtccaggaatgactgcccacagaacgccattatttgtatgagcggtttttattacagcttttcttttattactttctttacctgttttagctggggctattacgatgctattaacagatagaaattttaatacctcattctttgatccaaatggtggtggtgaccctgttttataccagcatttattt
>Bahamas10__000002624
ttatctggtattcttgctcattctggtggtgctgttgacttagcaatttttagtttacatttagctggtatctcgtctattttaggggctatcaattttatcgtaactattttaaatatgcgttgtccaggaatgactgcccacagaacgcctttgtttgtatgagcggtttttattacagcttttcttttattactttctttacctgttttagctggagctatcacaatgctattaacggatagaaattttaatacttcattctttgatccaaatggtggtggtgaccctgttttataccagcatttattt
>Bahamas10__000014592
attagctggtattcaagctcattctggtgggtccgtagatttagctatttttagtttacatatcgcgggagtatcatcaatcttaggtgctgttaattttatagttaccatcatgaatatgagagccccaggaatgacagctcatagaactccgttgtttgtttgagctgtttttattactgcttttttgcttttattatctttaccggttttagcaggggctataacaatgcttttaacagatagaaattttaatactgctttttttgatccaagcggtggtggtgatccggttttatatcagcatcttttt
>Bahamas10__000038862
tttagctggtattcaagcacattcaggtggttctgttgactgtgctatttattctttacacttagctggtgtatcttctattttaggagcagtaaattttattgttacaattactaacatgcgtgcacctggaatgtctgcaaatcgaactcctttatttgtttgatctgtttacattacggcttttttacttttactttctttacctgttttagctggtgctattacaatgttattaacagatcgtaattttaatacttctttttttgatcctaatggtggaggagaccctgtgttatatcaacatcttttt
>Bahamas10__000323127
attagcaggaattcaagcacattcgggaggttctgttgactgtgcaatttattctcttcacttagctggtgtttcttcaattttaggagccattaattttattgtaacaataacaaatatgcgtgcgccaggaatgtcagcaaaccgaacacctttatttgtttgagctgtttacattacagcatttttattattattatcgttaccagtacttgcaggtgcaataacgatgttacttacagatcgtaattttaatacagcattttttgatccaaatggtggtggtgatccggtactttatcaacaccttttc
>Bahamas10__000134374
tttagcaggtatacaagcacattctggtggttcagtggattgtgctattttttcattacatttagcaggtgtttcgtcaattttaggtgctattaactttatagtaacaattacaaatatgcgtgcaccaggaatgactgcaaatcgaacaccattatttgtttgagctgtttatattactgcctttttattgttattatcattacctgtgcttgcgggtgctattacaatgttgttaacagatcgtaattttaacacttctttttttgaccctaacggtggtggtgatccagtgttatatcaacatttgttt
>Bahamas10__000026154
attagctggtatacaagcacattctggtggttctgttgattgtgctattttttcattacatttagcgggtgtttcgtcaattttaggtgctattaactttatagtaacaattacaaatatgcgtgcaccaggaatgactgcaaatcgaacaccattatttgtttgagctgtttatattactgcctttttattgttattatcattaccagtgcttgcaggtgctattacgatgttgttaacagatcgtaattttaacacttctttttttgaccctaacggcggtggtgacccagtgttatatcaacatttgttt
>Bahamas11__000000717
tctagcagggattcaagctcattcaggaggttctgttgatttagcaattttctctcttcatttagccggagtttcgtcgattcttggtgcaattaattttattgtaacaattatgaacatgcgagctccaggaatgactgctcaccgaactcctttatttgtatgagctgtatttattacagctttcttacttttattgtctttaccagttctagcaggagctattacaatgcttttaacagatcgtaactttaatacgtcattcttcgaccctaatggtggaggtgatccagtattgtatcaacacttgttt
>Bahamas11__000157991
actttctggtattcaagctcactctggaggttcagtagattgtgcaatttattcacttcacttagcaggtgtttcttcaattttaggagctgtgaattttattgttacaattacaaatatgcgagctccaggtatgacggctaacagaacacctttatttgtatgagctgtgtacattactgctttcttacttttactttctttacctgttttagccggagcaattacaatgcttttaacagatcgtaacttcaatacttcattctttgaccctaatggtggtggtgaccctgtactttatcaacacttattc
>Bahamas11__000001925
tcttgccggcattcaggcgcattcaggtggttctgtagatttagctatttttagtttacacgtagcaggagtatcttcaattcttggtgctgttaattttattgtaacaattatgaatatgagagcacctggtatgactgctcatagaacaccattatttgtttgagccgttttcataactgcttttttacttttattatctttaccggttttagcaggtgcaataactatgctactaactgatagaaactttaatactgctttttttgatcctagtggtggaggtgaccctgtgttatatcaacatttattt
>Bahamas11__000010265
gttatctggtattttagctcattcgggtggggctgttgatttagcaatttttagtttacatctggccggtatttcatctattttaggggctatcaattttatcgtaactattttaaatatgcgttgtccgggaatgactgcccatagaacgccattatttgtatgagcagtttttattacagcttttcttttattactttctttacccgttttggctggagctattacaatgctattaacggatagaaattttaatacttcattctttgatccaaatggcggtggcgatcctgttttataccagcatttattt
>Bahamas11__000014379
tttgtctggaattttagctcattctggaggcgctgtcgacttagctatttttagtctgcatctagctggtatttcttcaattttaggcgctataaactttattgtaacgatattaaatatgcgttgtcctggaatgaccgctcatagaacgcctttgtttgtttgagctgtttttatcacggcctttctgcttttactttctcttcctgttttagctggtgctattactatgttactaacagataggaattttaatacttcctttttcgaccccagcggcggcggtgacccagttttgtaccaacacttattt
>Bahamas11__000011688
gttatctggtattttagctcattcgggtggagctgttgacttagcaatttttagtttacatttagctggtatctcatcgattttaggggctatcaattttatcgtaactattttaaatatgcgttgtccaggaatgactgcccacagaacgccattatttgtatgagcggtttttattacagcttttcttttattactttctttacctgttttagctggggctattacgatgctattaacagatagaaattttaatacctcattctttgatccaaatggtggtggtgaccctgttttataccagcatttattt
>Bahamas11__000002624
ttatctggtattcttgctcattctggtggtgctgttgacttagcaatttttagtttacatttagctggtatctcgtctattttaggggctatcaattttatcgtaactattttaaatatgcgttgtccaggaatgactgcccacagaacgcctttgtttgtatgagcggtttttattacagcttttcttttattactttctttacctgttttagctggagctatcacaatgctattaacggatagaaattttaatacttcattctttgatccaaatggtggtggtgaccctgttttataccagcatttattt
>Bahamas11__000014592
attagctggtattcaagctcattctggtgggtccgtagatttagctatttttagtttacatatcgcgggagtatcatcaatcttaggtgctgttaattttatagttaccatcatgaatatgagagccccaggaatgacagctcatagaactccgttgtttgtttgagctgtttttattactgcttttttgcttttattatctttaccggttttagcaggggctataacaatgcttttaacagatagaaattttaatactgctttttttgatccaagcggtggtggtgatccggttttatatcagcatcttttt
>Bahamas11__000038862
tttagctggtattcaagcacattcaggtggttctgttgactgtgctatttattctttacacttagctggtgtatcttctattttaggagcagtaaattttattgttacaattactaacatgcgtgcacctggaatgtctgcaaatcgaactcctttatttgtttgatctgtttacattacggcttttttacttttactttctttacctgttttagctggtgctattacaatgttattaacagatcgtaattttaatacttctttttttgatcctaatggtggaggagaccctgtgttatatcaacatcttttt
>Bahamas11__000134374
tttagcaggtatacaagcacattctggtggttcagtggattgtgctattttttcattacatttagcaggtgtttcgtcaattttaggtgctattaactttatagtaacaattacaaatatgcgtgcaccaggaatgactgcaaatcgaacaccattatttgtttgagctgtttatattactgcctttttattgttattatcattacctgtgcttgcgggtgctattacaatgttgttaacagatcgtaattttaacacttctttttttgaccctaacggtggtggtgatccagtgttatatcaacatttgttt
>Bahamas11__000026154
attagctggtatacaagcacattctggtggttctgttgattgtgctattttttcattacatttagcgggtgtttcgtcaattttaggtgctattaactttatagtaacaattacaaatatgcgtgcaccaggaatgactgcaaatcgaacaccattatttgtttgagctgtttatattactgcctttttattgttattatcattaccagtgcttgcaggtgctattacgatgttgttaacagatcgtaattttaacacttctttttttgaccctaacggcggtggtgacccagtgttatatcaacatttgttt
>Bahamas12__000000717
tctagcagggattcaagctcattcaggaggttctgttgatttagcaattttctctcttcatttagccggagtttcgtcgattcttggtgcaattaattttattgtaacaattatgaacatgcgagctccaggaatgactgctcaccgaactcctttatttgtatgagctgtatttattacagctttcttacttttattgtctttaccagttctagcaggagctattacaatgcttttaacagatcgtaactttaatacgtcattcttcgaccctaatggtggaggtgatccagtattgtatcaacacttgttt
>Bahamas12__000001925
tcttgccggcattcaggcgcattcaggtggttctgtagatttagctatttttagtttacacgtagcaggagtatcttcaattcttggtgctgttaattttattgtaacaattatgaatatgagagcacctggtatgactgctcatagaacaccattatttgtttgagccgttttcataactgcttttttacttttattatctttaccggttttagcaggtgcaataactatgctactaactgatagaaactttaatactgctttttttgatcctagtggtggaggtgaccctgtgttatatcaacatttattt
>Bahamas12__000010265
gttatctggtattttagctcattcgggtggggctgttgatttagcaatttttagtttacatctggccggtatttcatctattttaggggctatcaattttatcgtaactattttaaatatgcgttgtccgggaatgactgcccatagaacgccattatttgtatgagcagtttttattacagcttttcttttattactttctttacccgttttggctggagctattacaatgctattaacggatagaaattttaatacttcattctttgatccaaatggcggtggcgatcctgttttataccagcatttattt
>Bahamas12__000014379
tttgtctggaattttagctcattctggaggcgctgtcgacttagctatttttagtctgcatctagctggtatttcttcaattttaggcgctataaactttattgtaacgatattaaatatgcgttgtcctggaatgaccgctcatagaacgcctttgtttgtttgagctgtttttatcacggcctttctgcttttactttctcttcctgttttagctggtgctattactatgttactaacagataggaattttaatacttcctttttcgaccccagcggcggcggtgacccagttttgtaccaacacttattt
>Bahamas12__000011688
gttatctggtattttagctcattcgggtggagctgttgacttagcaatttttagtttacatttagctggtatctcatcgattttaggggctatcaattttatcgtaactattttaaatatgcgttgtccaggaatgactgcccacagaacgccattatttgtatgagcggtttttattacagcttttcttttattactttctttacctgttttagctggggctattacgatgctattaacagatagaaattttaatacctcattctttgatccaaatggtggtggtgaccctgttttataccagcatttattt
>Bahamas12__000002624
ttatctggtattcttgctcattctggtggtgctgttgacttagcaatttttagtttacatttagctggtatctcgtctattttaggggctatcaattttatcgtaactattttaaatatgcgttgtccaggaatgactgcccacagaacgcctttgtttgtatgagcggtttttattacagcttttcttttattactttctttacctgttttagctggagctatcacaatgctattaacggatagaaattttaatacttcattctttgatccaaatggtggtggtgaccctgttttataccagcatttattt
>Bahamas13__000000717
tctagcagggattcaagctcattcaggaggttctgttgatttagcaattttctctcttcatttagccggagtttcgtcgattcttggtgcaattaattttattgtaacaattatgaacatgcgagctccaggaatgactgctcaccgaactcctttatttgtatgagctgtatttattacagctttcttacttttattgtctttaccagttctagcaggagctattacaatgcttttaacagatcgtaactttaatacgtcattcttcgaccctaatggtggaggtgatccagtattgtatcaacacttgttt
>Bahamas13__000157991
actttctggtattcaagctcactctggaggttcagtagattgtgcaatttattcacttcacttagcaggtgtttcttcaattttaggagctgtgaattttattgttacaattacaaatatgcgagctccaggtatgacggctaacagaacacctttatttgtatgagctgtgtacattactgctttcttacttttactttctttacctgttttagccggagcaattacaatgcttttaacagatcgtaacttcaatacttcattctttgaccctaatggtggtggtgaccctgtactttatcaacacttattc
>Bahamas13__000001925
tcttgccggcattcaggcgcattcaggtggttctgtagatttagctatttttagtttacacgtagcaggagtatcttcaattcttggtgctgttaattttattgtaacaattatgaatatgagagcacctggtatgactgctcatagaacaccattatttgtttgagccgttttcataactgcttttttacttttattatctttaccggttttagcaggtgcaataactatgctactaactgatagaaactttaatactgctttttttgatcctagtggtggaggtgaccctgtgttatatcaacatttattt
>Bahamas13__000010265
gttatctggtattttagctcattcgggtggggctgttgatttagcaatttttagtttacatctggccggtatttcatctattttaggggctatcaattttatcgtaactattttaaatatgcgttgtccgggaatgactgcccatagaacgccattatttgtatgagcagtttttattacagcttttcttttattactttctttacccgttttggctggagctattacaatgctattaacggatagaaattttaatacttcattctttgatccaaatggcggtggcgatcctgttttataccagcatttattt
>Bahamas13__000014379
tttgtctggaattttagctcattctggaggcgctgtcgacttagctatttttagtctgcatctagctggtatttcttcaattttaggcgctataaactttattgtaacgatattaaatatgcgttgtcctggaatgaccgctcatagaacgcctttgtttgtttgagctgtttttatcacggcctttctgcttttactttctcttcctgttttagctggtgctattactatgttactaacagataggaattttaatacttcctttttcgaccccagcggcggcggtgacccagttttgtaccaacacttattt
>Bahamas13__000011688
gttatctggtattttagctcattcgggtggagctgttgacttagcaatttttagtttacatttagctggtatctcatcgattttaggggctatcaattttatcgtaactattttaaatatgcgttgtccaggaatgactgcccacagaacgccattatttgtatgagcggtttttattacagcttttcttttattactttctttacctgttttagctggggctattacgatgctattaacagatagaaattttaatacctcattctttgatccaaatggtggtggtgaccctgttttataccagcatttattt
>Bahamas13__000002624
ttatctggtattcttgctcattctggtggtgctgttgacttagcaatttttagtttacatttagctggtatctcgtctattttaggggctatcaattttatcgtaactattttaaatatgcgttgtccaggaatgactgcccacagaacgcctttgtttgtatgagcggtttttattacagcttttcttttattactttctttacctgttttagctggagctatcacaatgctattaacggatagaaattttaatacttcattctttgatccaaatggtggtggtgaccctgttttataccagcatttattt
>Bahamas13__000014592
attagctggtattcaagctcattctggtgggtccgtagatttagctatttttagtttacatatcgcgggagtatcatcaatcttaggtgctgttaattttatagttaccatcatgaatatgagagccccaggaatgacagctcatagaactccgttgtttgtttgagctgtttttattactgcttttttgcttttattatctttaccggttttagcaggggctataacaatgcttttaacagatagaaattttaatactgctttttttgatccaagcggtggtggtgatccggttttatatcagcatcttttt
>Bahamas13__000038862
tttagctggtattcaagcacattcaggtggttctgttgactgtgctatttattctttacacttagctggtgtatcttctattttaggagcagtaaattttattgttacaattactaacatgcgtgcacctggaatgtctgcaaatcgaactcctttatttgtttgatctgtttacattacggcttttttacttttactttctttacctgttttagctggtgctattacaatgttattaacagatcgtaattttaatacttctttttttgatcctaatggtggaggagaccctgtgttatatcaacatcttttt
>Bahamas13__000461817
tttatcaggtattcaagcacactctggtggttctgttgactgtgcaatttattcacttcatattgcaggtgtttcttcaattttaggtgctattaactttattgttactatcactaatatgcgtgctcctggtatgactgcaaaccgaactcctttgtttgtttgagctgtttatatcactgctttcttattattgttatctttacctgttttagctggtgccatcactatgttacttacagatcgtaattttaacacatctttctttgacccaaatggtggtggtgatcctgttttgtatcaacacttattt
>Bahamas13__000193870
acttgctggaattcaagcacattctggtggatctgtagattgcgcaatttattcactacatttagctggtgtttcatctattcttggtgcaataaattttatcgttacaatcacaaatatgcgagctccaggaatgactgctaatcgaacacctttgttcgtttgggctgtttatattactgcttttttgcttttattatctttacctgttttggctggtgctataacaatgttactaacagatagaaattttaacacttcattttttgattctaatggtggtggagatccggtgctttatcaacatttattt
>Bahamas13__000026154
attagctggtatacaagcacattctggtggttctgttgattgtgctattttttcattacatttagcgggtgtttcgtcaattttaggtgctattaactttatagtaacaattacaaatatgcgtgcaccaggaatgactgcaaatcgaacaccattatttgtttgagctgtttatattactgcctttttattgttattatcattaccagtgcttgcaggtgctattacgatgttgttaacagatcgtaattttaacacttctttttttgaccctaacggcggtggtgacccagtgttatatcaacatttgttt
>Bahamas13__000120896
attatctggtattcaagcacattctggtgcatctgttgattgtgcgatttattcattacatttagctggtgtttcttcaattttaggtgcaattaattttattgtgacaattacaaatatgcgtgctcctggtatgacggcacatcgaactccattattcgtatgagctgtttatataacagcatttttattattgctttctttacctgttttagctggtgcaatcacaatgttattaacagatcgtaattttaacacagccttttttgattgtgctggaggtggtgatcctgttttatatcaacatttattt
>Bahamas14__000000717
tctagcagggattcaagctcattcaggaggttctgttgatttagcaattttctctcttcatttagccggagtttcgtcgattcttggtgcaattaattttattgtaacaattatgaacatgcgagctccaggaatgactgctcaccgaactcctttatttgtatgagctgtatttattacagctttcttacttttattgtctttaccagttctagcaggagctattacaatgcttttaacagatcgtaactttaatacgtcattcttcgaccctaatggtggaggtgatccagtattgtatcaacacttgttt
>Bahamas14__000001925
tcttgccggcattcaggcgcattcaggtggttctgtagatttagctatttttagtttacacgtagcaggagtatcttcaattcttggtgctgttaattttattgtaacaattatgaatatgagagcacctggtatgactgctcatagaacaccattatttgtttgagccgttttcataactgcttttttacttttattatctttaccggttttagcaggtgcaataactatgctactaactgatagaaactttaatactgctttttttgatcctagtggtggaggtgaccctgtgttatatcaacatttattt
>Bahamas14__000010265
gttatctggtattttagctcattcgggtggggctgttgatttagcaatttttagtttacatctggccggtatttcatctattttaggggctatcaattttatcgtaactattttaaatatgcgttgtccgggaatgactgcccatagaacgccattatttgtatgagcagtttttattacagcttttcttttattactttctttacccgttttggctggagctattacaatgctattaacggatagaaattttaatacttcattctttgatccaaatggcggtggcgatcctgttttataccagcatttattt
>Bahamas14__000014379
tttgtctggaattttagctcattctggaggcgctgtcgacttagctatttttagtctgcatctagctggtatttcttcaattttaggcgctataaactttattgtaacgatattaaatatgcgttgtcctggaatgaccgctcatagaacgcctttgtttgtttgagctgtttttatcacggcctttctgcttttactttctcttcctgttttagctggtgctattactatgttactaacagataggaattttaatacttcctttttcgaccccagcggcggcggtgacccagttttgtaccaacacttattt
>Bahamas14__000011688
gttatctggtattttagctcattcgggtggagctgttgacttagcaatttttagtttacatttagctggtatctcatcgattttaggggctatcaattttatcgtaactattttaaatatgcgttgtccaggaatgactgcccacagaacgccattatttgtatgagcggtttttattacagcttttcttttattactttctttacctgttttagctggggctattacgatgctattaacagatagaaattttaatacctcattctttgatccaaatggtggtggtgaccctgttttataccagcatttattt
>Bahamas14__000002624
ttatctggtattcttgctcattctggtggtgctgttgacttagcaatttttagtttacatttagctggtatctcgtctattttaggggctatcaattttatcgtaactattttaaatatgcgttgtccaggaatgactgcccacagaacgcctttgtttgtatgagcggtttttattacagcttttcttttattactttctttacctgttttagctggagctatcacaatgctattaacggatagaaattttaatacttcattctttgatccaaatggtggtggtgaccctgttttataccagcatttattt
>Bahamas14__000014592
attagctggtattcaagctcattctggtgggtccgtagatttagctatttttagtttacatatcgcgggagtatcatcaatcttaggtgctgttaattttatagttaccatcatgaatatgagagccccaggaatgacagctcatagaactccgttgtttgtttgagctgtttttattactgcttttttgcttttattatctttaccggttttagcaggggctataacaatgcttttaacagatagaaattttaatactgctttttttgatccaagcggtggtggtgatccggttttatatcagcatcttttt
>Bahamas14__000315175
tttatctggaattcaagcgcactcaggtggttcagtcgattgtgcgatttattctttacacattgcaggtgtttcttcaattttaggagcaattaattttatcgttacaattactaacatgcgtgctcctggaatgacagctaatcgtacgccattgtttgtatgagctgtttatattacagcgtttttactcttattatctttacccgttttagctggagcaattactatgttattaacagatcgtaattttaacacttctttttttgatcctaatggcggaggtgatccagtactttatcaacacctgttc
>Bahamas14__000134374
tttagcaggtatacaagcacattctggtggttcagtggattgtgctattttttcattacatttagcaggtgtttcgtcaattttaggtgctattaactttatagtaacaattacaaatatgcgtgcaccaggaatgactgcaaatcgaacaccattatttgtttgagctgtttatattactgcctttttattgttattatcattacctgtgcttgcgggtgctattacaatgttgttaacagatcgtaattttaacacttctttttttgaccctaacggtggtggtgatccagtgttatatcaacatttgttt
>Bahamas14__000026154
attagctggtatacaagcacattctggtggttctgttgattgtgctattttttcattacatttagcgggtgtttcgtcaattttaggtgctattaactttatagtaacaattacaaatatgcgtgcaccaggaatgactgcaaatcgaacaccattatttgtttgagctgtttatattactgcctttttattgttattatcattaccagtgcttgcaggtgctattacgatgttgttaacagatcgtaattttaacacttctttttttgaccctaacggcggtggtgacccagtgttatatcaacatttgttt
>Bahamas14__000120896
attatctggtattcaagcacattctggtgcatctgttgattgtgcgatttattcattacatttagctggtgtttcttcaattttaggtgcaattaattttattgtgacaattacaaatatgcgtgctcctggtatgacggcacatcgaactccattattcgtatgagctgtttatataacagcatttttattattgctttctttacctgttttagctggtgcaatcacaatgttattaacagatcgtaattttaacacagccttttttgattgtgctggaggtggtgatcctgttttatatcaacatttattt
>Belize_01__000000717
tctagcagggattcaagctcattcaggaggttctgttgatttagcaattttctctcttcatttagccggagtttcgtcgattcttggtgcaattaattttattgtaacaattatgaacatgcgagctccaggaatgactgctcaccgaactcctttatttgtatgagctgtatttattacagctttcttacttttattgtctttaccagttctagcaggagctattacaatgcttttaacagatcgtaactttaatacgtcattcttcgaccctaatggtggaggtgatccagtattgtatcaacacttgttt
>Belize_01__000010265
gttatctggtattttagctcattcgggtggggctgttgatttagcaatttttagtttacatctggccggtatttcatctattttaggggctatcaattttatcgtaactattttaaatatgcgttgtccgggaatgactgcccatagaacgccattatttgtatgagcagtttttattacagcttttcttttattactttctttacccgttttggctggagctattacaatgctattaacggatagaaattttaatacttcattctttgatccaaatggcggtggcgatcctgttttataccagcatttattt
>Belize_01__000011688
gttatctggtattttagctcattcgggtggagctgttgacttagcaatttttagtttacatttagctggtatctcatcgattttaggggctatcaattttatcgtaactattttaaatatgcgttgtccaggaatgactgcccacagaacgccattatttgtatgagcggtttttattacagcttttcttttattactttctttacctgttttagctggggctattacgatgctattaacagatagaaattttaatacctcattctttgatccaaatggtggtggtgaccctgttttataccagcatttattt
>Belize_01__000656098
attatctggtattttagctcactccggtggttccgttgattgcgctatttattcactacatttagctggtgtttcttctattttaggtgcgatcaactttattgttacaattactaatatgcgtgcgcctggtatgactgcaaatcgaactcctttatttgtttgagctgtttatatcacagcttttttattattactttcattacctgttttagctggtgcaatcacaatgcttttaactgatcgtaattttaacacatctttttttgatccaaattctggaggaggagatcctgtgttataccaacatttattc
>Belize_01__000026154
attagctggtatacaagcacattctggtggttctgttgattgtgctattttttcattacatttagcgggtgtttcgtcaattttaggtgctattaactttatagtaacaattacaaatatgcgtgcaccaggaatgactgcaaatcgaacaccattatttgtttgagctgtttatattactgcctttttattgttattatcattaccagtgcttgcaggtgctattacgatgttgttaacagatcgtaattttaacacttctttttttgaccctaacggcggtggtgacccagtgttatatcaacatttgttt
>Belize_02__000000717
tctagcagggattcaagctcattcaggaggttctgttgatttagcaattttctctcttcatttagccggagtttcgtcgattcttggtgcaattaattttattgtaacaattatgaacatgcgagctccaggaatgactgctcaccgaactcctttatttgtatgagctgtatttattacagctttcttacttttattgtctttaccagttctagcaggagctattacaatgcttttaacagatcgtaactttaatacgtcattcttcgaccctaatggtggaggtgatccagtattgtatcaacacttgttt
>Belize_02__000011688
gttatctggtattttagctcattcgggtggagctgttgacttagcaatttttagtttacatttagctggtatctcatcgattttaggggctatcaattttatcgtaactattttaaatatgcgttgtccaggaatgactgcccacagaacgccattatttgtatgagcggtttttattacagcttttcttttattactttctttacctgttttagctggggctattacgatgctattaacagatagaaattttaatacctcattctttgatccaaatggtggtggtgaccctgttttataccagcatttattt
>Belize_02__000002624
ttatctggtattcttgctcattctggtggtgctgttgacttagcaatttttagtttacatttagctggtatctcgtctattttaggggctatcaattttatcgtaactattttaaatatgcgttgtccaggaatgactgcccacagaacgcctttgtttgtatgagcggtttttattacagcttttcttttattactttctttacctgttttagctggagctatcacaatgctattaacggatagaaattttaatacttcattctttgatccaaatggtggtggtgaccctgttttataccagcatttattt
>Belize_02__000038862
tttagctggtattcaagcacattcaggtggttctgttgactgtgctatttattctttacacttagctggtgtatcttctattttaggagcagtaaattttattgttacaattactaacatgcgtgcacctggaatgtctgcaaatcgaactcctttatttgtttgatctgtttacattacggcttttttacttttactttctttacctgttttagctggtgctattacaatgttattaacagatcgtaattttaatacttctttttttgatcctaatggtggaggagaccctgtgttatatcaacatcttttt
>Belize_02__000178274
attatctggaattcaagcacattctggtggttctgttgatgctgctatttattctttacacttagctggtgtttcgtcaattttaggtgcaattaattttatcgttactattactaacatgcgtgcacctggtatgactgctaatcgaacaccattatttgtttgagctgtttacattacagcctttttattattactttcattacctgttttagcaggtgctatcacaatgcttctgactgatcgtaattttaatacatctttctttgactctaatggtggtggtgatcctgttttatatcaacaccttttc
>Belize_02__000193870
acttgctggaattcaagcacattctggtggatctgtagattgcgcaatttattcactacatttagctggtgtttcatctattcttggtgcaataaattttatcgttacaatcacaaatatgcgagctccaggaatgactgctaatcgaacacctttgttcgtttgggctgtttatattactgcttttttgcttttattatctttacctgttttggctggtgctataacaatgttactaacagatagaaattttaacacttcattttttgattctaatggtggtggagatccggtgctttatcaacatttattt
>Belize_02__000026154
attagctggtatacaagcacattctggtggttctgttgattgtgctattttttcattacatttagcgggtgtttcgtcaattttaggtgctattaactttatagtaacaattacaaatatgcgtgcaccaggaatgactgcaaatcgaacaccattatttgtttgagctgtttatattactgcctttttattgttattatcattaccagtgcttgcaggtgctattacgatgttgttaacagatcgtaattttaacacttctttttttgaccctaacggcggtggtgacccagtgttatatcaacatttgttt
>Belize_03__000000717
tctagcagggattcaagctcattcaggaggttctgttgatttagcaattttctctcttcatttagccggagtttcgtcgattcttggtgcaattaattttattgtaacaattatgaacatgcgagctccaggaatgactgctcaccgaactcctttatttgtatgagctgtatttattacagctttcttacttttattgtctttaccagttctagcaggagctattacaatgcttttaacagatcgtaactttaatacgtcattcttcgaccctaatggtggaggtgatccagtattgtatcaacacttgttt
>Belize_03__000010265
gttatctggtattttagctcattcgggtggggctgttgatttagcaatttttagtttacatctggccggtatttcatctattttaggggctatcaattttatcgtaactattttaaatatgcgttgtccgggaatgactgcccatagaacgccattatttgtatgagcagtttttattacagcttttcttttattactttctttacccgttttggctggagctattacaatgctattaacggatagaaattttaatacttcattctttgatccaaatggcggtggcgatcctgttttataccagcatttattt
>Belize_03__000011688
gttatctggtattttagctcattcgggtggagctgttgacttagcaatttttagtttacatttagctggtatctcatcgattttaggggctatcaattttatcgtaactattttaaatatgcgttgtccaggaatgactgcccacagaacgccattatttgtatgagcggtttttattacagcttttcttttattactttctttacctgttttagctggggctattacgatgctattaacagatagaaattttaatacctcattctttgatccaaatggtggtggtgaccctgttttataccagcatttattt
>Belize_03__000656098
attatctggtattttagctcactccggtggttccgttgattgcgctatttattcactacatttagctggtgtttcttctattttaggtgcgatcaactttattgttacaattactaatatgcgtgcgcctggtatgactgcaaatcgaactcctttatttgtttgagctgtttatatcacagcttttttattattactttcattacctgttttagctggtgcaatcacaatgcttttaactgatcgtaattttaacacatctttttttgatccaaattctggaggaggagatcctgtgttataccaacatttattc
>Belize_03__000193870
acttgctggaattcaagcacattctggtggatctgtagattgcgcaatttattcactacatttagctggtgtttcatctattcttggtgcaataaattttatcgttacaatcacaaatatgcgagctccaggaatgactgctaatcgaacacctttgttcgtttgggctgtttatattactgcttttttgcttttattatctttacctgttttggctggtgctataacaatgttactaacagatagaaattttaacacttcattttttgattctaatggtggtggagatccggtgctttatcaacatttattt
>Belize_03__000026154
attagctggtatacaagcacattctggtggttctgttgattgtgctattttttcattacatttagcgggtgtttcgtcaattttaggtgctattaactttatagtaacaattacaaatatgcgtgcaccaggaatgactgcaaatcgaacaccattatttgtttgagctgtttatattactgcctttttattgttattatcattaccagtgcttgcaggtgctattacgatgttgttaacagatcgtaattttaacacttctttttttgaccctaacggcggtggtgacccagtgttatatcaacatttgttt
>Belize_04__000000717
tctagcagggattcaagctcattcaggaggttctgttgatttagcaattttctctcttcatttagccggagtttcgtcgattcttggtgcaattaattttattgtaacaattatgaacatgcgagctccaggaatgactgctcaccgaactcctttatttgtatgagctgtatttattacagctttcttacttttattgtctttaccagttctagcaggagctattacaatgcttttaacagatcgtaactttaatacgtcattcttcgaccctaatggtggaggtgatccagtattgtatcaacacttgttt
>Belize_04__000157991
actttctggtattcaagctcactctggaggttcagtagattgtgcaatttattcacttcacttagcaggtgtttcttcaattttaggagctgtgaattttattgttacaattacaaatatgcgagctccaggtatgacggctaacagaacacctttatttgtatgagctgtgtacattactgctttcttacttttactttctttacctgttttagccggagcaattacaatgcttttaacagatcgtaacttcaatacttcattctttgaccctaatggtggtggtgaccctgtactttatcaacacttattc
>Belize_04__002590936
attagcgggtattcaagctcattctggaggatccgttgattgcgcgattttttctctacatatcgctggtgtgtcttcaatcttaggtgctattaattttattgttactattagtaatatgcgtgctcctggaatgacagctaatcgtacacctttattcgtttgagctgtttttattacagcttttttacttttattgtctttaccggtacttgcgggtgcaattacaatgcttcttacagaccgtaattttaatacgtcgttctttgaccctaatggtggtggtgatcctgtattatatcaacatttgttt
>Belize_04__000001925
tcttgccggcattcaggcgcattcaggtggttctgtagatttagctatttttagtttacacgtagcaggagtatcttcaattcttggtgctgttaattttattgtaacaattatgaatatgagagcacctggtatgactgctcatagaacaccattatttgtttgagccgttttcataactgcttttttacttttattatctttaccggttttagcaggtgcaataactatgctactaactgatagaaactttaatactgctttttttgatcctagtggtggaggtgaccctgtgttatatcaacatttattt
>Belize_04__000011688
gttatctggtattttagctcattcgggtggagctgttgacttagcaatttttagtttacatttagctggtatctcatcgattttaggggctatcaattttatcgtaactattttaaatatgcgttgtccaggaatgactgcccacagaacgccattatttgtatgagcggtttttattacagcttttcttttattactttctttacctgttttagctggggctattacgatgctattaacagatagaaattttaatacctcattctttgatccaaatggtggtggtgaccctgttttataccagcatttattt
>Belize_04__000002624
ttatctggtattcttgctcattctggtggtgctgttgacttagcaatttttagtttacatttagctggtatctcgtctattttaggggctatcaattttatcgtaactattttaaatatgcgttgtccaggaatgactgcccacagaacgcctttgtttgtatgagcggtttttattacagcttttcttttattactttctttacctgttttagctggagctatcacaatgctattaacggatagaaattttaatacttcattctttgatccaaatggtggtggtgaccctgttttataccagcatttattt
>Belize_04__000014592
attagctggtattcaagctcattctggtgggtccgtagatttagctatttttagtttacatatcgcgggagtatcatcaatcttaggtgctgttaattttatagttaccatcatgaatatgagagccccaggaatgacagctcatagaactccgttgtttgtttgagctgtttttattactgcttttttgcttttattatctttaccggttttagcaggggctataacaatgcttttaacagatagaaattttaatactgctttttttgatccaagcggtggtggtgatccggttttatatcagcatcttttt
>Belize_04__000171357
tctttctggaattcaagcgcattctggtggttctgtagattgtgcaatttattctttgcatttagctggtgtctcttctattttgggtgcaattaattttattgtaacaatcacaaacatgcgtgctccaggaatgactgcaaatcgaactcctttgtttgtttgagctgtttatattacagcttttttattattattatctttacctgttttagcaggtgcaataactatgttattaactgatcgtaattttaatacttcattttttgatcctaatggtggtggtgatcctgttttatatcaacatttattt
>Belize_04__000332785
gctttctggaattcaagcacattctggtggttctgttgattgtgctatttattctttacatcttgctggtgtttcatccattttaggtgcaattaattttattgttacgattacaaatatgcgcgctcctggtatgtcagctaatcgaacgccattatttgtttgagctgtttatattactgcgtttttattattactttcattacctgttcttgctggtgcaattacaatgttattaactgaccgtaattttaatacttctttttttgacccaaatggtggtggtgatcctgttttatatcaacatttattt
>Belize_04__000420439
attatctggtattttagcacattctggtggttctgttgactgtgcgatttactctctacatttagcaggtgtttcttcaattcttggagcaattaattttattgtaactattactaatatgcgtgcacctggtatgacagctaatcgaacacctttatttgtttgagctgtttatattacagcttttttacttttactttcattacctgttcttgctggtgccatcacaatgttattaacagaccgtaattttaatacgtcattttttgacccaaatgctggaggtgaccctgttttatatcaacatctattc
>Belize_04__000461817
tttatcaggtattcaagcacactctggtggttctgttgactgtgcaatttattcacttcatattgcaggtgtttcttcaattttaggtgctattaactttattgttactatcactaatatgcgtgctcctggtatgactgcaaaccgaactcctttgtttgtttgagctgtttatatcactgctttcttattattgttatctttacctgttttagctggtgccatcactatgttacttacagatcgtaattttaacacatctttctttgacccaaatggtggtggtgatcctgttttgtatcaacacttattt
>Belize_04__000193870
acttgctggaattcaagcacattctggtggatctgtagattgcgcaatttattcactacatttagctggtgtttcatctattcttggtgcaataaattttatcgttacaatcacaaatatgcgagctccaggaatgactgctaatcgaacacctttgttcgtttgggctgtttatattactgcttttttgcttttattatctttacctgttttggctggtgctataacaatgttactaacagatagaaattttaacacttcattttttgattctaatggtggtggagatccggtgctttatcaacatttattt
>Belize_04__000136994
ttagctggaatacaagcacattctggaggatccgttgattgtgctatttattcattgcatttagctggtgtttcttctattttaggagctgttaattttattgtaacaataacaaatatgcgtgctccaggtcttactgcaaatagaacacctttatttgtttgagccgtttatatcactgcttttttacttttactttcattaccagtgcttgcaggcgcgatcacaatgttgctaacagatcgaaattttaacacatctttctttgactctaatggcggtggtgatcctgtgctgtaccaacatctgttc
>Belize_04__000120896
attatctggtattcaagcacattctggtgcatctgttgattgtgcgatttattcattacatttagctggtgtttcttcaattttaggtgcaattaattttattgtgacaattacaaatatgcgtgctcctggtatgacggcacatcgaactccattattcgtatgagctgtttatataacagcatttttattattgctttctttacctgttttagctggtgcaatcacaatgttattaacagatcgtaattttaacacagccttttttgattgtgctggaggtggtgatcctgttttatatcaacatttattt
>Belize_05__000000717
tctagcagggattcaagctcattcaggaggttctgttgatttagcaattttctctcttcatttagccggagtttcgtcgattcttggtgcaattaattttattgtaacaattatgaacatgcgagctccaggaatgactgctcaccgaactcctttatttgtatgagctgtatttattacagctttcttacttttattgtctttaccagttctagcaggagctattacaatgcttttaacagatcgtaactttaatacgtcattcttcgaccctaatggtggaggtgatccagtattgtatcaacacttgttt
>Belize_05__000157991
actttctggtattcaagctcactctggaggttcagtagattgtgcaatttattcacttcacttagcaggtgtttcttcaattttaggagctgtgaattttattgttacaattacaaatatgcgagctccaggtatgacggctaacagaacacctttatttgtatgagctgtgtacattactgctttcttacttttactttctttacctgttttagccggagcaattacaatgcttttaacagatcgtaacttcaatacttcattctttgaccctaatggtggtggtgaccctgtactttatcaacacttattc
>Belize_05__000001925
tcttgccggcattcaggcgcattcaggtggttctgtagatttagctatttttagtttacacgtagcaggagtatcttcaattcttggtgctgttaattttattgtaacaattatgaatatgagagcacctggtatgactgctcatagaacaccattatttgtttgagccgttttcataactgcttttttacttttattatctttaccggttttagcaggtgcaataactatgctactaactgatagaaactttaatactgctttttttgatcctagtggtggaggtgaccctgtgttatatcaacatttattt
>Belize_05__000002624
ttatctggtattcttgctcattctggtggtgctgttgacttagcaatttttagtttacatttagctggtatctcgtctattttaggggctatcaattttatcgtaactattttaaatatgcgttgtccaggaatgactgcccacagaacgcctttgtttgtatgagcggtttttattacagcttttcttttattactttctttacctgttttagctggagctatcacaatgctattaacggatagaaattttaatacttcattctttgatccaaatggtggtggtgaccctgttttataccagcatttattt
>Belize_05__000014592
attagctggtattcaagctcattctggtgggtccgtagatttagctatttttagtttacatatcgcgggagtatcatcaatcttaggtgctgttaattttatagttaccatcatgaatatgagagccccaggaatgacagctcatagaactccgttgtttgtttgagctgtttttattactgcttttttgcttttattatctttaccggttttagcaggggctataacaatgcttttaacagatagaaattttaatactgctttttttgatccaagcggtggtggtgatccggttttatatcagcatcttttt
>Belize_05__000332785
gctttctggaattcaagcacattctggtggttctgttgattgtgctatttattctttacatcttgctggtgtttcatccattttaggtgcaattaattttattgttacgattacaaatatgcgcgctcctggtatgtcagctaatcgaacgccattatttgtttgagctgtttatattactgcgtttttattattactttcattacctgttcttgctggtgcaattacaatgttattaactgaccgtaattttaatacttctttttttgacccaaatggtggtggtgatcctgttttatatcaacatttattt
>Belize_05__000461817
tttatcaggtattcaagcacactctggtggttctgttgactgtgcaatttattcacttcatattgcaggtgtttcttcaattttaggtgctattaactttattgttactatcactaatatgcgtgctcctggtatgactgcaaaccgaactcctttgtttgtttgagctgtttatatcactgctttcttattattgttatctttacctgttttagctggtgccatcactatgttacttacagatcgtaattttaacacatctttctttgacccaaatggtggtggtgatcctgttttgtatcaacacttattt
>Belize_05__000193870
acttgctggaattcaagcacattctggtggatctgtagattgcgcaatttattcactacatttagctggtgtttcatctattcttggtgcaataaattttatcgttacaatcacaaatatgcgagctccaggaatgactgctaatcgaacacctttgttcgtttgggctgtttatattactgcttttttgcttttattatctttacctgttttggctggtgctataacaatgttactaacagatagaaattttaacacttcattttttgattctaatggtggtggagatccggtgctttatcaacatttattt
>Belize_05__000120896
attatctggtattcaagcacattctggtgcatctgttgattgtgcgatttattcattacatttagctggtgtttcttcaattttaggtgcaattaattttattgtgacaattacaaatatgcgtgctcctggtatgacggcacatcgaactccattattcgtatgagctgtttatataacagcatttttattattgctttctttacctgttttagctggtgcaatcacaatgttattaacagatcgtaattttaacacagccttttttgattgtgctggaggtggtgatcctgttttatatcaacatttattt
>Belize_06__000000717
tctagcagggattcaagctcattcaggaggttctgttgatttagcaattttctctcttcatttagccggagtttcgtcgattcttggtgcaattaattttattgtaacaattatgaacatgcgagctccaggaatgactgctcaccgaactcctttatttgtatgagctgtatttattacagctttcttacttttattgtctttaccagttctagcaggagctattacaatgcttttaacagatcgtaactttaatacgtcattcttcgaccctaatggtggaggtgatccagtattgtatcaacacttgttt
>Belize_06__000157991
actttctggtattcaagctcactctggaggttcagtagattgtgcaatttattcacttcacttagcaggtgtttcttcaattttaggagctgtgaattttattgttacaattacaaatatgcgagctccaggtatgacggctaacagaacacctttatttgtatgagctgtgtacattactgctttcttacttttactttctttacctgttttagccggagcaattacaatgcttttaacagatcgtaacttcaatacttcattctttgaccctaatggtggtggtgaccctgtactttatcaacacttattc
>Belize_06__000001925
tcttgccggcattcaggcgcattcaggtggttctgtagatttagctatttttagtttacacgtagcaggagtatcttcaattcttggtgctgttaattttattgtaacaattatgaatatgagagcacctggtatgactgctcatagaacaccattatttgtttgagccgttttcataactgcttttttacttttattatctttaccggttttagcaggtgcaataactatgctactaactgatagaaactttaatactgctttttttgatcctagtggtggaggtgaccctgtgttatatcaacatttattt
>Belize_06__000014592
attagctggtattcaagctcattctggtgggtccgtagatttagctatttttagtttacatatcgcgggagtatcatcaatcttaggtgctgttaattttatagttaccatcatgaatatgagagccccaggaatgacagctcatagaactccgttgtttgtttgagctgtttttattactgcttttttgcttttattatctttaccggttttagcaggggctataacaatgcttttaacagatagaaattttaatactgctttttttgatccaagcggtggtggtgatccggttttatatcagcatcttttt
>Belize_06__000097113
attatctggaattcaagcacattctggtggttccgttgatgctgctatttattcgttacacttagctggtgtttcgtcaattttaggtgcaattaattttattgttactattactaatatgcgtgcacctggtatgactgctaaccgaacaccattatttgtttgagctgtttatattacagcatttttattattactttcattacctgttttagcaggtgccattacaatgcttttgactgatcgtaattttaatacatctttctttgattctaacggtggtggtgatccagttttataccaacatcttttc
>Belize_06__000193870
acttgctggaattcaagcacattctggtggatctgtagattgcgcaatttattcactacatttagctggtgtttcatctattcttggtgcaataaattttatcgttacaatcacaaatatgcgagctccaggaatgactgctaatcgaacacctttgttcgtttgggctgtttatattactgcttttttgcttttattatctttacctgttttggctggtgctataacaatgttactaacagatagaaattttaacacttcattttttgattctaatggtggtggagatccggtgctttatcaacatttattt
>Belize_06__000026154
attagctggtatacaagcacattctggtggttctgttgattgtgctattttttcattacatttagcgggtgtttcgtcaattttaggtgctattaactttatagtaacaattacaaatatgcgtgcaccaggaatgactgcaaatcgaacaccattatttgtttgagctgtttatattactgcctttttattgttattatcattaccagtgcttgcaggtgctattacgatgttgttaacagatcgtaattttaacacttctttttttgaccctaacggcggtggtgacccagtgttatatcaacatttgttt
>Belize_06__000120896
attatctggtattcaagcacattctggtgcatctgttgattgtgcgatttattcattacatttagctggtgtttcttcaattttaggtgcaattaattttattgtgacaattacaaatatgcgtgctcctggtatgacggcacatcgaactccattattcgtatgagctgtttatataacagcatttttattattgctttctttacctgttttagctggtgcaatcacaatgttattaacagatcgtaattttaacacagccttttttgattgtgctggaggtggtgatcctgttttatatcaacatttattt
>Belize_07__000000717
tctagcagggattcaagctcattcaggaggttctgttgatttagcaattttctctcttcatttagccggagtttcgtcgattcttggtgcaattaattttattgtaacaattatgaacatgcgagctccaggaatgactgctcaccgaactcctttatttgtatgagctgtatttattacagctttcttacttttattgtctttaccagttctagcaggagctattacaatgcttttaacagatcgtaactttaatacgtcattcttcgaccctaatggtggaggtgatccagtattgtatcaacacttgttt
>Belize_07__000001925
tcttgccggcattcaggcgcattcaggtggttctgtagatttagctatttttagtttacacgtagcaggagtatcttcaattcttggtgctgttaattttattgtaacaattatgaatatgagagcacctggtatgactgctcatagaacaccattatttgtttgagccgttttcataactgcttttttacttttattatctttaccggttttagcaggtgcaataactatgctactaactgatagaaactttaatactgctttttttgatcctagtggtggaggtgaccctgtgttatatcaacatttattt
>Belize_07__000010265
gttatctggtattttagctcattcgggtggggctgttgatttagcaatttttagtttacatctggccggtatttcatctattttaggggctatcaattttatcgtaactattttaaatatgcgttgtccgggaatgactgcccatagaacgccattatttgtatgagcagtttttattacagcttttcttttattactttctttacccgttttggctggagctattacaatgctattaacggatagaaattttaatacttcattctttgatccaaatggcggtggcgatcctgttttataccagcatttattt
>Belize_07__000011688
gttatctggtattttagctcattcgggtggagctgttgacttagcaatttttagtttacatttagctggtatctcatcgattttaggggctatcaattttatcgtaactattttaaatatgcgttgtccaggaatgactgcccacagaacgccattatttgtatgagcggtttttattacagcttttcttttattactttctttacctgttttagctggggctattacgatgctattaacagatagaaattttaatacctcattctttgatccaaatggtggtggtgaccctgttttataccagcatttattt
>Belize_07__000038862
tttagctggtattcaagcacattcaggtggttctgttgactgtgctatttattctttacacttagctggtgtatcttctattttaggagcagtaaattttattgttacaattactaacatgcgtgcacctggaatgtctgcaaatcgaactcctttatttgtttgatctgtttacattacggcttttttacttttactttctttacctgttttagctggtgctattacaatgttattaacagatcgtaattttaatacttctttttttgatcctaatggtggaggagaccctgtgttatatcaacatcttttt
>Belize_07__000178274
attatctggaattcaagcacattctggtggttctgttgatgctgctatttattctttacacttagctggtgtttcgtcaattttaggtgcaattaattttatcgttactattactaacatgcgtgcacctggtatgactgctaatcgaacaccattatttgtttgagctgtttacattacagcctttttattattactttcattacctgttttagcaggtgctatcacaatgcttctgactgatcgtaattttaatacatctttctttgactctaatggtggtggtgatcctgttttatatcaacaccttttc
>Belize_07__000097113
attatctggaattcaagcacattctggtggttccgttgatgctgctatttattcgttacacttagctggtgtttcgtcaattttaggtgcaattaattttattgttactattactaatatgcgtgcacctggtatgactgctaaccgaacaccattatttgtttgagctgtttatattacagcatttttattattactttcattacctgttttagcaggtgccattacaatgcttttgactgatcgtaattttaatacatctttctttgattctaacggtggtggtgatccagttttataccaacatcttttc
>Belize_07__000193870
acttgctggaattcaagcacattctggtggatctgtagattgcgcaatttattcactacatttagctggtgtttcatctattcttggtgcaataaattttatcgttacaatcacaaatatgcgagctccaggaatgactgctaatcgaacacctttgttcgtttgggctgtttatattactgcttttttgcttttattatctttacctgttttggctggtgctataacaatgttactaacagatagaaattttaacacttcattttttgattctaatggtggtggagatccggtgctttatcaacatttattt
>Belize_07__000026154
attagctggtatacaagcacattctggtggttctgttgattgtgctattttttcattacatttagcgggtgtttcgtcaattttaggtgctattaactttatagtaacaattacaaatatgcgtgcaccaggaatgactgcaaatcgaacaccattatttgtttgagctgtttatattactgcctttttattgttattatcattaccagtgcttgcaggtgctattacgatgttgttaacagatcgtaattttaacacttctttttttgaccctaacggcggtggtgacccagtgttatatcaacatttgttt
>Belize_07__000120896
attatctggtattcaagcacattctggtgcatctgttgattgtgcgatttattcattacatttagctggtgtttcttcaattttaggtgcaattaattttattgtgacaattacaaatatgcgtgctcctggtatgacggcacatcgaactccattattcgtatgagctgtttatataacagcatttttattattgctttctttacctgttttagctggtgcaatcacaatgttattaacagatcgtaattttaacacagccttttttgattgtgctggaggtggtgatcctgttttatatcaacatttattt
>Belize_08__000000717
tctagcagggattcaagctcattcaggaggttctgttgatttagcaattttctctcttcatttagccggagtttcgtcgattcttggtgcaattaattttattgtaacaattatgaacatgcgagctccaggaatgactgctcaccgaactcctttatttgtatgagctgtatttattacagctttcttacttttattgtctttaccagttctagcaggagctattacaatgcttttaacagatcgtaactttaatacgtcattcttcgaccctaatggtggaggtgatccagtattgtatcaacacttgttt
>Belize_08__000157991
actttctggtattcaagctcactctggaggttcagtagattgtgcaatttattcacttcacttagcaggtgtttcttcaattttaggagctgtgaattttattgttacaattacaaatatgcgagctccaggtatgacggctaacagaacacctttatttgtatgagctgtgtacattactgctttcttacttttactttctttacctgttttagccggagcaattacaatgcttttaacagatcgtaacttcaatacttcattctttgaccctaatggtggtggtgaccctgtactttatcaacacttattc
>Belize_08__000001925
tcttgccggcattcaggcgcattcaggtggttctgtagatttagctatttttagtttacacgtagcaggagtatcttcaattcttggtgctgttaattttattgtaacaattatgaatatgagagcacctggtatgactgctcatagaacaccattatttgtttgagccgttttcataactgcttttttacttttattatctttaccggttttagcaggtgcaataactatgctactaactgatagaaactttaatactgctttttttgatcctagtggtggaggtgaccctgtgttatatcaacatttattt
>Belize_08__000010265
gttatctggtattttagctcattcgggtggggctgttgatttagcaatttttagtttacatctggccggtatttcatctattttaggggctatcaattttatcgtaactattttaaatatgcgttgtccgggaatgactgcccatagaacgccattatttgtatgagcagtttttattacagcttttcttttattactttctttacccgttttggctggagctattacaatgctattaacggatagaaattttaatacttcattctttgatccaaatggcggtggcgatcctgttttataccagcatttattt
>Belize_08__000014592
attagctggtattcaagctcattctggtgggtccgtagatttagctatttttagtttacatatcgcgggagtatcatcaatcttaggtgctgttaattttatagttaccatcatgaatatgagagccccaggaatgacagctcatagaactccgttgtttgtttgagctgtttttattactgcttttttgcttttattatctttaccggttttagcaggggctataacaatgcttttaacagatagaaattttaatactgctttttttgatccaagcggtggtggtgatccggttttatatcagcatcttttt
>Belize_08__000193870
acttgctggaattcaagcacattctggtggatctgtagattgcgcaatttattcactacatttagctggtgtttcatctattcttggtgcaataaattttatcgttacaatcacaaatatgcgagctccaggaatgactgctaatcgaacacctttgttcgtttgggctgtttatattactgcttttttgcttttattatctttacctgttttggctggtgctataacaatgttactaacagatagaaattttaacacttcattttttgattctaatggtggtggagatccggtgctttatcaacatttattt
>Belize_08__000026154
attagctggtatacaagcacattctggtggttctgttgattgtgctattttttcattacatttagcgggtgtttcgtcaattttaggtgctattaactttatagtaacaattacaaatatgcgtgcaccaggaatgactgcaaatcgaacaccattatttgtttgagctgtttatattactgcctttttattgttattatcattaccagtgcttgcaggtgctattacgatgttgttaacagatcgtaattttaacacttctttttttgaccctaacggcggtggtgacccagtgttatatcaacatttgttt
>Belize_08__000120896
attatctggtattcaagcacattctggtgcatctgttgattgtgcgatttattcattacatttagctggtgtttcttcaattttaggtgcaattaattttattgtgacaattacaaatatgcgtgctcctggtatgacggcacatcgaactccattattcgtatgagctgtttatataacagcatttttattattgctttctttacctgttttagctggtgcaatcacaatgttattaacagatcgtaattttaacacagccttttttgattgtgctggaggtggtgatcctgttttatatcaacatttattt
>BVI01__000000717
tctagcagggattcaagctcattcaggaggttctgttgatttagcaattttctctcttcatttagccggagtttcgtcgattcttggtgcaattaattttattgtaacaattatgaacatgcgagctccaggaatgactgctcaccgaactcctttatttgtatgagctgtatttattacagctttcttacttttattgtctttaccagttctagcaggagctattacaatgcttttaacagatcgtaactttaatacgtcattcttcgaccctaatggtggaggtgatccagtattgtatcaacacttgttt
>BVI01__000011688
gttatctggtattttagctcattcgggtggagctgttgacttagcaatttttagtttacatttagctggtatctcatcgattttaggggctatcaattttatcgtaactattttaaatatgcgttgtccaggaatgactgcccacagaacgccattatttgtatgagcggtttttattacagcttttcttttattactttctttacctgttttagctggggctattacgatgctattaacagatagaaattttaatacctcattctttgatccaaatggtggtggtgaccctgttttataccagcatttattt
>BVI01__002763624
tctatctggtattacagctcattcgggcggtgcggtggatttagcaatttttagtctgcacttagctggtgtatcttcaattttaggggctattaattttattgttacaattatgaacatgagaagccctggaatgacagctcatagaactcctttgtttgcttgagctgtttttattactgcttttttattgttgctttcgcttcctgttttagctggggctattactatgttactaacagatagaaattttaatacttcattttttgatccgagcggagggggtgatcctgtactatatcaacatttattt
>BVI01__000178274
attatctggaattcaagcacattctggtggttctgttgatgctgctatttattctttacacttagctggtgtttcgtcaattttaggtgcaattaattttatcgttactattactaacatgcgtgcacctggtatgactgctaatcgaacaccattatttgtttgagctgtttacattacagcctttttattattactttcattacctgttttagcaggtgctatcacaatgcttctgactgatcgtaattttaatacatctttctttgactctaatggtggtggtgatcctgttttatatcaacaccttttc
>BVI01__000097113
attatctggaattcaagcacattctggtggttccgttgatgctgctatttattcgttacacttagctggtgtttcgtcaattttaggtgcaattaattttattgttactattactaatatgcgtgcacctggtatgactgctaaccgaacaccattatttgtttgagctgtttatattacagcatttttattattactttcattacctgttttagcaggtgccattacaatgcttttgactgatcgtaattttaatacatctttctttgattctaacggtggtggtgatccagttttataccaacatcttttc
>BVI01__000120896
attatctggtattcaagcacattctggtgcatctgttgattgtgcgatttattcattacatttagctggtgtttcttcaattttaggtgcaattaattttattgtgacaattacaaatatgcgtgctcctggtatgacggcacatcgaactccattattcgtatgagctgtttatataacagcatttttattattgctttctttacctgttttagctggtgcaatcacaatgttattaacagatcgtaattttaacacagccttttttgattgtgctggaggtggtgatcctgttttatatcaacatttattt
>BVI02__000010265
gttatctggtattttagctcattcgggtggggctgttgatttagcaatttttagtttacatctggccggtatttcatctattttaggggctatcaattttatcgtaactattttaaatatgcgttgtccgggaatgactgcccatagaacgccattatttgtatgagcagtttttattacagcttttcttttattactttctttacccgttttggctggagctattacaatgctattaacggatagaaattttaatacttcattctttgatccaaatggcggtggcgatcctgttttataccagcatttattt
>BVI02__000011688
gttatctggtattttagctcattcgggtggagctgttgacttagcaatttttagtttacatttagctggtatctcatcgattttaggggctatcaattttatcgtaactattttaaatatgcgttgtccaggaatgactgcccacagaacgccattatttgtatgagcggtttttattacagcttttcttttattactttctttacctgttttagctggggctattacgatgctattaacagatagaaattttaatacctcattctttgatccaaatggtggtggtgaccctgttttataccagcatttattt
>BVI02__000332195
tttagctggaattcaagctcattctggtggttctgttgattgtgctattttttcattgcatattgcaggtgtttcttcaattttaggagctattaattttattgttacaattagtaatatgcgtgctcctggaatgactgctaatcgtacaccattatttgtttgagcagtttttattactgcatttttacttttattatctctacctgttcttgcaggtgctattacaatgttgcttacagatcgtaattttaacacatctttctttgacccaaatggtggaggtgatccagtactttatcagcatttattc
>BVI02__000420439
attatctggtattttagcacattctggtggttctgttgactgtgcgatttactctctacatttagcaggtgtttcttcaattcttggagcaattaattttattgtaactattactaatatgcgtgcacctggtatgacagctaatcgaacacctttatttgtttgagctgtttatattacagcttttttacttttactttcattacctgttcttgctggtgccatcacaatgttattaacagaccgtaattttaatacgtcattttttgacccaaatgctggaggtgaccctgttttatatcaacatctattc
>BVI02__000178274
attatctggaattcaagcacattctggtggttctgttgatgctgctatttattctttacacttagctggtgtttcgtcaattttaggtgcaattaattttatcgttactattactaacatgcgtgcacctggtatgactgctaatcgaacaccattatttgtttgagctgtttacattacagcctttttattattactttcattacctgttttagcaggtgctatcacaatgcttctgactgatcgtaattttaatacatctttctttgactctaatggtggtggtgatcctgttttatatcaacaccttttc
>BVI02__000097113
attatctggaattcaagcacattctggtggttccgttgatgctgctatttattcgttacacttagctggtgtttcgtcaattttaggtgcaattaattttattgttactattactaatatgcgtgcacctggtatgactgctaaccgaacaccattatttgtttgagctgtttatattacagcatttttattattactttcattacctgttttagcaggtgccattacaatgcttttgactgatcgtaattttaatacatctttctttgattctaacggtggtggtgatccagttttataccaacatcttttc
>BVI02__000193870
acttgctggaattcaagcacattctggtggatctgtagattgcgcaatttattcactacatttagctggtgtttcatctattcttggtgcaataaattttatcgttacaatcacaaatatgcgagctccaggaatgactgctaatcgaacacctttgttcgtttgggctgtttatattactgcttttttgcttttattatctttacctgttttggctggtgctataacaatgttactaacagatagaaattttaacacttcattttttgattctaatggtggtggagatccggtgctttatcaacatttattt
>BVI02__000026154
attagctggtatacaagcacattctggtggttctgttgattgtgctattttttcattacatttagcgggtgtttcgtcaattttaggtgctattaactttatagtaacaattacaaatatgcgtgcaccaggaatgactgcaaatcgaacaccattatttgtttgagctgtttatattactgcctttttattgttattatcattaccagtgcttgcaggtgctattacgatgttgttaacagatcgtaattttaacacttctttttttgaccctaacggcggtggtgacccagtgttatatcaacatttgttt
>BVI03__000000717
tctagcagggattcaagctcattcaggaggttctgttgatttagcaattttctctcttcatttagccggagtttcgtcgattcttggtgcaattaattttattgtaacaattatgaacatgcgagctccaggaatgactgctcaccgaactcctttatttgtatgagctgtatttattacagctttcttacttttattgtctttaccagttctagcaggagctattacaatgcttttaacagatcgtaactttaatacgtcattcttcgaccctaatggtggaggtgatccagtattgtatcaacacttgttt
>BVI03__002590936
attagcgggtattcaagctcattctggaggatccgttgattgcgcgattttttctctacatatcgctggtgtgtcttcaatcttaggtgctattaattttattgttactattagtaatatgcgtgctcctggaatgacagctaatcgtacacctttattcgtttgagctgtttttattacagcttttttacttttattgtctttaccggtacttgcgggtgcaattacaatgcttcttacagaccgtaattttaatacgtcgttctttgaccctaatggtggtggtgatcctgtattatatcaacatttgttt
>BVI03__000001925
tcttgccggcattcaggcgcattcaggtggttctgtagatttagctatttttagtttacacgtagcaggagtatcttcaattcttggtgctgttaattttattgtaacaattatgaatatgagagcacctggtatgactgctcatagaacaccattatttgtttgagccgttttcataactgcttttttacttttattatctttaccggttttagcaggtgcaataactatgctactaactgatagaaactttaatactgctttttttgatcctagtggtggaggtgaccctgtgttatatcaacatttattt
>BVI03__000010265
gttatctggtattttagctcattcgggtggggctgttgatttagcaatttttagtttacatctggccggtatttcatctattttaggggctatcaattttatcgtaactattttaaatatgcgttgtccgggaatgactgcccatagaacgccattatttgtatgagcagtttttattacagcttttcttttattactttctttacccgttttggctggagctattacaatgctattaacggatagaaattttaatacttcattctttgatccaaatggcggtggcgatcctgttttataccagcatttattt
>BVI03__002731802
gttatctggaattttagctcattccggcggtgctgttgatttagctatttttagcttacatttagctggtatttcttccattttgggcgctataaattttattgtaacgattttaaatatgcgttgcccaggaatggctgctcatagaacacccttatttgtttgggctgtttttatcacagcctttcttcttttgctctctcttcctgttttagctggtgctattactatgttgttaaccgatagaaattttaatacttccttttttgatcccagcggtggtggtgatccggttttgtaccaacacttattt
>BVI03__000055188
tttatcgggaattttagcccattctgggggtgctgttgatttagctatttttagcttacatctagctggtatctcttcaattttaggcgctataaattttattgtaacgatattaaatatgcgttgtcctggaatgactgctcatagaacacctttatttgtttgagctgtttttattacggcttttctacttttattatctctacctgttttagcaggtgccatcactatgctactaacagataggaattttaatacttcttttttcgatcccagcggtggaggcgatccggttctgtaccaacacctgttt
>BVI03__000011688
gttatctggtattttagctcattcgggtggagctgttgacttagcaatttttagtttacatttagctggtatctcatcgattttaggggctatcaattttatcgtaactattttaaatatgcgttgtccaggaatgactgcccacagaacgccattatttgtatgagcggtttttattacagcttttcttttattactttctttacctgttttagctggggctattacgatgctattaacagatagaaattttaatacctcattctttgatccaaatggtggtggtgaccctgttttataccagcatttattt
>BVI03__000002624
ttatctggtattcttgctcattctggtggtgctgttgacttagcaatttttagtttacatttagctggtatctcgtctattttaggggctatcaattttatcgtaactattttaaatatgcgttgtccaggaatgactgcccacagaacgcctttgtttgtatgagcggtttttattacagcttttcttttattactttctttacctgttttagctggagctatcacaatgctattaacggatagaaattttaatacttcattctttgatccaaatggtggtggtgaccctgttttataccagcatttattt
>BVI03__000014592
attagctggtattcaagctcattctggtgggtccgtagatttagctatttttagtttacatatcgcgggagtatcatcaatcttaggtgctgttaattttatagttaccatcatgaatatgagagccccaggaatgacagctcatagaactccgttgtttgtttgagctgtttttattactgcttttttgcttttattatctttaccggttttagcaggggctataacaatgcttttaacagatagaaattttaatactgctttttttgatccaagcggtggtggtgatccggttttatatcagcatcttttt
>BVI03__000038862
tttagctggtattcaagcacattcaggtggttctgttgactgtgctatttattctttacacttagctggtgtatcttctattttaggagcagtaaattttattgttacaattactaacatgcgtgcacctggaatgtctgcaaatcgaactcctttatttgtttgatctgtttacattacggcttttttacttttactttctttacctgttttagctggtgctattacaatgttattaacagatcgtaattttaatacttctttttttgatcctaatggtggaggagaccctgtgttatatcaacatcttttt
>BVI03__000178274
attatctggaattcaagcacattctggtggttctgttgatgctgctatttattctttacacttagctggtgtttcgtcaattttaggtgcaattaattttatcgttactattactaacatgcgtgcacctggtatgactgctaatcgaacaccattatttgtttgagctgtttacattacagcctttttattattactttcattacctgttttagcaggtgctatcacaatgcttctgactgatcgtaattttaatacatctttctttgactctaatggtggtggtgatcctgttttatatcaacaccttttc
>BVI03__000097113
attatctggaattcaagcacattctggtggttccgttgatgctgctatttattcgttacacttagctggtgtttcgtcaattttaggtgcaattaattttattgttactattactaatatgcgtgcacctggtatgactgctaaccgaacaccattatttgtttgagctgtttatattacagcatttttattattactttcattacctgttttagcaggtgccattacaatgcttttgactgatcgtaattttaatacatctttctttgattctaacggtggtggtgatccagttttataccaacatcttttc
>BVI03__000026154
attagctggtatacaagcacattctggtggttctgttgattgtgctattttttcattacatttagcgggtgtttcgtcaattttaggtgctattaactttatagtaacaattacaaatatgcgtgcaccaggaatgactgcaaatcgaacaccattatttgtttgagctgtttatattactgcctttttattgttattatcattaccagtgcttgcaggtgctattacgatgttgttaacagatcgtaattttaacacttctttttttgaccctaacggcggtggtgacccagtgttatatcaacatttgttt
>BVI04__000000717
tctagcagggattcaagctcattcaggaggttctgttgatttagcaattttctctcttcatttagccggagtttcgtcgattcttggtgcaattaattttattgtaacaattatgaacatgcgagctccaggaatgactgctcaccgaactcctttatttgtatgagctgtatttattacagctttcttacttttattgtctttaccagttctagcaggagctattacaatgcttttaacagatcgtaactttaatacgtcattcttcgaccctaatggtggaggtgatccagtattgtatcaacacttgttt
>BVI04__000157991
actttctggtattcaagctcactctggaggttcagtagattgtgcaatttattcacttcacttagcaggtgtttcttcaattttaggagctgtgaattttattgttacaattacaaatatgcgagctccaggtatgacggctaacagaacacctttatttgtatgagctgtgtacattactgctttcttacttttactttctttacctgttttagccggagcaattacaatgcttttaacagatcgtaacttcaatacttcattctttgaccctaatggtggtggtgaccctgtactttatcaacacttattc
>BVI04__002590936
attagcgggtattcaagctcattctggaggatccgttgattgcgcgattttttctctacatatcgctggtgtgtcttcaatcttaggtgctattaattttattgttactattagtaatatgcgtgctcctggaatgacagctaatcgtacacctttattcgtttgagctgtttttattacagcttttttacttttattgtctttaccggtacttgcgggtgcaattacaatgcttcttacagaccgtaattttaatacgtcgttctttgaccctaatggtggtggtgatcctgtattatatcaacatttgttt
>BVI04__000001925
tcttgccggcattcaggcgcattcaggtggttctgtagatttagctatttttagtttacacgtagcaggagtatcttcaattcttggtgctgttaattttattgtaacaattatgaatatgagagcacctggtatgactgctcatagaacaccattatttgtttgagccgttttcataactgcttttttacttttattatctttaccggttttagcaggtgcaataactatgctactaactgatagaaactttaatactgctttttttgatcctagtggtggaggtgaccctgtgttatatcaacatttattt
>BVI04__000010265
gttatctggtattttagctcattcgggtggggctgttgatttagcaatttttagtttacatctggccggtatttcatctattttaggggctatcaattttatcgtaactattttaaatatgcgttgtccgggaatgactgcccatagaacgccattatttgtatgagcagtttttattacagcttttcttttattactttctttacccgttttggctggagctattacaatgctattaacggatagaaattttaatacttcattctttgatccaaatggcggtggcgatcctgttttataccagcatttattt
>BVI04__000011688
gttatctggtattttagctcattcgggtggagctgttgacttagcaatttttagtttacatttagctggtatctcatcgattttaggggctatcaattttatcgtaactattttaaatatgcgttgtccaggaatgactgcccacagaacgccattatttgtatgagcggtttttattacagcttttcttttattactttctttacctgttttagctggggctattacgatgctattaacagatagaaattttaatacctcattctttgatccaaatggtggtggtgaccctgttttataccagcatttattt
>BVI04__000002624
ttatctggtattcttgctcattctggtggtgctgttgacttagcaatttttagtttacatttagctggtatctcgtctattttaggggctatcaattttatcgtaactattttaaatatgcgttgtccaggaatgactgcccacagaacgcctttgtttgtatgagcggtttttattacagcttttcttttattactttctttacctgttttagctggagctatcacaatgctattaacggatagaaattttaatacttcattctttgatccaaatggtggtggtgaccctgttttataccagcatttattt
>BVI04__000014592
attagctggtattcaagctcattctggtgggtccgtagatttagctatttttagtttacatatcgcgggagtatcatcaatcttaggtgctgttaattttatagttaccatcatgaatatgagagccccaggaatgacagctcatagaactccgttgtttgtttgagctgtttttattactgcttttttgcttttattatctttaccggttttagcaggggctataacaatgcttttaacagatagaaattttaatactgctttttttgatccaagcggtggtggtgatccggttttatatcagcatcttttt
>BVI04__000171357
tctttctggaattcaagcgcattctggtggttctgtagattgtgcaatttattctttgcatttagctggtgtctcttctattttgggtgcaattaattttattgtaacaatcacaaacatgcgtgctccaggaatgactgcaaatcgaactcctttgtttgtttgagctgtttatattacagcttttttattattattatctttacctgttttagcaggtgcaataactatgttattaactgatcgtaattttaatacttcattttttgatcctaatggtggtggtgatcctgttttatatcaacatttattt
>BVI04__000332785
gctttctggaattcaagcacattctggtggttctgttgattgtgctatttattctttacatcttgctggtgtttcatccattttaggtgcaattaattttattgttacgattacaaatatgcgcgctcctggtatgtcagctaatcgaacgccattatttgtttgagctgtttatattactgcgtttttattattactttcattacctgttcttgctggtgcaattacaatgttattaactgaccgtaattttaatacttctttttttgacccaaatggtggtggtgatcctgttttatatcaacatttattt
>BVI04__000544731
actttctggtattttagctcattctggtggttctgttgattgtgctatctattcattacatttagctggtgtttcttcaatattaggtgcaattaattttattgtaacaattacaaatatgcgtgctccaggtatgactgctaatcgtacacctttatttgtatgagctgtttatattacagcatttttactattattatcattaccagtgcttgccggtgcaattacaatgttactaacagaccgtaattttaatacatctttctttgacccaaacggaggtggtgacccagttctctatcaacacctcttc
>BVI04__000178274
attatctggaattcaagcacattctggtggttctgttgatgctgctatttattctttacacttagctggtgtttcgtcaattttaggtgcaattaattttatcgttactattactaacatgcgtgcacctggtatgactgctaatcgaacaccattatttgtttgagctgtttacattacagcctttttattattactttcattacctgttttagcaggtgctatcacaatgcttctgactgatcgtaattttaatacatctttctttgactctaatggtggtggtgatcctgttttatatcaacaccttttc
>BVI04__000097113
attatctggaattcaagcacattctggtggttccgttgatgctgctatttattcgttacacttagctggtgtttcgtcaattttaggtgcaattaattttattgttactattactaatatgcgtgcacctggtatgactgctaaccgaacaccattatttgtttgagctgtttatattacagcatttttattattactttcattacctgttttagcaggtgccattacaatgcttttgactgatcgtaattttaatacatctttctttgattctaacggtggtggtgatccagttttataccaacatcttttc
>BVI04__000134374
tttagcaggtatacaagcacattctggtggttcagtggattgtgctattttttcattacatttagcaggtgtttcgtcaattttaggtgctattaactttatagtaacaattacaaatatgcgtgcaccaggaatgactgcaaatcgaacaccattatttgtttgagctgtttatattactgcctttttattgttattatcattacctgtgcttgcgggtgctattacaatgttgttaacagatcgtaattttaacacttctttttttgaccctaacggtggtggtgatccagtgttatatcaacatttgttt
>BVI04__000193870
acttgctggaattcaagcacattctggtggatctgtagattgcgcaatttattcactacatttagctggtgtttcatctattcttggtgcaataaattttatcgttacaatcacaaatatgcgagctccaggaatgactgctaatcgaacacctttgttcgtttgggctgtttatattactgcttttttgcttttattatctttacctgttttggctggtgctataacaatgttactaacagatagaaattttaacacttcattttttgattctaatggtggtggagatccggtgctttatcaacatttattt
>BVI04__000026154
attagctggtatacaagcacattctggtggttctgttgattgtgctattttttcattacatttagcgggtgtttcgtcaattttaggtgctattaactttatagtaacaattacaaatatgcgtgcaccaggaatgactgcaaatcgaacaccattatttgtttgagctgtttatattactgcctttttattgttattatcattaccagtgcttgcaggtgctattacgatgttgttaacagatcgtaattttaacacttctttttttgaccctaacggcggtggtgacccagtgttatatcaacatttgttt
>BVI04__000120896
attatctggtattcaagcacattctggtgcatctgttgattgtgcgatttattcattacatttagctggtgtttcttcaattttaggtgcaattaattttattgtgacaattacaaatatgcgtgctcctggtatgacggcacatcgaactccattattcgtatgagctgtttatataacagcatttttattattgctttctttacctgttttagctggtgcaatcacaatgttattaacagatcgtaattttaacacagccttttttgattgtgctggaggtggtgatcctgttttatatcaacatttattt
>BVI05__000000717
tctagcagggattcaagctcattcaggaggttctgttgatttagcaattttctctcttcatttagccggagtttcgtcgattcttggtgcaattaattttattgtaacaattatgaacatgcgagctccaggaatgactgctcaccgaactcctttatttgtatgagctgtatttattacagctttcttacttttattgtctttaccagttctagcaggagctattacaatgcttttaacagatcgtaactttaatacgtcattcttcgaccctaatggtggaggtgatccagtattgtatcaacacttgttt
>BVI05__002590936
attagcgggtattcaagctcattctggaggatccgttgattgcgcgattttttctctacatatcgctggtgtgtcttcaatcttaggtgctattaattttattgttactattagtaatatgcgtgctcctggaatgacagctaatcgtacacctttattcgtttgagctgtttttattacagcttttttacttttattgtctttaccggtacttgcgggtgcaattacaatgcttcttacagaccgtaattttaatacgtcgttctttgaccctaatggtggtggtgatcctgtattatatcaacatttgttt
>BVI05__000001925
tcttgccggcattcaggcgcattcaggtggttctgtagatttagctatttttagtttacacgtagcaggagtatcttcaattcttggtgctgttaattttattgtaacaattatgaatatgagagcacctggtatgactgctcatagaacaccattatttgtttgagccgttttcataactgcttttttacttttattatctttaccggttttagcaggtgcaataactatgctactaactgatagaaactttaatactgctttttttgatcctagtggtggaggtgaccctgtgttatatcaacatttattt
>BVI05__000010265
gttatctggtattttagctcattcgggtggggctgttgatttagcaatttttagtttacatctggccggtatttcatctattttaggggctatcaattttatcgtaactattttaaatatgcgttgtccgggaatgactgcccatagaacgccattatttgtatgagcagtttttattacagcttttcttttattactttctttacccgttttggctggagctattacaatgctattaacggatagaaattttaatacttcattctttgatccaaatggcggtggcgatcctgttttataccagcatttattt
>BVI05__000014379
tttgtctggaattttagctcattctggaggcgctgtcgacttagctatttttagtctgcatctagctggtatttcttcaattttaggcgctataaactttattgtaacgatattaaatatgcgttgtcctggaatgaccgctcatagaacgcctttgtttgtttgagctgtttttatcacggcctttctgcttttactttctcttcctgttttagctggtgctattactatgttactaacagataggaattttaatacttcctttttcgaccccagcggcggcggtgacccagttttgtaccaacacttattt
>BVI05__000011688
gttatctggtattttagctcattcgggtggagctgttgacttagcaatttttagtttacatttagctggtatctcatcgattttaggggctatcaattttatcgtaactattttaaatatgcgttgtccaggaatgactgcccacagaacgccattatttgtatgagcggtttttattacagcttttcttttattactttctttacctgttttagctggggctattacgatgctattaacagatagaaattttaatacctcattctttgatccaaatggtggtggtgaccctgttttataccagcatttattt
>BVI05__000002624
ttatctggtattcttgctcattctggtggtgctgttgacttagcaatttttagtttacatttagctggtatctcgtctattttaggggctatcaattttatcgtaactattttaaatatgcgttgtccaggaatgactgcccacagaacgcctttgtttgtatgagcggtttttattacagcttttcttttattactttctttacctgttttagctggagctatcacaatgctattaacggatagaaattttaatacttcattctttgatccaaatggtggtggtgaccctgttttataccagcatttattt
>BVI05__002763624
tctatctggtattacagctcattcgggcggtgcggtggatttagcaatttttagtctgcacttagctggtgtatcttcaattttaggggctattaattttattgttacaattatgaacatgagaagccctggaatgacagctcatagaactcctttgtttgcttgagctgtttttattactgcttttttattgttgctttcgcttcctgttttagctggggctattactatgttactaacagatagaaattttaatacttcattttttgatccgagcggagggggtgatcctgtactatatcaacatttattt
>BVI05__000014592
attagctggtattcaagctcattctggtgggtccgtagatttagctatttttagtttacatatcgcgggagtatcatcaatcttaggtgctgttaattttatagttaccatcatgaatatgagagccccaggaatgacagctcatagaactccgttgtttgtttgagctgtttttattactgcttttttgcttttattatctttaccggttttagcaggggctataacaatgcttttaacagatagaaattttaatactgctttttttgatccaagcggtggtggtgatccggttttatatcagcatcttttt
>BVI05__000171357
tctttctggaattcaagcgcattctggtggttctgtagattgtgcaatttattctttgcatttagctggtgtctcttctattttgggtgcaattaattttattgtaacaatcacaaacatgcgtgctccaggaatgactgcaaatcgaactcctttgtttgtttgagctgtttatattacagcttttttattattattatctttacctgttttagcaggtgcaataactatgttattaactgatcgtaattttaatacttcattttttgatcctaatggtggtggtgatcctgttttatatcaacatttattt
>BVI05__000414154
attatctggtatccaagcacattctggtggttcagttgactgtgctatttattcattacatttagctggtgtatcttcaattttaggtgctattaatttcattgttactattacaaatatgcgtgcaccaggtatgacagcaaacagaacacctttattcgtttgagctgtttatatcacagcatttttacttttattatcattacctgtattagcaggagctattacaatgcttcttacagaccgtaattttaacacttcgttttttgatccaaacggtggtggtgatcctgtattatatcaacatcttttc
>BVI05__000178274
attatctggaattcaagcacattctggtggttctgttgatgctgctatttattctttacacttagctggtgtttcgtcaattttaggtgcaattaattttatcgttactattactaacatgcgtgcacctggtatgactgctaatcgaacaccattatttgtttgagctgtttacattacagcctttttattattactttcattacctgttttagcaggtgctatcacaatgcttctgactgatcgtaattttaatacatctttctttgactctaatggtggtggtgatcctgttttatatcaacaccttttc
>BVI05__000097113
attatctggaattcaagcacattctggtggttccgttgatgctgctatttattcgttacacttagctggtgtttcgtcaattttaggtgcaattaattttattgttactattactaatatgcgtgcacctggtatgactgctaaccgaacaccattatttgtttgagctgtttatattacagcatttttattattactttcattacctgttttagcaggtgccattacaatgcttttgactgatcgtaattttaatacatctttctttgattctaacggtggtggtgatccagttttataccaacatcttttc
>BVI05__000134374
tttagcaggtatacaagcacattctggtggttcagtggattgtgctattttttcattacatttagcaggtgtttcgtcaattttaggtgctattaactttatagtaacaattacaaatatgcgtgcaccaggaatgactgcaaatcgaacaccattatttgtttgagctgtttatattactgcctttttattgttattatcattacctgtgcttgcgggtgctattacaatgttgttaacagatcgtaattttaacacttctttttttgaccctaacggtggtggtgatccagtgttatatcaacatttgttt
>BVI05__000193870
acttgctggaattcaagcacattctggtggatctgtagattgcgcaatttattcactacatttagctggtgtttcatctattcttggtgcaataaattttatcgttacaatcacaaatatgcgagctccaggaatgactgctaatcgaacacctttgttcgtttgggctgtttatattactgcttttttgcttttattatctttacctgttttggctggtgctataacaatgttactaacagatagaaattttaacacttcattttttgattctaatggtggtggagatccggtgctttatcaacatttattt
>BVI05__000026154
attagctggtatacaagcacattctggtggttctgttgattgtgctattttttcattacatttagcgggtgtttcgtcaattttaggtgctattaactttatagtaacaattacaaatatgcgtgcaccaggaatgactgcaaatcgaacaccattatttgtttgagctgtttatattactgcctttttattgttattatcattaccagtgcttgcaggtgctattacgatgttgttaacagatcgtaattttaacacttctttttttgaccctaacggcggtggtgacccagtgttatatcaacatttgttt
>BVI05__000120896
attatctggtattcaagcacattctggtgcatctgttgattgtgcgatttattcattacatttagctggtgtttcttcaattttaggtgcaattaattttattgtgacaattacaaatatgcgtgctcctggtatgacggcacatcgaactccattattcgtatgagctgtttatataacagcatttttattattgctttctttacctgttttagctggtgcaatcacaatgttattaacagatcgtaattttaacacagccttttttgattgtgctggaggtggtgatcctgttttatatcaacatttattt
>BVI06__000000717
tctagcagggattcaagctcattcaggaggttctgttgatttagcaattttctctcttcatttagccggagtttcgtcgattcttggtgcaattaattttattgtaacaattatgaacatgcgagctccaggaatgactgctcaccgaactcctttatttgtatgagctgtatttattacagctttcttacttttattgtctttaccagttctagcaggagctattacaatgcttttaacagatcgtaactttaatacgtcattcttcgaccctaatggtggaggtgatccagtattgtatcaacacttgttt
>BVI06__002590936
attagcgggtattcaagctcattctggaggatccgttgattgcgcgattttttctctacatatcgctggtgtgtcttcaatcttaggtgctattaattttattgttactattagtaatatgcgtgctcctggaatgacagctaatcgtacacctttattcgtttgagctgtttttattacagcttttttacttttattgtctttaccggtacttgcgggtgcaattacaatgcttcttacagaccgtaattttaatacgtcgttctttgaccctaatggtggtggtgatcctgtattatatcaacatttgttt
>BVI06__000001925
tcttgccggcattcaggcgcattcaggtggttctgtagatttagctatttttagtttacacgtagcaggagtatcttcaattcttggtgctgttaattttattgtaacaattatgaatatgagagcacctggtatgactgctcatagaacaccattatttgtttgagccgttttcataactgcttttttacttttattatctttaccggttttagcaggtgcaataactatgctactaactgatagaaactttaatactgctttttttgatcctagtggtggaggtgaccctgtgttatatcaacatttattt
>BVI06__000010265
gttatctggtattttagctcattcgggtggggctgttgatttagcaatttttagtttacatctggccggtatttcatctattttaggggctatcaattttatcgtaactattttaaatatgcgttgtccgggaatgactgcccatagaacgccattatttgtatgagcagtttttattacagcttttcttttattactttctttacccgttttggctggagctattacaatgctattaacggatagaaattttaatacttcattctttgatccaaatggcggtggcgatcctgttttataccagcatttattt
>BVI06__000014379
tttgtctggaattttagctcattctggaggcgctgtcgacttagctatttttagtctgcatctagctggtatttcttcaattttaggcgctataaactttattgtaacgatattaaatatgcgttgtcctggaatgaccgctcatagaacgcctttgtttgtttgagctgtttttatcacggcctttctgcttttactttctcttcctgttttagctggtgctattactatgttactaacagataggaattttaatacttcctttttcgaccccagcggcggcggtgacccagttttgtaccaacacttattt
>BVI06__000011688
gttatctggtattttagctcattcgggtggagctgttgacttagcaatttttagtttacatttagctggtatctcatcgattttaggggctatcaattttatcgtaactattttaaatatgcgttgtccaggaatgactgcccacagaacgccattatttgtatgagcggtttttattacagcttttcttttattactttctttacctgttttagctggggctattacgatgctattaacagatagaaattttaatacctcattctttgatccaaatggtggtggtgaccctgttttataccagcatttattt
>BVI06__000014592
attagctggtattcaagctcattctggtgggtccgtagatttagctatttttagtttacatatcgcgggagtatcatcaatcttaggtgctgttaattttatagttaccatcatgaatatgagagccccaggaatgacagctcatagaactccgttgtttgtttgagctgtttttattactgcttttttgcttttattatctttaccggttttagcaggggctataacaatgcttttaacagatagaaattttaatactgctttttttgatccaagcggtggtggtgatccggttttatatcagcatcttttt
>BVI06__000038862
tttagctggtattcaagcacattcaggtggttctgttgactgtgctatttattctttacacttagctggtgtatcttctattttaggagcagtaaattttattgttacaattactaacatgcgtgcacctggaatgtctgcaaatcgaactcctttatttgtttgatctgtttacattacggcttttttacttttactttctttacctgttttagctggtgctattacaatgttattaacagatcgtaattttaatacttctttttttgatcctaatggtggaggagaccctgtgttatatcaacatcttttt
>BVI06__000655967
attgtcaggtattcaagcccactcaggtggttctgttgactgtgctatttactcgcttcatattgctggtgtttcttctatcttaggtgctatcaacttcattgttactattacaaatatgcgtgctccaggaatgactgctaatcgtacacctctattcgtttgagctgtttatattactgcgttcttacttctactttctttacccgtattagctggtgcaattacaatgttacttacagaccgtaatttcaatacttctttcttcgatccaaatggtgggggagacccagtgttataccaacacctcttc
>BVI06__000178274
attatctggaattcaagcacattctggtggttctgttgatgctgctatttattctttacacttagctggtgtttcgtcaattttaggtgcaattaattttatcgttactattactaacatgcgtgcacctggtatgactgctaatcgaacaccattatttgtttgagctgtttacattacagcctttttattattactttcattacctgttttagcaggtgctatcacaatgcttctgactgatcgtaattttaatacatctttctttgactctaatggtggtggtgatcctgttttatatcaacaccttttc
>BVI06__000097113
attatctggaattcaagcacattctggtggttccgttgatgctgctatttattcgttacacttagctggtgtttcgtcaattttaggtgcaattaattttattgttactattactaatatgcgtgcacctggtatgactgctaaccgaacaccattatttgtttgagctgtttatattacagcatttttattattactttcattacctgttttagcaggtgccattacaatgcttttgactgatcgtaattttaatacatctttctttgattctaacggtggtggtgatccagttttataccaacatcttttc
>BVI06__000026154
attagctggtatacaagcacattctggtggttctgttgattgtgctattttttcattacatttagcgggtgtttcgtcaattttaggtgctattaactttatagtaacaattacaaatatgcgtgcaccaggaatgactgcaaatcgaacaccattatttgtttgagctgtttatattactgcctttttattgttattatcattaccagtgcttgcaggtgctattacgatgttgttaacagatcgtaattttaacacttctttttttgaccctaacggcggtggtgacccagtgttatatcaacatttgttt
>BVI07__000000717
tctagcagggattcaagctcattcaggaggttctgttgatttagcaattttctctcttcatttagccggagtttcgtcgattcttggtgcaattaattttattgtaacaattatgaacatgcgagctccaggaatgactgctcaccgaactcctttatttgtatgagctgtatttattacagctttcttacttttattgtctttaccagttctagcaggagctattacaatgcttttaacagatcgtaactttaatacgtcattcttcgaccctaatggtggaggtgatccagtattgtatcaacacttgttt
>BVI07__000010265
gttatctggtattttagctcattcgggtggggctgttgatttagcaatttttagtttacatctggccggtatttcatctattttaggggctatcaattttatcgtaactattttaaatatgcgttgtccgggaatgactgcccatagaacgccattatttgtatgagcagtttttattacagcttttcttttattactttctttacccgttttggctggagctattacaatgctattaacggatagaaattttaatacttcattctttgatccaaatggcggtggcgatcctgttttataccagcatttattt
>BVI07__000011688
gttatctggtattttagctcattcgggtggagctgttgacttagcaatttttagtttacatttagctggtatctcatcgattttaggggctatcaattttatcgtaactattttaaatatgcgttgtccaggaatgactgcccacagaacgccattatttgtatgagcggtttttattacagcttttcttttattactttctttacctgttttagctggggctattacgatgctattaacagatagaaattttaatacctcattctttgatccaaatggtggtggtgaccctgttttataccagcatttattt
>BVI07__000002624
ttatctggtattcttgctcattctggtggtgctgttgacttagcaatttttagtttacatttagctggtatctcgtctattttaggggctatcaattttatcgtaactattttaaatatgcgttgtccaggaatgactgcccacagaacgcctttgtttgtatgagcggtttttattacagcttttcttttattactttctttacctgttttagctggagctatcacaatgctattaacggatagaaattttaatacttcattctttgatccaaatggtggtggtgaccctgttttataccagcatttattt
>BVI07__002763624
tctatctggtattacagctcattcgggcggtgcggtggatttagcaatttttagtctgcacttagctggtgtatcttcaattttaggggctattaattttattgttacaattatgaacatgagaagccctggaatgacagctcatagaactcctttgtttgcttgagctgtttttattactgcttttttattgttgctttcgcttcctgttttagctggggctattactatgttactaacagatagaaattttaatacttcattttttgatccgagcggagggggtgatcctgtactatatcaacatttattt
>BVI07__000014592
attagctggtattcaagctcattctggtgggtccgtagatttagctatttttagtttacatatcgcgggagtatcatcaatcttaggtgctgttaattttatagttaccatcatgaatatgagagccccaggaatgacagctcatagaactccgttgtttgtttgagctgtttttattactgcttttttgcttttattatctttaccggttttagcaggggctataacaatgcttttaacagatagaaattttaatactgctttttttgatccaagcggtggtggtgatccggttttatatcagcatcttttt
>BVI07__002950585
tttagctggaattcaagctcattctggtggttccgtggactgtgctattttttcattacatattgcaggtgtttcctcaattttaggagctattaattttattgttacaattagtaatatgcgtgctcctggaatgactgctaatcgtacaccattgtttgtttgagcagtgtttattactgcatttttacttttattatctctacctgttcttgcaggtgcgatcacaatgttgcttacagatcgtaattttaacacatctttctttgacccaaatggtggaggtgatccagtactttatcagcacttgttc
>BVI07__000171357
tctttctggaattcaagcgcattctggtggttctgtagattgtgcaatttattctttgcatttagctggtgtctcttctattttgggtgcaattaattttattgtaacaatcacaaacatgcgtgctccaggaatgactgcaaatcgaactcctttgtttgtttgagctgtttatattacagcttttttattattattatctttacctgttttagcaggtgcaataactatgttattaactgatcgtaattttaatacttcattttttgatcctaatggtggtggtgatcctgttttatatcaacatttattt
>BVI07__000461817
tttatcaggtattcaagcacactctggtggttctgttgactgtgcaatttattcacttcatattgcaggtgtttcttcaattttaggtgctattaactttattgttactatcactaatatgcgtgctcctggtatgactgcaaaccgaactcctttgtttgtttgagctgtttatatcactgctttcttattattgttatctttacctgttttagctggtgccatcactatgttacttacagatcgtaattttaacacatctttctttgacccaaatggtggtggtgatcctgttttgtatcaacacttattt
>BVI07__000178274
attatctggaattcaagcacattctggtggttctgttgatgctgctatttattctttacacttagctggtgtttcgtcaattttaggtgcaattaattttatcgttactattactaacatgcgtgcacctggtatgactgctaatcgaacaccattatttgtttgagctgtttacattacagcctttttattattactttcattacctgttttagcaggtgctatcacaatgcttctgactgatcgtaattttaatacatctttctttgactctaatggtggtggtgatcctgttttatatcaacaccttttc
>BVI07__000097113
attatctggaattcaagcacattctggtggttccgttgatgctgctatttattcgttacacttagctggtgtttcgtcaattttaggtgcaattaattttattgttactattactaatatgcgtgcacctggtatgactgctaaccgaacaccattatttgtttgagctgtttatattacagcatttttattattactttcattacctgttttagcaggtgccattacaatgcttttgactgatcgtaattttaatacatctttctttgattctaacggtggtggtgatccagttttataccaacatcttttc
>BVI07__000656098
attatctggtattttagctcactccggtggttccgttgattgcgctatttattcactacatttagctggtgtttcttctattttaggtgcgatcaactttattgttacaattactaatatgcgtgcgcctggtatgactgcaaatcgaactcctttatttgtttgagctgtttatatcacagcttttttattattactttcattacctgttttagctggtgcaatcacaatgcttttaactgatcgtaattttaacacatctttttttgatccaaattctggaggaggagatcctgtgttataccaacatttattc
>BVI07__000193870
acttgctggaattcaagcacattctggtggatctgtagattgcgcaatttattcactacatttagctggtgtttcatctattcttggtgcaataaattttatcgttacaatcacaaatatgcgagctccaggaatgactgctaatcgaacacctttgttcgtttgggctgtttatattactgcttttttgcttttattatctttacctgttttggctggtgctataacaatgttactaacagatagaaattttaacacttcattttttgattctaatggtggtggagatccggtgctttatcaacatttattt
>BVI07__000026154
attagctggtatacaagcacattctggtggttctgttgattgtgctattttttcattacatttagcgggtgtttcgtcaattttaggtgctattaactttatagtaacaattacaaatatgcgtgcaccaggaatgactgcaaatcgaacaccattatttgtttgagctgtttatattactgcctttttattgttattatcattaccagtgcttgcaggtgctattacgatgttgttaacagatcgtaattttaacacttctttttttgaccctaacggcggtggtgacccagtgttatatcaacatttgttt
>BVI07__000120896
attatctggtattcaagcacattctggtgcatctgttgattgtgcgatttattcattacatttagctggtgtttcttcaattttaggtgcaattaattttattgtgacaattacaaatatgcgtgctcctggtatgacggcacatcgaactccattattcgtatgagctgtttatataacagcatttttattattgctttctttacctgttttagctggtgcaatcacaatgttattaacagatcgtaattttaacacagccttttttgattgtgctggaggtggtgatcctgttttatatcaacatttattt
>BVI08__000000717
tctagcagggattcaagctcattcaggaggttctgttgatttagcaattttctctcttcatttagccggagtttcgtcgattcttggtgcaattaattttattgtaacaattatgaacatgcgagctccaggaatgactgctcaccgaactcctttatttgtatgagctgtatttattacagctttcttacttttattgtctttaccagttctagcaggagctattacaatgcttttaacagatcgtaactttaatacgtcattcttcgaccctaatggtggaggtgatccagtattgtatcaacacttgttt
>BVI08__000001925
tcttgccggcattcaggcgcattcaggtggttctgtagatttagctatttttagtttacacgtagcaggagtatcttcaattcttggtgctgttaattttattgtaacaattatgaatatgagagcacctggtatgactgctcatagaacaccattatttgtttgagccgttttcataactgcttttttacttttattatctttaccggttttagcaggtgcaataactatgctactaactgatagaaactttaatactgctttttttgatcctagtggtggaggtgaccctgtgttatatcaacatttattt
>BVI08__000010265
gttatctggtattttagctcattcgggtggggctgttgatttagcaatttttagtttacatctggccggtatttcatctattttaggggctatcaattttatcgtaactattttaaatatgcgttgtccgggaatgactgcccatagaacgccattatttgtatgagcagtttttattacagcttttcttttattactttctttacccgttttggctggagctattacaatgctattaacggatagaaattttaatacttcattctttgatccaaatggcggtggcgatcctgttttataccagcatttattt
>BVI08__000011688
gttatctggtattttagctcattcgggtggagctgttgacttagcaatttttagtttacatttagctggtatctcatcgattttaggggctatcaattttatcgtaactattttaaatatgcgttgtccaggaatgactgcccacagaacgccattatttgtatgagcggtttttattacagcttttcttttattactttctttacctgttttagctggggctattacgatgctattaacagatagaaattttaatacctcattctttgatccaaatggtggtggtgaccctgttttataccagcatttattt
>BVI08__000002624
ttatctggtattcttgctcattctggtggtgctgttgacttagcaatttttagtttacatttagctggtatctcgtctattttaggggctatcaattttatcgtaactattttaaatatgcgttgtccaggaatgactgcccacagaacgcctttgtttgtatgagcggtttttattacagcttttcttttattactttctttacctgttttagctggagctatcacaatgctattaacggatagaaattttaatacttcattctttgatccaaatggtggtggtgaccctgttttataccagcatttattt
>BVI08__002763624
tctatctggtattacagctcattcgggcggtgcggtggatttagcaatttttagtctgcacttagctggtgtatcttcaattttaggggctattaattttattgttacaattatgaacatgagaagccctggaatgacagctcatagaactcctttgtttgcttgagctgtttttattactgcttttttattgttgctttcgcttcctgttttagctggggctattactatgttactaacagatagaaattttaatacttcattttttgatccgagcggagggggtgatcctgtactatatcaacatttattt
>BVI08__000014592
attagctggtattcaagctcattctggtgggtccgtagatttagctatttttagtttacatatcgcgggagtatcatcaatcttaggtgctgttaattttatagttaccatcatgaatatgagagccccaggaatgacagctcatagaactccgttgtttgtttgagctgtttttattactgcttttttgcttttattatctttaccggttttagcaggggctataacaatgcttttaacagatagaaattttaatactgctttttttgatccaagcggtggtggtgatccggttttatatcagcatcttttt
>BVI08__002950585
tttagctggaattcaagctcattctggtggttccgtggactgtgctattttttcattacatattgcaggtgtttcctcaattttaggagctattaattttattgttacaattagtaatatgcgtgctcctggaatgactgctaatcgtacaccattgtttgtttgagcagtgtttattactgcatttttacttttattatctctacctgttcttgcaggtgcgatcacaatgttgcttacagatcgtaattttaacacatctttctttgacccaaatggtggaggtgatccagtactttatcagcacttgttc
>BVI08__000171357
tctttctggaattcaagcgcattctggtggttctgtagattgtgcaatttattctttgcatttagctggtgtctcttctattttgggtgcaattaattttattgtaacaatcacaaacatgcgtgctccaggaatgactgcaaatcgaactcctttgtttgtttgagctgtttatattacagcttttttattattattatctttacctgttttagcaggtgcaataactatgttattaactgatcgtaattttaatacttcattttttgatcctaatggtggtggtgatcctgttttatatcaacatttattt
>BVI08__000323127
attagcaggaattcaagcacattcgggaggttctgttgactgtgcaatttattctcttcacttagctggtgtttcttcaattttaggagccattaattttattgtaacaataacaaatatgcgtgcgccaggaatgtcagcaaaccgaacacctttatttgtttgagctgtttacattacagcatttttattattattatcgttaccagtacttgcaggtgcaataacgatgttacttacagatcgtaattttaatacagcattttttgatccaaatggtggtggtgatccggtactttatcaacaccttttc
>BVI08__000178274
attatctggaattcaagcacattctggtggttctgttgatgctgctatttattctttacacttagctggtgtttcgtcaattttaggtgcaattaattttatcgttactattactaacatgcgtgcacctggtatgactgctaatcgaacaccattatttgtttgagctgtttacattacagcctttttattattactttcattacctgttttagcaggtgctatcacaatgcttctgactgatcgtaattttaatacatctttctttgactctaatggtggtggtgatcctgttttatatcaacaccttttc
>BVI08__000097113
attatctggaattcaagcacattctggtggttccgttgatgctgctatttattcgttacacttagctggtgtttcgtcaattttaggtgcaattaattttattgttactattactaatatgcgtgcacctggtatgactgctaaccgaacaccattatttgtttgagctgtttatattacagcatttttattattactttcattacctgttttagcaggtgccattacaatgcttttgactgatcgtaattttaatacatctttctttgattctaacggtggtggtgatccagttttataccaacatcttttc
>BVI08__000026154
attagctggtatacaagcacattctggtggttctgttgattgtgctattttttcattacatttagcgggtgtttcgtcaattttaggtgctattaactttatagtaacaattacaaatatgcgtgcaccaggaatgactgcaaatcgaacaccattatttgtttgagctgtttatattactgcctttttattgttattatcattaccagtgcttgcaggtgctattacgatgttgttaacagatcgtaattttaacacttctttttttgaccctaacggcggtggtgacccagtgttatatcaacatttgttt
>BVI08__000120896
attatctggtattcaagcacattctggtgcatctgttgattgtgcgatttattcattacatttagctggtgtttcttcaattttaggtgcaattaattttattgtgacaattacaaatatgcgtgctcctggtatgacggcacatcgaactccattattcgtatgagctgtttatataacagcatttttattattgctttctttacctgttttagctggtgcaatcacaatgttattaacagatcgtaattttaacacagccttttttgattgtgctggaggtggtgatcctgttttatatcaacatttattt
>BVI09__000000717
tctagcagggattcaagctcattcaggaggttctgttgatttagcaattttctctcttcatttagccggagtttcgtcgattcttggtgcaattaattttattgtaacaattatgaacatgcgagctccaggaatgactgctcaccgaactcctttatttgtatgagctgtatttattacagctttcttacttttattgtctttaccagttctagcaggagctattacaatgcttttaacagatcgtaactttaatacgtcattcttcgaccctaatggtggaggtgatccagtattgtatcaacacttgttt
>BVI09__000001925
tcttgccggcattcaggcgcattcaggtggttctgtagatttagctatttttagtttacacgtagcaggagtatcttcaattcttggtgctgttaattttattgtaacaattatgaatatgagagcacctggtatgactgctcatagaacaccattatttgtttgagccgttttcataactgcttttttacttttattatctttaccggttttagcaggtgcaataactatgctactaactgatagaaactttaatactgctttttttgatcctagtggtggaggtgaccctgtgttatatcaacatttattt
>BVI09__000010265
gttatctggtattttagctcattcgggtggggctgttgatttagcaatttttagtttacatctggccggtatttcatctattttaggggctatcaattttatcgtaactattttaaatatgcgttgtccgggaatgactgcccatagaacgccattatttgtatgagcagtttttattacagcttttcttttattactttctttacccgttttggctggagctattacaatgctattaacggatagaaattttaatacttcattctttgatccaaatggcggtggcgatcctgttttataccagcatttattt
>BVI09__000011688
gttatctggtattttagctcattcgggtggagctgttgacttagcaatttttagtttacatttagctggtatctcatcgattttaggggctatcaattttatcgtaactattttaaatatgcgttgtccaggaatgactgcccacagaacgccattatttgtatgagcggtttttattacagcttttcttttattactttctttacctgttttagctggggctattacgatgctattaacagatagaaattttaatacctcattctttgatccaaatggtggtggtgaccctgttttataccagcatttattt
>BVI09__000002624
ttatctggtattcttgctcattctggtggtgctgttgacttagcaatttttagtttacatttagctggtatctcgtctattttaggggctatcaattttatcgtaactattttaaatatgcgttgtccaggaatgactgcccacagaacgcctttgtttgtatgagcggtttttattacagcttttcttttattactttctttacctgttttagctggagctatcacaatgctattaacggatagaaattttaatacttcattctttgatccaaatggtggtggtgaccctgttttataccagcatttattt
>BVI09__002763624
tctatctggtattacagctcattcgggcggtgcggtggatttagcaatttttagtctgcacttagctggtgtatcttcaattttaggggctattaattttattgttacaattatgaacatgagaagccctggaatgacagctcatagaactcctttgtttgcttgagctgtttttattactgcttttttattgttgctttcgcttcctgttttagctggggctattactatgttactaacagatagaaattttaatacttcattttttgatccgagcggagggggtgatcctgtactatatcaacatttattt
>BVI09__000014592
attagctggtattcaagctcattctggtgggtccgtagatttagctatttttagtttacatatcgcgggagtatcatcaatcttaggtgctgttaattttatagttaccatcatgaatatgagagccccaggaatgacagctcatagaactccgttgtttgtttgagctgtttttattactgcttttttgcttttattatctttaccggttttagcaggggctataacaatgcttttaacagatagaaattttaatactgctttttttgatccaagcggtggtggtgatccggttttatatcagcatcttttt
>BVI09__000171357
tctttctggaattcaagcgcattctggtggttctgtagattgtgcaatttattctttgcatttagctggtgtctcttctattttgggtgcaattaattttattgtaacaatcacaaacatgcgtgctccaggaatgactgcaaatcgaactcctttgtttgtttgagctgtttatattacagcttttttattattattatctttacctgttttagcaggtgcaataactatgttattaactgatcgtaattttaatacttcattttttgatcctaatggtggtggtgatcctgttttatatcaacatttattt
>BVI09__000038862
tttagctggtattcaagcacattcaggtggttctgttgactgtgctatttattctttacacttagctggtgtatcttctattttaggagcagtaaattttattgttacaattactaacatgcgtgcacctggaatgtctgcaaatcgaactcctttatttgtttgatctgtttacattacggcttttttacttttactttctttacctgttttagctggtgctattacaatgttattaacagatcgtaattttaatacttctttttttgatcctaatggtggaggagaccctgtgttatatcaacatcttttt
>BVI09__000420439
attatctggtattttagcacattctggtggttctgttgactgtgcgatttactctctacatttagcaggtgtttcttcaattcttggagcaattaattttattgtaactattactaatatgcgtgcacctggtatgacagctaatcgaacacctttatttgtttgagctgtttatattacagcttttttacttttactttcattacctgttcttgctggtgccatcacaatgttattaacagaccgtaattttaatacgtcattttttgacccaaatgctggaggtgaccctgttttatatcaacatctattc
>BVI09__000178274
attatctggaattcaagcacattctggtggttctgttgatgctgctatttattctttacacttagctggtgtttcgtcaattttaggtgcaattaattttatcgttactattactaacatgcgtgcacctggtatgactgctaatcgaacaccattatttgtttgagctgtttacattacagcctttttattattactttcattacctgttttagcaggtgctatcacaatgcttctgactgatcgtaattttaatacatctttctttgactctaatggtggtggtgatcctgttttatatcaacaccttttc
>BVI09__000097113
attatctggaattcaagcacattctggtggttccgttgatgctgctatttattcgttacacttagctggtgtttcgtcaattttaggtgcaattaattttattgttactattactaatatgcgtgcacctggtatgactgctaaccgaacaccattatttgtttgagctgtttatattacagcatttttattattactttcattacctgttttagcaggtgccattacaatgcttttgactgatcgtaattttaatacatctttctttgattctaacggtggtggtgatccagttttataccaacatcttttc
>BVI09__000457840
tttatcaggcattcatgcacattctggaggttccgttgattgcgctatttattccttacatttagctggtgtctcttctattttaggggcaattaactttattgttacaataactaatatgcgtgctcctggaatgactgctaatcgaactccattgtttgtctgagctgtttatattacggcattcttattattattatcattacctgtgcttgcaggtgctattacaatgctattaacagatcgtaattttaacacttctttctttgatccaaatggaggtggagatcctgttttatatcagcatcttttt
>BVI09__000656098
attatctggtattttagctcactccggtggttccgttgattgcgctatttattcactacatttagctggtgtttcttctattttaggtgcgatcaactttattgttacaattactaatatgcgtgcgcctggtatgactgcaaatcgaactcctttatttgtttgagctgtttatatcacagcttttttattattactttcattacctgttttagctggtgcaatcacaatgcttttaactgatcgtaattttaacacatctttttttgatccaaattctggaggaggagatcctgtgttataccaacatttattc
>BVI09__000193870
acttgctggaattcaagcacattctggtggatctgtagattgcgcaatttattcactacatttagctggtgtttcatctattcttggtgcaataaattttatcgttacaatcacaaatatgcgagctccaggaatgactgctaatcgaacacctttgttcgtttgggctgtttatattactgcttttttgcttttattatctttacctgttttggctggtgctataacaatgttactaacagatagaaattttaacacttcattttttgattctaatggtggtggagatccggtgctttatcaacatttattt
>BVI09__000026154
attagctggtatacaagcacattctggtggttctgttgattgtgctattttttcattacatttagcgggtgtttcgtcaattttaggtgctattaactttatagtaacaattacaaatatgcgtgcaccaggaatgactgcaaatcgaacaccattatttgtttgagctgtttatattactgcctttttattgttattatcattaccagtgcttgcaggtgctattacgatgttgttaacagatcgtaattttaacacttctttttttgaccctaacggcggtggtgacccagtgttatatcaacatttgttt
>BVI09__000120896
attatctggtattcaagcacattctggtgcatctgttgattgtgcgatttattcattacatttagctggtgtttcttcaattttaggtgcaattaattttattgtgacaattacaaatatgcgtgctcctggtatgacggcacatcgaactccattattcgtatgagctgtttatataacagcatttttattattgctttctttacctgttttagctggtgcaatcacaatgttattaacagatcgtaattttaacacagccttttttgattgtgctggaggtggtgatcctgttttatatcaacatttattt
>BVI10__000000717
tctagcagggattcaagctcattcaggaggttctgttgatttagcaattttctctcttcatttagccggagtttcgtcgattcttggtgcaattaattttattgtaacaattatgaacatgcgagctccaggaatgactgctcaccgaactcctttatttgtatgagctgtatttattacagctttcttacttttattgtctttaccagttctagcaggagctattacaatgcttttaacagatcgtaactttaatacgtcattcttcgaccctaatggtggaggtgatccagtattgtatcaacacttgttt
>BVI10__000157991
actttctggtattcaagctcactctggaggttcagtagattgtgcaatttattcacttcacttagcaggtgtttcttcaattttaggagctgtgaattttattgttacaattacaaatatgcgagctccaggtatgacggctaacagaacacctttatttgtatgagctgtgtacattactgctttcttacttttactttctttacctgttttagccggagcaattacaatgcttttaacagatcgtaacttcaatacttcattctttgaccctaatggtggtggtgaccctgtactttatcaacacttattc
>BVI10__002590936
attagcgggtattcaagctcattctggaggatccgttgattgcgcgattttttctctacatatcgctggtgtgtcttcaatcttaggtgctattaattttattgttactattagtaatatgcgtgctcctggaatgacagctaatcgtacacctttattcgtttgagctgtttttattacagcttttttacttttattgtctttaccggtacttgcgggtgcaattacaatgcttcttacagaccgtaattttaatacgtcgttctttgaccctaatggtggtggtgatcctgtattatatcaacatttgttt
>BVI10__000001925
tcttgccggcattcaggcgcattcaggtggttctgtagatttagctatttttagtttacacgtagcaggagtatcttcaattcttggtgctgttaattttattgtaacaattatgaatatgagagcacctggtatgactgctcatagaacaccattatttgtttgagccgttttcataactgcttttttacttttattatctttaccggttttagcaggtgcaataactatgctactaactgatagaaactttaatactgctttttttgatcctagtggtggaggtgaccctgtgttatatcaacatttattt
>BVI10__000010265
gttatctggtattttagctcattcgggtggggctgttgatttagcaatttttagtttacatctggccggtatttcatctattttaggggctatcaattttatcgtaactattttaaatatgcgttgtccgggaatgactgcccatagaacgccattatttgtatgagcagtttttattacagcttttcttttattactttctttacccgttttggctggagctattacaatgctattaacggatagaaattttaatacttcattctttgatccaaatggcggtggcgatcctgttttataccagcatttattt
>BVI10__000055188
tttatcgggaattttagcccattctgggggtgctgttgatttagctatttttagcttacatctagctggtatctcttcaattttaggcgctataaattttattgtaacgatattaaatatgcgttgtcctggaatgactgctcatagaacacctttatttgtttgagctgtttttattacggcttttctacttttattatctctacctgttttagcaggtgccatcactatgctactaacagataggaattttaatacttcttttttcgatcccagcggtggaggcgatccggttctgtaccaacacctgttt
>BVI10__000011688
gttatctggtattttagctcattcgggtggagctgttgacttagcaatttttagtttacatttagctggtatctcatcgattttaggggctatcaattttatcgtaactattttaaatatgcgttgtccaggaatgactgcccacagaacgccattatttgtatgagcggtttttattacagcttttcttttattactttctttacctgttttagctggggctattacgatgctattaacagatagaaattttaatacctcattctttgatccaaatggtggtggtgaccctgttttataccagcatttattt
>BVI10__000002624
ttatctggtattcttgctcattctggtggtgctgttgacttagcaatttttagtttacatttagctggtatctcgtctattttaggggctatcaattttatcgtaactattttaaatatgcgttgtccaggaatgactgcccacagaacgcctttgtttgtatgagcggtttttattacagcttttcttttattactttctttacctgttttagctggagctatcacaatgctattaacggatagaaattttaatacttcattctttgatccaaatggtggtggtgaccctgttttataccagcatttattt
>BVI10__002763624
tctatctggtattacagctcattcgggcggtgcggtggatttagcaatttttagtctgcacttagctggtgtatcttcaattttaggggctattaattttattgttacaattatgaacatgagaagccctggaatgacagctcatagaactcctttgtttgcttgagctgtttttattactgcttttttattgttgctttcgcttcctgttttagctggggctattactatgttactaacagatagaaattttaatacttcattttttgatccgagcggagggggtgatcctgtactatatcaacatttattt
>BVI10__000014592
attagctggtattcaagctcattctggtgggtccgtagatttagctatttttagtttacatatcgcgggagtatcatcaatcttaggtgctgttaattttatagttaccatcatgaatatgagagccccaggaatgacagctcatagaactccgttgtttgtttgagctgtttttattactgcttttttgcttttattatctttaccggttttagcaggggctataacaatgcttttaacagatagaaattttaatactgctttttttgatccaagcggtggtggtgatccggttttatatcagcatcttttt
>BVI10__000171357
tctttctggaattcaagcgcattctggtggttctgtagattgtgcaatttattctttgcatttagctggtgtctcttctattttgggtgcaattaattttattgtaacaatcacaaacatgcgtgctccaggaatgactgcaaatcgaactcctttgtttgtttgagctgtttatattacagcttttttattattattatctttacctgttttagcaggtgcaataactatgttattaactgatcgtaattttaatacttcattttttgatcctaatggtggtggtgatcctgttttatatcaacatttattt
>BVI10__000038862
tttagctggtattcaagcacattcaggtggttctgttgactgtgctatttattctttacacttagctggtgtatcttctattttaggagcagtaaattttattgttacaattactaacatgcgtgcacctggaatgtctgcaaatcgaactcctttatttgtttgatctgtttacattacggcttttttacttttactttctttacctgttttagctggtgctattacaatgttattaacagatcgtaattttaatacttctttttttgatcctaatggtggaggagaccctgtgttatatcaacatcttttt
>BVI10__000655967
attgtcaggtattcaagcccactcaggtggttctgttgactgtgctatttactcgcttcatattgctggtgtttcttctatcttaggtgctatcaacttcattgttactattacaaatatgcgtgctccaggaatgactgctaatcgtacacctctattcgtttgagctgtttatattactgcgttcttacttctactttctttacccgtattagctggtgcaattacaatgttacttacagaccgtaatttcaatacttctttcttcgatccaaatggtgggggagacccagtgttataccaacacctcttc
>BVI10__000178274
attatctggaattcaagcacattctggtggttctgttgatgctgctatttattctttacacttagctggtgtttcgtcaattttaggtgcaattaattttatcgttactattactaacatgcgtgcacctggtatgactgctaatcgaacaccattatttgtttgagctgtttacattacagcctttttattattactttcattacctgttttagcaggtgctatcacaatgcttctgactgatcgtaattttaatacatctttctttgactctaatggtggtggtgatcctgttttatatcaacaccttttc
>BVI10__000097113
attatctggaattcaagcacattctggtggttccgttgatgctgctatttattcgttacacttagctggtgtttcgtcaattttaggtgcaattaattttattgttactattactaatatgcgtgcacctggtatgactgctaaccgaacaccattatttgtttgagctgtttatattacagcatttttattattactttcattacctgttttagcaggtgccattacaatgcttttgactgatcgtaattttaatacatctttctttgattctaacggtggtggtgatccagttttataccaacatcttttc
>BVI10__000134374
tttagcaggtatacaagcacattctggtggttcagtggattgtgctattttttcattacatttagcaggtgtttcgtcaattttaggtgctattaactttatagtaacaattacaaatatgcgtgcaccaggaatgactgcaaatcgaacaccattatttgtttgagctgtttatattactgcctttttattgttattatcattacctgtgcttgcgggtgctattacaatgttgttaacagatcgtaattttaacacttctttttttgaccctaacggtggtggtgatccagtgttatatcaacatttgttt
>BVI10__000193870
acttgctggaattcaagcacattctggtggatctgtagattgcgcaatttattcactacatttagctggtgtttcatctattcttggtgcaataaattttatcgttacaatcacaaatatgcgagctccaggaatgactgctaatcgaacacctttgttcgtttgggctgtttatattactgcttttttgcttttattatctttacctgttttggctggtgctataacaatgttactaacagatagaaattttaacacttcattttttgattctaatggtggtggagatccggtgctttatcaacatttattt
>BVI10__000026154
attagctggtatacaagcacattctggtggttctgttgattgtgctattttttcattacatttagcgggtgtttcgtcaattttaggtgctattaactttatagtaacaattacaaatatgcgtgcaccaggaatgactgcaaatcgaacaccattatttgtttgagctgtttatattactgcctttttattgttattatcattaccagtgcttgcaggtgctattacgatgttgttaacagatcgtaattttaacacttctttttttgaccctaacggcggtggtgacccagtgttatatcaacatttgttt
>BVI10__000120896
attatctggtattcaagcacattctggtgcatctgttgattgtgcgatttattcattacatttagctggtgtttcttcaattttaggtgcaattaattttattgtgacaattacaaatatgcgtgctcctggtatgacggcacatcgaactccattattcgtatgagctgtttatataacagcatttttattattgctttctttacctgttttagctggtgcaatcacaatgttattaacagatcgtaattttaacacagccttttttgattgtgctggaggtggtgatcctgttttatatcaacatttattt
>BVI11__000000717
tctagcagggattcaagctcattcaggaggttctgttgatttagcaattttctctcttcatttagccggagtttcgtcgattcttggtgcaattaattttattgtaacaattatgaacatgcgagctccaggaatgactgctcaccgaactcctttatttgtatgagctgtatttattacagctttcttacttttattgtctttaccagttctagcaggagctattacaatgcttttaacagatcgtaactttaatacgtcattcttcgaccctaatggtggaggtgatccagtattgtatcaacacttgttt
>BVI11__002590936
attagcgggtattcaagctcattctggaggatccgttgattgcgcgattttttctctacatatcgctggtgtgtcttcaatcttaggtgctattaattttattgttactattagtaatatgcgtgctcctggaatgacagctaatcgtacacctttattcgtttgagctgtttttattacagcttttttacttttattgtctttaccggtacttgcgggtgcaattacaatgcttcttacagaccgtaattttaatacgtcgttctttgaccctaatggtggtggtgatcctgtattatatcaacatttgttt
>BVI11__000001925
tcttgccggcattcaggcgcattcaggtggttctgtagatttagctatttttagtttacacgtagcaggagtatcttcaattcttggtgctgttaattttattgtaacaattatgaatatgagagcacctggtatgactgctcatagaacaccattatttgtttgagccgttttcataactgcttttttacttttattatctttaccggttttagcaggtgcaataactatgctactaactgatagaaactttaatactgctttttttgatcctagtggtggaggtgaccctgtgttatatcaacatttattt
>BVI11__000010265
gttatctggtattttagctcattcgggtggggctgttgatttagcaatttttagtttacatctggccggtatttcatctattttaggggctatcaattttatcgtaactattttaaatatgcgttgtccgggaatgactgcccatagaacgccattatttgtatgagcagtttttattacagcttttcttttattactttctttacccgttttggctggagctattacaatgctattaacggatagaaattttaatacttcattctttgatccaaatggcggtggcgatcctgttttataccagcatttattt
>BVI11__000011688
gttatctggtattttagctcattcgggtggagctgttgacttagcaatttttagtttacatttagctggtatctcatcgattttaggggctatcaattttatcgtaactattttaaatatgcgttgtccaggaatgactgcccacagaacgccattatttgtatgagcggtttttattacagcttttcttttattactttctttacctgttttagctggggctattacgatgctattaacagatagaaattttaatacctcattctttgatccaaatggtggtggtgaccctgttttataccagcatttattt
>BVI11__000002624
ttatctggtattcttgctcattctggtggtgctgttgacttagcaatttttagtttacatttagctggtatctcgtctattttaggggctatcaattttatcgtaactattttaaatatgcgttgtccaggaatgactgcccacagaacgcctttgtttgtatgagcggtttttattacagcttttcttttattactttctttacctgttttagctggagctatcacaatgctattaacggatagaaattttaatacttcattctttgatccaaatggtggtggtgaccctgttttataccagcatttattt
>BVI11__002763624
tctatctggtattacagctcattcgggcggtgcggtggatttagcaatttttagtctgcacttagctggtgtatcttcaattttaggggctattaattttattgttacaattatgaacatgagaagccctggaatgacagctcatagaactcctttgtttgcttgagctgtttttattactgcttttttattgttgctttcgcttcctgttttagctggggctattactatgttactaacagatagaaattttaatacttcattttttgatccgagcggagggggtgatcctgtactatatcaacatttattt
>BVI11__000014592
attagctggtattcaagctcattctggtgggtccgtagatttagctatttttagtttacatatcgcgggagtatcatcaatcttaggtgctgttaattttatagttaccatcatgaatatgagagccccaggaatgacagctcatagaactccgttgtttgtttgagctgtttttattactgcttttttgcttttattatctttaccggttttagcaggggctataacaatgcttttaacagatagaaattttaatactgctttttttgatccaagcggtggtggtgatccggttttatatcagcatcttttt
>BVI11__000171357
tctttctggaattcaagcgcattctggtggttctgtagattgtgcaatttattctttgcatttagctggtgtctcttctattttgggtgcaattaattttattgtaacaatcacaaacatgcgtgctccaggaatgactgcaaatcgaactcctttgtttgtttgagctgtttatattacagcttttttattattattatctttacctgttttagcaggtgcaataactatgttattaactgatcgtaattttaatacttcattttttgatcctaatggtggtggtgatcctgttttatatcaacatttattt
>BVI11__000038862
tttagctggtattcaagcacattcaggtggttctgttgactgtgctatttattctttacacttagctggtgtatcttctattttaggagcagtaaattttattgttacaattactaacatgcgtgcacctggaatgtctgcaaatcgaactcctttatttgtttgatctgtttacattacggcttttttacttttactttctttacctgttttagctggtgctattacaatgttattaacagatcgtaattttaatacttctttttttgatcctaatggtggaggagaccctgtgttatatcaacatcttttt
>BVI11__001066942
tttatctggtattttagcacattctggtggttctgttgactgtgcgatttactctttacatttagcaggtgtttcttcaattcttggagcaattaattttattgtaactattactaatatgcgtgcacctggtatgacagctaatcgaacacctttatttgtttgagctgtttatatcacagctttcttacttttactttcattacctgttcttgctggtgctatcacaatgttactaacagatcgtaattttaatacttctttttttgacccaaatgctgggggtgatcctgttttataccaacatttattc
>BVI11__000178274
attatctggaattcaagcacattctggtggttctgttgatgctgctatttattctttacacttagctggtgtttcgtcaattttaggtgcaattaattttatcgttactattactaacatgcgtgcacctggtatgactgctaatcgaacaccattatttgtttgagctgtttacattacagcctttttattattactttcattacctgttttagcaggtgctatcacaatgcttctgactgatcgtaattttaatacatctttctttgactctaatggtggtggtgatcctgttttatatcaacaccttttc
>BVI11__000097113
attatctggaattcaagcacattctggtggttccgttgatgctgctatttattcgttacacttagctggtgtttcgtcaattttaggtgcaattaattttattgttactattactaatatgcgtgcacctggtatgactgctaaccgaacaccattatttgtttgagctgtttatattacagcatttttattattactttcattacctgttttagcaggtgccattacaatgcttttgactgatcgtaattttaatacatctttctttgattctaacggtggtggtgatccagttttataccaacatcttttc
>BVI11__000134374
tttagcaggtatacaagcacattctggtggttcagtggattgtgctattttttcattacatttagcaggtgtttcgtcaattttaggtgctattaactttatagtaacaattacaaatatgcgtgcaccaggaatgactgcaaatcgaacaccattatttgtttgagctgtttatattactgcctttttattgttattatcattacctgtgcttgcgggtgctattacaatgttgttaacagatcgtaattttaacacttctttttttgaccctaacggtggtggtgatccagtgttatatcaacatttgttt
>BVI11__000193870
acttgctggaattcaagcacattctggtggatctgtagattgcgcaatttattcactacatttagctggtgtttcatctattcttggtgcaataaattttatcgttacaatcacaaatatgcgagctccaggaatgactgctaatcgaacacctttgttcgtttgggctgtttatattactgcttttttgcttttattatctttacctgttttggctggtgctataacaatgttactaacagatagaaattttaacacttcattttttgattctaatggtggtggagatccggtgctttatcaacatttattt
>BVI11__000026154
attagctggtatacaagcacattctggtggttctgttgattgtgctattttttcattacatttagcgggtgtttcgtcaattttaggtgctattaactttatagtaacaattacaaatatgcgtgcaccaggaatgactgcaaatcgaacaccattatttgtttgagctgtttatattactgcctttttattgttattatcattaccagtgcttgcaggtgctattacgatgttgttaacagatcgtaattttaacacttctttttttgaccctaacggcggtggtgacccagtgttatatcaacatttgttt
>BVI11__000120896
attatctggtattcaagcacattctggtgcatctgttgattgtgcgatttattcattacatttagctggtgtttcttcaattttaggtgcaattaattttattgtgacaattacaaatatgcgtgctcctggtatgacggcacatcgaactccattattcgtatgagctgtttatataacagcatttttattattgctttctttacctgttttagctggtgcaatcacaatgttattaacagatcgtaattttaacacagccttttttgattgtgctggaggtggtgatcctgttttatatcaacatttattt
>BVI12__000000717
tctagcagggattcaagctcattcaggaggttctgttgatttagcaattttctctcttcatttagccggagtttcgtcgattcttggtgcaattaattttattgtaacaattatgaacatgcgagctccaggaatgactgctcaccgaactcctttatttgtatgagctgtatttattacagctttcttacttttattgtctttaccagttctagcaggagctattacaatgcttttaacagatcgtaactttaatacgtcattcttcgaccctaatggtggaggtgatccagtattgtatcaacacttgttt
>BVI12__002590936
attagcgggtattcaagctcattctggaggatccgttgattgcgcgattttttctctacatatcgctggtgtgtcttcaatcttaggtgctattaattttattgttactattagtaatatgcgtgctcctggaatgacagctaatcgtacacctttattcgtttgagctgtttttattacagcttttttacttttattgtctttaccggtacttgcgggtgcaattacaatgcttcttacagaccgtaattttaatacgtcgttctttgaccctaatggtggtggtgatcctgtattatatcaacatttgttt
>BVI12__000001925
tcttgccggcattcaggcgcattcaggtggttctgtagatttagctatttttagtttacacgtagcaggagtatcttcaattcttggtgctgttaattttattgtaacaattatgaatatgagagcacctggtatgactgctcatagaacaccattatttgtttgagccgttttcataactgcttttttacttttattatctttaccggttttagcaggtgcaataactatgctactaactgatagaaactttaatactgctttttttgatcctagtggtggaggtgaccctgtgttatatcaacatttattt
>BVI12__000010265
gttatctggtattttagctcattcgggtggggctgttgatttagcaatttttagtttacatctggccggtatttcatctattttaggggctatcaattttatcgtaactattttaaatatgcgttgtccgggaatgactgcccatagaacgccattatttgtatgagcagtttttattacagcttttcttttattactttctttacccgttttggctggagctattacaatgctattaacggatagaaattttaatacttcattctttgatccaaatggcggtggcgatcctgttttataccagcatttattt
>BVI12__000011688
gttatctggtattttagctcattcgggtggagctgttgacttagcaatttttagtttacatttagctggtatctcatcgattttaggggctatcaattttatcgtaactattttaaatatgcgttgtccaggaatgactgcccacagaacgccattatttgtatgagcggtttttattacagcttttcttttattactttctttacctgttttagctggggctattacgatgctattaacagatagaaattttaatacctcattctttgatccaaatggtggtggtgaccctgttttataccagcatttattt
>BVI12__000002624
ttatctggtattcttgctcattctggtggtgctgttgacttagcaatttttagtttacatttagctggtatctcgtctattttaggggctatcaattttatcgtaactattttaaatatgcgttgtccaggaatgactgcccacagaacgcctttgtttgtatgagcggtttttattacagcttttcttttattactttctttacctgttttagctggagctatcacaatgctattaacggatagaaattttaatacttcattctttgatccaaatggtggtggtgaccctgttttataccagcatttattt
>BVI12__000014592
attagctggtattcaagctcattctggtgggtccgtagatttagctatttttagtttacatatcgcgggagtatcatcaatcttaggtgctgttaattttatagttaccatcatgaatatgagagccccaggaatgacagctcatagaactccgttgtttgtttgagctgtttttattactgcttttttgcttttattatctttaccggttttagcaggggctataacaatgcttttaacagatagaaattttaatactgctttttttgatccaagcggtggtggtgatccggttttatatcagcatcttttt
>BVI12__000171357
tctttctggaattcaagcgcattctggtggttctgtagattgtgcaatttattctttgcatttagctggtgtctcttctattttgggtgcaattaattttattgtaacaatcacaaacatgcgtgctccaggaatgactgcaaatcgaactcctttgtttgtttgagctgtttatattacagcttttttattattattatctttacctgttttagcaggtgcaataactatgttattaactgatcgtaattttaatacttcattttttgatcctaatggtggtggtgatcctgttttatatcaacatttattt
>BVI12__000178274
attatctggaattcaagcacattctggtggttctgttgatgctgctatttattctttacacttagctggtgtttcgtcaattttaggtgcaattaattttatcgttactattactaacatgcgtgcacctggtatgactgctaatcgaacaccattatttgtttgagctgtttacattacagcctttttattattactttcattacctgttttagcaggtgctatcacaatgcttctgactgatcgtaattttaatacatctttctttgactctaatggtggtggtgatcctgttttatatcaacaccttttc
>BVI12__000097113
attatctggaattcaagcacattctggtggttccgttgatgctgctatttattcgttacacttagctggtgtttcgtcaattttaggtgcaattaattttattgttactattactaatatgcgtgcacctggtatgactgctaaccgaacaccattatttgtttgagctgtttatattacagcatttttattattactttcattacctgttttagcaggtgccattacaatgcttttgactgatcgtaattttaatacatctttctttgattctaacggtggtggtgatccagttttataccaacatcttttc
>BVI12__000134374
tttagcaggtatacaagcacattctggtggttcagtggattgtgctattttttcattacatttagcaggtgtttcgtcaattttaggtgctattaactttatagtaacaattacaaatatgcgtgcaccaggaatgactgcaaatcgaacaccattatttgtttgagctgtttatattactgcctttttattgttattatcattacctgtgcttgcgggtgctattacaatgttgttaacagatcgtaattttaacacttctttttttgaccctaacggtggtggtgatccagtgttatatcaacatttgttt
>BVI12__000193870
acttgctggaattcaagcacattctggtggatctgtagattgcgcaatttattcactacatttagctggtgtttcatctattcttggtgcaataaattttatcgttacaatcacaaatatgcgagctccaggaatgactgctaatcgaacacctttgttcgtttgggctgtttatattactgcttttttgcttttattatctttacctgttttggctggtgctataacaatgttactaacagatagaaattttaacacttcattttttgattctaatggtggtggagatccggtgctttatcaacatttattt
>BVI12__000026154
attagctggtatacaagcacattctggtggttctgttgattgtgctattttttcattacatttagcgggtgtttcgtcaattttaggtgctattaactttatagtaacaattacaaatatgcgtgcaccaggaatgactgcaaatcgaacaccattatttgtttgagctgtttatattactgcctttttattgttattatcattaccagtgcttgcaggtgctattacgatgttgttaacagatcgtaattttaacacttctttttttgaccctaacggcggtggtgacccagtgttatatcaacatttgttt
>BVI12__000120896
attatctggtattcaagcacattctggtgcatctgttgattgtgcgatttattcattacatttagctggtgtttcttcaattttaggtgcaattaattttattgtgacaattacaaatatgcgtgctcctggtatgacggcacatcgaactccattattcgtatgagctgtttatataacagcatttttattattgctttctttacctgttttagctggtgcaatcacaatgttattaacagatcgtaattttaacacagccttttttgattgtgctggaggtggtgatcctgttttatatcaacatttattt
>BVI13__000000717
tctagcagggattcaagctcattcaggaggttctgttgatttagcaattttctctcttcatttagccggagtttcgtcgattcttggtgcaattaattttattgtaacaattatgaacatgcgagctccaggaatgactgctcaccgaactcctttatttgtatgagctgtatttattacagctttcttacttttattgtctttaccagttctagcaggagctattacaatgcttttaacagatcgtaactttaatacgtcattcttcgaccctaatggtggaggtgatccagtattgtatcaacacttgttt
>BVI13__002590936
attagcgggtattcaagctcattctggaggatccgttgattgcgcgattttttctctacatatcgctggtgtgtcttcaatcttaggtgctattaattttattgttactattagtaatatgcgtgctcctggaatgacagctaatcgtacacctttattcgtttgagctgtttttattacagcttttttacttttattgtctttaccggtacttgcgggtgcaattacaatgcttcttacagaccgtaattttaatacgtcgttctttgaccctaatggtggtggtgatcctgtattatatcaacatttgttt
>BVI13__000001925
tcttgccggcattcaggcgcattcaggtggttctgtagatttagctatttttagtttacacgtagcaggagtatcttcaattcttggtgctgttaattttattgtaacaattatgaatatgagagcacctggtatgactgctcatagaacaccattatttgtttgagccgttttcataactgcttttttacttttattatctttaccggttttagcaggtgcaataactatgctactaactgatagaaactttaatactgctttttttgatcctagtggtggaggtgaccctgtgttatatcaacatttattt
>BVI13__000010265
gttatctggtattttagctcattcgggtggggctgttgatttagcaatttttagtttacatctggccggtatttcatctattttaggggctatcaattttatcgtaactattttaaatatgcgttgtccgggaatgactgcccatagaacgccattatttgtatgagcagtttttattacagcttttcttttattactttctttacccgttttggctggagctattacaatgctattaacggatagaaattttaatacttcattctttgatccaaatggcggtggcgatcctgttttataccagcatttattt
>BVI13__002731802
gttatctggaattttagctcattccggcggtgctgttgatttagctatttttagcttacatttagctggtatttcttccattttgggcgctataaattttattgtaacgattttaaatatgcgttgcccaggaatggctgctcatagaacacccttatttgtttgggctgtttttatcacagcctttcttcttttgctctctcttcctgttttagctggtgctattactatgttgttaaccgatagaaattttaatacttccttttttgatcccagcggtggtggtgatccggttttgtaccaacacttattt
>BVI13__000011688
gttatctggtattttagctcattcgggtggagctgttgacttagcaatttttagtttacatttagctggtatctcatcgattttaggggctatcaattttatcgtaactattttaaatatgcgttgtccaggaatgactgcccacagaacgccattatttgtatgagcggtttttattacagcttttcttttattactttctttacctgttttagctggggctattacgatgctattaacagatagaaattttaatacctcattctttgatccaaatggtggtggtgaccctgttttataccagcatttattt
>BVI13__000002624
ttatctggtattcttgctcattctggtggtgctgttgacttagcaatttttagtttacatttagctggtatctcgtctattttaggggctatcaattttatcgtaactattttaaatatgcgttgtccaggaatgactgcccacagaacgcctttgtttgtatgagcggtttttattacagcttttcttttattactttctttacctgttttagctggagctatcacaatgctattaacggatagaaattttaatacttcattctttgatccaaatggtggtggtgaccctgttttataccagcatttattt
>BVI13__000171357
tctttctggaattcaagcgcattctggtggttctgtagattgtgcaatttattctttgcatttagctggtgtctcttctattttgggtgcaattaattttattgtaacaatcacaaacatgcgtgctccaggaatgactgcaaatcgaactcctttgtttgtttgagctgtttatattacagcttttttattattattatctttacctgttttagcaggtgcaataactatgttattaactgatcgtaattttaatacttcattttttgatcctaatggtggtggtgatcctgttttatatcaacatttattt
>BVI13__000544731
actttctggtattttagctcattctggtggttctgttgattgtgctatctattcattacatttagctggtgtttcttcaatattaggtgcaattaattttattgtaacaattacaaatatgcgtgctccaggtatgactgctaatcgtacacctttatttgtatgagctgtttatattacagcatttttactattattatcattaccagtgcttgccggtgcaattacaatgttactaacagaccgtaattttaatacatctttctttgacccaaacggaggtggtgacccagttctctatcaacacctcttc
>BVI13__000178274
attatctggaattcaagcacattctggtggttctgttgatgctgctatttattctttacacttagctggtgtttcgtcaattttaggtgcaattaattttatcgttactattactaacatgcgtgcacctggtatgactgctaatcgaacaccattatttgtttgagctgtttacattacagcctttttattattactttcattacctgttttagcaggtgctatcacaatgcttctgactgatcgtaattttaatacatctttctttgactctaatggtggtggtgatcctgttttatatcaacaccttttc
>BVI13__000097113
attatctggaattcaagcacattctggtggttccgttgatgctgctatttattcgttacacttagctggtgtttcgtcaattttaggtgcaattaattttattgttactattactaatatgcgtgcacctggtatgactgctaaccgaacaccattatttgtttgagctgtttatattacagcatttttattattactttcattacctgttttagcaggtgccattacaatgcttttgactgatcgtaattttaatacatctttctttgattctaacggtggtggtgatccagttttataccaacatcttttc
>BVI13__000026154
attagctggtatacaagcacattctggtggttctgttgattgtgctattttttcattacatttagcgggtgtttcgtcaattttaggtgctattaactttatagtaacaattacaaatatgcgtgcaccaggaatgactgcaaatcgaacaccattatttgtttgagctgtttatattactgcctttttattgttattatcattaccagtgcttgcaggtgctattacgatgttgttaacagatcgtaattttaacacttctttttttgaccctaacggcggtggtgacccagtgttatatcaacatttgttt
>BVI13__000120896
attatctggtattcaagcacattctggtgcatctgttgattgtgcgatttattcattacatttagctggtgtttcttcaattttaggtgcaattaattttattgtgacaattacaaatatgcgtgctcctggtatgacggcacatcgaactccattattcgtatgagctgtttatataacagcatttttattattgctttctttacctgttttagctggtgcaatcacaatgttattaacagatcgtaattttaacacagccttttttgattgtgctggaggtggtgatcctgttttatatcaacatttattt
>CI_Ac_1_71
ATTAGCTAGTATTCAAGCACATTCAGGTGGTTCTGTTGATTGTGCTATTTTTTCATTACATATTGCTGGTGTATCTTCTATTTTAGGTGCTATTAATTTTATTGTTACAATTAGTAATATGCGTGCACCAGGAATGACTGCAAATAGAACACCTTTATTTGTTTGAGCTGTTTTTATTACTGCTTTTTTACTTTTATTATCATTACCGGTTTTAGCTGGTGCAATAACAATGTTATTGACTGATCGTAATTTTAATACATCTTTTTTTGATCCAAACGGTGGTGGTGATCCTGTTTTATACCAACATTTATTT
>CI_Ac_1_318
TTTAGCTGGTATTCAAGCTCATTCAGGTGGTTCTGTTGACTGTGCTATTTATTCACTTCACTTAGCAGGTGTTTCTTCAATTTTAGGTGCTATTAATTTTATTGTTACAATTACAAATATGCGTGCACCTGGAATGACTGCAAACCGTACACCTCTTTTTGTTTGAGCAGTATACATTACTGCATTCTTACTATTACTTTCTTTACCTGTACTTGCAGGAGCAATTACAATGTTACTTACAGATCGTAACTTTAATACTTCTTTCTTTGATCCTAACGGTGGTGGTGATCCTGTTTTATACCAACACTTGTTT
>CI_Ac_10_60
ATTAGCTAGTATTCAAGCACATTCAGGTGGTTCTGTTGATTGTGCTATTTTTTCATTACATATTGCTGGTGTATCTTCTATTTTAGGTGCTATTAATTTTATTGTTACAATTAGTAATATGCGTGCACCAGGAATGACTGCAAATAGAACACCTTTATTTGTTTGAGCTGTTTTTATTACTGCTTTTTTACTTTTATTATCATTACCGGTTTTAGCTGGTGCAATAACAATGTTATTGACTGATCGTAATTTTAATACATCTTTTTTTGATCCAAACGGTGGTGGTGATCCTGTTTTATACCAACATTTATTT
>CI_Ac_6_330
TTTAGCTGGTATTCAAGCTCATTCAGGTGGTTCTGTTGACTGTGCTATTTATTCACTTCACTTAGCAGGTGTTTCTTCAATTTTAGGTGCTATTAATTTTATTGTTACAATTACAAATATGCGTGCACCTGGAATGACTGCAAACCGTACACCTCTTTTTGTTTGAGCAGTATACATTACTGCATTCTTACTATTACTTTCTTTACCTGTACTTGCAGGAGCAATTACAATGTTACTTACAGATCGTAACTTTAATACTTCTTTCTTTGATCCTAACGGTGGTGGTGATCCTGTTTTATACCAACACTTGTTT
>CI_Al_1_164
ATTAGCTAGTATTCAAGCACATTCAGGTGGTTCTGTTGATTGTGCTATTTTTTCATTACATATTGCTGGTGTATCTTCTATTTTAGGTGCTATTAATTTTATTGTTACAATTAGTAATATGCGTGCACCAGGAATGACTGCAAATAGAACACCTTTATTTGTTTGAGCTGTTTTTATTACTGCTTTTTTACTTTTATTATCATTACCGGTTTTAGCTGGTGCAATAACAATGTTATTGACTGATCGTAATTTTAATACATCTTTTTTTGATCCAAACGGTGGTGGTGATCCTGTTTTATACCAACATTTATTT
>CI_Al_1_165
ATTAGCTAGTATTCAAGCACATTCAGGTGGTTCTGTTGATTGTGCTATTTTTTCATTACATATTGCTGGTGTATCTTCTATTTTAGGTGCTATTAATTTTATTGTTACAATTAGTAATATGCGTGCACCAGGAATGACTGCAAATAGAACACCTTTATTTGTTTGAGCTGTTTTTATTACTGCTTTTTTACTTTTATTATCATTACCGGTTTTAGCTGGTGCAATAACAATGTTATTGACTGATCGTAATTTTAATACATCTTTTTTTGATCCAAACGGTGGTGGTGATCCTGTTTTATACCAACATTTATTT
>CI_Al_1_166
ATTAGCTAGTATTCAAGCACATTCAGGTGGTTCTGTTGATTGTGCTATTTTTTCATTACATATTGCTGGTGTATCTTCTATTTTAGGTGCTATTAATTTTATTGTTACAATTAGTAATATGCGTGCACCAGGAATGACTGCAAATAGAACACCTTTATTTGTTTGAGCTGTTTTTATTACTGCTTTTTTACTTTTATTATCATTACCGGTTTTAGCTGGTGCAATAACAATGTTATTGACTGATCGTAATTTTAATACATCTTTTTTTGATCCAAACGGTGGTGGTGATCCTGTTTTATACCAACATTTATTT
>CI_Al_1_787
GCTTTCTGGAATTTTAGCTCACTCTGGAGGAGCTGTAGATTTAGCTATCTTTAGTTTACATTTAGCTGGAATTTCATCGATTTTAGGCGCTATAAACTTTATTGTTACAATTTTAAACATGCGATGCCCTGGAATGACAGCTCACAGAACTCCATTATTCGTTTGAGCTGTTTTCATTACAGCTTTTTTATTATTACTTTCTTTACCTGTTTTAGCGGGTGCTATTACAATGCTTCTAACAGATAGAAATTTTAATACTTCTTTCTTCGATCCGAATGGTGGAGGAGATCCTGTTCTATATCAGCACCTTTTT
>CI_Al_10_534
TTTAGCTGGTATTCAAGCTCATTCAGGTGGTTCTGTTGACTGTGCTATTTATTCACTTCACTTAGCAGGTGTTTCTTCAATTTTAGGTGCTATTAATTTTATTGTTACAATTACAAATATGCGTGCACCTGGAATGACTGCAAACCGTACACCTCTTTTTGTTTGAGCAGTATACATTACTGCATTCTTACTATTACTTTCTTTACCTGTACTTGCAGGAGCAATTACAATGTTACTTACAGATCGTAACTTTAATACTTCTTTCTTTGATCCTAACGGTGGTGGTGATCCTGTTTTATACCAACACTTGTTT
>CI_Al_10_621
TCTAGCAGGGATTCAAGCTCATTCAGGAGGTTCTGTTGATTTAGCAATTTTCTCTCTTCATTTAGCCGGAGTTTCGTCGATTCTTGGTGCAATTAATTTTATTGTAACAATTATGAACATGCGAGCTCCAGGAATGACTGCTCACCGAACTCCTTTATTTGTATGAGCTGTATTTATTACAGCTTTCTTACTTTTATTGTCTTTACCGGTTCTAGCAGGAGCTATTACAATGCTTTTAACAGATCGTAACTTTAATACGTCATTCTTCGACCCTAATGGTGGAGGTGACCCAGTATTATATCAACATTTGTTT
>CI_Al_3_152
ATTAGCTAGTATTCAAGCACATTCAGGTGGTTCTGTTGATTGTGCTATTTTTTCATTACATATTGCTGGTGTATCTTCTATTTTAGGTGCTATTAATTTTATTGTTACAATTAGTAATATGCGTGCACCAGGAATGACTGCAAATAGAACACCTTTATTTGTTTGAGCTGTTTTTATTACTGCTTTTTTACTTTTATTATCATTACCGGTTTTAGCTGGTGCAATAACAATGTTATTGACTGATCGTAATTTTAATACATCTTTTTTTGATCCAAACGGTGGTGGTGATCCTGTTTTATACCAACATTTATTT
>CI_Al_3_153
ATTAGCTAGTATTCAAGCACATTCAGGTGGTTCTGTTGATTGTGCTATTTTTTCATTACATATTGCTGGTGTATCTTCTATTTTAGGTGCTATTAATTTTATTGTTACAATTAGTAATATGCGTGCACCAGGAATGACTGCAAATAGAACACCTTTATTTGTTTGAGCTGTTTTTATTACTGCTTTTTTACTTTTATTATCATTACCGGTTTTAGCTGGTGCAATAACAATGTTATTGACTGATCGTAATTTTAATACATCTTTTTTTGATCCAAACGGTGGTGGTGATCCTGTTTTATACCAACATTTATTT
>CI_Al_6_159
ATTAGCTAGTATTCAAGCACATTCAGGTGGTTCTGTTGATTGTGCTATTTTTTCATTACATATTGCTGGTGTATCTTCTATTTTAGGTGCTATTAATTTTATTGTTACAATTAGTAATATGCGTGCACCAGGAATGACTGCAAATAGAACACCTTTATTTGTTTGAGCTGTTTTTATTACTGCTTTTTTACTTTTATTATCATTACCGGTTTTAGCTGGTGCAATAACAATGTTATTGACTGATCGTAATTTTAATACATCTTTTTTTGATCCAAACGGTGGTGGTGATCCTGTTTTATACCAACATTTATTT
>CI_Al_6_649
TTTAGCTGGTATTCAAGCTCATTCAGGTGGTTCTGTTGACTGTGCTATTTATTCACTTCACTTAGCAGGTGTTTCTTCAATTTTAGGTGCTATTAATTTTATTGTTACAATTACAAATATGCGTGCACCTGGAATGACTGCAAACCGTACACCTCTTTTTGTTTGAGCAGTATACATTACTGCATTCTTACTATTACTTTCTTTACCTGTACTTGCAGGAGCAATTACAATGTTACTTACAGATCGTAACTTTAATACTTCTTTCTTTGATCCTAACGGTGGTGGTGATCCTGTTTTATACCAACACTTGTTT
>CI_Ba_50_486
GTTGTCTGGAATTTTAGCTCATTCCGGCGGTGCTGTTGATTTAGCTATTTTTAGCTTACATTTAGCTGGTATTTCTTCTATTTTGGGCGCTATAAATTTTATTGTAACGATTTTAAACATGCGTTGCCCCGGAATGGCTGCTCATAGAACACCCTTATTTGTTTGGGCTGTTTTTATTACAGCTTTTCTTCTTTTGCTCTCTCTTCCTGTTTTAGCTGGTGCTATTACTATGTTGTTAACCGATAGAAATTTTAATACTTCCTTTTTTGATCCCAGCGGTGGTGGTGATCCGGTTTTGTACCAACACTTATTT
>CI_Ba_50_837
TCTAGCAGGGATTCAAGCTCATTCAGGAGGTTCTGTTGATTTAGCAATTTTCTCTCTTCATTTAGCCGGAGTTTCGTCGATTCTTGGTGCAATTAATTTTATTGTAACAATTATGAACATGCGAGCTCCAGGAATGACTGCTCACCGAACTCCTTTATTTGTATGAGCTGTATTTATTACAGCTTTCTTACTTTTATTGTCTTTACCGGTTCTAGCAGGAGCTATTACAATGCTTTTAACAGATCGTAACTTTAATACGTCATTCTTCGACCCTAATGGTGGAGGTGACCCAGTATTATATCAACATTTGTTT
>CI_Ba_50_1034
TTTGTCAGGAATTTTAGCTCATTCTGGTGGCGCTGTCGATTTAGCTATTTTTAGCTTACATTTGGCGGGTATTTCGTCTATTTTAGGAGCTATAAATTTTATTGTAACTATTTTAAACATGCGTTGTCCTGGTATGACTGCTCATAGAACACCTTTATTTGTTTGGGCTGTTTTTATAACAGCTTTTTTACTTTTGTTATCACTTCCTGTTTTAGCTGGCGCTATTACAATGTTATTAACAGATAGAAATTTTAATACGTCTTTCTTTGATCCAAACGGTGGTGGTGATCCTGTCTTATATCAGCATTTGTTT
>CI_Eg_0_215
ATTAGCTAGTATTCAAGCACATTCAGGTGGTTCTGTTGATTGTGCTATTTTTTCATTACATATTGCTGGTGTATCTTCTATTTTAGGTGCTATTAATTTTATTGTTACAATTAGTAATATGCGTGCACCAGGAATGACTGCAAATAGAACACCTTTATTTGTTTGAGCTGTTTTTATTACTGCTTTTTTACTTTTATTATCATTACCGGTTTTAGCTGGTGCAATAACAATGTTATTGACTGATCGTAATTTTAATACATCTTTTTTTGATCCAAACGGTGGTGGTGATCCTGTTTTATACCAACATTTATTT
>CI_Eg_0_216
ATTAGCTAGTATTCAAGCACATTCAGGTGGTTCTGTTGATTGTGCTATTTTTTCATTACATATTGCTGGTGTATCTTCTATTTTAGGTGCTATTAATTTTATTGTTACAATTAGTAATATGCGTGCACCAGGAATGACTGCAAATAGAACACCTTTATTTGTTTGAGCTGTTTTTATTACTGCTTTTTTACTTTTATTATCATTACCGGTTTTAGCTGGTGCAATAACAATGTTATTGACTGATCGTAATTTTAATACATCTTTTTTTGATCCAAACGGTGGTGGTGATCCTGTTTTATACCAACATTTATTT
>CI_Eg_0_217
ATTAGCTAGTATTCAAGCACATTCAGGTGGTTCTGTTGATTGTGCTATTTTTTCATTACATATTGCTGGTGTATCTTCTATTTTAGGTGCTATTAATTTTATTGTTACAATTAGTAATATGCGTGCACCAGGAATGACTGCAAATAGAACACCTTTATTTGTTTGAGCTGTTTTTATTACTGCTTTTTTACTTTTATTATCATTACCGGTTTTAGCTGGTGCAATAACAATGTTATTGACTGATCGTAATTTTAATACATCTTTTTTTGATCCAAACGGTGGTGGTGATCCTGTTTTATACCAACATTTATTT
>CI_Eg_0_978
TTTAGCTGGTATTCAAGCTCATTCAGGTGGTTCTGTTGACTGTGCTATTTATTCACTTCACTTAGCAGGTGTTTCTTCAATTTTAGGTGCTATTAATTTTATTGTTACAATTACAAATATGCGTGCACCTGGAATGACTGCAAACCGTACACCTCTTTTTGTTTGAGCAGTATACATTACTGCATTCTTACTATTACTTTCTTTACCTGTACTTGCAGGAGCAATTACAATGTTACTTACAGATCGTAACTTTAATACTTCTTTCTTTGATCCTAACGGTGGTGGTGATCCTGTTTTATACCAACACTTGTTT
>CI_Eg_0_1128
TCTAGCAGGGATTCAAGCTCATTCAGGAGGTTCTGTTGATTTAGCAATTTTCTCTCTTCATTTAGCCGGAGTTTCGTCGATTCTTGGTGCAATTAATTTTATTGTAACAATTATGAACATGCGAGCTCCAGGAATGACTGCTCACCGAACTCCTTTATTTGTATGAGCTGTATTTATTACAGCTTTCTTACTTTTATTGTCTTTACCGGTTCTAGCAGGAGCTATTACAATGCTTTTAACAGATCGTAACTTTAATACGTCATTCTTCGACCCTAATGGTGGAGGTGACCCAGTATTATATCAACATTTGTTT
>CI_Eg_0_1129
TCTAGCAGGGATTCAAGCTCATTCAGGAGGTTCTGTTGATTTAGCAATTTTCTCTCTTCATTTAGCCGGAGTTTCGTCGATTCTTGGTGCAATTAATTTTATTGTAACAATTATGAACATGCGAGCTCCAGGAATGACTGCTCACCGAACTCCTTTATTTGTATGAGCTGTATTTATTACAGCTTTCTTACTTTTATTGTCTTTACCGGTTCTAGCAGGAGCTATTACAATGCTTTTAACAGATCGTAACTTTAATACGTCATTCTTCGACCCTAATGGTGGAGGTGACCCAGTATTATATCAACATTTGTTT
>CI_Eg_0_1130
TCTAGCAGGGATTCAAGCTCATTCAGGAGGTTCTGTTGATTTAGCAATTTTCTCTCTTCATTTAGCCGGAGTTTCGTCGATTCTTGGTGCAATTAATTTTATTGTAACAATTATGAACATGCGAGCTCCAGGAATGACTGCTCACCGAACTCCTTTATTTGTATGAGCTGTATTTATTACAGCTTTCTTACTTTTATTGTCTTTACCGGTTCTAGCAGGAGCTATTACAATGCTTTTAACAGATCGTAACTTTAATACGTCATTCTTCGACCCTAATGGTGGAGGTGACCCAGTATTATATCAACATTTGTTT
>COI_19_560_W43_Water_Ersai_1_637
tttagcaggtattcaagctcattcaggtggttctgttgactgtgctatttattcacttcacttagcaggtgtttcttcaattttaggtgctattaattttattgttacaattacaaatatgcgtgcacctggaatgactgcaaaccgtacacctctttttgtttgagcagtatacattactgcattcttactattactttctttacctgtacttgcaggagcaattacaatgttacttacagatcgtaactttaatacttctttctttgatcctaacggtggtggtgatcctgttttataccaacacttgttt
>COI_20_242_W44_Water_Ersai_1_1602
tttagcaggtattcaagctcattcaggtggttctgttgactgtgctatttattcacttcacttagcaggtgtttcttcaattttaggtgctattaattttattgttacaattacaaatatgcgtgcacctggaatgactgcaaaccgtacacctctttttgtttgagcagtatacattactgcattcttactattactttctttacctgtacttgcaggagcaattacaatgttacttacagatcgtaactttaatacttctttctttgatcctaacggtggtggtgatcctgttttataccaacacttgttt
>COI_20_247_W49_Water_Offshore_1_29
acttagtggaatacaagcccactctggtggttcagtagaccttgcaattttctcattacacgttgctggtatatcttcaatcttaggtgcgattaattttattacgactatttttaatatgcgagccccgggtatgactgctcaccgtttaggcttatttccttgggctgtattaataacagcttttctcttattactatcacttccagtactagccggtgcaataactatgttgcttgttgatcgtaacttcaatactacattctttgatcctgctggcgggggcgatcctttactttaccagcacttgttt
>COI_20_247_W49_Water_Offshore_1_384
tcttagtgggatacaagcccactccggtggttctgtcgatcttgcaattttctccttacatgtagcaggtatttcctctattttaggcgctattaatttcataacaactatttttaatatgcgcgctcctggtatgacagctcatcgtctgggtctttttccatgggcagttttaataacagcctttttattacttttatcgttacctgttttagctggcgctataacaatgcttcttgtagatcgtaattttaatacgacattctttgatccagcaggaggtggtgatcctttgttgtaccagcaccttttc
>COI_20_247_W49_Water_Offshore_1_777
acttagtggaatacaagcccactctggtggttcagtagaccttgcaattttctcattacacgttgctggtatatcttcaatcttaggtgcgattaactttattacaactatttttaatatgcgagctccgggtatgactgctcatcgtttaggcttattcccttgggctgtattaataacagcctttcttttattactatcacttccagtacttgccggtgcaataactatgttgcttgttgatcgtaacttcaacactacattctttgatcctgctggcgggggtgatcccttactttaccagcatctcttc
>COI_20_247_W49_Water_Offshore_1_948
tcttagtggaatacaagcccactcaggtggttctgtagacctggctatcttttcattacacgtagctgggatttcttcaattttgggtgcaattaactttattacaaccatttttaatatgcgtgctcctggtatgacagctcatcgcctagggttatttccttgggccgtgttaataacagcattccttctattattatctcttccagttttagccggagctatcactatgttgctagttgatcgtaattttaacacaacctttttcgatcctgctggcggaggtgacccccttctttatcagcaccttttt
>COI_20_247_W49_Water_Offshore_1_1563
tcttagtggaatacaagcccactcaggcggttctgtagacctggctatcttttcattacacgtagctgggatttcttcaattttgggtgcaattaactttattacaaccatttttaatatgcgtgctcctggtatgacagctcatcgcctagggttatttccttgggccgtgttaataacagcattccttctattattatctcttccagttttagccggagctatcactatgttgctagttgatcgtaattttaacacaacctttttcgatcctgctggcggaggtgacccccttctttatcagcaccttttt
>COI_20_247_W49_Water_Offshore_1_1742
tctaagtggaatacaagcccactcaggtggttctgtagacctggctatcttttcattacacgtagctgggatttcttcaattttgggtgcaattaactttattacaaccatttttaatatgcgtgctcctggtatgacagctcatcgcctagggttatttccttgggccgtgttaataacagcattccttctattattatctcttccagttttagccggagctatcactatgttgctagttgatcgtaattttaacacaaccttttttgatcctgctggcggaggtgacccccttctttatcagcaccttttt
>COI_20_249_W51_Water_Offshore_1_398
tcttagtggaatacaagcccactcaggtggttctgtagacctggctatcttttcattacacgtagctgggatttcttcaattttgggtgcaattaactttattacaaccatttttaatatgcgtgctcctggtatgacagctcatcgcctagggttatttccttgggccgtgttaataacagcattccttctattattatctcttccagttttagccggagctatcactatgttgctagttgatcgtaattttaacacaacctttttcgatcctgctggcggaggtgacccccttctttatcagcaccttttt
>COI_20_249_W51_Water_Offshore_1_432
tctaagtggaatacaagcccactcaggtggttctgtagacctggctatcttttcattacacgtagctgggatttcttcaattttgggtgcaattaactttattacaaccatttttaatatgcgtgctcctggtatgacagctcatcgcttagggttatttccttgggccgtgttaataacagcattccttctattattatctcttccagttttagccggagctatcactatgttgctagttgatcgtaattttaacacaaccttttttgatcctgctggcggaggtgacccccttctttatcagcaccttttt
>COI_20_249_W51_Water_Offshore_1_833
tctaagtggaatacaagcccactcaggtggttctgtagacctggctatcttttcattacacgtagctgggatttcttcaattttgggtgcaattaactttattacaaccatttttaatatgcgtgctcctggtatgacagctcatcgcctagggttatttccttgggccgtgttaataacagcattccttctattattatctcttccagttttagccggagctatcactatgttgctagttgatcgtaattttaacacaaccttttttgatcctgctggcggaggtgacccccttctttatcagcaccttttt
>COI_20_250_W52_Water_Offshore_1_537
tctaagtggaatacaagcccactcaggtggttctgtagacctggctatcttttcattacacgtagctgggatttcttcaattttgggtgcaattaactttattacaaccatttttaatatgcgtgctcctggtatgacagctcatcgcctagggttatttccttgggccgtgttaataacagcattccttctattattatctcttccagttttagccggagctatcactatgttgctagttgatcgtaattttaacacaaccttttttgatcctgctggcggaggtgacccccttctttatcagcaccttttt
>COI_20_250_W52_Water_Offshore_1_565
tcttagtgggatacaagcccactccggtggttctgtcgatcttgcaattttctccttacatgtagcaggtatttcctctattttaggcgctattaatttcataacaactatttttaatatgcgcgctcctggtatgacagctcatcgtctgggtctttttccatgggcagttttaataacagcctttttattacttttatcgttacctgttttagctggcgctataacaatgcttcttgtagatcgtaattttaatacgacattctttgatccagcaggaggtggtgatcctttgttgtaccagcaccttttc
>COI_20_250_W52_Water_Offshore_1_1054
tctaagtggaatacaagctcactcaggtggttctgtagacctggctatcttttcattacacgtagctgggatttcttcaattttgggtgcaattaactttattacaaccatttttaatatgcgtgctcctggtatgacagctcatcgcctagggttatttccttgggccgtgttaataacagcattccttctattattatctcttccagttttagccggagctatcactatgttgctagttgatcgtaattttaacacaaccttttttgatcctgctggcggaggtgacccccttctttatcagcaccttttt
>COI_20_250_W52_Water_Offshore_1_1859
tcttagtggaatacaagcccactcaggtggttctgtagacctggctatcttttcattacacgtagctgggatttcttcaattttgggtgcaattaactttattacaaccatttttaatatgcgtgctcctggtatgacagctcatcgcctagggttatttccttgggccgtgttaataacagcattccttctattattatctcttccagttttagccggagctatcactatgttgctagttgatcgtaattttaacacaacctttttcgatcctgctggcggaggtgacccccttctttatcagcaccttttt
>COI_20_551_W54_Water_Offshore_1_679
tctaagtggaatacaagcccactcaggtggttctgtagacctggctatcttttcattacacgtagctgggatttcttcaattttgggtgcaattaactttattacaaccatttttaatatgcgtgctcctggtatgacagctcatcgcctagggttatttccttgggccgtgttaataacagcattccttctattattatctcttccagttttagccggagctatcactatgttgctagttgatcgtaattttaacacaaccttttttgatcctgctggcggaggtgacccccttctttatcagcaccttttt
>COI_20_554_W56_Water_Offshore_1_89
tcttagtgggatacaagcccactccggtggttctgtcgatcttgcaattttctccttacatgtagcaggtatttcctctattttaggcgctattaatttcataacaactatttttaatatgcgcgctcctggtatgacagctcatcgtctgggtctttttccatgggcagttttaataacagcctttttattacttttatcgttacctgttttagctggcgctataacaatgcttcttgtagatcgtaattttaatacgacattctttgatccagcaggaggtggtgatcctttgttgtaccagcaccttttc
>COI_20_554_W56_Water_Offshore_1_187
tctaagtggaatacaagcccactcaggtggttctgtagacctggctatcttttcattacacgtagctgggatttcttcaattttgggtgcaattaactttattacaaccatttttaatatgcgtgctcctggtatgacagctcatcgcctagggttatttccttgggccgtgttaataacagcattccttctattattatctcttccagttttagccggagctatcactatgttgctagttgatcgtaattttaacacaaccttttttgatcctgctggcggaggtgacccccttctttatcagcaccttttt
>COI_20_554_W56_Water_Offshore_1_952
tctaagtggaatacaagcccactcaggtggttctgtagacctggctatcttttcattacacgtagctgggatttcttcaattttgggtgcaattaactttattacaaccatttttaatatgcgtgctcctggtatgacagctcatcgcctagggttatttccttgggccgtgttaataacagcattccttctattattatctcttccagttttagccggagctatcactatgttgctagttgatcgtaattttaacacaaccttttttgatcctgctggcggaggtgacccccttctttattagcaccttttt
>COI_20_555_W57_Water_Offshore_1_121
tctaagtggaatacaagcccactcaggtggttctgtagacctggctatcttttcattacacgtagctgggatttcttcaattttgggtgcaattaactttattacaaccatttttaatatgcgtgctcctggtatgacagctcatcgcctagggttatttccttgggccgtgttaataacagcattccttctattattatctcttccagttttagccggagctatcactatgttgctagttgatcgtaattttaacacaaccttttttgatcctgctggcggaggtgacccccttctttatcagcaccttttt
>COI_20_556_W58_Water_Offshore_1_292
tctaagtggaatacaagcccactcaggtggttctgtagacctggctatcttttcattacacgtagctgggatttcttcaattttgggtgcaattaactttattacaaccatttttaatatgcgtgctcctggtatgacagctcatcgcctagggttatttccttgggccgtgttaataacagcattccttctattattatctcttccagttttagccggagctatcactatgttgctagttgatcgtaattttaacacaaccttttttgatcctgctggcggaggtgacccccttctttatcagcaccttttt
>COI_20_556_W58_Water_Offshore_1_713
tcttagtggaatacaagcccactcaggtggttctgtagacctggctatcttttcattacacgtagctgggatttcttcaattttgggtgcaattaactttattacaaccatttttaatatgcgtgctcctggtatgacagctcatcgcctagggttatttccttgggccgtgttaataacagcattccttctattattatctcttccagttttagccggagctatcactatgttgctagttgatcgtaattttaacacaacctttttcgatcctgctggcggaggtgacccccttctttatcagcaccttttt
>COI_20_557_W59_Water_Offshore_1_289
tctaagtggaatacaagcccactcaggtggttctgtagacctggctatcttttcattacacgtagctgggatttcttcaattttgggtgcaattaactttattacaaccatttttaatatgcgtgctcctggtatgacagctcatcgcctagggttatttccttgggccgtgttaataacagcattccttctattattatctcttccagttttagccggagctatcactatgttgctagttgatcgtaattttaacacaaccttttttgatcctgctggcggaggtgacccccttctttatcagcaccttttt
>COI_20_557_W59_Water_Offshore_1_544
tcttagtgggatacaagcccactccggtggttctgtcgatcttgcaattttctccttacatgtagcaggtatttcctctattttaggcgctattaatttcataacaactatttttaatatgcgcgctcctggtatgacagctcatcgtctgggtctttttccatgggcagttttaataacagcctttttattacttttatcgttacctgttttagctggcgctataacaatgcttcttgtagatcgtaattttaatacgacattctttgatccagcaggaggtggtgatcctttgttgtaccagcaccttttc
>COI_20_557_W59_Water_Offshore_1_2089
tcttagtggaatacaagcccactcaggtggttctgtagacctggctatcttttcattacacgtagctgggatttcttcaattttgggtgcaattaactttattacaaccatttttaatatgcgtgctcctggtatgacagctcatcgcctagggttatttccttgggccgtgttaataacagcattccttctattattatctcttccagttttagccggagctatcactatgttgctagttgatcgtaattttaacacaacctttttcgatcctgctggcggaggtgacccccttctttatcagcaccttttt
>COI_20_558_W60_Water_Offshore_1_237
tttagcaggtattcaagctcattcaggtggttctgttgactgtgctatttattcacttcacttagcaggtgtttcttcaattttaggtgctattaattttattgttacaattacaaatatgcgtgcacctggaatgactgcaaaccgtacacctctttttgtttgagcagtatacattactgcattcttactattactttctttacctgtacttgcaggagcaattacaatgttacttacagatcgtaactttaatacttctttctttgatcctaacggtggtggtgatcctgttttataccaacacttgttt
>COI_20_558_W60_Water_Offshore_1_312
tcttagtggaatacaagcccactcaggtggttctgtagacctggctatcttttcattacacgtagctgggatttcttcaattttgggtgcaattaactttattacaaccatttttaatatgcgtgctcctggtatgacagctcatcgcctagggttatttccttgggccgtgttaataacagcattccttctattattatctcttccagttttagccggagctatcactatgttgctagttgatcgtaattttaacacaacctttttcgatcctgctggcggaggtgacccccttctttatcagcaccttttt
>COI_20_558_W60_Water_Offshore_1_586
tctaagtggaatacaagcccactcaggtggttctgtagacctggctatcttttcattacacgtagctgggatttcttcaattttgggtgcaattaactttattacaaccatttttaatatgcgtgctcctggtatgacagctcatcgcctagggttatttccttgggccgtgttaataacagcattccttctattattatctcttccagttttagccggagctatcactatgttgctagttgatcgtaattttaacacaaccttttttgatcctgctggcggaggtgacccccttctttatcagcaccttttt
>COI_20_558_W60_Water_Offshore_1_1308
tcttagtgggatacaagcccactccggtggttctgtcgatcttgcaattttctccttacatgtagcaggtatttcctctattttaggcgctattaatttcataacaactatttttaatatgcgcgctcctggtatgacagctcatcgtctgggtctttttccatgggcagttttaataacagcctttttattacttttatcgttacctgttttagctggcgctataacaatgcttcttgtagatcgtaattttaatacgacattctttgatccagcaggaggtggtgatcctttgttgtaccagcaccttttc
>COI_20_559_W61_Water_Offshore_1_649
tcttagtgggatacaagcccactccggtggttctgtcgatcttgcaattttctccttacatgtagcaggtatttcctctattttaggcgctattaatttcataacaactatttttaatatgcgcgctcctggtatgacagctcatcgtctgggtctttttccatgggcagttttaataacagcctttttattacttttatcgttacctgttttagctggcgctataacaatgcttcttgtagatcgtaattttaatacgacattctttgatccagcaggaggtggtgatcctttgttgtaccagcaccttttc
>COI_20_559_W61_Water_Offshore_1_955
tctaagtggaatacaagcccactcaggtggttctgtagacctggctatcttttcattacacgtagctgggatttcttcaattttgggtgcaattaactttattacaaccatttttaatatgcgtgctcctggtatgacagctcatcgcctagggttatttccttgggccgtgttaataacagcattccttctattattatctcttccagttttagccggagctatcactatgttgctagttgatcgtaattttaacacaaccttttttgatcctgctggcggaggtgacccccttctttatcagcaccttttt
>COI_20_559_W61_Water_Offshore_1_1333
tcttagtggaatacaagcccactcaggtggttctgtagacctggctatcttttcattacacgtagctgggatttcttcaattttgggtgcaattaactttattacaaccatttttaatatgcgtgctcctggtatgacagctcatcgcctagggttatttccttgggccgtgttaataacagcattccttctattattatctcttccagttttagccggagctatcactatgttgctagttgatcgtaattttaacacaacctttttcgatcctgctggcggaggtgacccccttctttatcagcaccttttt
>COI_20_559_W61_Water_Offshore_1_1455
tttagcaggtattcaagctcattcaggtggttctgttgactgtgctatttattcacttcacttagcaggtgtttcttcaattttaggtgctattaattttattgttacaattacaaatatgcgtgcacctggaatgactgcaaaccgtacacctctttttgtttgagcagtatacattactgcattcttactattactttctttacctgtacttgcaggagcaattacaatgttacttacagatcgtaactttaatacttctttctttgatcctaacggtggtggtgatcctgttttataccaacacttgttt
>COI_20_560_W62_Water_Offshore_1_1458
tctaagtggaatacaagcccactcaggtggttctgtagacctggctatcttttcattacacgtagctgggatttcttcaattttgggtgcaattaactttattacaaccatttttaatatgcgtgctcctggtatgacagctcatcgcctagggttatttccttgggccgtgttaataacagcattccttctattattatctcttccagttttagccggagctatcactatgttgctagttgatcgtaattttaacacaaccttttttgatcctgctggcggaggtgacccccttctttatcagcaccttttt
>COI_20_560_W62_Water_Offshore_1_1541
tcttagtggaatacaagcccactcaggtggttctgtagacctggctatcttttcattacacgtagctgggatttcttcaattttgggtgcaattaactttattacaaccatttttaatatgcgtgctcctggtatgacagctcatcgcctagggttatttccttgggccgtgttaataacagcattccttctattattatctcttccagttttagccggagctatcactatgttgctagttgatcgtaattttaacacaacctttttcgatcctgctggcggaggtgacccccttctttatcagcaccttttt
>COI_20_560_W62_Water_Offshore_1_1569
tcttagtgggatacaagcccactccggtggttctgtcgatcttgcaattttctccttacatgtagcaggtatttcctctattttaggcgctattaatttcataacaactatttttaatatgcgcgctcctggtatgacagctcatcgtctgggtctttttccatgggcagttttaataacagcctttttattacttttatcgttacctgttttagctggcgctataacaatgcttcttgtagatcgtaattttaatacgacattctttgatccagcaggaggtggtgatcctttgttgtaccagcaccttttc
>COI_20_560_W62_Water_Offshore_1_1902
tttagcaggtattcaagctcattcaggtggttctgttgactgtgctatttattcacttcacttagcaggtgtttcttcaattttaggtgctattaattttattgttacaattacaaatatgcgtgcacctggaatgactgcaaaccgtacacctctttttgtttgagcagtatacattactgcattcttactattactttctttacctgtacttgcaggagcaattacaatgttacttacagatcgtaactttaatacttctttctttgatcctaacggtggtggtgatcctgttttataccaacacttgttt
>COI_21_242_W63_Water_Offshore_1_118
tcttagtggaatacaagcccactcaggtggttctgtagacctggctatcttttcattacacgtagctgggatttcttcaattttgggtgcaattaactttattacaaccatttttaatatgcgtgctcctggtatgacagctcatcgcctagggttatttccttgggccgtgttaataacagcattccttctattattatctcttccagttttagccggagctatcactatgttgctagttgatcgtaattttaacacaacctttttcgatcctgctggcggaggtgacccccttctttatcagcaccttttt
>COI_21_242_W63_Water_Offshore_1_639
tctaagtggaatacaagcccactcaggtggttctgtagacctggctatcttttcattacacgtagctgggatttcttcaattttgggtgcaattaactttattacaaccatttttaatatgcgtgctcctggtatgacagctcatcgcctagggttatttccttgggccgtgttaataacagcattccttctattattatctcttccagttttagccggagctatcactatgttgctagttgatcgtaattttaacacaaccttttttgatcctgctggcggaggtgacccccttctttatcagcaccttttt
>COI_21_242_W63_Water_Offshore_1_801
tttagcaggtattcaagctcattcaggtggttctgttgactgtgctatttattcacttcacttagcaggtgtttcttcaattttaggtgctattaattttattgttacaattacaaatatgcgtgcacctggaatgactgcaaaccgtacacctctttttgtttgagcagtatacattactgcattcttactattactttctttacctgtacttgcaggagcaattacaatgttacttacagatcgtaactttaatacttctttctttgatcctaacggtggtggtgatcctgttttataccaacacttgttt
>COI_21_243_W64_Water_Offshore_1_207
tctaagtggaatacaagcccactcaggtggttctgtagacctggctatcttttcattacacgtagctgggatttcttcaattttgggtgcaattaactttattacaaccatttttaatatgcgtgctcctggtatgacagctcatcgcctagggttatttccttgggccgtgttaataacagcattccttctattattatctcttccagttttagccggagctatcactatgttgctagttgatcgtaattttaacacaaccttttttgatcctgctggcggaggtgacccccttctttatcagcaccttttt
>COI_21_243_W64_Water_Offshore_1_1220
tcttagtggaatacaagcccactcaggtggttctgtagacctggctatcttttcattacacgtagctgggatttcttcaattttgggtgcaattaactttattacaaccatttttaatatgcgtgctcctggtatgacagctcatcgcctagggttatttccttgggccgtgttaataacagcattccttctattattatctcttccagttttagccggagctatcactatgttgctagttgatcgtaattttaacacaacctttttcgatcctgctggcggaggtgacccccttctttatcagcaccttttt
>COI_21_243_W64_Water_Offshore_1_1476
tttagcaggtattcaagctcattcaggtggttctgttgactgtgctatttattcacttcacttagcaggtgtttcttcaattttaggtgctattaattttattgttacaattacaaatatgcgtgcacctggaatgactgcaaaccgtacacctctttttgtttgagcagtatacattactgcattcttactattactttctttacctgtacttgcaggagcaattacaatgttacttacagatcgtaactttaatacttctttctttgatcctaacggtggtggtgatcctgttttataccaacacttgttt
>COI_21_244_W65_Water_Offshore_1_7
tcttagtggaatacaagcccactcaggtggttctgtagacctggctatcttttcattacacgtagctgggatttcttcaattttgggtgcaattaactttattacaaccatttttaatatgcgtgctcctggtatgacagctcatcgcctagggttatttccttgggccgtgttaataacagcattccttctattattatctcttccagttttagccggagctatcactatgttgctagttgatcgtaattttaacacaacctttttcgatcctgctggcggaggtgacccccttctttatcagcaccttttt
>COI_21_244_W65_Water_Offshore_1_634
tctaagtggaatacaagcccactcaggtggttctgtagacctggctatcttttcattacacgtagctgggatttcttcaattttgggtgcaattaactttattacaaccatttttaatatgcgtgctcctggtatgacagctcatcgcctagggttatttccttgggccgtgttaataacagcattccttctattattatctcttccagttttagccggagctatcactatgttgctagttgatcgtaattttaacacaaccttttttgatcctgctggcggaggtgacccccttctttatcagcaccttttt
>COI_21_246_W67_Water_Offshore_1_660
tttagcaggtattcaagctcattcaggtggttctgttgactgtgctatttattcacttcacttagcaggtgtttcttcaattttaggtgctattaattttattgttacaattacaaatatgcgtgcacctggaatgactgcaaaccgtacacctctttttgtttgagcagtatacattactgcattcttactattactttctttacctgtacttgcaggagcaattacaatgttacttacagatcgtaactttaatacttctttctttgatcctaacggtggtggtgatcctgttttataccaacacttgttt
>COI_21_246_W67_Water_Offshore_1_760
tctaagtggaatacaagcccactcaggtggttctgtagacctggctatcttttcattacacgtagctgggatttcttcaattttgggtgcaattaactttattacaaccatttttaatatgcgtgctcctggtatgacagctcatcgcctagggttatttccttgggccgtgttaataacagcattccttctattattatctcttccagttttagccggagctatcactatgttgctagttgatcgtaattttaacacaaccttttttgatcctgctggcggaggtgacccccttctttatcagcaccttttt
>COI_21_246_W67_Water_Offshore_1_978
tcttagtggaatacaagcccactcaggtggttctgtagacctggctatcttttcattacacgtagctgggatttcttcaattttgggtgcaattaactttattacaaccatttttaatatgcgtgctcctggtatgacagctcatcgcctagggttatttccttgggccgtgttaataacagcattccttctattattatctcttccagttttagccggagctatcactatgttgctagttgatcgtaattttaacacaacctttttcgatcctgctggcggaggtgacccccttctttatcagcaccttttt
>COI_21_247_W68_Water_Offshore_1_126
tctaagtggaatacaagcccactcaggtggttctgtagacctggctatcttttcattacacgtagctgggatttcttcaattttgggtgcaattaactttattacaaccatttttaatatgcgtgctcctggtatgacagctcatcgcctagggttatttccttgggccgtgttaataacagcattccttctattattatctcttccagttttagccggagctatcactatgttgctagttgatcgtaattttaacacaaccttttttgatcctgctggcggaggtgacccccttctttatcagcaccttttt
>COI_21_247_W68_Water_Offshore_1_384
tcttagtggaatacaagcccactcaggtggttctgtagacctggctatcttttcattacacgtagctgggatttcttcaattttgggtgcaattaactttattacaaccatttttaatatgcgtgctcctggtatgacagctcatcgcctagggttatttccttgggccgtgttaataacagcattccttctattattatctcttccagttttagccggagctatcactatgttgctagttgatcgtaattttaacacaacctttttcgatcctgctggcggaggtgacccccttctttatcagcaccttttt
>COI_21_250_W71_Water_Offshore_1_100
tctaagtggaatacaagcccactcaggtggttctgtagacctggctatcttttcattacacgtagctgggatttcttcaattttgggtgcaattaactttattacaaccatttttaatatgcgtgctcctggtatgacagctcatcgcctagggttatttccttgggccgtgttaataacagcattccttctattattatctcttccagttttagccggagctatcactatgttgctagttgatcgtaattttaacacaaccttttttgatcctgctggcggaggtgacccccttctttatcagcaccttttt
>COI_21_251_S56_Sediment_Offshore_1_718
tcttagtggaatacaagcccactcaggtggttctgtagacctggctatcttttcattacacgtagctgggatttcttcaattttgggtgcaattaactttattacaaccatttttaatatgcgtgctcctggtatgacagctcatcgcctagggttatttccttgggccgtgttaataacagcattccttctattattatctcttccagttttagccggagctatcactatgttgctagttgatcgtaattttaacacaacctttttcgatcctgctggcggaggtgacccccttctttatcagcaccttttt
>COI_21_551_W72_Water_Offshore_1_242
tttagcaggtattcaagctcattcaggtggttctgttgactgtgctatttattcacttcacttagcaggtgtttcttcaattttaggtgctattaattttattgttacaattacaaatatgcgtgcacctggaatgactgcaaaccgtacacctctttttgtttgagcagtatacattactgcattcttactattactttctttacctgtacttgcaggagcaattacaatgttacttacagatcgtaactttaatacttctttctttgatcctaacggtggtggtgatcctgttttataccaacacttgttt
>COI_21_552_S57_Sediment_Offshore_1_399
tcttagtggaatacaagcccactcaggtggttctgtagacctggctatcttttcattacacgtagctgggatttcttcaattttgggtgcaattaactttattacaaccatttttaatatgcgtgctcctggtatgacagctcatcgcctagggttatttccttgggccgtgttaataacagcattccttctattattatctcttccagttttagccggagctatcactatgttgctagttgatcgtaattttaacacaacctttttcgatcctgctggcggaggtgacccccttctttatcagcaccttttt
>COI_21_552_S57_Sediment_Offshore_1_570
tctaagtggaatacaagcccactcaggtggttctgtagacctggctatcttttcattacacgtagctgggatttcttcaattttgggtgcaattaactttattacaaccatttttaatatgcgtgctcctggtatgacagctcatcgcctagggttatttccttgggccgtgttaataacagcattccttctattattatctcttccagttttagccggagctatcactatgttgctagttgatcgtaattttaacacaaccttttttgatcctgctggcggaggtgacccccttctttatcagcaccttttt
>COI_21_552_S57_Sediment_Offshore_1_589
acttagtggaatacaagcccactctggtggttcagtagaccttgcaattttctcattacacgttgctggtatatcttcaatcttaggtgcgattaattttattacgactatttttaatatgcgagccccgggtatgactgctcaccgtttaggcttatttccttgggctgtattaataacagcttttctcttattactatcacttccagtactagccggtgcaataactatgttgcttgttgatcgtaacttcaatactacattctttgatcctgctggcgggggcgatcctttactttaccagcacttgttt
>COI_21_555_S60_Sediment_Offshore_1_365
tcttagtggaatacaagcccactcaggtggttctgtagacctggctatcttttcattacacgtagctgggatttcttcaattttgggtgcaattaactttattacaaccatttttaatatgcgtgctcctggtatgacagctcatcgcctagggttatttccttgggccgtgttaataacagcattccttctattattatctcttccagttttagccggagctatcactatgttgctagttgatcgtaattttaacacaacctttttcgatcctgctggcggaggtgacccccttctttatcagcaccttttt
>COI_21_555_S60_Sediment_Offshore_1_938
tcttagtggaatacaagcccactcaggtggttctgtagacctggctatcttttcattacacgtagctgggatttcttcaattttgggtgcaattaactttattacaaccatttttaatatgcgtgctcctggtatgacagctcatcgcctagggttatttccttgggccgtgttaataacagcattccttctattattatctcttccagttttagccggagctatcactatgttgctagttgatcgtaattttaacacaacctttttcgatcctgctgacggaggtgacccccttctttatcagcaccttttt
>COI_21_556_S61_Sediment_Offshore_1_598
tctaagtggaatacaagcccactcaggtggttctgtagacctggctatcttttcattacacgtagctgggatttcttcaattttgggtgcaattaactttattacaaccatttttaatatgcgtgctcctggtatgacagctcatcgtctagggttatttccttgggccgtgttaataacagcattccttctattattatctcttccagttttagccggagctatcactatgttgctagttgatcgtaattttaacacaaccttttttgatcctgctggcggaggtgacccccttctttatcagcaccttttt
>COI_21_556_S61_Sediment_Offshore_1_1052
tcttagtggaatacaagcccactcaggtggttctgtagacctggctatcttttcattacacgtagctgggatttcttcaattttgggtgcaattaactttattacaaccatttttaatatgcgtgctcctggtatgacagctcatcgcctagggttatttccttgggccgtgttaataacagcattccttctattattatctcttccagttttagccggagctatcactatgttgctagttgatcgtaattttaacacaacctttttcgatcctgctggcggaggtgacccccttctttatcagcaccttttt
>COI_21_556_S61_Sediment_Offshore_1_1386
tcttagtgggatacaagcccactccggtggttctgtcgatcttgcaattttctccttacatgtagcaggtatttcctctattttaggcgctattaatttcataacaactatttttaatatgcgcgctcctggtatgacagctcatcgtctgggtctttttccatgggcagttttaataacagcctttttattacttttatcgttacctgttttagctggcgctataacaatgcttcttgtagatcgtaattttaatacgacattctttgatccagcaggaggtggtgatcctttgttgtaccagcaccttttc
>COI_21_556_S61_Sediment_Offshore_1_1430
tctaagtggaatacaagcccactcaggtggttctgtagacctggctatcttttcattacacgtagctgggatttcttcaattttgggtgcaattaactttattacaaccatttttaatatgcgtgctcctggtatgacagctcatcgcctagggttatttccttgggccgtgttaataacagcattccttctattattatctcttccagttttagccggagctatcactatgttgctagttgatcgtaattttaacacaaccttttttgatcctgctggcggaggtgacccccttctttatcagcaccttttt
>COI_21_556_S61_Sediment_Offshore_1_1631
tttagcaggtattcaagctcattcaggtggttctgttgactgtgctatttattcacttcacttagcaggtgtttcttcaattttaggtgctattaattttattgttacaattacaaatatgcgtgcacctggaatgactgcaaaccgtacacctctttttgtttgagcagtatacattactgcattcttactattactttctttacctgtacttgcaggagcaattacaatgttacttacagatcgtaactttaatacttctttctttgatcctaacggtggtggtgatcctgttttataccaacacttgttt
>COI_21_557_S62_Sediment_Offshore_1_364
tcttagtgggatacaagcccactccggtggttctgtcgatcttgcaattttctccttacatgtagcaggtatttcctctattttaggcgctattaatttcataacaactatttttaatatgcgcgctcctggtatgacagctcatcgtctgggtctttttccatgggcagttttaataacagcctttttattacttttatcgttacctgttttagctggcgctataacaatgcttcttgtagatcgtaattttaatacgacattctttgatccagcaggaggtggtgatcctttgttgtaccagcaccttttc
>COI_21_557_S62_Sediment_Offshore_1_1127
tctaagtggaatacaagcccactcaggtggttctgtagacctggctatcttttcattacacgtagctgggatttcttcaattttgggtgcaattaactttattacaaccatttttaatatgcgtgctcctggtatgacagctcatcgcctagggttatttccttgggccgtgttaataacagcattccttctattattatctcttccagttttagccggagctatcactatgttgctagttgatcgtaattttaacacaaccttttttgatcctgctggcggaggtgacccccttctttatcagcaccttttt
>COI_21_560_S65_Sediment_Offshore_1_1009
tctaagtggaatacaagcccactcaggtggttctgtagacctggctatcttttcattacacgtagctgggatttcttcaattttgggtgcaattaactttattacaaccatttttaatatgcgtgctcctggtatgacagctcatcgcctagggttatttccttgggccgtgttaataacagcattccttctattattatctcttccagttttagccggagctatcactatgttgctagttgatcgtaattttaacacaaccttttttgatcctgctggcggaggtgacccccttctttatcagcaccttttt
>COI_22_242_W73_Water_Offshore_1_188
tctaagtggaatacaagcccactcaggtggttctgtagacctggctatcttttcattacacgtagctgggatttcttcaattttgggtgcaattaactttattacaaccatttttaatatgcgtgctcctggtatgacagctcatcgcctagggttatttccttgggccgtgttaataacagcattccttctattattatctcttccagttttagccggagctatcactatgttgctagttgatcgtaattttaacacaaccttttttgatcctgctggcggaggtgacccccttctttatcagcaccttttt
>COI_22_242_W73_Water_Offshore_1_745
tcttagtggaatacaagcccactcaggtggttctgtagacctggctatcttttcattacacgtagctgggatttcttcaattttgggtgcaattaactttattacaaccatttttaatatgcgtgctcctggtatgacagctcatcgcctagggttatttccttgggccgtgttaataacagcattccttctattattatctcttccagttttagccggagctatcactatgttgctagttgatcgtaattttaacacaacctttttcgatcctgctggcggaggtgacccccttctttatcagcaccttttt
>COI_22_243_W74_Water_Offshore_1_918
tcttagtggaatacaagcccactcaggtggttctgtagacctggctatcttttcattacacgtaactgggatttcttcaattttgggtgcaattaactttattacaaccatttttaatatgcgtgctcctggtatgacagctcatcgcctagggttatttccttgggccgtgttaataacagcattccttctattattatctcttccagttttagccggagctatcactatgttgctagttgatcgtaattttaacacaacctttttcgatcctgctggcggaggtgacccccttctttatcagcaccttttt
>COI_22_243_W74_Water_Offshore_1_928
tttagcaggtattcaagctcattcaggtggttctgttgactgtgctatttattcacttcacttagcaggtgtttcttcaattttaggtgctattaattttattgttacaattacaaatatgcgtgcacctggaatgactgcaaaccgtacacctctttttgtttgagcagtatacattactgcattcttactattactttctttacctgtacttgcaggagcaattacaatgttacttacagatcgtaactttaatacttctttctttgatcctaacggtggtggtgatcctgttttataccaacacttgttt
>COI_22_243_W74_Water_Offshore_1_947
tctaagtggaatacaagcccactcaggtggttctgtagacctggctatcttttcattacacgtagctgggatttcttcaattttgggtgcaattaactttattacaaccatttttaatatgcgtgctcctggtatgacagctcatcgcctagggttatttccttgggccgtgttaataacagcattccttctattattatctcttccagttttagccggagctatcactatgttgctagttgatcgtaattttaacacaaccttttttgatcctgctggcggaggtgacccccttctttatcagcaccttttt
>COI_22_243_W74_Water_Offshore_1_1334
tcttagtggaatacaagcccactcaggtggttctgtagacctggctatcttttcattacacgtagctgggatttcttcaattttgggtgcaattaactttattacaaccatttttaatatgcgtgctcctggtatgacagctcatcgcctagggttatttccttgggccgtgttaataacagcattccttctattattatctcttccagttttagccggagctatcactatgttgctagttgatcgtaattttaacacaacctttttcgatcctgctggcggaggtgacccccttctttatcagcaccttttt
>COI_22_244_W75_Water_Offshore_1_55
tttagcaggtattcaagctcattcaggtggttctgttgactgtgctatttattcacttcacttagcaggtgtttcttcaattttaggtgctattaattttattgttacaattacaaatatgcgtgcacctggaatgactgcaaaccgtacacctctttttgtttgagcagtatacattactgcattcttactattactttctttacctgtacttgcaggagcaattacaatgttacttacagatcgtaactttaatacttctttctttgatcctaacggtggtggtgatcctgttttataccaacacttgttt
>COI_22_244_W75_Water_Offshore_1_388
tcttagtggaatacaagcccactcaggtggttctgtagacctggctatcttttcattacacgtagctgggatttcttcaattttgggtgcaattaactttattacaaccatttttaatatgcgtgctcctggtatgacagctcatcgcctagggttatttccttgggccgtgttaataacagcattccttctattattatctcttccagttttagccggagctatcactatgttgctagttgatcgtaattttaacacaacctttttcgatcctgctggcggaggtgacccccttctttatcagcaccttttt
>COI_22_245_W76_Water_Offshore_1_256
tttagcaggtattcaagctcattcaggtggttctgttgactgtgctatttattcacttcacttagcaggtgtttcttcaattttaggtgctattaattttattgttacaattacaaatatgcgtgcacctggaatgactgcaaaccgtacacctctttttgtttgagcagtatacattactgcattcttactattactttctttacctgtacttgcaggagcaattacaatgttacttacagatcgtaactttaatacttctttctttgatcctaacggtggtggtgatcctgttttataccaacacttgttt
>COI_22_245_W76_Water_Offshore_1_1201
acttagtggaatacaagcccactctggtggttcagtagaccttgcaattttctcattacacgttgctggtatatcttcaatcttaggtgcgattaattttattacgactatttttaatatgcgagccccgggtatgactgctcaccgtttaggcttatttccttgggctgtattaataacagcttttctcttattactatcacttccagtactagccggtgcaataactatgttgcttgttgatcgtaacttcaatactacattctttgatcctgctggcgggggcgatcctttactttaccagcacttgttt
>COI_22_247_W78_Water_Offshore_1_230
tcttagtggaatacaagcccactcaggtggttctgtagacctggctatcttttcattacacgtagctgggatttcttcaattttgggtgcaattaactttattacaaccatttttaatatgcgtgctcctggtatgacagctcatcgcctagggttatttccttgggccgtgttaataacagcattccttctattattatctcttccagttttagccggagctatcactatgttgctagttgatcgtaattttaacacaacctttttcgatcctgctggcggaggtgacccccttctttatcagcaccttttt
>COI_22_247_W78_Water_Offshore_1_540
tctaagtggaatacaagcccactcaggtggttctgtagacctggctatcttttcattacacgtagctgggatttcttcaattttgggtgcaattaactttattacaaccatttttaatatgcgtgctcctggtatgacagctcatcgcctagggttatttccttgggccgtgttaataacagcattccttctattattatctcttccagttttagccggagctatcactatgttgctagttgatcgtaattttaacacaaccttttttgatcctgctggcggaggtgacccccttctttatcagcaccttttt
>COI_22_250_W81_Water_Offshore_1_479
tctaagtggaatacaagcccactcaggtggttctgtagacctggctatcttttcattacacgtagctgggatttcttcaattttgggtgcaattaactttattacaaccatttttaatatgcgtgctcctggtatgacagctcatcgcctagggttatttccttgggccgtgttaataacagcattccttctattattatctcttccagttttagccggagctatcactatgttgctagttgatcgtaattttaacacaaccttttttgatcctgctggcggaggtgacccccttctttatcagcaccttttt
>COI_22_250_W81_Water_Offshore_1_735
tcttagtggaatacaagcccactcaggtggttctgtagacctggctatcttttcattacacgtagctgggatttcttcaattttgggtgcaattaactttattacaaccatttttaatatgcgtgctcctggtatgacagctcatcgcctagggttatttccttgggccgtgttaataacagcattccttctattattatctcttccagttttagccggagctatcactatgttgctagttgatcgtaattttaacacaacctttttcgatcctgctggcggaggtgacccccttctttatcagcaccttttt
>COI_22_552_W84_Water_Offshore_1_2
acttagtggaatacaagcccactctggtggttcagtagaccttgcaattttctcattacacgttgctggtatatcttcaatcttaggtgcgattaattttattacgactatttttaatatgcgagccccgggtatgactgctcaccgtttaggcttatttccttgggctgtattaataacagcttttctcttattactatcacttccagtactagccggtgcaataactatgttgcttgttgatcgtaacttcaatactacattctttgatcctgctggcgggggcgatcctttactttaccagcacttgttt
>COI_22_552_W84_Water_Offshore_1_30
tctaagtggaatacaagcccactcaggtggttctgtagacctggctatcttttcattacacgtagctgggatttcttcaattttgggtgcaattaactttattacaaccatttttaatatgcgtgctcctggtatgacagctcatcgcctagggttatttccttgggccgtgttaataacagcattccttctattattatctcttccagttttagccggagctatcactatgttgctagttgatcgtaattttaacacaaccttttttgatcctgctggcggaggtgacccccttctttatcagcaccttttt
>COI_22_552_W84_Water_Offshore_1_703
tcttagtgggatacaagcccactccggtggttctgtcgatcttgcaattttctccttacatgtagcaggtatttcctctattttaggcgctattaatttcataacaactatttttaatatgcgcgctcctggtatgacagctcatcgtctgggtctttttccatgggcagttttaataacagcctttttattacttttatcgttacctgttttagctggcgctataacaatgcttcttgtagatcgtaattttaatacgacattctttgatccagcaggaggtggtgatcctttgttgtaccagcaccttttc
>COI_22_552_W84_Water_Offshore_1_749
tcttagtggaatacaagcccactcaggtggttctgtagacctggctatcttttcattacacgtagctgggatttcttcaattttgggtgcaattaactttattacaaccatttttaatatgcgtgctcctggtatgacagctcatcgcctagggttatttccttgggccgtgttaataacagcattccttctattattatctcttccagttttagccggagctatcactatgttgctagttgatcgtaattttaacacaacctttttcgatcctgctggcggaggtgacccccttctttatcagcaccttttt
>COI_23_558_S51_Sediment_Offshore_1_1371
tcttagtggaatacaagcccactcaggtggttctgtagacctggctatcttttcattacacgtagctgggatttcttcaattttgggtgcaattaactttattacaaccatttttaatatgcgtgctcctggtatgacagctcatcgcctagggttatttccttgggccgtgttaataacagcattccttctattattatctcttccagttttagccggagctatcactatgttgctagttgatcgtaattttaacacaacctttttcgatcctgctggcggaggtgacccccttctttatcagcaccttttt
>COI_24_243_S67_Sediment_Offshore_1_301
tcttagtggaatacaagcccactcaggtggttctgtagacctggctatcttttcattacacgtagctgggatttcttcaattttgggtgcaattaactttattacaaccatttttaatatgcgtgctcctggtatgacagctcatcgcctagggttatttccttgggccgtgttaataacagcattccttctattattatctcttccagttttagccggagctatcactatgttgctagttgatcgtaattttaacacaacctttttcgatcctgctggcggaggtgacccccttctttatcagcaccttttt
>COI_24_243_S67_Sediment_Offshore_1_652
tctaagtggaatacaagcccactcaggtggttctgtagacctggctatcttttcattacacgtagctgggatttcttcaattttgggtgcaattaactttattacaaccatttttaatatgcgtgctcctggtatgacagctcatcgcctagggttatttccttgggccgtgttaataacagcattccttctattattatctcttccagttttagccggagctatcactatgttgctagttgatcgtaattttaacacaaccttttttgatcctgctggcggaggtgacccccttctttatcagcaccttttt
>COI_24_243_S67_Sediment_Offshore_1_1866
tctaagtggaatacaagcccactcaggtggttctgtagacctggctatcttttcattacacgtagctgggatttcttcaattttgggtgcaattaactttattacaaccatttttaatatgcgtgctcctggtatgacagctcatcgcctagggttatttccttgggccgtgttaataacagcattccttctattattatctcttccagctttagccggagctatcactatgttgctagttgatcgtaattttaacacaaccttttttgatcctgctggcggaggtgacccccttctttatcagcaccttttt
>COI_24_244_S68_Sediment_Offshore_1_550
tcttagtggaatacaagcccactcaggtggttctgtagacctggctatcttttcattacacgtagctgggatttcttcaattttgggtgcaattaactttattacaaccatttttaatatgcgtgctcctggtatgacagctcatcgcctagggttatttccttgggccgtgttaataacagcattccttctattattatctcttccagttttagccggagctatcactatgttgctagttgatcgtaattttaacacaacctttttcgatcctgctggcggaggtgacccccttctttatcagcaccttttt
>COI_24_244_S68_Sediment_Offshore_1_1027
tctaagtggaatacaagcccactcaggtggttctgtagacctggctatcttttcattacacgtagctgggatttcttcaattttgggtgcaattaactttattacaaccatttttaatatgcgtgctcctggtatgacagctcatcgcctagggttatttccttgggccgtgttaataacagcattccttctattattatctcttccagttttagccggagctatcactatgttgctagttgatcgtaattttaacacaaccttttttgatcctgctggcggaggtgacccccttctttatcagcaccttttt
>COI_24_245_S69_Sediment_Offshore_1_1962
tcttagtggaatacaagcccactcaggtggttctgtagacctggctatcttttcattacacgtagctgggatttcttcaattttgggtgcaattaactttattacaaccatttttaatatgcgtgctcctggtatgacagctcatcgcctagggttatttccttgggccgtgttaataacagcattccttctattattatctcttccagttttagccggagctatcactatgttgctagttgatcgtaattttaacacaacctttttcgatcctgctggcggaggtgacccccttctttatcagcaccttttt
>COI_24_245_S69_Sediment_Offshore_1_2177
tctaagtggaatacaagcccactcaggtggttctgtagacctggctatcttttcattacacgtagctgggatttcttcaattttgggtgcaattaactttattacaaccatttttaatatgcgtgctcctggtatgacagctcatcgcctagggttatttccttgggccgtgttaataacagcattccttctattattatctcttccagttttagccggagctatcactatgttgctagttgatcgtaattttaacacaaccttttttgatcctgctggcggaggtgacccccttctttatcagcaccttttt
>COI_24_246_S71_Sediment_Offshore_1_1591
tctaagtggaatacaagcccactcaggtggttctgtagacctggctatcttttcattacacgtagctgggatttcttcaattttgggtgcaattaactttattacaaccatttttaatatgcgtgctcctggtatgacagctcatcgcctagggttatttccttgggccgtgttaataacagcattccttctattattatctcttccagttttagccggagctatcactatgttgctagttgatcgtaattttaacacaaccttttttgatcctgctggcggaggtgacccccttctttatcagcaccttttt
>COI_24_247_S72_Sediment_Offshore_1_1474
tcttagtggaatacaagcccactcaggtggttctgtagacctggctatcttttcattacacgtagctgggatttcttcaattttgggtgcaattaactttattacaaccatttttaatatgcgtgctcctggtatgacagctcatcgcctagggttatttccttgggccgtgttaataacagcattccttctattattatctcttccagttttagccggagctatcactatgttgctagttgatcgtaattttaacacaacctttttcgatcctgctggcggaggtgacccccttctttatcagcaccttttt
>COI_24_247_S72_Sediment_Offshore_1_2443
tctaagtggaatacaagcccactcaggtggttctgtagacctggctatcttttcattacacgtagctgggatttcttcaattttgggtgcaattaactttattacaaccatttttaatatgcgtgctcctggtatgacagctcatcgcctagggttatttccttgggccgtgttaataacagcattccttctattattatctcttccagttttagccggagctatcactatgttgctagttgatcgtaattttaacacaaccttttttgatcctgctggcggaggtgacccccttctttatcagcaccttttt
>COI_24_251_S76_Sediment_Offshore_1_1113
tctaagtggaatacaagcccactcaggtggttctgtagacctggctatcttttcattacacgtagctgggatttcttcaattttgggtgcaattaactttattacaaccatttttaatatgcgtgctcctggtatgacagctcatcgcctagggttatttccttgggccgtgttaataacagcattccttctattattatctcttccagttttagccggagctatcactatgttgctagttgatcgtaattttaacacaaccttttttgatcctgctggcggaggtgacccccttttttatcagcaccttttt
>COI_24_251_S76_Sediment_Offshore_1_2333
tctaagtggaatacaagcccactcaggtggttctgtagacctggctatcttttcattacacgtagctgggatttcttcaattttgggtgcaattaactttattacaaccatttttaatatgcgtgctcctggtatgacagctcatcgcctagggttatttccttgagccgtgttaataacagcattccttctattattatctcttccagttttagccggagctatcactatgttgctagttgatcgtaattttaacacaaccttttttgatcctgctggcggaggtgacccccttctttatcagcaccttttt
>COI_24_251_S76_Sediment_Offshore_1_2701
tctaagtggaatacaagcccactcaggtggttctgtagacctggctatcttttcattacacgtagctgggatttcttcaattttgggtgcaattaactttattacaaccatttttaatatgcgtgctcctggtatgacagctcatcgcctagggttatttccttgggccgtgttaataacagcattccttctattattatctcttccagttttagccggagctatcactatgttgctagttgatcgtaattttaacacaaccttttttgatcctgctggcggaggtgacccccttctttatcagcaccttttt
>COI_24_551_S77_Sediment_Offshore_1_1148
tctaagtggaatacaagcccactcaggtggttctgtagacctggctatcttttcattacacgtagctgggatttcttcaattttgggtgcaattaactttattacaaccatttttaatatgcgtgctcctggtatgacagctcatcgcctagggttatttccttgggccgtgttaataacagcattccttctattattatctcttccagttttagccggagctatcactatgttgctagttgatcgtaattttaacacaaccttttttgatcctgctggcggaggtgacccccttctttatcagcaccttttt
>COI_24_552_S78_Sediment_Offshore_1_864
tctaagtggaatacaagcccactcaggtggttctgtagacctggctatcttttcattacacgtagctgggatttcttcaattttgggtgcaattaactttattacaaccatttttaatatgcgtgctcctggtatgacagctcatcgcctagggttatttccttgggccgtgttaataacagcattccttctattattatctcttccagttttagccggagctatcactatgttgctagttgatcgtaattttaacacaaccttttttgatcctgctggcggaggtgacccccttctttatcagcaccttttt
>COI_24_555_S81_Sediment_Offshore_1_357
tcttagtggaatacaagcccactcaggtggttctgtagacctggctatcttttcattacacgtagctgggatttcttcaattttgggtgcaattaactttattacaaccatttttaatatgcgtgctcctggtatgacagctcatcgcctagggttatttccttgggccgtgttaataacagcattccttctattattatctcttccagttttagccggagctatcactatgttgctagttgatcgtaattttaacacaacctttttcgatcctgctggcggaggtgacccccttctttatcagcaccttttt
>COI_24_555_S81_Sediment_Offshore_1_429
tctaagtggaatacaagcccactcaggtggttctgtagacctggctatcttttcattacacgtagctgggatttcttcaattttgggtgcaattaactttattacaaccatttttaatatgcgtgctcctggtatgacagctcatcgcctagggttatttccttgggccgtgttaataacagcattccttctattattatctcttccagttttagccggagctatcactatgttgctagttgatcgtaattttaacacaaccttttttgatcctgctggcggaggtgacccccttctttatcagcaccttttt
>COI_24_556_S82_Sediment_Offshore_1_1642
tcttagtggaatacaagcccactcaggtggttctgtagacctggctatcttttcattacacgtagctgggatttcttcaattttgggtgcaattaactttattacaaccatttttaatatgcgtgctcctggtatgacagctcatcgcctagggttatttccttgggccgtgttaataacagcattccttctattattatctcttccagttttagccggagctatcactatgttgctagttgatcgtaattttaacacaacctttttcgatcctgctggcggaggtgacccccttctttatcagcaccttttt
>COI_24_557_S83_Sediment_Offshore_1_1598
tcttagtggaatacaagcccactcaggtggttctgtagacctggctatcttttcattacacgtagctgggatttcttcaattttgggtgcaattaactttattacaaccatttttaatatgcgtgctcctggtatgacagctcatcgcctagggttatttccttgggccgtgttaataacagcattccttctattattatctcttccagttttagccggagctatcactatgttgctagttgatcgtaattttaacacaacctttttcgatcctgctggcggaggtgacccccttctttatcagcaccttttt
>COI_24_559_B25_Biofoul_Bautino_1_620
tttatctagtatacaagctcattctggtggttccgttgacgttgcaattttttctttacacttagctggtgtttcttctatacttggtgctataaactttattgtcacaatttctaatatgagagctcctggtatgtttgcgcatagaactccactttttgtctgagctgtttttataactgcttttttattattgctttctcttcctgttcttggtggttgtattacaatgctattatccgataggaattttaatacttcattttttgatgcagccggaggaggtgacgttcttttatttcaacatttattt
>FTP62_1103_8988_26220
GTTATCTGGTATTTTAGCTCATTCGGGTGGGGCTGTTGATTTAGCAATTTTTAGTTTACATTTGGCCGGTATTTCATCTATTTTAGGGGCTATCAATTTTATCGTAACTATTTTAAATATGCGTTGTCCGGGAATGACTGCCCACAGAACGCCATTATTTGTATGAGCAGTTTTTATTACAGCTTTTCTTTTATTACTTTCTTTACCCGTTTTGGCAGGAGCTATTACAATGCTATTAACGGATAGAAATTTTAATACTTCATTCTTTGATCCAAATGGCGGTGGCGATCCTGTTTTATACCAGCATTTATTT
>FTP62_1104_25817_10223
GTTATCTGGTATTTTAGCTCATTCGGGTGGGGCTGTTGATTTAGCAATTTTTAGTTTACATCTGGCCGGTATTTCATCTATTTTAGGGGCTATCAATTTTATCGTAACTATTTTAAATATGCGTTGTCCGGGAATGACTGCCCACAGAACGCCATTATTTGTATGAGCAGTTTTTATTACAGCTTTTCTTTTATTACTTTCTTTACCCGTTTTGGCTGGAGCTATTACAATGCTATTAACGGATAGAAATTTTAATACTTCATTCTTTGATCCAAATGGCGGTGGCGATCCTGTTTTATACCAGCATTTATTT
>FTP62_1104_26041_23397
ATTATCTGGAATTCAAGCACATTCTGGTGGTTCTGTTGATGCTGCTATTTATTCTTTACACTTAGCTGGTGTTTCGTCAATTTTAGGTGCAATTAATTTTATCGTTACTATTACTAACATGCGTGCACCTGGTATGACTGCTAATCGAACACCATTATTTGTTTGAGCTGTTTACATTACAGCCTTTTTATTATTACTTTCATTACCTGTTTTAGCAGGTGCTATCACAATGCTTCTGACTGATCGTAATTTTAATACATCTTTCTTTGACTCTAATGGTGGTGGTGATCCTGTTTTATATCAACACCTTTTC
>FTP62_1105_9761_22436
TCTAGCAGGAATTCAAGCTCATTCAGGAGGTTCTGTTGATTTAGCAATTTTCTCTCTTCATTTAGCCGGAGTTTCGTCGATTCTTGGTGCAATTAATTTTATTGTAACAATTATGAACATGCGAGCTCCAGGAATGACTGCTCACCGAACTCCTTTATTTGTATGAGCTGTATTTATTACAGCTTTCTTACTTTTATTGTCTTTACCGGTTCTAGCAGGAGCTATTACAATGCTTTTAACAGATCGTAACTTTAATACGTCATTCTTCGACCCTAATGGTGGAGGTGACCCAGTATTGTATCAACACTTGTTT
>FTP62_1109_5518_9401
TCTTGCCGGCATTCAGGCGCATTCAGGTGGTTCTGTAGATTTAGCTATTTTTAGTTTACACGTAGCAGGAGTATCTTCAATTCTTGGTGCTGTTAATTTTATTGTAACAATTATGAATATGAGAGCACCTGGTATGACTGCTCATAGAACACCATTATTTGTTTGAGCCGTTTTCATAACTGCTTTTTTACTTTTATTATCTTTACCGGTTTTAGCAGGTGCAATAACTATGCTACTAACTGATAGAAACTTTAATACTGCTTTTTTTGATCCTAGTGGTGGAGGTGACCCTGTGTTATATCAACATTTATTT
>FTP62_1112_22229_26416
GTTATCTGGTATTTTAGCTCATTCGGGTGGGGCTGTTGATTTAGCAATTTTTAGTTTACATCTGGCCGGTATTTCATCTATTTTAGGGGCTATCAATTTTATCGTAACTATTTTAAATATGCGTTGTCCGGGAATGACTGCCCACAGAACGCCATTATTTGTATGAGCAGTTTTTATTACAGCTTTTCTTTTATTACTTTCTTTACCCGTTTTGGCTGGAGCTATTACAATGCTATTAACGGATAGAAATTTTAATACTTCATTCTTTGATCCAAATGGCGGTGGCGATCCTGTTTTATACCAGCATTTATTT
>FTP62_1113_11244_6103
GTTATCTGGTATTTTAGCTCATTCGGGTGGGGCTGTTGATTTAGCAATTTTTAGTTTACATCTGGCCGGTATTTCATCTATTTTAGGGGCTATCAATTTTATCGTAACTATTTTAAATATGCGTTGTCCGGGAATGACTGCCCACAGAACGCCATTATTTGTATGAGCAGTTTTTATTACAGCTTTTCTTTTATTACTTTCTTTACCCGTTTTGGCTGGAGCTATTACAATGCTATTAACGGATAGAAATTTTAATACTTCATTCTTTGATCCAAATGGCGGTGGAGATCCTGTTTTATACCAGCATTTATTT
>FTP62_1114_26319_13044
TTTGTCTGGAATTTTAGCTCATTCTGGAGGCGCTGTCGACTTAGCTATTTTTAGTCTGCATCTAGCTGGTATTTCTTCAATTTTAGGCGCTATAAACTTTATTGTAACGATATTAAATATGCGTTGTCCTGGAATGACCGCTCATAGAACGCCTTTGTTTGTTTGAGCTGTTTTTATCACGGCCTTTCTGCTTTTACTTTCTCTTCCTGTTTTAGCTGGTGCTATTACTATGTTACTAACAGATAGGAATTTTAATACTTCCTTTTTCGACCCCAGCGGCGGCGGTGACCCAGTTTTGTACCAACACTTATTT
>FTP62_2107_12956_24741
TTTGTCTGGAATTTTAGCTCATTCTGGAGGCGCTGTCGACTTAGCTATTTTTAGTCTGCATCTAGCTGGTATTTCTTCAATTTTAGGCGCTATAAACTTTATTGTAACGATATTAAATATGCGTTGTCCTGGAATGACCGCTCATAGAACGCCTTTGTTTGTTTGAGCTGTTTTTATCACGGCCTTTCTGCTTTTACTTTCTCTTCCTGTTTTAGCTGGTGCTATTACTATGTTACTAACAGATAGGAATTTTAATACTTCCTTTTTCGACCCCAGCGGCGGCGGTGACCCAGTTTTGTACCAACACTTATTT
>FTP62_2108_8970_4949
TTTGTCTGGAATTTTAGCTCATTCTGGAGGCGCTGTCGACTTAGCTATTTTTAGTCTGCATCTAGCTGGTATTTCTTCAATTTTAGGCGCTATAAACTTTATTGTAACGATATTAAATATGCGTTGTCCTGGAATGACCGCTCATAGAACGCCTTTGTTTGTTTGAGCTGTTTTTATCACGGCCTTTCTGCTTTTACTTTCTCTTCCTGTTTTAGCTGGTGCTATTACTATGTTACTAACAGATAGGAATTTTAATACTTCCTTTTTCGACCCCAGCGGCGGCGGTGACCCAGTTTTGTACCAACACTTATTT
>FTP62_2108_10368_13923
TTTGTCTGGAATTTTAGCTCATTCTGGAGGCGCTGTCGACTTAGCTATTTTTAGTCTGCATCTAGCTGGTATTTCTTCAATTTTAGGCGCTATAAACTTTATTGTAACGATATTAAATATGCGTTGTCCTGGAATGACCGCTCATAGAACGCCTTTGTTTGTTTGAGCTGTTTTTATCACGGCCTTTCTGCTTTTACTTTCTCTTCCTGTTTTAGCTGGTGCTATTACTATGTTACTAACAGATAGGAATTTTAATACTTCCTTTTTCGACCCCAGCGGCGGCGGTGACCCAGTTTTGTACCAACACTTATTT
>FTP62_2113_24666_7533
GTTATCTGGTATTTTAGCTCATTCGGGTGGGGCTGTTGATTTAGCAATTTTTAGTTTACATCTGGCCGGTATTTCATCTATTTTAGGGGCTATCAATTTTATCGTAACTATTTTAAATATGCGTTGTCCGGGAATGACTGCCCACAGAACGCCATTATTTGTATGAGCAGTTTTTATTACAGCTTTTCTTTTATTACTTTCTTTACCCGTTTTGGCTGGAGCTATTACAATGCTATTAACGGATAGAAATTTTAATACTTCATTCTTTGATCCAAATGGCGGTGGCGATCCTGTTTTATACCAGCATTTATTT
>FTP62_2114_27220_20748
TTTGTCTGGAATTTTAGCTCATTCTGGAGGCGCTGTCGACTTAGCTATTTTTAGTCTGCATCTAGCTGGTATTTCTTCAATTTTAGGCGCTATAAACTTTATTGTAACGATATTAAATATGCGTTGTCCTGGAATGACCGCTCATAGAACGCCTTTGTTTGTTTGAGCTGTTTTTATCACGGCCTTTCTGCTTTTACTTTCTCTTCCTGTTTTAGCTGGTGCTATTACTATGTTACTAACAGATAGGAATTTTAATACTTCCTTTTTCGACCCCAGCGGAGGCGGTGACCCAGTTTTGTACCAACACTTATTT
>FTP62_1101_8926_5146
TTTATCTGGAATTTTAGCTCATTCTGGGGGTGCGGTAGATTTAGCTATTTTTAGCTTACATTTAGCCGGTATTTCTTCAATTTTAGGCGCTATCAATTTTATTGTAACGATATTAAATATGCGTTGTCCTGGAATGACTGCTCACAGAACGCCTTTATTTGTTTGAGCTGTTTTTATCACGGCTTTTCTGCTTTTACTCTCTCTTCCTGTTTTAGCTGGTGCTATCACTATGTTACTAACAGATAGGAATTTTAATACTTCCTTTTTCGATCCCAGCGGTGGCGGTGACCCAGTTTTGTATCAACACTTATTT
>FTP62_1102_4440_16086
TTTATCTGGAATTTTAGCTCATTCTGGGGGTGCGGTAGATTTAGCTATTTTTAGCTTACATTTAGCCGGTATTTCTTCAATTTTAGGCGCTATCAATTTTATTGTAACGATATTAAATATGCGTTGCCCTGGAATGACTGCTCACAGAACGCCTTTATTTGTTTGAGCTGTTTTTATCACCGCTTTTTTGCTTTTACTTTCTCTTCCTGTTTTAGCTGGTGCTATCACTATGTTACTAACAGATAGGAATTTTAATACTTCCTTTTTTGATCCCAGCGGTGGCGGTGACCCAGTTTTGTACCAACACTTATTT
>FTP62_1102_24410_17128
TTTGTCTGGAATTTTAGCTCATTCTGGGGGTGCGGTAGATTTAGCTATTTTTAGCTTACATTTAGCCGGTATTTCTTCAATTTTAGGTGCTATCAATTTTATTGTAACGATATTAAATATGCGTTGTCCTGGAATGACTGCTCATAGAACGCCTTTATTTGTTTGAGCTGTTTTTATCACGGCTTTTCTGCTTTTACTCTCTCTTCCTGTTTTAGCTGGTGCTATCACTATGCTACTAACAGATAGGAATTTTAATACTTCCTTTTTCGATCCCAGCGGTGGCGGTGACCCAGTTTTGTACCAACACTTATTT
>FTP62_1102_11643_24059
TTTGTCTGGAATTTTAGCTCATTCTGGAGGCGCTGTCGACTTAGCTATTTTTAGTCTGCATCTAGCTGGTATTTCTTCAATTTTAGGCGCTATAAACTTTATTGTAACGATATTAAATATGCGTTGTCCTGGAATGACCGCTCATAGAACGCCTTTGTTTGTTTGAGCTGTTTTTATCACGGCCTTTCTGCTTTTACTTTCTCTTCCTGTTTTAGCTGGTGCTATTACTATGTTACTAACAGATAGGAATTTTAATACTTCCTTTTTCGACCCCAGCGGCGGCGGTGACCCAGTTTTGTACCAACACTTATTT
>FTP62_1103_15603_22445
CTTGTCTGGAATTTTAGCTCATTCTGGAGGCGCTGTCGACTTAGCTATTTTTAGTCTGCATCTAGCTGGTATTTCTTCAATTTTAGGCGCTATAAACTTTATTGTAACGATATTAAATATGCGTTGTCCTGGAATGACCGCTCATAGAACGCCTTTGTTTGTTTGAGCTGTTTTTATCACGGCCTTTCTGCTTTTACTTTCTCTTCCTGTTTTAGCTGGTGCTATTACTATGTTACTAACAGATAGGAATTTTAATACTTCCTTTTTCGACCCCAGCGGCGGCGGTGACCCAGTTTTGTACCAACCCTTATTT
>FTP62_1105_11285_11284
GTTATCTGGTATTTTAGCTCATTCGGGTGGGGCTGTTGATTTAGCAATTTTTAGTTTACATTTGGCCGGTATTTCATCTATTTTAGGGGCTATCAATTTTATCGTAACTATTTTAAATATGCGTTGTCCGGGAATGACTGCCCACAGAACGCCATTATTTGTATGAGCAGTTTTTATTACAGCTTTTCTTTTATTACTTTCTTTACCCGTTTTGGCAGGAGCTATTACAATGCTATTAACGGATAGAAATTTTAATACTTCATTCTTTGATCCAAATGGCGGTGGCGATCCTGTTTTATACCAGCATTTATTT
>FTP62_1111_24738_8291
TTTGTCTGGAATTTTAGCTCATTCTAGAGGCGCTGTCGACTTAGCTATTTTTAGTCTGCATCTAGCTGGTATTTCTTCAATTTTAGGCGCTATAAACTTTATTGTAACGATATTAAATATGCGTTGTCCTGGAATGACCGCTCATAGAACGCCTTTGTTTGTTTGAGCTGTTTTTATCACGGCCTTTCTGCTTTTACTTTCTCTTCCTGTTTTAGCTGGTGCTATTACTATGTTACTAACAGATAGGAATTTTAATACTTCCTTTTTCGACCCCAGCGGCGGCGGTGACCCAGTTTTGTACCAACACTTATTT
>FTP62_1112_20652_11331
TCTTGCCGGCATTCAGGCGCATTCAGGTGGTTCTGTAGATTTAGCTATTTTTAGTTTACACGTAGCAGGAGTATCTTCAATTCTTGGTGCTGTTAATTTTATTGTAACAATTATGAATATGAGAGCACCTGGTATGACTGCTCATAGAACACCATTATTTGTTTGAGCCGTTTTCATAACTGCTTTTTTACTTTTATTATCTTTACCGGTTTTAGCAGGTGCAATAACTATGCTACTAACTGATAGAAACTTTAATACTGCTTTTTTTGATCCTAGTGGTGGAGGTGACCCTGTGTTATATCAACATTTATTT
>FTP62_1113_11501_23574
TTTGTCTGGAATTTTAGCTCATTCTGGAGGCGCTGTCGACTTAGCTATTTTTAGTCTGCATCTAGCTGGTATTTCTTCAATTTTAGGCGCTATAAACTTTATTGTAACGATATTAAATATGCGTTGTCCTGGAATGACCGCTCATAGAACGCCTTTGTTTGTTTGAGCTGTTTTTATCACGGCCTTTCTGCTTTTACTTTCTCTTCCTGTTTTAGCTGGTGCTATTACTATGTTACTAACAGATAGGAATTTTAATACTTCCTTTTTCGACCCCAGCGGCGGCGGTGACCCAGTTTTGTACCAACACTTATTT
>FTP62_1114_23838_22182
GTTATCTGGTATTTTAGCTCATTCGGGTGGGGCTGTTGATTTAGCAATTTTTAGTTTACATCTGGCCGGTATTTCATCTATTTTAGGGGCTATCAATTTTATCGTAACTATTTTAAATATGCGTTGTCCGGGAATGACTGCCCACAGAACGCCATTATTTGTATGAGCAGTTTTTATTACAGCTTTTCTTTTATTACTTTCTTTACCCGTTTTGGCTGGAGCTATTACAATGCTATTAACGGATAGAAATTTTAATACTTCATTCTTTGATCCAAATGGCGGTGGCGATCCTGTTTTATACCAGCATTTATTT
>FTP62_2102_6906_6352
GTTATCTGGTATTTTAGCTCATTCGGGTGGGGCTGTTGTTTTAGCAATTTTTAGTTTACATCTGGCCGGTATTTCATCTATTTTAGGGGCTATCAATTTTATCGTAACTATTTTAAATATGCGTTGTCCGGGAATGACTGCCCATAGAACGCCATTATTTGTATGAGCAGTTTTTATTACAGCTTTTCTTTTATTACTTTCTTTACCCGTTTTGGCTGGAGCTATTACAATGCTATTAACGGATAGAAATTTTAATACTTCATTCTTTGATCCAAATGGCGGTGGCGATCCTGTTTTATACCAGCATTTATTT
>FTP62_2106_19449_7113
GTTATCTGGTATTTTAGCTCATTCGGGTGGGGCTGTTGATTTAGCAATTTTTAGTTTACATCTGGCCGGTATTTCATCTATTTTAGGGGCTATCAATTTTATCGTAACTATTTTAAATATGCGTTGTCCGGGAATGACTGCCCACAGAACGCCATTATTTGTATGAGCAGTTTTTATTACAGCTTTTCTTTTATTACTTTCTTTACCCGTTTTGGCTGGAGCTATTACAATGCTATTAACGGATAGAAATTTTAATACTTCATTCTTTGATCCAAATGGCGGTGGCGATCCTGTTTTATACCAGCATTTATTT
>FTP62_2107_26942_14600
GTTATCTGGTATTTTAGCTCATTCGGGTGGGGCTGTTGATTTAGCAATTTTTAGTTTACATCTGGCCGGTATTTCATCTATTTTAGGGGCTATCAATTTTATCGTAACTATTTTAAATATGCGTTGTCCGGGAATGACTGCCCATAGAACGCCATTATTTGTATGAGCAGTTTTTATTACAGCTTTTCTTTTATTACTTTCTTTACCCGTTTTGGCTGGAGCTATTACAATGCTATTAACGGATAGAAATTTTAATACTTCATTCTTTGATCCAAATGGCGGTGGCGATCCTGTTTTATACCAGCATTTATTT
>FTP62_2112_5964_14125
GTTATCTGGTATTTTAGCTCATTCGGGTGGGGCTGTTGATTTAGCAATTTTTAGTTTACATCTGGCCGGTATTTCATCTATTTTAGGGGCTATCAATTTTATCGTAACTATTTTAAATATGCGTTGTCCGGGAATGACTGCCCATAGAACGCCATTATTTGTATGAGCAGTTTTTATTACAGCTTTTCTTTTATTACTTTCTTTACCCGTTTTGGCTGGAGCTATTACAATGCTATTAACGGATAGAAATTTTAATACTTCATTCTTTGATCCAAATGGCGGTGGAGATCCTGTTTTATACCAGCATTTATTT
>FTP62_2113_19311_6830
GTTATCTGGTATTTTAGCTCATTCGGGTGGGGCTGTTGATTTAGCAATTTTTAGTTTACATCTGGCCGGTATTTCATCTATTTTAGGGGCTATCAATTTTATCGTAACTATTTTAAATATGCGTTGTCCGGGAATGACTGCCCACAGAACGCCATTATTTGTATGAGCAGTTTTTATTACAGCTTTTCTTTTATTACTTTCTTTACCCGTTTTGGCTGGAGCTATTACAATGCTATTAACGGATAGAAATTTTAATACTTCATTCTTTGATCCAAATGGCGGTGGCGATCCTGTTTTATACCAGCATTTATTT
>FTP62_1106_25231_17997
TTATCTGGTATTCTTGCTCATTCTGGTGGTGCTGTTGACTTAGCAATTTTTAGTTTACATTTAGCTGGTATCTCGTCTATTTTAGGGGCTATCAATTTTATCGTAACTATTTTAAATATGCGTTGTCCAGGAATGACTGCCCACAGAACGCCTTTATTTGTATGAGCGGTTTTTATTACAGCTTTTCTTTTATTACTTTCTTTACCTGTTTTAGCTGGGGCTATCACAATGCTATTAACGGATAGAAATTTTAATACTTCATTCTTTGATCCAAATGGTGGTGGTGATCCTGTTTTATACCAGCATTTATTT
>FTP62_1101_6888_12205
TTTGTCTGGAATTTTAGCTCATTCTGGGGGTGCGGTAGATTTAGCTATTTTTAGCTTACATTTAGCCGGTATTTCTTCAATTTTAGGCGCTATCAATTTTATTGTAACGATATTAAATATGCGTTGTCCTGGAATGACTGCTCATAGAACGCCTTTATTTGTTTGAGCTGTTTTTATCGCGGCTTTTCTGCTTTTACTCTCTCTTCCTGTTTTAGCTGGTGCTATCACTATGCTACTAACAGATAGGAATTTTAATACTTCCTTTTTCGATCCTAGCGGTGGCGGTGACCCAGTTTTGTACCAACACTTATTT
>FTP62_1101_16768_16061
GTTATCTGGTATTTTAGCTCATTCGGGTGGGGCTGTTGATTTAGCAATTTTTAGTTTACATTTGGCCGGTATTTCATCTATTTTAGGGGCTATCAATTTTATCGTAACTATTTTAAATATGCGTTGTCCGGGAATGACTGCCCACAGAACGCCATTATTTGTATGAGCAGTTTTTATTACAGCTTTTCTTTTATTACTTTCTTTACCCGTTTTGGCAGGAGCTATTACAATGCTATTAACGGATAGAAATTTTAATACTTCATTCTTTGATCCAAATGGCGGTGGCGATCCTGTTTTATACCAGCATTTATTT
>FTP62_1102_15614_24123
TTTGTCTGGAATTTTAGCTCATTCTGGAGGCGCTGTCGACTTAGCTATTTTTAGTCTGCATCTAGCTGGTATTTCTTCAATTTTAGGCGCTATAAACTTTATTGTAACGATATTAAATATGCGTTGTCCTGGAATGACCGCTCATAGAACGCCTTTGTTTGTTTGAGCTGTTTTTATCACGGCCTTTCTGCTTTTACTTTCTCTTCCTGTTTTAGCTGGTGCTATTACTATGTTACTAACAGATAGGAATTTTAATACTTCCTTTTTCGACCCCAGCGGCGGCGGTGACCCAGTTTTGTACCAACACTTATTT
>FTP62_1104_28079_13050
GTTATCTGGTATTTTAGCTCATTCGGGTGGAGCTGTTGACTTAGCAATTTTTAGTTTACATTTAGCTGGTATCTCATCTATTTTAGGGGCTATCAATTTTATCGTAACTATTTTAAACATGCGTTGTCCAGGAATGACTGCCCACAGAACGCCATTATTTGTATGAGCGGTTTTTATTACAGCTTTTCTTTTATTACTTTCTTTACCTGTTTTAGCTGGGGCTATTACGATGCTATTAACAGATAGAAATTTTAATACCTCATTCTTTGATCCAAATGTTGGTGGTGACCCTGTTTTATACCAGCATTTATTT
>FTP62_1105_14588_24183
TCTTGCCGGCATTCAGGCGCATTCAGGTGGTTCTGTAGATTTAGCTATTTTTAGTTTACACGTAGCAGGAGTATCTTCAATTCTTGGTGCTGTTAATTTTATTGTAACAATTATGAATATGAGAGCACCTGGTATGACTGCTCATAGAACACCATTATTTGTTTGAGCCGTTTTCATAACTGCTTTTTTACTTTTATTATCTTTACCGGTTTTAGCAGGTGCAATAACTATGCTACTAACTGATAGAAACTTTAATACTGCTTTTTTTGATCCTAGTGGTGGAGGTGACCCTGTGTTATATCAACATTTATTT
>FTP62_1106_13808_20094
TTTGTCTGGAATTTTAGCTCATTCTGGAGGCGCTGTCGACTTAGCTATTTTTAGTCTGCATCTAGCTGGTATTTCTTCAATTTTAGGCGCTATAAACTTTATTGTAACGATATTAAATATGCGTTGTCCTGGAATGACCGCTCATAGAACGCCTTTGTTTGTTTGAGCTGTTTTTATCACGGCCTTTCTGCTTTTACTTTCTCTTCCTGTTTTAGCTGGTGCTATTACTATGTTACTAACAGATAGGAATTTTAATACTTCCTTTTTCGACCCCAGCGGAGGCGGTGACCCAGTTTTGTACCAACACTTATTT
>FTP62_1107_10259_17339
ATTATCTGGAATTCAAGCACATTCTGGTGGTTCTGTTGATGCTGCTATTTATTCTTTACACTTAGCTGGTGTTTCGTCAATTTTAGGTGCAATTAATTTTATCGTTACTATTACTAACATGCGTGCACCTGGTATGACTGCTAATCGAACACCATTATTTGTTTGAGCTGTTTACATTACAGCCTTTTTATTATTACTTTCATTACCTGTTTTAGCAGGTGCTATCACAATGCTTCTGACTGATCGTAATTTTAATACATCTTTCTTTGACTCTAATGGTGGTGGTGATCCTGTTTTATATCAACACCTTTTC
>FTP62_1107_20712_25908
GTTATCTGGTATTTTAGCTCATTCGGGTGGGGCTGTTGATTTAGCAATTTTTAGTTTACATTTGGCCGGTATTTCATCTATTTTAGGGGCTATCAATTTTATCGTAACTATTTTAAATATGCGTTGTCCGGGAATGACTGCCCACAGAACGCCATTATTTGTATGAGCAGTTTTTATTACAGCTTTTCTTTTATTACTTTCTTTACCCGTTTTGGCAGGAGCTATTACAATGCTATTAACGGATAGAAATTTTAATACTTCATTCTTTGATCCAAATGGCGGTGGCGATCCTGTTTTATACCAGCATTTATTT
>FTP62_1108_13408_10915
GTTATCTGGTATTTTAGCTCATTCGGGTGGGGCTGTTGATTTAGCAATTTTTAGTTTACATCTGGCCGGTATTTCATCTATTTTAGGGGCTATCAATTTTATCGTAACTATTTTAAATATGCGTTGTCCGGGAATGACTGCCCACAGAACGCCATTATTTGTATGAGCGGTTTTTATTACAGCTTTTCTTTTATTACTTTCTTTACCCGTTTTGGCTGGAGCTATTACAATGCTACTAACGGATAGAAATTTTAATACTTCATTCTTTGATCCAAATGGCGGTGGCGATCCTGTTTTATACCAGCATTTATTT
>FTP62_1109_27515_13928
TTGGTCTGAAATTTTAGCTCATTCTGGAGGCGCTGTCGACTTAGCTATTTTTAGTCTGCATCTAGCTGGTATTTCTTCAATTTTAGGCGCTATAAACTTTATTGTAACGATATTAAATATGCGTTGTCCTGGAATGACCGCTCATAGAACGCCTTTGTTTGTTTGAGCTGTTTTTATCACGGCCTTTCTGCTTTTACTTTCTCTTCCTGTTTTAGCTGGTGCTATTACTATGTTACTAACAGATAGGAATTTTAATACTTCCTTTTTCGACCCCAGCGGCGGCGGTGACCCAGTTTTGTACCAACACTTATTT
>FTP62_1109_24971_24044
TTTATCGGGAATTTTAGCCCATTCTGGGGGTGCTGTTGATTTAGCTATTTTTAGCTTACATCTAGCTGGTATCTCTTCAATTTTAGGCGCTATAAATTTTATTGTAACGATATTAAATATGCGTTGTCCTGGAATGACCGCTCATAGAACACCTTTATTTGTTTGAGCTGTTTTTATTACGGCTTTTCTACTTTTATTATCTCTACCTGTTTTAGCGGGTGCCATTACTATGCTACTAACAGATAGGAATTTTAATACTTCTTTTTTCGATCCCAGTGGTGGAGGCGATCCGGTTCTGTACCAACACCTGTTT
>FTP62_1112_22869_24038
GTTATCTGGTATTTTAGCTCATTCGGGTGGGGCTGTTGATTTAGCAATTTTTAGTTTACATTTGGCCGGTATTTCATCTATTTTAGGGGCTATCAATTTTATCGTAACTATTTTAAATATGCGTTGTCCGGGAATGACTGCCCACAGAACGCCATTATTTGTATGAGCAGTTTTTATTACAGCTTTTCTTTTATTACTTTCTTTACCCGTTTTGGCAGGAGCTATTACAATGCTATTAACGGATAGAAATTTTAATACTTCATTCTTTGATCCAAATGGCGGTGGCGATCCTGTTTTATACCAGCATTTATTT
>FTP62_1112_4389_23036
TTTGTCTGGAATTTTAGCTCATTCTGGAGGCGCTGTCGACTTAGCTATTTTTAGTCTGCATCTAGCTGGTATTTCTTCAATTTTAGGCGCTATAAACTTTATTGTAACGATATTAAATATGCGTTGTCCTGGAATGACCGCTCATAGAACGCCTTTGTTTGTTTGAGCTGTTTTTATCACGGCCTTTCTGCTTTTACTTTCTCTTCCTGTTTTAGCTGGTGCTATTACTATGTTACTAACAGATAGGAATTTTAATACTTCCTTTTTCGACCCCAGCGGCGGCGGTGACCCAGTTTTGTACCAACACTTATTT
>FTP62_1113_18726_2599
TTTGTCTGGAATTTTAGCTCATTCTGGAGGCGCTGTCGACTTAGCTATTTTTAGTCTGCATCTAGCTGGTATTTCTTCAATTTTAGGCGCTATAAACTTTATTGTAACGATATTAAATATGCGTTGTCCTGGAATGACCGCTCATAGAACGCCTTTGTTTGTTTGAGCTGTTTTTATCACGGCCTTTCTGCTTTTACTTTCTCTTCCTGTTTTAGCTGGTGCTATTACTATGTTACTAACAGATAGGAATTTTAATACTTCCTTTTTCGACCCCAGCGGCGGCGGTGACCCAGTTTTGTACCAACACTTATTT
>FTP62_2101_18173_9368
TTTAGCAGGAATTCAAGCTCACTCTGGTGGTTCTGTTGATTGTGCTATTTACTCACTTCATTTAGCAGGTGTTTCTTCTATTTTAGGTGCAATTAATTTTATTGTTACAATTACAAACATGCGTGCACCAGGAATGACCGCAAACCGTACACCTCTTTTTGTTTGAGCTGTATACATTACTGCATTTTTACTATTACTTTCTTTACCAGTGCTTGCAGGTGCCATTACGATGTTACTTACAGATCGTAATTTTAACACTTCTTTCTTCGACCCTAATGGCGGAGGTGACCCTGTCCTATATCAACACCTCTTC
>FTP62_2105_20490_14514
TTTGTCTGGAATTTTAGCTCATTCTGGGGGTGCGGTAGATTTAGCTATTTTTAGCTTACATTTAGCCGGTATTTCTTCAATTTTAGGCGCTATCAATTTTATTGTAACGATATTAAATATGCGTTGTCCTGGAATGACTGCTCATAGAACGCCTTTATTTGTTTGAGCTGTTTTTATCACGGCTTTTCTGCTTTTACTCTCTCTTCCTGTTTTAGCTGGTGCTATCACTATGCTACTAACAGATAGGAATTTTAATACTTCCTTTTTCGATCCCAGCGGTGGCGGTGACCCAGTTTTGTACCAACCCTTATTT
>FTP62_2108_16592_20710
TTTGGCTGGTATACAGGCACATTCGGGTGGTTCTGTAGATTTAGCTATTTTTAGTTTACACGTAGCAGGAGTATCTTCAATTCTTGGTGCTGTTAATTTTATTGTAACAATTATGAATATGAGAGCACCTGGTATGACTGCTCATAGAACACCATTATTTGTTTGAGCCGTTTTCATAACTGCTTTTTTACTTTTATTATCTTTACCGGTTTTAGCAGGTGCAATAACTATGCTACTAACTGATAGAAACTTTAATACTGCTTTTTTTGATCCTAGTGGTGGAGGTGACCCTGTGTTATATCAACATTTATTT
>FTP62_2111_20616_11751
TTTGTCTGGAATTTTAGCTCATTCTGGAGGCGCTGTCGACTTAGCTATTTTTAGTCTGCATCTAGCTGGTATTTCTTCAATTTTAGGCGCTATAAACTTTATTGTAACGATATTAAATATGCGTTGTCCTGGAATGACCGCTCATAGAACGCCTTTGTTTGTTTGAGCTGTTTTTATCACGGCCTTTCTGCTTTTACTTTCTCTTCCTGTTTTAGCTGGTGCTATTACTATGTTACTAACAGATAGGAATTTTAATACTTCCTTTTTCGACCCCAGCGGCGGCGGTGACCCAGTTTTGTACCAACACTTATTT
>FTP62_2112_10511_7875
CTTATCTGGTATTCTTGCTCATTCTGGTGGTGCTGTTGACTTAGCAATTTTTAGTTTACATTTAGCTGGTATCTCGTCTATTTTAGGGGCTATCAATTTTATCGTAACTATTTTAAATATGCGTTGTCCAGGAATGACTGCCCACAGAACGCCTTTATTTGTATGAGCGGTTTTTATTACAGCTTTTCTTTTATTACTTTCTTTACCTGTTTTAGCTGGGGCTATCACAATGCTATTAACGGATAGAAATTTTAATACTTCATTCTTTGATCCAAATGGTGGTGGTGATCCTGTTTTATACCAGCATTTATTT
>FTP62_2113_12345_2082
TTTGTCTGGAATTTTAGCTCATTCTGGGGGTGCGGTAGATTTAGCTATTTTTAGCTTAAATTTAGCCGGTATTTCTTCAATTTTAGGTGCTATCAATTTTATTGTAACGATATTAAATATGCGTTGTCCTGGAATGACTGCTCATAGAACGCCTTTATTTGTTTGAGCTGTTTTTATCACGGCTTTTCTGCTTTTACTCTCTCTTCCTGTTTTAGCTGGTGCTATCACTATGCTACTAACAGATAGGAATTTTAATACTTCCTTTTTCGATCCCAGCGGTGGCGGTGACCCAGTTTTTTACCAACACTTATTT
>FTP62_1101_3323_9488
GTTATCTGGTATTTTAGCTCATTCGGGTGGGGCTGTTGATTTAGCAATTTTTAGTTTACATCTGGCCGGTATTTCATCTATTTTAGGGGCTATCAATTTTATCGTAACTATTTTAAATATGCGTTGTCCGGGAATGACTGCCCATAGAACGCCATTATTTGTATGAGCAGTTTTTATTACAGCTTTTCTTTTATTACTTTCTTTACCCGTTTTGGCTGGAGCTATTACAATGCTATTAACGGATAGAAATTTTAATACTTCATTCTTTGATCCAAATGGCGGTGGCGATCCTGTTTTATACCAGCATTTATTT
>FTP62_1101_15281_17197
TTTGTCTGGAATTTTAGCTCATTCTGGGGGTGCGGTAGATTTAGCTATTTTTAGCTTACATTTAGCCGGTATTTCTTCAATTTTAGGCGCTATCAATTTTATTGTAACGATATTAAATATGCGTTGTCCTGGAATGACTGCTCATAGAACGCCTTTATTTGTTTGAGCTGTTTTTATCACGGCTTTTCTGCTTTTACTCTCTCTTCCTGTTTTAGCTGGTGCTATCACTATGCTACTAACAGATAGGAATTTTAATACTTCCTTTTTCGATCCTAGCGGTGGCGGTGACCCAGTTTTGTACCAACACTTATTT
>FTP62_1102_8794_3971
ATTATCTGTAATTCAAGCACATTCTGGTGGTTCTGTTGATGCTGCTATTTATTCTTTACACTTAGCTGGTGTTTCGTCAATTTTAGGTGCAATTAATTTTATCGTTACTATTACTAACATGCGTGCACCTGGTATGACTGCTAATCGAACACCATTATTTGTTTGAGCTGTTTACATTACAGCCTTTTTATTATTACTTTCATTACCTGTTTTAGCAGGTGCTATCACAATGCTTCTGACTGATCGTAATTTTAATACATCTTTCTTTGACTCTAATGGTGGTGGTGATCCTGTTTTATATCACCACCTTTTC
>FTP62_1107_16491_28372
GTTATCTGGTATTTTAGCTCATTCGGGTGGGGCTGTTGATTTAGCAATTTTTAGTTTACATCTGGCCGGTATTTCATCTATTTTAGGGGCTATCAATTTTATCGTAACTATTTTAAATATGCGTTGTCCGGGAATGACTGCCCATAGAACGCCATTATTTGTATGAGCAGTTTTTATTACAGCTTTTCTTTTATTACTTTCTTTACCCGTTTTGGCTGGAGCTATTACAATGCTATTAACGGATAGAAATTTTAATACTTCATTCTTTGATCCAAATGGCGGTGGCGATCCTGTTTTATACCAGCATTTATTT
>FTP62_1112_14855_7917
ATTATCTGGAATTCAAGCACATTCTGGTGGTTCTGTTGATGCTGCTATTTATTCTTTACACTTAGCTGGTGTTTCGTCAATTTTAGGTGCAATTAATTTTATCGTTACTATTACTAACATGCGTGCACCTGGTATGACTGCTAATCGAACACCATTATTTGTTTGAGCTGTTTACATTACAGCCTTTTTATTATTACTTTCATTACCTGTTTTAGCAGGTGCTATCACAATGCTTCTGACTGATCGTAATTTTAATACATCTTTCTTTGACTCTAATGGTGGTGGTGATCCGGTTTTATATCAACACCTTTTC
>FTP62_1113_16987_18402
CTTATCTGGTATTCTTGCTCATTCTGGTGGTGCTGTTGACTTAGCAATTTTTAGTTTACATTTAGCTGGTATCTCGTCTATTTTAGGGGCTATCAATTTTATCGTAACTATTTTAAATATGCGTTGTCCAGGAATGACTGCCCACAGAACGCCTTTATTTGTATGAGCGGTTTTTATTACAGCTTTTCTTTTATTACTTTCTTTACCTGTTTTAGCTGGGGCTATCACAATGCTATTAACGGATAGAAATTTTAATACTTCATTCTTTGATCCAAATGGTGGTGGTGATCCTGTTTTATACCAGCATTTATTT
>FTP62_1113_10376_25989
TTTGTCTGGAATTTTAGCTCATTCTGGGGGTGCTGTCGACTTAGCTATTTTTAGTCTGCATCTAGCTGGTATTTCTTCAATTTTAGGCGCTATAAACTTTATTGTAACGATATTAAATATGCGTTGTCCTGGAATGACCGCTCATAGAACGCCTTTATTTGTTTGAGCTGTTTTTATCACGGCTTTTCTGCTTTTACTTTCTCTTCCTGTTTTAGCTGGTGCTATTACTATGTTACTAACAGATAGGAATTTTAATACTTCCTTTTTCGATCCCAGCGGTGGCGGTGACCCAGTTTTGTACCAACACTTATTT
>FTP62_2103_23419_24094
TTTGTCTGGAATTTTAGCTCATTCTGGAGGCGCTGTCGACTTAGCTATTTTTAGTCTGCATCTAGCTGGTATTTCTTCAATTTTAGGCGCTATAAACTTTATTGTAACGATATTAAATATGCGTTGTCCTGGAATGACCGCTCATAGAACGCCTTTGTTTGTTTGAGCTGTTTTTATCACGGCCTTTCTGCTTTTACTTTCTCTTCCTGTTTTAGCTGGTGCTATTACTATGTTACTAACAGATAGGAATTTTAATACTTCCTTTTTCGACCCCAGCGGCGGCGGTGACCCAGTTTTGTACCAACACTTATTT
>FTP62_2104_14057_5426
TTTAGCTGGTATTCAAGCACATTCAGGTGGTTCCGTTGACTGTGCTATTTACTCTTTACACTTAGCCGGTGTATCTTCTATTTTAGGAGCAATAAACTTTATTGTTACAATTACTAACATGCGTGCACCTGGAATGTCTGCAAATCGAACTCCTTTATTTGTTTGATCTGTTTATATTACGGCTTTTTTACTTTTACTTTCTTTACCTGTTTTAGCTGGTGCTATTACAATGTTATTAACAGATCGTAATTTTAATACTTCTTTTTTTGATCCTAATGGTGGAGGAGACCCTGTGTTATATCAACCCCTTTTC
>FTP62_2105_10900_15421
ATTATCTGGAATTCAAGCACATTCTGGTGGTTCTGTTGATGCTGCTATTTATTCTTTACACTTAGCTGGTGTTTCGTCAATTTTAGGTGCAATTAATTTTATCGTTACTATTACTAACATGCGTGCACCTGGTATGACTGCTAATCGAACACCATTATTTGTTTGAGCTGTTTACATTACAGCCTTTTTATTATTACTTTCATTACCTGTTTTAGCAGGTGCTATCACAATGCTTCTGACTGATCGTAATTTTAATACATCTTTCTTTGACTCTAATGGTGGTGGTGATCCTGTTTTATATCAACACCTTTTC
>FTP62_2106_26204_9732
CTTATCTGGTATTCTTGCTCATTCTGGTGGTGCTGTTGACTTAGCAATTTTTAGTTTACATTTAGCTGGTATCTCGTCTATTTTAGGGGCTATCAATTTTATCGTAACTATTTTAAATATGCGTTGTCCAGGAATGACTGCCCACAGAACGCCTTTATTTGTATGAGCGGTTTTTATTACAGCTTTTCTTTTATTACTTTCTTTACCTGTTTTAGCTGGAGCTATCACAATGCTATTAACGGATAGAAATTTTAATACTTCATTCTTTGATCCAAATGGTGGTGGTGACCCTGTTTTATACCAGCATTTATTT
>FTP62_2108_28965_10891
CTTTATCTGGTATTTTAGCTCATTCGGGTGGGGCTGTTGATTTAGCAATTTTTAGTTTACATCTGGCCGGTATTTCATCTATTTTAGGGGCTATCAATTTTATCGTAACTATTTTAAATATGCGTTGTCCGGGAATGACTGCCCACAGAACGCCATTATTTGTATGAGCAGTTTTTATTACAGCTTTTCTTTTATTACTTTCTTTACCCGTTTTGGCTGGAGCTATTACAATGCTATTAACGGATAGAAATTTTAATACTTCATTCTTTGATCCAAATGGCGGTGGAGATCCTGTTTTATACCAGCATTTATTT
>FTP62_1110_4946_10529
ATTATCTGGAATTCAAGCACATTCTGGTGGTTCTGTTGATGCTGCTATTTATTCTTTACACTTAGCTGGTGTTTCGTCAATTTTAGGTGCAATTAATTTTATCGTTACTATTACTAACATGCGTGCACCTGGTATGACTACTAATCGAACACCATTATTTGTTTGAGCTGTTTACATTACAGCCTTTTTATTATTACTTTCATTACCTGTTTTAGCAGGTGCTATCACAATGCTTCTGACTGATCGTAATTTTAATACATCTTTCTTTGACTCTAATGGTGGTGGTGATCCTGTTTTATATCAACACCTTTTC
>FTP62_1114_11154_3194
GTTATCTGGTATTTTAGCTCATTCGGGTGGGGCTGTTGATTTAGCAATTTTTAGTTTACATTTGGCCGGTATTTCATCTATTTTAGGGGCTATCAATTTTATCGTAACTATTTTAAATATGCGTTGTCCGGGAATGACTGCCCACAGAACGCCATTATTTGTATGAGCAGTTTTTATTACAGCTTTTCTTTTATTACTTTCTTTACCCGTTTTGGCAGGAGCTATTACAATGCTATTAACGGATAGAAATTTTAATACTTCATTCTTTGATCCAAATGGCGGTGGCGATCCTGTTTTATACCAGCATTTATTT
>FTP62_2103_5617_7760
GTTATCTGGTATTTTAGCTCATTCGGGTGGGGCTGTTGATTTAGCAATTTTTAGTTTACATCTGGCCGGTATTTCATCTATTTTAGGGGCTATCAATTTTATCGTAACTATTTTAAATATGCGTTGTCCGGGAATGACTGCCCACAGAACGCCATTATTTGTATGAGCAGTTTTTATTACAGCTTTTCTTTTATTACTTTCTTTACCCGTTTTGGCTGGAGCTATTACAATGCTATTAACGGATAGAAATTTTAATACTTCATTCTTTGATCCAAATGGCGGTGGAGATCCTGTTTTATACCAGCATTTATTT
>FTP62_2111_14943_27814
GTTATCTGGTATTTTAGCTCATTCGGGTGGGGCTGTTGATTTAGCAATTTTTAGTTTACATTTGGCCGGTATTTCATCTATTTTAGGGGCTATCAATTTTATCGTAACTATTTTAAATATGCGTTGTCCGGGAATGACTGCCCACAGAACGCCATTATTTGTATGAGCAGTTTTTATTACAGCTTTTCTTTTATTGCTTTCTTTACCCGTTTTGGCAGGAGCTATTACAATGCTATTAACGGATAGAAATTTTAATACTTCATTCTTTGATCCAAATGGAGGTGGCGATCCTGTTTTATACCAGCATTTATTT
>FTP62_1109_21945_13368
TTATCTGGTATTCTTGCTCATTCTGGTGGTGCTGTTGACTTAGCAATTTTTAGTTTACATTTAGCTGGTATCTCGTCTATTTTAGGGGCTATCAATTTTATCGTAACTATTTTAAATATGCGTTGTCCAGGAATGACTGCCCACAGAACGCCTTTATTTGTATGAGCGGTTTTTATTACAGCTTTTCTTTTATTACTTTCTTTACCTGTTTTAGCTGGGGCTATCACAATGCTATTAACGGATAGAAATTTTAATACTTCATTCTTTGATCCAAATGGTGGTGGTGATCCTGTTTTATACCAGCATTTATTT
>FTP62_2109_4618_13457
TTATCTGGTATTCTTGCTCATTCTGGTGGTGCTGTTGACTTAGCAATTTTTAGTTTACATTTAGCTGGTATCTCGTCTATTTTAGGGGCTATCAATTTTATCGTAACTATTTTAAATATGCGTTGTCCAGGAATGACTGCCCACAGAACGCCTTTATTTGTATGAGCGGTTTTTATTACAGCTTTTCTTTTATTACTTTCTTTACCTGTTTTAGCTGGGGCTATCACAATGCTATTAACGGATAGAAATTTTAATACTTCATTCTTTGATCCAAATGGTGGTGGTGATCCTGTTTTATACCAGCATTTATTT
>FTP62_1108_13336_7503
TTTGTCTGGAATTTTAGCTCATTCTGGAGGCGCTGTCGACTTAGCTATTTTTAGTCTGCATCTAGCTGGTATTTCTTCAATTTTAGGCGCTATAAACTTTATTGTAACGATATTAAATATGCGTTGTCCTGGAATGACCGCTCATAGAACGCCTTTGTTTGTTTGAGCTGTTTTTATCACGGCCTTTCTGCTTTTACTTTCTCTTCCTGTTTTAGCTGGTGCTATTACTATGTTACTAACAGATAGGAATTTTAATACTTCCTTTTTCGACCCCAGCGGCGGCGGTGACCCAGTTTTGTACCAACACTTATTT
>FTP62_2104_8763_10149
TTTGTCTGGAATTTTAGCTCATTCTGGAGGCGCTGTCGACTTAGCTATTTTTAGTCTGCATCTAGCTGGTATTTCTTCAATTTTAGGCGCTATAAACTTTATTGTAACGATATTAAATATGCGTTGTCCTGGAATGACCGCTCATAGAACGCCTTTGTTTGTTTGAGCTGTTTTTATCACGGCCTTTCTGCTTTTACTTTCTCTTCCTGTTTTAGCTGGTGCTATTACTATGTTACTAACAGATAGGAATTTTAATACTTCCTTTTTCGACCCAAGCGGCGGCGGTGACCCAGTTTTGTACCAACACTTATTT
>FTP62_2110_3368_18824
TTTAGCAGGGATTCAAGCTCATTCAGGAGGTTCTGTTGATTTAGCAATTTTCTCTCTTCATTTAGCCGGAGTTTCGTCGATTCTTGGTGCAATTAATTTTATTGTAACAATTATGAACATGCGAGCTCCAGGAATGACTGCTCACCGAACTCCTTTATTTGTATGAGCTGTATTTATTACAGCTTTCTTACTTTTATTGTCTTTACCGGTTTTAGCAGGAGCCATTACAATGCTTTTAACAGATCGTAACTTTAATACGTCATTCTTCGACCCTAATGGTGGAGGTGACCCAGTATTATATCAACACCTTTTT
>FTP62_1102_10794_3502
GTTATCTGGTATTTTAGCTCATTCGGGTGGGGCTGTTGATTTAGCAATTTTTAGTTTACATTTGGCCGGTATTTCATCTATTTTAGGGGCTATCAATTTTATCGTAACTATTTTAAATATGCGTTGTCCGGGAATGACTGCCCACAGAACGCCATTATTTGTATGAGCAGTTTTTATTACAGCTTTTCTTTTATTACTTTCTTTACCCGTTTTGGCAGGAGCTATTACAATGCTATTAACGGATAGAAATTTTAATACTTCATTCTTTGATCCCAATGGCGGTGGCGATCCTGTTTTATACCAGCATTTATTT
>FTP62_1102_5769_12340
GTTATCTGGTATTTTAGCTCATTCGGGTGGGGCTGTTGATTTAGCAATTTTTAGTTTACATCTGGCCGGTATTTCATCTATTTTAGGGGCTATCAATTTTATCGTAACTATTTTAAATATGCGTTGTCCGGGAATGACTGCCCACAGAACGCCATTATTTGTATGAGCAGTTTTTATTACAGCTTTTCTTTTATTACTTTCTTTACCCGTTTTGGCTGGAGCTATTACAATGCTATTAACGGATAGAAATTTTAATACTTCATTCTTTGATCCAAATGGCGGTGGCGATCCTGTTTTATACCAGCATTTATTT
>FTP62_1102_23821_13519
TTTAGCAGGAATTCAAGCTCACTCTGGTGGTTCTGTTGATTGTGCTATTTACTCACTTCATTTAGCAGGTGTTTCTTCTATTTTAGGTGCAATTAATTTTATTGTTACAATTACAAACATGCGTGCACCAGGAATGACCGCAAACCGTACACCTCTTTTTGTTTGAGCTGTATACATTACTGCATTTTTACTATTACTTTCTTTACCAGTGCTTGCAGGTGCCATTACGATGTTACTTACAGATCGTAACTTTAACACTTCTTTCTTCGACCCTAATGGCGGAGGTGACCCTGTTCTATATCAACACCTCTTC
>FTP62_1103_8984_6945
TTTGGCTGGTATACAGGCACATTCGGGTGGTTCTGTAGATTTAGCTATTTTTAGTTTACACGTAGCAGGAGTATCTTCAATTCTTGGTGCTGTTAATTTTATTGTAACAATTATGAATATGAGAGCACCTGGTATGACTGCTCATAGAACACCATTATTTGTTTGAGCCGTTTTCATAACTGCTTTTTTACTTTTATTATCTTTACCGGTTTTAGCAGGTGCAATAACTATGCTACTAACTGATAGAAACTTTAATACTGCTTTTTTTGATCCTAGTGGTGGAGGTGACCCTGTGTTATATCAACATTTATTT
>FTP62_2105_2773_12972
GTTATCTGGTATTTTAGCTCATTCGGGTGGGGCTGTTGATTTAGCAATTTTTAGTTTACATTTGGCCGGTATTTCATCTATTTTAGGGGCTATCAATTTTATCGTAACTATTTTAAATATGCGTTGTCCGGGAATGACTGCCCACAGAACGCCATTATTTGTATGAGCAGTTTTTATTACAGCTTTTCTTTTATTACTTTCTTTACCCGTTTTGGCAGGAGCTATTACAATGCTATTAACGGATAGAAATTTTAATACTTCATTCTTTGATCCAAATGGCGGTGGCGATCCTGTTTTATACCAGCATTTATTT
>FTP62_2110_19854_12665
GTTATCTGGTATTTTAGCTCATTCGGGTGGGGCTGTTGATTTAGCAATTTTTAGTTTACATCTGGCCGGTATTTCATCTATTTTAGGGGCTATCAATTTTATCGTAACTATTTTAAATATGCGTTGTCCGGGAATGACTGCCCACAGAACGCCATTATTTGTATGAGCAGTTTTTATTACAGCTTTTCTTTTATTACTTTCTTTACCCGTTTTGGCTGGAGCTATTACAATGCTATTAACGGATAGAAATTTTAATACTTCATTCTTTGATCCAAATGGCGGTGGCGATCCTGTTTTATACCAGCATTTATTT
>FTP62_2113_28946_17547
GTTATCTGGTATTTTAGCTCATTCGGGTGGGGCTGTTGATTTAGCAATTTTTAGTTTACATCTGGCCGGTATTTCATCTATTTTAGGGGCTATCAATTTTATCGTAACTATTTTAAATATGCGTTGTCCGGGAATGACTGCCCATAGAACGCCATTATTTGTATGAGCAGTTTTTATTACAGCTTTTCTTTTATTACTTTCTTTACCCGTTTTGGCCGGAGCTATTACAATGCTATTAACGGATAGAAATTTTAATACTTCATTCTTTGATCCAAATGGCGGTGGCGATCCTGTTTTATACCAGCATTTATTT
>FTP62_2104_17093_5188
TTGGCTGGAATACAGGCACATTCGGGTGGTTCTGTAGATTTAGCTATTTTTAGTTTACACGTAGCAGGAGTATCTTCAATTCTTGGGGCTGTTAATTTTATTGTAACAATTATGAATATGAGAGCACCTGGTATGACTGCTCATAGAACACCATTATTTGTTAGAGCCGTTTTCATAACTGCTTTTTTACTTTTATTATCTTTACCGGTTTTAGCAGGTGCAATAACTATGCTACTAACTGATAGAAACTTTAATACTGCTTTTTTTGATCCTAGTGGTGGAGGTGACCCTGTGTTATATCAACATTTATTT
>FTP62_1107_26942_20524
GTTATCTGGTATTTTAGCTCATTCGGGTGGGGCTGTTGATTTAGCAATTTTTAGTTTACATCTGGCCGGTATTTCATCTATTTTAGGGGCTATCAATTTTATCGTAACTATTTTAAATATGCGTTGTCCGGGAATGACTGCCCACAGAACGCCATTATTTGTATGAGCAGTTTTTATTACAGCTTTTCTTTTATTACTTTCTTTACCCGTTTTGGCTGGAGCTATTACAATGCTATTAACGGATAGAAATTTTAATACTTCATTCTTTGATCCAAATGGCGGTGGCGATCCTGTTTTATACCAGCATTTATTT
>FTP62_2102_21540_8259
GTTATCTGGTATTTTAGCTCATTCGGGTGGGGCTGTTGATTTAGCAATTTTTAGTTTACATCTGGCCGGTATTTCATCTATTTTAGGGGCTATCAATTTTATCGTAACTATTTTAAATATGCGTTGTCCGGGAATGACTGCCCACAGAACGCCATTATTTGTATGAGCAGTTTTTATTACAGCTTTTCTTTTATTACTTTCTTTACCCGTTTTGGCTGGAGCTATTACAATGCTATTAACGGATAGAAATTTTAACACTTCATTCTTTGATCCAAATGGCGGTGGCGATCCTGTTTTATACCAGCATTTATTT
>FTP62_2104_18934_18611
TTTGTCTGGAATTTTAGCTCATTCTGGGGGTGCGGTAGATTTAGCTATTTTTAGCTTACATTTAGCCGGTATTTCTTCAATTTTAGGTGCTATCAATTTTATTGTAACGATATTAAATATGCGTTGTCCTGGAATGACTGCTCATAGAACGCCTTTATTTGTTTGAGCTGTTTTTATCACGGCTTTTCTGCTTTTACTCTCTCTTCCTGTTTTAGCTGGTGCTATCACTATGCTACTACCAGATAGGAATTTTAATACTTCCTTTTTCGATCCCAGCGGTGGCGGTGACCCAGTTTTGTATCAACCCTTATTT
>FTP62_2104_11913_21752
TTTAGCTGGTATTCAAGCACATTCAGGTGGTTCCGTTGACTGTGCTATTTACTCTTTACACTTAGCCGGTGTATCTTCTATTTTAGGAGCAATAAACTTTATTGTTACAATTACTAACATGCGTGCACCTGGAATGTCTGCAAATCGAACTCCTTTATTTGTTTGATCTGTTTATATTACGGCTTTTTTACTTTTACTTTCTTTACCTGTTTTAGCTGGTGCTATTACAATGTTATTAACAGATCGTAATTTTAATACTTCTTTTTTTGATCCTAATGGTGGAGGAGACCCTGTGTTATATCAACACCTTTTC
>FTP62_2114_16939_10265
GTTATCTGGTATTTTAGCTCATTCGGGTGGGGCTGTTGATTTAGCAATTTTTAGTTTACATCTGGCCGGTATTTCATCTATTTTAGGGGCTATCAATTTTATCGTAACTATTTTAAATATGCGTTGTCCGGGAATGACTGCCCACAGAACGCCATTATTTGTATGAGCAGTTTTTATTACAGCTTTTCTTCTATTACTTTCTTTACCCGTTCTGGCTGGAGCTATTACAATGCTATTAACGGATAGAAATTTTAATACTTCATTCTTTGATCCAAATGGCGGTGGCGATCCTGTTTTATACCAGCATTTATTT
>FTP62_1108_19629_2913
TTTGGCTGGTATACAGGCACATTCGGGTGGTTCTGTAGATTTAGCTATTTTTAGTTTACACGTAGCAGGAGTATCTTCAATTCTTGGTGCTGTTAATTTTATTGTAACAATTATGAATATGAGAGCACCTGGTATGACTGCTCATAGAACACCATTATTTGTTTGAGCCGTTTTCATAACTGCTTTTTTACTTTTATTATCTTTACCGGTTTTAGCAGGTGCAATAACTATGCTACTAACTGATAGAAACTTTAATACTGCTTTTTTTGATCCTAGTGGTGGAGGTGACCCTGTGTTATATCAACATTTATTT
>FTP62_2106_5589_17869
TTTATCTGGAATTTTAGCTCATTCTGGGGGTGCGGTAGATTTAGCTATTTTTAGCTTACATTTAGCCGGTATTTCTTCAATTTTAGGCGCTATCAATTTTATTGTAACGATATTAAATATGCGTTGTCCTGGAATGACTGCTCACAGAACGCCTTTATTTGTTTGAGCTGTTTTTATCGCGGCTTTTCTGCTTTTACTCTCTCTTCCTGTTTTAGCTGGTGCTATCACTATGTTACTAACAGATAGGAATTTTAATACTTCCTTTTTCGATCCCAGCGGTGGCGGTGACCCAGTTTTGTATCAACACTTATTT
>FTP62_2108_15537_10196
TTTATCTGGTATTACAGCTCATTCGGGCGGTGCGGTGGATTTAGCAATTTTTAGTCTGCACTTAGCTGGTGTATCTTCAATTTTAGGGGCTATTAATTTTATTGTTACAATTATGAACATGAGAAGCCCTGGAATGACAGCTCATAGAACTCCTTTGTTTGCTTGAGCTGTTTTTATTACTGCTTTTTTATTGTTGCTTTCGCTTCCTGTTTTAGCTGGGGCTATTACTATGTTACTAACAGATAGAAATTTTAATACTTCATTTTTTGATCCGAGCGGAGGAGGTGATCCTGTACTATATCAACATTTATTT
>FTP62_2110_18819_14836
TTTATCTGGAATTTTAGCTCATTCTGGGGGTGCGGTAGATTTAGCTATTTTTAGCTTACATTTAGCCGGTATTTCTTCAATTTTAGGCGCTATCAATTTTATTGTAACGATATTAAATATGCGTTGTCCTGGAATGACTGCTCACAGAACGCCTTTATTTGTTTGAGCTGTTTTTATCACGGCTTTTCTGCTTTTACTCTCTCTTCCTGTTTTAGCTGGTGCTATCACTATGTTACTAACAGATAGGAATTTTAATACTTCCTTTTTCGATCCCAGCGGTTGCGGTGACCCAGTTTTGTATCAACACTTATTT
>FTP62_2111_18556_6983
TTTGGCTGGTATACAGGCACATTCGGGTGGTTCTGTAGATTTAGCTATTTTTAGTTTACACGTAGCAGGAGTATCTTCAATTCTTGGTGCTGTTAATTTTATTGTAACAATTATGAATATGAGAGCACCTGGTATGACTGCTCATAGAACACCATTATTTGTTTGAGCCGTTTTCATAACTGCTTTTTTACTTTTATTATCTTTACCGGTTTTAGCAGGTGCAATAACTATGCTACTAACTGATAGAAACTTTAATACTGCTTTTTTTGATCCTAGTGGTGGAGGTGACCCTGTGTTATATCAACATTTATTT
>FTP62_2113_5879_17537
TCTTGCCGGCATTCAGGCGCATTCAGGTGGTTCTGTAGATTTAGCTATTTTTAGTTTACACGTAGCAGGAGTATCTTCAATTCTTGGTGCTGTTAATTTTATTGTAACAATTATGAATATGAGAGCACCTGGTATGACTGCTCATAGAACACCATTATTTGTTTGAGCCGTTTTCATAACTGCTTTTTTACTTTTATTATCTTTACCGGTTTTAGCAGGTGCAATAACTATGCTACTAACTGATAGAAACTTTAATACTGCTTTTTTTGATCCTAGTGGTGGAGGTGACCCTGTGTTATATCAACATTTATTT
>FTP62_2114_13365_15295
GTTATCTGGTATTTTAGCTCATTCGGGTGGGGCTGTTGATTTAGCAATTTTTAGTTTACATCTGGCCGGTATTTCATCTATTTTAGGGGCTATCAATTTTATCGTAACTATTTTAAATATGCGTTGTCCGGGAATGACTGCCCACAGAACGCCATTATTTGTATGAGCAGTTTTTATTACAGCTTTTCTTTTATTACTTTCTTTACCCGTTTTGGCTGGAGCTATTACAATGCTATTAACGGATAGAAATTTTAATACTTCATTCTTTGATCCAAATGGCGGTGGCGATCCTGTTTTATACCAGCATTTATTT
>FTP62_2105_13939_2688
TTATCTGGTATTCTTGCTCATTCTGGTGGTGCTGTTGACTTAGCAATTTTTAGTTTACATTTAGCTGGTATCTCGTCTATTTTAGGGGCTATCAATTTTATCGTAACTATTTTAAATATGCGTTGTCCAGGAATGACTGCCCACAGAACGCCTTTATTTGTATGAGCGGTTTTTATTACAGCTTTTCTTTTATTACTTTCTTTACCTGTTTTAGCTGGGGCTATCACAATGCTATTAACGGATAGAAATTTTAATACTTCATTCTTTGATCCAAATGGTGGTGGTGATCCTGTTTTATACCAGCATTTATTT
>FTP62_1101_14033_18713
TTTGTCTGGAATTTTAGCTCATTCTGGAGGCGCTGTCGACTTAGCTATTTTTAGTCTGCATCTAGCTGGTATTTCTTCAATTTTAGGCGCTATAAACTTTATTGTAACGATATTAAATATGCGTTGTCCTGGAATGACCGCTCATAGAACGCCTTTGTTTGTTTGAGCTGTTTTTATCACGGCCTTTCTGCTTTTACTTTCTCTTCCTGTTTTAGCTGGTGCTATTACTATGTTACTAACAGATAGGAATTTTAATACTTCCTTTTTCGACCCCAGCGGCGGCGGTGACCCAGTTTTGTACCAACACTTATTT
>FTP62_1101_17105_20391
TTTGTCTGGAATTTTAGCTCATTCTGGAGGCGCTGTCGACTTAGCTATTTTTAGTCTGCATCTAGCTGGTATTTCTTCAATTTTAGGCGCTATAAACTTTATTGTAACGATATTAAATATGCGTTGTCCTGGAATGACCGCTCATAGAACGCCTTTGTTTGTTTGAGCTGTTTTTATCACGGCCTTTCTGCTTTTACTTTCTCTTCCTGTTTTAGCTGGTGCTATTACTATGTTACTAACAGATAGGAATTTTAATACTTCCTTTTTCGACCCCAGCGGCGGCGGTGACCCAGTTTTGTACCAACACTTATTT
>FTP62_1101_17896_24653
GTTATCTGGTATTTTAGCTCATTCGGGTGGGGCTGTTGATTTAGCAATTTTTAGTTTACATCTGGCCGGTATTTCATCTATTTTAGGGGCTATCAATTTTATCGTAACTATTTTAAATATGCGTTGTCCGGGAATGACTGCCCACAGAACGCCATTATTTGTATGAGCAGTTTTTATTACAGCTTTTCTTTTATTACTTTCTTTACCCGTTTTGGCTGGAGCTATTACAATGCTATTAACGGATAGAAATTTTAATACTTCATTCTTTGATCCAAATGGCGGTGGCGATCCTGTTTTATACCAGCATTTATTT
>FTP62_1101_18863_25246
TTTAGCTGGTATTCAAGCACATTCAGGTGGTTCCGTTGACTGTGCTATTTACTCTTTACACTTAGCCGGTGTATCTTCTATTTTAGGAGCAATAAACTTTATTGTTACAATTACTAACATGCGTGCACCTGGAATGTCTGCAAATCGAACTCCTTTATTTGTTTGATCTGTTTATATTACGGCTTTTTTACTTTTACTTTCTTTACCTGTTTTAGCTGGTGCTATTACAATGTTATTAACAGATCGTAATTTTAATACTTCTTTTTTTGATCCTAATGGTGGAGGAGACCCTGTGTTATATCACCACCTTTTC
>FTP62_1102_10566_10600
TTTGTCTGGAATTTTAGCTCATTCTGGAGGCGCTGTCGACTTAGCTATTTTTAGTCTGCATCTAGCTGGTATTTCTTCAATTTTAGGCGCTATAAACTTTATTGTAACGATATTAAATATGCGTTGTCCTGGAATGACCGCTCATAGAACGCCTTTGTTTGTTTGAGCTGTTTTTATCACGGCCTTTCTGCTTTTACTTTCTCTTCCTGTTTTAGCTGGTGCTATTACTATGTTACTAACAGATAGGAATTTTAATACTTCCTTTTTCGACCCCAGCGGCGGCGGTGACCCAGTTTTGTACCAACACTTATTT
>FTP62_1102_8122_17853
TTTGTCTGGAATTTTAGCTCATTCTGGAGGCGCTGTCGACTTAGCTATTTTTAGTCTGCATCTAGCTGGTATTTCTTCAATTTTAGGCGCTATAAACTTTATTGTAACGATATTAAATATGCGTTGTCCTGGAATGACCGCTCATAGAACGCCTTTGTTTGTTTGAGCTGTTTTTATCACGGCCTTTCTGCTTTTACTTTCTCTTCCTGTTTTAGCTGGTGCTATTACTATGTTACTAACAGATAGGAATTTTAATACTTCCTTTTTCGACCCCAGCGGCGGCGGTGACCCAGTTTTGTACCAACACTTATTT
>FTP62_1102_19280_21009
GTTATCTGGTATTTTAGCTCATTCGGGTGGGGCTGTTGATTTAGCAATTTTTAGTTTACATCTGGCCGGTATTTCATCTATTTTAGGGGCTATCAATTTTATCGTAACTATTTTAAATATGCGTTGTCCGGGAATGACTGCCCACAGAACGCCATTATTTGTATGAGCAGTTTTTATTACAGCTTTTCTTTTATTACTTTCTTTACCCGTTTTGGCTGGAGCTATTACAATGCTATTAACGGATAGAAATTTTAATACTTCATTCTTTGATCCAAATGGCGGTGGCGATCCTGTTTTATACCAGCATTTATTT
>FTP62_1103_23387_5276
ATTATCTGGAATTCAAGCACATTCTGGTGGTTCTGTTGATGCTGCTATTTATTCTTTACACTTAGCTGGTGTTTCGTCAATTTTAGGTGCAATTAATTTTATCGTTACTATTACTAACATGCGTGCACCTGGTATGACTGCTAATCGAACACCATTATTTGTTTGAGCTGTTTACATTACAGCCTTTTTATTATTACTTTCATTACCTGTTTTAGCAGGTGCTATCACAATGCTTCTGACTGATCGTAATTTTAATACATCTTTCTTTGACTCTAATGGTGGTGGTGATCCTGTTTTATATCAACACCTTTTC
>FTP62_1103_21896_8442
ATTATCTGGAATTCAAGCACATTCTGGTGGTTCTGTTGATGCTGCCATTTATTCTTTACACTTAGCTGGTGTTTCGTCAATTTTAGGTGCAATTAATTTTATCGTTACTATTACTAACATGCGTGCACCTGGTATGACTGCTAATCGAACACCATTATTTGTTTGAGCTGTTTACATTACAGCCTTTTTATTATTACTTTCATTACCTGTTTTAGCAGGTGCTATCACAATGCTTCTGACTGATCGTAATTTTAATACATCTTTCTTTGACTCTAATGGTGGTGGTGATCCTGTTTTATATCAACACCTTTTC
>FTP62_1103_10385_9754
TTTGTCTGGAATTTTAGCTCATTCTGGAGGCGCTGTCGACTTAGCTATTTTTAGTCTGCATCTAGCTGGTATTTCTTCAATTTTAGGCGCTATAAACTTTATTGTAACGATATTAAATATGCGTTGTCCTGGAATGACCGCTCATAGAACGCCTTTGTTTGTTTGAGCTGTTTTTATCACGGCCTTTCTGCTTTTACTTTCTCTTCCTGTTTTAGCTGGTGCTATTACTATGTTACTAACAGATAGGAATTTTAATACTTCCTTTTTCGACCCCAGCGGCGGCGGTGACCCAGTTTTGTACCAACACTTATTT
>FTP62_1103_10432_12672
TTTGTCTGGAATTTTAGCTCATTCTGGGGGTGCGGTAGATTTAGCTATTTTTAGCTTACATTTAGCCGGTATTTCTTCAATTTTAGGCGCTATCAATTTTATTGTAACGATATTAAATATGCGTTGTCCTGGAATGACTGCTCATAGAACGCCTTTATTTGTTTGAGCTGTTTTTATCACGGCTTTTCTGCTTTTACTCTCTCTTCCTGTTTTAGCTGGTGCTATCACTATGCTACTAACAGATAGGAATTTTAATACTTCCTTTTTCGATCCCAGCGGTGGCGGTGACCCAGTTTTGTACCAACACTTATTT
>FTP62_1103_14837_13248
CTTATCTGGTATTCTTGCTCATTCTGGTGGTGCTGTTGACTTAGCAATTTTTAGTTTACATTTAGCTGGTATCTCGTCTATTTTAGGGGCTATCAATTTTATCGTAACTATTTTAAATATGCGTTGTCCAGGAATGACTGCCCACAGAACGCCTTTGTTTGTATGAGCGGTTTTTATTACAGCTTTTCTTTTATTACTTTCTTTACCTGTTTTAGCTGGAGCTATCACAATGCTATTAACGGATAGAAATTTTAATACTTCATTCTTTGATCCAAATGGTGGTGGTGACCCTGTTTTATACCAGCATTTATTT
>FTP62_1103_16211_14844
TTTATCTGGAATTTTAGCTCATTCTGGGGGTGCGGTAGATTTAGCTATTTTTAGCTTACATTTAGCCGGTATTTCTTCAATTTTAGGCGCTATCAATTTTATTGTAACGATATTAAATATGCGTTGCCCTGGAATGACTGCTCACAGAACGCCTTTATTTGTTTGAGCTGTTTTTATCACCGCTTTTTTGCTTTTACTTTCTCTTCCTGTTTTAGCTGGTGCTATCACTATGTTACTAACAGATAGGAATTTTAATACTTCCTTTTTTGATCCCAGCGGTGGCGGTGACCCAGTTTTGTACCAACACTTATTT
>FTP62_1103_17259_22332
GTTATCTGGTATTTTAGCTCATTCGGGTGGGGCTGTTGATTTAGCAATTTTTAGTTTACATTTGGCCGGTATTTCATCTATTTTAGGGGCTATCAATTTTATCGTAACTATTTTAAATATGCGTTGTCCGGGAATGACTGCCCACAGAACGCCATTATTTGTATGAGCAGTTTTTATTACAGCTTTTCTTTTATTACTTTCTTTACCCGTTTTGGCAGGAGCTATTACAATGCTATTAACGGATAGAAATTTTAATACTTCATTCTTTGATCCAAATGGAGGTGGCGATCCTGTTTTATACCAGCATTTATTT
>FTP62_1104_15512_2868
TTTATCGGGAATTTTAGCCCATTCTGGGGGTGCTGTTGATTTAGCTATTTTTAGCTTACATCTAGCTGGTATCTCTTCAATTTTAGGCGCTATAAATTTTATTGTAACGATATTAAATATGCGTTGTCCTGGAATGACCGCTCATAGAACACCTTTATTTGTTTGAGCTGTTTTTATTACGGCTTTTCTACTTTTATTATCTCTACCTGTTTTAGCGGGTGCCATTACTATGCTACTAACAGATAGGAATTTTAATACTTCTTTTTTCGATCCCAGTGGTGGAGGCGATCCGGTTCTGTACCAACACCTGTTT
>FTP62_1104_10019_10270
GTTATCTGGTATTTTAGCTCATTCGGGTGGGGCTGTTGATTTAGCAATTTTTAGTTTACATTTGGCCGGTATTTCATCTATTTTAGGGGCTATCAATTTTATCGTAACTATTTTAAATATGCGTTGTCCGGGAATGACTGCCCACAGAACGCCATTATTTGTATGAGCAGTTTTTATTACAGCTTTTCTTTTATTACTTTCTTTACCCGTTTTGGCAGGAGCTATTACAATGCTATTAACGGATAGAAATTTTAATACTTCATTCTTTGATCCAAATGGCGGTGGCGATCCTGTTTTATACCAGCATTTATTT
>FTP62_1104_13257_15913
GTTATCTGGTATTTTAGCTCATTCGGGTGGGGCTGTTGATTTAGCAATTTTTAGTTTACATTTGGCCGGTATTTCATCTATTTTAGGGGCTATCAATTTTATCGTAACTATTTTAAATATGCGTTGTCCGGGAATGACTGCCCACAGAACGCCATTATTTGTATGAGCAGTTTTTATTACAGCTTTTCTTTTATTACTTTCTTTACCCGTTTTGGCAGGAGCTATTACAATGCTATTAACGGATAGAAATTTTAATACTTCATTCTTTGATCCAAATGGCGGTGGCGATCCTGTTTTATACCAGCATTTATTT
>FTP62_1104_12095_19303
CTTATCTGGTATTCTTGCTCATTCTGGTGGTGCTGTTGACTTAGCAATTTTTAGTTTACATTTAGCTGGTATCTCGTCTATTTTAGGGGCTATCAATTTTATCGTAACTATTTTAAATATGCGTTGTCCAGGAATGACTGCCCACAGAACGCCTTTATTTGTATGAGCGGTTTTTATTACAGCTTTTCTTTTATTACTTTCTTTACCTGTTTTAGCTGGGGCTATCACAATGCTATTAACGGATAGAAATTTTAATACTTCATTCTTTGATCCAAATGGTGGTGGTGATCCTGTTTTATACCAGCATTTATTT
>FTP62_1105_15351_5906
TTTGTCTGGAATTTTAGCTCATTCTGGAGGCGCTGTCGACTTAGCTATTTTTAGTCTGCATCTAGCTGGTATTTCTTCAATTTTAGGCGCTATAAACTTTATTGTAACGATATTAAATATGCGTTGTCCTGGAATGACCGCTCATAGAACGCCTTTGTTTGTTTGAGCTGTTTTTATCACGGCCTTTCTGCTTTTACTTTCTCTTCCTGTTTTAGCTGGTGCTATTACTATGTTACTAACAGATAGGAATTTTAATACTTCCTTTTTCGACCCCAGCGGCGGCGGTGACCCAGTTTTGTACCACCACTTATTT
>FTP62_1105_4207_18010
TTTAGCAGGGATTCAAGCTCATTCAGGAGGTTCTGTTGATTTAGCAATTTTCTCTCTTCATTTAGCCGGAGTTTCGTCGATTCTTGGTGCAATTAATTTTATTGTAACAATTATGAACATGCGAGCTCCAGGAATGACTGCTCACCGAACTCCTTTATTTGTATGAGCTGTATTTATTACAGCTTTCTTACTTTTATTGTCTTTACCGGTTTTAGCAGGAGCCATTACAATGCTTTTAACAGATCGTAACTTTAATACGTCATTCTTCGACCCTAATGGTGGAGGTGACCCAGTATTATATCAACACCTTTTT
>FTP62_1105_17857_23056
TTTAGCAGGGATTCAAGCTCATTCAGGAGGTTCTGTTGATTTAGCAATTTTCTCTCTTCATTTAGCCGGAGTTTCGTCGATTCTTGGTGCAATTAATTTTATTGTAACAATTATGAACATGCGAGCTCCAGGAATGACTGCTCACCGAACTCCTTTATTTGTATGAGCTGTATTTATTACAGCTTTCTTACTTTTATTGTCTTTACCGGTTTTAGCAGGAGCCATTACAATGCTTTTAACAGATCGTAACTTTAATACGTCATTCTTCGACCCTAATGGTGGAGGTGACCCAGTATTATATCAACACCTTTTT
>FTP62_1106_16485_5932
TTTAGCAGGGATTCAAGCTCATTCAGGAGGTTCTGTTGATTTAGCAATTTTCTCTCTTCATTTAGCCGGAGTTTCGTCGATTCTTGGTGCAATTAATTTTATTGTAACAATTATGAACATGCGAGCTCCAGGAATGACTGCTCACCGAACTCCTTTATTTGTATGAGCTGTATTTATTACAGCTTTCTTACTTTTATTGTCTTTACCGGTTTTAGCAGGAGCCATTACAATGCTTTTAACAGATCGTAACTTTAATACGTCATTCTTCGACCCTAATGGTGGAGGTGACCCAGTATTATATCAACACCTTTTT
>FTP62_1106_3973_8903
GTTATCTGGTATTTTAGCTCATTCGGGTGGGGCTGTTGATTTAGCAATTTTTAGTTTACATCTGGCCGGTATTTCATCTATTTTAGGGGCTATCAATTTTATCGAAACTATTTTAAATATGCGTTGTCCGGGAATGACTGCCCACAGAACGCCATTATTTGTATGAGCAGTTTTTATTACAGCTTTTCTTTTATTACTTTCTTTACCCGTTTTGGCTGGAGCTATTACAATGCTATTAACGGATAGAAATTTTAATACTTCATTCTTTTATCCAAATGGCGGTGGCGATCCTGTTTTATACCAGCATTTATTT
>FTP62_1106_10775_20768
TTTGTCTGGAATTTTAGCTCATTCTGGAGGCGCTGTCGACTTAGCTATTTTTAGTCTGCATCTAGCTGGTATTTCTTCAATTTTAGGCGCTATAAACTTTATTGTAACGATATTAAATATGCGTTGTCCTGGAATGACCGCTCATAGAACGCCTTTGTTTGTTTGAGCTGTTTTTATCACGGCCTTTCTACTTTTACTTTCTCTTCCTGTTTTAGCTGGTGCTATTACTATGTTACTAACAGATAGGAATTTTAATACTTCCTTTTTCGACCCCAGCGGCGGCGGTGACCCAGTTTTGTACCAACACTTATTT
>FTP62_1106_18069_26884
TTTATCTGGAATTTTAGCTCATTCTGGGGGTGCGGTAGATTTAGCTATTTTTAGCTTACATTTAGCCGGTATTTCTTCAATTTTAGGCGCTATCAATTTTATTGTAACGATATTAAATATGCGTTGTCCTGGAATGACTGCTCACAGAACGCCTTTATTTGTTTGAGCTGTTTTTATCACGGCTTTTCTGCTTTTACTCTCTCTTCCTGTTTTAGCTGGTGCTATCACTATGTTACTAACAGATAGGAATTTTAATACTTCCTTTTTCGATCCCAGCGGTGGCGGTGACCCAGTTTTGTATCAACACTTATTT
>FTP62_1107_14394_15040
TTTAGCAGGGATTCAAGCTCATTCAGGAGGTTCTGTTGATTTAGCAATTTTCTCTCTTCATTTAGCCGGAGTTTCGTCGATTCTTGGTGCAATTAATTTTATTGTAACAATTATGAACATGCGAGCTCCAGGAATGACTGCTCACCGAACTCCTTTATTTGTATGAGCTGTATTTATTACAGCTTTCTTACTTTTATTGTCTTTACCGGTTTTAGCAGGAGCCATTACAATGCTTTTAACAGATCGTAACTTTAATACGTCATTCTTCGACCCTAATGGTGGAGGTGACCCAGTATTATATCAACACCTTTTT
>FTP62_1107_28647_15368
GTTATCTGGTATTTTAGCTCATTCGGGTGGGGCTGTTGATTTAGCAATTTTTAGTTTACATCTGGCCGGTATTTCATCTATTTTAGGGGCTATCAATTTTATCGTAACTATTTTAAATATGCGTTGTCCGGGAATGACTGCCCACAGAACGCCATTATTTGTATGAGCGGTTTTTATTACAGCTTTTCTTTTATTACTTTCTTTACCCGTTTTGGCTGGAGCTATTACAATGCTACTAACGGATAGAAATTTTAATACTTCATTCTTTGATCCAAATGGCGGTGGCGATCCTGTTTTATACCAGCATTTATTT
>FTP62_1108_22915_4844
TTTGTCTGGAATTTTAGCTCATTCTGGAGGCGCTGTCGACTTAGCTATTTTTAGTCTGCATCTAGCTGGTATTTCTTCAATTTTAGGCGCTATAAACTTTATTGTAACGATATTAAATATGCGTTGTCCTGGAATGACCGCTCATAGAACGCCTTTGTTTGTTTGAGCTGTTTTTATCACGGCCTTTCTGCTTTTACTTTCTCTTCCTGTTTTAGCTGGTGCTATTACTATGTTACTAACCGATAGGAATTTTAATACTTCCTTTTTCGACCCCAGCGGCGGCCGTGCCCCAGTTTTGTACCAACCCTTATTT
>FTP62_1108_5619_11975
TTTGTCTGGAATTTTAGCTCATTCTGGAGGCGCTGTCGACTTAGCTATTTTTAGTCTGCATCTAGCTGGTATTTCTTCAATTTTAGGCGCTATAAACTTTATTGTAACGATATTAAATATGCGTTGTCCTGGAATGACCGCTCATAGAACGCCTTTGTTTGTTTGAGCTGTTTTTATCACGGCCTTTCTGCTTTTACTTTCTCTTCCTGTTTTAGCTGGTGCTATTACTATGTTACTAACAGATAGGAATTTTAATACTTCCTTTTTCGACCCCAGCGGCGGCAGTGACCCAGTTTTGTACCAACACTTATTT
>FTP62_1108_18746_13427
TTTGGCTGGTATACAGGCACATTCGGGTGGTTCTGTAGATTTAGCTATTTTTAGTTTACACGTAGCAGGAGTATCTTCAATTCTTGGTGCTGTTAATTTTATTGTAACAATTATGAATATGAGAGCACCTGGTATGACTGCTCATAGAACACCATTATTTGTTTGAGCCGTTTTCATAACTGCTTTTTTACTTTTATTATCTTTACCGGTTTTAGCAGGTGCAATAACTATGCTACTAACTGATAGAAACTTTAATACTGCTTTTTTTGATCCTAGTGGTGGAGGTGACCCTGTGTTATATCAACATTTATTT
>FTP62_1108_9994_22980
TTTAGCAGGGATTCAAGCTCATTCAGGAGGTTCTGTTGATTTAGCAATTTTCTCTCTTCATTTAGCCGGAGTTTCGTCGATTCTTGGTGCAATTAATTTTATTGTAACAATTATGAACATGCGAGCTCCAGGAATGACTGCTCACCGAACTCCTTTATTTGTATGAGCTGTATTTATTACAGCTTTCTTACTTTTATTGTCTTTACCGGTTTTAGCAGGAGCCATTACAATGCTTTTAACAGATCGTAACTTTAATACGTCATTCTTCGACCCTAATGGTGGAGGTGACCCAGTATTATATCAACACCTTTTT
>FTP62_1108_10365_22705
GTTATCTGGTATTTTAGCTCATTCGGGTGGGGCTGTTGATTTAGCAATTTTTAGTTTACATCTGGCCGGTATTTCATCTATTTTAGGGGCTATCAATTTTATCGTAACTATTTTAAATATGCGTTGTCCGGGAATGACTGCCCACAGAACGCCATTATTTGTATGAGCAGTTTTTATTACAGCTTTTCTTTTATTACTTTCTTTACCCGTTTTGGCTGGAGCTATTACAATGCTATTAACGGATAGAAATTTTAATACTTCATTCTTTGATCCAAATGGCGGTGGCGATCCTGTTTTATACCAGCATTTATTT
>FTP62_1108_16411_28616
GGTATCTGGTATTTTAGCTCATTCGGGTGGGGCTGTTGATTTAGCAATTTTTAGTTTACATCTGGCCGGTATTTCATCTATTTTAGGGGCTATCAATTTTATCGTAACTATTTTAAATATGCGTTGTCCGGGAATGACTGCCCACAGAACGCCATTATTTGTATGAGCGGTTTTTATTACAGCTTTTCTTTTATTACTTTCTTTACCCGTTTTGGCTGGAGCTATTACAATGCTACTAACGGATAGAAATTTTAATACTTCATTCTTTTATCCAAATGGCGGTGGCGATCCTGTTTTATACCAGCATTTATTT
>FTP62_1109_19366_2255
GTTATCTGGTATTTTAGCTCATTCGGGTGGGGCTGTTGATTTAGCAATTTTTAGTTTACATTTGGCCGGTATTTCATCTATTTTAGGGGCTATCAATTTTATCGTAACTATTTTAAATATGCGTTGTCCGGGAATGACTGCCCACAGAACGCCATTATTTGTATGAGCAGTTTTTATTACAGCTTTTCTTTTATTACTTTCTTTACCCGTTTTGGCAGGAGCTATTACAATGCTATTAACGGATAGAAATTTTAATACTTCATTCTTTGATCCAAATGGCGGTGGAGATCCTGTTTTATACCAGCATTTATTT
>FTP62_1109_10251_11519
TTTGGCTGGTATACAGGCACATTCGGGTGGTTCTGTAGATTTAGCTATTTTTAGTTTACACGTAGCAGGAGTATCTTCAATTCTTGGTGCTGTTAATTTTATTGTAACAATTATGAATATGAGAGCACCTGGTATGACTGCTCATAGAACACCATTATTTGTTTGAGCCGTTTTCATAACTGCTTTTTTACTTTTATTATCTTTACCGGTTTTAGCAGGTGCAATAACTATGCTACTAACTGATAGAAACTTTAATACTGCTTTTTTTGATCCTAGTGGTGGAGGTGACCCTGTGTTATATCAACATTTATTT
>FTP62_1109_15199_17933
TTTGTCTGGAATTTTAGCTCATTCTGGAGGCGCTGTCGACTTAGCTATTTTTAGTCTGCATCTAGCTGGTATTTCTTCAATTTTAGGCGCTATAAACTTTATTGTAACGATATTAAATATGCGTTGTCCTGGAATGACCGCTCATAGAACGCCTTTGTTTGTTTGAGCTGTTTTTATCACGGCCTTTCTGCTTTTACTTTCTCTTCCTGTTTTAGCTGGTGCTATTACTATGTTACTAACAGATAGGAATTTTAATACTTCCTTTTTCGACCCCAGCGGCGGCGGTGACCCAGTTTTGTACCAACACTTATTT
>FTP62_1109_2386_17511
ATTATCTGGAATTCAAGCACATTCTGGTGGTTCTGTTGATGCTGCTATTTATTCTTTACACTTAGCTGGTGTTTCGTCAATTTTAGGTGCAATTAATTTTATCGTTACTATTACTAACATGCGTGCACCTGGTATGACTGCTAATCGAACACCATTATTTGTTTGAGCTGTTTACATTACAGCCTTTTTATTATTACTTTCATTACCTGTTTTAGCAGGTGCTATCACAATGCTTCTGACTGATCGTAATTTTAATACATCTTTCTTTGACTCTAATGGTGGTGGTGATCCGGTTTTATATCAACACCTTTTC
>FTP62_1109_15354_24360
ATTATCTGGTATTTTAGCACATTCTGGTGGTTCTGTTGACTGTGCGATTTACTCTCTACATTTAGCAGGTGTTTCTTCAATTCTTGGAGCAATTAACTTTATTGTAACTATTACTAATATGCGTGCACCTGGTATGACAGCTAATCGAACACCTTTATTTGTTTGAGCTGTTTATATTACAGCTTTTTTACTTTTACTTTCATTACCTGTTCTTGCTGGTGCCATCACAATGTTATTAACAGACCGTAATTTTAATACGTCATTTTTTGACCCAAATGCTGGAGGTGACCCTGTTTTATATCAACATTTATTC
>FTP62_1109_12276_24272
ATTATCTGGAATTCAAGCACATTCTGGTGGTTCTGTTGATGCTGCTATTTATTCTTTACACTTAGCTGGTGTTTCGTCAATTTTAGGTGCAATTAATTTTATCGTTACTATTACTAACATGCGTGCACCTGGTATGACTGCTAATCGAACACCATTATTTGTTTGAGCTGTTTACATTACAGCCTTTTTATTATTACTTTCATTACCTGTTTTAGCAGGTGCTATCACAATGCTTCTGACTGATCGTAATTTTAATACATCTTTCTTTGACTCTAATGGTGGTGGTGATCCGGTTTTATATCAACACCTTTTC
>FTP62_1110_8678_6816
GTTATCTGGTATTTTAGCTCATTCGGGTGGGGCTGTTGATTTAGCAATTTTTAGTTTACATCTGGCCGGTATTTCTTCTATTTTAGGGGCTATCAATTTTATCGTAACTATTTTAAATATGCGTTGTCCGGGAATGACTGCCCATAGAACGCCATTATTTGTATGAGCAGTTTTTATTACAGCTTTTCTTTTATTACTTTCTTTACCCGTTTTGGCTGGAGCTATTACAATGCTATTAACGGATAGAAATTTTAATACTTCATTCTTTGATCCAAATGGCGGTGGCGATCCTGTTTTATACCAGCATTTATTT
>FTP62_1110_10510_11380
GTTATCTGGTATTTTAGCTCATTCGGGTGGGGCTGTTGATTTAGCAATTTTTAGTTTACATCTGGCCGGTATTTCATCTATTTTAGGGGCTATCAATTTTATCGTAACTATTTTAAATATGCGTTGTCCGGGAATGACTGCCCACAGAACGCCATTATTTGTATGAGCAGTTTTTATTACAGCTTTTCTTTTATTACTTTCTTTACCCGTTTTGGCTGGAGCTATTACAATGCTATTAACGGATAGAAATTTTAATACTTCATTCTTTGATCCAAATGGCGGTGGCGATCCTGTTTTATACCAGCATTTATTT
>FTP62_1110_12405_11731
GTTATCTGGTATTTTAGCTCATTCGGGTGGGGCTGTTGATTTAGCAATTTTTAGTTTACATCTGGCCGGTATTTCATCTATTTTAGGGGCTATCAATTTTATCGTAACTATTTTAAATATGCGTTGTCCGGGAATGACTGCCCACAGAACGCCATTATTTGTATGAGCGGTTTTTATTACAGCTTTTCTTTTATTACTTTCTTTACCCGTTTTGGCTGGAGCTATTACAATGCTACTAACGGATAGAAATTTTAATACTTCATTCTTTGATCCAAATGGCGGTGGCGATCCTGTTTTATACCAGCATTTATTT
>FTP62_1110_22283_18461
GTTATCTGGTATTTTAGCTCATTCGGGTGGGGCTGTTGATTTAGCAATTTTTAGTTTACATCTGGCCGGTATTTCATCTATTTTAGGGGCTATCAATTTTATCGTAACTATTTTAAATATGCGTTGTCCGGGAATGACTGCCCACAGAACGCCATTATTTGTATGAGCAGTTTTTATTACAGCTTTTCTTTTATTACTTTCTTTACCCGTTTTGGCTGGAGCTATTACAATGCTATTAACGGATAGAAATTTTAATACTTCATTCTTTGATCCAAATGGCGGTGGCGATCCTGTTTTATACCAGCATTTATTT
>FTP62_1111_11409_10504
ATTATCTGGAATTCAAGCACATTCTGGTGGTTCTGTTGATGCTGCTATTTATTCTTTACACTTAGCTGGTGTTTCGTCAATTTTAGGTGCAATTAATTTTATCGTTACTATTACTAACATGCGTGCACCTGGTATGACTGCTAATCGAACACCATTATTTGTTTGAGCTGTTTACATTACAGCCTTTTTATTATTACTTTCATTACCTGTTTTAGCAGGTGCTATCACAATGCTTCTGACTGATCGTAATTTTAATACATCTTTCTTTGACTCTAATGGTGGTGGTGATCCTGTTTTATATCAGCACCTTTTC
>FTP62_1112_14114_9212
ATTAAGTCATATTACAAGTCACTCTGGAGGTGCAGTAGATTTAGCTATTTTTAGTTTACACGTATCAGGAGCAAGTAGTATTTTAGGCGCTATAAACTTTATTGTAACGATATTAAATATGCGTTGTCCTGGAATGACCGCTCATAGAACGCCTTTGTTTGTTTGAGCTGTTTTTATCACGGCCTTTCTGCTTTTACTTTCTCTTCCTGTTTTAGCTGGTGCTATTACTATGTTACTAACAGATAGGAATTTTAATACTTCCTTTTTCGACCCCAGCGGCGGCGGTGACCCAGTTTTGTACCAACACTTATTT
>FTP62_1112_6841_8886
TTTGTCTGGAATTTTAGCTCATTCTGGAGGCGCTGTCGACTTAGCTATTTTTAGTCTGCATCTAGCTGGTATTTCTTCAATTTTAGGCGCTATAAACTTTATTGTAACGATATTAAATATGCGTTGTCCTGGAATGACCGCTCATAGAACGCCTTTGTTTGTTTGAGCTGTTTTTATCACGGCCTTTCTGCTTTTACTTTCTCTTCCTGTTTTAGCTGGTGCTATTACTATGTTACTAACAGATAGGAATTTTAATACTTCCTTTTTCGACCCCAGCGGCGGCGGTGACCCAGTTTTGTACCAACACTTATTT
>FTP62_1112_13458_16142
GTTATCTGGTATTTTAGCTCATTCGGGTGGGGCTGTTGATTTAGCAATTTTTAGTTTACATCTGGCCGGTATTTCATCTATTTTAGGGGCTATCAATTTTATCGTAACTATTTTAAATATGCGTTGTCCGGGAATGACTGCCCACAGAACGCCATTATTTGTATGAGCGGTTTTTATTACAGCTTTTCTTTTATTACTTTCTTTACCCGTTTTGGCTGGAGCTATTACAATGCTACTAACGGATAGAAATTTTAATACTTCATTCTTTGATCCAAATGGCGGTGGCGATCCTGTTTTATACCAGCATTTATTT
>FTP62_1112_23319_16294
GGTATCTGGTATTTTAGCTCATTCGGGTGGGGCTGTTGATTTAGCAATTTTTAGTTTACATTTGGCCGGTATTTCATCTATTTTAGGGGCTATCAATTTTATCGTAACTATTTTAAATATGCGTTGTCCGGGAATGACTGCCCACAGAACGCCATTATTTGTATGAGCAGTTTTTATTACAGCTTTTCTTTTATTACTTTCTTTACCCGTTTTGGCAGGAGCTATTACAATGCTATTAACGGATAGAAATTTTAATACTTCATTCTTTGATCCAAATGGCGGTGGCGATCCTGTTTTATACCAGCATTTATTT
>FTP62_1112_22606_17325
TTTGTCTGGAATTTTAGCTCATTCTGGAGGCGCTGTCGACTTAGCTATTTTTAGTCTGCATCTAGCTGGTATTTCTTCAATTTTAGGCGCTATAAACTTTATTGTAACGATATTAAATATGCGTTGTCCTGGAATGACCGCTCATAGAACGCCTTTGTTTGTTTGAGCTGTTTTTATCACGGCCTTTCTGCTTTTACTTTCTCTTCCTGTTTTAGCTGGTGTTATTACTATGTTACTAACAGATAGGAATTTTAATACTTCCTTTTTCGACCCCAGCGGCGGCGGTGACCCAGTTTTGTACCAACACTTATTT
>FTP62_1113_24595_22902
TTTGTCTGGAATTTTAGCTCATTCTGGGGGTGCGGTAGATTTAGCTATTTTTAGCTTACATTTAGCCGGTATTTCTTCAATTTTAGGCGCTATCAATTTTATTGTAACGATATTAAATATGCGTTGTCCTGGAATGACTGCTCATAGAACGCCTTTATTTGTTTGAGCTGTTTTTATCACGGCTTTTCTGCTTTTACTCTCTCTTCCTGTTTTAGCTGGTGCTATCACTATGCTACTAACAGATAGGAATTTTAATACTTCCTTTTTCGATCCCAGCGGTGGCGGTGACCCAGTTTTGTACCAACACTTATTT
>FTP62_1114_20300_3929
ATTATCTGGAATTCAAGCACATTCTGGTGGTTCTGTTGATGCTGCTATTTATTCTTTACACTTAGCTGGTGTTTCGTCAATTTTAGGTGCAATTAATTTTATCGTTACTATTACTAACATGCGTGCACCTGGTATGACTGCTAATCGAACACCATTATTTGTTTGAGCTGTTTACATTACAGCCTTTTTATTATTACTTTCATTACCTGTTTTAGCAGGTGCTATCACAATGCTTCTGACTGATCGTAATTTTAATACATCTTTCTTTGACTCTAATGGTGGTGGTGATCCTGTTTTATATCAACACCTTTTC
>FTP62_1114_17294_16775
TTTGTCTGGAATTTTAGCTCATTCTGGGGGTGCGGTAGATTTAGCTATTTTTAGCTTACATTTAGCCGGTATTTCTTCAATTTTAGGTGCTATCAATTTTATTGTAACGATATTAAATATGCGTTGTCCTGGAATGACTGCTCATAGAACGCCTTTATTTGTTTGAGCTGTTTTTATCACGGCTTTTCTGCTTTTACTCTCTCTTCCTGTTTTAGCTGGTGCTATCACTATGCTACTAACAGATAGGAATTTTAATACTTCCTTTTTCGATCCCAGCGGTGGCGGTGACCCAGTTTTGTACCAACACTTATTT
>FTP62_1114_15722_25141
GTTATCTGGTATTTTAGCTCATTCGGGTGGGGCTGTTGATTTAGCAATTTTTAGTTTACATCTGGCCGGTATTTCATCTATTTTAGGGGCTATCAATTTTATCGTAACTATTTTAAATATGCGTTGTCCGGGAATGACTGCCCACAGAACGCCATTATTTGTATGAGCAGTTTTTATTACAGCTTTTCTTTTATTACTTTCTTTACCCGTTTTGGCTGGAGCTATTACAATGCTATTAACGGATAGAAATTTTAATACTTCATTCTTTGATCCAAATGGCGGTGGCGATCCTGTTTTATACCAGCATTTATTT
>FTP62_2101_9490_7308
TTTATCTGGAATTTTAGCTCATTCTGGGGGTGCGGTAGATTTAGCTATTTTTAGCTTACATTTAGCCGGTATTTCTTCAATTTTAGGCGCTATCAATTTTATTGTAACGATATTAAATATGCGTTGCCCTGGAATGACTGCTCACAGAACGCCTTTATTTGTTTGAGCTGTTTTTATCACCGCTTTTTTGCTTTTACTTTCTCTTCCTGTTTTAGCTGGTGCTATCACTATGTTACTAACAGATAGGAATTTTAATACTTCCTTTTTTGATCCCAGCGGTGGCGGTGACCCAGTTTTGTACCAACACTTAGTT
>FTP62_2101_23098_10925
TTTGGCTGGTATACAGGCACATTCGGGTGGTTCTGTAGATTTAGCTATTTTTAGTTTACACGTAGCAGGAGTATCTTCAATTCTTGGTGCTGTTAATTTTATTGTAACAATTATGAATATGAGAGCACCTGGTATGACTGCTCATAGAACACCATTATTTGTTTGAGCCGTTTTCATAACTGCTTTTTTACTTTTATTATCTTTACCGGTTTTAGCAGGTGCAATAACTATGCTACTAACTGATAGAAACTTTAATACTGCTTTTTTTGATCCTAGTGGTGGAGGTGACCCTGTGTTATATCAACATTTATTT
>FTP62_2101_12323_10721
TTTGTCTGGAATTTTAGCTCATTCTGGGGGTGCGGTAGATTTAGCTATTTTTAGCTTACATTTAGCCGGTATTTCTTCAATTTTAGGTGCTATCAATTTTATTGTAACGATATTAAATATGCGTTGTCCTGGAATGACTGCTCATAGAACGCCTTTATTTGTTTGAGCTGTTTTTATCACGGCTTTTCTGCTTTTACTCTCTCTTCCTGTTTTAGCTGGTGCTATCACTATGCTACTAACAGATAGGAATTTTAATACTTCCTTTTTCGATCCCAGCGGTGGCGGTGACCCAGTTTTGTACCAACACTTATTT
>FTP62_2101_13317_13222
GTTATCTGGTATTTTAGCTCATTCGGGTGGGGCTGTTGATTTAGCAATTTTTAGTTTACATCTGGCCGGTATTTCATCTATTTTAGGGGCTATCAATTTTATCGTAACTATTTTAAATATGCGTTGTCCGGGAATGACTGCCCATAGAACGCCATTATTTGTATGAGCAGTTTTTATTACAGCTTTTCTTTTATTACTTTCTTTACCCGTTTTGGCTGGAGCTATTACAATGCTATTAACGGATAGAAATTTTAATACTTCATTCTTTGATCCAAATGGCGGTGGCGATCCTGTTTTATACCAGCATTTATTT
>FTP62_2101_17076_13069
ATTATCTGGAATTCAAGCACATTCTGGTGGTTCTGTTGATGCTGCTATTTATTCTTTACACTTAGCTGGTGTTTCGTCAATTTTAGGTGCAATTAATTTTATCGTTACTATTACTAACATGCGTGCACCTGGTATGACTGCTAATCGAACACCATTATTTGTTTGAGCTGTTTACATTACAGCCTTTTTATTATTACTTTCATTACCTGTTTTAGCAGGTGCTATCACAATGCTTCTGACTGATCGTAATTTTAATACATCTTTCTTTGACTCTAATGGTGGTGGTGATCCGGTTTTATATCAACACCTTTTC
>FTP62_2101_24283_13334
TTTATCTGGAATTTTAGCTCATTCTGGGGGTGCGGTAGATTTAGCTATTTTTAGCTTACATTTAGCCGGTATTTCTTCAATTTTAGGCGCTATCAATTTTATTGTAACGATATTAAATATGCGTTGTCCTGGAATGACTGCTCACAGAACGCCTTTATTTGTTTGAGCTGTTTTTATCACGGCTTTTCTGCTTTTACTCTCTCTTCCTGTTTTAGCTGGTGCTATCACTATGTTACTAACAGATAGGAATTTTAATACTTCCTTTTTCGATCCCAGCGGTGGCGGTGACCCAGTTTTGTATCAACACTTATTT
>FTP62_2101_16145_14637
GTTATCTGGTATTTTAGCTCATTCGGGTGGGGCTGTTGATTTAGCAATTTTTAGTTTACATTTGGCCGGTATTTCATCTATTTTAGGGGCTATCAATTTTATCGTAACTATTTTAAATATGCGTTGTCCGGGAATGACTGCCCACAGAACGCCATTATTTGTATGAGCAGTTTTTATTACAGCTTTTCTTTTATTACTTTCTTTACCCGTTTTGGCAGGAGCTATTACAATGCTATTAACGGATAGAAATTTTAATACTTCATTCTTTGATCCAAATGGCGGTGGCGATCCTGTTTTATACCAGCATTTATTT
>FTP62_2102_16437_25010
TTGGTCTGGAATTTTAGCTCATTCTGGAGGCGCTGTCGACTTAGCTATTTTTAGTCTGCATCTAGCTGGTATTTCTTCAATTTTAGGTGCTATAAACTTTATTGTAACGATATTAAATATGCGTTGTCCTGGAATGACCGCTCATAGAACGCCTTTGTTTGTTTGAGCTGTTTTTATCACGGCCTTTCTGCTTTTACTTTCTCTTCCTGTTTTAGCTGGTGCTATTACTATGTTACTAACAGATAGGAATTTTAATACTTCCTTTTTCGACCCCAGCGGCGGCGGTGACCCAGTTTTGTACCAACACTTATTT
>FTP62_2103_18840_3180
ATTAGCAGGAATTCAAGCACATTCGGGAGGTTCTGTTGACTGTGCAATTTATTCTCTTCACTTAGCTGGTGTTTCTTCAATTTTAGGAGCCATTAATTTTATTGTAACAATAACAAATATGCGTGCGCCAGGAATGTCAGCAAACCGAACACCTTTATTTGTTTGAGCTGTTTACATTACAGCATTTTTATTATTATTATCGTTACCAGTACTTGCAGGTGCAATAACGATGTTACTTACAGATCGTAATTTTAATACAGCATTTTTTGATCCAAATGGTGGTGGTGATCCGGTACTTTATCAACACCTTTTC
>FTP62_2103_19122_11604
GTTATCTGGTATTTTAGCTCATTCGGGTGGGGCTGTTGATTTAGCAATTTTTAGTTTACATTTGGCCGGTATTTCATCTATTTTAGGGGCTATCAATTTTATCGTAACTATTTTAAATATGCGTTGTCCGGGAATGACTGCCCACAGAACGCCATTATTTGTATGAGCAGTTTTTATTACAGCTTTTCTTTTATTACTTTCTTTACCCGTTTTGGCAGGAGCTATTACAATGCTATTAACGGATAGAAATTTTAATACTTCATTCTTTGATCCAAATGGCGGTGGAGATCCTGTTTTATACCAGCATTTATTT
>FTP62_2104_27421_11239
TTTATCTGGAATTTTAGCTCATTCTGGGGGTGCGGTAGATTTAGCTATTTTTAGCTTACATTTAGCCGGTATTTCTTCAATTTTAGGCGCTATCAATTTTATTGTAACGATATTAAATATGCGTTGCCCTGGAATGACTGCTCACAGAACGCCTTTATTTGTTTGAGCTGTTTTTATCACCGCTTTTTTGCTTTTACTTTCTCTTCCTGTTTTAGCTGGTGCTATCACTATGTTACTAACAGATAGGAATTTTAATACTTCCTTTTTTGATCCCAGCGGTGGCGGTGACCCAGTTTTGTACCAACACTTATTT
>FTP62_2105_17710_5250
GTTATCTGGTATTTTAGCTCATTCGGGTGGGGCTGTTGATTTAGCAATTTTTAGTTTACATTTGGCCGGTATTTCATCTATTTTAGGGGCTATCAATTTTATCGTAACTATTTTAAATATGCGTTGTCCGGGAATGACTGCCCACAGAACGCCATTATTTGTATGAGCAGTTTTTATTACAGCTTTTCTTTTATTACTTTCTTTACCCGTTTTGGCAGGAGCTATTACAATGCTATTAACGGATAGAAATTTTAATACTTCATTCTTTGATCCAAATGGCGGTGGAGATCCTGTTTTATACCAGCATTTATTT
>FTP62_2105_7166_8715
CTTATCTGGTATTCTTGCTCATTCTGGTGGTGCTGTTGACTTAGCAATTTTTAGTTTACATTTAGCTGGTATCTCGTCTATTTTAGGGGCTATCAATTTTATCGTAACTATTTTAAATATGCGTTGTCCAGGAATGACTGCCCACAGAACGCCTTTATTTGTATGAGCGGTTTTTATTACAGCTTTTCTTTTATTACTTTCTTTACCTGTTTTAGCTGGGGCTATCACAATGCTATTAACGGATAGAAATTTTAATACTTCATTCTTTGATCCAAATGGTGGTGGTGACCCTGTTTTATACCAGCATTTATTT
>FTP62_2105_7718_12042
TTTGGCTGGTATACAGGCACATTCGGGTGGTTCTGTAGACTTAGCTATTTTTAGTTTACACGTAGCAGGAGTATCTTCAATTCTTGGTGCTGTTAATTTTATTGTAACAATTATGAATATGAGAGCACCTGGTATGACTGCTCATAGAACACCATTATTTGTTTGAGCCGTTTTCATAACTGCTTTTTTACTTTTATTATCTTTACCGGTTTTAGCAGGTGCAATAACTATGCTACTAACTGATAGAAACTTTAATACTGCTTTTTTTGATCCTAGTGGTGGAGGTGACCCTGTGTTATATCAACATTTATTT
>FTP62_2105_6231_24953
TTTATCTGGAATTTTAGCCCATTCTGGGGGTGCGGTAGATTTAGCTATTTTTAGCTTACATTTAGCCGGTATTTCTTCAATTTTAGGCGCTATCAATTTTATTGTAACGATATTAAATATGCGTTGTCCTGGAATGACTGCTCACAGAACGCCTTTATTTGTTTGAGCTGTTTTTATCACGGCTTTTCTGCTTTTACTTTCTCTTCCTGTTTTAGCTGGTGCTATCACTATGTTACTAACAGATAGGAATTTTAATACTTCCTTTTTCGATCCCAGCGGTGGCGGTGACCCAGTTTTGTATCAACACTTATTT
>FTP62_2106_21437_8130
GTTATCTGGTATTTTAGCTCATTCGGGTGGGGCTGTTGATTTAGCAATTTTTAGTTTACATTTGGCCGGTATTTCATCTATTTTAGGGGCTATCAATTTTATCGTAACTATTTTAAATATGCGTTGTCCGGGAATGACTGCCCACAGAACGCCATTATTTGTATGAGCAGTTTTTATTACAGCTTTTCTTTTATTACTTTCTTTACCCGTTTTGGCAGGAGCTATTACAATGCTATTAACGGATAGAAATTTTAATACTTCATTCTTTGATCCAAATGGCGGTGGCGATCCTGTTTTATACCAGCATTTATTT
>FTP62_2106_6633_6148
TTTGTCTGGAATTTTAGCTCATTCTGGGGGTGCGGTAGATTTAGCTATTTTTAGCTTACATTTAGCCGGTATTTCTTCAATTTTAGGTGCTATCAATTTTATTGTAACGATATTAAATATGCGTTGTCCTGGAATGACTGCTCATAGAACGCCTTTATTTGTTTGAGCTGTTTTTATCACGGCTTTTCTGCTTTTACTCTCTCTTCCTGTTTTAGCTGGTGCTATCACTATGCTACTAACAGATAGGAATTTTAATACTTCCTTTTTCGATCCCAGCGGTGGCGGTGACCCAGTTTTGTACCAACACTTATTT
>FTP62_2107_20404_6237
TTTGTCTGGAATTTTAGCTCATTCTGGGGGTGCGGTAGATTTAGCTATTTTTAGCTTACATTTAGCCGGTATTTCTTCAATTTTAGGTGCTATCAATTTTATTGTAACGATATTAAATATGCGTTGTCCTGGAATGACTGCTCATAGAACGCCTTTATTTGTTTGAGCTGTTTTTATCACGGCTTTTCTGCTTTTACTCTCTCTTCCTGTTTTAGCTGGTGCTATCACTATGCTACTAACAGATAGGAATTTTAATACTTCCTTTTTCGATCCCAGCGGTGGCGGTGACCCAGTTTTGTACCAACACTTATTT
>FTP62_2107_26882_14997
GTTATCTGGTATTTTAGCTCATTCGGGTGGGGCTGTTGATTTAGCAATTTTTAGTTTACATTTGGCCGGTATTTCATCTATTTTAGGGGCTATCAATTTTATCGTAACTATTTTAAATATGCGTTGTCCGGGAATGACTGCCCACAGAACGCCATTATTTGTATGAGCAGTTTTTATTACAGCTTTTCTTTTATTACTTTCTTTACCCGTTTTGGCAGGAGCTATTACAATGCTATTAACGGATAGAAATTTTAATACTTCATTCTTTGATCCAAATGGCGGTGGCGATCCTGTTTTATACCAGCATTTATTT
>FTP62_2108_20797_2765
TCTTGCCGGCATTCAGGCGCATTCAGGTGGTTCTGTAGATTTAGCTATTTTTAGTTTACACGTAGCAGGAGTATCTTCAATTCTTGGTGCTGTTAATTTTATTGTAACAATTATGAATATGAGAGCACCTGGTATGACTGCTCATAGAACACCATTATTTGTTTGAGCCGTTTTCATAACTGCTTTTTTACTTTTATTATCTTTACCGGTTTTAGCAGGTGCAATAACTATGCTACTAACTTATAGAAACTTTAATACTGCTTTTTTTGATCCTAGTGGTGGAGGTGACCCTGTGTTATATCAACATTTATTT
>FTP62_2108_24964_10935
TCTAGCAGGGATTCAAGCTCATTCAGGAGGTTCTGTTGATTTAGCAATTTTCTCTCTTCATTTAGCCGGAGTTTCATCGATTCTTGGTGCAATTAATTTTATTGTAACAATTATGAACATGCGAGCTCCAGGAATGACTGCTCACCGAACTCCTTTATTTGTATGAGCTGTATTTATTACAGCTTTCTTACTTTTATTATCTTTACCGGTTCTAGCAGGAGCTATTACAATGCTTTTAACAGATCGTAACTTTAATACTTCATTCTTCGACCCTAATGGTGGAGGTGACCCAGTATTATATCAACACTTGTTT
>FTP62_2108_2411_15946
ATTATCTGGAATTCAAGCACATTCTGGTGGTTCTGTTGATGCTGCTATTTATTCTTTACACTTAGCTGGTGTTTCGTCAATTTTAGGTGCAATTAATTTTATCGTTACTATTACTAACATGCGTGCACCTGGTATGACTGCTAATCGAACACCATTATTTGTTTGAGCTGTTTACATTACAGCCTTTTTATTATTACTTTCATTACCTGTTTTAGCAGGTGCTATCACAATGCTTCTGACTGATCGTAATTTTAATACATCTTTCTTTGACTCTAATGGTGGTGGTGATCCGGTTTTATATCAACACCTTTTC
>FTP62_2108_3803_16355
GTTATCTGGTATTTTAGCTCATTCGGGTGGGGCTGTTGATTTAGCAATTTTTAGTTTACATCTGGCCGGTATTTCATCTATTTTAGGGGCTATCAATTTTATCGTAACTATTTTAAATATGCGTTGTCCGGGAATGACTGCCCACAGAACGCCATTATTTGTATGAGCAGTTTTTATTACAGCTTTTCTTTTATTACTTTCTTTACCCGTTTTGGCTGGAGCTATTACAATGCTATTAACGGATAGAAATTTTAATACTTCATTCTTTGATCCAAATGGCGGTGGCGATCCTGTTTTATACCAGCATTTATTT
>FTP62_2108_9704_26691
CTTATCTGGTATTCTTGCTCATTCTGGTGGTGCTGTTGACTTAGCAATTTTTAGTTTACATTTAGCTGGTATCTCGTCTATTTTAGGGGCTATCAATTTTATCGTAACTATTTTAAATATGCGTTGTCCAGGAATGACTGCCCACAGAACGCCTTTATTTGTATGAGCGGTTTTTATTACAGCTTTTCTTTTATTACTTTCTTTACCTGTTTTAGCTGGGGCTATCACAATGCTATTAACGGATAGAAATTTTAATACTTCATTCTTTGATCCAAATGGTGGTGGTGATCCTGTTTTATACCAGCATTTATTT
>FTP62_2109_9533_10346
ATTAGCAGGAATTCAAGCACATTCGGGAGGTTCTGTTGACTGTGCAATTTATTCTCTTCACTTAGCTGGTGTTTCTTCAATTTTAGGAGCCATTAATTTTATTGTAACAATAACAAATATGCGTGCGCCAGGAATGTCAGCAAACCGAACACCTTTATTTGTTTGAGCTGTTTACATTACAGCATTTTTATTATTATTATCGTTACCAGTACTTGCAGGTGCAATAACGATGTTACTTACAGATCGTAATTTTAATACAGCATTTTTTGATCCAAATGGTGGTGGTGATCCGGTACTTTATCAACACCTTTTC
>FTP62_2109_4932_17533
CTTATCTGGTATTCTTGCTCATTCTGGTGGTGCTGTTGACTTAGCAATTTTTAGTTTACATTTAGCTGGTATCTCGTCTATTTTAGGGGCTATCAATTTTATCGTAACTATTTTAAATATGCGTTGTCCAGGAATGACTGCCCACAGAACGCCTTTGTTTGTATGAGCGGTTTTTATTACAGCTTTTCTTTTATTACTTTCTTTACCTGTTTTAGCTGGAGCTATCACAATGCTATTAACGGATAGAAATTTTAATACTTCATTCTTTGATCCAAATGGTGGTGGTGACCCTGTTTTATACCAGCATTTATTT
>FTP62_2109_4091_18517
GTTATCTGGTATTTTAGCTCATTCGGGTGGGGCTGTTGATTTAGCAATTTTTAGTTTACATCTGGCCGGTATTTCATCTATTTTAGGGGCTATCAATTTTATCGTAACTATTTTAAATATGCGTTGTCCGGGAATGACTGCCCATAGAACGCCATTATTTGTATGAGCAGTTTTTATTACAGCTTTTCTTTTATTACTTTCTTTACCCGTTTTGGCCGGAGCTATTACAATGCTATTAACGGATAGAAATTTTAATACTTCATTCTTTGATCCAAATGGCGGTGGCGATCCTGTTTTATACCAGCATTTATTT
>FTP62_2109_23191_22143
TTTGTCTGGAATTTTAGCTCATTCTGGGGGTGCGGTAGATTTAGCTATTTTTAGCTTACATTTAGCCGGTATTTCTTCAATTTTAGGTGCTATCAATTTTATTGTAACGATATTAAATATGCGTTGTCCTGGAATGACTGCTCATAGAACGCCTTTATTTGTTTGAGCTGTTTTTATCACGGCTTTTCTGCTTTTACTCTCTCTTCCTGTTTTAGCTGGTGCTATCACTATGCTACTAACAGATAGGAATTTTAATACTTCCTTTTTCGATCCCAGCGGTGGCGGTGACCCAGTTTTGTACCAACACTTATTT
>FTP62_2110_17126_3903
ATTATCTGGAATTCAAGCACATTCTGGTGGTTCTGTTGATGCTGCTATTTATTCTTTACACTTAGCTGGTGTTTCGTCAATTTTAGGTGCAATTAATTTTATCGTTACTATTACTAACATGCGTGCACCTGGTATGACTGCTAATCGAACACCATTATTTGTTTGAGCTGTTTACATTACAGCCTTTTTATTATTACTTTCATTACCTGTTTTAGCAGGTGCTATCACAATGCTTCTGACTGATCGTAATTTTAATACATCTTTCTTTGACTCTAATGGTGGTGGTGATCCGGTTTTATATCAACACCTTTTC
>FTP62_2110_21306_6552
TCTTGCCGGCATTCAGGCGCATTCAGGTGGTTCTGTAGATTTAGCTATTTTTAGTTTACACGTAGCAGGAGTATCTTCAATTCTTGGTGCTGTTAATTTTATTGTAACAATTATGAATATGAGAGCACCTGGTATGACTGCTCATAGAACACCATTATTTGTTTGAGCCGTTTTCATAACTGCTTTTTTACTTTTATTATCTTTACCGGTTTTAGCAGGTGCAATAACTATGCTACTAACTGATAGAAACTTTAATACTGCTTTTTTTGATCCTAGTGGTGGAGGTGACCCTGTGTTATATCAACATTTATTT
>FTP62_2110_7569_16622
TTTGGCTGGTATACAGGCACATTCGGGTGGTTCTGTAGATTTAGCTATTTTTAGTTTACACGTAGCAGGAGTATCTTCAATTCTTGGTGCTGTTAATTTTATTGTAACAATTATGAATATGAGAGCACCTGGTATGACTGCTCATAGAACACCATTATTTGTTTGAGCCGTTTTCATAACTGCTTTTTTACTTTTATTATCTTTACCGGTTTTAGCAGGTGCAATAACTATGCTACTAACTGATAGAAACTTTAATACTGCTTTTTTTGATCCTAGTGGTGGAGGTGACCCTGTGTTATATCAACATTTATTT
>FTP62_2112_5189_11773
GTTATCTGGTATTTTAGCTCATTCGGGTGGGGCTGTTGATTTAGCAATTTTTAGTTTACATCTGGCCGGTATTTCATCTATTTTAGGGGCTATCAATTTTATCGTAACTATTTTAAATATGCGTTGTCCGGGAATGACTGCCCACAGAACGCCATTATTTGTATGAGCGGTTTTTATTACAGCTTTTCTTTTATTACTTTCTTTACCCGTTTTGGCTGGAGCTATTACAATGCTACTAACGGATAGAAATTTTAATACTTCATTCTTTGATCCAAATGGCGGTGGAGATCCTGTTTTATACCAGCATTTATTT
>FTP62_2112_16129_13466
TTTGTCTGGAATTTTAGCTCATTCTGGGGGTGCGGTAGATTTAGCTATTTTTAGCTTACATTTAGCCGGTATTTCTTCAATTTTAGGCGCTATCAATTTTATTGTAACGATATTAAATATGCGTTGTCCTGGAATGACTGCTCATAGAACGCCTTTATTTGTTTGAGCTGTTTTTATCACGGCTTTTCTGCTTTTACTCTCTCTTCCTGTTTTAGCTGGTGCTATCACTATGCTACTAACAGATAGGAATTTTAATACTTCCTTTTTCGATCCCAGCGGTGGCGGTGACCCAGTTTTGTACCAACATTTATTT
>FTP62_2113_13880_8949
TTTATCTGGAATTTTAGCTCATTCTGGGGGTGCGGTAGATTTAGCTATTTTTAGCTTACATTTAGCCGGTATTTCTTCAATTTTAGGCGCTATCAATTTTATTGTAACGATATTAAATATGCGTTGTCCTGGAATGACTGCTCACAGAACGCCTTTATTTGTTTGAGCTGTTTTTATCACCGCTTTTTTGCTTTTACTTTCTCTTCCTGTTTTAGCTGGTGCTATCACTATGTTACTAACAGATAGGAATTTTAATACTTCCTTTTTTGATCCCAGCGGTGGCGGTGACCCAGTTTTGTACCAACACTTATTT
>FTP62_2113_27274_11686
GTTATCTGGTATTTTAGCTCATTCGGGTGGGGCTGTTGATTTAGCAATTTTTAGTTTACATCTGGCCGGTATTTCATCTATTTTAGGGGCTATCAATTTTATCGTAACTATTTTAAATATGCGTTGTCCGGGAATGACTGCCCACAGAACGCCATTATTTGTATGAGCAGTTTTTATTACAGCTTTTCTTTTATTACTTTCTTTACCCGTTTTGGCTGGAGCTATTACAATGCTATTAACGGATAGAAATTTTAATACTTCATTCTTTGATCCAAATGGCGGTGGCGATCCTGTTTTATACCAGCATTTATTT
>FTP62_2113_6069_15766
TCTTGCCGGCATTCAGGCGCATTCAGGTGGTTCTGTAGATTTAGCTATTTTTAGTTTACACGTAGCAGGAGTATCTTCAATTCTTGGTGCTGTTAATTTTATTGTAACAATTATGAATATGAGAGCACCTGGTATGACTGCTCATAGAACACCATTATTTGTTTGAGCCGTTTTCATAACTGCTTTTTTACTTTTATTATCTTTACCGGTTTTAGCAGGTGCAATAACTATGCTACTAACTGATAGAAACTTTAATACTGCTTTTTTTGATCCTAGTGGTGGAGGTGACCCTGTGTTATATCAACATTTATTT
>FTP62_2113_20720_25806
TCTTGCCGGCATTCAGGCGCATTCAGGTGGTTCTGTAGATTTAGCTATTTTTAGTTTACACGTAGCAGGAGTATCTTCAATTCTTGGTGCTGTTAATTTTATTGTAACAATTATGAATATGAGAGCACCTGGTATGACTGCTCATAGAACACCATTATTTGTTTGAGCCGTTTTCATAACTGCTTTTTTACTTTTATTATCTTTACCGGTTTTAGCAGGTGCAATAACTATGCTACTAACTGATAGAAACTTTAATACTGCTTTTTTTGATCCTAGTGGTGGAGGTGACCCTGTGTTATATCAACATTTATTT
>FTP62_2114_10067_14008
TTTATCGGGAATTTTAGCCCATTCTGGGGGTGCTGTTGATTTAGCTATTTTTAGCTTACATCTAGCTGGTATCTCTTCAATTTTAGGCGCTATAAATTTTATTGTAACGATATTAAATATGCGTTGTCCTGGAATGACCGCTCATAGAACACCTTTATTTGTTTGAGCTGTTTTTATTACGGCTTTTCTACTTTTATTATCTCTACCTGTTTTAGCAGGTGCCATTACTATGCTACTAACAGATAGGAATTTTAATACTTCTTTTTTCGATCCTAGCGGTGGAGGCGATCCAGTTCTGTACCAACACCTGTTT
>FTP62_2114_14635_16416
TCTTGCCGGCATTCAGGCGCATTCAGGTGGTTCTGTAGATTTAGCTATTTTTAGTTTACACGTAGCAGGAGTATCTTCAATTCTTGGTGCTGTTAATTTTATTGTAACAATTATGAATATGAGAGCACCTGGTATGACTGCTCATAGAACACCATTATTTGTTTGAGCCGTTTTCATAACTGCTTTTTTACTTTTATTATCTTTACCGGTTTTAGCAGGTGCAATAACTATGCTACTAACTGATAGAAACTTTAATACTGCTTTTTTTGATCCTAGTGGTGGAGGTGACCCTGTGTTATATCAACATTTATTT
>FTP62_2114_28270_17592
GTTATCTGGTATTTTAGCTCATTCGGGTGGGGCTGTTGATTTAGCAATTTTTAGTTTACATTTGGCCGGTATTTCATCTATTTTAGGGGCTATCAATTTTATCGTAACTATTTTAAATATGCGTTGTCCGGGAATGACTGCCCACAGAACGCCATTATTTGTATGAGCAGTTTTTATTACAGCTTTTCTTTTATTACTTTCTTTACCCGTTTTGGCAGGAGCTATTACAATGCTATTAACGGATAGAAATTTTAATACTTCATTCTTTGATCCAAATGGCGGTGGCGATCCTGTTTTATACCAGCATTTATTT
>FTP62_2114_20933_25190
GTTATCTGGTATTTTAGCTCATTCGGGTGGGGCTGTTGATTTAGCAATTTTTAGTTTACATCTGGCCGGTATTTCATCTATTTTAGGGGCTATCAATTTTATCGTAACTATTTTAAATATGCGTTGTCCGGGAATGACTGCCCACAGAACGCCATTATTTGTATGAGCAGTTTTTATTACAGCTTTTCTTTTATTACTTTCTTTACCCGTTTTGGCTGGAGCTATTACAATGCTATTAACGGATAGAAATTTTAATACTTCATTCTTTGATCCAAATGGAGGTGGCGTTCCTGTTTTATACCAGCATTTATTT
>FTP62_2114_13140_27119
TTTGTCTGGAATTTTAGCTCATTCTGGAGGCGCTGTCGACTTAGCTATTTTTAGTCTGCATCTAGCTGGTATTTCTTCAATTTTAGGCGCTATAAACTTTATTGTAACGATATTAAATATGCGTTGTCCTGGAATGACCGCTCATAGAACGCCTTTGTTTGTTTGAGCTGTTTTTATCACGGCCTTTCTGCTTTTACTTTCTCTTCCTGTTTTAGCTGGTGCTATTACTATGTTACTAACAGATAGGAATTTTAATACTTCCTTTTTCGACCCCAGCGGCGGCGGTGACCCAGTTTTGTACCAACACTTATTT
>FTP62_1103_16648_16955
TTATCTGGTATTCTTGCTCATTCTGGTGGTGCTGTTGACTTAGCAATTTTTAGTTTACATTTAGCTGGTATCTCGTCTATTTTAGGGGCTATCAATTTTATCGTAACTATTTTAAATATGCGTTGTCCAGGAATGACTGCCCACAGAACGCCTTTATTTGTATGAGCGGTTTTTATTACAGCTTTTCTTTTATTACTTTCTTTACCTGTTTTAGCTGGGGCTATCACAATGCTATTAACGGATAGAAATTTTAATACTTCATTCTTTGATCCAAATGGTGGTGGTGATCCTGTTTTATACCAGCATTTATTT
>FTP62_1101_18409_2977
GTTATCTGGTATTTTAGCTCATTCGGGTGGGGCTGTTGATTTAGCAATTTTTAGTTTACATCTGGCCGGTATTTCATCTATTTTAGGGGCTATCAATTTTATCGTAACTATTTTAAATATGCGTTGTCCGGGAATGACTGCCCATAGAACGCCATTATTTGTATGAGCAGTTTTTATTACAGCTTTTCTTTTATTACTTTCTTTACCCGTTTTGGCCGGAGCTATTACAATGCTATTAACGGATAGAAATTTTAATACTTCATTCTTTGATCCAAATGGCGGTGGCGATCCTGTTTTATACCAGCATTTATTT
>FTP62_1101_27689_9871
GTTATCTGGTATTTTAGCTCATTCGGGTGGGGCTGTTGATTTAGCAATTTTTAGTTTACATTTGGCCGGTATTTCATCTATTTTAGGGGCTATCAATTTTATCGTAACTATTTTAAATATGCGTTGTCCGGGAATGACTGCCCACAGAACGCCATTATTTGTATGAGCAGTTTTTATTACAGCTTTTCTTTTATTACTTTCTTTACCCGTTTTGGCAGGAGCTATTACAATGCTATTAACGGATAGAAATTTTAATACTTCATTCTTTGATCCAAATGGCGGTGGCGATCCTGTTTTATACCAGCATTTATTT
>FTP62_1101_17118_17464
TTATCTGGTATTCTTGCTCATTCTGGTGGTGCTGTTGACTTAGCAATTTTTAGTTTACATTTAGCTGGTATCTCGTCTATTTTAGGGGCTATCAATTTTATCGTAACTATTTTAAATATGCGTTGTCCAGGAATGACTGCCCACAGAACGCCTTTATTTGTATGAGCGGTTTTTATTACAGCTTTTCTTTTATTACTTTCTTTACCTGTTTTAGCTGGGGCTATCACAATGCTATTAACGGATAGAAATTTTTAATACTTCATTCTTTGATCCAAATGGTGGTGGTGATCCTGTTTTATACCAGCATTTATTT
>FTP62_1101_21886_20658
GTTATCTGGTATTTTAGCTCATTCGGGTGGGGCTGTTGATTTAGCAATTTTTAGTTTACATCTGGCCGGTATTTCATCTATTTTAGGGGCTATCAATTTTATCGTAACTATTTTAAATATGCGTTGTCCGGGAATGACTGCCCACAGAACGCCATTATTTGTATGAGCAGTTTTTATTACAGCTTTTCTTTTATTACTTTCTTTACCCGTTTTGGCTGGAGCTATTACAATGCTATTAACGGATAGAAATTTTAATACTTCATTCTTTGATCCAAATGGCGGTGGCGATCCTGTTTTATACCAGCATTTATTT
>FTP62_1101_11705_22285
TTTATCTGGAATTTTAGCTCATTCTGGGGGTGCGGTAGATTTAGCTATTTTTAGCTTACATTTAGCCGGTATTTCTTCAATTTTAGGCGCTATCAATTTTATTGTAACGATATTAAATATGCGTTGTCCTGGAATGACTGCTCACAGAACGCCTTTATTTGTTTGAGCTGTTTTTATCACGGCTTTTCTGCTTTTACTCTCTCTTCCTGTTTTAGCTGGTGCTATCACTATGTTACTAACAGATAGGAATTTTAATACTTCCTTTTTCGATCCCAGCGGTGGCGGTGACCCAGTTTTGTATCAACACTTATTT
>FTP62_1101_12127_24764
GTTATCTGGTATTTTAGCTCATTCGGGTGGGGCTGTTGATTTAGCAATTTTTAGTTTACATCTGGCCGGTATTTCATCTATTTTAGGGGCTATCAATTTTATCGTAACTATTTTAAATATGCGTTGTCCGGGAATGACTGCCCATAGAACGCCATTATTTGTATGAGCAGTTTTTATTACAGCTTTTCTTTTATTACTTTCTTTACCCGTTTTGGCTGGAGCTATTACAATGCTATTAACGGATAGAAATTTTAATACTTCATTCTTTGATCCAAATGGCGGTGGCGATCCTGTTTTATACCAGCATTTATTT
>FTP62_1101_18744_28003
TCTTGCCGGCATTCAGGCGCATTCAGGTGGTTCTGTAGATTTAGCTATTTTTAGTTTACACGTAGCAGGAGTATCTTCAATTCTTGGTGCTGTTAATTTTATTGTAACAATTATGAATATGAGAGCACCTGGTATGACTGCTCATAGAACACCATTATTTGTTTGAGCCGTTTTCATAACTGCTTTTTTACTTTTATTATCTTTACCGGTTTTAGCAGGTGCAATAACTATGCTACTAACTGATAGAAACTTTAATACTGCTTTTTTTGATCCTAGTGGTGGAGGTGACCCTGTGTTATATCAACATTTATTT
>FTP62_1102_5523_11948
TTTGTCTGGAATTTTAGCTCATTCTGGGGGTGCGGTAGATTTAGCTATTTTTAGCTTACATTTAGCCGGTATTTCTTCAATTTTAGGCGCTATCAATTTTATTGTAACGATATTAAATATGCGTTGTCCTGGAATGACTGCTCATAGAACGCCTTTATTTGTTTGAGCTGTTTTTATCACGGCTTTTCTGCTTTTACTCTCTCTTCCTGTTTTAGCTGGTGCTATCACTATGCTACTAACAGATAGGAATTTTAATACTTCCTTTTTCGATCCCAGCGGTGGCGGTGACCCAGTTTTGTACCAACACTTATTT
>FTP62_1102_18924_13520
CTTATCTGGTATTCTTGCTCATTCTGGTGGTGCTGTTGACTTAGCAATTTTTAGTTTACATTTAGCTGGTATCTCGTCTATTTTAGGGGCTATCAATTTTATCGTAACTATTTTAAATATGCGTTGTCCAGGAATGACTGCCCACAGAATGCCTTTATTTGTATGAGCGGTTTTTATTACAGCTTTTCTTTTATTACTTTCTTTACCTGTTTTAGCTGGGGCTATCACAATGCTATTAACGGATAGAAATTTTAATACTTCATTCTTTGATCCAAATGGTGGTGGTGACCCTGTTTTATACCAGCATTTATTT
>FTP62_1102_21076_15408
TTTGGCTGGTATACAGGCACATTCGGGTGGTTCTGTAGATTTAGCTATTTTTAGTTTACACGTAGCAGGAGTATCTTCAATTCTTGGTGCTGTTAATTTTATTGTAACAATTATGAATATGAGAGCACCTGGTATGACTGCTCATAGAACACCATTATTTGTTTGAGCCGTTTTCATAACTGCTTTTTTACTTTTATTATCTTTACCGGTTTTAGCAGGTGCAATAACTATGCTACTAACTGATAGAAACTTTAATACTGCTTTTTTTGATCCTAGTGTTGGAGGTGACCCTGTGTTATATCAACATTTATTT
>FTP62_1103_2404_19154
TTTGGCTGGTATACAGGCACATTCGGGTGGTTCTGTAGATTTAGCTATTTTTAGTTTACACGTAGCAGGAGTATCTTCAATTCTTGGTGCTGTTAATTTTATTGTAACAATTATGAATATGAGAGCACCTGGTATGACTGCTCATAGAACACCATTATTTGTTTGAGCCGTTTTCATAACTGCTTTTTTACTTTTATTATCTTTACCGGTTTTAGCAGGTGCAATAACTATGCTACTAACTGATAGAAACTTTAATACTGCTTTTTTTGATCCTAGTGGTGGAGGTGACCCTGTGTTATATCAACATTTATTT
>FTP62_1103_13095_23141
TTTGTCTGGAATTTTAGCTCATTCTGGGGGTGCGGTAGATTTAGCTATTTTTAGCTTACATTTAGCCGGTATTTCTTCAATTTTAGGCGCTATCAATTTTATTGTAACGATATTAAATATGCGTTGTCCTGGAATGACTGCTCATAGAACGCCTTTATTTGTTTGAGCTGTTTTTATCACGGCTTTTCTGCTTTTACTCTCTCTTCCTGTTTTAGCTGGTGCTATCACTATGCTACTAACAGATAGGAATTTTAATACTTCCTTTTTCGATCCAAGCGGTGGCGGTGACCCAGTTTTGTACCAACACTTATTT
>FTP62_1103_18571_24540
TTGGTCTGGAATTTTAGCTCATTCTGGGGGTGCGGTAGATTTAGCTATTTTTAGCTTACATTTAGCCGGTATTTCTTCAATTTTAGGCGCTATCAATTTTATTGTAACGATATTAAATATGCGTTGTCCTGGAATGACTGCTCATAGAACGCCTTTATTTGTTTGAGCTGTTTTTATCACGGCTTTTCTGCTTTTACTCTCTCTTCCTGTTTTAGCTGGTGCTATCACTATGCTACTAACAGATAGGAATTTTAATACTTCCTTTTTCGATCCCAGCGGTGGCGGTGACCCAGTTTTGTACCAACATTTATTT
>FTP62_1104_7888_10248
GTTATCTGGTATTTTAGCTCATTCGGGTGGGGCTGTTGATTTAGCAATTTTTAGTTTACATCTGGCCGGTATTTCATCTATTTTAGGGGCTATCAATTTTATCGTAACTATTTTAAATATGCGTTGTCCGGGAATGACTGCCCACAGAACGCCATTATTTGTATGAGCAGTTTTTATTACAGCTTTTCTTTTATTACTTTCTTTACCCGTTTTGGCTGGAGCTATTACAATGCTATTAACGGATAGAAATTTTAATACTTCATTCTTTGATCCAAATGGCGGTGGCGATCCTGTTTTATACCAGCATTTATTT
>FTP62_1104_27520_22211
TCTTGCCGGCATTCAGGCGCATTCAGGTGGTTCTGTAGATTTAGCTATTTTTAGTTTACACGTAGCAGGAGTATCTTCAATTCTTGGTGCTGTTAATTTTATTGTAACAATTATGAATATGAGAGCACCTGGTATGACTGCTCATAGAACACCATTATTTGTTTGAGCCGTTTTCATAACTGCTTTTTTACTTTTATTATCTTTACCGGTTTTAGCAGGTGCAATAACTATGCTACTAACTGATAGAAACTTTAATACTGCTTTTTTTGATCCTAGTGGTGGAGGTGACCCTGTGTTATATCAACATTTATTT
>FTP62_1105_14325_10191
TTTGTCTGGAATTTTAGCTCATTCTGGGGGTGCGGTAGATTTAGCTATTTTTAGCTTACATTTAGCCGGTATTTCTTCAATTTTAGGTGCTATCAATTTTATTGTAACGATATTAAATATGCGTTGTCCTGGAATGACTGCTCATAGAACGCCTTTATTTGTTTGAGCTGTTTTTATCACGGCTTTTCTGCTTTTACTCTCTCTTCCTGTTTTAGCTGGTGCTATCACTATGCTACTAACAGATAGGAATTTTAATACTTCCTTTTTCGATCCCAGCGGTGGCGGTGACCCAGTTTTGTACCAACACTTATTT
>FTP62_1105_16363_10224
GTTATCTGGTATTTTAGCTCATTCGGGTGGGGCTGTTGATTTAGCAATTTTTAGTTTACATTTGGCCGGTATTTCATCTATTTTAGGGGCTATCAATTTTATCGTAACTATTTTAAATATGCGTTGTCCGGGAATGACTGCCCACAGAACGCCATTATTTGTATGAGCAGTTTTTATTACAGCTTTTCTTTTATTACTTTCTTTACCCGTTTTGGCAGGAGCTATTACAATGCTATTAACGGATAGAAATTTTAATACTTCATTCTTTGATCCAAATGGCGGTGGCGATCCTGTTTTATACCAGCATTTATTT
>FTP62_1105_19055_11640
GTTATCTGGTATTTTAGCTCATTCGGGTGGGGCTGTTGATTTAGCAATTTTTAGTTTACATCTGGCCGGTATTTCATCTATTTTAGGGGCTATCAATTTTATCGTAACTATTTTAAATATGCGTTGTCCGGGAATGACTGCCCATAGAACGCCATTATTTGTATGAGCAGTTTTTATTACAGCTTTTCTTTTATTACTTTCTTTACCCGTTTTGGCTGGAGCTATTACAATGCTATTAACGGATAGAAATTTTAATACTTCATTCTTTGATCCAAATGGCGGTGGAGATCCTGTTTTATACCAGCATTTATTT
>FTP62_1105_8570_15634
GTTATCTGGTATTTTAGCTCATTCGGGTGGGGCTGTTGATTTAGCAATTTTTAGTTTACATCTGGCCGGTATTTCATCTATTTTAGGGGCTATCAATTTTATCGTAACTATTTTAAATATGCGTTGTCCGGGAATGACTGCCCATAGAACGCCATTATTTGTATGAGCAGTTTTTATTACAGCTTTTCTTTTATTACTTTCTTTACCCGTTTTGGCCGGAGCTATTACAATGCTATTAACGGATAGAAATTTTAATACTTCATTCTTTGATCCAAATGGCGGTGGCGATCCTGTTTTATACCAGCATTTATTC
>FTP62_1105_12171_18564
TTTGTCTGGAATTTTAGCTCATTCTGGGGGTGCGGTAGATTTAGCTATTTTTAGCTTACATTTAGCCGGTATTTCTTCAATTTTAGGTGCTATCAATTTTATTGTAACGATATTAAATATGCGTTGTCCTGGAATGACTGCTCATAGAACGCCTTTATTTGTTTGAGCTGTTTTTATCACGGCTTTTCTGCTTTTACTCTCTCTTCCTGTTTTAGCTGGTGCTATCACTATGCTACTAACAGATAGGAATTTTAATACTTCCTTTTTCGATCCCAGCGGTGGCGGTGACCCAGTTTTTTACCAACCCTTATTT
>FTP62_1105_19348_22393
GTTATCTGGTATTTTAGCTCATTCGGGTGGGGCTGTTGATTTAGCAATTTTTAGTTTACATTTGGCCGGTATTTCATCTATTTTAGGGGCTATCAATTTTATCGTAACTATTTTAAATATGCGTTGTCCGGGAATGACTGCCCACAGAACGCCATTATTTGTATGAGCAGTTTTTATTACAGCTTTTCTTTTATTACTTTCTTTACCCGTTTTGGCAGGAGCTATTACAATGCTATTAACGGATAGAAATTTTAATACTTCATTCTTTGATCCAAATGGCGGTGGAGATCCTGTTTTATACCAGCATTTATTT
>FTP62_1105_23440_25198
TTTAGCAGGGATTCAAGCTCATTCAGGAGGTTCTGTTGATTTAGCAATTTTCTCTCTTCATTTAGCCGGAGTTTCGTCGATTCTTGGTGCAATTAATTTTATTGTAACAATTATGAACATGCGAGCTCCAGGAATGACTGCTCACCGAACTCCTTTATTTGTATGAGCTGTATTTATTACAGCTTTCTTACTTTTATTGTCTTTACCGGTTTTAGCAGGAGCCATTACAATGCTTTTAACAGATCGTAACTTTAATACGTCATTCTTCGACCCTAATGGTGGAGGTGACCCAGTATTATATCAACCCCTTTTT
>FTP62_1106_23291_13686
TTTGTCTGGAATTTTAGCTCATTCTGGGGGTGCGGTAGATTTAGCTATTTTTAGCTTACATTTAGCCGGTATTTCTTCAATTTTAGGCGCTATCAATTTTATTGTAACGATATTAAATATGCGTTGTCCTGGAATGACTGCTCATAGAACGCCTTTATTTGTTTGAGCTGTTTTTATCACGGCTTTTCTGCTTTTACTCTCTCTTCCTGTTTTAGCTGGTGCTATCACTATGCTACTAACAGATAGGAATTTTAATACTTCCTTTTTCGATCCCAGCGGTGGCGGTGACCCAGTTTTGTACCAACATTTATTT
>FTP62_1106_7874_20403
GTTATCTGGTATTTTAGCTCATTCGGGTGGGGCTGTTGATTTAGCAATTTTTAGTTTACATCTGGCCGGTATTTCATCTATTTTAGGGGCTATCAATTTTATCGTAACTATTTTAAATATGCGTTGTCCGGGAATGACTGCCCACAGAACGCCATTATTTGTATGAGCAGTTTTTATTACAGCTTTTCTTTTATTACTTTCTTTACCCGTTTTGGCTGGAGCTATTACAATGCTATTAACGGATAGAAATTTTAATACTTCATTCTTTGATCCAAATGGAGGTGGCGATCCTGTTTTATACCAGCATTTATTT
>FTP62_1107_18030_7964
GGTATCTGGTATTTTAGCTCATTCGGGTGGGGCTGTTGATTTAGCAATTTTTAGTTTACATTTGGCCGGTATTTCATCTATTTTAGGGGCTATCAATTTTATCGTAACTATTTTAAATATGCGTTGTCCGGGAATGACTGCCCACAGAACGCCATTATTTGTATGAGCAGTTTTTATTACAGCTTTTCTTTTATTACTTTCTTTACCCGTTTTGGCAGGAGCTATTACAATGCTATTAACGGATAGAAATTTTAATACTTCATTCTTTGATCCAAATGGCGGTGGCGATCCTGTTTTATACCAGCATTTATTT
>FTP62_1107_11813_12681
TTTATCGGGAATTTTAGCCCATTCTGGGGGTGCTGTTGATTTAGCTATTTTTAGCTTACATCTAGCTGGTATCTCTTCAATTTTAGGCGCTATAAATTTTATTGTAACGATATTAAATATGCGTTGTCCTGGAATGACCGCTCATAGAACACCTTTATTTGTTTGAGCTGTTTTTATTACGGCTTTTCTACTTTTATTATCTCTACCTGTTTTAGCGGGTGCCATTACTATGCTACTAACAGATAGGAATTTTAATACTTCTTTTTTCGATCCCAGTGTTGGAGGCGACCCGGTTCTGTACCAACACCTGTTT
>FTP62_1107_19794_17336
GTTATCTGGTATTTTAGCTCATTCGGGTGGGGCTGTTGATTTAGCAATTTTTAGTTTACATCTGGCCGGTATTTCATCTATTTTAGGGGCTATCAATTTTATCGTAACTATTTTAAATATGCGTTGTCCGGGAATGACTGCCCATAGAACGCCATTATTTGTATGAGCAGTTTTTATTACAGCTTTTCTTTTATTACTTTCTTTACCCGTTTTGGCTGGAGCTATTACAATGCTATTAACGGATAGAAATTTTAATACTTCATTCTTTGATCCAAATGGCGGTGGCGATCCTGTTTTATACCAGCATTTATTT
>FTP62_1107_22063_23041
TCTAGCAGGGATTCAAGCTCATTCAGGAGGTTCTGTTGATTTAGCAATTTTCTCTCTTCATTTAGCCGGAGTTTCGTCGATTCTTGGTGCAATTAATTTTATTGTAACAATTATGAACATGCGAGCTCCAGGAATGACTGCTCACCGAACTCCTTTATTTGTATGAGCTGTATTTATTACAGCTTTCTTACTTTTATTGTCTTTACCAGTTCTAGCAGGAGCTATTACAATGCTTTTAACAGATCGTAACTTTAATACGTCATTCTTCGACCCTAATGGTGGAGGTGATCCAGTATTGTATCAACACTTGTTT
>FTP62_1107_18378_23125
TTTATCTGGAATTTTAGCTCATTCTGGGGGTGCGGTAGATTTAGCTATTTTTAGCTTACATTTAGCCGGTATTTCTTCAATTTTAGGCGCTATCAATTTTATTGTAACGATATTAAATATGCGTTGTCCTGGAATGACTGCTCACAGAACGCCTTTATTTGTTTGAGCTGTTTTTATCACGGCTTTTCTGCTTTTACTCTCTCTTCCTGTTTTAGCTGGTGCTATCACTATGTTACTAACAGATAGGAATTTTAATACTTCCTTTTTCGATCCCAGCGGTGGCGGTGACCCAGTTTTGTATCAACACTTATTT
>FTP62_1108_18747_7671
TTTGTCTGGAATTTTAGCTCATTCTGGGGGCGCTGTCGACTTAGCTATTTTTAGTCTGCATCTAGCTGGTATTTCTTCAATTTTAGGCGCTATAAACTTTATTGTAACGATATTAAATATGCGTTGTCCTGGAATGACCGCTCATAGAACGCCTTTATTTGTTTGAGCTGTTTTTATCACGGCTTTTCTGCTTTTACTTTCTCTTCCTGTTTTAGCCGGTGCTATTACTATGTTACTAACAGATAGGAATTTTAATACTTCCTTTTTCGATCCCAGCGGTGGCGGTGACCCAGTTTTTTACCAACACTTATTT
>FTP62_1108_7780_11307
GTTATCTGGTATTTTAGCTCATTCGGGTGGGGCTGTTGATTTAGCAATTTTTAGTTTACATTTGGCCGGTATTTCATCTATTTTAGGGGCTATCAATTTTATCGTAACTATTTTAAATATGCGTTGTCCGGGAATGACTGCCCACAGAACGCCATTATTTGTATGAGCAGTTTTTATTACAGCTTTTCTTTTATTACTTTCTTTACCCGTTTTGGCAGGAGCTATTACAATGCTATTAACGGATAGAAATTTTAATACTTCATTCTTTGATCCAAATGGCGGTGGCGATCCTGTTTTATACCAGCATTTATTT
>FTP62_1108_8416_15090
TTTGTCTGGAATTTTAGCTCATTCTGGGGGTGCGGTAGATTTAGCTATTTTTAGCTTACATTTAGCCGGTATTTCTTCAATTTTAGGTGCTATCAATTTTATTGTAACGATATTAAATATGCGTTGTCCTGGAATGACTGCTCATAGAACGCCTTTATTTGTTTGAGCTGTTTTTATCACGGCTTTTCTGCTTTTACTCTCTCTTCCTGTTTTAGCTGGTGCTATCACTATGCTACTAACAGATAGGAATTTTAATACTTCCTTTTTCGATCCCAGCGGTGGCGGTGACCCAGTTTTGTACCAACACTTATTT
>FTP62_1108_14564_14929
TTTATCGGGAATTTTAGCCCATTCTGGGGGTGCTGTTGATTTAGCTATTTTTAGCTTACATCTAGCTGGTATCTCTTCAATTTTAGGCGCTATAAATTTTATTGTAACGATATTAAATATGCGTTGTCCTGGAATGACCGCTCATAGAACACCTTTATTTGTTTGAGCTGTTTTTATTACGGCTTTTCTACTTTTATTATCTCTACCTGTTTTAGCAGGTGCCATTACTATGCTACTAACAGATAGGAATTTTAATACTTCTTTTTTCGATCCCAGTGGTGGAGGCGATCCGGTTCTGTACCAACACCTGTTT
>FTP62_1108_23052_25544
TTTGGCTGGTATACAGGCACATTCGGGTGGTTCTGTAGATTTAGCTATTTTTAGTTTACACGTAGCAGGAGTATCTTCAATTCTTGGTGCTGTTAATTTTATTGTAACAATTATGAATATGAGAGCACCTGGTATGACTGCTCATAGAACACCATTATTTGTTTGAGCCGTTTTCATAACTGCTTTTTTACTTTTATTATCTTTACCGGTTTTAGCAGGTGCAATAACTATGCTACTAACTGATAGAAACTTTAATACTTCTTTTTTTGATCCTGCCGGAGGTGGTGATCCTATTTTATTTCAACATTTATTT
>FTP62_1108_17895_29024
GTTATCTGGTATTTTAGCTCATTCGGGTGGGGCTGTTGATTTAGCAATTTTTAGTTTACATCTGGCCGGTATTTCATCTATTTTAGGGGCTATCAATTTTATCGTAACTATTTTAAATATGCGTTGTCCGGGAATGACTGCCCACAGAACGCCATTATTTGTATGAGCGGTTTTTATTACAGCTTTTCTTTTATTACTTTCTTTACCCGTTTTGGCTGGAGCTATTACAATGCTACTAACGGATAGAAATTTTAATACTTCATTCTTTGATCCAAATGGCGGTGGCGATCCTGTTTTATACCAGCATTTATTT
>FTP62_1109_13442_2251
TTTGTCTGGAATTTTAGCTCATTCTGGGGGTGCGGTAGATTTAGCTATTTTTAGCTTACATTTAGCCGGTATTTCTTCAATTTTAGGCGCTATCAATTTTATTGTAACGATATTAAATATGCGTTGTCCTGGAATGACTGCTCATAGAACGCCTTTATTTGTTTGAGCTGTTTTTATCACGGCTTTTCTGCTTTTACTCTCTCTTCCTGTTTTAGCTGGTGCTATCACTATGCTACTAACAGATAGGAATTTTAATACTTCCTTTTTCGATCCTAGCGGTGGCGGTGACCCAGTTTTGTACCAACACTTATTT
>FTP62_1109_8792_5065
GTTATCTGGTATTTTAGCTCATTCGGGTGGGGCTGTTGATTTAGCAATTTTTAGTTTACATCTGGCCGGTATTTCATCTATTTTAGGGGCTATCAATTTTATCGTAACTATTTTAAATATGCGTTGTCCGGGAATGACTGCCCACAGAACGCCATTATTTGTATGAGCAGTTTTTATTACAGCTTTTCTTTTATTACTTTCTTTACCCGTTTTGGCTGGAGCTATTACAATGCTATTAACGGATAGAAATTTTAATACTTCATTCTTTGATCCAAATGGAGGTGGCGATCCTGTTTTATCCCAGCATTTATTT
>FTP62_1109_20620_10416
TTTGTCTGGAATTTTAGCTCATTCTGGAGGCGCTGTCGACTTAGCTATTTTTAGTCTGCATCTAGCTGGTATTTCTTCAATTTTAGGCGCTATAAACTTTATTGTAACGATATTAAATATGCGTTGTCCTGGAATGACCGCTCATAGAACGCCTTTGTTTGTTTGAGCTGTTTTTATCACGGCCTTTCTGCTTTTACTTTCTCTTCCTGTTTTAGCTGGTGCTATTACTATGTTACTAACAGATAGGAATTTTAATACTTCCTTTTTCGACCCAAGCGGCGGCGGTGACCCAGTTTTGTACCACCACTTATTT
>FTP62_1109_28603_12774
GTTATCTGGTATTTTAGCTCATTCGGGTGGGGCTGTTGATTTAGCAATTTTTAGTTTACATTTGGCCGGTATTTCATCTATTTTAGGGGCTATCAATTTTATCGTAACTATTTTAAATATGCGTTGTCCGGGAATGACTGCCCACAGAACGCCATTATTTGTATGAGCAGTTTTTATTACAGCTTTTCTTTTATTACTTTCTTTACCCGTTTTGGCAGGAGCTATTACAATGCTATTAACGGATAGAAATTTTAATACTTCATTCTTTGATCCAAATGGCGGTGGCGATCCTGTTTTATACCAGCATTTATTT
>FTP62_1109_8311_13547
GTTATCTGGTATTTTAGCTCATTCGGGTGGGGCTGTTGATTTAGCAATTTTTAGTTTACATCTGGCCGGTATTTCATCTATTTTAGGGGCTATCAATTTTATCGTAACTATTTTAAATATGCGTTGTCCGGGAATGACTGCCCACAGAACGCCATTATTTGTATGAGCAGTTTTTATTACAGCTTTTCTTTTATTACTTTCTTTACCCGTTTTGGCTGGAGCTATTACAATGCTATTAACGGATAGAAATTTTAATACTTCATTCTTTGATCCCAATGGCGGTGGCGATCCTGTTTTATACCAGCATTTATTT
>FTP62_1109_6402_17786
TTTGTCTGGAATTTTAGCTCATTCTGGGGGTGCGGTAGATTTAGCTATTTTTAGCTTACATTTAGCCGGTATTTCTTCAATTTTAGGCGCTATCAATTTTATTGTAACGATATTAAATATGCGTTGTCCTGGAATGACTGCTCATAGAACGCCTTTATTTGTTTGAGCTGTTTTTATCACGGCTTTTCTGCTTTTACTCTCTCTTCCTGTTTTAGCTGGTGCTATCACTATGCTACTAACAGATAGGAATTTTAATACTTCCTTTTTCGATCCTAGCGGTGGCGGTGACCCAGTTTTGTACCAACACTTATTT
>FTP62_1109_24612_20188
GTTATCTGGTATTTTAGCTCATTCGGGTGGGGCTGTTGATTTAGCAATTTTTAGTTTACATCTGGCCGGTATTTCATCTATTTTAGGGGCTATCAATTTTATCGTAACTATTTTAAATATGCGTTGTCCGGGAATGACTGCCCACAGAACGCCATTATTTGTATGAGCAGTTTTTATTACAGCTTTTCTTTTATTACTTTCTTTACCCGTTTTGGCTGGAGCTATTACAATGCTATTAACGGATAGAAATTTTAATACTTCATTCTTTGATCCAAATGGCGGTGGCGATCCTGTTTTATACCAGCATTTATTT
>FTP62_1110_13023_4824
TTTATCTGGAATTTTAGCTCATTCTGGGGGTGCGGTAGATTTAGCTATTTTTAGCTTACATTTAGCCGGTATTTCTTCAATTTTAGGCGCTATCAATTTTATTGTAACGATATTAAATATGCGTTGCCCTGGAATGACTGCTCACAGAACGCCTTTATTTGTTTGAGCTGTTTTTATCACCGCTTTTTTGCTTTTACTTTCTCTTCCTGTTTTAGCTGGTGCTATCACTATGTTACTAACAGATAGGAATTTTAATACTTCCTTTTTTGATCCCAGCGGTGGCGGTGACCCAGTTTTGTACCAACACTTATTT
>FTP62_1110_13459_9345
TTTGTCTGGAATTTTAGCTCATTCTGGGGGTGCTGTCGACTTAGCTATTTTTAGTCTGCATCTAGCTGGTATTTCTTCAATTTTAGGCGCTATAAACTTTATTGTAACGATATTAAATATGCGTTGTCCTGGAATGACCGCTCATAGAACGCCTTTATTTGTTTGAGCTGTTTTTATCACGGCTTTTCTGCTTTTACTTTCTCTTCCTGTTTTAGCTGGTGCTATTACTATGTTGCTAACAGATAGGAATTTTAATACTTCCTTTTTCGATCCCAGCGGTGGCGGTGACCCAGTTTTGTACCAACACTTATTT
>FTP62_1110_13456_16336
TTTGTCTGGAATTTTAGCTCATTCTGGGGGTGCGGTAGATTTAGCTATTTTTAGCTTACATTTAGCCGGTATTTCTTCAATTTTAGGCGCTATCAATTTTATTGTAACGATATTAAATATGCGTTGTCCTGGAATGACTGCTCATAGAACGCCTTTATTTGTTTGAGCTGTTTTTATCACGGCTTTTCTGCTTTTACTCTCTCTTCCTGTTTTAGCTGGTGCTATCACTATGCTACTAACAGATAGGAATTTTAATACTTCCTTTTTCGATCCCAGCGGTGGCGGTGACCCAGTTTTGTACCAACACTTATTT
>FTP62_1110_15798_16225
GTTATCTGGTATTTTAGCTCATTCGGGTGGGGCTGTTGATTTAGCAATTTTTAGTTTACATCTGGCCGGTATTTCATCTATTTTAGGGGCTATCAATTTTATCGTAACTATTTTAAATATGCGTTGTCCGGGAATGACTGCCCACAGAACGCCATTATTTGTATGAGCAGTTTTTATTACAGCTTTTCTTTTATTACTTTCTTTACCCGTTTTGGCTGGAGCTATTACAATGCTATTAACGGATAGAAATTTTAATACTTCATTCTTTGATCCAAATGGCGGTGGCGATCCTGTTTTATACCAGCATTTATTT
>FTP62_1110_17381_17380
GTTATCTGGTATTTTAGCTCATTCGGGTGGGGCTGTTGATTTAGCAATTTTTAGTTTACATCTGGCCGGTATTTCATCTATTTTAGGGGCTATCAATTTTATCGTAACTATTTTAAATATGCGTTGTCCGGGAATGACTGCCCACAGAACGCCATTATTTGTATGAGCAGTTTTTATTACAGCTTTTCTTTTATTACTTTCTTTACCCGTTTTGGCTGGAGCTATTACAATGCTATTAACGGATAGAAATTTTAATACTTCATTCTTTGATCCAAATGGCGGTGGCGATCCTGTTTTATACCAGCATTTATTT
>FTP62_1110_13552_18031
GTTATCTGGTATTTTAGCTCATTCGGGTGGGGCTGTTGATTTAGCAATTTTTAGTTTACATTTGGCCGGTATTTCATCTATTTTAGGGGCTATCAATTTTATCGTAACTATTTTAAATATGCGTTGTCCGGGAATGACTGCCCACAGAACGCCATTATTTGTATGAGCAGTTTTTATTACAGCTTTTCTTTTATTACTTTCTTTACCCGTTTTGGCAGGAGCTATTACAATGCTATTAACGGATAGAAATTTTAATACTTCATTCTTTGATCCAAATGGCGGTGGCGATCCTGTTTTATACCAGCATTTATTT
>FTP62_1110_8139_20349
GTTATCTGGTATTTTAGCTCATTCGGGTGGGGCTGTTGATTTAGCAATTTTTAGTTTACATCTGGCCGGTATTTCATCTATTTTAGGGGCTATCAATTTTATCGTAACTATTTTAAATATGCGTTGTCCGGGAATGACTGCCCACAGAACGCCATTATTTGTATGAGCAGTTTTTATTACAGCTTTTCTTTTATTACTTTCTTTACCCGTTTTGGCTGGAGCTATTACAATGCTATTAACGGATAGAAATTTTAATACTTCATTCTTTGATCCAAATGGCGGTGGCGATCCTGTTTTATACCAGCATTTATTT
>FTP62_1110_7294_23156
TTTGTCTGGAATTTTAGCTCATTCTGGGAGTGCGGTAGATTTAGCTATTTTTAGCTTACATTTAGCCGGTATTTCTTCAATTTTAGGCGCTATCAATTTTATTGTAACGATATTAAATATGCGTTGTCCTGGAATGACTGCTCATAGAACGCCTTTATTTGTTTGAGCTGTTTTTATCACGGCTTTTCTGCTTTTACTCTCTCTTCCTGTTTTAGCTGGTGCTATCACTATGCTACTAACAGATAGGAATTTTAATACTTCCTTTTTCGATCCTAGCGGTGGCGGTGACCCAGTTTTGTACCAACACTTATTT
>FTP62_1111_8327_7795
GTTATCTGGTATTTTAGCTCATTCGGGTGGGGCTGTTGATTTAGCAATTTTTAGTTTACATCTGGCCGGTATTTCATCTATTTTAGGGGCTATCAATTTTATCGTAACTATTTTAAATATGCGTTGTCCGGGAATGACTGCCCACAGAACGCCATTATTTGTATGAGCAGTTTTTATTACAGCTTTTCTTTTATTACTTTCTTTACCCGTTTTGGCTGGAGCTATTACAATGCTATTAACGGATAGAAATTTTAATACTTCATTCTTTGATCCAAATGGCGGTGGCGATCCTGTTTTATACCAGCATTTATTT
>FTP62_1111_6638_6942
TCTTGCCGGCATTCAGGCGCATTCAGGTGGTTCTGTAGATTTAGCTATTTTTAGTTTACACGTAGCAGGAGTATCTTCAATTCTTGGTGCTGTTAATTTTATTGTAACAATTATGAATATGAGAGCACCTGGTATGACTGCTCATAGAACACCATTATTTGTTTGAGCCGTTTTCATAACTGCTTTTTTACTTTTATTATCTTTACCGGTTTTAGCAGGTGCAATAACTATGCTACTAACTGATAGAAACTTTAATACTGCTTTTTTTGATCCTAGTGGTGGAGGTACCCCTGTGTTATATCAACATTTATTT
>FTP62_1111_9841_8118
GTTATCTGGTATTTTAGCTCATTCGGGTGGGGCTGTTGATTTAGCAATTTTTAGTTTACATCTGGCCGGTATTTCATCTATTTTAGGGGCTATCAATTTTATCGTAACTATTTTAAATATGCGTTGTCCGGGAATGACTGCCCATAGAACGCCATTATTTGTATGAGCAGTTTTTATTACAGCTTTTCTTTTATTACTTTCTTTACCCGTTTTGGCTGGAGCTATTACAATGCTATTAACGGATAGAAATTTTAATACTTCATTCTTTGATCCAAATGGCGGTGGCGATCCTGTTTTATACCAGCATTTATTT
>FTP62_1111_21908_9249
TTTATCGGGAATTTTAGCCCATTCTGGGGGTGCTGTTGATTTAGCTATTTTTAGCTTACATCTAGCTGGTATCTCTTCAATTTTAGGCGCTATAAATTTTATTGTAACGATATTAAATATGCGTTGTCCTGGAATGACCGCTCATAGAACACCTTTATTTGTTTGAGCTGTTTTTATTACGGCTTTTCTACTTTTATTATCTCTACCTGTTTTAGCGGGTGCCATTACTATGCTACTAACAGATAGGAATTTTAATACTTCTTTTTTCGATCCCAGTGGTGGAGGCGATCCGGTTCTGTACCAACACCTGTTT
>FTP62_1111_23747_11352
TTTGTCTGGAATTTTAGCTCATTCTGGGGGTGCGGTAGATTTAGCTATTTTTAGCTTACATTTAGCCGGTATTTCTTCAATTTTAGGTGCTATCAATTTTATTGTAACGATATTAAATATGCGTTGTCCTGGAATGACTGCTCATAGAACGCCTTTATTTGTTTGAGCTGTTTTTATCACGGCTTTTCTGCTTTTACTCTCTCTTCCTGTTTTAGCTGGTGCTATCACTATGCTACTAACAGATAGGAATTTTAATACTTCCTTTTTCGATCCCAGCGGTGGCGGTGACCCAGTTTTGTACCAACACTTATTT
>FTP62_1111_3901_18399
TTTGTCTGGAATTTTAGCTCATTCTGGGGGCGCTGTCGACTTAGCTATTTTTAGTCTGCATCTAGCTGGTATTTCTTCAATTTTAGGCGCTATAAACTTTATTGTAACGATATTAAATATGCGTTGTCCTGGAATGACCGCTCATAGAACGCCTTTATTTGTTTGAGCTGTTTTTATCACGGCTTTTCTGCTTTTACTTTCTCTTCCTGTTTTAGCCGGTGCTATTACTATGTTACTAACAGATAGGAATTTTAATACTTCCTTTTTCGATCCCAGCGGTGGCGGTGACCCAGTTTTGTACCAACACTTATTT
>FTP62_1111_17895_19001
GTTATCTGGTATTTTAGCTCATTCGGGTGGGGCTGTTGATTTAGCAATTTTTAGTTTACATTTGGCCGGTATTTCATCTATTTTAGGGGCTATCAATTTTATCGTAACTATTTTAAATATGCGTTGTCCGGGAATGACTGCCCACAGAACGCCATTATTTGTATGAGCAGTTTTTATTACAGCTTTTCTTTTATTACTTTCTTTACCCGTTTTGGCAGGATCTATTACAATGCTATTAACGGATAGAAATTTTAATACTTCATTCTTTGATCCAAATGGAGGTGGCGATCCTGTTTTATACCACCATTTATTT
>FTP62_1111_20086_21618
GTTATCTGGTATTTTAGCTCATTCGGGTGGGGCTGTTGATTTAGCAATTTTTAGTTTACATCTGGCCGGTATTTCATCTATTTTAGGGGCTATCAATTTTATCGTAACTATTTTAAATATGCGTTGTCCGGGAATGACTGCCCACAGAACGCCATTATTTGTATGAGCAGTTTTTATTACAGCTTTTCTTTTATTACTTTCTTTACCCGTTTTGGCTGGAGCTATTACAATGCTATTAACGGATAGAAATTTTAATACTTCATTCTTTGATCCAAATGGCGGTGGCGATCCTGTTTTATACCAGCATTTATTT
>FTP62_1111_23320_25909
GTTATCTGGTATTTTAGCTCATTCGGGTGGGGCTGTTGATTTAGCAATTTTTAGTTTACATCTGGCCGGTATTTCATCTATTTTAGGGGCTATCAATTTTATCGTAACTATTTTAAATATGCGTTGTCCGGGAATGACTGCCCACAGAACGCCATTATTTGTATGAGCAGTTTTTATTACAGCTTTTCTTTTATTACTTTCTTTACCCGTTTTGGCTGGAGCTATTACAATGCTATTAACGGATAGAAATTTTAATACTTCATTCTTTGATCCAAATGGCGGTGGCGATCCTGTTTTATACCAGCATTTATTT
>FTP62_1112_20838_8942
CTTATCTGGTATTCTTGCTCATTCTGGTGGTGCTGTTGACTTAGCAATTTTTAGTTTACATTTAGCTGGTATCTCGTCTATTTTAGGGGCTATCAATTTTATTGTAACTATTTTAAATATGCGTTGTCCAGGAATGACTGCCCACAGAACGCCTTTATTTGTATGAGCGGTTTTTATTACAGCTTTTCTTTTATTACTTTCTTTACCTGTTTTAGCTGGAGCTATCACAATGCTTTTAACGGATAGAAATTTTAATACTTCATTTTTTGATCCAAATGGTGGTGGTGACCCTGTTTTATACCAGCATTTATTT
>FTP62_1112_28797_16251
TTTGTCTGGAATTTTAGCTCATTCTGGGGGTGCGGTAGATTTAGCTATTTTTAGCTTACATTTAGCCGGTATTTCTTCAATTTTAGGTGCTATCAATTTTATTGTAACGATATTAAATATGCGTTGTCCTGGAATGACTGCTCATAGAACGCCTTTATTTGTTTGAGCTGTTTTTATCACGGCTTTTCTGCTTTTACTCTCTCTTCCTGTTTTAGCTGGTGCTATCACTATGCTACTAACAGATAGGAATTTTAATACTTCCTTTTTCGATCCCAGCGGTGGCGGTGACCCAGTTTTGTACCAACACTTATTT
>FTP62_1112_25609_19902
TCTTGCCGGCATTCAGGCGCATTCAGGTGGTTCTGTAGATTTAGCTATTTTTAGTTTACACGTAGCAGGAGTATCTTCAATTCTTGGTGCTGTTAATTTTATTGTAACAATTATGAATATGAGAGCACCTGGTATGACTGCTCATAGAACACCATTATTTGTTTGAGCCGTTTTCATAACTGCTTTTTTACTTTTATTATCTTTACCGGTTTTAGCAGGTGCAATAACTATGCTACTAACTGATAGAAACTTTAATACTGCTTTTTTTGATCCTAGTGGTGGAGGTGACCCTGTGTTATATCAACATTTATTT
>FTP62_1112_3066_20381
GTTATCTGGTATTTTAGCTCATTCGGGTGGGGCTGTTGATTTAGCAATTTTTAGTTTACATCTGGCCGGTATTTCATCTATTTTAGGGGCTATCAATTTTATCGTAACTATTTTAAATATGCGTTGTCCGGGAATGACTGCCCACAGAACGCCATTATTTGTATGAGCAGTTTTTATTACAGCTTTTCTTTTATTACTTTCTTTACCCGTTTTGGCTGGAGCTATTACAATGCTATTAACGGATAGAAATTTTAATACTTCATTCTTTGATCCAAATGGCGGTGGCGATCCTGTTTTATACCAGCATTTATTT
>FTP62_1112_16777_27699
GTTATCTGGTATTTTAGCTCATTCGGGTGGGGCTGTTGATTTAGCAATTTTTAGTTTACATCTGGCCGGTATTTCATCTATTTTAGGGGCTATCAATTTTATCGTAACTATTTTAAATATGCGTTGTCCGGGAATGACTGCCCACAGAACGCCATTATTTGTATGAGCAGTTTTTATTACAGCTTTTCTTTTATTACTTTCTTTACCCGTTTTGGCTGGAGCTATTACAATGCTATTAACGGATAGAAATTTTAATACTTCATTCTTTGATCCAAATGGCGGTGGCGATCCTGTTTTATACCAGCATTTATTT
>FTP62_1112_19439_26907
TTTGTCTGGAATTTTAGCTCATTCTGGAGGCGCTGTCGACTTAGCTATTTTTAGTCTGCATCTAGCTGGTATTTCTTCAATTTTAGGCGCTATAAACTTTATTGTAACGATATTAAATATGCGTTGTCCTGGAATGACCGCTCATAGAACGCCTTTGTTTGTTTGAGCTGTTTTTATCACGGCCTTTCTGCTTTTACTTTCTCTTCCTGTTTTAGCTGGTGCTATTACTATGTTACTAACAGATAGGAATTTTAATACTTCCTTTTTCGACCCCCGCGGCGGCGGTGACCCAGTTTTGTACCAACACTTATTT
>FTP62_1113_14500_3065
TTTGTCTGGAATTTTAGCTCATTCTGGGGGTGCGGTAGATTTAGCTATTTTTAGCTTACATTTAGCCGGTATTTCTTCAATTTTAGGCGCTATCAATTTTATTGTAACGATATTAAATATGCGTTGTCCTGGAATGACTGCTCATAGAACGCCTTTATTTGTTTGAGCTGTTTTTATCACGGCTTTTCTGCTTTTACTCTCTCTTCCTGTTTTAGCTGGTGCTATCACTATGCTACTAACAGATAGGAATTTTAATACTTCCTTTTTCGATCCCAGCGGTGGCGGTGACCCAGTTTTGTACCAACACTTATTT
>FTP62_1113_16744_3787
TTTGTCTGGAATTTTAGCTCATTCTGGGGGTGCGGTAGATTTAGCTATTTTTAGCTTACATTTAGCCGGTATTTCTTCAATTTTAGGTGCTATCAATTTTATTGTAACGATATTAAATATGCGTTGTCCTGGAATGACTGCTCATAGAACGCCTTTATTTGTTTGAGCTGTTTTTATCACGGCTTTTCTGCTTTTACTCTCTCTTCCTGTTTTAGCTGGTGCTATCACTATGCTACTAACAGATAGGAATTTTAATACTTCCTTTTTCGATCCCAGCGGTGGCGGTGACCCAGTTTTGTACCAACACTTATTT
>FTP62_1113_21546_11884
TTTGTCTGGAATTTTAGCTCATTCTGGGGGTGCGGTAGATTTAGCTATTTTTAGCTTACATTTAGCCGGTATTTCTTCAATTTTAGGCGCTATCAATTTTATTGTAACGATATTAAATATGCGTTGTCCTGGAATGACTGCTCATAGAACGCCTTTATTTGTTTGAGCTGTTTTTATCACGGCTTTTCTGCTTTTACTCTCTCTTCCTGTTTTAGCTGGTGCTATCACTATGCTACTAACAGATAGGAATTTTAATACTTCCTTTTTCGATCCTAGCGGTGGCGGTGACCCAGTTTTGTACCAACACTTATTT
>FTP62_1113_17522_11953
GTTATCTGGTATTTTAGCTCATTCGGGTGGGGCTGTTGATTTAGCAATTTTTAGTTTACATCTGGCCGGTATTTCATCTATTTTAGGGGCTATCAATTTTATCGTAACTATTTTAAATATGCGTTGTCCGGGAATGACTGCCCACAGAACGCCATTATTTGTATGAGCAGTTTTTATTACAGCTTTTCTTTTATTACTTTCTTTACCCGTTTTGGCTGGAGCTATTACAATGCTATTAACGGATAGAAATTTTAATACTTCATTCTTTGATCCAAATGGCGGTGGCGATCCTGTTTTATACCAGCATTTATTT
>FTP62_1113_26970_12867
TTTGTCTGGAATTTTAGCTCATTCTGGGGGTGCGGTAGATTTAGCTATTTTTAGCTTACATTTAGCCGGTATTTCTTCAATTTTAGGTGCTATCAATTTTATTGTAACGATATTAAATATGCGTTGTCCTGGAATGACTGCTCATAGAATGCCTTTATTTGTTTGAGCTGTTTTTATCACGGCTTTTCTGCTTTTACTCTCTCTTCCTGTTTTAGCTGGTGCTATCACTATGCTACTAACAGATAGGAATTTTAATACTTCCTTTTTCGATCCCAGCGGTGGCGGTGACCCAGTTTTGTACCAACACTTATTT
>FTP62_1113_14438_20442
GTTATCTGGTATTTTAGCTCATTCGGGTGGGGCTGTTGATTTAGCAATTTTTAGTTTACATCTGGCCGGTATTTCATCTATTTTAGGGGCTATCAATTTTATCGTAACTATTTTAAATATGCGTTGTCCGGGAATGACTGCCCACAGAACGCCATTATTTGTATGAGCAGTTTTTATTACAGCTTTTCTTTTATTACTTTCTTTACCCGTTTTGGCTGGAGCTATTACAATGCTATTAACGGATAGAAATTTTAATACTTCATTCTTTGATCCAAATGGCGGTGGCGATCCTGTTTTATACCAGCATTTATTT
>FTP62_1114_16941_14167
TTTATCGGGAATTTTAGCCCATTCTGGGGGTGCTGTTGATTTAGCTATTTTTAGCTTACATCTAGCTGGTATCTCTTCAATTTTAGGCGCTATAAATTTTATTGTAACGATATTAAATATGCGTTGTCCTGGAATGACCGCTCATAGAACACCTTTATTTGTTTGAGCTGTTTTTATTACGGCTTTTCTACTTTTATTATCTCTACCTGTTTTAGCAGGTGCCATTACTATGCTACTAACAGATAGGAATTTTAATACTTCTTTTTTCGATCCCAGTGGTGGAGGCGATCCGGTTCTGTACCAACACCTGTTT
>FTP62_2101_23205_7501
TTTATCGGGAATTTTAGCCCATTCTGGGGGTGCTGTTGATTTAGCTATTTTTAGCTTACATCTAGCTGGTATCTCTTCAATTTTAGGCGCTATAAATTTTATTGTAACGATATTAAATATGCGTTGTCCTGGAATGACCGCTCATAGAACACCTTTATTTGTTTGAGCTGTTTTTATTACGGCTTTTCTACTTTTATTATCTCTACCTGTTTTAGCGGGTGCCATTACTATGCTACTAACAGATAGGAATTTTAATACTTCTTTTTTCGATCCAAGTGGTGGGGGCGATCCGGTTCTGTACCAACACCTGTTT
>FTP62_2101_4973_11484
GTTATCTGGTATTTTAGCTCATTCGGGTGGGGCTGTTGATTTAGCAATTTTTAGTTTACATCTGGCCGGTATTTCATCTATTTTAGGGGCTATCAATTTTATCGTAACTATTTTAAATATGCGTTGTCCGGGAATGACTGCCCACAGAACGCCATTATTTGTATGAGCAGTTTTTATTACAGCTTTTCTTTTATTACTTTCTTTACCCGTTTTGGCTGGAGCTATTACAATGCTATTAACGGATAGAAATTTTAATACTTCATTCTTTGATCCAAATGGAGGTGGCGATCCTGTTTTATACCAACATTTATTT
>FTP62_2101_12313_11456
GTTATCTGGTATTTTAGCTCATTCGGGTGGGGCTGTTGATTTAGCAATTTTTAGTTTACATCTGGCCGGTATTTCATCTATTTTAGGGGCTATCAATTTTATCGTAACTATTTTAAATATGCGTTGTCCGGGAATGACTGCCCACAGAACGCCATTATTTGTATGAGCGGTTTTTATTACAGCTTTTCTTTTATTACTTTCTTTACCCGTTTTGGCTGGAGCTATTACAATGCTACTAACGGATAGAAATTTTAATACTTCATTCTTTGATCCAAATGGCGGTGGCGTTCCTGTTTTATACCAGCATTTATTT
>FTP62_2101_2658_16335
TTTGTCTGGAATTTTAGCTCATTCTGGGGGTGCGGTAGATTTAGCTATTTGTAGCTTACATTTAGCCGGTATTTATTCAATTTTAGGTGCTATCAATTTTATTGTAACGATATTAAATATGCGTTGTCCTGGAATGACTGCTCATAGAACGCCTTTATTTGTTTGAGCTGTTTTTATCACGGCTTTTCTGCTTTTACTCTCTCTTCCTGTTTTAGCTGGTGCTATCACTATGCTACTAACAGATAGGAATTTTAATACTTCCTTTTTCGATCCCAGCGGTGGCGGTGACCCAGTTTTGTACCAACCCTTATTT
>FTP62_2101_27836_19271
GTTATCTGGTATTTTAGCTCATTCGGGTGGGGCTGTTGATTTAGCAATTTTTAGTTTACATCTGGCCGGTATTTCATCTATTTTAGGGGCTATCAATTTTATCGTAACTATTTTAAATATGCGTTGTCCGGGAATGACTGCCCATAGAACGCCATTATTTGTATGAGCAGTTTTTATTACAGCTTTTCTTTTATTACTTTCTTTACCCGTTTTGGCCGGAGCTATTACAATGCTATTAACGGATAGAAATTTTAATACTTCATTCTTTGATCCAAATGGCGGTGGCGATCCTGTTTTATACCAGCATTTATTT
>FTP62_2101_17125_26460
GTGATCTGGTATTTTAGCTCATTCGGGTGGGGCTGTTGATTTAGCAATTTTTAGTTTACATCTGGCCGGTATTTCATCTATTTTAGGGGCTATCAATTTTATCGTAACTATTTTAAATATGCGTTGTCCGGGAATGACTGCCCATAGAACGCCATTATTTGTATGAGCAGTTTTTATTACAGCTTTTCTTTTATTACTTTCTTTACCCGTTTTGGCTGGAGCTATTACAATGCTATTAACGGATAGAAATTTTAATACTTCATTCTTTGATCCAAATGGCGGTGGCGATCCTGTTTTATACCAGCATTTATTT
>FTP62_2101_17918_26650
ATTATCTGGAATTCAAGCACATTCTGGTGGTTCTGTTGATGCTGCTATTTATTCTTTACACTTAGCTGGTGTTTCGTCAATTTTAGGTGCAATTAATTTTATCGTTACTATTACTAACATGCGTGCACCTGGTATGACTGCTAATCGAACACCATTATTTGTTTGAGCTGTTTACATTACAGCCTTTTTATTATTACTTTCATTACCTGTTTTAGCAGGTGCTATCACAATGCTTCTGACTGATCGTAATTTTAATACATCTTTCTTTGACTCTAATGGTGGTGGTGATCCGGTTTTATATCAACACCTTTTC
>FTP62_2102_20661_3517
GTTATCTGGTATTTTAGCTCATTCGGGTGGGGCTGTTGATTTAGCAATTTTTAGTTTACATCTGGCCGGTATTTCATCTATTTTAGGGGCTATCAATTTTATCGTAACTATTTTAAATATGCGTTGTCCGGGAATGACTGCCCATAGAACGCCATTATTTGTATGAGCAGTTTTTATTACAGCTTTTCTTTTATTACTTTCTTTACCCGTTTTGGCCGGAGCTATTACAATGCTATTAACGGATAGAAATTTTAATACTTCATTCTTTGATCCAAATGGCGGTGGCGATCCTGTTTTATACCAGCATTTATTT
>FTP62_2102_23417_4205
TCTTGCCGGCATTCAGGCGCATTCAGGTGGTTCTGTAGATTTAGCTATTTTTAGTTTACACGTAGCAGGAGTATCTTCAATTCTTGGTGCTGTTAATTTTATTGTAACAATTATGAATATGAGAGCACCTGGTATGACTGCTCATAGAACACCATTATTTGTTTGAGCCGTTTTCATAACTGCTTTTTTACTTTTATTATCTTTACCGGTTTTAGCAGGTGCAATAACTATGCTACTAACTGATAGAAACTTTAATACTGCTTTTTTTGATCCTAGTGGTGGAGGTGACCCTGTGTTATATCAACATTTATTT
>FTP62_2102_18979_6218
TTTGTCTGGAATTTTAGCTCATTCTGGGGGTGCGGTAGATTTAGCTATTTTTAGCTTACATTTAGCCGGTATTTCTTCAATTTTAGGCGCTATCAATTTTATTGTAACGATATTAAATATGCGTTGTCCTGGAATGACTGCTCATAGAACGCCTTTATTTGTTTGAGCTGTTTTTATCACGGCTTTTCTGCTTTTACTCTCTCTTCCTGTTTTAGCTGGTGCTATCACTATGCTACTAACAGATAGGAATTTTAATACTTCCTTTTTCGATCCCAGCGGTGGCGGTGACCCAGTTTTGTACCACCATTTATTT
>FTP62_2102_22517_18236
GTTATCTGGTATTTTAGCTCATTCGGGTGGGGCTGTTGATTTAGCAATTTTTAGTTTACATTTGGCCGGTATTTCATCTATTTTAGGGGCTATCAATTTTATCGTAACTATTTTAAATATGCGTTGTCCGGGAATGACTGCCCACAGAACGCCATTATTTGTATGAGCAGTTTTTATTACAGCTTTTCTTTTATTACTTTCTTTACCCGTTTTGGCAGGAGCTATTACAATGCTATTAACGGATAGAAATTTTAATACTTCATTCTTTGATCCAAATGGCGGTGGCGATCCTGTTTTATACCAGCATTTATTT
>FTP62_2102_17234_17932
GTTATCTGGTATTTTAGCTCATTCGGGTGGGGCTGTTGATTTAGCAATTTTTAGTTTACATCTGGCCGGTATTTCATCTATTTTAGGGGCTATCAATTTTATCGTAACTATTTTAAATATGCGTTGTCCGGGAATGACTGCCCACAGAACGCCATTATTTGTATGAGCAGTTTTTATTACAGCTTTTCTTTTATTACTTTCTTTACCCGTTTTGGCTGGAGCTATTACAATGCTATTAACGGATAGAAATTTTAATACTTCATTCTTTGATCCAAATGGCGGTGGCGATCCTGTTTTATACCAGCATTTATTT
>FTP62_2102_17111_19341
TTTATCGGGAATTTTAGCCCATTCTGGGGGTGCTGTTGATTTAGCTATTTTTAGCTTACATCTAGCTGGTATCTCTTCAATTTTAGGCGCTATAAATTTTATTGTAACGATATTAAATATGCGTTGTCCTGGAATGACCGCTCATAGAACACCTTTATTTGTTTGAGCTGTTTTTATTACGGCTTTTCTACTTTTATTATCTCTACCTGTTTTAGCGGGTGCCATTACTATGCTACTAACAGATAGGAATTTTAATACTTCTTTTTTCGATCCCAGTGGTGGGGGCGATCCGGTTCTGTACCAACACCTGTTT
>FTP62_2103_22024_4862
GTTATCTGGTATTTTAGCTCATTCGGGTGGGGCTGTTGATTTAGCAATTTTTAGTTTACATTTGGCCGGTATTTCATCTATTTTAGGGGCTATCAATTTTATCGTAACTATTTTAAATATGCGTTGTCCGGGAATGACTGCCCACAGAACGCCATTATTTGTATGAGCAGTTTTTATTACAGCTTTTCTTTTATTACTTTCTTTACCCGTTTTGGCAGGAGCTATTACAATGCTATTAACGGATAGAAATTTTAATACTTCATTCTTTGATCCAAATGGCGGTGGCGATCCTGTTTTATACCAGCATTTATTT
>FTP62_2103_15110_6782
TTTGTCTGGAATTTTAGCTCATTCTGGGGGTGCGGTAGATTTAGCTATTTTTAGCTTACATTTAGCCGGTATTTCTTCAATTTTAGGTGCTATCAATTTTATTGTAACGATATTAAATATGCGTTGTCCTGGAATGACTGCTCATAGAACGCCTTTATTTGTTTGAGCTGTTTTTATCACGGCTTTTCTGCTTTTACTCTCTCTTCCTGTTTTAGCTGGTGCTATCACTATGCTACTAACAGATAGGAATTTTAATACTTCCTTTTTCGATCCCAGCGGTGGCGGTGACCCAGTTTTGTACCAACACTTATTT
>FTP62_2103_6747_6604
GTTATCTGGTATTTTAGCTCATTCGGGTGGGGCTGTTGATTTAGCAATTTTTAGTTTACATCTGGCCGGTATTTCATCTATTTTAGGGGCTATCAATTTTATCGTAACTATTTAAAATATGCGTTGTCCGGGAATGACTGCCCACAGAACGCCATTATTTGTATGAGCGGTTTTTATTACAGCTTTTCTTTTATTACTTTCTTTACCCGTTTTGGCTGGAGCTATTACAATGCTACTAACGGATAGAAATTTTAATACTTCATTCTTTGATCCAAATGGCGGTGGCGATCCTGTTTTATACCAGCATTTATTT
>FTP62_2103_5407_9651
TTTAGCAGGAATTCAAGCTCACTCTGGTGGTTCTGTTGATTGTGCTATTTACTCACTTCATTTAGCAGGTGTTTCTTCTATTTTAGGTGCAATTAATTTTATTGTTACAATTACAAACATGCGTGCACCAGGAATGACCGCAAACCGTACACCTCTTTTTGTTTGAGCTGTATACATTACTGCATTTTTACTATTACTTTCTTTACCAGTGCTTGCAGGTGCCATTACGATGTTACTTACAGATCGTAACTTTAACACTTCTTTCTTCGACCCTAATGGCGGAGGTGACCCTGTTCTATATCAACACCTCTTC
>FTP62_2103_17684_9828
TTTAGCAGGGATTCAAGCTCATTCAGGAGGTTCTGTTGATTTAGCAATTTTCTCTCTTCATTTAGCCGGAGTTTCGTCGATTCTTGGTGCAATTAATTTTATTGTAACAATTATGAACATGCGAGCTCCAGGAATGACTGCTCACCGAACTCCTTTATTTGTATGAGCTGTATTTATTACAGCTTTCTTACTTTTATTGTCTTTACCGGTTTTAGCAGGAGCCATTACAATGCTTTTAACAGATCGTAACTTTAATACGTCATTCTTCGACCCTAATGGTGGAGGTGACCCAGTATTATATCAACACCTTTTT
>FTP62_2103_11366_14673
CTTATCTGGTATTCTTGCTCATTCTGGTGGTGCTGTTGACTTAGCAATTTTTAGTTTACATTTGGCTGGTATCTCGTCTATTTTAGGGGCTATCAATTTTATCGTAACTATTTTAAATATGCGTTGTCCAGGAATGACTGCCCACAGAACGCCTTTATTTGTATGAGCGGTTTTTATTACAGCTTTTCTTTTATTACTTTCTTTACCTGTTTTAGCTGGGGCTATCACAATGCTATTAACGGATAGAAATTTTAATACTTCATTCTTTGATCCAAATGGTGGTGGTGATCCTGTTTTATACCAGCATTTATTT
>FTP62_2103_5080_13407
CTTATCTGGTATTCTTGCTCATTCTGGTGGTGCTGTTGACTTAGCAATTTTTAGTTTACATTTAGCTGGTATCTCGTCTATTTTAGGGGCTATCAATTTTATCGTAACTATTTTAAATATGCGTTGTCCAGGAATGACTGCCCACAGAACGCCTTTATTTGTATGAGCGGTTTTTATTACAGCTTTTCTTTTATTACTTTCTTTACCTGTTTTAGCTGGGGCTATCACAATGCTATTAACGGATAGAAATTTTAATACTTCATTCTTTGATCCAAATGGTGGTGGTGATCCTGTTTTATACCAGCATTTATTT
>FTP62_2103_16159_15305
TTTGTCTGGAATTTTAGCTCATTCTGGGGGTGCGGTAGATTTAGCTATTTTTAGCTTACATTTAGCCGGTATTTCTTCAATTTTAGGCGCTATCAATTTTATTGTAACGATATTAAATATGCGTTGTCCTGGAATGACTGCCCATAGAACGCCTTTATTTGTTTGAGCTGTTTTTATCACGGCTTTTCTGCTTTTACTCTCTCTTCCTGTTTTAGCTGGTGCTATCACTATGCTACTAACAGATAGGAATTTTAATACTTCCTTTTTCGATCCAAGCGGTGGCGGTGACCCAGTTTTGTACCAACACTTATTT
>FTP62_2103_15817_17115
CTTATCTGGTATTCTTGCTCATTCTGGTGGTGCTGTTGACTTAGCAATTTTTAGTTTACATTTAGCTGGTATCTCGTCTGTTTTAGGGGCTATCAATTTTATCGTAACTATTTTAAATATGCGTTGTCCAGGAATGACTGCCCACAGAACGCCTTTGTTTGTATGAGCGGTTTTTATTACAGCTTTTCTTTTATTACTTTCTTTACCTGTTTTAGCTGGAGCTATCACAATGCTATTAACGGATAGAAATTTTAATACTTCATTCTTTGATCCAAATGGTGTTGGTGACCCTGTTTTATACCAGCATTTATTT
>FTP62_2103_23520_19152
TTTGTCTGGAATTTTAGCTCATTCTGGGGGTGCGGTAGATTTAGCTATTTTTAGCTTACATTTAGCCGGTATTTCTTCAATTTTAGGTGCTATCAATTTTATTGTAACGATATTAAATATGCGTTGTCCTGGAATGACTGCTCATAGAACGCCTTTATTTGTTTGAGCTGTTTTTATCACGGCTTTTCTGCTTTTACTCTCTCTTCCTGTTTTAGCTGGTGCTATCACTATGCTACTAACAGATAGGAATTTTAATACTTCCTTTTTCGATCCCAGCGGTGGCGGTGACCCAGTTTTGTACCAACCCTTATTT
>FTP62_2103_21507_22845
GTTATCTGGTATTTTAGCTCATTCGGGTGGGGCTGTTGATTTAGCAATTTTTAGTTTACATCTGGCCGGTATTTCATCTATTTTAGGGGCTATCAATTTTATCGTAACTATTTTAAATATGCGTTGTCCGGGAATGACTGCCCATAGAACGCCATTATTTGTATGAGCAGTTTTTATTACAGCTTTTCTTTTATTACTTTCTTTACCCGTTTTGGCTGGAGCTATTACAATGCTATTAACGGATAGAAATTTTAATACTTCATTCTTTGATCCAAATGGCGGTGGCGATCCTGTTTTATACCAGCATTTATTT
>FTP62_2104_4846_8094
GTTATCTGGTATTTTAGCTCATTCGGGTGGGGCTGTTGATTTAGCAATTTTTAGTTTACATTTGGCCGGTATTTCATCTATTTTAGGGGCTATCAATTTTATCGTAACTATTTTAAATATGCGTTGTCCGGGAATGACTGCCCACAGAACGCCATTATTTGTATGAGCAGTTTTTATTACAGCTTTTCTTTTATTACTTTCTTTACCCGTTTTGGCAGGAGCTATTACAATGCTATTAACGGATAGAAATTTTAATACTTCATTCTTTGATCCAAATGGAGGTGGCGATCCTGTTTTATACCAGCATTTATTT
>FTP62_2104_6725_10322
TTTATCTGGAATTTTAGCTCATTCTGGGGGTGCGGTAGATTTAGCTATTTTTAGCTTACATTTAGCCGGTATTTCTTCAATTTTAGGCGCTATCAATTTTATTGTAACGATATTAAATATGCGTTGTCCTGGAATGACTGCTCACAGAACGCCTTTATTTGTTTGAGCTGTTTTTATCACGGCTTTTCTGCTTTTACTCTCTTTTCCTGTTTTAGCTGGTGCTATCACTATGTTACTAACAGATAGGAATTTTAATACTTCCTTTTTCGATCCCAGCGGTGGCGGTGACCCAGTTTTGTATCAACACTTATTT
>FTP62_2104_24012_10870
TTTGTCTGGAATTTTAGCTCATTCTGGAGGCGCTGTCGACTTAGCTATTTTTAGTCTGCATCTAGCTGGTATTTCTTCAATTTTAGGCGCTATAAACTTTATTGTAACGATATTAAATATGCGTTGTCCTGGAATGACCGCTCATAGAACGCCTTTGTTTGTTTGAGCTGTTTTTATCACGGCCTTTCTGCTTTTACTTTCTCTTCCTGTTTTAGCTGGTGCTATTACTATGTTACTAACAGATAGGAATTTTAATACTTCCTTTTTCGACCCCAGCGGCGGCGGTGACCCAGTTTTGTACCAACACTTATTT
>FTP62_2104_25062_18493
GTTATCTGGTATTTTAGCTCATTCGGGTGGGGCTGTTGATTTAGCAATTTTTAGTTTACATCTGGCCGGTATTTCATCTATTTTAGGGGCTATCAATTTTATCGTAACTATTTTAAATATGCGTTGTCCGGGAATGACTGCCCACAGAACGCCATTATTTGTATGAGCGGTTTTTATTACAGCTTTTCTTTTATTACTTTCTTTACCCGTTTTGGCTGGAGCTATTACAATGCTACTAACGGATAGAAATTTTAATACTTCATTCTTTGATCCAAATGGCGGTGGCGATCCTGTTTTATACCAGCATTTATTT
>FTP62_2105_23496_11037
GTTATCTGGTATTTTAGCTCATTCGGGTGGGGCTGTTGATTTAGCAATTTTTAGTTTACATCTGGCCGGTATTTCATCTATTTTAGGGGCTATCAATTTTATCGTAACTATTTTAAATATGCGTTGTCCGGGAATGACTGCCCACAGAACGCCATTATTTGTATGAGCAGTTTTTATTACAGCTTTTCTTCTATTACTTTCTTTACCCGTTTTGGCTGGAGCTATTACAATGCTATTAACGGATAGAAATTTTAATACTTCATTCTTTGATCCAAATGGCGGTGGCGATCCTGTTTTATACCAGCATTTATTT
>FTP62_2106_20201_5970
GTGATCTGGTATTTTAGCTCATTCGGGTGGGGCTGTTGATTTAGCAATTTTTAGTTTACATCTGGCCGGTATTTCATCTATTTTAGGGGCTATCAATTTTATCGTAACTATTTTAAATATGCGTTGTCCGGGAATGACTGCCCATAGAACGCCATTATTTGTATGAGCAGTTTTTATTACAGCTTTTCTTTTATTACTTTCTTTACCCGTTTTGGCCGGAGCTATTACAATGCTATTAACGGATAGAAATTTTAATACTTCATTCTTTGATCCAAATGGCGGTGGCGATCCTGTTTTATACCAGCATTTATTT
>FTP62_2106_23131_7273
GTTATCTGGTATTTTAGCTCATTCGGGTGGGGCTGTTGATTTAGCAATTTTTAGTTTACATTTGGCCGGTATTTCATCTATTTTAGGGGCTATCAATTTTATCGTAACTATTTTAAATATGCGTTGTCCGGGAATGACTGCCCACAGAACGCCATTATTTGTATGAGCAGTTTTTATTACAGCTTTTCTTTTATTACTTTCTTTACCCGTTTTGGCAGGAGCTATTACAATGCTATTAACGGATAGAAATTTTAATACTTCATTCTTTGATCCAAATGGAGGTGGAGATCCTGTTTTATACCAGCATTTATTT
>FTP62_2106_13160_16271
GTTATCTGGTATTTTAGCTCATTCAGGTGGGGCTGTTGATTTAGCAATTTTTAGTTTACATTTGGCCGGTATTTCATCTATTTTAGGGGCTATCAATTTTATCGTAACTATTTTAAATATGCGTTGTCCGGGAATGACTGCCCACAGAACGCCATTATTTGTATGAGCAGTTTTTATTACAGCTTTTCTTTTATTACTTTCTTTACCCGTTTTGGCAGGAGCTATTACAATGCTATTAACGGATAGAAATTTTAATACTTCATTCTTTGATCCAAATGGCGGTGGCGATCCTGTTTTATACCAGCATTTATTT
>FTP62_2106_6930_22829
GTTATCTGGTATTTTAGCTCATTCGGGTGGGGCTGTTGATTTAGCAATTTTTAGTTTACATCTGGCCGGTATTTCATCTATTTTAGGGGCTATCAATTTTATCGTAACTATTTTAAATATGCGTTGTCCGGGAATGACTGCCCATAGAACGCCATTATTTGTATGAGCAGTTTTTATTACAGCTTTTCTTTTATTACTTTCTTTACCCGTTTTGGCCGGAGCTATTACAATGCTATTAACGGATAGAAATTTTAATACTTCATTCTTTGATCCAAATGGCGGTGGCGATCCTGTTTTATACCAGCATTTATTT
>FTP62_2106_14692_24151
TTTGTCTGGAATTTTAGCTCATTCTGGAGGCGCTGTCGACTTAGCTATTTTTAGTCTGCATCTAGCTGGTATTTCTTCAATTTTAGGCGCTATAAACTTTATTGTAACGATATTAAATATGCGTTGTCCTGGAATGACCGCTCATAGAACGCCTTTGTTTGTTTGAGCTGTTTTTATCACGGCCTTTCTGCTTTTACTTTCTCTTCCTGTTTTAGCTGGTGCTATTACTATGTTACTAACAGATAGGAATTTTAATACTTCCTTTTTCGACCCCAGCGGCGGCGGTGACCCAGTTTTGTACCAACACTTATTT
>FTP62_2106_9695_24008
GTTATCTGGTATTTTAGCTCATTCGGGTGGGGCTGTTGATTTAGCAATTTTTAGTTTACATCTGGCCGGTATTTCATCTATTTTAGGGGCTATCAATTTTATCGTAACTATTTTAAATATGCGTTGTCCGGGAATGACTGCCCACAGAACGCCATTATTTGTATGAGCAGTTTTTATTACAGCTTTTCTTTTATTACTTTCTTTACCCGTTTTGGCTGGAGCTATTACAATGCTATTAACGGATAGAAATTTTAATACTTCATTCTTTGATCCAAATGGCGGTGGCGATCCTGTTTTATACCAGCATTTATTT
>FTP62_2106_20931_28293
GTTATCTGGTATTTTAGCTCATTCGGGTGGGGCTGTTGATTTAGCAATTTTTAGTTTACATTTGGCCGGTATTTCATCTATTTTAGGGGCTATCAATTTTATCGTAACTATTTTAAATATGCGTTGTCCGGGAATGACTGCCCACAGAACGCCATTATTTGTATGAGCAGTTTTTATTACAGCTTTTCTTTTATTACTTTCTTTACCCGTTTTGGCAGGAGCTATTACAATGCTATTAACGGATAGAAATTTTAATACTTCATTCTTTGATCCAAATGGCGGTGGCGATCCTGTTTTATACCAGCATTTATTT
>FTP62_2107_24676_7889
TTTGTCTGGAATTTTAGCTCATTCTGGGGGTGCGGTAGATTTAGCTATTTTTAGCTTACATTTAGCCGGTATTTCTTCAATTTTAGGTGCTATCAATTTTATTGTAACGATATTAAATATGCGTTGTCCTGGAATGACTGCTCATAGAACGCCTTTATTTGTTTGAGCTGTTTTTATCACGGCTTTTCTGCTTTTACTCTCTCTTCCTGTTTTAGCTGGTGCTATCACTATGCTACTAACAGATAGGAATTTTAATACTTCCTTTTTCGATCCCAGCGGTGGCGGTGACCCAGTTTTGTACCAACACTTATTT
>FTP62_2107_4220_8972
TTTGTCTGGAATTTTAGCTCATTCTGGGGGTGCGGTAGATTTAGCTATTTTTAGCTTACATTTAGCCGGTATTTCTTCAATTTTAGGTGCTATCAATTTTATTGTAACGATATTAAATATGCGTTGTCCTGGAATGACTGCTCATAGAACGCCTTTATTTGTTTGAGCTGTTTTTATCACGGCTTTTCTGCTTTTACTCTCTCTTCCTGTTTTAGCTGGTGCTATCACTATGCTACTAACAGATAGGAATTTTAATACTTCCTTTTTCGATCCCAGCGGTGGCGGTGACCCAGTTTTGTACCAACACTTATTT
>FTP62_2107_23947_13521
TTTATCTGGAATTTTAGCTCATTCTGGGGGTGCGGTAGATTTAGCTATTTTTAGCTTACATTTAGCCGGTATTTCTTCAATTTTAGGCGCTATCAATTTTATTGTAACGATATTAAATATGCGTTGTCCTGGAATGACTGCTCACAGAACGCCTTTATTTGTTTGAGCTGTTTTTATCACGGCTTTTCTGCTTTTACTCTCTCTTCCTGTTTTAGCTGGTTCTATCACTATGTTACTAACAGATAGGAATTTTAATACTTCCTTTTTCGATCCCAGCGGTGGCGGTGACCCAGTTTTGTATCAACACTTATTT
>FTP62_2107_26950_19430
GTTATCTGGTATTTTAGCTCATTCGGGTGGGGCTGTTGATTTAGCAATTTTTAGTTTACATTTGGCCGGTATTTCATCTATTTTAGGGGCTATCAATTTTATCGTAACTATTTTAAATATGCGTTGTCCGGGAATGACTGCCCACAGAACGCCATTATTTGTATGAGCAGTTTTTATTACAGCTTTTCTTTTATTACTTTCTTTACCCGTTTTGGCAGGAGCTATTACAATGCTATTAACGGATAGAAATTTTAATACTTCATTCTTTAATCCAAATGGCGGTGGAGATCCTGTTTTATACCAGCATTTATTT
>FTP62_2108_14634_8435
GTTATCTGGTATTTTAGCTCATTCGGGTGGGGCTGTTGATTTAGCAATTTTTAGTTTACATTTGGCCGGTATTTCATCTATTTTAGGGGCTATCAATTTTATCGTAACTATTTTAAATATGCGTTGTCCGGGAATGACTGCCCACAGAACGCCATTATTTGTATGAGCAGTTTTTATTACAGCTTTTCTTTTATTACTTTCTTTACCCGTTTTGGCAGGAGCTATTACAATGCTATTAACGGATAGAAATTTTAATACTTCATTCTTTGATCCAAATGGCGGTGGCGATCCTGTTTTATACCAGCATTTATTT
>FTP62_2108_2719_14767
TTTAGCAGGGATTCAAGCTCATTCAGGAGGTTCTGTTGATTTAGCAATTTTCTCTCTTCATTTAGCCGGAGTTTCGTCGATTCTTGGTGCAATTAATTTTATTGTAACAATTATGAACATGCGAGCTCCAGGAATGACTGCTCACCGAACTCCTTTATTTGTATGAGCTGTATTTATTACAGCTTTCTTACTTTTATTGTCTTTACCGGTTTTAGCAGGAGCCATTACAATGCTTTTAACAGATCGTAACTTTAATACGTCATTCTTCGACCCTAATGGTGGAGGTGACCCAGTATTATATCAACCCCTTTTT
>FTP62_2108_13996_16927
TTTATCTGGAATTTTAGCTCATTCTGGGGGTGCGGTAGATTTAGCTATTTTTAGCTTACATTTAGCCGGTATTTCTTCAATTTTAGGCGCTATCAATTTTATTGTAACGATATTAAATATGCGTTGTCCTGGAATGACTGCTCACAGAACGCCTTTATTTGTTTGAGCTGTTTTTATCACGGCTTTTCTGCTTTTACTCTCTCTTCCTGTTTTAGCTGGTGCTATCACTATGTTACTAACAGATAGGAATTTTAATACTTCCTTTTTCGATCCCAGCGGTGGCGGTGACCCAGTTTTGTATCAACACTTATTT
>FTP62_2109_8720_3813
GTTATCTGGTATTTTAGCTCATTCGGGTGGGGCTGTTGATTTAGCAATTTTTAGTTTACATCTGGCCGGTATTTCATCTATTTTAGGGGCTATCAATTTTATCGTAACTATTTTAAATATGCGTTGTCCGGGAATGACTGCCCATAGAACGCCATTATTTGTATGAGCAGTTTTTATTACAGCTTTTCTTTTATTACTTTCTTTACCCGTTTTGGCTGGAGCTATTACAATGCTATTAACGGATAGAAATTTTAATACTTCATTCTTTGATCCAAATGGCGGTGGCGATCCTGTTTTATACCAGCATTTATTT
>FTP62_2109_15037_13526
GTTATCTGGTATTTTAGCTCATTCGGGTGGGGCTGTTGATTTAGCAATTTTTAGTTTACATTTGGCCGGTATTTCATCTATTTTAGGGGCTATCAATTTTATCGTAACTATTTTAAATATGCGTTGTCCGGGAATGACTGCCCACAGAACGCCATTATTTGTATGAGCAGTTTTTATTACAGCTTTTCTTTTATTACTTTCTTTACCCGTTTTGGCAGGAGCTATTACAATGCTATTAACGGATAGAAATTTTAATACTTCATTCTTTGATCCAAATGGCGGTGGCGATCCTGTTTTATACCAGCATTTATTT
>FTP62_2109_6996_17626
TCTTGCCGGCATTCAGGCGCATTCAGGTGGTTCTGTAGATTTAGCTATTTTTAGTTTACACGTAGCAGGAGTATCTTCAATTCTTGGTGCTGTTAATTTTATTGTAACAATTATGAATATGAGAGCACCTGGTATGACTGCTCATAGAACACCATTATTTGTTTGAGCCGTTTTCATAACTGCTTTTTTACTTTTATTATCTTTACCGGTTTTAGCAGGTGCAATAACTATGCTACTAACTGATAGAAACTTTAATACTGCTTTTTTTGATCCTAGTGGTGGAGGTGACCCTGTGTTATATCAACATTTATTT
>FTP62_2109_18769_19248
GTTATCTGGTATTTTAGCTCATTCGGGTGGGGCTGTTGATTTAGCAATTTTTAGTTTACATCTGGCCGGTATTTCATCTATTTTAGGGGCTATCAATTTTATCGTAACTATTTTAAATATGCGTTGTCCGGGAATGACTGCCCACAGAACGCCATTATTTGTATGAGCAGTTTTTATTACAGCTTTTCTTTTATTACTTTCTTTACCCGTTTTGGCTGGAGCTATTACAATGCTATTAACGGATAGAAATTTTAATACTTCATTCTTTGATCCAAATGGCGGTGGCGATCCTGTTTTATACCAGCATTTATTT
>FTP62_2109_13264_24196
TCTTGCCGGCATTCAGGCGCATTCAGGTGGTTCTGTAGATTTAGCTATTTTTAGTTTACACGTAGCAGGAGTATCTTCAATTCTTGGTGCTGTTAATTTTATTGTAACAATTATGAATATGAGAGCACCTGGTATGACTGCTCATAGAACACCATTATTTGTTTGAGCCGTTTTCATAACTGCTTTTTTACTTTTATTATCTTTACCGGTTTTAGCAGGTGCAATAACTATGCTACTAACTGATAGAAACTTTAATACTGCTTTTTTTGATCCTAGTGGTGGAGGTGACCCTGTGTTATATCAACATTTATTT
>FTP62_2110_19536_6309
GTTATCTGGTATTTTAGCTCATTCGGGTGGGGCTGTTGATTTAGCAATTTTTAGTTTACATCTGGCCGGTATTTCATCTATTTTAGGGGCTATCAATTTTATCGTAACTATTTTAAATATGCGTTGTCCGGGAATGACTGCCCACAGAACGCCATTATTTGTATGAGCGGTTTTTATTACAGCTTTTCTTTTATTACTTTCTTTACCCGTTTTGGCTGGAGCTATTACAATGCTACTAACGGATAGAAATTTTAATACTTCATTCTTTGATCCAAATGGCGGTGGCGATCCTGTTTTATACCAGCATTTATTT
>FTP62_2110_11056_10658
TTTGTCTGGAATTTTAGCTCATTCTGGGGGTGCGGTAGATTTAGCTATTTTTAGCTTACATTTAGCCGGTATTTCTTCAATTTTAGGCGCTATCAATTTTATTGTAACGATATTAAATATGCGTTGTCCTGGAATGACTGCTCATAGAACGCCTTTATTTGTTTGAGCTGTTTTTATCACGGCTTTTCTGCTTTTACTCTCTCTTCCTGTTTTAGCTGGTGCTATCACTATGCTACTAACAGATAGGAATTTTAATACTTCCTTTTTCGATCCTAGCGGTGGCGGTGACCCAGTTTTGTACCAACACTTATTT
>FTP62_2110_21038_12429
ATTATCTGGAATTCAAGCACATTCTGGTGGTTCTGTTGATGCTGCTATTTATTCTTTACACTTAGCTGGTGTTTCGTCAATTTTAGGTGCAATTAATTTTATCGTTACTATTACTAACATGCGTGCACCTGGTATGACTGCTAATCGAACACCATTATTTGTTTGAGCTGTTTACATTACAGCCTTTTTATTATTACTTTCATTACCTGTTTTAGCAGGTGCTATCACAATGCTTCTGACTGATCGTAATTTTAATACATCTTTCTTTGACTCTAATGGTGGTGGTGATCCGGTTTTATATCAACACCTTTTC
>FTP62_2110_20399_13292
GTTATCTGGTATTTTATCTCATTCGGGTGGGGCTGTTGATTTAGCAATTTTTAGTTTACATTTGGCCGGTATTTCATCTATTTTAGGGGCTATCAATTTTATCGTAACTATTTTAAATATGCGTTGTCCGGGAATGACTGCCCACAGAACGCCATTATTTGTATGAGCAGTTTTTATTACAGCTTTTCTTTTATTACTTTCTTTACCCGTTTTGGCAGGAGCTATTACAATGCTATTAACGGATAGAAATTTTAATACTTCATTCTTTGATCCAAATGGCGGTGGCGATCCTGTTTTATACCAGCATTTATTT
>FTP62_2110_9808_22859
GTTATCTGGTATTTTAGCTCATTCGGGTGGGGCTGTTGATTTAGCAATTTTTAGTTTACATCTGGCCAGTATTTCATCTATTTTAGGGGCTATCAATTTTATCGTAACTATTTTAAATATGCGTTGTCCGGGAATGACTGCCCACAGAACGCCATTATTTGTATGAGCAGTTTTTATTACAGCTTTTCTTTTATTACTTTCTTTACCCGTTTTGGCTGGAGCTATTACAATGCTATTAACGGATAGAAATTTTAATACTTCATTCTTTGATCCAAATGGCGGTGGCGATCCTGTTTTATACCAGCATTTATTT
>FTP62_2111_17133_6002
GTTATCTGGTATTTTAGCTCATTCGGGTGGGGCTGTTGATTTAGCAATTTTTAGTTTACATCTGGCCGGTATTTCATCTATTTTAGGGGCTATCAATTTTATCGTAACTATTTTAAATATGCGTTGTCCGGGAATGACTGCCCACAGAACGCCATTATTTGTATGAGCAGTTTTTATTACAGCTTTTCTTTTATTACTTTCTTTACCCGTTTTGGCTGGAGCTATTACAATGCTATTAACGGATAGAAATTTTAATACTTCATTCTTTGATCCAAATGGCGGTGGCGATCCTGTTTTATACCAGCATTTATTT
>FTP62_2111_21726_4798
CTTATCTGGTATTCTTGCTCATTCTGGTGGTGCTGTTGACTTAGCAATTTTTAGTTTACATTTAGCTGGTATCTCGTCTATTTTAGGGGCTATCAATTTTATCGTAACTATTTTAAATATGCGTTGTCCAGGAATGACTGCCCACAGAACGCCTTTATTTGTATGAGCGGTTTTTATTACAGCTTTTCTTTTATTACTTTCTTTACCTGTTTTAGCTGGGGCTATCACAATGCTATTAACGGATAGAAATTTTAATACTTCATTCTTTGATCCAAATGGTGGTGGTGATCCTGTTTTATACCAGCATTTATTT
>FTP62_2111_11553_23329
TTGGTCTGGAATTTTAGCTCATTCTGGGGGTGCGGTAGATTTAGCTATTTTTAGCTTACATTTAGCCGGTATTTCTTCAATTTTAGGCGCTATCAATTTTATTGTAACGATATTAAATATGCGTTGTCCTGGAATGACTGCTCATAGAACGCCTTTATTTGTTTGAGCTGTTTTTATCACGGCTTTTCTGCTTTTACTCTCTCTTCCTGTTTTAGCTGGTGCTATCACTATGCTACTAACAGATAGGAATTTTAATACTTCCTTTTTCGATCCCAGCGGTGGCGGTGACCCAGTTTTGTACCAACCCTTATTT
>FTP62_2111_21118_25855
GTTATCTGGTATTTTAGCTCATTCGGGAGGTGCTGTTGATTTAGCAATTTTTAGTTTACATCTGGCCGGTATTTCATCTATTTTAGGGGCTATCAATTTTATCGTAACTATTTTAAATATGCGTTGTCCGGGAATGACTGCCCACAGAATGCCATTATTTGTATGAGCAGTTTTTATTACAGCTTTTCTTTTATTACTTTCTTTTCCCGTTTTGGCTGGAGCTATTACAATGCTATTAACGGATAGAAATTTTAATACTTCATTCTTTGATCCAAATGGCGGTGGCGATCCTGTTTTATACCAGCATTTATTT
>FTP62_2112_21303_8999
ATTATCTGGAATTCAGGCTCTTTCTGGGGGTTCATTTGTTGCTGCTTTTTATTCTTTACATTTACCTGGCGTTTCTTCAATTTTAGGAGCTATTAATTTTATTGTTACTATTACTAATATGCGAGCTCCAGGAATGGCAGCTCATCGTACTCCTTTATTTGTATGAGCTGTTTATATTACTGCTTTCTTATTTCTTTTGTCTTTACCTGTTTTAGCTGGTGCTATTACTATGTTGTTAACAGATCGTAACTTTAACACTTCATTTTTTGATTCAAATGGAGGAGGTGATCCAGTATTATATCAACATTTATTT
>FTP62_2112_23731_11095
GTTATCTGGTATTTTAGCTCATTCGGGTGGGGCTGTTGATTTAGCAATTTTTAGTTTACATCTGGCCGGTATTTCATCTATTTTAGGGGCTATCAATTTTATCGTAACTATTTTAAATATGCGTTGTCCGGGAATGACTGCCCACAGAACGCCATTATTTGTATGAGCAGTTTTTATTACAGCTTTTCTTTTATTACTTTCTTTACCCGTTTTGGCTGGAGCTATTACAATGCTATTAACGGATAGAAATTTTAATACTTCATTCTTTGATCCAAATGGCGGTGGCGATCCTGTTTTATACCAGCATTTATTT
>FTP62_2112_28306_14150
TTTATCTGGAATTTTAGCTCATTCTGGGGGTGCGGTAGATTTAGCTATTTTTAGCTTACATTTAGCCGGTATTTCTTCAATTTTAGGCGCTATCAATTTTATTGTAACGATATTAAATATGCGTTGCCCTGGAATGACTGCTCACAGAACGCCTTTATTTGTTTGAGCTGTTTTTATCACCGCTTTTTTGCTTTTACTTTCTCTTCCTGTTTTAGCTGGTGCTATCACTATGTTACTAACAGATAGGAATTTTAATACTTCCTTTTTTGATCCCAGCGGTGGCGGTGACCCAGTTTTGTACCAACACTTATTT
>FTP62_2112_28038_19915
GTTATCTGGTATTTTAGCTCATTCGGGTGGGGCTGTTGATTTAGCAATTTTTAGTTTACATTTGGCCGGTATTTCATCTATTTTAGGGGCTATCAATTTTATCGTAACTATTTTAAATATGCGTTGTCCGGGAATGACTGCCCACAGAACGCCATTATTTGTATGAGCAGTTTTTATTACAGCTTTTCTTTTATTACTTTCTTTACCCGTTTTGGCAGGAGCTATTACAATGCTATTAACGGATAGAAATTTTAATACTTCATTCTTTGATCCAAATGGCGGTGGCGATCCTGTTTTATACCAGCATTTATTT
>FTP62_2112_19271_20324
TTTGGCTGGTATACAGGCACATTCGGGTGGTTCTGTAGATTTAGCTATTTTTAGTTTACACGTAGCAGGAGTATCTTCAATTCTTGGTGCTGTTAATTTTATTGTAACAATTATGAATATGAGAGCACCTGGTATGACTGCTCATAGAACACCATTATTTGTTTGAGCCGTTTTCATAACTGCTTTTTTACTTTTATTATCTTTACCGGTTTTAGCAGGTGCAATAACTATGCTACTAACTGATAGAAACTTTAATACTGCTTTTTTTGATCCTAGTGGTGGAGGTGACCCTGTGTTATATCAACATTTATTT
>FTP62_2113_14707_11596
TTTATCTGGAATTTTAGCTCATTCTGGGGGTGCGGTAGATTTAGCTATTTTTAGCTTACATTTAGCCGGTATTTCTTCAATTTTAGGCGCTATCAATTTTATTGTAACGATATTAAATATGCGTTGCCCTGGAATGACTGCTCACAGAACGCCTTTATTTGTTTGAGCTGTTTTTATCACCGCTTTTTTGCTTTTACTTTCTCTTCCTGTTTTAGCTGGTGCTATCACTATGTTACTAACAGATAGGAATTTTAATACTTCCTTTTTTGATCCCAGCGGTGGCGGTGACCCAGTTTTGTACCAACACTTATTT
>FTP62_2113_17223_13747
ATTATCTGGTATTTTAGCACATTCTGGTGGTTCTGTTGACTGTGCGATTTACTCTCTACATTTAGCAGGTGTTTCTTCAATTCTTGGAGCAATTAATTTTATTGTAACTATTACTAATATGCGTGCACCTGGTATGACAGCTAATCGAACACCTTTATTTGTTTGAGCTGTTTATATTACAGCTTTTTTACTTTTACTTTCATTACCTGTTCTTGCTGGTGCCATCACAATGTTATTAACAGACCGTAATTTTAATACGTCATTTTTTGACCCAAATGCTGGAGGTGACCCTGTTTTATATCAACATCTATTC
>FTP62_2113_27423_21949
TTTGTCTGGAATTTTAGCTCATTCTGGGGGTGCGGTAGATTTAGCTATTTTTAGCTTACATTTAGCCGGTATTTCTTCAATTTTAGGTGCTATCAATTTTATTGTAACGATATTAAATATGCGTTGTCCTGGAATGACTGCTCATAGAACGCCTTTATTTGTTTGAGCTGTTTTTATCACGGCTTTTCTGCTTTTACTCTCTCTTCCTGTTTTAGCTGGTGCTATCACTATGCTACTAACAGATAGGAATTTTAATACTTCCTTTTTCGATCCCAGCGGTGGCGGTGACCCAGTTTTGTACCAACACTTATTT
>FTP62_2114_23307_7258
GTTATCTGGTATTTTAGCTCATTCGGGTGGGGCTGTTGATTTAGCAATTTTTAGTTTACATTTGGCCGGTATTTCATCTATTTTAGGGGCTATCAATTTTATCGTAACTATTTTAAATATGCGTTGTCCGGGAATGACTGCCCACAGAACGCCATTATTTGTATGAGCAGTTTTTATTACAGCTTTTCTTTTATTACTTTCTTTACCCGTTTTGGCAGGAGCTATTACAATGCTATTAACGGATAGAAATTTTAATACTTCATTCTTTGATCCAAATGGCGGTGGCGATCCTGTTTTATACCAGCATTTATTT
>FTP62_2114_8073_17596
GTTATCTGGTATTTTAGCTCATTCGGGTGGGGCTGTTGATTTAGCAATTTTTAGTTTACATCTGGCCGGTATTTCATCTATTTTAGGGGCTATCAATTTTATCGTAACTATTTTAAATATGCGTTGTCCGGGAATGACTGCCCACAGAACGCCATTATTTGTATGAGCGGTTTTTATTACAGCTTTTCTTTTATTACTTTCTTTACCCGTTTTGGCTGGAGCTATTACAATGCTACTAACGGATAGAAATTTTAATACTTCATTCTTTGATCCAAATGGCGGTGGCGATCCTGTTTTATACCAGCATTTATTT
>FTP62_2114_24983_23728
TTTGTCTGGAATTTTAGCTCATTCTGGGGGTGCGGTAGATTTAGCTATTTTTAGCTTACATTTAGCCGGTATTTCTTCAATTTTAGGTGCTATCAATTTTATTGTAACGATATTAAATATGCGTTGTCCTGGAATGACTGCTCATAGAACGCCTTTATTTGTTTGAGCTGTTTTTATCACGGCTTTTCTGCTTTTACTCTCTCTTCCTGTTTTAGCTGGTGCTATCACTATGCTACTAACAGATAGGAATTTTAATACTTCCTTTTTCGATCCCAGCGGTGGCGGTGACCCAGTTTTGTACCAACACTTATTT
>FTP62_1101_23211_18506
TTATCTGGTATTCTTGCTCATTCTGGTGGTGCTGTTGACTTAGCAATTTTTAGTTTACATTTAGCTGGTATCTCGTCTATTTTAGGGGCTATCAATTTTATCGTAACTATTTTAAATATGCGTTGTCCAGGAATGACTGCCCACAGAACGCCTTTATTTGTATGAGCGGTTTTTATTACAGCTTTTCTTTTATTACTTTCTTTACCTGTTTTAGCTGGGGCTATCACAATGCTATTAACGGATAGAAATTTTAATACTTCATTCTTTGATCCAAATGGTGGTGGTGATCCTGTTTTATACCAGCATTTATTT
>FTP62_1102_22950_14552
TTATCTGGTATTCTTGCTCATTCTGGTGGTGCTGTTGACTTAGCAATTTCTAGTTTACATTTAGCTGGTATCTCGTCTATTTTAGGGGCTATCAATTTTATCGTAACTATTTTAAATATGCGTTGTCCAGGAATGACTGCCCACAGAACGCCTTTATTTGTATGAGCGGTTTTTATTACAGCTTTTCTTTTATTACTTTCTTTACCTGTTTTAGCTGGGGCTATCACAATGCTATTAACGGATAGAAATTTTAATACTTCATTCTTTGATCCAAATGGTGGTGGTGATCCTGTTTTATACCAGCATTTATTT
>FTP62_1103_13089_8773
TTATCTGGTATTCTTGCTCATTCTGGTGGTGCTGTTGACTTAGCAATTTTTAGTTTACATTTAGCTGGTATCTCGTCTATTTTAGGGGCTATCAATTTTATCGTAACTATTTTAAATATGCGTTGTCCAGGAATGACTGCCCACAGAACGCCTTTATTTGTATGAGCGGTTTTTATTACAGCTTTTCTTTTATTACTTTCTTTACCTGTTTTAGCTGGAGCTATCACAATGCTATTAACGGATAGAAATTTTAATACTTCATTCTTTGATCCAAATGGTGGTGGTGATCCTGTTTTATACCAGCATTTATTT
>FTP62_2103_23376_10311
GTTATCTGGTATTTTAGCTCATTCGGGTGGGGCTGTTGATTTAGCAATTTTTAGTTTACATTTGGCCGGTATTTCATCTATTTTGGGGCTATCAATTTTATCGTAACTATTTTAAATATGCGTTGTCCGGGAATGACTGCCCACAGAACGCCATTATTTGTATGAGCAGTTTTTATTACAGCTTTTCTTTTATTACTTTCTTTACCCGTTTTGGCAGGAGCTATTACAATGCTATTAACGGATAGAAATTTTAATACTTCATTCTTTGATCCAAATGGCGGTGGCGATCCTGTTTTATACCAGCATTTATTT
>FTP62_2104_28202_17228
TTATCTGGTATTCTTGCTCATTCTGGTGGTGCTGTTGACTTAGCAATTTTTAGTTTACATTTAGCTGGTATCTCGTCTATTTTAGGGGCTATCAATTTTATCGTAACTATTTTAAATATGCGTTGTCCAGGAATGACTGCCCACAGAACGCCTTTATTTGTATGAGCGGTTTTTATTACAGCTTTTCTTTTATTACTTTCTTTACCTGTTTTAGCTGGAGCTATCACAATGCTATTAACGGATAGAAATTTTAATACTTCATTCTTTGATCCAAATGGTGGTGGTGACCCTGTTTTATACCAGCATTTATTT
>FTP62_2106_24230_7489
TTATCTGGTATTCTTGCTCATTCTGGTGGTGCTGTTGACTTAGCAATTTTTAGTTTACATTTAGCTGGTATCTCGTCTATTTTAGGGGCTATCAATTTTATCGTAACTATTTTAAATATGCGTTGTCCAGGAATGACTGCCCACAGAACGCCTTTATTTGTGTGAGCGGTTTTTATTACAGCTTTTCTTTTATTACTTTCTTTACCTGTTTTAGCTGGAGCTATCACAATGCTATTAACGGATAGAAATTTTAATACTTCATTCTTTGATCCAAATGGTGGTGGTGATCCTGTTTTATACCAGCATTTATTT
>deiner_1101_12118_52631
ATTACCAACTGTATAACGTTTTAGTAACATCACACGCTTTTCTTATGATTtttttCTTTGTTATGCCAACAGCTATCGGTGGCTTCGGTAATTGATTTGTTCCTATTTTAATCGGTGCTTGCGATATGTCTTTTCCTCGTTTAAATAACATTAGTTtttGATTATTGCCACCTTCGCTAATTTTACTATTATCTTCGTCCTTAGTTGAAGCTGGTGTTGGTTCTGGTTGGACCGTGTATCCAC
>deiner_1101_23052_95751
GTATCCACCATTATCTGGAATTCAAGCACATTCTGGTGGTTCTGTTGATTGTGCAATTTACTCGCTTCATTTAGCTGGTGTTTCTTCAATTTTAGGAGCTATCAACTTCATCGTTACAATTACTAATATGCGTGCTCCAGGAATGACAGCTAATCGAACTCCTTTGTTCGTTTGAGCCGTTTATATTACAGCGTTtttACTTTTGCTTTCTTTACCTGTGCTGGCTGGTGCAATCACAATGTTACTGACAGATCGTAATTTTAATACGTCCTTttttGATCCTAACGGTGGTGGTGATCC
>deiner_1101_28346_102471
GTATAACGTTTTAGTAACATCACACGCTTTTCTTATGATTtttttCTTTGTTATGCCAACAGCTATCGGTGGCTTCGGTAATTGATTTGTTCCTATTTTAATCGGTGCTTGCGATATGTCTTTTCCTCGTTTAAATAACATTAGTTtttGATTATTGCCACCTTCGCTAATTTTACTATTATCTTCGTCCTTAGTTGAAGCTGGTGTTGGTTCTGGTTGGACCGCGTATCCACCATTATCAGGAATTCAAGCACATTCTGGTGGTTCTGTTGATTGTGCAATTTACTCGCTTCATTTAGCTGGTGTTTCTTCAATTTTAGGAGCTATCAACTTCATCGTTACAATTACTAATATGCGTGCTCCAGGAATGACAGCTAATCGAACTCCTTTGTTCGTTTGAGCTGTTT
>deiner_1102_16259_162131
CTTTACTTCATCTTCGGTGCTTtttCTGGTGTTCTTGGGTTTGTTGTTTCAATGGTTATGCGTTTAGAATTAAGTCAAGCAGGTGATGCGTTTCTTTCTGGTAATTACCAACTGTATAACGTTTTAGTAACATCACACGCTTTTCTTATGATTtttttCTTTGTTATGCCAACAGCTATCGGTGGCTTTGGTAATTGATTTGTTCCTATTTTAATCGGTGCTTGCGATATGTCTTTTCCTCGTTTAAATAACATTAGTTtttGATTATTGCCACCTTCGCTAATTTTACTATTATCTTCGTCCTTAGTTGAAGCTGGTGTTGGTTCTGGTTGGAC
>deiner_1102_3427_169881
CGTTTAAATAACATTAGTTtttGATTATTACCACCTTCCTTAATTTTACTATTATCTTCATCGTTAGTTGAAGCTGGTGTAGGTTCTGGTTGAACAGTTTACCCACCATTGTCTGGAATTCAAGCACATTCTGGTGGTTCCGTTGATTGTGCTATTTATTCCCTTCACCTAGCTGGTGTTTCTTCAATTTTAGGAGCAATCAATTTC
>deiner_1102_3873_109581
TCTTCGTCCTTAGTTGAAGCTGGTGTTGGTTCTGGTTGGACCGTGTATCCACCATTATCTGGAATTCAAGCACATTCTGGTGGTTCTGTTGATTGTGCAATTTACTCGCTTCATTTAGCTGGTGTTTCTTCAATTTTAGGAGCTATCAACTTCATCGTTACAATTACTAATATGCGTGCTCCAGGAATGACAGCTAATCGAACTCCTTTGTTCGTTTGAGCCGTTTATATTACAGCGTTtttACTTTTGCTTTCTTTACCTGTGCTGGCTGGTGCAATCACAATGTTACTG
>deiner_1103_17440_74951
ATCCACCATTATCTGGAATTCAAGCACATTCTGGTGGTTCTGTTGATTGTGCAATTTACTCGCTTCATTTAGCTGGTGTTTCTTCAATTTTAGGAGCTATCAACTTCATCGTTACAATTACTAATATGCGTGCTCCAGGAATGACAGCTAATCGAACTCCTTTGTTCGTTTGAGCCGTTTATATTACAGCGTTtttACTTTTGCTTTCTTTACCTGTGCTGGCT
>deiner_1103_18927_37911
CATCACACGCTTTTCTTATGATTtttttCTTTGTGATGCCAACAGCTATCGGTGGTTTTGGTAATTGATTTGTTCCTATTTTAATCGGTGCTTGCGATATGTCTTTTCCTCGTTTAAATAACATTAGTTtttGATTATTACCACCTTCCTTAATTTTACTATTATCTTCATCGTTAGTTGAAGCTGGTGTAGGTTCTGGTTGAACAGTTTACCCACCATTGTCTGGAATTCAAGCACATTCTGGTGGTTCCGTTGATTGTGCTATTTATTCCCTTCATCTAGCTGGTGTTTCTTCAATTTTAGGAGCAATCAATTTCATCGTTACAATTACTAATATG
>deiner_1103_21941_124391
GGTTGGACCGTGTATCCACCATTATCAGGAATTCAAGCGCATTCTGGTGGTTCTGTTGATTGTGCAATTTACTCGCTTCATTTAGCTGGTGTTTCTTCAATTTTAGGAGCTATCAATTTCATCGTTACAATTACTAATATGCGTGCTCCAGGAATGACAGCTAATCGAACTCCTTTGTTCGTTTGAGCTGTTTATATTACAGCGTTtttACTTTTGCTTTCTTTACCTGTGCTGGCTGGTGCAA
>deiner_1104_8566_258661
GTTtttGATTATTGCCACCTTCGCTAATTTTACTATTATCTTCGTCCTTAGTTGAAGCTGGTGTTGGTTCTGGTTGGACCGTGTATCCACCATTATCAGGAATTCAAGCGCATTCTGGTGGTTCTGTTGATTGTGCAATTTACTCGCTTCATTTAGCTGGTGTTTCTTCAATTTTAGGAGCTATCAATTTCATCGTTACAATTACTAATATGCGTGCTCCAGGAATGACAGCTAATCGAACTCCTTTGTTCGTTTGAGCTGTTTATATTACAGCGTTtttACTTTTGCTTTCTTTACCTGTGCTGGCTGGTGCAATCACCATGTTACTGAC
>deiner_1105_18948_242971
GTGTAGGTTCTGGTTGAACAGTTTACCCACCATTGTCTGGAATTCAAGCACATTCTGGTGGTTCCGTTGATTGTGCTATTTATTCCCTTCATCTAGCTGGTGTTTCTTCAATTTTAGGAGCAATCAATTTCATCGTTACAATTACTAATATGCGTGCTCCAGGAATGACTGCTAATCGAACTCCCTTGTTCGTTTGAGCTGTTTATATTACAGCTTttttACTTTTGCTTTCTTTACCTGTGCTTGCTGGTGCAATCACAATGTTGCTGACAGACCGTAATTTTAACACGTCTTtttttGACC
>deiner_1105_19112_159481
GTCTTTTCCTCGTTTAAATAACATTAGTTtttGATTATTGCCACCTTCGCTAATTTTACTATTATCTTCGTCCTTAGTTGAAGCTGGTGTTGGTTCTGGTTGGACCGTGTATCCACCATTATCAGGAATTCAAGCGCATTCTGGTGGTTCTGTTGATTGTGCAATTTACTCGCTTCATTTAGCTGGTGTTTCTTCAATTTTAGGAGCTATCAATTTCATCGTTACAATTACTAATATGCGTGCTCCAGGAATGACAGCTAATCGAACTCCTTTGTTCGTTTGAGCTGTTTATATT
>deiner_1106_10171_271891
TCTTCGGTGCTTtttCTGGTGTTCTTGGGTTTGTTGTTTCAATGGTTATGCGTTTAGAATTAAGTCAAGCAGGTGATGCGTTTCTTTCTGGTAATTACCAACTGTATAACGTTTTAGTAACATCACACGCTTTTCTTATGATTtttttCTTTGTTATGCCAACAGCTATCGGTGGCTTCGGTAATTGATTTGTTCCTATTTTAATCGGTGCTTGCGATATGTCTTTTCCTCGTTTAAATAACATTAGTTtttGATTATTGCCACCTTCGCTAATTTTACTATTATCTTCGTCCTTAGTTGAAGCTGGTGTTGGTTCTGGTTGGACCGTGTATCCACCATTATCAGGAATTCAAGCACATTCTGGTGG
>deiner_1106_13491_86311
TCTTTCTGGTAATTACCAACTGTATAACGTTTTAGTAACATCACACGCTTTTCTTATGATTtttttCTTTGTTATGCCAACAGCTATCGGTGGCTTTGGTAATTGATTTGTTCCTATTTTAATCGGTGCTTGCGATATGTCTTTTCCTCGTTTAAATAACATTAGTTtttGATTATTGCCACCTTCGCTAATTTTACTATTATCTTCGTCCTTAGTTGAAGCTGGTGTTGGTTCTGGTTGGACCGTGTATCCACCATTATCTGGAATTCAAGCACATTCTGGTGGTTCTGTTG
>deiner_1107_26372_80691
CCCTTCATCTAGCTGGTGTTTCTTCAATTTTAGGAGCAATCAATTTCATCGTTACAATTACTAATATGCGTGCTCCAGGAATGACTGCTAATCGAACTCCCTTGTTCGTTTGAGCTGTTTATATTACAGCTTttttACTTTTGCTTTCTTTACCTGTGCTTGCTGGTGCAATCACAATGTTGCTGACAGACCGTAATTTTAACAC
>deiner_1109_13383_202861
CTTTACTTCATCTTCGGTGCTTtttCTGGTGTTCTTGGGTTTGTTGTTTCAATGGTTATGCGTTTAGAATTAAGTCAAGCAGGTGATGCGTTTCTTTCTGGTAATTACCAACTGTATAACGTTTTAGTAACATCACACGCTTTTCTTATGATTtttttCTTTGTTATGCCAACAGCTATCGGTGGCTTCGGTAATTGATTTGTTCCTATTTTAATCGGTGCTTGCGATATGTCTTTTCCTCGTTTAAATAACATTAGTTtttGATTATTGCCACCTTCGCTAATTTTACTATTATCTTCGTCCTTAGTTGAAGCTGGTGTTGGTTCTGGTTGGACCGTGTATCCACCATTATCAGGAATTCAAGCACATTCTGGTGGTTCTGTTGATTGTGCAATTTACTCGCTTCATTTAGCTGGTGTTTCTTCAATTTTAGGA
>deiner_1111_3345_157711
TGCCAACAGCTATCGGTGGTTTTGGTAATTGATTTGTTCCTATTTTAATCGGTGCTTGCGATATGTCTTTTCCTCGTTTAAATAACATTAGTTtttGATTATTACCACCTTCCTTAATTTTACTATTATCTTCATCGTTAGTTGAAGCTGGTGTAGGTTCTGGTTGAACAGTTTACCCACCATTGTCTGGAATTCAAGCACATTCTGGT
>deiner_1112_15151_119941
GTGTATCCACCATTATCTGGAATTCAAGCACATTCTGGTGGTTCTGTTGATTGTGCAATTTACTCGCTTCATTTAGCTGGTGTTTCTTCAATTTTAGGAGCTATCAACTTCATCGTTACAATTACTAATATGCGTGCTCCAGGAATGACAGCTAATCGAACTCCTTTGTTCGTTTGAGCCGTTTATATTACAGCGTTtttACTTTTGCTTTCTTTACCTGTGCTGGCTGGTGCAATCACAATGTTACTGACAGATCGTAATTTTAATACGTCCTTttttGATCCTAACGGTGGTGGTG
>deiner_1112_19366_188141
CGCTTTACTTCATCTTCGGTGCTTtttCTGGTGTTCTTGGGTTCGTTGTGTCAATGATTATGCGTTTAGAATTAAGTCAAGCGGGTGATGCTTTTCTTTCTGGTAATTATCAATTGTATAACGTTTTAGTAACATCACACGCTTTTCTTATGATTtttttCTTTGTGATGCCAACAGCTATCGGTGGTTTTGGTAATTGATTTGTTCCTATTTTAATCGGTGCTTGCGATATGTCTTTTCCTCGTTTAAATAACATTAGTTtttGATTATTACCACCT
>deiner_1112_21757_110331
GTCAAGCGGGTGATGCTTTTCTTTCTGGTAATTATCAATTGTATAACGTTTTAGTAACATCACACGCTTTTCTTATGATTtttttCTTTGTGATGCCAACAGCTATCGGTGGTTTTGGTAATTGATTTGTTCCTATTTTAATCGGTGCTTGCGATATGTCTTTTCCTCGTTTAAATAACATTAGTTCTTGATTATTACCACCTTCCTTAATTTTACTATTATCTTCATCGTTAGTTGAAGCTGGTGTAGGTTCTGGTTGAACAGTTTACCCACCATTGTCTGGAATTCAAGCACATTCTGGTGGTTCCGTTGATTGTGCTATTTATTCCCTTCATCTAGCTGGTGTTTCTTCAATTTTAGGAGCAATCAATTTCATCGTTACAATTACTAATATGCGTGCTCCAGGAATGACTGCTAATCGAACTCCCTTGTTCGTTTGAGCTGTTTATATTACAGCTTttttACTTTTGCTT
>deiner_1112_25559_242311
CTGTATAACGTTTTAGTAACATCACACGCTTTTCTTATGATTtttttCTTTGTTATGCCAACAGCTATCGGTGGCTTCGGTAATTGATTTGTTCCTATTTTAATCGGTGCTTGCGATATGTCTTTTCCTCGTTTAAATAACATTAGTTtttGATTATTGCCACCTTCGCTAATTTTACTATTATCTTCGTCCTTAGTTGAAGCTGGTGTTGGTTCTGGTTGGACCGTGTATCCACCATTATCAGGAATTCAAGCGCATTCTGGTGGTTCTGTTGATTGTGCAATTTACTCGCTTCATTTAGCTGGTGTTTCTTCAATTTTAGGAGCTATCAATTTCATCGTTACAATTACTAATA
>deiner_1112_27931_100681
AATAACATTAGTTtttGATTATTACCACCTTCCTTAATTTTACTATTATCTTCATCGTTAGTTGAAGCTGGTGTAGGTTCTGGTTGAACAGTTTACCCACCATTGTCTGGAATTCAAGCACATTCTGGTGGTTCCGTTGATTGTGCTATTTATTCC
>deiner_1112_5033_205571
ATTACCAACTGTATAACGTTTTAGTAACATCACACGCTTTTCTTATGATTtttttCTTTGTTATGCCAACAGCTATCGGTGGCTTCGGTAATTGATTTGTTCCTATTTTAATCGGTGCTTGCGATATGTCCTTTCCTCGTTTAAATAACATTAGTTtttGATTATTGCCACCTTCGCTAATTTTACTATTATCTTCGTCCTTAGTTGAAGCTGGTGTTGGTTCTGGTTGGACCGTGTATCCACCATTATCAGGAATTCAAGCGCATTCTGGT
>deiner_1113_24427_108351
GCTTTACTTCATCTTCGGTGCTTtttCTGGTGTTCTTGGGTTTGTTGTTTCAATGGTTATGCGTTTAGAATTAAGTCAAGCAGGTGATGCGTTTCTTTCTGGTAATTACCAACTGTATAACGTTTTAGTAACATCACACGCTTTTCTTATGATTtttttCTTTGTTATGCCAACAGCTATCGGTGGCTTCGGTAATTGATTTGTTCCTATTTTAATCGGTGCTTGCGATATGTCTTTTCCTCGTTTAAATAACATTAGTTtttGATTATTGCCACCTTCGCTAATTTTACTATTATCTTCGCCTTAGTTGAAGCTGGTG
>deiner_1113_9279_160081
CACCATTATCTGGAATTCAAGCACATTCTGGTGGTTCTGTTGATTGTGCAATTTACTCGCTTCATTTAGCTGGTGTTTCTTCAATTTTAGGAGCTATCAACTTCATCGTTACAATTACTAATATGCGTGCTCCAGGAATGACAGCTAATCGAACTCCTTTGTTCGTTTGAGCCGTTTATATTACAGCGTTtttACTTTTGCTTTCTTTACCTGTGCTGGCTGGTGCAATCACAATGTTACTGACAGATCGTAATTTTAATACGTCCTTttttGATCCTAACGGTGGTGG
>deiner_1114_10361_240731
CTTTACTTCATCTTCGGTGCTTtttCTGGTGTTCTTGGGTTCGTTGTGTCAATGATTATGCGTTTAGAATTAAGTCAAGCGGGTGATGCTTTTCTTTCTGGTAATTATCAATTGTATAACGTTTTAGTAACATCACACGCTTTTCTTATGATTtttttCTTTGTGATGCCAACAGCTATCGGTGGTTTTGGTAATTGATTTGTTCCTATT
>deiner_1114_18316_269361
GTTCTGGTTGGACCGTTTACCCTCCATTGTCAGGAATTCAAGCACATTCCGGTGGTTCTGTTGATTGTGCTATTTATTCGCTTCATCTAGCTGGTGTTTCTTCGATTTTAGGAGCAATCAACTTCATCGTTACAATCACTAACATGCGTGCTCCAGGAATGACTGCTAATCGAACTCCTTTGTTCGTTTGAGCTGTTTATATTACAGCATTtttACTCTTGCTCTC
>deiner_2101_18732_79071
TTTTACTATTATCTTCGTCCTTAGTTGAAGCTGGTGTTGGTTCTGGTCGGACCGTTTATCCACCATTATCAGGAATTCAAGCGCATTCTGGTGGTTCTGTTGATTGTGCAATTTACTCGCTTCATTTAGCTGGTGTTTCTTCAATTTTAGGAGCTATCAATTTCATCGTTACAATTACTAATATGCGTGCTCCAGGAATGACAGCTAATCGAACTCCTTTGTTCGTTTGAGCTGTTTATATTACAGCGTTtttACTTTTGCTTTCTTTACCTGTGCTGGCTGGTGCAATCACCATGTTACTGACAGATCGTAATTTTAATACGTCCTTttttGATCCTAACAGTGGTGG
>deiner_2103_14057_232681
ATTGCCACCTTCGCTAATTTTACTATTATCTTCGTCCTTAGTTGAAGCTGGTGTTGGTTCTGGTTGGACCGTGTATCCACCATTATCAGGAATTCAAGCGCATTCTGGTGGTTCTGTTGATTGTGCAATTTACTCGCTTCATTTAGCTGGTGTTTCTTCAATTTTAGGAGCTATCAATTTCATCGTTACAATTACTAATATGCGTGCTCCAGGAATGACAGCTAATCGAACTCCTTTGTTCGTTTGAGCTGTTTATATT
>deiner_2103_15780_173331
CAGCTATCGGTGGCTTCGGTAATTGATTTGTTCCTATTTTAATCGGTGCTTGCGATATGTCTTTTCCTCGTTTAAATAACATTAGTTtttGATTATTGCCACCTTCGCTAATTTTACTATTATCTTCGTCCTTAGTTGAAGCTGGTGTTGGTTCTGGTTGGACCGTGTATCCACCATTATCAGGAATTCAAGCACATTCTGGTGGTTCTGTTGATTGTGCAATTTACTCGCTTCATTTAGCTGGTGTTTCTTCAATTTTAGGAGCTATCAACTTCATCGTTACAATTACTAATATGCGTGCTCCAGGAATGACAGCTAATCGAACTCCTTTGTTCGTTTGAGCTGTTTATATTACAGCGTTtttAC
>deiner_2103_16678_131231
ATTTACTCGCTTCATTTAGCTGGTGTTTCTTCAATTTTAGGAGCTATCAATTTCATCGTTACAATTACTAATATGCGTGCTCCAGGAATGACAGCTAATCGAACTCCTTTGTTCGTTTGAGCTGTTTATATTACAGCGTTtttACTTTTGCTTTCTTTACCTGTGCTGGCTGGTGCAATCACCATGTTACTGACAGATCGTAATTTTAATACGTCCTTttttGATCCTAACGGTGGTGGTGATCCTGTTT
>deiner_2103_23583_150571
TGGTTGGACCGTGTATCCACCATTATCTGGAATTCAAGCACATTCTGGTGGTTCTGTTGATTGTGCAATTTACTCGCTTCATTTAGCTGGTGTTTCTTCAATTTTAGGAGCTATCAACTTCATCGTTACAATTACTAATATGCGTGCTCCAGGAATGACAGCTAATCGAACTCCTTTGTTCGTTTGAGCCGTTTATATTACAGCGTTtttACTTTTGCTTTCTTTACCTGTGCTGGCTGGTGCAATCACAATG
>deiner_2104_17637_181041
GAATTCAAGCACATTCTGGTGGTTCTGTTGATTGTGCAATTTACTCGCTTCATTTAGCTGGTGTTTCTTCAATTTTAGGAGCTATCAACTTCATCGTTACAATTACTAATATGCGTGCTCCAGGAATGACAGCTAATCGAACTCCTTTGTTCGTTTGAGCTGTTTATATTACAGCGTTtttACTTTTGCTTTCTTTACCTGTGCTGGCTGGTGCAATCACAATGTTACTGACAGATCGTAATTTTAATACGTCCTTttttGATCCTAACGGTGGTGGTG
>deiner_2104_19538_59061
GGTTGGACCGTGTATCCACCATTATCTGGAATTCAAGCACATTCTGGTGGTTCTGTTGATTGTGCAATTTACTCGCTTCATTTAGCTGGTGTTTCTTCAATTTTAGGAGCTATCAACTTCATCGTTACAATTACTAATATGCGTGCTCCAGGAATGACAGCTAATCGAACTCCTTTGTTCGTTTGAGCCGTTTATATTACAGCGTTtttACTTTTGCTTTCTTTACCTGTGCTGGCTGGTGCAATCACAATGTTACTGACAGATCGTAATTTTAATACGTCCTTttttGATCCTAACGGTGGTGGTGATCCTGTTTTGTACCAACATTTGTTCTGATTttttG
>deiner_2105_17841_185811
TGGTTGGACCGTGTATCCACCATTATCAGGAATTCAAGCACATTCTGGTGGTTCTGTTGATTGTGCAATTTACTCGCTTCATTTAGCTGGTGTTTCTTCAATTTTAGGAGCTATCAACTTCATCGTTACAATTACTAATATGCGTGCTCCAGGAATGACAGCTAATCGAACTCCTTTGTTCGTTTGAGCTGTTTATATT
>deiner_2105_18908_244691
CATTCCGGTGGTTCTGTTGATTGTGCTATTTATTCGCTTCATCTAGCTGGTGTTTCTTCGATTTTAGGAGCAATCAACTTCATCGTTACAATCACTAACATGCGTGCTCCAGGAATGACTGCTAATCGAACTCCTTTGTTCGTTTGAGCTGTTTATATTACAGCATTtttACTTTTGCTCTCCTTACCTGTGCTTGCTGGTGCAATCACAATGTTACTGACAGACCGTAATTTTAACACATCTTtttttGATCCTAATGGTGGAGGTGACCCTGTTTTGTAC
>deiner_2105_20283_171181
CTTATGATTtttttCTTTGTTATGCCAACAGCTATCGGTGGCTTCGGTAATTGATTTGTTCCTATTTTAATCGGTGCTTGCGATATGTCTTTTCCTCGTTTAAATAACATTAGTTtttGATTATTGCCACCTTCGCTAATTTTACTATTATCTTCGTCCTTAGTTGAAGCTGGTGTTGGCTCTGGTTGGACCGTGTATCCACCATTATCAGGAATTCAAGCG
>deiner_2106_12301_231581
GTTCTTGGGTTTGTTGTTTCAATGGTTATGCGTTTAGAATTAAGTCAAGCAGGTGATGCGTTTCTTTCTGGTAATTACCAACTGTATAACGTTTTAGTAACATCACACGCTTTTCTTATGATTtttttCTTTGTTATGCCAACAGCTATCGGTGGCTTTGGTAATTGATTTGTTCCTATTTTAATCGGTGCTTGCGATATGTCTTTTCCT
>deiner_2106_7304_217571
ACGTTTTAGTAACATCACACGCTTTTCTTATGATTtttttCTTTGTTATGCCAACAGCTATCGGTGGCTTCGGTAATTGATTTGTTCCTATTTTAATCGGTGCTTGCGATATGTCTTTTCCTCGTTTAAATAACATTAGTTtttGATTATTGCCACCTTCGCTAATTTTACTATTATCTTCGTCCTTAGTTGAAGCCGGTGTTGGTTCTGGTTGGACCGTGTATCCACCATTATCAGGAATTCAAGCACATTCTGGTGGTTCTGTTGATTGTGCAATTTACTCGCTTCATTTAGCTGGTGTTTCTTCAATTTTAGGAGCTATCAACTTCATCGTTACAATTACTAATATGCGTGCTCCAGGAATGACAGCTAATCGAACTCCTTTGTTCGTTTGAGCTGTTTAT
>deiner_2108_13560_260681
TTTTAGGAGCAATCAATTTCATCGTTACAATTACTAATATGCGTGCTCCAGGAATGACTGCTAATCGAACTCCCTTGTTCGTTTGAGCTGTTTATATTACAGCTTttttACTTTTGCTTTCTTTACCTGTGCTTGCTGGTGCAATCACAATGTTGCTGACAGACCGTAACTTTAACACGTCTTtttttGACCCTAACGGTGGTGGTG
>deiner_2108_14684_81911
CTTTACTTCATCTTCGGTGCTTtttCTGGTGTTCTTGGGTTTGTTGTTTCAATGGTTATGCGTTTAGAATTAAGTCAAGCAGGTGATGCGTTTCTTTCTGGTAATTACCAACTGTATAACGTTTTAGTAACATCACACGCTTTTCTTATGATTtttttCTTTGTTATGCCAACAGCTATCGGTGGCTTCGGTAATTGATTTGTTC
>deiner_2108_17078_204341
TGTATCCACCATTATCAGGAATTCAAGCACATTCTGGTGGTTCTGTTGATTGTGCAATTTACTCGCTTCATTTAGCTGGTGTTTCTTCAATTTTAGGAGCTATCAACTTCATCGTTACAATTACTAATATGCGTGCTCCAGGAATGACAGCTAATCGAACTCCTTTGTTCGTTTGAGCTGTTTATATTACAGCGTTtttACTTTTGCTTTCTTTACCTGTGCTGGCTGGTGCAATCACAATGTTACTGACAGATCGTAATTTTAATACGTCCTTttttGATCCTAACGGTGGTGGTGATCCTGTTTTGTACCAACATT
>deiner_2108_19570_115381
ATTACCAACTGTATAACGTTTTAGTAACATCACACGCTTTTCTTATGATTtttttCTTTGTTATGCCAACAGCTATCGGTGGCTTTGGTAATTGATTTGTTCCTATTTTAATCGGTGCTTGCGATATGTCTTTTCCTCGTTTAAATAACATTAGTTtttGATTATTGCCACCTTCGCTAATTTTACTATTATCTTCGTCCTTAGTTGAAGCTGGTGTTGGTTCTGGTTGGACCGTGTATCCA
>deiner_2109_16519_99031
GGTTGGACCGTGTATCCACCATTATCAGGAATTCAAGCACATTCTGGTGGTTCTGTTGATTGTGCAATTTACTCGCTTCATTTAGCTGGTGTTTCTTCAATTTTAGGAGCTATCAACTTCATCGTTACAATTACTAATATGCGTGCTCCAGGAATGACAGCTAATCGAACTCCTTTGTTCGTTTAAGCTGTTTATATTACAGCGTTtttACTTTTGCTTTCTTTACCTGTGCTGGCTGGTGCAATCACAATGTTACTGACAGATCGTAATTTTAATACGTCCTTttttGATCCTAACGGTGGTGGTGATCCTGTTT
>deiner_2109_20732_170421
ATTACCAACTGTATAACGTTTTAGTAACATCACACGCTTTTCTTATGATTtttttCTTTGTTATGCCAACAGCTATCGGTGGCTTTGGTAATTGATTTGTTCCTATTTTAATCGGTGCTTGCGATATGTCTTTTCCTCGTTTAAATAACATTAGTTtttGATTATTGCCACCTTCGCTAATTTTACTATTATCTTCGTCCTTAGTTGAAGCTGGTGTTGGTTCTGGTTGGACCGTGTA
>deiner_2109_3618_129791
GGTGTTGGTTCTGGTTGGACCGTGTATCCACCATTATCAGGAATTCAAGCGCATTCTGGTGGTTCTGTTGATTGTGCAATTTACTCGCTTCATTTAGCTGGTGTTTCTTCAATTTTAGGAGCTATCAATTTCATCGTTACAATTACTAATATGCGTGCTCCAGGAATGACAGCTAATCGAACTCCTTTGTTCGTTTGAGCTGTTTATATTACAGCGTTtttACTTTTGCTTTCTTTACCTGTGCTGGCTGGTGCAATCAC
>deiner_2110_14943_237611
GCCAACAGCTATCGGTGGCTTCGGTAATTGATTTGTTCCTATTTTAATCGGTGCTTGCGATATGTCTTTTCCTCGTTTAAATAACATTAGTTtttGATTATTGCCACCTTCGCTAATTTTACTATTATCTTCGTCCTTAGTTGAAGCTGGTGTTGGTTCTGGTTGGACCGTGTATCCACCATTATCAGGAATTCAAGCGCATTCTGGTGGCTCTGTTGATTGTGCAATTTACTCGCTTCATTTAGCTGGTGTTTCTTCAATTTTAGGAGCTATCAATTTCATCGTTACAATTACTAATA
>deiner_2111_22824_207721
GTGTATCCACCATTATCAGGAATTCAAGCGCATTCTGGTGGTTCTGTTGATTGTGCAATTTACTCGCTTCATTTAGCTGGTGTTTCTTCAATTTTAGGAGCTATCAATTTCATCGTTACAATTACTAATATGCGTGCTCCAGGAATGACAGCTAATCGAACTCCTTTGTTCGTTTGAGCTGTTTATATTACAGCGTTtttACTTTTGCTTTCTTTACCTGTGCTGGCT
>deiner_2111_7133_262421
CATCACACGCTTTTCTTATGATTtttttCTTTGTTATGCCAACAGCTATCGGTGGCTTCGGTAATTGATTTGTTCCTATTTTAATCGGTGCTTGCGATATGTCTTTTCCTCGTTTAAATAACATTAGTTtttGATTATTGCCACCTTCGCTAATTTTACTATTATCTTCGTCCTTAGTTGAAGCTGGTGTTGGTTCTGGTTGGACCGTGTATCCACCATTATCAGGAATTCAAGCACATTCTGGTGGTT
>deiner_2114_12154_56191
GTCTTTTCCTCGTTTAAATAACATTAGTTtttGATTATTGCCACCTTCGCTAATTTTACTATTATCTTCGTCCTTAGTTGAAGCTGGTGTTGGTTCTGGTTGGACCGTGTATCCACCATTATCTGGAATTCAAGCACATTCTGGTGGTTCTGTTGATTGTGCAATTTACTCGCTTCATTTAGCTGGTGTTTCTTCAATTTTAGGAGCTATCAACTTCATCGTTACAATTACTAATATGCGTGCTCCAGGAATGACAGCTAATCGAACTCCTTTGTTCGTTTGAGCCGTTTATATTACAGCGTTtttACTTTTGCTTTCTTTACCTGTGCTGGCTGGTGCAATCACAATGTTACTGACAGATCGTAATTTTAATACGTCCTTttttGATCCTAACGG
>deiner_2114_8059_69911
CCTTATGATTtttttCTTTGTTATGCCAACAGCTATCGGTGGCTTTGGTAATTGATTTGTACCTATTTTGATCGGTGCTTGCGATATGTCTTTTCCTCGTTTAAATAACATTAGTTtttGATTATTGCCTCCTTCGCTAATTTTACTATTATCTTCATCCTTAGTTGAAGCTGGTGTTGGTTCTGGTTGAACAGTGTATCCACCATTATCTGGAATTCAAGCACACTCTGGTGGTTCTGTTGATTGTGCAATTTACTCGCTTCATTTAGCTGGTGTTTCTTCAATTTTAGGAGCTATCAACTTCATCGTTACAATTACTAATATGCGTGCTCCAGGAATGACTGCTAATCGAACTCCTTTGTTCGTTTGAGCTGTTTATATT
>FB-Rl_A42_ASV3845_99
GACTCTATATCTTATTTTTGGTGCTATTTCCGGTCTCATTGGTCTTATTTTCTCAATGGCTATTCGTTTAGAACTTTCTCAGCCCGGTAATGCTTTCCTTGATGGAAATTATCAATTGTACAATGTACTCGTAACGGCTCATGCTTTCATTATGATTTTCTTTATGGTAATGCCTAGTCTTATTGGTGGTTTTGGTAATTGGATGGTTCCTATCATGATAGGTGCTCCAGATATGGCTTTTCCTCGTTTGAATAATATCTCATTCTGGCTTTTACCTCCGGCTTTACTTTTACTTTTCTCTTCTTCTTTAGTTGAAGTAGGTGCTGGTACTGGTTGGACAGTTTATCCTCCTTTGAGT
>FB-Rm_F62_ASV6582_27
TACACTTTATCTTATTTTCGGTGCTATTTCTGGTCTTATAGGACTTATCTTTTCTATGGCTATTCGTCTAGAGCTTTCTCAACCTGGGAACGCATTTTTAGATGGTAACTACCAACTTTACAATGTTCTTGTAACTGCACATGCTTTCATTATGATTTTTTTTATGGTAATGCCCAGCCTTATTGGTGGCTTTGGAAACTGGATGGTTCCAATAATGATTGGTGCTCCGGATATGGCCTTTCCTCGTTTAAATAACATTTCATTCTGGCTTTTACCCCCAGCCTTATTACTACTTTTTGCTTCATCTCTAGTAGAGGTTGGTGCAGGAACTGGTTGGACCGTTTATCCGCCTCTTAGT
>FB-Rn_F55_ASV3845_99
GACTCTATATCTTATTTTTGGTGCTATTTCCGGTCTCATTGGTCTTATTTTCTCAATGGCTATTCGTTTAGAACTTTCTCAGCCCGGTAATGCTTTCCTTGATGGAAATTATCAATTGTACAATGTACTCGTAACGGCTCATGCTTTCATTATGATTTTCTTTATGGTAATGCCTAGTCTTATTGGTGGTTTTGGTAATTGGATGGTTCCTATCATGATAGGTGCTCCAGATATGGCTTTTCCTCGTTTGAATAATATCTCATTCTGGCTTTTACCTCCGGCTTTACTTTTACTTTTCTCTTCTTCTTTAGTTGAAGTAGGTGCTGGTACTGGTTGGACAGTTTATCCTCCTTTGAGT
>FB-Rx_F65old_ASV6869_24
TACACTTTATCTCATTTTTGGTGCTATATCTGGTCTTATTGGTCTTATATTTTCTATGGCTATACGTCTAGAACTTTCACAGCCGGGAAATGCTTTTTTAGATGGTAATTATCAACTTTACAATGTTTTAGTAACGGCCCATGCTTTTATTATGATTTTCTTTATGGTAATGCCTAGTTTAATTGGTGGTTTTGGTAATTGGATGGTACCTATCATGATTGGTGCTCCAGATATGGCTTTTCCTCGTTTAAATAATATATCTTTTTGGCTTTTACCGCCAGCTCTTTTACTGCTTTTTTCTTCTTCTCTTGTTGAAGTTGGTGCTGGTACTGGTTGGACTGTTTATCCTCCGCTTTCA
>FB-Rx_F65old_ASV13478_3
ATCATAAAGATATTGGTACACTTTATCTCATTTTTGGTGCTATATCTGGTCTTATTGGTCTTATATTTTCTATGGCTATACGTCTAGAACTTTCACAGCCGGGAAATGCTTTTTTAGATGGTAATTATCAACTTTACAATGTTTTAGTAACGGCCCATGCTTTTATTATGATTTTCTTTATGGTAATGCCTAGTTTAATTGGTGGTTTTGGTAATTGGATGGTACC
>FB-Rz_A17_ASV4847_59
TACACTGTATCTTATTTTTGGTGCTATTTCTGGTCTTATTGGTCTTATATTTTCTATGGCTATTCGTTTAGAATTGTCTCAACCTGGAAATGCTTTTCTAGATGGTAATTATCAGCTTTACAATGTTCTTGTAACAGCCCATGCCTTTATTATGATCTTTTTTATGGTTATGCCAAGTCTTATTGGTGGCTTTGGTAACTGGATGGTGCCTATTATGATTGGTGCTCCAGATATGGCATTTCCTCGTTTAAATAATATCTCTTTTTGGCTTCTACCTCCAGCTTTATTATTACTTTTTGCTTCTTCTTTAGTTGAGGTCGGTGCCGGTACTGGTTGGACAGTGTATCCTCCTCTTAGT
>FB-Rz_A17_ASV11673_5
TACTCTTTATCTTATCTTTGGTGCTATCTCTGGACTTATTGGACTTATGTTTTCTATGGCTATTCGCTTGGAACTTTCTCAACCTGGGAACGCTTTTTTAGATGGTAACTATCAGCTTTATAATGTGCTCGTAACAGCCCATGCTTTTATTATGATTTTCTTTATGGTAATGCCTAGTTTAATCGGTGGGCTTGGTAACTGGATGGTTCCTATTATGATTGGGGCTCCAGATATGGCGTTTCCTCGTTTAAATAATATATCTTTCTGGTTATTGCCCCCAGCTCTGCTATTACTTTTCGCGTCTTCTTTGGTTGAAGTTGGTGCTGGTACTGGTCGGACTGTATATCCACCACTTAGT
>FC-Rl_F43_ASV15407_2
TACTCTTTATCTTGTTTTTGGTGCCATCTCCGTACTTATCGGTCTTATATTTTCTATGGCTATTCGTTTGGAGCTTTCTCAACCTGGTAATGCTTTTTTAGATGGTAACTATCAACTTTATAATGTACTTGTTACAGCTCATGCTTTTATTATGATTTTTTTCATGGTAATGCCTAGTTTGATTGGAGGGTTTGGTAATTGGATGGTTCCAATTATGATTGGAGCCCCTGATATGGCTTTTCCTCGTTTAAACAATATTTCTTTTTGGTTATTACCTCCGGCTTTATTATTATTGTTTGCTTCTTCTTTAGTTGAGGTTGGTGCTGGTACTGGCTGGACTGTGTACCCACCTCTTAGT
>FC-Rn_F56_ASV782_1850
TACTCTTTATCTTATTTTTGGTGCCATCTCCGGACTTATCGGTCTTATATTTTCTATGGCTATTCGTTTGGAGCTTTCTCAACCTGGTAATGCTTTTTTAGATGGTAACTATCAACTTTATAATGTACTTGTTACAGCTCATGCTTTTATTATGATTTTTTTCATGGTAATGCCTAGTTTGATTGGAGGGTTTGGTAATTGGATGGTTCCAATTATGATTGGAGCCCCTGATATGGCTTTTCCTCGTTTAAACAATATCTCTTTTTGGTTATTACCTCCGGCTTTATTATTATTGTTTGCCTCTTCTTTAGTTGAGGTTGGTGCTGGTACTGGCTGGACTGTGTATCCACCTCTTAGT
>FC-Rn_F56_ASV808_1721
TACTCTTTATCTTATTTTTGGTGCCATCTCCGGACTTATCGGTCTTATATTTTCTATGGCTATTCGTTTGGAGCTTTCTCAACCTGGTAATGCTTTTTTAGATGGTAACTATCAACTTTATAATGTACTTGTTACAGCTCATGCTTTTATTATGATTTTTTTCATGGTAATGCCTAGTTTGATTGGAGGGTTTGGTAATTGGATGGTTCCAATTATGATTGGAGCCCCTGATATGGCTTTTCCTCGTTTAAACAATATTTCTTTTTGGTTATTACCTCCGGCTTTATTATTATTGTTTGCTTCTTCTTTAGTTGAGGTTGGTGCTGGTACTGGCTGGACTGTGTACCCACCTCTTAGT
>FC-Rn_F56_ASV4402_74
TACTCTTTATCTTATTTTTGGTGCCATCTCCGGACTTATCGGTCTTATATTTTCTATGGCTATTCGTTTGGAGCTTTCTCAACCTGGTGATGCTTTTCTAGATGGTAACTATCAACTTTATAATGTACTTGTTACAGCTCATGCTTTTATTATGATTTTTTTCATGGTAATGCCTAGTTTGATTGGAGGGTTTGGTAATTGGATGGTTCCAATTATGATTGGAGCCCCTGATATGGCTTTTCCTCGTTTAAACAATATCTCTTTTTGGTTATTACCTCCGGCTTTATTATTATTGTTTGCCTCTTCTTTAGTTGAGGTTGGTGCTGGTACTGGCTGGACTGTGTATCCACCTCTTAGT
>FC-Rq_B1_ASV10102_8
TACTCTTTACCTTATTTTTGGTGCTATTTCTGGGCTTATTGGGCTTATATTTTCCATGGCTATTCGTCTAGAGCTTTCTCAACCTGGAAACGCTTTTCTGGATGGTAACTATCAACTTTATAATGTGCTTGTAACAGCTCATGCTTTCATTATGATTTTTTTTATGGTAATGCCTAGTCTTATTGGTGGGTTTGGTAACTGGATGGTTCCGATCATGATCGGTGCTCCGGATATGGCGTTTCCACGCTTAAATAACATCTCATTTTGGCTTCTTCCTCCTGCTTTACTGTTGCTTTTCGCTTCTTCTTTAGTTGAAGTTGGGGCTGGAACGGGTTGGACTGTGTACCCCCCACTTAGT
>FD-Ri_V11_ASV274_14955
TACGCTTTACTTCATCTTCGGTGCTTTTTCTGGTGTTCTTGGGTTTGTTGTTTCAATGGTTATGCGTCTAGAATTAAGTCAAGCTGGTGATGCGTTTCTTTCTGGTAATTACCAACTGTATAACGTTTTAGTAACATCACACGCTTTTCTTATGATTTTTTTCTTTGTTATGCCAACAGCTATCGGTGGCTTCGGTAATTGATTTGTTCCTATTTTAATCGGTGCTTGCGATATGTCTTTTCCTCGTTTAAATAACATTAGTTTTTGATTATTGCCACCTTCGCTAATTTTACTATTATCTTCGTCCTTAGTTGAAGCTGGTGTTGGTTCTGGTTGGACCGTGTATCCACCATTATCA
>FD-Ri_V11_ASV15628_2
TTCTTTATATTTTATTTTTGGTGCCTTTTCTGGCATACTTGGCTTTGCGATTTCGTTAATAATGCGATTAGAACTTTCACAAGCTGGTGATGCTTTTTTGAGCAATAACTTTCAAGTCTATAACGTTCTCGTTACTTCGCATGCAATAGTTATGATTTTTTTCTTTGTAATGCCTACTGCGATTGGTGGCTTTGGAAACTGATTTGTTCCAATACTAATTGGAGCTTGTGACATGGCTTTTCCACGATTAAATAATATTAGCCTACTTCTCTTGTTTCCAGCTGTAATTCTCTTATTAACATCCTCTCTAATTGAAGCTGGTGTCGGAACTGGTTGGACAATTTATCCTCCATTATCT
>FD-Rm_F50_ASV8554_13
TTCTTTATATTTTATTTTTGGTGCCTTTTCTGGCATACTTGGCTTTGCGATTTCGTTAATAATGCGATTAGAACTTTCACAAGCTGGTGATGCTTTTTTGAGCAATAACTTTCAAGTCTATAACGTTCTCGTTACTTCGCATGCAATAGTTATGATTTTTTTCTTTGTAATGCCTACTGCGATTGGTGGCTTTGGAAACTGATTTGTTCCAATACTAATTGGAGCTTGTGACATGGCTTTTCCACGATTAAATAATATTAGCCTACTTCTCTTGTTTCCAGCTGTAATTCTCTTATTAACATCTTCTCTAATTGAAGCTGGTGTCGGAACTGGTTGGACAATTTATCCTCCATTATCT
>FD-Rx_F67old_ASV1176_902
TACTTTGTATCTTATATTTGGTGCTATTTCTGGTCTTATTGGTCTTATATTTTCTATGGCAATTCGTTTAGAGCTTTCTCAACCAGGTAATGCTTTCTTAGATGGTAACTATCAGCTTTATAATGTGCTTGTGACAGCTCATGCTTTTATTATGATTTTTTTTATGGTTATGCCAAGTTTAATTGGTGGTTTTGGTAACTGGATGGTTCCTATCATGATTGGTGCACCTGACATGGCTTTTCCTCGTTTAAATAATATTTCATTTTGGCTTCTACCACCTGCGTTATTGTTACTTTTTGCTTCCTCACTTGTTGAAGTTGGGGCTGGAACTGGTTGGACAGTTTATCCTCCTCTTAGT
>FD-Rx_F67old_ASV3015_176
TTCCTTATATTTTATTTTTGGTGCTTTCTCTGGTGTACTTGGTTTTGCAATTTCGTTAATAATGCGTTTAGAGCTTTCACAAGCTGGTGATGTTTTTTTAAGCAACAACTTTCAAGTCTATAATGTTCTCGTCACTTCGCATGCAATAGTTATGATTTTTTTTTTCGTAATGCCAACTGCTATTGGAGGCTTTGGAAACTGATTTGTTCCAATACTAATCGGTGCTTGTGACATGGCTTTTCCAAGACTAAATAATATTAGTTTACTTCTCTTATTTCCAGCAGTGATTCTTTTATTATCATCTTCTTTAATCGAAGCTGGTGTCGGTACTGGTTGAACAATTTATCCTCCTTTATCT
>FD-Rx_F67old_ASV3845_99
GACTCTATATCTTATTTTTGGTGCTATTTCCGGTCTCATTGGTCTTATTTTCTCAATGGCTATTCGTTTAGAACTTTCTCAGCCCGGTAATGCTTTCCTTGATGGAAATTATCAATTGTACAATGTACTCGTAACGGCTCATGCTTTCATTATGATTTTCTTTATGGTAATGCCTAGTCTTATTGGTGGTTTTGGTAATTGGATGGTTCCTATCATGATAGGTGCTCCAGATATGGCTTTTCCTCGTTTGAATAATATCTCATTCTGGCTTTTACCTCCGGCTTTACTTTTACTTTTCTCTTCTTCTTTAGTTGAAGTAGGTGCTGGTACTGGTTGGACAGTTTATCCTCCTTTGAGT
>FD-Rx_F67old_ASV5036_54
TACATTATACCTTATTTTTGGTGCTATTTCTGGCCTTATTGGTCTTATATTTTCTATGGCCATCCGTTTAGAGCTTTCTCAGCCGGGTAATGCTTTTTTAGATGGTAACTATCAACTTTACAATGTTCTTGTTACTGCCCACGCCTTTATCATGATTTTTTTTATGGTAATGCCAAGCCTTATTGGCGGTTTTGGTAATTGGATGGTTCCCATAATGATTGGTGCGCCCGATATGGCATTTCCACGTTTAAACAATATTTCGTTTTGGCTTTTACCTCCTGCCTTATTGTTACTTTTTGCTTCTTCGTTAGTTGAAGTTGGTGCCGGAACTGGTTGGACAGTTTATCCACCTCTTAGT
>FE-Ri_A13b_ASV274_14955
TACGCTTTACTTCATCTTCGGTGCTTTTTCTGGTGTTCTTGGGTTTGTTGTTTCAATGGTTATGCGTCTAGAATTAAGTCAAGCTGGTGATGCGTTTCTTTCTGGTAATTACCAACTGTATAACGTTTTAGTAACATCACACGCTTTTCTTATGATTTTTTTCTTTGTTATGCCAACAGCTATCGGTGGCTTCGGTAATTGATTTGTTCCTATTTTAATCGGTGCTTGCGATATGTCTTTTCCTCGTTTAAATAACATTAGTTTTTGATTATTGCCACCTTCGCTAATTTTACTATTATCTTCGTCCTTAGTTGAAGCTGGTGTTGGTTCTGGTTGGACCGTGTATCCACCATTATCA
>FE-Rl_F45_ASV7805_17
TACTCTGTATCTTATTTTTGGTGCTATTTCCGGTCTTATTGGTCTTATTTTTTCAATGGCTATTCGTTTAGAACTTTCTCAACCAGGTAATGCTTTCCTTGACGGAAATTATCAATTGTACAATGTGCTTGTAACGGCCCATGCCTTTATTATGATTTTCTTCATGGTTATGCCTAGTTTAATTGGTGGTTTTGGTAACTGGATGGTTCCTATAATGATAGGTGCTCCAGATATGGCTTTTCCTCGTTTAAATAACATTTCATTCTGGCTTCTACCTCCTGCTTTACTTCTACTTTTCTCTTCATCTCTAGTCGAAGTAGGTGCTGGTACTGGTTGGACGGTCTACCCCCCTCTTAGT
>FF-Ri_A56b_ASV274_14955
TACGCTTTACTTCATCTTCGGTGCTTTTTCTGGTGTTCTTGGGTTTGTTGTTTCAATGGTTATGCGTCTAGAATTAAGTCAAGCTGGTGATGCGTTTCTTTCTGGTAATTACCAACTGTATAACGTTTTAGTAACATCACACGCTTTTCTTATGATTTTTTTCTTTGTTATGCCAACAGCTATCGGTGGCTTCGGTAATTGATTTGTTCCTATTTTAATCGGTGCTTGCGATATGTCTTTTCCTCGTTTAAATAACATTAGTTTTTGATTATTGCCACCTTCGCTAATTTTACTATTATCTTCGTCCTTAGTTGAAGCTGGTGTTGGTTCTGGTTGGACCGTGTATCCACCATTATCA
>FG-Rl_F60_ASV6582_27
TACACTTTATCTTATTTTCGGTGCTATTTCTGGTCTTATAGGACTTATCTTTTCTATGGCTATTCGTCTAGAGCTTTCTCAACCTGGGAACGCATTTTTAGATGGTAACTACCAACTTTACAATGTTCTTGTAACTGCACATGCTTTCATTATGATTTTTTTTATGGTAATGCCCAGCCTTATTGGTGGCTTTGGAAACTGGATGGTTCCAATAATGATTGGTGCTCCGGATATGGCCTTTCCTCGTTTAAATAACATTTCATTCTGGCTTTTACCCCCAGCCTTATTACTACTTTTTGCTTCATCTCTAGTAGAGGTTGGTGCAGGAACTGGTTGGACCGTTTATCCGCCTCTTAGT
>FG-Rl_F60_ASV9900_9
TACTCTATATCTTATTTTTGGCGCTATTTCCGGTCTCATTGGTCTTATTTTTTCAATGGCTATTCGTTTAGAACTCTCTCAGCCTGGCAATGCATTTCTTGATGGTAATTATCAATTGTATAATGTCCTTGTAACGGCTCATGCTTTTATTATGATTTTTTTTATGGTAATGCCTAGTCTTATTGGTGGTTTTGGTAACTGGATGGTTCCTATTATGATCGGAGCTCCGGATATGGCTTTTCCTCGCTTAAATAATATTTCATTCTGGCTTTTACCTCCTGCTTTACTTTTACTCTTTTCTTCTTCATTAGTCGAGGTAGGTGCTGGTACTGGTTGGACAGTTTATCCTCCTTTGAGT
>FH-Ri_F65_ASV234_18443
TACTCTTTATCTTATCTTTGGTGCTATCTCTGGACTTATTGGACTTATGTTTTCTATGGCTATTCGCTTGGAACTTTCTCAACCTGGGAACGCTTTTTTAGATGGTAACTATCAGCTTTATAATGTGCTCGTAACAGCCCATGCTTTTATTATGATTTTCTTTATGGTAATGCCTAGTTTAATCGGTGGGTTTGGTAACTGGATGGTTCCTATTATGATTGGGGCTCCAGATATGGCGTTTCCTCGTTTAAATAATATATCTTTCTGGTTATTGCCCCCAGCTCTGCTATTACTTTTCGCGTCTTCTTTGGTTGAAGTTGGTGCTGGTACTGGTTGGACTGTATATCCACCACTTAGT
>FH-Ri_F65_ASV1176_902
TACTTTGTATCTTATATTTGGTGCTATTTCTGGTCTTATTGGTCTTATATTTTCTATGGCAATTCGTTTAGAGCTTTCTCAACCAGGTAATGCTTTCTTAGATGGTAACTATCAGCTTTATAATGTGCTTGTGACAGCTCATGCTTTTATTATGATTTTTTTTATGGTTATGCCAAGTTTAATTGGTGGTTTTGGTAACTGGATGGTTCCTATCATGATTGGTGCACCTGACATGGCTTTTCCTCGTTTAAATAATATTTCATTTTGGCTTCTACCACCTGCGTTATTGTTACTTTTTGCTTCCTCACTTGTTGAAGTTGGGGCTGGAACTGGTTGGACAGTTTATCCTCCTCTTAGT
>FH-Ri_F65_ASV2909_189
TACTTTGTATCTTATATTTGGTGCTATTTCTGGTCTTATTGGTCTTATATTTTCTATGGCAATTCGTTTAGAGCTTTCTCAACCAGGTAATGCTTTCTTAGATGGTAACTATCAGCTTTACAATGTGCTTGTGACAGCTCATGCTTTTATTATGATTTTTTTTATGGTTATGCCAAGTTTAATTGGTGGTTTTGGTAATTGGATGGTTCCTATCATGATTGGTGCACCTGACATGGCTTTTCCTCGTTTAAATAATATTTCATTTTGGCTTCTACCACCTGCTTTATTGTTACTTTTTGCTTCTTCACTTGTTGAAGTTGGGGCTGGAACTGGTTGGACAGTTTATCCTCCTCTTAGT
>FH-Ri_F65_ASV8668_13
TACTCTTTATCTTATTTTTGGTGCCATCTCCGGACTTATCGGTCTTATATTTTCTATGGCTATTCGTTTGGAGCTTTCTCAACCTGGTAATGCTTTTTTAGATGGTAGCTATCAACTTTATAATGTACTTGTTACAGCTCATGCTTTTATTATGATTTTTTCATGGTAATGCCTAGTTTGATTGGAGGGTTTGGTAATTGGATGGTTCCAATTATGATTGGAGCCCCTGATATGGCTTTTCCTCGTTTAAACAATATCTCTTTTTGGTTATTACCTCCGGCTTTATTATTATTGTTTGCCTCTTCTTTAGTTGAGGTTGGTGCTGGTACTGGCTGGACTGTGTATCCACCTCTTAGT
>FH-Ri_F65_ASV10818_7
TACTCTGATTTTTTGGTCACCCTGAAGTTTAATTGGTGGTTTTGGTAACTGGATGGTTCCTATCATGATTGGTGCACCTGACATGGCTTTTCCTCGTTTAAATAATATTTCATTTTGGCTTCTACCACCTGCGTTATTGTTACTTTTTGCTTCCTCACTTGTTGAAGTTGGGGCTGGAACTGGTTGGACAGTTTATCCTCCTCTTAGTGG
>FH-Rp_F31_ASV145_37331
TACTCTTTATCTTATTTTTGGTGCCATCTCCGGACTTATCGGTCTTATATTTTCTATGGCTATTCGTTTGGAGCTTTCTCAACCTGGTAATGCTTTTCTAGATGGTAACTATCAACTTTATAATGTACTTGTTACAGCTCATGCTTTTATTATGATTTTTTTCATGGTAATGCCTAGTTTGATTGGAGGGTTTGGTAATTGGATGGTTCCAATTATGATTGGAGCCCCTGATATGGCTTTTCCTCGTTTAAACAATATCTCTTTTTGGTTATTACCTCCGGCTTTATTATTATTGTTTGCCTCTTCTTTAGTTGAGGTTGGTGCTGGTACTGGCTGGACTGTGTATCCACCTCTTAGT
>FH-Rp_F31_ASV234_18443
TACTCTTTATCTTATCTTTGGTGCTATCTCTGGACTTATTGGACTTATGTTTTCTATGGCTATTCGCTTGGAACTTTCTCAACCTGGGAACGCTTTTTTAGATGGTAACTATCAGCTTTATAATGTGCTCGTAACAGCCCATGCTTTTATTATGATTTTCTTTATGGTAATGCCTAGTTTAATCGGTGGGTTTGGTAACTGGATGGTTCCTATTATGATTGGGGCTCCAGATATGGCGTTTCCTCGTTTAAATAATATATCTTTCTGGTTATTGCCCCCAGCTCTGCTATTACTTTTCGCGTCTTCTTTGGTTGAAGTTGGTGCTGGTACTGGTTGGACTGTATATCCACCACTTAGT
>FH-Rp_F31_ASV512_4498
TACTCTTTATCTTATTTTTGGTGCTATTTCTGGGCTTATTGGGCTTATATTTTCTATGGCTATTCGTCTGGAACTTTCTCAACCTGGGAATGCTTTTTTAGATGGTAACTATCAGCTTTATAACGTGCTCGTAACAGCCCATGCTTTTATTATGATTTTTTTTATGGTAATGCCTAGTTTAATCGGTGGGTTTGGTAATTGGATGGTTCCTATTATGATTGGAGCCCCCGATATGGCTTTCCCTCGCTTAAACAACATCTCTTTTTGGTTACTGCCTCCAGCTTTGTTATTACTTTTCGCTTCTTCTCTAGTTGAAGTTGGAGCTGGTACTGGTTGGACTGTATATCCACCATTAAGT
>FH-Rp_F31_ASV782_1850
TACTCTTTATCTTATTTTTGGTGCCATCTCCGGACTTATCGGTCTTATATTTTCTATGGCTATTCGTTTGGAGCTTTCTCAACCTGGTAATGCTTTTTTAGATGGTAACTATCAACTTTATAATGTACTTGTTACAGCTCATGCTTTTATTATGATTTTTTTCATGGTAATGCCTAGTTTGATTGGAGGGTTTGGTAATTGGATGGTTCCAATTATGATTGGAGCCCCTGATATGGCTTTTCCTCGTTTAAACAATATCTCTTTTTGGTTATTACCTCCGGCTTTATTATTATTGTTTGCCTCTTCTTTAGTTGAGGTTGGTGCTGGTACTGGCTGGACTGTGTATCCACCTCTTAGT
>FH-Rp_F31_ASV786_1840
TACTCTTTATCTTATTTTTGGTGCCATTTCCGGGCTTATCGGTCTTATATTTTCTATGGCTATTCGTTTGGAGCTTTCTCAACCTGGTAATGCTTTTTTAGATGGTAACTATCAACTTTATAATGTACTTGTTACAGCTCATGCTTTTATTATGATTTTTTTCATGGTAATGCCTAGTTTGATTGGAGGGTTTGGTAATTGGATGGTTCCAATCATGATTGGAGCCCCTGATATGGCTTTTCCTCGTTTAAACAATATCTCTTTTTGGTTATTACCTCCGGCTTTATTATTATTGTTTGCTTCTTCTTTAGTTGAGGTTGGTGCTGGTACTGGTTGGACTGTGTATCCACCTCTTAGT
>FH-Rp_F31_ASV808_1721
TACTCTTTATCTTATTTTTGGTGCCATCTCCGGACTTATCGGTCTTATATTTTCTATGGCTATTCGTTTGGAGCTTTCTCAACCTGGTAATGCTTTTTTAGATGGTAACTATCAACTTTATAATGTACTTGTTACAGCTCATGCTTTTATTATGATTTTTTTCATGGTAATGCCTAGTTTGATTGGAGGGTTTGGTAATTGGATGGTTCCAATTATGATTGGAGCCCCTGATATGGCTTTTCCTCGTTTAAACAATATTTCTTTTTGGTTATTACCTCCGGCTTTATTATTATTGTTTGCTTCTTCTTTAGTTGAGGTTGGTGCTGGTACTGGCTGGACTGTGTACCCACCTCTTAGT
>FH-Rp_F31_ASV886_1497
TACTCTTTATCTTATCTTTGGTGCTATCTCTGGACTTATTGGGCTTATGTTTTCTATGGCTATTCGTTTGGAACTTTCTCAACCTGGAAACGCTTTTTTAGATGGTAACTATCAGCTTTATAACGTGCTCGTAACAGCCCATGCTTTTATTATGATTTTTTTTATGGTAATGCCTAGTCTAATCGGTGGGTTTGGTAACTGGATGGTTCCTATTATGATTGGAGCTCCAGATATGGCGTTTCCTCGTTTAAATAATATATCTTTTTGGTTATTACCGCCAGCTCTGTTATTACTTTTCACGTCTTCTTTGGTTGAAGTTGGTGCTGGAACTGGTTGGACTGTATATCCACCACTTAGT
>FH-Rp_F31_ASV1054_1102
TACTCTTTATCTTATCTTTGGTGCTATCTCTGGGCTCATTGGCCTTATATTTTCTATGGCTATTCGTCTGGAACTTTCTCAGCCCGGAAATGCTTTTTTAGATGGTAACTATCAGCTTTATAACGTGCTCGTAACGGCTCATGCTTTTATTATGATTTTTTTTATGGTAATGCCCAGTTTAATTGGTGGGTTTGGTAATTGGATGGTACCTATTATGGTCGGAGCTCCGGATATGGCCTTTCCTCGTTTAAACAATATTTCTTTCTGGCTATTGCCTCCAGCCTTGTCATTACTCTTTGCCTCTTCTCTAGTTGAAGTTGGAGCTGGTACTGGTTGGACTGTATATCCACCGTTAAGT
>FH-Rp_F31_ASV1725_477
TCACCCTGATTTTTTGGTGCCATCTCCGGACTTATCGGTCTTATATTTTCTATGGCTATTCGTTTGGAGCTTTCTCAACCTGGTAATGCTTTTCTAGATGGTAACTATCAACTTTATAATGTACTTGTTACAGCTCATGCTTTTATTATGATTTTTTTCATGGTAATGCCTAGTTTGATTGGAGGGTTTGGTAATTGGATGGTTCCAATTATGATTGGAGCCCCTGATATGGCTTTTCCTCGTTTAAACAATATCTCTTTTTGGTTATTACCTCCGGCTTTATTATTATTGTTTGCCTCTTCTTTAGTTGAGGTTGGTGCTGGTACTGGCTGGACTGTGTATCCACCTCTTAGT
>FH-Rp_F31_ASV2295_297
TACTCTTTATCTTATTTTTGGTGCCATCTCCGGACTTATCGGTCTTATATTTTCTATGGCTATTCGTTTGGAGCTTTCTCAACCTGGTAATGCTTTTCTAGATGGTAACTATCAACTTTATAATGTACTTGTTACAGCTCATGCTTTTATTATGATTTTTTTCATGGTAATGCCTAGTTTGATTGGAGGGTTTGGTAATTGGATGGTTCCAATTATGATTGGAGCCCCTGATATGGCTTTTCCTCGTTTAAACAACATCTTTTTTTGGTTATTACCTCCGGCTTTATTATTATTGTTTGCCTCTTCTTTAGTTGAGGTTGGTGCTGGTACGGGCTGGACTGTGTATCCACCTCTTAGT
>FH-Rp_F31_ASV14435_3
TACTCTTTATCTTATCTTTGGTGCTATCTCTGGACTTATTGGGCTTATGTTTTCTATGGCTATTCGTTTGGAACTTTCTCAACCTGGAAACGCTTTTTTAGATGGTAACTATCAGCTTTATAACGTGCTCGTAACAGCCCATGCTTTTATTATGATTTTTTTTATGGTAATGCCTAGTCTAATCGGTGGGTTTGGTAACTGGATGGTTCCTATTATGATTGGAGCTCCAGATATGGCGTTTCCTCGTTTAAATAATATATCTTTTTGGTTATTACCGCCAGCTCTGTTATTGCTAATCGGTTCTGTTCTGTGTGAAGCAGGTGTTGGTACAGGTTGGACTGTATACCCACCATTATCA
>FH-Rp_F31_ASV17434_2
TACTCTTTATCTTATCTTTGGTGCTATCTCTGGACTTATTGGGCTTATGTTTTCTATGGCTATTCGTTTGGAACTTTCTCAACCTGGAAACGCTTTTTTAGATGGTAACTATCAGCTTTATAACGTGCTCGTAACAGCCCATGCTTTTATTATGATTTTTTTTATGGTAATGCCTAGTCTAATCGGTGGGTTTGGTAACTGGATGGTTCCTATTATGATTGGAGCTCCAGATATGGCGTTTCCTGGTTTAAATAATATATCTTTTTGGTTATTACCGCCAGCTCTGTTATTATTATTATTTTCAAGTTTAGTTGAAGTCGGTGCAGGTACGGGATGGACTGTCTACCCGCCCTTAAGC
>FH-Rp_F31_ASV17438_2
TACTCTTTATCTTATCTTTGGTGCTATCTCTGGACTTATTGGGCTTATGTTTTCTATGGCTATTCGTTTGGAACTTTCTCAACCTGGAAACGCTTTTTTAGATGGTAACTATCAGCTTTATAACGTGCTCGTAACAGCCCATGCTTTTATTATGATTTTTTTTATGGTAATGCCTAGTCTAATCGGTGGGTTTGGTAACTGGATGGTTCCTATTATGATTGGAGCTCCAGATATGGCGTCTCCTCGTTTAAATAATATATCTTTCTGGTTATTGCCCCCAGCTCTGCTATTACTTTTCGCGTCTTCTTTGGTTGAAGTTGGTGCTGGTACTGGTTGGACTGTATATCCACCACTTAGTGGCATACAAGCGCATTCCGGTGGTTC
>FH-Ry_F38_ASV145_37331
TACTCTTTATCTTATTTTTGGTGCCATCTCCGGACTTATCGGTCTTATATTTTCTATGGCTATTCGTTTGGAGCTTTCTCAACCTGGTAATGCTTTTCTAGATGGTAACTATCAACTTTATAATGTACTTGTTACAGCTCATGCTTTTATTATGATTTTTTTCATGGTAATGCCTAGTTTGATTGGAGGGTTTGGTAATTGGATGGTTCCAATTATGATTGGAGCCCCTGATATGGCTTTTCCTCGTTTAAACAATATCTCTTTTTGGTTATTACCTCCGGCTTTATTATTATTGTTTGCCTCTTCTTTAGTTGAGGTTGGTGCTGGTACTGGCTGGACTGTGTATCCACCTCTTAGT
>FH-Ry_F38_ASV234_18443
TACTCTTTATCTTATCTTTGGTGCTATCTCTGGACTTATTGGACTTATGTTTTCTATGGCTATTCGCTTGGAACTTTCTCAACCTGGGAACGCTTTTTTAGATGGTAACTATCAGCTTTATAATGTGCTCGTAACAGCCCATGCTTTTATTATGATTTTCTTTATGGTAATGCCTAGTTTAATCGGTGGGTTTGGTAACTGGATGGTTCCTATTATGATTGGGGCTCCAGATATGGCGTTTCCTCGTTTAAATAATATATCTTTCTGGTTATTGCCCCCAGCTCTGCTATTACTTTTCGCGTCTTCTTTGGTTGAAGTTGGTGCTGGTACTGGTTGGACTGTATATCCACCACTTAGT
>FH-Ry_F38_ASV1176_902
TACTTTGTATCTTATATTTGGTGCTATTTCTGGTCTTATTGGTCTTATATTTTCTATGGCAATTCGTTTAGAGCTTTCTCAACCAGGTAATGCTTTCTTAGATGGTAACTATCAGCTTTATAATGTGCTTGTGACAGCTCATGCTTTTATTATGATTTTTTTTATGGTTATGCCAAGTTTAATTGGTGGTTTTGGTAACTGGATGGTTCCTATCATGATTGGTGCACCTGACATGGCTTTTCCTCGTTTAAATAATATTTCATTTTGGCTTCTACCACCTGCGTTATTGTTACTTTTTGCTTCCTCACTTGTTGAAGTTGGGGCTGGAACTGGTTGGACAGTTTATCCTCCTCTTAGT
>FH-Rz_F31_ASV145_37331
TACTCTTTATCTTATTTTTGGTGCCATCTCCGGACTTATCGGTCTTATATTTTCTATGGCTATTCGTTTGGAGCTTTCTCAACCTGGTAATGCTTTTCTAGATGGTAACTATCAACTTTATAATGTACTTGTTACAGCTCATGCTTTTATTATGATTTTTTTCATGGTAATGCCTAGTTTGATTGGAGGGTTTGGTAATTGGATGGTTCCAATTATGATTGGAGCCCCTGATATGGCTTTTCCTCGTTTAAACAATATCTCTTTTTGGTTATTACCTCCGGCTTTATTATTATTGTTTGCCTCTTCTTTAGTTGAGGTTGGTGCTGGTACTGGCTGGACTGTGTATCCACCTCTTAGT
>FH-Rz_F31_ASV234_18443
TACTCTTTATCTTATCTTTGGTGCTATCTCTGGACTTATTGGACTTATGTTTTCTATGGCTATTCGCTTGGAACTTTCTCAACCTGGGAACGCTTTTTTAGATGGTAACTATCAGCTTTATAATGTGCTCGTAACAGCCCATGCTTTTATTATGATTTTCTTTATGGTAATGCCTAGTTTAATCGGTGGGTTTGGTAACTGGATGGTTCCTATTATGATTGGGGCTCCAGATATGGCGTTTCCTCGTTTAAATAATATATCTTTCTGGTTATTGCCCCCAGCTCTGCTATTACTTTTCGCGTCTTCTTTGGTTGAAGTTGGTGCTGGTACTGGTTGGACTGTATATCCACCACTTAGT
>FH-Rz_F31_ASV512_4498
TACTCTTTATCTTATTTTTGGTGCTATTTCTGGGCTTATTGGGCTTATATTTTCTATGGCTATTCGTCTGGAACTTTCTCAACCTGGGAATGCTTTTTTAGATGGTAACTATCAGCTTTATAACGTGCTCGTAACAGCCCATGCTTTTATTATGATTTTTTTTATGGTAATGCCTAGTTTAATCGGTGGGTTTGGTAATTGGATGGTTCCTATTATGATTGGAGCCCCCGATATGGCTTTCCCTCGCTTAAACAACATCTCTTTTTGGTTACTGCCTCCAGCTTTGTTATTACTTTTCGCTTCTTCTCTAGTTGAAGTTGGAGCTGGTACTGGTTGGACTGTATATCCACCATTAAGT
>FH-Rz_F31_ASV782_1850
TACTCTTTATCTTATTTTTGGTGCCATCTCCGGACTTATCGGTCTTATATTTTCTATGGCTATTCGTTTGGAGCTTTCTCAACCTGGTAATGCTTTTTTAGATGGTAACTATCAACTTTATAATGTACTTGTTACAGCTCATGCTTTTATTATGATTTTTTTCATGGTAATGCCTAGTTTGATTGGAGGGTTTGGTAATTGGATGGTTCCAATTATGATTGGAGCCCCTGATATGGCTTTTCCTCGTTTAAACAATATCTCTTTTTGGTTATTACCTCCGGCTTTATTATTATTGTTTGCCTCTTCTTTAGTTGAGGTTGGTGCTGGTACTGGCTGGACTGTGTATCCACCTCTTAGT
>FH-Rz_F31_ASV786_1840
TACTCTTTATCTTATTTTTGGTGCCATTTCCGGGCTTATCGGTCTTATATTTTCTATGGCTATTCGTTTGGAGCTTTCTCAACCTGGTAATGCTTTTTTAGATGGTAACTATCAACTTTATAATGTACTTGTTACAGCTCATGCTTTTATTATGATTTTTTTCATGGTAATGCCTAGTTTGATTGGAGGGTTTGGTAATTGGATGGTTCCAATCATGATTGGAGCCCCTGATATGGCTTTTCCTCGTTTAAACAATATCTCTTTTTGGTTATTACCTCCGGCTTTATTATTATTGTTTGCTTCTTCTTTAGTTGAGGTTGGTGCTGGTACTGGTTGGACTGTGTATCCACCTCTTAGT
>FH-Rz_F31_ASV808_1721
TACTCTTTATCTTATTTTTGGTGCCATCTCCGGACTTATCGGTCTTATATTTTCTATGGCTATTCGTTTGGAGCTTTCTCAACCTGGTAATGCTTTTTTAGATGGTAACTATCAACTTTATAATGTACTTGTTACAGCTCATGCTTTTATTATGATTTTTTTCATGGTAATGCCTAGTTTGATTGGAGGGTTTGGTAATTGGATGGTTCCAATTATGATTGGAGCCCCTGATATGGCTTTTCCTCGTTTAAACAATATTTCTTTTTGGTTATTACCTCCGGCTTTATTATTATTGTTTGCTTCTTCTTTAGTTGAGGTTGGTGCTGGTACTGGCTGGACTGTGTACCCACCTCTTAGT
>FH-Rz_F31_ASV886_1497
TACTCTTTATCTTATCTTTGGTGCTATCTCTGGACTTATTGGGCTTATGTTTTCTATGGCTATTCGTTTGGAACTTTCTCAACCTGGAAACGCTTTTTTAGATGGTAACTATCAGCTTTATAACGTGCTCGTAACAGCCCATGCTTTTATTATGATTTTTTTTATGGTAATGCCTAGTCTAATCGGTGGGTTTGGTAACTGGATGGTTCCTATTATGATTGGAGCTCCAGATATGGCGTTTCCTCGTTTAAATAATATATCTTTTTGGTTATTACCGCCAGCTCTGTTATTACTTTTCACGTCTTCTTTGGTTGAAGTTGGTGCTGGAACTGGTTGGACTGTATATCCACCACTTAGT
>FH-Rz_F31_ASV1054_1102
TACTCTTTATCTTATCTTTGGTGCTATCTCTGGGCTCATTGGCCTTATATTTTCTATGGCTATTCGTCTGGAACTTTCTCAGCCCGGAAATGCTTTTTTAGATGGTAACTATCAGCTTTATAACGTGCTCGTAACGGCTCATGCTTTTATTATGATTTTTTTTATGGTAATGCCCAGTTTAATTGGTGGGTTTGGTAATTGGATGGTACCTATTATGGTCGGAGCTCCGGATATGGCCTTTCCTCGTTTAAACAATATTTCTTTCTGGCTATTGCCTCCAGCCTTGTCATTACTCTTTGCCTCTTCTCTAGTTGAAGTTGGAGCTGGTACTGGTTGGACTGTATATCCACCGTTAAGT
>FH-Rz_F31_ASV1389_669
TACTCTTTATCTTATTTTTGGTGCCATCTCCGGACTTATCGGTCTTATATTTTCTATGGCTATTCGTTTGGAGCTTTCTCAACCTGGTAATGCTTTTCTAGATGGTAACTATCAACTTTATAATGTACTTGTTACAGCTCATGCTTTTATTATGATTTTTTTCATGGTAATGCCTAGTTTGATTGGAGGGTTTGGTAATTGGATGGTTCCAATTATGATTGGAGCCCCTGATATGGCTTTTCCTCGTTTAAACAATATCTCTTTTTGGCTATTACCTCCGGCTTTATTATTATTGTTTGCCTCTTCTTTAGTTGAGGTTGGTGCTGGTACTGGCTGGACTGTGTATCCACCTCTTAGT
>FH-Rz_F31_ASV1725_477
TCACCCTGATTTTTTGGTGCCATCTCCGGACTTATCGGTCTTATATTTTCTATGGCTATTCGTTTGGAGCTTTCTCAACCTGGTAATGCTTTTCTAGATGGTAACTATCAACTTTATAATGTACTTGTTACAGCTCATGCTTTTATTATGATTTTTTTCATGGTAATGCCTAGTTTGATTGGAGGGTTTGGTAATTGGATGGTTCCAATTATGATTGGAGCCCCTGATATGGCTTTTCCTCGTTTAAACAATATCTCTTTTTGGTTATTACCTCCGGCTTTATTATTATTGTTTGCCTCTTCTTTAGTTGAGGTTGGTGCTGGTACTGGCTGGACTGTGTATCCACCTCTTAGT
>FH-Rz_F31_ASV1845_425
TACTCTTTATCTTATTTTTGGTGCCATCTCCGGACTTATCGGTCTTATATTTTCTATGGCTATTCGTTTGGAGCTTTCTCAACCAGGTAATGCTTTTCTAGATGGTAACTATCAACTTTATAATGTACTTGTTACAGCTCATGCTTTTATTATGATTTTTTTCATGGTAATGCCTAGTTTGATTGGAGGGTTTGGTAATTGGATGGTTCCAATTATGATTGGAGCCCCTGATATGGCTTTTCCTCGTTTAAACAATATCTCTTTTTGGTTATTACCTCCGGCTTTATTATTATTGTTTGCCTCTTCTTTAGTTGAGGTTGGTGCTGGTACTGGCTGGACTGTGTATCCACCTCTTAGT
>FH-Rz_F31_ASV2295_297
TACTCTTTATCTTATTTTTGGTGCCATCTCCGGACTTATCGGTCTTATATTTTCTATGGCTATTCGTTTGGAGCTTTCTCAACCTGGTAATGCTTTTCTAGATGGTAACTATCAACTTTATAATGTACTTGTTACAGCTCATGCTTTTATTATGATTTTTTTCATGGTAATGCCTAGTTTGATTGGAGGGTTTGGTAATTGGATGGTTCCAATTATGATTGGAGCCCCTGATATGGCTTTTCCTCGTTTAAACAACATCTTTTTTTGGTTATTACCTCCGGCTTTATTATTATTGTTTGCCTCTTCTTTAGTTGAGGTTGGTGCTGGTACGGGCTGGACTGTGTATCCACCTCTTAGT
>FH-Rz_F31_ASV2802_203
TACTCTTTATCTTATTTTTGGTGCCATTTCCGGACTTATCGGTCTTATATTTTCTATGGCTATTCGTTTGGAGCTTTCTCAACCTGGTAATGCTTTTTTAGATGGTAACTATCAACTTTATAATGTACTTGTTACAGCTCATGCTTTTATTATGATTTTTTTCATGGTAATGCCTAGTTTGATTGGAGGGTTTGGTAATTGGATGGTTCCAATCATGATTGGAGCCCCTGATATGGCTTTTCCTCGTTTAAACAATATCTCTTTTTGGTTATTACCTCCGGCTTTATTATTATTGTTTGCTTCTTCTTTAGTTGAGGTTGGTGCTGGTACTGGCTGGACTGTGTATCCACCTCTTAGT
>FH-Rz_F31_ASV2999_177
TACTCTTTATCTTATTTTTGGTGCCATTTCCGGGCTTATCGGTCTTATATTTTCTATGGCTATTCGTTTGGAGCTTTCTCAACCTGGTAATGCTTTTTTAGATGGTAACTATCAACTTTATAATGTACTTGTTACAGCTCATGCTTTTATTATGATTTTTTTCATGGTAATGCCTAGTTTGATTGGAGGGTTTGGTAATTGGATGGTTCCAATCATGATTGGAGCCCCTGATATGGCTTTTCCTCGTTTAAACAATATCTCTTTTTGGTTATTACCTCCGGCTTTATTATTATTGTTTGCTTCTTCTTTAGTTGGGGTTGGTGCTGGTACTGGTTGGACTGTGTATCCACCTCTTAGT
>FH-Rz_F31_ASV3709_109
TACTCTTTATCTTATTTTTGGTGCCATCTCCGGACTTATCGGTCTTATATTTTCTATGGCTATTCGTTTGGAGCTTTCTCAACCTTGTAATGCTTTTCTAGATGGTAACTATCAACTTTATAATGTACTTGTTACAGCTCATGCTTTTATTATGATTTTTTTCATGGTAATGCCTAGTTTGATTGGAGGGTTTGGTAATTGGATGGTTCCAATTATGATTGGAGCCCCTGATATGGCTTTTCCTCGTTTAAACAATATCTCTTTTTGGTTATTACCTCCGGCTTTATTATTATTGTTTGCCTCTTCTTTAGTTGAGGTTGGTGCTGGTACTGGCTGGACTGTGTATCCACCTCTTAGT
>FH-Rz_F31_ASV6932_24
TACTCTTTACCTTATTTTTGGTGCCATTTCTGGGCTTATTGGGCTTATATTTTCCATGGCTATTCGTCTAGAACTTTCTCAACCTGGGAACGCCTTCTTAGACGGTAATTATCAGCTTTATAATGTGCTTGTAACAGCCCATGCTTTTATTATGATTTTCTTTATGGTAATGCCTAGTTTAATTGGTGGGTTTGGTAATTGGATGGTTCCTATTATGATCGGTGCTCCCGATATGGCCTTTCCTCGTTTAAACAATATCTCCTTTTGGTTATTGCCCCCAGCTCTGCTATTGCTTTTTGCTTCTTCCTTGGTCGAAGTTGGTGCTGGTACTGGTTGGACGGTATACCCACCCTTAAGT
>FH-Rz_F31_ASV7283_21
GACACTATATCTTATCTTTGGTGCTATCTCTGGTCTTATTGGACTTATATTTTCTATGGCTATTCGTTTAGAACTTTCTCAACCTGGAAATGCTTTTTTGGATGGTAATTATCAACTTTATAACGTACTTGTAACTGCTCACGCTTTTATTATGATTTTCTTCATGGTAATGCCAAGTCTTATTGGTGGCTTCGGTAATTGGATGGTACCTATAATGATTGGTGCACCAGATATGGCTTTTCCACGTTTAAATAATATCTCATTTTGGCTTTTACCTCCAGCATTATTATTACTTTTTGCATCTTCTCTTGTCGAGGTTGGTGCTGGTACCGGTTGGACTGTTTACCCACCTCTTAGT
>FH-Rz_F31_ASV10851_7
TCACCCTGATTTTTTGGACTTATGTTTTCTAAGGCTATTCGCTTGGAACTTTCTCAACCTGGGAACGCTTTTTTAGATGGTAACTATCAGCTTTATAATGTGCTCGTAACAGCCCATGCTTTTATTATGATTTTCTTTATGGTAATGCCTAGTTTAATCGGTGGGTTTGGTAACTGGATGGTTCCTATTATGATTGGGGCTCCAGATATGGCGTTTCCTCGTTTAAATAATATATCTTTCTGGTTATTGCCCCCAGCTCTGCTATTACTTTTCGCGTCTTCTTTGGTTGAAGTTGGTGCTGGTACTGGTTGGACTGTATATCCACCACTTAGT
>FH-Rz_F31_ASV17597_2
TATTCTAGCTCATTCGTTTGGAACTTTCTCAACCTGGAAACGCTTTTTTAGATGGTAACTATCAGCTTTATAACGTGCTCGTAACAGCCCATGCTTTTATTATGATTTTTTTTTATGGTAATGCCTAGTCTAATCGGTGGGTTTGGTAACTGGATGGTTCCTATTATGATTGGAGCTCCAGATATGGCGTTTCCTCGTTTAAATAATATATCTTTCTGGTTATTGCCCCCAGCTCTGCTATTACTTTTCGCGTCTTCTTTGGTTGAAGTTGGTGCTGGTACTGGTTGGACTGTATATCCACCACTTAGT
>FK-Ri_N1_ASV274_14955
TACGCTTTACTTCATCTTCGGTGCTTTTTCTGGTGTTCTTGGGTTTGTTGTTTCAATGGTTATGCGTCTAGAATTAAGTCAAGCTGGTGATGCGTTTCTTTCTGGTAATTACCAACTGTATAACGTTTTAGTAACATCACACGCTTTTCTTATGATTTTTTTCTTTGTTATGCCAACAGCTATCGGTGGCTTCGGTAATTGATTTGTTCCTATTTTAATCGGTGCTTGCGATATGTCTTTTCCTCGTTTAAATAACATTAGTTTTTGATTATTGCCACCTTCGCTAATTTTACTATTATCTTCGTCCTTAGTTGAAGCTGGTGTTGGTTCTGGTTGGACCGTGTATCCACCATTATCA
>FK-Ri_N1_ASV1035_1126
TACGCTTTACTTCATCTTCGGTGCTTTTCCTGGTGTTCTTGGGTTTGTTGTTTCAATGGTTATGCGTCTAGAATTAAGTCAAGCTGGTGATGCGTTTCTTTCTGGTAATTACCAACTGTATAACGTTTTAGTAACATCACACGCTTTTCTTATGATTTTTTTCTTTGTTATGCCAACAGCTATCGGTGGCTTCGGTAATTGATTTGTTCCTATTTTAATCGGTGCTTGCGATATGTCTTTTCCTCGTTTAAATAACATTAGTTTTTGATTATTGCCACCTTCGCTAATTTTACTATTATCTTCGTCCTTAGTTGAAGCTGGTGTTGGTTCTGGTTGGACCGTGTATCCACCATTATCA
>FK-Ri_N1_ASV2413_267
TACGCTTTACTTCATCTTCGGTGCTTTTTCTGGTGTTCTTGGGTTTGTTGTTTCAATGGTTATGCGTCTAGAATTAAGTCAAGCTGGTGATGCGTTTCTTTCTGGTAATTACCAACTGTATAACGTTTTAGTAACATCACACGCTTTTCTTATGATTTTTTTCTTTGTTATGCCAACAGCTATCGGTGGCTTCGGTAATTGATTTGTTCCTATTTTAATCGGTGCTTGCGAAATGTCTTTTCCTCGTTTAAATAACATTAGTTTTTGATTATTGCCACCTTCGCTAATTTTACTATTATCTTCGTCCTTAGTTGAAGCTGGTGTTGGTTCTGGTTGGACCGTGTATCCACCATTATCA
>FK-Ri_N1_ASV3775_105
TATTCTATATTTATATTTTGGTGTTTTTTCTGGTGTTCTTGGGTTTGTTGTTTCAATGGTTATGCGTCTAGAATTAAGTCAAGCTGGTGATGCGTTTCTTTCTGGTAATTACCAACTGTATAACGTTTTAGTAACATCACACGCTTTTCTTATGATTTTTTTCTTTGTTATGCCAACAGCTATCGGTGGCTTCGGTAATTGATTTGTTCCTATTTTAATCGGTGCTTGCGATATGTCTTTTCCTCGTTTAAATAACATTAGTTTTTGATTATTGCCACCTTCGCTAATTTTACTATTATCTTCGTCCTTAGTTGAAGCTGGTGTTGGTTCTGGTTGGACCGTGTATCCACCATTATCA
>FK-Ri_N1_ASV4527_70
TACGCTTTACTTCATCTTCGGTGCTTTTCCTGGTGTTCTTGGGTTTGTTGTTTCAATGGTTATGCGTCTAGAATTAAGTCAAGCTGGTGATGCGTTTCTTTCTGGTAATTACCAACTGTATAACGTTTTAGTAACATCACACGCTTTTCATATGATTTTTTTCTTTGTTATGCCAACAGCTATCGGTGGCTTCGGTAATTGATTTGTTCCTATTTTAATCGGTGCTTGCGATATGTCTTTTCCTCGTTTAAATAACATTAGTTTTTGATTATTGCCACCTTCGCTAATTTTACTATTATCTTCGTCCTTAGTTGAAGCTGGTGTTGGTTCTGGTTGGACCGTGTATCCACCATTATCA
>FK-Ri_N1_ASV5741_39
AACTTTGTATATGATTTTTGGAGGATTTTCTGGTGTTCTTGGGTTTGTTGTTTCAATGGTTATGCGTCTAGAATTAAGTCAAGCTGGTGATGCGTTTCTTTCTGGTAATTACCAACTGTATAACGTTTTAGTAACATCACACGCTTTTCTTATGATTTTTTTCTTTGTTATGCCAACAGCTATCGGTGGCTTCGGTAATTGATTTGTTCCTATTTTAATCGGTGCTTGCGATATGTCTTTTCCTCGTTTAAATAACATTAGTTTTTGATTATTGCCACCTTCGCTAATTTTACTATTATCTTCGTCCTTAGTTGAAGCTGGTGTTGGTTCTGGTTGGACCGTGTATCCACCATTATCA
>FK-Ri_N1_ASV7589_19
TACGCTCTATCTTATTTTTTCGGTGATCGCGGGTTTGTTGTTTCAATGGTTATGCGTCTAGAATTAAGTCAAGCTGGTGATGCGTTTCTTTCTGGTAATTACCAACTGTATAACGTTTTAGTAACATCACACGCTTTTCTTATGATTTTTTTCTTTGTTATGCCAACAGCTATCGGTGGCTTCGGTAATTGATTTGTTCCTATTTTAATCGGTGCTTGCGATATGTCTTTTCCTCGTTTAAATAACATTAGTTTTTGATTATTGCCACCTTCGCTAATTTTACTATTATCTTCGTCCTTAGTTGAAGCTGGTGTTGGTTCTGGTTGGACCGTGTATCCACCATTATCA
>FK-Ri_N1_ASV9642_10
TACGCTTTACATCATATTCGCCATTGTTGCCGGCCTTGTTGGCGGCTTTTTCTCGTTCTGGATGCGTTTGGAGCTTAATGGTTATGCGTCTAGAATTAAGTCAAGCTGGTGATGCGTTTCTTTCTGGTAATTACCAACTGTATAACGTTTTAGTAACATCACACGCTTTTCTTATGATTTTTTTCTTTGTTATGCCAACAGCTATCGGTGGCTTCGGTAATTGATTTGTTCCTATTTTAATCGGTGCTTGCGATATGTCTTTTCCTCGTTTAAATAACATTAGTTTTTGATTATTGCCACCTTCGCTAATTTTACTATTATCTTCGTCCTTAGTTGAAGCTGGTGTTGGTTCTGGTTGGACCGTGTATCCACCATTATCA
>FK-Rk_N3_ASV18001_2
TACGCCTTACTTCATCTTCGGTGCTTTTTCTGGTGTTCTTGGGTTTGTTGTTTCAATGGTTATGCGTCTAGAATTAAGTCAAGCTGGTGGTGCGTTTCTTTCTGGTAATTACCAACTGTATAACGTTTTAGTAACATCACACGCTTTTCTTATGATTTTTTTCTTTGTTATGCCAACAGCTATCGGTGGCTTCGGTAACTGATTTGTTCCTATTTTAATCGGTGCTTGCGATATGTCTTTTCCTCGTTTAAATAACATTAGTTTTTGATTATTGCCACCTTCTTTGTTGTTGCTCCTAGCCTCATCAGTGGTAGAAGTTGGTGCTGGTACAGGCTGGACAGTTTACCCACCGCTATCT
>FK-Rr_A52_ASV274_14955
TACGCTTTACTTCATCTTCGGTGCTTTTTCTGGTGTTCTTGGGTTTGTTGTTTCAATGGTTATGCGTCTAGAATTAAGTCAAGCTGGTGATGCGTTTCTTTCTGGTAATTACCAACTGTATAACGTTTTAGTAACATCACACGCTTTTCTTATGATTTTTTTCTTTGTTATGCCAACAGCTATCGGTGGCTTCGGTAATTGATTTGTTCCTATTTTAATCGGTGCTTGCGATATGTCTTTTCCTCGTTTAAATAACATTAGTTTTTGATTATTGCCACCTTCGCTAATTTTACTATTATCTTCGTCCTTAGTTGAAGCTGGTGTTGGTTCTGGTTGGACCGTGTATCCACCATTATCA
>FK-Rs_A8_2_ASV274_14955
TACGCTTTACTTCATCTTCGGTGCTTTTTCTGGTGTTCTTGGGTTTGTTGTTTCAATGGTTATGCGTCTAGAATTAAGTCAAGCTGGTGATGCGTTTCTTTCTGGTAATTACCAACTGTATAACGTTTTAGTAACATCACACGCTTTTCTTATGATTTTTTTCTTTGTTATGCCAACAGCTATCGGTGGCTTCGGTAATTGATTTGTTCCTATTTTAATCGGTGCTTGCGATATGTCTTTTCCTCGTTTAAATAACATTAGTTTTTGATTATTGCCACCTTCGCTAATTTTACTATTATCTTCGTCCTTAGTTGAAGCTGGTGTTGGTTCTGGTTGGACCGTGTATCCACCATTATCA
>Jamaica_01__000000717
tctagcagggattcaagctcattcaggaggttctgttgatttagcaattttctctcttcatttagccggagtttcgtcgattcttggtgcaattaattttattgtaacaattatgaacatgcgagctccaggaatgactgctcaccgaactcctttatttgtatgagctgtatttattacagctttcttacttttattgtctttaccagttctagcaggagctattacaatgcttttaacagatcgtaactttaatacgtcattcttcgaccctaatggtggaggtgatccagtattgtatcaacacttgttt
>Jamaica_01__000157991
actttctggtattcaagctcactctggaggttcagtagattgtgcaatttattcacttcacttagcaggtgtttcttcaattttaggagctgtgaattttattgttacaattacaaatatgcgagctccaggtatgacggctaacagaacacctttatttgtatgagctgtgtacattactgctttcttacttttactttctttacctgttttagccggagcaattacaatgcttttaacagatcgtaacttcaatacttcattctttgaccctaatggtggtggtgaccctgtactttatcaacacttattc
>Jamaica_01__000001925
tcttgccggcattcaggcgcattcaggtggttctgtagatttagctatttttagtttacacgtagcaggagtatcttcaattcttggtgctgttaattttattgtaacaattatgaatatgagagcacctggtatgactgctcatagaacaccattatttgtttgagccgttttcataactgcttttttacttttattatctttaccggttttagcaggtgcaataactatgctactaactgatagaaactttaatactgctttttttgatcctagtggtggaggtgaccctgtgttatatcaacatttattt
>Jamaica_01__000010265
gttatctggtattttagctcattcgggtggggctgttgatttagcaatttttagtttacatctggccggtatttcatctattttaggggctatcaattttatcgtaactattttaaatatgcgttgtccgggaatgactgcccatagaacgccattatttgtatgagcagtttttattacagcttttcttttattactttctttacccgttttggctggagctattacaatgctattaacggatagaaattttaatacttcattctttgatccaaatggcggtggcgatcctgttttataccagcatttattt
>Jamaica_01__000014379
tttgtctggaattttagctcattctggaggcgctgtcgacttagctatttttagtctgcatctagctggtatttcttcaattttaggcgctataaactttattgtaacgatattaaatatgcgttgtcctggaatgaccgctcatagaacgcctttgtttgtttgagctgtttttatcacggcctttctgcttttactttctcttcctgttttagctggtgctattactatgttactaacagataggaattttaatacttcctttttcgaccccagcggcggcggtgacccagttttgtaccaacacttattt
>Jamaica_01__000011688
gttatctggtattttagctcattcgggtggagctgttgacttagcaatttttagtttacatttagctggtatctcatcgattttaggggctatcaattttatcgtaactattttaaatatgcgttgtccaggaatgactgcccacagaacgccattatttgtatgagcggtttttattacagcttttcttttattactttctttacctgttttagctggggctattacgatgctattaacagatagaaattttaatacctcattctttgatccaaatggtggtggtgaccctgttttataccagcatttattt
>Jamaica_01__000002624
ttatctggtattcttgctcattctggtggtgctgttgacttagcaatttttagtttacatttagctggtatctcgtctattttaggggctatcaattttatcgtaactattttaaatatgcgttgtccaggaatgactgcccacagaacgcctttgtttgtatgagcggtttttattacagcttttcttttattactttctttacctgttttagctggagctatcacaatgctattaacggatagaaattttaatacttcattctttgatccaaatggtggtggtgaccctgttttataccagcatttattt
>Jamaica_01__000014592
attagctggtattcaagctcattctggtgggtccgtagatttagctatttttagtttacatatcgcgggagtatcatcaatcttaggtgctgttaattttatagttaccatcatgaatatgagagccccaggaatgacagctcatagaactccgttgtttgtttgagctgtttttattactgcttttttgcttttattatctttaccggttttagcaggggctataacaatgcttttaacagatagaaattttaatactgctttttttgatccaagcggtggtggtgatccggttttatatcagcatcttttt
>Jamaica_01__000332195
tttagctggaattcaagctcattctggtggttctgttgattgtgctattttttcattgcatattgcaggtgtttcttcaattttaggagctattaattttattgttacaattagtaatatgcgtgctcctggaatgactgctaatcgtacaccattatttgtttgagcagtttttattactgcatttttacttttattatctctacctgttcttgcaggtgctattacaatgttgcttacagatcgtaattttaacacatctttctttgacccaaatggtggaggtgatccagtactttatcagcatttattc
>Jamaica_01__000332785
gctttctggaattcaagcacattctggtggttctgttgattgtgctatttattctttacatcttgctggtgtttcatccattttaggtgcaattaattttattgttacgattacaaatatgcgcgctcctggtatgtcagctaatcgaacgccattatttgtttgagctgtttatattactgcgtttttattattactttcattacctgttcttgctggtgcaattacaatgttattaactgaccgtaattttaatacttctttttttgacccaaatggtggtggtgatcctgttttatatcaacatttattt
>Jamaica_01__000544731
actttctggtattttagctcattctggtggttctgttgattgtgctatctattcattacatttagctggtgtttcttcaatattaggtgcaattaattttattgtaacaattacaaatatgcgtgctccaggtatgactgctaatcgtacacctttatttgtatgagctgtttatattacagcatttttactattattatcattaccagtgcttgccggtgcaattacaatgttactaacagaccgtaattttaatacatctttctttgacccaaacggaggtggtgacccagttctctatcaacacctcttc
>Jamaica_01__001332533
tttagctggaattcaagcacattctggtggttctgttgattgtgcaatttattcgttacatttagctggtgtttcatccattttaggtgcaattaattttattgttacaattactaatatgcgtgctcccggtatgagtgcaaatcgtacaccattattagtttgagctgtttatattactgcatttttattattactttcattacctgttttagcgggtgcgattacgatgttactaacagaccgaaattttaatactgctttttttgattcaaatggtggaggtgatcctgtattgtaccagcatctgttt
>Jamaica_01__000178274
attatctggaattcaagcacattctggtggttctgttgatgctgctatttattctttacacttagctggtgtttcgtcaattttaggtgcaattaattttatcgttactattactaacatgcgtgcacctggtatgactgctaatcgaacaccattatttgtttgagctgtttacattacagcctttttattattactttcattacctgttttagcaggtgctatcacaatgcttctgactgatcgtaattttaatacatctttctttgactctaatggtggtggtgatcctgttttatatcaacaccttttc
>Jamaica_01__000097113
attatctggaattcaagcacattctggtggttccgttgatgctgctatttattcgttacacttagctggtgtttcgtcaattttaggtgcaattaattttattgttactattactaatatgcgtgcacctggtatgactgctaaccgaacaccattatttgtttgagctgtttatattacagcatttttattattactttcattacctgttttagcaggtgccattacaatgcttttgactgatcgtaattttaatacatctttctttgattctaacggtggtggtgatccagttttataccaacatcttttc
>Jamaica_01__000355755
attatctggtattttagcacattctggtggttctgttgattgtgctatttattctttacatttagcaggtgtttcttctattcttggagcaattaactttattgtaactattactaatatgcgtgcacctggtatgacagctaatcgaacacctttatttgtttgagctgtttatataacagcttttttacttttactttcattacctgttcttgcaggtgcaatcacaatgttacttacagatcgtaattttaacacttcattttttgacccaaatgctggaggggaccctgttttatatcaacatatattc
>Jamaica_01__000193870
acttgctggaattcaagcacattctggtggatctgtagattgcgcaatttattcactacatttagctggtgtttcatctattcttggtgcaataaattttatcgttacaatcacaaatatgcgagctccaggaatgactgctaatcgaacacctttgttcgtttgggctgtttatattactgcttttttgcttttattatctttacctgttttggctggtgctataacaatgttactaacagatagaaattttaacacttcattttttgattctaatggtggtggagatccggtgctttatcaacatttattt
>Jamaica_01__000120896
attatctggtattcaagcacattctggtgcatctgttgattgtgcgatttattcattacatttagctggtgtttcttcaattttaggtgcaattaattttattgtgacaattacaaatatgcgtgctcctggtatgacggcacatcgaactccattattcgtatgagctgtttatataacagcatttttattattgctttctttacctgttttagctggtgcaatcacaatgttattaacagatcgtaattttaacacagccttttttgattgtgctggaggtggtgatcctgttttatatcaacatttattt
>Jamaica_02__000000717
tctagcagggattcaagctcattcaggaggttctgttgatttagcaattttctctcttcatttagccggagtttcgtcgattcttggtgcaattaattttattgtaacaattatgaacatgcgagctccaggaatgactgctcaccgaactcctttatttgtatgagctgtatttattacagctttcttacttttattgtctttaccagttctagcaggagctattacaatgcttttaacagatcgtaactttaatacgtcattcttcgaccctaatggtggaggtgatccagtattgtatcaacacttgttt
>Jamaica_02__000157991
actttctggtattcaagctcactctggaggttcagtagattgtgcaatttattcacttcacttagcaggtgtttcttcaattttaggagctgtgaattttattgttacaattacaaatatgcgagctccaggtatgacggctaacagaacacctttatttgtatgagctgtgtacattactgctttcttacttttactttctttacctgttttagccggagcaattacaatgcttttaacagatcgtaacttcaatacttcattctttgaccctaatggtggtggtgaccctgtactttatcaacacttattc
>Jamaica_02__000001925
tcttgccggcattcaggcgcattcaggtggttctgtagatttagctatttttagtttacacgtagcaggagtatcttcaattcttggtgctgttaattttattgtaacaattatgaatatgagagcacctggtatgactgctcatagaacaccattatttgtttgagccgttttcataactgcttttttacttttattatctttaccggttttagcaggtgcaataactatgctactaactgatagaaactttaatactgctttttttgatcctagtggtggaggtgaccctgtgttatatcaacatttattt
>Jamaica_02__000010265
gttatctggtattttagctcattcgggtggggctgttgatttagcaatttttagtttacatctggccggtatttcatctattttaggggctatcaattttatcgtaactattttaaatatgcgttgtccgggaatgactgcccatagaacgccattatttgtatgagcagtttttattacagcttttcttttattactttctttacccgttttggctggagctattacaatgctattaacggatagaaattttaatacttcattctttgatccaaatggcggtggcgatcctgttttataccagcatttattt
>Jamaica_02__000014379
tttgtctggaattttagctcattctggaggcgctgtcgacttagctatttttagtctgcatctagctggtatttcttcaattttaggcgctataaactttattgtaacgatattaaatatgcgttgtcctggaatgaccgctcatagaacgcctttgtttgtttgagctgtttttatcacggcctttctgcttttactttctcttcctgttttagctggtgctattactatgttactaacagataggaattttaatacttcctttttcgaccccagcggcggcggtgacccagttttgtaccaacacttattt
>Jamaica_02__000011688
gttatctggtattttagctcattcgggtggagctgttgacttagcaatttttagtttacatttagctggtatctcatcgattttaggggctatcaattttatcgtaactattttaaatatgcgttgtccaggaatgactgcccacagaacgccattatttgtatgagcggtttttattacagcttttcttttattactttctttacctgttttagctggggctattacgatgctattaacagatagaaattttaatacctcattctttgatccaaatggtggtggtgaccctgttttataccagcatttattt
>Jamaica_02__000002624
ttatctggtattcttgctcattctggtggtgctgttgacttagcaatttttagtttacatttagctggtatctcgtctattttaggggctatcaattttatcgtaactattttaaatatgcgttgtccaggaatgactgcccacagaacgcctttgtttgtatgagcggtttttattacagcttttcttttattactttctttacctgttttagctggagctatcacaatgctattaacggatagaaattttaatacttcattctttgatccaaatggtggtggtgaccctgttttataccagcatttattt
>Jamaica_02__000014592
attagctggtattcaagctcattctggtgggtccgtagatttagctatttttagtttacatatcgcgggagtatcatcaatcttaggtgctgttaattttatagttaccatcatgaatatgagagccccaggaatgacagctcatagaactccgttgtttgtttgagctgtttttattactgcttttttgcttttattatctttaccggttttagcaggggctataacaatgcttttaacagatagaaattttaatactgctttttttgatccaagcggtggtggtgatccggttttatatcagcatcttttt
>Jamaica_02__000038862
tttagctggtattcaagcacattcaggtggttctgttgactgtgctatttattctttacacttagctggtgtatcttctattttaggagcagtaaattttattgttacaattactaacatgcgtgcacctggaatgtctgcaaatcgaactcctttatttgtttgatctgtttacattacggcttttttacttttactttctttacctgttttagctggtgctattacaatgttattaacagatcgtaattttaatacttctttttttgatcctaatggtggaggagaccctgtgttatatcaacatcttttt
>Jamaica_02__000332785
gctttctggaattcaagcacattctggtggttctgttgattgtgctatttattctttacatcttgctggtgtttcatccattttaggtgcaattaattttattgttacgattacaaatatgcgcgctcctggtatgtcagctaatcgaacgccattatttgtttgagctgtttatattactgcgtttttattattactttcattacctgttcttgctggtgcaattacaatgttattaactgaccgtaattttaatacttctttttttgacccaaatggtggtggtgatcctgttttatatcaacatttattt
>Jamaica_02__000420439
attatctggtattttagcacattctggtggttctgttgactgtgcgatttactctctacatttagcaggtgtttcttcaattcttggagcaattaattttattgtaactattactaatatgcgtgcacctggtatgacagctaatcgaacacctttatttgtttgagctgtttatattacagcttttttacttttactttcattacctgttcttgctggtgccatcacaatgttattaacagaccgtaattttaatacgtcattttttgacccaaatgctggaggtgaccctgttttatatcaacatctattc
>Jamaica_02__000414154
attatctggtatccaagcacattctggtggttcagttgactgtgctatttattcattacatttagctggtgtatcttcaattttaggtgctattaatttcattgttactattacaaatatgcgtgcaccaggtatgacagcaaacagaacacctttattcgtttgagctgtttatatcacagcatttttacttttattatcattacctgtattagcaggagctattacaatgcttcttacagaccgtaattttaacacttcgttttttgatccaaacggtggtggtgatcctgtattatatcaacatcttttc
>Jamaica_02__000461817
tttatcaggtattcaagcacactctggtggttctgttgactgtgcaatttattcacttcatattgcaggtgtttcttcaattttaggtgctattaactttattgttactatcactaatatgcgtgctcctggtatgactgcaaaccgaactcctttgtttgtttgagctgtttatatcactgctttcttattattgttatctttacctgttttagctggtgccatcactatgttacttacagatcgtaattttaacacatctttctttgacccaaatggtggtggtgatcctgttttgtatcaacacttattt
>Jamaica_02__000097113
attatctggaattcaagcacattctggtggttccgttgatgctgctatttattcgttacacttagctggtgtttcgtcaattttaggtgcaattaattttattgttactattactaatatgcgtgcacctggtatgactgctaaccgaacaccattatttgtttgagctgtttatattacagcatttttattattactttcattacctgttttagcaggtgccattacaatgcttttgactgatcgtaattttaatacatctttctttgattctaacggtggtggtgatccagttttataccaacatcttttc
>Jamaica_02__000193870
acttgctggaattcaagcacattctggtggatctgtagattgcgcaatttattcactacatttagctggtgtttcatctattcttggtgcaataaattttatcgttacaatcacaaatatgcgagctccaggaatgactgctaatcgaacacctttgttcgtttgggctgtttatattactgcttttttgcttttattatctttacctgttttggctggtgctataacaatgttactaacagatagaaattttaacacttcattttttgattctaatggtggtggagatccggtgctttatcaacatttattt
>Jamaica_02__000120896
attatctggtattcaagcacattctggtgcatctgttgattgtgcgatttattcattacatttagctggtgtttcttcaattttaggtgcaattaattttattgtgacaattacaaatatgcgtgctcctggtatgacggcacatcgaactccattattcgtatgagctgtttatataacagcatttttattattgctttctttacctgttttagctggtgcaatcacaatgttattaacagatcgtaattttaacacagccttttttgattgtgctggaggtggtgatcctgttttatatcaacatttattt
>Jamaica_03__000000717
tctagcagggattcaagctcattcaggaggttctgttgatttagcaattttctctcttcatttagccggagtttcgtcgattcttggtgcaattaattttattgtaacaattatgaacatgcgagctccaggaatgactgctcaccgaactcctttatttgtatgagctgtatttattacagctttcttacttttattgtctttaccagttctagcaggagctattacaatgcttttaacagatcgtaactttaatacgtcattcttcgaccctaatggtggaggtgatccagtattgtatcaacacttgttt
>Jamaica_03__000157991
actttctggtattcaagctcactctggaggttcagtagattgtgcaatttattcacttcacttagcaggtgtttcttcaattttaggagctgtgaattttattgttacaattacaaatatgcgagctccaggtatgacggctaacagaacacctttatttgtatgagctgtgtacattactgctttcttacttttactttctttacctgttttagccggagcaattacaatgcttttaacagatcgtaacttcaatacttcattctttgaccctaatggtggtggtgaccctgtactttatcaacacttattc
>Jamaica_03__000001925
tcttgccggcattcaggcgcattcaggtggttctgtagatttagctatttttagtttacacgtagcaggagtatcttcaattcttggtgctgttaattttattgtaacaattatgaatatgagagcacctggtatgactgctcatagaacaccattatttgtttgagccgttttcataactgcttttttacttttattatctttaccggttttagcaggtgcaataactatgctactaactgatagaaactttaatactgctttttttgatcctagtggtggaggtgaccctgtgttatatcaacatttattt
>Jamaica_03__000010265
gttatctggtattttagctcattcgggtggggctgttgatttagcaatttttagtttacatctggccggtatttcatctattttaggggctatcaattttatcgtaactattttaaatatgcgttgtccgggaatgactgcccatagaacgccattatttgtatgagcagtttttattacagcttttcttttattactttctttacccgttttggctggagctattacaatgctattaacggatagaaattttaatacttcattctttgatccaaatggcggtggcgatcctgttttataccagcatttattt
>Jamaica_03__000014379
tttgtctggaattttagctcattctggaggcgctgtcgacttagctatttttagtctgcatctagctggtatttcttcaattttaggcgctataaactttattgtaacgatattaaatatgcgttgtcctggaatgaccgctcatagaacgcctttgtttgtttgagctgtttttatcacggcctttctgcttttactttctcttcctgttttagctggtgctattactatgttactaacagataggaattttaatacttcctttttcgaccccagcggcggcggtgacccagttttgtaccaacacttattt
>Jamaica_03__000011688
gttatctggtattttagctcattcgggtggagctgttgacttagcaatttttagtttacatttagctggtatctcatcgattttaggggctatcaattttatcgtaactattttaaatatgcgttgtccaggaatgactgcccacagaacgccattatttgtatgagcggtttttattacagcttttcttttattactttctttacctgttttagctggggctattacgatgctattaacagatagaaattttaatacctcattctttgatccaaatggtggtggtgaccctgttttataccagcatttattt
>Jamaica_03__000002624
ttatctggtattcttgctcattctggtggtgctgttgacttagcaatttttagtttacatttagctggtatctcgtctattttaggggctatcaattttatcgtaactattttaaatatgcgttgtccaggaatgactgcccacagaacgcctttgtttgtatgagcggtttttattacagcttttcttttattactttctttacctgttttagctggagctatcacaatgctattaacggatagaaattttaatacttcattctttgatccaaatggtggtggtgaccctgttttataccagcatttattt
>Jamaica_03__000014592
attagctggtattcaagctcattctggtgggtccgtagatttagctatttttagtttacatatcgcgggagtatcatcaatcttaggtgctgttaattttatagttaccatcatgaatatgagagccccaggaatgacagctcatagaactccgttgtttgtttgagctgtttttattactgcttttttgcttttattatctttaccggttttagcaggggctataacaatgcttttaacagatagaaattttaatactgctttttttgatccaagcggtggtggtgatccggttttatatcagcatcttttt
>Jamaica_03__000171357
tctttctggaattcaagcgcattctggtggttctgtagattgtgcaatttattctttgcatttagctggtgtctcttctattttgggtgcaattaattttattgtaacaatcacaaacatgcgtgctccaggaatgactgcaaatcgaactcctttgtttgtttgagctgtttatattacagcttttttattattattatctttacctgttttagcaggtgcaataactatgttattaactgatcgtaattttaatacttcattttttgatcctaatggtggtggtgatcctgttttatatcaacatttattt
>Jamaica_03__000461817
tttatcaggtattcaagcacactctggtggttctgttgactgtgcaatttattcacttcatattgcaggtgtttcttcaattttaggtgctattaactttattgttactatcactaatatgcgtgctcctggtatgactgcaaaccgaactcctttgtttgtttgagctgtttatatcactgctttcttattattgttatctttacctgttttagctggtgccatcactatgttacttacagatcgtaattttaacacatctttctttgacccaaatggtggtggtgatcctgttttgtatcaacacttattt
>Jamaica_03__001066942
tttatctggtattttagcacattctggtggttctgttgactgtgcgatttactctttacatttagcaggtgtttcttcaattcttggagcaattaattttattgtaactattactaatatgcgtgcacctggtatgacagctaatcgaacacctttatttgtttgagctgtttatatcacagctttcttacttttactttcattacctgttcttgctggtgctatcacaatgttactaacagatcgtaattttaatacttctttttttgacccaaatgctgggggtgatcctgttttataccaacatttattc
>Jamaica_03__000178274
attatctggaattcaagcacattctggtggttctgttgatgctgctatttattctttacacttagctggtgtttcgtcaattttaggtgcaattaattttatcgttactattactaacatgcgtgcacctggtatgactgctaatcgaacaccattatttgtttgagctgtttacattacagcctttttattattactttcattacctgttttagcaggtgctatcacaatgcttctgactgatcgtaattttaatacatctttctttgactctaatggtggtggtgatcctgttttatatcaacaccttttc
>Jamaica_03__000193870
acttgctggaattcaagcacattctggtggatctgtagattgcgcaatttattcactacatttagctggtgtttcatctattcttggtgcaataaattttatcgttacaatcacaaatatgcgagctccaggaatgactgctaatcgaacacctttgttcgtttgggctgtttatattactgcttttttgcttttattatctttacctgttttggctggtgctataacaatgttactaacagatagaaattttaacacttcattttttgattctaatggtggtggagatccggtgctttatcaacatttattt
>Jamaica_04__000000717
tctagcagggattcaagctcattcaggaggttctgttgatttagcaattttctctcttcatttagccggagtttcgtcgattcttggtgcaattaattttattgtaacaattatgaacatgcgagctccaggaatgactgctcaccgaactcctttatttgtatgagctgtatttattacagctttcttacttttattgtctttaccagttctagcaggagctattacaatgcttttaacagatcgtaactttaatacgtcattcttcgaccctaatggtggaggtgatccagtattgtatcaacacttgttt
>Jamaica_04__000001925
tcttgccggcattcaggcgcattcaggtggttctgtagatttagctatttttagtttacacgtagcaggagtatcttcaattcttggtgctgttaattttattgtaacaattatgaatatgagagcacctggtatgactgctcatagaacaccattatttgtttgagccgttttcataactgcttttttacttttattatctttaccggttttagcaggtgcaataactatgctactaactgatagaaactttaatactgctttttttgatcctagtggtggaggtgaccctgtgttatatcaacatttattt
>Jamaica_04__000010265
gttatctggtattttagctcattcgggtggggctgttgatttagcaatttttagtttacatctggccggtatttcatctattttaggggctatcaattttatcgtaactattttaaatatgcgttgtccgggaatgactgcccatagaacgccattatttgtatgagcagtttttattacagcttttcttttattactttctttacccgttttggctggagctattacaatgctattaacggatagaaattttaatacttcattctttgatccaaatggcggtggcgatcctgttttataccagcatttattt
>Jamaica_04__000014379
tttgtctggaattttagctcattctggaggcgctgtcgacttagctatttttagtctgcatctagctggtatttcttcaattttaggcgctataaactttattgtaacgatattaaatatgcgttgtcctggaatgaccgctcatagaacgcctttgtttgtttgagctgtttttatcacggcctttctgcttttactttctcttcctgttttagctggtgctattactatgttactaacagataggaattttaatacttcctttttcgaccccagcggcggcggtgacccagttttgtaccaacacttattt
>Jamaica_04__000011688
gttatctggtattttagctcattcgggtggagctgttgacttagcaatttttagtttacatttagctggtatctcatcgattttaggggctatcaattttatcgtaactattttaaatatgcgttgtccaggaatgactgcccacagaacgccattatttgtatgagcggtttttattacagcttttcttttattactttctttacctgttttagctggggctattacgatgctattaacagatagaaattttaatacctcattctttgatccaaatggtggtggtgaccctgttttataccagcatttattt
>Jamaica_04__000002624
ttatctggtattcttgctcattctggtggtgctgttgacttagcaatttttagtttacatttagctggtatctcgtctattttaggggctatcaattttatcgtaactattttaaatatgcgttgtccaggaatgactgcccacagaacgcctttgtttgtatgagcggtttttattacagcttttcttttattactttctttacctgttttagctggagctatcacaatgctattaacggatagaaattttaatacttcattctttgatccaaatggtggtggtgaccctgttttataccagcatttattt
>Jamaica_04__000014592
attagctggtattcaagctcattctggtgggtccgtagatttagctatttttagtttacatatcgcgggagtatcatcaatcttaggtgctgttaattttatagttaccatcatgaatatgagagccccaggaatgacagctcatagaactccgttgtttgtttgagctgtttttattactgcttttttgcttttattatctttaccggttttagcaggggctataacaatgcttttaacagatagaaattttaatactgctttttttgatccaagcggtggtggtgatccggttttatatcagcatcttttt
>Jamaica_04__000171357
tctttctggaattcaagcgcattctggtggttctgtagattgtgcaatttattctttgcatttagctggtgtctcttctattttgggtgcaattaattttattgtaacaatcacaaacatgcgtgctccaggaatgactgcaaatcgaactcctttgtttgtttgagctgtttatattacagcttttttattattattatctttacctgttttagcaggtgcaataactatgttattaactgatcgtaattttaatacttcattttttgatcctaatggtggtggtgatcctgttttatatcaacatttattt
>Jamaica_04__000038862
tttagctggtattcaagcacattcaggtggttctgttgactgtgctatttattctttacacttagctggtgtatcttctattttaggagcagtaaattttattgttacaattactaacatgcgtgcacctggaatgtctgcaaatcgaactcctttatttgtttgatctgtttacattacggcttttttacttttactttctttacctgttttagctggtgctattacaatgttattaacagatcgtaattttaatacttctttttttgatcctaatggtggaggagaccctgtgttatatcaacatcttttt
>Jamaica_04__000178274
attatctggaattcaagcacattctggtggttctgttgatgctgctatttattctttacacttagctggtgtttcgtcaattttaggtgcaattaattttatcgttactattactaacatgcgtgcacctggtatgactgctaatcgaacaccattatttgtttgagctgtttacattacagcctttttattattactttcattacctgttttagcaggtgctatcacaatgcttctgactgatcgtaattttaatacatctttctttgactctaatggtggtggtgatcctgttttatatcaacaccttttc
>Jamaica_04__000097113
attatctggaattcaagcacattctggtggttccgttgatgctgctatttattcgttacacttagctggtgtttcgtcaattttaggtgcaattaattttattgttactattactaatatgcgtgcacctggtatgactgctaaccgaacaccattatttgtttgagctgtttatattacagcatttttattattactttcattacctgttttagcaggtgccattacaatgcttttgactgatcgtaattttaatacatctttctttgattctaacggtggtggtgatccagttttataccaacatcttttc
>Jamaica_04__000656098
attatctggtattttagctcactccggtggttccgttgattgcgctatttattcactacatttagctggtgtttcttctattttaggtgcgatcaactttattgttacaattactaatatgcgtgcgcctggtatgactgcaaatcgaactcctttatttgtttgagctgtttatatcacagcttttttattattactttcattacctgttttagctggtgcaatcacaatgcttttaactgatcgtaattttaacacatctttttttgatccaaattctggaggaggagatcctgtgttataccaacatttattc
>Jamaica_04__000193870
acttgctggaattcaagcacattctggtggatctgtagattgcgcaatttattcactacatttagctggtgtttcatctattcttggtgcaataaattttatcgttacaatcacaaatatgcgagctccaggaatgactgctaatcgaacacctttgttcgtttgggctgtttatattactgcttttttgcttttattatctttacctgttttggctggtgctataacaatgttactaacagatagaaattttaacacttcattttttgattctaatggtggtggagatccggtgctttatcaacatttattt
>Jamaica_04__000026154
attagctggtatacaagcacattctggtggttctgttgattgtgctattttttcattacatttagcgggtgtttcgtcaattttaggtgctattaactttatagtaacaattacaaatatgcgtgcaccaggaatgactgcaaatcgaacaccattatttgtttgagctgtttatattactgcctttttattgttattatcattaccagtgcttgcaggtgctattacgatgttgttaacagatcgtaattttaacacttctttttttgaccctaacggcggtggtgacccagtgttatatcaacatttgttt
>Jamaica_04__000120896
attatctggtattcaagcacattctggtgcatctgttgattgtgcgatttattcattacatttagctggtgtttcttcaattttaggtgcaattaattttattgtgacaattacaaatatgcgtgctcctggtatgacggcacatcgaactccattattcgtatgagctgtttatataacagcatttttattattgctttctttacctgttttagctggtgcaatcacaatgttattaacagatcgtaattttaacacagccttttttgattgtgctggaggtggtgatcctgttttatatcaacatttattt
>Jamaica_04__001628668
tttagctagtatacaaggacattctggggcttctgtagacttagccatttttagtttacatattgctggtgtttcttctattttaggtgctattaattttatagtaacaataatgaatatgagatgtcctggtatgacttctaatagaactccattatttgtttgggctgtctttataacagcttttttgttgttattatctttacctgttttggctggtgctataactatgctattaacagatagaaactttaatacttctttttttgatcctaatggtggtggagatccagttttatatcagcatttattt
>Jamaica_05__000000717
tctagcagggattcaagctcattcaggaggttctgttgatttagcaattttctctcttcatttagccggagtttcgtcgattcttggtgcaattaattttattgtaacaattatgaacatgcgagctccaggaatgactgctcaccgaactcctttatttgtatgagctgtatttattacagctttcttacttttattgtctttaccagttctagcaggagctattacaatgcttttaacagatcgtaactttaatacgtcattcttcgaccctaatggtggaggtgatccagtattgtatcaacacttgttt
>Jamaica_05__000001925
tcttgccggcattcaggcgcattcaggtggttctgtagatttagctatttttagtttacacgtagcaggagtatcttcaattcttggtgctgttaattttattgtaacaattatgaatatgagagcacctggtatgactgctcatagaacaccattatttgtttgagccgttttcataactgcttttttacttttattatctttaccggttttagcaggtgcaataactatgctactaactgatagaaactttaatactgctttttttgatcctagtggtggaggtgaccctgtgttatatcaacatttattt
>Jamaica_05__000010265
gttatctggtattttagctcattcgggtggggctgttgatttagcaatttttagtttacatctggccggtatttcatctattttaggggctatcaattttatcgtaactattttaaatatgcgttgtccgggaatgactgcccatagaacgccattatttgtatgagcagtttttattacagcttttcttttattactttctttacccgttttggctggagctattacaatgctattaacggatagaaattttaatacttcattctttgatccaaatggcggtggcgatcctgttttataccagcatttattt
>Jamaica_05__000011688
gttatctggtattttagctcattcgggtggagctgttgacttagcaatttttagtttacatttagctggtatctcatcgattttaggggctatcaattttatcgtaactattttaaatatgcgttgtccaggaatgactgcccacagaacgccattatttgtatgagcggtttttattacagcttttcttttattactttctttacctgttttagctggggctattacgatgctattaacagatagaaattttaatacctcattctttgatccaaatggtggtggtgaccctgttttataccagcatttattt
>Jamaica_05__000014592
attagctggtattcaagctcattctggtgggtccgtagatttagctatttttagtttacatatcgcgggagtatcatcaatcttaggtgctgttaattttatagttaccatcatgaatatgagagccccaggaatgacagctcatagaactccgttgtttgtttgagctgtttttattactgcttttttgcttttattatctttaccggttttagcaggggctataacaatgcttttaacagatagaaattttaatactgctttttttgatccaagcggtggtggtgatccggttttatatcagcatcttttt
>Jamaica_05__000038862
tttagctggtattcaagcacattcaggtggttctgttgactgtgctatttattctttacacttagctggtgtatcttctattttaggagcagtaaattttattgttacaattactaacatgcgtgcacctggaatgtctgcaaatcgaactcctttatttgtttgatctgtttacattacggcttttttacttttactttctttacctgttttagctggtgctattacaatgttattaacagatcgtaattttaatacttctttttttgatcctaatggtggaggagaccctgtgttatatcaacatcttttt
>Jamaica_05__000461817
tttatcaggtattcaagcacactctggtggttctgttgactgtgcaatttattcacttcatattgcaggtgtttcttcaattttaggtgctattaactttattgttactatcactaatatgcgtgctcctggtatgactgcaaaccgaactcctttgtttgtttgagctgtttatatcactgctttcttattattgttatctttacctgttttagctggtgccatcactatgttacttacagatcgtaattttaacacatctttctttgacccaaatggtggtggtgatcctgttttgtatcaacacttattt
>Jamaica_05__000178274
attatctggaattcaagcacattctggtggttctgttgatgctgctatttattctttacacttagctggtgtttcgtcaattttaggtgcaattaattttatcgttactattactaacatgcgtgcacctggtatgactgctaatcgaacaccattatttgtttgagctgtttacattacagcctttttattattactttcattacctgttttagcaggtgctatcacaatgcttctgactgatcgtaattttaatacatctttctttgactctaatggtggtggtgatcctgttttatatcaacaccttttc
>Jamaica_05__000097113
attatctggaattcaagcacattctggtggttccgttgatgctgctatttattcgttacacttagctggtgtttcgtcaattttaggtgcaattaattttattgttactattactaatatgcgtgcacctggtatgactgctaaccgaacaccattatttgtttgagctgtttatattacagcatttttattattactttcattacctgttttagcaggtgccattacaatgcttttgactgatcgtaattttaatacatctttctttgattctaacggtggtggtgatccagttttataccaacatcttttc
>Jamaica_05__000026154
attagctggtatacaagcacattctggtggttctgttgattgtgctattttttcattacatttagcgggtgtttcgtcaattttaggtgctattaactttatagtaacaattacaaatatgcgtgcaccaggaatgactgcaaatcgaacaccattatttgtttgagctgtttatattactgcctttttattgttattatcattaccagtgcttgcaggtgctattacgatgttgttaacagatcgtaattttaacacttctttttttgaccctaacggcggtggtgacccagtgttatatcaacatttgttt
>Jamaica_05__000120896
attatctggtattcaagcacattctggtgcatctgttgattgtgcgatttattcattacatttagctggtgtttcttcaattttaggtgcaattaattttattgtgacaattacaaatatgcgtgctcctggtatgacggcacatcgaactccattattcgtatgagctgtttatataacagcatttttattattgctttctttacctgttttagctggtgcaatcacaatgttattaacagatcgtaattttaacacagccttttttgattgtgctggaggtggtgatcctgttttatatcaacatttattt
>Jamaica_06__000000717
tctagcagggattcaagctcattcaggaggttctgttgatttagcaattttctctcttcatttagccggagtttcgtcgattcttggtgcaattaattttattgtaacaattatgaacatgcgagctccaggaatgactgctcaccgaactcctttatttgtatgagctgtatttattacagctttcttacttttattgtctttaccagttctagcaggagctattacaatgcttttaacagatcgtaactttaatacgtcattcttcgaccctaatggtggaggtgatccagtattgtatcaacacttgttt
>Jamaica_06__000157991
actttctggtattcaagctcactctggaggttcagtagattgtgcaatttattcacttcacttagcaggtgtttcttcaattttaggagctgtgaattttattgttacaattacaaatatgcgagctccaggtatgacggctaacagaacacctttatttgtatgagctgtgtacattactgctttcttacttttactttctttacctgttttagccggagcaattacaatgcttttaacagatcgtaacttcaatacttcattctttgaccctaatggtggtggtgaccctgtactttatcaacacttattc
>Jamaica_06__000001925
tcttgccggcattcaggcgcattcaggtggttctgtagatttagctatttttagtttacacgtagcaggagtatcttcaattcttggtgctgttaattttattgtaacaattatgaatatgagagcacctggtatgactgctcatagaacaccattatttgtttgagccgttttcataactgcttttttacttttattatctttaccggttttagcaggtgcaataactatgctactaactgatagaaactttaatactgctttttttgatcctagtggtggaggtgaccctgtgttatatcaacatttattt
>Jamaica_06__000010265
gttatctggtattttagctcattcgggtggggctgttgatttagcaatttttagtttacatctggccggtatttcatctattttaggggctatcaattttatcgtaactattttaaatatgcgttgtccgggaatgactgcccatagaacgccattatttgtatgagcagtttttattacagcttttcttttattactttctttacccgttttggctggagctattacaatgctattaacggatagaaattttaatacttcattctttgatccaaatggcggtggcgatcctgttttataccagcatttattt
>Jamaica_06__000014379
tttgtctggaattttagctcattctggaggcgctgtcgacttagctatttttagtctgcatctagctggtatttcttcaattttaggcgctataaactttattgtaacgatattaaatatgcgttgtcctggaatgaccgctcatagaacgcctttgtttgtttgagctgtttttatcacggcctttctgcttttactttctcttcctgttttagctggtgctattactatgttactaacagataggaattttaatacttcctttttcgaccccagcggcggcggtgacccagttttgtaccaacacttattt
>Jamaica_06__000011688
gttatctggtattttagctcattcgggtggagctgttgacttagcaatttttagtttacatttagctggtatctcatcgattttaggggctatcaattttatcgtaactattttaaatatgcgttgtccaggaatgactgcccacagaacgccattatttgtatgagcggtttttattacagcttttcttttattactttctttacctgttttagctggggctattacgatgctattaacagatagaaattttaatacctcattctttgatccaaatggtggtggtgaccctgttttataccagcatttattt
>Jamaica_06__000002624
ttatctggtattcttgctcattctggtggtgctgttgacttagcaatttttagtttacatttagctggtatctcgtctattttaggggctatcaattttatcgtaactattttaaatatgcgttgtccaggaatgactgcccacagaacgcctttgtttgtatgagcggtttttattacagcttttcttttattactttctttacctgttttagctggagctatcacaatgctattaacggatagaaattttaatacttcattctttgatccaaatggtggtggtgaccctgttttataccagcatttattt
>Jamaica_06__000014592
attagctggtattcaagctcattctggtgggtccgtagatttagctatttttagtttacatatcgcgggagtatcatcaatcttaggtgctgttaattttatagttaccatcatgaatatgagagccccaggaatgacagctcatagaactccgttgtttgtttgagctgtttttattactgcttttttgcttttattatctttaccggttttagcaggggctataacaatgcttttaacagatagaaattttaatactgctttttttgatccaagcggtggtggtgatccggttttatatcagcatcttttt
>Jamaica_06__000171357
tctttctggaattcaagcgcattctggtggttctgtagattgtgcaatttattctttgcatttagctggtgtctcttctattttgggtgcaattaattttattgtaacaatcacaaacatgcgtgctccaggaatgactgcaaatcgaactcctttgtttgtttgagctgtttatattacagcttttttattattattatctttacctgttttagcaggtgcaataactatgttattaactgatcgtaattttaatacttcattttttgatcctaatggtggtggtgatcctgttttatatcaacatttattt
>Jamaica_06__000038862
tttagctggtattcaagcacattcaggtggttctgttgactgtgctatttattctttacacttagctggtgtatcttctattttaggagcagtaaattttattgttacaattactaacatgcgtgcacctggaatgtctgcaaatcgaactcctttatttgtttgatctgtttacattacggcttttttacttttactttctttacctgttttagctggtgctattacaatgttattaacagatcgtaattttaatacttctttttttgatcctaatggtggaggagaccctgtgttatatcaacatcttttt
>Jamaica_06__000332785
gctttctggaattcaagcacattctggtggttctgttgattgtgctatttattctttacatcttgctggtgtttcatccattttaggtgcaattaattttattgttacgattacaaatatgcgcgctcctggtatgtcagctaatcgaacgccattatttgtttgagctgtttatattactgcgtttttattattactttcattacctgttcttgctggtgcaattacaatgttattaactgaccgtaattttaatacttctttttttgacccaaatggtggtggtgatcctgttttatatcaacatttattt
>Jamaica_06__000420439
attatctggtattttagcacattctggtggttctgttgactgtgcgatttactctctacatttagcaggtgtttcttcaattcttggagcaattaattttattgtaactattactaatatgcgtgcacctggtatgacagctaatcgaacacctttatttgtttgagctgtttatattacagcttttttacttttactttcattacctgttcttgctggtgccatcacaatgttattaacagaccgtaattttaatacgtcattttttgacccaaatgctggaggtgaccctgttttatatcaacatctattc
>Jamaica_06__000323127
attagcaggaattcaagcacattcgggaggttctgttgactgtgcaatttattctcttcacttagctggtgtttcttcaattttaggagccattaattttattgtaacaataacaaatatgcgtgcgccaggaatgtcagcaaaccgaacacctttatttgtttgagctgtttacattacagcatttttattattattatcgttaccagtacttgcaggtgcaataacgatgttacttacagatcgtaattttaatacagcattttttgatccaaatggtggtggtgatccggtactttatcaacaccttttc
>Jamaica_06__000178274
attatctggaattcaagcacattctggtggttctgttgatgctgctatttattctttacacttagctggtgtttcgtcaattttaggtgcaattaattttatcgttactattactaacatgcgtgcacctggtatgactgctaatcgaacaccattatttgtttgagctgtttacattacagcctttttattattactttcattacctgttttagcaggtgctatcacaatgcttctgactgatcgtaattttaatacatctttctttgactctaatggtggtggtgatcctgttttatatcaacaccttttc
>Jamaica_06__000097113
attatctggaattcaagcacattctggtggttccgttgatgctgctatttattcgttacacttagctggtgtttcgtcaattttaggtgcaattaattttattgttactattactaatatgcgtgcacctggtatgactgctaaccgaacaccattatttgtttgagctgtttatattacagcatttttattattactttcattacctgttttagcaggtgccattacaatgcttttgactgatcgtaattttaatacatctttctttgattctaacggtggtggtgatccagttttataccaacatcttttc
>Jamaica_06__000193870
acttgctggaattcaagcacattctggtggatctgtagattgcgcaatttattcactacatttagctggtgtttcatctattcttggtgcaataaattttatcgttacaatcacaaatatgcgagctccaggaatgactgctaatcgaacacctttgttcgtttgggctgtttatattactgcttttttgcttttattatctttacctgttttggctggtgctataacaatgttactaacagatagaaattttaacacttcattttttgattctaatggtggtggagatccggtgctttatcaacatttattt
>Jamaica_06__000026154
attagctggtatacaagcacattctggtggttctgttgattgtgctattttttcattacatttagcgggtgtttcgtcaattttaggtgctattaactttatagtaacaattacaaatatgcgtgcaccaggaatgactgcaaatcgaacaccattatttgtttgagctgtttatattactgcctttttattgttattatcattaccagtgcttgcaggtgctattacgatgttgttaacagatcgtaattttaacacttctttttttgaccctaacggcggtggtgacccagtgttatatcaacatttgttt
>Jamaica_06__000136994
ttagctggaatacaagcacattctggaggatccgttgattgtgctatttattcattgcatttagctggtgtttcttctattttaggagctgttaattttattgtaacaataacaaatatgcgtgctccaggtcttactgcaaatagaacacctttatttgtttgagccgtttatatcactgcttttttacttttactttcattaccagtgcttgcaggcgcgatcacaatgttgctaacagatcgaaattttaacacatctttctttgactctaatggcggtggtgatcctgtgctgtaccaacatctgttc
>Jamaica_06__000120896
attatctggtattcaagcacattctggtgcatctgttgattgtgcgatttattcattacatttagctggtgtttcttcaattttaggtgcaattaattttattgtgacaattacaaatatgcgtgctcctggtatgacggcacatcgaactccattattcgtatgagctgtttatataacagcatttttattattgctttctttacctgttttagctggtgcaatcacaatgttattaacagatcgtaattttaacacagccttttttgattgtgctggaggtggtgatcctgttttatatcaacatttattt
>Jamaica_07__000000717
tctagcagggattcaagctcattcaggaggttctgttgatttagcaattttctctcttcatttagccggagtttcgtcgattcttggtgcaattaattttattgtaacaattatgaacatgcgagctccaggaatgactgctcaccgaactcctttatttgtatgagctgtatttattacagctttcttacttttattgtctttaccagttctagcaggagctattacaatgcttttaacagatcgtaactttaatacgtcattcttcgaccctaatggtggaggtgatccagtattgtatcaacacttgttt
>Jamaica_07__000157991
actttctggtattcaagctcactctggaggttcagtagattgtgcaatttattcacttcacttagcaggtgtttcttcaattttaggagctgtgaattttattgttacaattacaaatatgcgagctccaggtatgacggctaacagaacacctttatttgtatgagctgtgtacattactgctttcttacttttactttctttacctgttttagccggagcaattacaatgcttttaacagatcgtaacttcaatacttcattctttgaccctaatggtggtggtgaccctgtactttatcaacacttattc
>Jamaica_07__000001925
tcttgccggcattcaggcgcattcaggtggttctgtagatttagctatttttagtttacacgtagcaggagtatcttcaattcttggtgctgttaattttattgtaacaattatgaatatgagagcacctggtatgactgctcatagaacaccattatttgtttgagccgttttcataactgcttttttacttttattatctttaccggttttagcaggtgcaataactatgctactaactgatagaaactttaatactgctttttttgatcctagtggtggaggtgaccctgtgttatatcaacatttattt
>Jamaica_07__000010265
gttatctggtattttagctcattcgggtggggctgttgatttagcaatttttagtttacatctggccggtatttcatctattttaggggctatcaattttatcgtaactattttaaatatgcgttgtccgggaatgactgcccatagaacgccattatttgtatgagcagtttttattacagcttttcttttattactttctttacccgttttggctggagctattacaatgctattaacggatagaaattttaatacttcattctttgatccaaatggcggtggcgatcctgttttataccagcatttattt
>Jamaica_07__000014379
tttgtctggaattttagctcattctggaggcgctgtcgacttagctatttttagtctgcatctagctggtatttcttcaattttaggcgctataaactttattgtaacgatattaaatatgcgttgtcctggaatgaccgctcatagaacgcctttgtttgtttgagctgtttttatcacggcctttctgcttttactttctcttcctgttttagctggtgctattactatgttactaacagataggaattttaatacttcctttttcgaccccagcggcggcggtgacccagttttgtaccaacacttattt
>Jamaica_07__000011688
gttatctggtattttagctcattcgggtggagctgttgacttagcaatttttagtttacatttagctggtatctcatcgattttaggggctatcaattttatcgtaactattttaaatatgcgttgtccaggaatgactgcccacagaacgccattatttgtatgagcggtttttattacagcttttcttttattactttctttacctgttttagctggggctattacgatgctattaacagatagaaattttaatacctcattctttgatccaaatggtggtggtgaccctgttttataccagcatttattt
>Jamaica_07__000014592
attagctggtattcaagctcattctggtgggtccgtagatttagctatttttagtttacatatcgcgggagtatcatcaatcttaggtgctgttaattttatagttaccatcatgaatatgagagccccaggaatgacagctcatagaactccgttgtttgtttgagctgtttttattactgcttttttgcttttattatctttaccggttttagcaggggctataacaatgcttttaacagatagaaattttaatactgctttttttgatccaagcggtggtggtgatccggttttatatcagcatcttttt
>Jamaica_07__000323127
attagcaggaattcaagcacattcgggaggttctgttgactgtgcaatttattctcttcacttagctggtgtttcttcaattttaggagccattaattttattgtaacaataacaaatatgcgtgcgccaggaatgtcagcaaaccgaacacctttatttgtttgagctgtttacattacagcatttttattattattatcgttaccagtacttgcaggtgcaataacgatgttacttacagatcgtaattttaatacagcattttttgatccaaatggtggtggtgatccggtactttatcaacaccttttc
>Jamaica_07__000178274
attatctggaattcaagcacattctggtggttctgttgatgctgctatttattctttacacttagctggtgtttcgtcaattttaggtgcaattaattttatcgttactattactaacatgcgtgcacctggtatgactgctaatcgaacaccattatttgtttgagctgtttacattacagcctttttattattactttcattacctgttttagcaggtgctatcacaatgcttctgactgatcgtaattttaatacatctttctttgactctaatggtggtggtgatcctgttttatatcaacaccttttc
>Jamaica_07__000097113
attatctggaattcaagcacattctggtggttccgttgatgctgctatttattcgttacacttagctggtgtttcgtcaattttaggtgcaattaattttattgttactattactaatatgcgtgcacctggtatgactgctaaccgaacaccattatttgtttgagctgtttatattacagcatttttattattactttcattacctgttttagcaggtgccattacaatgcttttgactgatcgtaattttaatacatctttctttgattctaacggtggtggtgatccagttttataccaacatcttttc
>Jamaica_07__000026154
attagctggtatacaagcacattctggtggttctgttgattgtgctattttttcattacatttagcgggtgtttcgtcaattttaggtgctattaactttatagtaacaattacaaatatgcgtgcaccaggaatgactgcaaatcgaacaccattatttgtttgagctgtttatattactgcctttttattgttattatcattaccagtgcttgcaggtgctattacgatgttgttaacagatcgtaattttaacacttctttttttgaccctaacggcggtggtgacccagtgttatatcaacatttgttt
>Jamaica_07__000120896
attatctggtattcaagcacattctggtgcatctgttgattgtgcgatttattcattacatttagctggtgtttcttcaattttaggtgcaattaattttattgtgacaattacaaatatgcgtgctcctggtatgacggcacatcgaactccattattcgtatgagctgtttatataacagcatttttattattgctttctttacctgttttagctggtgcaatcacaatgttattaacagatcgtaattttaacacagccttttttgattgtgctggaggtggtgatcctgttttatatcaacatttattt
>Jamaica_08__000000717
tctagcagggattcaagctcattcaggaggttctgttgatttagcaattttctctcttcatttagccggagtttcgtcgattcttggtgcaattaattttattgtaacaattatgaacatgcgagctccaggaatgactgctcaccgaactcctttatttgtatgagctgtatttattacagctttcttacttttattgtctttaccagttctagcaggagctattacaatgcttttaacagatcgtaactttaatacgtcattcttcgaccctaatggtggaggtgatccagtattgtatcaacacttgttt
>Jamaica_08__000001925
tcttgccggcattcaggcgcattcaggtggttctgtagatttagctatttttagtttacacgtagcaggagtatcttcaattcttggtgctgttaattttattgtaacaattatgaatatgagagcacctggtatgactgctcatagaacaccattatttgtttgagccgttttcataactgcttttttacttttattatctttaccggttttagcaggtgcaataactatgctactaactgatagaaactttaatactgctttttttgatcctagtggtggaggtgaccctgtgttatatcaacatttattt
>Jamaica_08__000010265
gttatctggtattttagctcattcgggtggggctgttgatttagcaatttttagtttacatctggccggtatttcatctattttaggggctatcaattttatcgtaactattttaaatatgcgttgtccgggaatgactgcccatagaacgccattatttgtatgagcagtttttattacagcttttcttttattactttctttacccgttttggctggagctattacaatgctattaacggatagaaattttaatacttcattctttgatccaaatggcggtggcgatcctgttttataccagcatttattt
>Jamaica_08__000011688
gttatctggtattttagctcattcgggtggagctgttgacttagcaatttttagtttacatttagctggtatctcatcgattttaggggctatcaattttatcgtaactattttaaatatgcgttgtccaggaatgactgcccacagaacgccattatttgtatgagcggtttttattacagcttttcttttattactttctttacctgttttagctggggctattacgatgctattaacagatagaaattttaatacctcattctttgatccaaatggtggtggtgaccctgttttataccagcatttattt
>Jamaica_08__000002624
ttatctggtattcttgctcattctggtggtgctgttgacttagcaatttttagtttacatttagctggtatctcgtctattttaggggctatcaattttatcgtaactattttaaatatgcgttgtccaggaatgactgcccacagaacgcctttgtttgtatgagcggtttttattacagcttttcttttattactttctttacctgttttagctggagctatcacaatgctattaacggatagaaattttaatacttcattctttgatccaaatggtggtggtgaccctgttttataccagcatttattt
>Jamaica_08__000014592
attagctggtattcaagctcattctggtgggtccgtagatttagctatttttagtttacatatcgcgggagtatcatcaatcttaggtgctgttaattttatagttaccatcatgaatatgagagccccaggaatgacagctcatagaactccgttgtttgtttgagctgtttttattactgcttttttgcttttattatctttaccggttttagcaggggctataacaatgcttttaacagatagaaattttaatactgctttttttgatccaagcggtggtggtgatccggttttatatcagcatcttttt
>Jamaica_08__000420439
attatctggtattttagcacattctggtggttctgttgactgtgcgatttactctctacatttagcaggtgtttcttcaattcttggagcaattaattttattgtaactattactaatatgcgtgcacctggtatgacagctaatcgaacacctttatttgtttgagctgtttatattacagcttttttacttttactttcattacctgttcttgctggtgccatcacaatgttattaacagaccgtaattttaatacgtcattttttgacccaaatgctggaggtgaccctgttttatatcaacatctattc
>Jamaica_08__000323127
attagcaggaattcaagcacattcgggaggttctgttgactgtgcaatttattctcttcacttagctggtgtttcttcaattttaggagccattaattttattgtaacaataacaaatatgcgtgcgccaggaatgtcagcaaaccgaacacctttatttgtttgagctgtttacattacagcatttttattattattatcgttaccagtacttgcaggtgcaataacgatgttacttacagatcgtaattttaatacagcattttttgatccaaatggtggtggtgatccggtactttatcaacaccttttc
>Jamaica_08__000097113
attatctggaattcaagcacattctggtggttccgttgatgctgctatttattcgttacacttagctggtgtttcgtcaattttaggtgcaattaattttattgttactattactaatatgcgtgcacctggtatgactgctaaccgaacaccattatttgtttgagctgtttatattacagcatttttattattactttcattacctgttttagcaggtgccattacaatgcttttgactgatcgtaattttaatacatctttctttgattctaacggtggtggtgatccagttttataccaacatcttttc
>Jamaica_08__000193870
acttgctggaattcaagcacattctggtggatctgtagattgcgcaatttattcactacatttagctggtgtttcatctattcttggtgcaataaattttatcgttacaatcacaaatatgcgagctccaggaatgactgctaatcgaacacctttgttcgtttgggctgtttatattactgcttttttgcttttattatctttacctgttttggctggtgctataacaatgttactaacagatagaaattttaacacttcattttttgattctaatggtggtggagatccggtgctttatcaacatttattt
>Jamaica_08__000026154
attagctggtatacaagcacattctggtggttctgttgattgtgctattttttcattacatttagcgggtgtttcgtcaattttaggtgctattaactttatagtaacaattacaaatatgcgtgcaccaggaatgactgcaaatcgaacaccattatttgtttgagctgtttatattactgcctttttattgttattatcattaccagtgcttgcaggtgctattacgatgttgttaacagatcgtaattttaacacttctttttttgaccctaacggcggtggtgacccagtgttatatcaacatttgttt
>Jamaica_09__000000717
tctagcagggattcaagctcattcaggaggttctgttgatttagcaattttctctcttcatttagccggagtttcgtcgattcttggtgcaattaattttattgtaacaattatgaacatgcgagctccaggaatgactgctcaccgaactcctttatttgtatgagctgtatttattacagctttcttacttttattgtctttaccagttctagcaggagctattacaatgcttttaacagatcgtaactttaatacgtcattcttcgaccctaatggtggaggtgatccagtattgtatcaacacttgttt
>Jamaica_09__000001925
tcttgccggcattcaggcgcattcaggtggttctgtagatttagctatttttagtttacacgtagcaggagtatcttcaattcttggtgctgttaattttattgtaacaattatgaatatgagagcacctggtatgactgctcatagaacaccattatttgtttgagccgttttcataactgcttttttacttttattatctttaccggttttagcaggtgcaataactatgctactaactgatagaaactttaatactgctttttttgatcctagtggtggaggtgaccctgtgttatatcaacatttattt
>Jamaica_09__000011688
gttatctggtattttagctcattcgggtggagctgttgacttagcaatttttagtttacatttagctggtatctcatcgattttaggggctatcaattttatcgtaactattttaaatatgcgttgtccaggaatgactgcccacagaacgccattatttgtatgagcggtttttattacagcttttcttttattactttctttacctgttttagctggggctattacgatgctattaacagatagaaattttaatacctcattctttgatccaaatggtggtggtgaccctgttttataccagcatttattt
>Jamaica_09__000014592
attagctggtattcaagctcattctggtgggtccgtagatttagctatttttagtttacatatcgcgggagtatcatcaatcttaggtgctgttaattttatagttaccatcatgaatatgagagccccaggaatgacagctcatagaactccgttgtttgtttgagctgtttttattactgcttttttgcttttattatctttaccggttttagcaggggctataacaatgcttttaacagatagaaattttaatactgctttttttgatccaagcggtggtggtgatccggttttatatcagcatcttttt
>Jamaica_09__000457840
tttatcaggcattcatgcacattctggaggttccgttgattgcgctatttattccttacatttagctggtgtctcttctattttaggggcaattaactttattgttacaataactaatatgcgtgctcctggaatgactgctaatcgaactccattgtttgtctgagctgtttatattacggcattcttattattattatcattacctgtgcttgcaggtgctattacaatgctattaacagatcgtaattttaacacttctttctttgatccaaatggaggtggagatcctgttttatatcagcatcttttt
>Jamaica_09__000193870
acttgctggaattcaagcacattctggtggatctgtagattgcgcaatttattcactacatttagctggtgtttcatctattcttggtgcaataaattttatcgttacaatcacaaatatgcgagctccaggaatgactgctaatcgaacacctttgttcgtttgggctgtttatattactgcttttttgcttttattatctttacctgttttggctggtgctataacaatgttactaacagatagaaattttaacacttcattttttgattctaatggtggtggagatccggtgctttatcaacatttattt
>Jamaica_09__000026154
attagctggtatacaagcacattctggtggttctgttgattgtgctattttttcattacatttagcgggtgtttcgtcaattttaggtgctattaactttatagtaacaattacaaatatgcgtgcaccaggaatgactgcaaatcgaacaccattatttgtttgagctgtttatattactgcctttttattgttattatcattaccagtgcttgcaggtgctattacgatgttgttaacagatcgtaattttaacacttctttttttgaccctaacggcggtggtgacccagtgttatatcaacatttgttt
>Jamaica_10__000000717
tctagcagggattcaagctcattcaggaggttctgttgatttagcaattttctctcttcatttagccggagtttcgtcgattcttggtgcaattaattttattgtaacaattatgaacatgcgagctccaggaatgactgctcaccgaactcctttatttgtatgagctgtatttattacagctttcttacttttattgtctttaccagttctagcaggagctattacaatgcttttaacagatcgtaactttaatacgtcattcttcgaccctaatggtggaggtgatccagtattgtatcaacacttgttt
>Jamaica_10__000001925
tcttgccggcattcaggcgcattcaggtggttctgtagatttagctatttttagtttacacgtagcaggagtatcttcaattcttggtgctgttaattttattgtaacaattatgaatatgagagcacctggtatgactgctcatagaacaccattatttgtttgagccgttttcataactgcttttttacttttattatctttaccggttttagcaggtgcaataactatgctactaactgatagaaactttaatactgctttttttgatcctagtggtggaggtgaccctgtgttatatcaacatttattt
>Jamaica_10__000010265
gttatctggtattttagctcattcgggtggggctgttgatttagcaatttttagtttacatctggccggtatttcatctattttaggggctatcaattttatcgtaactattttaaatatgcgttgtccgggaatgactgcccatagaacgccattatttgtatgagcagtttttattacagcttttcttttattactttctttacccgttttggctggagctattacaatgctattaacggatagaaattttaatacttcattctttgatccaaatggcggtggcgatcctgttttataccagcatttattt
>Jamaica_10__000011688
gttatctggtattttagctcattcgggtggagctgttgacttagcaatttttagtttacatttagctggtatctcatcgattttaggggctatcaattttatcgtaactattttaaatatgcgttgtccaggaatgactgcccacagaacgccattatttgtatgagcggtttttattacagcttttcttttattactttctttacctgttttagctggggctattacgatgctattaacagatagaaattttaatacctcattctttgatccaaatggtggtggtgaccctgttttataccagcatttattt
>Jamaica_10__000002624
ttatctggtattcttgctcattctggtggtgctgttgacttagcaatttttagtttacatttagctggtatctcgtctattttaggggctatcaattttatcgtaactattttaaatatgcgttgtccaggaatgactgcccacagaacgcctttgtttgtatgagcggtttttattacagcttttcttttattactttctttacctgttttagctggagctatcacaatgctattaacggatagaaattttaatacttcattctttgatccaaatggtggtggtgaccctgttttataccagcatttattt
>Jamaica_10__000014592
attagctggtattcaagctcattctggtgggtccgtagatttagctatttttagtttacatatcgcgggagtatcatcaatcttaggtgctgttaattttatagttaccatcatgaatatgagagccccaggaatgacagctcatagaactccgttgtttgtttgagctgtttttattactgcttttttgcttttattatctttaccggttttagcaggggctataacaatgcttttaacagatagaaattttaatactgctttttttgatccaagcggtggtggtgatccggttttatatcagcatcttttt
>Jamaica_10__000178274
attatctggaattcaagcacattctggtggttctgttgatgctgctatttattctttacacttagctggtgtttcgtcaattttaggtgcaattaattttatcgttactattactaacatgcgtgcacctggtatgactgctaatcgaacaccattatttgtttgagctgtttacattacagcctttttattattactttcattacctgttttagcaggtgctatcacaatgcttctgactgatcgtaattttaatacatctttctttgactctaatggtggtggtgatcctgttttatatcaacaccttttc
>Jamaica_10__000097113
attatctggaattcaagcacattctggtggttccgttgatgctgctatttattcgttacacttagctggtgtttcgtcaattttaggtgcaattaattttattgttactattactaatatgcgtgcacctggtatgactgctaaccgaacaccattatttgtttgagctgtttatattacagcatttttattattactttcattacctgttttagcaggtgccattacaatgcttttgactgatcgtaattttaatacatctttctttgattctaacggtggtggtgatccagttttataccaacatcttttc
>Jamaica_10__000026154
attagctggtatacaagcacattctggtggttctgttgattgtgctattttttcattacatttagcgggtgtttcgtcaattttaggtgctattaactttatagtaacaattacaaatatgcgtgcaccaggaatgactgcaaatcgaacaccattatttgtttgagctgtttatattactgcctttttattgttattatcattaccagtgcttgcaggtgctattacgatgttgttaacagatcgtaattttaacacttctttttttgaccctaacggcggtggtgacccagtgttatatcaacatttgttt
>Jamaica_11__000000717
tctagcagggattcaagctcattcaggaggttctgttgatttagcaattttctctcttcatttagccggagtttcgtcgattcttggtgcaattaattttattgtaacaattatgaacatgcgagctccaggaatgactgctcaccgaactcctttatttgtatgagctgtatttattacagctttcttacttttattgtctttaccagttctagcaggagctattacaatgcttttaacagatcgtaactttaatacgtcattcttcgaccctaatggtggaggtgatccagtattgtatcaacacttgttt
>Jamaica_11__000157991
actttctggtattcaagctcactctggaggttcagtagattgtgcaatttattcacttcacttagcaggtgtttcttcaattttaggagctgtgaattttattgttacaattacaaatatgcgagctccaggtatgacggctaacagaacacctttatttgtatgagctgtgtacattactgctttcttacttttactttctttacctgttttagccggagcaattacaatgcttttaacagatcgtaacttcaatacttcattctttgaccctaatggtggtggtgaccctgtactttatcaacacttattc
>Jamaica_11__002590936
attagcgggtattcaagctcattctggaggatccgttgattgcgcgattttttctctacatatcgctggtgtgtcttcaatcttaggtgctattaattttattgttactattagtaatatgcgtgctcctggaatgacagctaatcgtacacctttattcgtttgagctgtttttattacagcttttttacttttattgtctttaccggtacttgcgggtgcaattacaatgcttcttacagaccgtaattttaatacgtcgttctttgaccctaatggtggtggtgatcctgtattatatcaacatttgttt
>Jamaica_11__000001925
tcttgccggcattcaggcgcattcaggtggttctgtagatttagctatttttagtttacacgtagcaggagtatcttcaattcttggtgctgttaattttattgtaacaattatgaatatgagagcacctggtatgactgctcatagaacaccattatttgtttgagccgttttcataactgcttttttacttttattatctttaccggttttagcaggtgcaataactatgctactaactgatagaaactttaatactgctttttttgatcctagtggtggaggtgaccctgtgttatatcaacatttattt
>Jamaica_11__000010265
gttatctggtattttagctcattcgggtggggctgttgatttagcaatttttagtttacatctggccggtatttcatctattttaggggctatcaattttatcgtaactattttaaatatgcgttgtccgggaatgactgcccatagaacgccattatttgtatgagcagtttttattacagcttttcttttattactttctttacccgttttggctggagctattacaatgctattaacggatagaaattttaatacttcattctttgatccaaatggcggtggcgatcctgttttataccagcatttattt
>Jamaica_11__000011688
gttatctggtattttagctcattcgggtggagctgttgacttagcaatttttagtttacatttagctggtatctcatcgattttaggggctatcaattttatcgtaactattttaaatatgcgttgtccaggaatgactgcccacagaacgccattatttgtatgagcggtttttattacagcttttcttttattactttctttacctgttttagctggggctattacgatgctattaacagatagaaattttaatacctcattctttgatccaaatggtggtggtgaccctgttttataccagcatttattt
>Jamaica_11__000002624
ttatctggtattcttgctcattctggtggtgctgttgacttagcaatttttagtttacatttagctggtatctcgtctattttaggggctatcaattttatcgtaactattttaaatatgcgttgtccaggaatgactgcccacagaacgcctttgtttgtatgagcggtttttattacagcttttcttttattactttctttacctgttttagctggagctatcacaatgctattaacggatagaaattttaatacttcattctttgatccaaatggtggtggtgaccctgttttataccagcatttattt
>Jamaica_11__000014592
attagctggtattcaagctcattctggtgggtccgtagatttagctatttttagtttacatatcgcgggagtatcatcaatcttaggtgctgttaattttatagttaccatcatgaatatgagagccccaggaatgacagctcatagaactccgttgtttgtttgagctgtttttattactgcttttttgcttttattatctttaccggttttagcaggggctataacaatgcttttaacagatagaaattttaatactgctttttttgatccaagcggtggtggtgatccggttttatatcagcatcttttt
>Jamaica_11__001332533
tttagctggaattcaagcacattctggtggttctgttgattgtgcaatttattcgttacatttagctggtgtttcatccattttaggtgcaattaattttattgttacaattactaatatgcgtgctcccggtatgagtgcaaatcgtacaccattattagtttgagctgtttatattactgcatttttattattactttcattacctgttttagcgggtgcgattacgatgttactaacagaccgaaattttaatactgctttttttgattcaaatggtggaggtgatcctgtattgtaccagcatctgttt
>Jamaica_11__000193870
acttgctggaattcaagcacattctggtggatctgtagattgcgcaatttattcactacatttagctggtgtttcatctattcttggtgcaataaattttatcgttacaatcacaaatatgcgagctccaggaatgactgctaatcgaacacctttgttcgtttgggctgtttatattactgcttttttgcttttattatctttacctgttttggctggtgctataacaatgttactaacagatagaaattttaacacttcattttttgattctaatggtggtggagatccggtgctttatcaacatttattt
>Jamaica_12__000000717
tctagcagggattcaagctcattcaggaggttctgttgatttagcaattttctctcttcatttagccggagtttcgtcgattcttggtgcaattaattttattgtaacaattatgaacatgcgagctccaggaatgactgctcaccgaactcctttatttgtatgagctgtatttattacagctttcttacttttattgtctttaccagttctagcaggagctattacaatgcttttaacagatcgtaactttaatacgtcattcttcgaccctaatggtggaggtgatccagtattgtatcaacacttgttt
>Jamaica_12__000001925
tcttgccggcattcaggcgcattcaggtggttctgtagatttagctatttttagtttacacgtagcaggagtatcttcaattcttggtgctgttaattttattgtaacaattatgaatatgagagcacctggtatgactgctcatagaacaccattatttgtttgagccgttttcataactgcttttttacttttattatctttaccggttttagcaggtgcaataactatgctactaactgatagaaactttaatactgctttttttgatcctagtggtggaggtgaccctgtgttatatcaacatttattt
>Jamaica_12__000010265
gttatctggtattttagctcattcgggtggggctgttgatttagcaatttttagtttacatctggccggtatttcatctattttaggggctatcaattttatcgtaactattttaaatatgcgttgtccgggaatgactgcccatagaacgccattatttgtatgagcagtttttattacagcttttcttttattactttctttacccgttttggctggagctattacaatgctattaacggatagaaattttaatacttcattctttgatccaaatggcggtggcgatcctgttttataccagcatttattt
>Jamaica_12__000011688
gttatctggtattttagctcattcgggtggagctgttgacttagcaatttttagtttacatttagctggtatctcatcgattttaggggctatcaattttatcgtaactattttaaatatgcgttgtccaggaatgactgcccacagaacgccattatttgtatgagcggtttttattacagcttttcttttattactttctttacctgttttagctggggctattacgatgctattaacagatagaaattttaatacctcattctttgatccaaatggtggtggtgaccctgttttataccagcatttattt
>Jamaica_12__000002624
[truncated: 974,487 more chars]
