# Supplementary material for: A novel taxonomic database for eukaryotic mitochondrial cytochrome oxidase subunit I gene (eKOI), with a focus on protists diversity
Source: Database (Oxford). 2025 Sep 24;2025:baaf057. doi: 10.1093/database/baaf057 (PMC12462617; doi:10.1093/database/baaf057)
Supplement: baaf057_Supplemental_File [file baaf057_supplemental_file.zip › 3_ASV_metabarcoding/Haptophyta_OTUs.csv]

Sequence Name	OTU
A1-1-COI_ASV16514_5	8
A1-3-COI_ASV11605_26	9
A2-2-COI_ASV16295_6	9
A3-1-COI_ASV11831_25	9
A4-2-COI_ASV14270_14	9
A6-1-COI_ASV16381_6	9
A6-2-COI_ASV11898_25	9
PM380_ASV2893_77	9
PM380_ASV2924_76	9
PM380_ASV3508_61	9
PM380_ASV3990_51	9
PM380_ASV4227_47	9
PM380_ASV4352_45	9
PM380_ASV4616_41	9
PM380_ASV4745_39	9
PM380_ASV5012_35	9
PM380_ASV5817_27	9
PM380_ASV6044_25	9
PM380_ASV6163_24	9
PM380_ASV6308_23	9
PM380_ASV7220_17	9
PM381_ASV7050_18	9
PM544_ASV3608_59	9
PM547_ASV3783_55	9
PM560_ASV4573_42	9
PM566_ASV4982_36	9
Z-A-COI_ASV13709_17	9
A1-3-COI_ASV12661_21	10
A2-3-COI_ASV16301_6	10
A4-3-COI_ASV13804_16	10
A1-3-COI_ASV14729_12	11
A2-3-COI_ASV13098_19	11
A2-3-COI_ASV13316_18	11
A3-2-COI_ASV9192_39	11
A4-2-COI_ASV8190_45	11
A4-3-COI_ASV3785_88	11
A5-2-COI_ASV10950_30	11
A5-3-COI_ASV6831_54	11
A6-1-COI_ASV8228_45	11
A6-2-COI_ASV15322_10	11
B1-1-COI_ASV6418_57	11
B1-3-COI_ASV8190_45	11
T2-COI_ASV10266_34	11
Z-A-COI_ASV16734_5	11
Z-B-COI_ASV14693_13	11
A2-3-COI_ASV5984_60	12
A2-3-COI_ASV6100_59	12
A3-2-COI_ASV3682_90	12
A4-1-COI_ASV13138_19	12
A4-2-COI_ASV8556_43	12
A5-2-COI_ASV3682_90	12
A5-3-COI_ASV14300_14	12
A6-2-COI_ASV15085_11	12
A6-3-COI_ASV16632_5	12
T2-COI_ASV16984_4	12
A2-3-COI_ASV13761_16	13
A3-3-COI_ASV11469_27	13
A6-1-COI_ASV9807_36	13
A6-3-COI_ASV7591_49	13
B2-1-COI_ASV13004_20	13
PKN343_ASV4736_39	13
A2-3-COI_ASV15479_9	14
B1-2-COI_ASV15581_9	14
B1-1-COI_ASV17279_2	15
Bahamas01__000010265	16
Bahamas02__000010265	16
Bahamas03__000010265	16
Bahamas04__000010265	16
Bahamas05__000010265	16
Bahamas06__000010265	16
Bahamas07__000010265	16
Bahamas08__000010265	16
Bahamas10__000010265	16
Bahamas11__000010265	16
Bahamas12__000010265	16
Bahamas13__000010265	16
Bahamas14__000010265	16
Belize_01__000010265	16
Belize_03__000010265	16
Belize_07__000010265	16
Belize_08__000010265	16
BVI02__000010265	16
BVI03__000010265	16
BVI04__000010265	16
BVI05__000010265	16
BVI06__000010265	16
BVI07__000010265	16
BVI08__000010265	16
BVI09__000010265	16
BVI10__000010265	16
BVI11__000010265	16
BVI12__000010265	16
BVI13__000010265	16
Jamaica_01__000010265	16
Jamaica_02__000010265	16
Jamaica_03__000010265	16
Jamaica_04__000010265	16
Jamaica_05__000010265	16
Jamaica_06__000010265	16
Jamaica_07__000010265	16
Jamaica_08__000010265	16
Jamaica_10__000010265	16
Jamaica_11__000010265	16
Jamaica_12__000010265	16
V4003A_Zotu7935	16
V4008A_Zotu3042	16
V4008A_Zotu6358	16
V4009A_Zotu3042	16
V4009A_Zotu7935	16
V4010A_Zotu3042	16
V4010A_Zotu7935	16
V4011A_Zotu7935	16
V4013A_Zotu7935	16
V4015A_Zotu3042	16
V4015A_Zotu6358	16
V4015A_Zotu7935	16
V4016A_Zotu3042	16
V4016A_Zotu7935	16
V4017A_Zotu6358	16
V4017A_Zotu7935	16
V4018A_Zotu3042	16
V4018A_Zotu6358	16
V4019A_Zotu6358	16
V4019A_Zotu7935	16
V4020A_Zotu3042	16
V4020A_Zotu6358	16
V4021A_Zotu6358	16
V4025A_Zotu3042	16
V4027A_Zotu3042	16
V4027A_Zotu6358	16
V4028A_Zotu3042	16
V4028A_Zotu6358	16
V4028A_Zotu7935	16
V4029A_Zotu3042	16
V4029A_Zotu6358	16
V4029A_Zotu7935	16
V4044_Zotu3042	16
V4045_Zotu7935	16
V4049_Zotu3042	16
V4052_Zotu7935	16
V4053_Zotu3042	16
V4056_Zotu3042	16
V4056_Zotu6358	16
V4064_Zotu6358	16
V4066_Zotu3042	16
V4071_Zotu3042	16
X003V4020A_Zotu7935	16
X004V4028A_Zotu3042	16
X004V4028A_Zotu7935	16
Bahamas01__000011688	17
Bahamas02__000011688	17
Bahamas03__000011688	17
Bahamas04__000011688	17
Bahamas05__000011688	17
Bahamas06__000011688	17
Bahamas07__000011688	17
Bahamas08__000011688	17
Bahamas10__000011688	17
Bahamas11__000011688	17
Bahamas12__000011688	17
Bahamas13__000011688	17
Bahamas14__000011688	17
Belize_01__000011688	17
Belize_02__000011688	17
Belize_03__000011688	17
Belize_04__000011688	17
Belize_07__000011688	17
BVI01__000011688	17
BVI02__000011688	17
BVI03__000011688	17
BVI04__000011688	17
BVI05__000011688	17
BVI06__000011688	17
BVI07__000011688	17
BVI08__000011688	17
BVI09__000011688	17
BVI10__000011688	17
BVI11__000011688	17
BVI12__000011688	17
BVI13__000011688	17
Jamaica_01__000011688	17
Jamaica_02__000011688	17
Jamaica_03__000011688	17
Jamaica_04__000011688	17
Jamaica_05__000011688	17
Jamaica_06__000011688	17
Jamaica_07__000011688	17
Jamaica_08__000011688	17
Jamaica_09__000011688	17
Jamaica_10__000011688	17
Jamaica_11__000011688	17
Jamaica_12__000011688	17
TurksCaicos01__000011688	17
TurksCaicos_08__000011688	17
TurksCaicos_10__000011688	17
TurksCaicos_12__000011688	17
TurksCaicos_14__000011688	17
TurksCaicos_15__000011688	17
TurksCaicos_16__000011688	17
TurksCaicos_17__000011688	17
TurksCaicos_18__000011688	17
TurksCaicos_19__000011688	17
TurksCaicos_20__000011688	17
TurksCaicos_21__000011688	17
V4003A_Zotu1814	17
V4003A_Zotu1890	17
V4004A_Zotu1705	17
V4004A_Zotu1890	17
V4005A_Zotu1705	17
V4005A_Zotu1814	17
V4005A_Zotu4469	17
V4006A_Zotu1705	17
V4006A_Zotu1814	17
V4006A_Zotu1890	17
V4008A_Zotu1705	17
V4008A_Zotu1814	17
V4008A_Zotu1890	17
V4009A_Zotu1705	17
V4009A_Zotu1814	17
V4009A_Zotu1890	17
V4009A_Zotu4469	17
V4010A_Zotu1705	17
V4010A_Zotu1814	17
V4010A_Zotu1890	17
V4010A_Zotu4469	17
V4011A_Zotu1705	17
V4011A_Zotu1814	17
V4011A_Zotu1890	17
V4012A_Zotu1814	17
V4013A_Zotu1705	17
V4013A_Zotu1890	17
V4015A_Zotu1814	17
V4015A_Zotu1890	17
V4016A_Zotu1705	17
V4016A_Zotu1814	17
V4016A_Zotu1890	17
V4016A_Zotu4469	17
V4017A_Zotu1705	17
V4017A_Zotu1814	17
V4017A_Zotu1890	17
V4017A_Zotu4469	17
V4018A_Zotu1705	17
V4018A_Zotu1814	17
V4018A_Zotu1890	17
V4018A_Zotu4469	17
V4019A_Zotu1705	17
V4019A_Zotu1814	17
V4019A_Zotu1890	17
V4020A_Zotu1705	17
V4020A_Zotu1814	17
V4020A_Zotu1890	17
V4021A_Zotu1890	17
V4022A_Zotu1814	17
V4022A_Zotu1890	17
V4023A_Zotu1814	17
V4023A_Zotu1890	17
V4025A_Zotu1705	17
V4025A_Zotu1814	17
V4025A_Zotu1890	17
V4027A_Zotu1705	17
V4027A_Zotu1814	17
V4027A_Zotu1890	17
V4028A_Zotu1705	17
V4028A_Zotu1814	17
V4028A_Zotu1890	17
V4029A_Zotu1705	17
V4029A_Zotu1814	17
V4029A_Zotu1890	17
V4044_Zotu4469	17
V4045_Zotu1814	17
V4046_Zotu1890	17
V4049_Zotu1814	17
V4050_Zotu1814	17
V4050_Zotu1890	17
V4052_Zotu1705	17
V4052_Zotu1890	17
V4052_Zotu4469	17
V4053_Zotu1890	17
V4055_Zotu1705	17
V4055_Zotu1890	17
V4055_Zotu4469	17
V4056_Zotu1890	17
V4056_Zotu4469	17
V4058_Zotu1705	17
V4058_Zotu1814	17
V4059_Zotu1705	17
V4059_Zotu1814	17
V4059_Zotu1890	17
V4069_Zotu1705	17
V4071_Zotu1814	17
X002V4012A_Zotu1814	17
X003V4020A_Zotu1705	17
X004V4028A_Zotu1705	17
X004V4028A_Zotu1814	17
X004V4028A_Zotu1890	17
X045CBR701_Zotu1705	17
X045CBR701_Zotu1890	17
Bahamas01__000171357	18
Bahamas07__000171357	18
Bahamas08__000171357	18
Belize_04__000171357	18
BVI04__000171357	18
BVI05__000171357	18
BVI07__000171357	18
BVI08__000171357	18
BVI09__000171357	18
BVI10__000171357	18
BVI11__000171357	18
BVI12__000171357	18
BVI13__000171357	18
Jamaica_03__000171357	18
Jamaica_04__000171357	18
Jamaica_06__000171357	18
Jamaica_12__000171357	18
TurksCaicos01__000171357	18
TurksCaicos_02__000171357	18
TurksCaicos_16__000171357	18
TurksCaicos_19__000171357	18
TurksCaicos_20__000171357	18
TurksCaicos_21__000171357	18
Bahamas01__000134374	19
Bahamas03__000134374	19
Bahamas06__000134374	19
Bahamas08__000134374	19
Bahamas10__000134374	19
Bahamas11__000134374	19
Bahamas14__000134374	19
BVI04__000134374	19
BVI05__000134374	19
BVI10__000134374	19
BVI11__000134374	19
BVI12__000134374	19
TurksCaicos_06__000134374	19
V4005A_Zotu9081	19
V4010A_Zotu9081	19
V4011A_Zotu9081	19
V4019A_Zotu9081	19
V4028A_Zotu9081	19
V4048A_Zotu9081	19
V4146A_Zotu9081	19
V4151A_Zotu9081	19
V4185A_Zotu9081	19
Bahamas01__000193870	20
Bahamas03__000193870	20
Bahamas06__000193870	20
Bahamas07__000193870	20
Bahamas08__000193870	20
Bahamas09__000193870	20
Bahamas13__000193870	20
Belize_02__000193870	20
Belize_03__000193870	20
Belize_04__000193870	20
Belize_05__000193870	20
Belize_06__000193870	20
Belize_07__000193870	20
Belize_08__000193870	20
BVI02__000193870	20
BVI04__000193870	20
BVI05__000193870	20
BVI07__000193870	20
BVI09__000193870	20
BVI10__000193870	20
BVI11__000193870	20
BVI12__000193870	20
Jamaica_01__000193870	20
Jamaica_02__000193870	20
Jamaica_03__000193870	20
Jamaica_04__000193870	20
Jamaica_06__000193870	20
Jamaica_08__000193870	20
Jamaica_09__000193870	20
Jamaica_11__000193870	20
Jamaica_12__000193870	20
TurksCaicos01__000193870	20
TurksCaicos_02__000193870	20
TurksCaicos_06__000193870	20
TurksCaicos_09__000193870	20
TurksCaicos_10__000193870	20
TurksCaicos_11__000193870	20
TurksCaicos_12__000193870	20
TurksCaicos_13__000193870	20
TurksCaicos_15__000193870	20
TurksCaicos_16__000193870	20
TurksCaicos_17__000193870	20
TurksCaicos_18__000193870	20
TurksCaicos_19__000193870	20
TurksCaicos_20__000193870	20
Bahamas01__000026154	21
Bahamas02__000026154	21
Bahamas03__000026154	21
Bahamas04__000026154	21
Bahamas05__000026154	21
Bahamas06__000026154	21
Bahamas07__000026154	21
Bahamas08__000026154	21
Bahamas10__000026154	21
Bahamas11__000026154	21
Bahamas13__000026154	21
Bahamas14__000026154	21
Belize_01__000026154	21
Belize_02__000026154	21
Belize_03__000026154	21
Belize_06__000026154	21
Belize_07__000026154	21
Belize_08__000026154	21
BVI02__000026154	21
BVI03__000026154	21
BVI04__000026154	21
BVI05__000026154	21
BVI06__000026154	21
BVI07__000026154	21
BVI08__000026154	21
BVI09__000026154	21
BVI10__000026154	21
BVI11__000026154	21
BVI12__000026154	21
BVI13__000026154	21
Jamaica_04__000026154	21
Jamaica_05__000026154	21
Jamaica_06__000026154	21
Jamaica_07__000026154	21
Jamaica_08__000026154	21
Jamaica_09__000026154	21
Jamaica_10__000026154	21
Jamaica_12__000026154	21
TurksCaicos_02__000026154	21
TurksCaicos_03__000026154	21
TurksCaicos_05__000026154	21
TurksCaicos_06__000026154	21
TurksCaicos_07__000026154	21
TurksCaicos_19__000026154	21
Bahamas02__000000717	22
Bahamas03__000000717	22
Bahamas04__000000717	22
Bahamas05__000000717	22
Bahamas06__000000717	22
Bahamas07__000000717	22
Bahamas08__000000717	22
Bahamas10__000000717	22
Bahamas11__000000717	22
Bahamas12__000000717	22
Bahamas13__000000717	22
Bahamas14__000000717	22
Belize_01__000000717	22
Belize_02__000000717	22
Belize_03__000000717	22
Belize_04__000000717	22
Belize_05__000000717	22
Belize_06__000000717	22
Belize_07__000000717	22
Belize_08__000000717	22
BVI01__000000717	22
BVI03__000000717	22
BVI04__000000717	22
BVI05__000000717	22
BVI06__000000717	22
BVI07__000000717	22
BVI08__000000717	22
BVI09__000000717	22
BVI10__000000717	22
BVI11__000000717	22
BVI12__000000717	22
BVI13__000000717	22
Jamaica_01__000000717	22
Jamaica_02__000000717	22
Jamaica_03__000000717	22
Jamaica_04__000000717	22
Jamaica_05__000000717	22
Jamaica_06__000000717	22
Jamaica_07__000000717	22
Jamaica_08__000000717	22
Jamaica_09__000000717	22
Jamaica_10__000000717	22
Jamaica_11__000000717	22
Jamaica_12__000000717	22
TurksCaicos01__000000717	22
TurksCaicos_03__000000717	22
TurksCaicos_04__000000717	22
TurksCaicos_07__000000717	22
TurksCaicos_08__000000717	22
TurksCaicos_09__000000717	22
TurksCaicos_10__000000717	22
TurksCaicos_11__000000717	22
TurksCaicos_12__000000717	22
TurksCaicos_13__000000717	22
TurksCaicos_14__000000717	22
TurksCaicos_15__000000717	22
TurksCaicos_16__000000717	22
TurksCaicos_17__000000717	22
TurksCaicos_18__000000717	22
TurksCaicos_19__000000717	22
TurksCaicos_20__000000717	22
TurksCaicos_21__000000717	22
V4003A_Zotu362	22
V4003A_Zotu408	22
V4003A_Zotu1861	22
V4004A_Zotu66	22
V4004A_Zotu362	22
V4004A_Zotu408	22
V4005A_Zotu362	22
V4005A_Zotu408	22
V4005A_Zotu1861	22
V4005A_Zotu5835	22
V4005A_Zotu6746	22
V4006A_Zotu66	22
V4006A_Zotu362	22
V4006A_Zotu408	22
V4006A_Zotu1861	22
V4008A_Zotu66	22
V4008A_Zotu362	22
V4008A_Zotu408	22
V4008A_Zotu1861	22
V4008A_Zotu5835	22
V4009A_Zotu66	22
V4009A_Zotu362	22
V4009A_Zotu408	22
V4009A_Zotu1861	22
V4010A_Zotu66	22
V4010A_Zotu362	22
V4010A_Zotu408	22
V4010A_Zotu1861	22
V4010A_Zotu6746	22
V4011A_Zotu362	22
V4011A_Zotu408	22
V4011A_Zotu1861	22
V4011A_Zotu6746	22
V4012A_Zotu66	22
V4012A_Zotu362	22
V4012A_Zotu408	22
V4012A_Zotu1861	22
V4012A_Zotu5835	22
V4012A_Zotu6746	22
V4013A_Zotu66	22
V4013A_Zotu362	22
V4013A_Zotu408	22
V4013A_Zotu1861	22
V4015A_Zotu362	22
V4015A_Zotu408	22
V4015A_Zotu1861	22
V4016A_Zotu66	22
V4016A_Zotu362	22
V4016A_Zotu408	22
V4016A_Zotu1861	22
V4016A_Zotu6746	22
V4017A_Zotu66	22
V4017A_Zotu362	22
V4017A_Zotu408	22
V4017A_Zotu1861	22
V4018A_Zotu362	22
V4018A_Zotu408	22
V4018A_Zotu1861	22
V4018A_Zotu6746	22
V4019A_Zotu66	22
V4019A_Zotu362	22
V4019A_Zotu408	22
V4019A_Zotu1861	22
V4019A_Zotu5835	22
V4019A_Zotu6746	22
V402_Zotu66	22
V4020A_Zotu66	22
V4020A_Zotu362	22
V4020A_Zotu408	22
V4020A_Zotu1861	22
V4020A_Zotu6746	22
V4021A_Zotu66	22
V4021A_Zotu362	22
V4021A_Zotu408	22
V4021A_Zotu1861	22
V4022A_Zotu362	22
V4022A_Zotu408	22
V4022A_Zotu1861	22
V4022A_Zotu5835	22
V4022A_Zotu6746	22
V4023A_Zotu66	22
V4023A_Zotu362	22
V4023A_Zotu408	22
V4023A_Zotu1861	22
V4025A_Zotu362	22
V4025A_Zotu408	22
V4025A_Zotu1861	22
V4025A_Zotu6746	22
V4027A_Zotu362	22
V4027A_Zotu408	22
V4027A_Zotu1861	22
V4028A_Zotu66	22
V4028A_Zotu362	22
V4028A_Zotu408	22
V4028A_Zotu1861	22
V4029A_Zotu66	22
V4029A_Zotu362	22
V4029A_Zotu408	22
V4029A_Zotu5835	22
V4029A_Zotu6746	22
V4032A_Zotu66	22
V4032A_Zotu362	22
V4033A_Zotu66	22
V4033A_Zotu362	22
V4033A_Zotu408	22
V4034A_Zotu66	22
V4034A_Zotu362	22
V4034A_Zotu408	22
V4036A_Zotu66	22
V4036A_Zotu362	22
V4038A_Zotu66	22
V4038A_Zotu362	22
V4038A_Zotu408	22
V404_Zotu66	22
V4040A_Zotu66	22
V4040A_Zotu362	22
V4041_Zotu408	22
V4041A_Zotu362	22
V4042_Zotu408	22
V4042A_Zotu362	22
V4044_Zotu408	22
V4044A_Zotu66	22
V4044A_Zotu362	22
V4045A_Zotu66	22
V4045A_Zotu362	22
V4046_Zotu362	22
V4046A_Zotu66	22
V4047A_Zotu66	22
V4047A_Zotu362	22
V4048_Zotu362	22
V4048_Zotu408	22
V4048_Zotu6746	22
V4048A_Zotu66	22
V4048A_Zotu362	22
V4049_Zotu362	22
V4049A_Zotu362	22
V4050_Zotu362	22
V4050_Zotu408	22
V4050A_Zotu66	22
V4050A_Zotu362	22
V4051A_Zotu362	22
V4052_Zotu408	22
V4052A_Zotu66	22
V4052A_Zotu362	22
V4053A_Zotu362	22
V4055_Zotu66	22
V4055_Zotu408	22
V4055A_Zotu66	22
V4055A_Zotu362	22
V4055A_Zotu408	22
V4056_Zotu362	22
V4056A_Zotu362	22
V4059_Zotu5835	22
V406_Zotu66	22
V4064_Zotu362	22
V4065_Zotu362	22
V4065_Zotu1861	22
V4068_Zotu362	22
V4071_Zotu362	22
V408_Zotu66	22
V411_Zotu66	22
V412_Zotu66	22
V413_Zotu66	22
V4137A_Zotu66	22
V4137A_Zotu813	22
V4138A_Zotu66	22
V4138A_Zotu813	22
V4139A_Zotu66	22
V4139A_Zotu362	22
V4139A_Zotu813	22
V414_Zotu813	22
V4140A_Zotu66	22
V4140A_Zotu813	22
V4141A_Zotu66	22
V4141A_Zotu813	22
V4142A_Zotu66	22
V4142A_Zotu813	22
V4143A_Zotu66	22
V4143A_Zotu813	22
V4144A_Zotu66	22
V4145A_Zotu66	22
V4145A_Zotu813	22
V4146A_Zotu66	22
V4146A_Zotu813	22
V4147A_Zotu66	22
V4147A_Zotu813	22
V4148A_Zotu66	22
V4148A_Zotu362	22
V4148A_Zotu813	22
V4149A_Zotu66	22
V415_Zotu66	22
V415_Zotu813	22
V4150A_Zotu66	22
V4150A_Zotu362	22
V4150A_Zotu813	22
V4151A_Zotu66	22
V4151A_Zotu813	22
V4153A_Zotu66	22
V4153A_Zotu813	22
V4155A_Zotu66	22
V4155A_Zotu813	22
V4156A_Zotu66	22
V4156A_Zotu813	22
V4157A_Zotu66	22
V4158A_Zotu66	22
V4158A_Zotu813	22
V4159A_Zotu66	22
V4159A_Zotu813	22
V4171A_Zotu66	22
V4171A_Zotu362	22
V4171A_Zotu408	22
V4172A_Zotu66	22
V4172A_Zotu362	22
V4173A_Zotu362	22
V4174A_Zotu362	22
V4174A_Zotu408	22
V4175A_Zotu362	22
V4176A_Zotu66	22
V4176A_Zotu362	22
V4178A_Zotu362	22
V4179A_Zotu66	22
V4179A_Zotu362	22
V4179A_Zotu408	22
V418_Zotu66	22
V4180A_Zotu362	22
V4181A_Zotu66	22
V4181A_Zotu362	22
V4182A_Zotu66	22
V4182A_Zotu362	22
V4182A_Zotu408	22
V4183A_Zotu66	22
V4183A_Zotu362	22
V4184A_Zotu66	22
V4184A_Zotu362	22
V4184A_Zotu408	22
V4185A_Zotu66	22
V4185A_Zotu362	22
V4186A_Zotu66	22
V4186A_Zotu362	22
V4186A_Zotu408	22
V419_Zotu66	22
X001V4004A_Zotu66	22
X001V4004A_Zotu362	22
X001V4004A_Zotu408	22
X002V4012A_Zotu362	22
X002V4012A_Zotu408	22
X003V4020A_Zotu66	22
X003V4020A_Zotu362	22
X003V4020A_Zotu408	22
X003V4020A_Zotu1861	22
X004V4028A_Zotu66	22
X004V4028A_Zotu362	22
X004V4028A_Zotu408	22
X004V4028A_Zotu1861	22
X005V4036A_Zotu362	22
X005V4036A_Zotu408	22
X006V4044A_Zotu362	22
X007V4052A_Zotu362	22
X010V4143A_Zotu66	22
X011V4151A_Zotu66	22
X012V4159A_Zotu66	22
X013V4167A_Zotu66	22
X013V4167A_Zotu362	22
X014V4175A_Zotu362	22
X015V4183A_Zotu66	22
X015V4183A_Zotu362	22
X028V4166A_Zotu66	22
X028V4166A_Zotu362	22
X029V4167A_Zotu66	22
X029V4167A_Zotu362	22
X030V4168A_Zotu362	22
X031V4169A_Zotu362	22
X032V4170A_Zotu66	22
X032V4170A_Zotu362	22
X045CBR701_Zotu362	22
Bahamas02__000001925	23
Bahamas03__000001925	23
Bahamas04__000001925	23
Bahamas05__000001925	23
Bahamas06__000001925	23
Bahamas07__000001925	23
Bahamas08__000001925	23
Bahamas10__000001925	23
Bahamas11__000001925	23
Bahamas12__000001925	23
Bahamas13__000001925	23
Bahamas14__000001925	23
Belize_04__000001925	23
Belize_05__000001925	23
Belize_06__000001925	23
Belize_07__000001925	23
Belize_08__000001925	23
BVI03__000001925	23
BVI04__000001925	23
BVI05__000001925	23
BVI06__000001925	23
BVI08__000001925	23
BVI09__000001925	23
BVI10__000001925	23
BVI11__000001925	23
BVI12__000001925	23
BVI13__000001925	23
Jamaica_01__000001925	23
Jamaica_02__000001925	23
Jamaica_03__000001925	23
Jamaica_04__000001925	23
Jamaica_05__000001925	23
Jamaica_06__000001925	23
Jamaica_07__000001925	23
Jamaica_08__000001925	23
Jamaica_09__000001925	23
Jamaica_10__000001925	23
Jamaica_11__000001925	23
Jamaica_12__000001925	23
TurksCaicos_15__000001925	23
TurksCaicos_18__000001925	23
TurksCaicos_19__000001925	23
TurksCaicos_20__000001925	23
V4003A_Zotu32	23
V4003A_Zotu12341	23
V4003A_Zotu12414	23
V4004A_Zotu32	23
V4004A_Zotu6166	23
V4004A_Zotu12341	23
V4004A_Zotu12414	23
V4005A_Zotu32	23
V4005A_Zotu3557	23
V4005A_Zotu12341	23
V4005A_Zotu12414	23
V4006A_Zotu32	23
V4006A_Zotu6378	23
V4006A_Zotu12414	23
V4008A_Zotu32	23
V4008A_Zotu12414	23
V4009A_Zotu32	23
V4010A_Zotu32	23
V4010A_Zotu3557	23
V4010A_Zotu6378	23
V4010A_Zotu7010	23
V4010A_Zotu9154	23
V4011A_Zotu32	23
V4011A_Zotu6166	23
V4012A_Zotu32	23
V4013A_Zotu32	23
V4013A_Zotu6378	23
V4013A_Zotu7010	23
V4015A_Zotu32	23
V4015A_Zotu7010	23
V4016A_Zotu32	23
V4016A_Zotu6378	23
V4017A_Zotu32	23
V4017A_Zotu3557	23
V4017A_Zotu9154	23
V4018A_Zotu32	23
V4018A_Zotu3557	23
V4018A_Zotu6166	23
V4018A_Zotu9154	23
V4019A_Zotu32	23
V4019A_Zotu6166	23
V4019A_Zotu12414	23
V402_Zotu32	23
V4020A_Zotu32	23
V4020A_Zotu3557	23
V4020A_Zotu6166	23
V4020A_Zotu9154	23
V4021A_Zotu32	23
V4021A_Zotu3557	23
V4021A_Zotu6166	23
V4021A_Zotu7010	23
V4021A_Zotu12414	23
V4022A_Zotu32	23
V4022A_Zotu3557	23
V4022A_Zotu6166	23
V4022A_Zotu6378	23
V4022A_Zotu7010	23
V4022A_Zotu9154	23
V4022A_Zotu12341	23
V4022A_Zotu12414	23
V4023A_Zotu32	23
V4023A_Zotu3557	23
V4023A_Zotu6166	23
V4023A_Zotu6378	23
V4023A_Zotu7010	23
V4023A_Zotu9154	23
V4023A_Zotu12414	23
V4025A_Zotu32	23
V4025A_Zotu6166	23
V4025A_Zotu6378	23
V4027A_Zotu32	23
V4027A_Zotu3557	23
V4027A_Zotu6166	23
V4027A_Zotu7010	23
V4027A_Zotu12414	23
V4028A_Zotu32	23
V4028A_Zotu3557	23
V4028A_Zotu7010	23
V4028A_Zotu12341	23
V4028A_Zotu12414	23
V4029A_Zotu32	23
V4029A_Zotu12414	23
V403_Zotu32	23
V4032A_Zotu32	23
V4032A_Zotu12414	23
V4033A_Zotu32	23
V4034A_Zotu32	23
V4034A_Zotu1473	23
V4036A_Zotu32	23
V4036A_Zotu1473	23
V4038A_Zotu32	23
V4038A_Zotu1473	23
V4038A_Zotu12341	23
V4038A_Zotu12414	23
V404_Zotu32	23
V4040A_Zotu32	23
V4041A_Zotu32	23
V4041A_Zotu1473	23
V4041A_Zotu12341	23
V4041A_Zotu12414	23
V4042A_Zotu32	23
V4042A_Zotu12414	23
V4044A_Zotu32	23
V4044A_Zotu1473	23
V4045A_Zotu32	23
V4045A_Zotu1473	23
V4045A_Zotu12414	23
V4046A_Zotu32	23
V4047A_Zotu32	23
V4047A_Zotu1473	23
V4047A_Zotu12414	23
V4048A_Zotu32	23
V4048A_Zotu1473	23
V4048A_Zotu12414	23
V4049A_Zotu32	23
V4049A_Zotu1473	23
V4049A_Zotu12341	23
V4049A_Zotu12414	23
V405_Zotu32	23
V4050A_Zotu32	23
V4050A_Zotu1473	23
V4050A_Zotu12414	23
V4051A_Zotu32	23
V4051A_Zotu1473	23
V4051A_Zotu12414	23
V4052A_Zotu32	23
V4052A_Zotu1473	23
V4052A_Zotu12414	23
V4053A_Zotu32	23
V4053A_Zotu1473	23
V4053A_Zotu12414	23
V4054_Zotu32	23
V4055_Zotu3557	23
V4055A_Zotu32	23
V4055A_Zotu1473	23
V4055A_Zotu12341	23
V4055A_Zotu12414	23
V4056A_Zotu32	23
V4056A_Zotu1473	23
V4056A_Zotu12341	23
V4056A_Zotu12414	23
V4069_Zotu32	23
V4069_Zotu3557	23
V408_Zotu32	23
V410_Zotu32	23
V411_Zotu32	23
V413_Zotu32	23
V4137A_Zotu32	23
V4137A_Zotu12341	23
V4137A_Zotu12414	23
V4138A_Zotu32	23
V4138A_Zotu12341	23
V4139A_Zotu32	23
V4139A_Zotu12341	23
V4140A_Zotu32	23
V4140A_Zotu3557	23
V4140A_Zotu12341	23
V4141A_Zotu32	23
V4141A_Zotu12341	23
V4141A_Zotu12414	23
V4142A_Zotu32	23
V4142A_Zotu12341	23
V4143A_Zotu32	23
V4143A_Zotu12341	23
V4144A_Zotu32	23
V4144A_Zotu12341	23
V4145A_Zotu32	23
V4145A_Zotu12341	23
V4146A_Zotu32	23
V4146A_Zotu12341	23
V4146A_Zotu12414	23
V4147A_Zotu32	23
V4147A_Zotu12341	23
V4148A_Zotu32	23
V4148A_Zotu12341	23
V4149A_Zotu32	23
V4149A_Zotu12341	23
V415_Zotu32	23
V415_Zotu12341	23
V4150A_Zotu32	23
V4150A_Zotu12341	23
V4150A_Zotu12414	23
V4151A_Zotu32	23
V4151A_Zotu12341	23
V4153A_Zotu32	23
V4153A_Zotu12341	23
V4154A_Zotu32	23
V4154A_Zotu12341	23
V4155A_Zotu32	23
V4155A_Zotu12341	23
V4156A_Zotu32	23
V4156A_Zotu12341	23
V4157A_Zotu32	23
V4157A_Zotu12341	23
V4158A_Zotu32	23
V4158A_Zotu12341	23
V4159A_Zotu32	23
V4159A_Zotu12341	23
V416_Zotu32	23
V4171A_Zotu32	23
V4171A_Zotu1473	23
V4172A_Zotu32	23
V4172A_Zotu1473	23
V4172A_Zotu12341	23
V4173A_Zotu32	23
V4173A_Zotu1473	23
V4173A_Zotu12414	23
V4174A_Zotu32	23
V4174A_Zotu1473	23
V4175A_Zotu32	23
V4175A_Zotu1473	23
V4176A_Zotu32	23
V4176A_Zotu1473	23
V4177A_Zotu32	23
V4177A_Zotu1473	23
V4178A_Zotu32	23
V4178A_Zotu12414	23
V4179A_Zotu32	23
V4179A_Zotu1473	23
V4179A_Zotu12414	23
V418_Zotu32	23
V4180A_Zotu32	23
V4180A_Zotu1473	23
V4180A_Zotu3557	23
V4181A_Zotu32	23
V4181A_Zotu1473	23
V4182A_Zotu32	23
V4182A_Zotu1473	23
V4182A_Zotu12341	23
V4183A_Zotu32	23
V4183A_Zotu12341	23
V4184A_Zotu32	23
V4184A_Zotu12414	23
V4185A_Zotu32	23
V4185A_Zotu1473	23
V4185A_Zotu12341	23
V4186A_Zotu32	23
V4186A_Zotu1473	23
V4186A_Zotu12341	23
V419_Zotu32	23
V420_Zotu32	23
V421_Zotu12341	23
V422_Zotu32	23
V423_Zotu32	23
X001V4004A_Zotu32	23
X002V4012A_Zotu32	23
X003V4020A_Zotu32	23
X003V4020A_Zotu6166	23
X004V4028A_Zotu32	23
X004V4028A_Zotu6378	23
X005V4036A_Zotu32	23
X006V4044A_Zotu32	23
X007V4052A_Zotu32	23
X007V4052A_Zotu1473	23
X010V4143A_Zotu32	23
X011V4151A_Zotu32	23
X012V4159A_Zotu32	23
X013V4167A_Zotu32	23
X013V4167A_Zotu1473	23
X014V4175A_Zotu32	23
X014V4175A_Zotu1473	23
X015V4183A_Zotu32	23
X028V4166A_Zotu32	23
X028V4166A_Zotu1473	23
X029V4167A_Zotu32	23
X030V4168A_Zotu32	23
X030V4168A_Zotu1473	23
X031V4169A_Zotu32	23
X031V4169A_Zotu1473	23
X032V4170A_Zotu32	23
X032V4170A_Zotu1473	23
Bahamas02__000014379	24
Bahamas03__000014379	24
Bahamas04__000014379	24
Bahamas05__000014379	24
Bahamas06__000014379	24
Bahamas07__000014379	24
Bahamas10__000014379	24
Bahamas11__000014379	24
Bahamas12__000014379	24
Bahamas13__000014379	24
Bahamas14__000014379	24
BVI05__000014379	24
BVI06__000014379	24
Jamaica_01__000014379	24
Jamaica_02__000014379	24
Jamaica_03__000014379	24
Jamaica_04__000014379	24
Jamaica_06__000014379	24
Jamaica_07__000014379	24
V4003A_Zotu1099	24
V4008A_Zotu1099	24
V4008A_Zotu5432	24
V4009A_Zotu1099	24
V4009A_Zotu2815	24
V4009A_Zotu5432	24
V4010A_Zotu1099	24
V4011A_Zotu1099	24
V4011A_Zotu3959	24
V4012A_Zotu1099	24
V4013A_Zotu1099	24
V4013A_Zotu2815	24
V4013A_Zotu5432	24
V4015A_Zotu1099	24
V4015A_Zotu2815	24
V4016A_Zotu3959	24
V4017A_Zotu3959	24
V4019A_Zotu3959	24
V4020A_Zotu3959	24
V4021A_Zotu3959	24
V4022A_Zotu3959	24
V4022A_Zotu5432	24
V4023A_Zotu1099	24
V4023A_Zotu3959	24
V4025A_Zotu3959	24
V4027A_Zotu3959	24
V4027A_Zotu5432	24
V4028A_Zotu3959	24
V4029A_Zotu1099	24
V4029A_Zotu2815	24
V4040A_Zotu1099	24
V4044_Zotu1099	24
V4045_Zotu1099	24
V4045_Zotu2815	24
V4046_Zotu1099	24
V4046_Zotu2815	24
V4046_Zotu5432	24
V4048_Zotu1099	24
V4049_Zotu1099	24
V4049_Zotu2815	24
V4050_Zotu1099	24
V4050_Zotu2815	24
V4050_Zotu5432	24
V4052_Zotu1099	24
V4053_Zotu1099	24
V4053_Zotu2815	24
V4054_Zotu1099	24
V4054_Zotu2815	24
V4054_Zotu3959	24
V4054_Zotu5432	24
V4055_Zotu1099	24
V4055_Zotu2815	24
V4055_Zotu3959	24
V4056_Zotu1099	24
V4056_Zotu2815	24
V4058_Zotu1099	24
V4058_Zotu2815	24
V4059_Zotu1099	24
V4065_Zotu1099	24
V4066_Zotu1099	24
V4069_Zotu1099	24
V4069_Zotu2815	24
V4070_Zotu1099	24
V4071_Zotu1099	24
X003V4020A_Zotu3959	24
X004V4028A_Zotu3959	24
X004V4028A_CBRzOTU8810	24
Bahamas02__000002624	25
Bahamas03__000002624	25
Bahamas04__000002624	25
Bahamas05__000002624	25
Bahamas06__000002624	25
Bahamas07__000002624	25
Bahamas08__000002624	25
Bahamas10__000002624	25
Bahamas11__000002624	25
Bahamas12__000002624	25
Bahamas13__000002624	25
Bahamas14__000002624	25
Belize_02__000002624	25
Belize_04__000002624	25
Belize_05__000002624	25
BVI03__000002624	25
BVI04__000002624	25
BVI05__000002624	25
BVI07__000002624	25
BVI08__000002624	25
BVI09__000002624	25
BVI10__000002624	25
BVI11__000002624	25
BVI12__000002624	25
BVI13__000002624	25
Jamaica_01__000002624	25
Jamaica_02__000002624	25
Jamaica_03__000002624	25
Jamaica_04__000002624	25
Jamaica_06__000002624	25
Jamaica_08__000002624	25
Jamaica_10__000002624	25
Jamaica_11__000002624	25
Jamaica_12__000002624	25
TurksCaicos01__000002624	25
TurksCaicos_03__000002624	25
TurksCaicos_08__000002624	25
TurksCaicos_10__000002624	25
TurksCaicos_11__000002624	25
TurksCaicos_12__000002624	25
TurksCaicos_13__000002624	25
TurksCaicos_14__000002624	25
TurksCaicos_15__000002624	25
TurksCaicos_16__000002624	25
TurksCaicos_17__000002624	25
TurksCaicos_18__000002624	25
TurksCaicos_19__000002624	25
TurksCaicos_20__000002624	25
TurksCaicos_21__000002624	25
V4003A_Zotu112	25
V4003A_Zotu419	25
V4004A_Zotu112	25
V4005A_Zotu112	25
V4005A_Zotu419	25
V4006A_Zotu112	25
V4006A_Zotu419	25
V4008A_Zotu112	25
V4009A_Zotu112	25
V4009A_Zotu419	25
V4010A_Zotu112	25
V4010A_Zotu419	25
V4011A_Zotu112	25
V4011A_Zotu419	25
V4012A_Zotu112	25
V4013A_Zotu112	25
V4013A_Zotu419	25
V4015A_Zotu112	25
V4015A_Zotu419	25
V4016A_Zotu112	25
V4016A_Zotu419	25
V4017A_Zotu112	25
V4017A_Zotu419	25
V4018A_Zotu112	25
V4018A_Zotu419	25
V4019A_Zotu112	25
V4020A_Zotu112	25
V4020A_Zotu419	25
V4021A_Zotu112	25
V4021A_Zotu419	25
V4022A_Zotu112	25
V4022A_Zotu419	25
V4023A_Zotu112	25
V4023A_Zotu419	25
V4025A_Zotu112	25
V4025A_Zotu419	25
V4027A_Zotu112	25
V4027A_Zotu419	25
V4028A_Zotu112	25
V4028A_Zotu419	25
V4029A_Zotu112	25
V4029A_Zotu419	25
V4032A_Zotu112	25
V4032A_Zotu419	25
V4033A_Zotu112	25
V4033A_Zotu419	25
V4034A_Zotu112	25
V4034A_Zotu419	25
V4036A_Zotu112	25
V4036A_Zotu419	25
V4038A_Zotu112	25
V4038A_Zotu419	25
V4040A_Zotu112	25
V4040A_Zotu419	25
V4041A_Zotu112	25
V4041A_Zotu419	25
V4042A_Zotu112	25
V4042A_Zotu419	25
V4044_Zotu419	25
V4044A_Zotu112	25
V4044A_Zotu419	25
V4045_Zotu112	25
V4045A_Zotu112	25
V4045A_Zotu419	25
V4046_Zotu419	25
V4046A_Zotu112	25
V4047A_Zotu112	25
V4047A_Zotu419	25
V4048_Zotu112	25
V4048A_Zotu112	25
V4048A_Zotu419	25
V4049_Zotu419	25
V4049A_Zotu112	25
V4049A_Zotu419	25
V4050_Zotu112	25
V4050_Zotu419	25
V4050A_Zotu112	25
V4050A_Zotu419	25
V4051A_Zotu112	25
V4051A_Zotu419	25
V4052_Zotu419	25
V4052A_Zotu112	25
V4052A_Zotu419	25
V4053_Zotu112	25
V4053A_Zotu112	25
V4053A_Zotu419	25
V4054_Zotu112	25
V4054_Zotu419	25
V4055_Zotu112	25
V4055_Zotu419	25
V4055A_Zotu112	25
V4055A_Zotu419	25
V4056_Zotu112	25
V4056_Zotu419	25
V4056A_Zotu112	25
V4056A_Zotu419	25
V4058_Zotu419	25
V4059_Zotu112	25
V4059_Zotu419	25
V4064_Zotu112	25
V4064_Zotu419	25
V4065_Zotu112	25
V4066_Zotu112	25
V4068_Zotu112	25
V4069_Zotu112	25
V4069_Zotu419	25
V4071_Zotu112	25
V4071_Zotu419	25
V4137A_Zotu112	25
V4138A_Zotu112	25
V4139A_Zotu112	25
V4141A_Zotu112	25
V4142A_Zotu112	25
V4143A_Zotu112	25
V4144A_Zotu112	25
V4145A_Zotu112	25
V4147A_Zotu112	25
V4148A_Zotu112	25
V4149A_Zotu112	25
V4150A_Zotu112	25
V4151A_Zotu112	25
V4157A_Zotu112	25
V4158A_Zotu112	25
V4158A_Zotu419	25
V4171A_Zotu112	25
V4171A_Zotu419	25
V4172A_Zotu112	25
V4172A_Zotu419	25
V4173A_Zotu112	25
V4173A_Zotu419	25
V4174A_Zotu112	25
V4174A_Zotu419	25
V4175A_Zotu112	25
V4175A_Zotu419	25
V4176A_Zotu112	25
V4176A_Zotu419	25
V4177A_Zotu112	25
V4177A_Zotu419	25
V4178A_Zotu112	25
V4178A_Zotu419	25
V4179A_Zotu112	25
V4179A_Zotu419	25
V4180A_Zotu112	25
V4180A_Zotu419	25
V4181A_Zotu112	25
V4181A_Zotu419	25
V4182A_Zotu112	25
V4182A_Zotu419	25
V4183A_Zotu112	25
V4183A_Zotu419	25
V4184A_Zotu112	25
V4184A_Zotu419	25
V4185A_Zotu112	25
V4185A_Zotu419	25
V4186A_Zotu112	25
V4186A_Zotu419	25
X001V4004A_Zotu112	25
X001V4004A_Zotu419	25
X002V4012A_Zotu112	25
X002V4012A_Zotu419	25
X003V4020A_Zotu112	25
X003V4020A_Zotu419	25
X004V4028A_Zotu112	25
X004V4028A_Zotu419	25
X005V4036A_Zotu112	25
X005V4036A_Zotu419	25
X006V4044A_Zotu112	25
X006V4044A_Zotu419	25
X007V4052A_Zotu112	25
X007V4052A_Zotu419	25
X010V4143A_Zotu112	25
X011V4151A_Zotu112	25
X012V4159A_Zotu112	25
X013V4167A_Zotu112	25
X013V4167A_Zotu419	25
X014V4175A_Zotu112	25
X014V4175A_Zotu419	25
X015V4183A_Zotu112	25
X015V4183A_Zotu419	25
X028V4166A_Zotu112	25
X028V4166A_Zotu419	25
X029V4167A_Zotu112	25
X029V4167A_Zotu419	25
X030V4168A_Zotu112	25
X030V4168A_Zotu419	25
X031V4169A_Zotu112	25
X031V4169A_Zotu419	25
X032V4170A_Zotu112	25
X032V4170A_Zotu419	25
X045CBR701_Zotu112	25
X046CBR702_Zotu112	25
X047CBR703_Zotu112	25
Bahamas02__000014592	26
Bahamas04__000014592	26
Bahamas05__000014592	26
Bahamas06__000014592	26
Bahamas07__000014592	26
Bahamas10__000014592	26
Bahamas11__000014592	26
Bahamas13__000014592	26
Bahamas14__000014592	26
Belize_04__000014592	26
Belize_05__000014592	26
Belize_06__000014592	26
Belize_08__000014592	26
BVI03__000014592	26
BVI04__000014592	26
BVI05__000014592	26
BVI06__000014592	26
BVI07__000014592	26
BVI08__000014592	26
BVI09__000014592	26
BVI10__000014592	26
BVI11__000014592	26
BVI12__000014592	26
Jamaica_01__000014592	26
Jamaica_02__000014592	26
Jamaica_03__000014592	26
Jamaica_04__000014592	26
Jamaica_05__000014592	26
Jamaica_06__000014592	26
Jamaica_07__000014592	26
Jamaica_08__000014592	26
Jamaica_09__000014592	26
Jamaica_10__000014592	26
Jamaica_11__000014592	26
Jamaica_12__000014592	26
TurksCaicos01__000014592	26
TurksCaicos_03__000014592	26
TurksCaicos_07__000014592	26
TurksCaicos_08__000014592	26
TurksCaicos_10__000014592	26
TurksCaicos_11__000014592	26
TurksCaicos_12__000014592	26
TurksCaicos_13__000014592	26
TurksCaicos_14__000014592	26
TurksCaicos_15__000014592	26
TurksCaicos_16__000014592	26
TurksCaicos_17__000014592	26
TurksCaicos_18__000014592	26
TurksCaicos_19__000014592	26
TurksCaicos_20__000014592	26
TurksCaicos_21__000014592	26
V4011A_Zotu9032	26
V4013A_Zotu1119	26
V4015A_Zotu9032	26
V4019A_Zotu1119	26
V4019A_Zotu9032	26
V4020A_Zotu1119	26
V4021A_Zotu1119	26
V4021A_Zotu9032	26
V4022A_Zotu1119	26
V4022A_Zotu9032	26
V4023A_Zotu9032	26
V4028A_Zotu9032	26
V4032A_Zotu1119	26
V4033A_Zotu1119	26
V4036A_Zotu1119	26
V4038A_Zotu1119	26
V4040A_Zotu1119	26
V4041A_Zotu1119	26
V4042A_Zotu1119	26
V4044A_Zotu1119	26
V4045A_Zotu1119	26
V4047A_Zotu1119	26
V4048A_Zotu1119	26
V4049A_Zotu1119	26
V4050A_Zotu1119	26
V4051A_Zotu1119	26
V4051A_Zotu9032	26
V4052A_Zotu1119	26
V4053A_Zotu1119	26
V4055A_Zotu1119	26
V4056A_Zotu1119	26
V4145A_Zotu1119	26
V4158A_Zotu1119	26
V4171A_Zotu1119	26
V4173A_Zotu1119	26
V4174A_Zotu1119	26
V4175A_Zotu1119	26
V4176A_Zotu1119	26
V4177A_Zotu1119	26
V4179A_Zotu1119	26
V4180A_Zotu1119	26
V4181A_Zotu1119	26
V4182A_Zotu1119	26
V4184A_Zotu1119	26
V4185A_Zotu1119	26
X004V4028A_Zotu9032	26
X005V4036A_CBRzOTU1734	26
X006V4044A_Zotu1119	26
X007V4052A_Zotu1119	26
X013V4167A_Zotu1119	26
X014V4175A_Zotu1119	26
X015V4183A_Zotu1119	26
X028V4166A_Zotu1119	26
X029V4167A_Zotu1119	26
X029V4167A_CBRzOTU1734	26
X030V4168A_Zotu1119	26
X032V4170A_Zotu1119	26
Bahamas02__000655967	27
Bahamas05__000655967	27
Bahamas08__000655967	27
BVI06__000655967	27
BVI10__000655967	27
Bahamas02__000420439	28
Bahamas04__000420439	28
Belize_04__000420439	28
BVI02__000420439	28
BVI09__000420439	28
Jamaica_02__000420439	28
Jamaica_06__000420439	28
Jamaica_08__000420439	28
TurksCaicos_10__000420439	28
Bahamas03__000000225	29
TurksCaicos_04__000000225	29
Bahamas03__000461817	30
Bahamas13__000461817	30
Belize_04__000461817	30
Belize_05__000461817	30
BVI07__000461817	30
Jamaica_02__000461817	30
Jamaica_03__000461817	30
Jamaica_05__000461817	30
Jamaica_12__000461817	30
TurksCaicos_13__000461817	30
TurksCaicos_15__000461817	30
TurksCaicos_20__000461817	30
Bahamas03__000355755	31
Jamaica_01__000355755	31
Jamaica_12__000355755	31
Bahamas04__000332195	32
Bahamas06__000332195	32
BVI02__000332195	32
Jamaica_01__000332195	32
Bahamas04__000038862	33
Bahamas05__000038862	33
Bahamas07__000038862	33
Bahamas08__000038862	33
Bahamas10__000038862	33
Bahamas11__000038862	33
Bahamas13__000038862	33
Belize_02__000038862	33
Belize_07__000038862	33
BVI03__000038862	33
BVI06__000038862	33
BVI09__000038862	33
BVI10__000038862	33
BVI11__000038862	33
Jamaica_02__000038862	33
Jamaica_04__000038862	33
Jamaica_05__000038862	33
Jamaica_06__000038862	33
TurksCaicos_04__000038862	33
TurksCaicos_10__000038862	33
TurksCaicos_12__000038862	33
TurksCaicos_16__000038862	33
TurksCaicos_19__000038862	33
TurksCaicos_20__000038862	33
Bahamas04__000332785	34
Bahamas06__000332785	34
Bahamas07__000332785	34
Belize_04__000332785	34
Belize_05__000332785	34
BVI04__000332785	34
Jamaica_01__000332785	34
Jamaica_02__000332785	34
Jamaica_06__000332785	34
TurksCaicos_10__000332785	34
TurksCaicos_13__000332785	34
TurksCaicos_16__000332785	34
TurksCaicos_17__000332785	34
TurksCaicos_18__000332785	34
TurksCaicos_19__000332785	34
TurksCaicos_20__000332785	34
TurksCaicos_21__000332785	34
V4036A_Zotu8652	34
V4047A_Zotu8496	34
V4047A_Zotu8652	34
V4050A_Zotu8652	34
V4140A_Zotu8652	34
V4141A_Zotu8496	34
V4142A_Zotu8652	34
V4147A_Zotu8652	34
V4151A_Zotu8652	34
V4156A_Zotu8496	34
V4157A_Zotu8496	34
V4157A_Zotu8652	34
V4158A_Zotu8496	34
V4176A_Zotu8652	34
V4180A_Zotu8496	34
V4185A_Zotu8652	34
X005V4036A_Zotu8496	34
Bahamas04__000120896	35
Bahamas05__000120896	35
Bahamas06__000120896	35
Bahamas07__000120896	35
Bahamas08__000120896	35
Bahamas13__000120896	35
Bahamas14__000120896	35
Belize_04__000120896	35
Belize_05__000120896	35
Belize_06__000120896	35
Belize_07__000120896	35
Belize_08__000120896	35
BVI01__000120896	35
BVI04__000120896	35
BVI05__000120896	35
BVI07__000120896	35
BVI08__000120896	35
BVI09__000120896	35
BVI10__000120896	35
BVI11__000120896	35
BVI12__000120896	35
BVI13__000120896	35
Jamaica_01__000120896	35
Jamaica_02__000120896	35
Jamaica_04__000120896	35
Jamaica_05__000120896	35
Jamaica_06__000120896	35
Jamaica_07__000120896	35
Jamaica_12__000120896	35
TurksCaicos01__000120896	35
TurksCaicos_03__000120896	35
TurksCaicos_07__000120896	35
TurksCaicos_08__000120896	35
TurksCaicos_10__000120896	35
TurksCaicos_11__000120896	35
TurksCaicos_13__000120896	35
TurksCaicos_14__000120896	35
TurksCaicos_15__000120896	35
TurksCaicos_16__000120896	35
TurksCaicos_18__000120896	35
TurksCaicos_19__000120896	35
TurksCaicos_20__000120896	35
TurksCaicos_21__000120896	35
Bahamas05__002590936	36
Belize_04__002590936	36
BVI03__002590936	36
BVI04__002590936	36
BVI05__002590936	36
BVI06__002590936	36
BVI10__002590936	36
BVI11__002590936	36
BVI12__002590936	36
BVI13__002590936	36
Jamaica_11__002590936	36
TurksCaicos_16__002590936	36
Bahamas05__000544731	37
BVI04__000544731	37
BVI13__000544731	37
Jamaica_01__000544731	37
TurksCaicos_18__000544731	37
Bahamas05__000414154	38
Bahamas08__000414154	38
BVI05__000414154	38
Jamaica_02__000414154	38
Bahamas05__000323127	39
Bahamas10__000323127	39
BVI08__000323127	39
Jamaica_06__000323127	39
Jamaica_07__000323127	39
Jamaica_08__000323127	39
Bahamas05__001332533	40
Jamaica_01__001332533	40
Jamaica_11__001332533	40
Bahamas05__001628668	41
Jamaica_04__001628668	41
TurksCaicos_19__001628668	41
Bahamas07__000471399	42
Bahamas08__000471399	42
TurksCaicos_14__000471399	42
TurksCaicos_19__000471399	42
V4008A_Zotu8384	42
V4025A_Zotu8384	42
V4032A_Zotu8384	42
V4036A_Zotu8384	42
V4038A_Zotu8384	42
V4040A_Zotu8384	42
V4047A_Zotu8384	42
V4055A_Zotu8384	42
V4173A_Zotu8384	42
V4175A_Zotu8384	42
V4184A_Zotu8384	42
Bahamas08__001206712	43
TurksCaicos01__001206712	43
Bahamas11__000157991	44
Bahamas13__000157991	44
Belize_04__000157991	44
Belize_05__000157991	44
Belize_06__000157991	44
Belize_08__000157991	44
BVI04__000157991	44
BVI10__000157991	44
Jamaica_01__000157991	44
Jamaica_02__000157991	44
Jamaica_03__000157991	44
Jamaica_06__000157991	44
Jamaica_07__000157991	44
Jamaica_11__000157991	44
TurksCaicos_07__000157991	44
TurksCaicos_08__000157991	44
TurksCaicos_09__000157991	44
TurksCaicos_10__000157991	44
TurksCaicos_11__000157991	44
TurksCaicos_14__000157991	44
TurksCaicos_15__000157991	44
TurksCaicos_16__000157991	44
TurksCaicos_17__000157991	44
TurksCaicos_20__000157991	44
Bahamas14__000315175	45
TurksCaicos_10__000315175	45
Belize_01__000656098	46	mal
Belize_03__000656098	46	mal
BVI07__000656098	46	mal
BVI09__000656098	46	mal
Jamaica_04__000656098	46	mal
Belize_02__000178274	47
Belize_07__000178274	47
BVI01__000178274	47
BVI02__000178274	47
BVI03__000178274	47
BVI04__000178274	47
BVI05__000178274	47
BVI06__000178274	47
BVI07__000178274	47
BVI08__000178274	47
BVI09__000178274	47
BVI10__000178274	47
BVI11__000178274	47
BVI12__000178274	47
BVI13__000178274	47
Jamaica_01__000178274	47
Jamaica_03__000178274	47
Jamaica_04__000178274	47
Jamaica_05__000178274	47
Jamaica_06__000178274	47
Jamaica_07__000178274	47
Jamaica_10__000178274	47
Belize_04__000136994	48
Jamaica_06__000136994	48
Belize_06__000097113	49
Belize_07__000097113	49
BVI01__000097113	49
BVI02__000097113	49
BVI03__000097113	49
BVI04__000097113	49
BVI05__000097113	49
BVI06__000097113	49
BVI07__000097113	49
BVI08__000097113	49
BVI09__000097113	49
BVI10__000097113	49
BVI11__000097113	49
BVI12__000097113	49
BVI13__000097113	49
Jamaica_01__000097113	49
Jamaica_02__000097113	49
Jamaica_04__000097113	49
Jamaica_05__000097113	49
Jamaica_06__000097113	49
Jamaica_07__000097113	49
Jamaica_08__000097113	49
Jamaica_10__000097113	49
TurksCaicos01__000097113	49
TurksCaicos_16__000097113	49
BVI01__002763624	50
BVI05__002763624	50
BVI07__002763624	50
BVI08__002763624	50
BVI09__002763624	50
BVI10__002763624	50
BVI11__002763624	50
BVI03__002731802	51
BVI13__002731802	51
BVI03__000055188	52
BVI10__000055188	52
TurksCaicos_14__000055188	52
BVI07__002950585	53
BVI08__002950585	53
BVI09__000457840	54
Jamaica_09__000457840	54
BVI11__001066942	55
Jamaica_03__001066942	55
TurksCaicos_18__001066942	55
CI_Ac_1_71	56
CI_Ac_10_60	56
CI_Al_1_164	56
CI_Al_1_165	56
CI_Al_1_166	56
CI_Al_3_152	56
CI_Al_3_153	56
CI_Al_6_159	56
CI_Eg_0_215	56
CI_Eg_0_216	56
CI_Eg_0_217	56
NR_Eg_0_185	56
NR_Eg_0_186	56
PG_Ac_1_74	56
PG_Ac_1_75	56
PG_Ac_10_65	56
PG_Ac_10_66	56
PG_Ac_15_63	56
PG_Ac_15_64	56
PG_Ac_6_73	56
PG_Ac_6_74	56
PG_Ac_6_75	56
PG_Al_1_163	56
PG_Al_1_164	56
PG_Al_1_165	56
PG_Al_1_166	56
PG_Al_10_186	56
PG_Al_10_187	56
PG_Al_15_214	56
PG_Al_3_74	56
PG_Al_6_144	56
PG_Al_6_145	56
PG_Ba_50_217	56
PG_Ba_50_218	56
PG_Ba_50_219	56
PG_Ba_50_220	56
PG_Ba_50_221	56
PG_Ba_50_222	56
PG_Ba_50_223	56
PG_Eg_0_247	56
PG_Eg_0_248	56
PG_Eg_0_249	56
PG_Eg_0_250	56
PG_Eg_0_251	56
SK_Al_15_40	56
SK_Al_3_33	56
SK_Al_3_34	56
SK_Al_6_41	56
SK_Ba_50_109	56
SK_Ba_50_110	56
SK_Ba_50_111	56
SK_Ba_50_112	56
SK_Ba_50_113	56
SK_Eg_0_130	56
SK_Eg_0_131	56
SK_Eg_0_132	56
SK_Eg_0_133	56
WB_Al_15_132	56
WB_Al_3_145	56
WB_Ba_50_159	56
CI_Ac_1_318	57
CI_Ac_6_330	57
CI_Al_10_534	57
CI_Al_6_649	57
CI_Eg_0_978	57
NR_Ba_50_865	57
PG_Ac_10_282	57
PG_Ac_15_306	57
PG_Ac_6_360	57
PG_Al_10_831	57
PG_Al_15_938	57
PG_Al_15_939	57
PG_Al_15_940	57
PG_Al_15_941	57
PG_Al_6_629	57
PG_Ba_50_1023	57
PG_Ba_50_1024	57
PG_Ba_50_1025	57
PG_Ba_50_1026	57
PG_Ba_50_1027	57
PG_Eg_0_1051	57
SK_Ba_50_595	57
SK_Ba_50_596	57
SK_Ba_50_597	57
SK_Eg_0_603	57
SK_Eg_0_604	57
CI_Al_1_787	58
NR_Ac_10_126	58
PG_Ac_1_274	58
PG_Ac_1_355	58
PG_Ac_1_356	58
PG_Ac_10_293	58
PG_Ac_10_294	58
PG_Ac_10_295	58
PG_Ac_15_242	58
PG_Ac_15_321	58
PG_Ac_15_322	58
PG_Ac_15_323	58
PG_Ac_6_288	58
PG_Ac_6_379	58
PG_Ac_6_380	58
PG_Ac_6_381	58
PG_Al_1_760	58
PG_Al_1_761	58
PG_Al_1_762	58
PG_Al_10_863	58
PG_Al_15_972	58
PG_Al_15_973	58
PG_Al_15_974	58
PG_Al_15_975	58
PG_Al_15_976	58
PG_Al_6_663	58
PG_Ba_50_802	58
PG_Ba_50_803	58
PG_Ba_50_1081	58
PG_Ba_50_1082	58
PG_Ba_50_1083	58
PG_Ba_50_1084	58
PG_Ba_50_1085	58
PG_Ba_50_1086	58
PG_Ba_50_1087	58
PG_Eg_0_1100	58
PG_Eg_0_1101	58
SK_Al_1_118	58
SK_Al_1_119	58
SK_Al_1_120	58
SK_Al_1_165	58
SK_Al_1_166	58
SK_Al_1_167	58
SK_Al_10_189	58
SK_Al_10_190	58
SK_Al_10_191	58
SK_Al_10_272	58
SK_Al_10_273	58
SK_Al_10_274	58
SK_Al_10_275	58
SK_Al_10_276	58
SK_Al_15_204	58
SK_Al_15_205	58
SK_Al_15_206	58
SK_Al_15_207	58
SK_Al_15_275	58
SK_Al_15_276	58
SK_Al_15_277	58
SK_Al_15_278	58
SK_Al_15_279	58
SK_Al_15_280	58
SK_Al_3_141	58
SK_Al_3_142	58
SK_Al_3_143	58
SK_Al_3_196	58
SK_Al_3_197	58
SK_Al_3_198	58
SK_Al_6_212	58
SK_Al_6_213	58
SK_Al_6_214	58
SK_Al_6_215	58
SK_Al_6_216	58
SK_Al_6_294	58
SK_Al_6_295	58
SK_Al_6_296	58
SK_Al_6_297	58
SK_Al_6_298	58
SK_Ba_50_461	58
SK_Ba_50_462	58
SK_Ba_50_463	58
SK_Ba_50_464	58
SK_Ba_50_623	58
SK_Ba_50_624	58
SK_Ba_50_625	58
SK_Ba_50_626	58
SK_Ba_50_627	58
SK_Ba_50_628	58
SK_Eg_0_468	58
SK_Eg_0_469	58
SK_Eg_0_470	58
SK_Eg_0_471	58
SK_Eg_0_615	58
SK_Eg_0_616	58
SK_Eg_0_617	58
SK_Eg_0_618	58
SK_Eg_0_619	58
SK_Eg_0_620	58
WB_Al_1_599	58
WB_Ba_50_919	58
CI_Al_10_621	59
CI_Ba_50_837	59
CI_Eg_0_1128	59
CI_Eg_0_1129	59
CI_Eg_0_1130	59
FTP62_1105_9761_22436	59
FTP62_2110_3368_18824	59
FTP62_1105_4207_18010	59
FTP62_1105_17857_23056	59
FTP62_1106_16485_5932	59
FTP62_1107_14394_15040	59
FTP62_1108_9994_22980	59
[truncated: 2,098 more rows]
