# Supplementary material for: A novel taxonomic database for eukaryotic mitochondrial cytochrome oxidase subunit I gene (eKOI), with a focus on protists diversity
Source: Database (Oxford). 2025 Sep 24;2025:baaf057. doi: 10.1093/database/baaf057 (PMC12462617; doi:10.1093/database/baaf057)
Supplement: baaf057_Supplemental_File [file baaf057_supplemental_file.zip › 3_ASV_metabarcoding/metadata_muestras.csv]

ID	paper	primer	primer	locality	lat_lon	ecosystem
SRR1706034	Drummond, A. J., Newcomb, R. D., Buckley, T. R., Xie, D., Dopheide, A., Potter, B. C., ... & Nelson, N. (2015). Evaluating a multigene environmental DNA approach for biodiversity assessment. GigaScience, 4(1), s13742-015.	LCO1490	HCO2198	New Zealand	-36.224566, 175.069838	soil
SRR1706039	Drummond, A. J., Newcomb, R. D., Buckley, T. R., Xie, D., Dopheide, A., Potter, B. C., ... & Nelson, N. (2015). Evaluating a multigene environmental DNA approach for biodiversity assessment. GigaScience, 4(1), s13742-015.	LCO1490	HCO2198	New Zealand	-36.224566, 175.069838	soil
SRR1706044	Drummond, A. J., Newcomb, R. D., Buckley, T. R., Xie, D., Dopheide, A., Potter, B. C., ... & Nelson, N. (2015). Evaluating a multigene environmental DNA approach for biodiversity assessment. GigaScience, 4(1), s13742-015.	LCO1490	HCO2198	New Zealand	-36.218283, 175.070321	soil
SRR1706049	Drummond, A. J., Newcomb, R. D., Buckley, T. R., Xie, D., Dopheide, A., Potter, B. C., ... & Nelson, N. (2015). Evaluating a multigene environmental DNA approach for biodiversity assessment. GigaScience, 4(1), s13742-015.	LCO1490	HCO2198	New Zealand	-36.218283, 175.070321	soil
SRR1706054	Drummond, A. J., Newcomb, R. D., Buckley, T. R., Xie, D., Dopheide, A., Potter, B. C., ... & Nelson, N. (2015). Evaluating a multigene environmental DNA approach for biodiversity assessment. GigaScience, 4(1), s13742-015.	LCO1490	HCO2198	New Zealand	-36.216729, 175.073758	soil
SRR1706059	Drummond, A. J., Newcomb, R. D., Buckley, T. R., Xie, D., Dopheide, A., Potter, B. C., ... & Nelson, N. (2015). Evaluating a multigene environmental DNA approach for biodiversity assessment. GigaScience, 4(1), s13742-015.	LCO1490	HCO2198	New Zealand	-36.216729, 175.073758	soil
SRR1706064	Drummond, A. J., Newcomb, R. D., Buckley, T. R., Xie, D., Dopheide, A., Potter, B. C., ... & Nelson, N. (2015). Evaluating a multigene environmental DNA approach for biodiversity assessment. GigaScience, 4(1), s13742-015.	LCO1490	HCO2198	New Zealand	-36.212830, 175.074535	soil
SRR1706074	Drummond, A. J., Newcomb, R. D., Buckley, T. R., Xie, D., Dopheide, A., Potter, B. C., ... & Nelson, N. (2015). Evaluating a multigene environmental DNA approach for biodiversity assessment. GigaScience, 4(1), s13742-015.	LCO1490	HCO2198	New Zealand	-36.215357, 175.075321	soil
SRR1706079	Drummond, A. J., Newcomb, R. D., Buckley, T. R., Xie, D., Dopheide, A., Potter, B. C., ... & Nelson, N. (2015). Evaluating a multigene environmental DNA approach for biodiversity assessment. GigaScience, 4(1), s13742-015.	LCO1490	HCO2198	New Zealand	-36.215357, 175.075321	soil
Belize_01	Bakker, J., Wangensteen, O. S., Baillie, C., Buddo, D., Chapman, D. D., Gallagher, A. J., ... & Mariani, S. (2019). Biodiversity assessment of tropical shelf eukaryotic communities via pelagic eDNA metabarcoding. Ecology and Evolution, 9(24), 14341-14355.	jgHCO2198	mlCOIintF	Caribbean Sea	16.742425 -87.826622	marine	Glovers Back Reef
Belize_02	Bakker, J., Wangensteen, O. S., Baillie, C., Buddo, D., Chapman, D. D., Gallagher, A. J., ... & Mariani, S. (2019). Biodiversity assessment of tropical shelf eukaryotic communities via pelagic eDNA metabarcoding. Ecology and Evolution, 9(24), 14341-14355.	jgHCO2198	mlCOIintF	Caribbean Sea	16.739591 -87.825214	marine	Glovers Back Reef
Belize_03	Bakker, J., Wangensteen, O. S., Baillie, C., Buddo, D., Chapman, D. D., Gallagher, A. J., ... & Mariani, S. (2019). Biodiversity assessment of tropical shelf eukaryotic communities via pelagic eDNA metabarcoding. Ecology and Evolution, 9(24), 14341-14355.	jgHCO2198	mlCOIintF	Caribbean Sea	16.753905 -87.829629	marine	Glovers Back Reef
Belize_04	Bakker, J., Wangensteen, O. S., Baillie, C., Buddo, D., Chapman, D. D., Gallagher, A. J., ... & Mariani, S. (2019). Biodiversity assessment of tropical shelf eukaryotic communities via pelagic eDNA metabarcoding. Ecology and Evolution, 9(24), 14341-14355.	jgHCO2198	mlCOIintF	Caribbean Sea	16.734768 -87.821916	marine	Glovers Fore Reef
Belize_05	Bakker, J., Wangensteen, O. S., Baillie, C., Buddo, D., Chapman, D. D., Gallagher, A. J., ... & Mariani, S. (2019). Biodiversity assessment of tropical shelf eukaryotic communities via pelagic eDNA metabarcoding. Ecology and Evolution, 9(24), 14341-14355.	jgHCO2198	mlCOIintF	Caribbean Sea	16.734019 -87.823741	marine	Glovers Fore Reef
Belize_06	Bakker, J., Wangensteen, O. S., Baillie, C., Buddo, D., Chapman, D. D., Gallagher, A. J., ... & Mariani, S. (2019). Biodiversity assessment of tropical shelf eukaryotic communities via pelagic eDNA metabarcoding. Ecology and Evolution, 9(24), 14341-14355.	jgHCO2198	mlCOIintF	Caribbean Sea	16.720795 -87.873390	marine	S-W Key Back Reef
Belize_07	Bakker, J., Wangensteen, O. S., Baillie, C., Buddo, D., Chapman, D. D., Gallagher, A. J., ... & Mariani, S. (2019). Biodiversity assessment of tropical shelf eukaryotic communities via pelagic eDNA metabarcoding. Ecology and Evolution, 9(24), 14341-14355.	jgHCO2198	mlCOIintF	Caribbean Sea	16.719798 -87.872900	marine	S-W Key Back Reef
Belize_08	Bakker, J., Wangensteen, O. S., Baillie, C., Buddo, D., Chapman, D. D., Gallagher, A. J., ... & Mariani, S. (2019). Biodiversity assessment of tropical shelf eukaryotic communities via pelagic eDNA metabarcoding. Ecology and Evolution, 9(24), 14341-14355.	jgHCO2198	mlCOIintF	Caribbean Sea	16.715376 -87.875989	marine	S-W Key Fore Reef
Jamaica_01	Bakker, J., Wangensteen, O. S., Baillie, C., Buddo, D., Chapman, D. D., Gallagher, A. J., ... & Mariani, S. (2019). Biodiversity assessment of tropical shelf eukaryotic communities via pelagic eDNA metabarcoding. Ecology and Evolution, 9(24), 14341-14355.	jgHCO2198	mlCOIintF	Caribbean Sea	18.470843 -77.402583	marine	Discovery Bay
Jamaica_02	Bakker, J., Wangensteen, O. S., Baillie, C., Buddo, D., Chapman, D. D., Gallagher, A. J., ... & Mariani, S. (2019). Biodiversity assessment of tropical shelf eukaryotic communities via pelagic eDNA metabarcoding. Ecology and Evolution, 9(24), 14341-14355.	jgHCO2198	mlCOIintF	Caribbean Sea	18.471855 -77.401480	marine	Discovery Bay
Jamaica_03	Bakker, J., Wangensteen, O. S., Baillie, C., Buddo, D., Chapman, D. D., Gallagher, A. J., ... & Mariani, S. (2019). Biodiversity assessment of tropical shelf eukaryotic communities via pelagic eDNA metabarcoding. Ecology and Evolution, 9(24), 14341-14355.	jgHCO2198	mlCOIintF	Caribbean Sea	18.462589 -77.407249	marine	Discovery Bay
Jamaica_04	Bakker, J., Wangensteen, O. S., Baillie, C., Buddo, D., Chapman, D. D., Gallagher, A. J., ... & Mariani, S. (2019). Biodiversity assessment of tropical shelf eukaryotic communities via pelagic eDNA metabarcoding. Ecology and Evolution, 9(24), 14341-14355.	jgHCO2198	mlCOIintF	Caribbean Sea	18.463221 -77.405946	marine	Discovery Bay
Jamaica_05	Bakker, J., Wangensteen, O. S., Baillie, C., Buddo, D., Chapman, D. D., Gallagher, A. J., ... & Mariani, S. (2019). Biodiversity assessment of tropical shelf eukaryotic communities via pelagic eDNA metabarcoding. Ecology and Evolution, 9(24), 14341-14355.	jgHCO2198	mlCOIintF	Caribbean Sea	18.475094 -77.419606	marine	Discovery Bay
Jamaica_06	Bakker, J., Wangensteen, O. S., Baillie, C., Buddo, D., Chapman, D. D., Gallagher, A. J., ... & Mariani, S. (2019). Biodiversity assessment of tropical shelf eukaryotic communities via pelagic eDNA metabarcoding. Ecology and Evolution, 9(24), 14341-14355.	jgHCO2198	mlCOIintF	Caribbean Sea	18.473628 -77.420228	marine	Discovery Bay
Jamaica_07	Bakker, J., Wangensteen, O. S., Baillie, C., Buddo, D., Chapman, D. D., Gallagher, A. J., ... & Mariani, S. (2019). Biodiversity assessment of tropical shelf eukaryotic communities via pelagic eDNA metabarcoding. Ecology and Evolution, 9(24), 14341-14355.	jgHCO2198	mlCOIintF	Caribbean Sea	18.509661 -77.918802	marine	Montego Bay
Jamaica_08	Bakker, J., Wangensteen, O. S., Baillie, C., Buddo, D., Chapman, D. D., Gallagher, A. J., ... & Mariani, S. (2019). Biodiversity assessment of tropical shelf eukaryotic communities via pelagic eDNA metabarcoding. Ecology and Evolution, 9(24), 14341-14355.	jgHCO2198	mlCOIintF	Caribbean Sea	18.478746 -77.942029	marine	Montego Bay
Jamaica_09	Bakker, J., Wangensteen, O. S., Baillie, C., Buddo, D., Chapman, D. D., Gallagher, A. J., ... & Mariani, S. (2019). Biodiversity assessment of tropical shelf eukaryotic communities via pelagic eDNA metabarcoding. Ecology and Evolution, 9(24), 14341-14355.	jgHCO2198	mlCOIintF	Caribbean Sea	18.485105 -77.937299	marine	Montego Bay
Jamaica_10	Bakker, J., Wangensteen, O. S., Baillie, C., Buddo, D., Chapman, D. D., Gallagher, A. J., ... & Mariani, S. (2019). Biodiversity assessment of tropical shelf eukaryotic communities via pelagic eDNA metabarcoding. Ecology and Evolution, 9(24), 14341-14355.	jgHCO2198	mlCOIintF	Caribbean Sea	18.493893 -77.935327	marine	Montego Bay
Jamaica_11	Bakker, J., Wangensteen, O. S., Baillie, C., Buddo, D., Chapman, D. D., Gallagher, A. J., ... & Mariani, S. (2019). Biodiversity assessment of tropical shelf eukaryotic communities via pelagic eDNA metabarcoding. Ecology and Evolution, 9(24), 14341-14355.	jgHCO2198	mlCOIintF	Caribbean Sea	18.490476 -77.935679	marine	Montego Bay
Jamaica_12	Bakker, J., Wangensteen, O. S., Baillie, C., Buddo, D., Chapman, D. D., Gallagher, A. J., ... & Mariani, S. (2019). Biodiversity assessment of tropical shelf eukaryotic communities via pelagic eDNA metabarcoding. Ecology and Evolution, 9(24), 14341-14355.	jgHCO2198	mlCOIintF	Caribbean Sea	18.509661 -77.918802	marine	Montego Bay
TurksCaicos01	Bakker, J., Wangensteen, O. S., Baillie, C., Buddo, D., Chapman, D. D., Gallagher, A. J., ... & Mariani, S. (2019). Biodiversity assessment of tropical shelf eukaryotic communities via pelagic eDNA metabarcoding. Ecology and Evolution, 9(24), 14341-14355.	jgHCO2198	mlCOIintF	Caribbean Sea	21.489242 -71.544499	marine	Reef
TurksCaicos02	Bakker, J., Wangensteen, O. S., Baillie, C., Buddo, D., Chapman, D. D., Gallagher, A. J., ... & Mariani, S. (2019). Biodiversity assessment of tropical shelf eukaryotic communities via pelagic eDNA metabarcoding. Ecology and Evolution, 9(24), 14341-14355.	jgHCO2198	mlCOIintF	Caribbean Sea	21.523266 -71.502067	marine	Mangroves
TurksCaicos03	Bakker, J., Wangensteen, O. S., Baillie, C., Buddo, D., Chapman, D. D., Gallagher, A. J., ... & Mariani, S. (2019). Biodiversity assessment of tropical shelf eukaryotic communities via pelagic eDNA metabarcoding. Ecology and Evolution, 9(24), 14341-14355.	jgHCO2198	mlCOIintF	Caribbean Sea	21.491370 -71.517633	marine	Mangroves
TurksCaicos04	Bakker, J., Wangensteen, O. S., Baillie, C., Buddo, D., Chapman, D. D., Gallagher, A. J., ... & Mariani, S. (2019). Biodiversity assessment of tropical shelf eukaryotic communities via pelagic eDNA metabarcoding. Ecology and Evolution, 9(24), 14341-14355.	jgHCO2198	mlCOIintF	Caribbean Sea	21.491240 -71.517264	marine	Mangroves
TurksCaicos05	Bakker, J., Wangensteen, O. S., Baillie, C., Buddo, D., Chapman, D. D., Gallagher, A. J., ... & Mariani, S. (2019). Biodiversity assessment of tropical shelf eukaryotic communities via pelagic eDNA metabarcoding. Ecology and Evolution, 9(24), 14341-14355.	jgHCO2198	mlCOIintF	Caribbean Sea	21.524710 -71.514431	marine	Mangroves
TurksCaicos06	Bakker, J., Wangensteen, O. S., Baillie, C., Buddo, D., Chapman, D. D., Gallagher, A. J., ... & Mariani, S. (2019). Biodiversity assessment of tropical shelf eukaryotic communities via pelagic eDNA metabarcoding. Ecology and Evolution, 9(24), 14341-14355.	jgHCO2198	mlCOIintF	Caribbean Sea	21.524191 -71.515107	marine	Mangroves
TurksCaicos07	Bakker, J., Wangensteen, O. S., Baillie, C., Buddo, D., Chapman, D. D., Gallagher, A. J., ... & Mariani, S. (2019). Biodiversity assessment of tropical shelf eukaryotic communities via pelagic eDNA metabarcoding. Ecology and Evolution, 9(24), 14341-14355.	jgHCO2198	mlCOIintF	Caribbean Sea	21.509974 -71.546088	marine	Reef
TurksCaicos08	Bakker, J., Wangensteen, O. S., Baillie, C., Buddo, D., Chapman, D. D., Gallagher, A. J., ... & Mariani, S. (2019). Biodiversity assessment of tropical shelf eukaryotic communities via pelagic eDNA metabarcoding. Ecology and Evolution, 9(24), 14341-14355.	jgHCO2198	mlCOIintF	Caribbean Sea	21.507338 -71.549741	marine	Reef
TurksCaicos09	Bakker, J., Wangensteen, O. S., Baillie, C., Buddo, D., Chapman, D. D., Gallagher, A. J., ... & Mariani, S. (2019). Biodiversity assessment of tropical shelf eukaryotic communities via pelagic eDNA metabarcoding. Ecology and Evolution, 9(24), 14341-14355.	jgHCO2198	mlCOIintF	Caribbean Sea	21.490505 -71.533662	marine	Marina
TurksCaicos10	Bakker, J., Wangensteen, O. S., Baillie, C., Buddo, D., Chapman, D. D., Gallagher, A. J., ... & Mariani, S. (2019). Biodiversity assessment of tropical shelf eukaryotic communities via pelagic eDNA metabarcoding. Ecology and Evolution, 9(24), 14341-14355.	jgHCO2198	mlCOIintF	Caribbean Sea	21.484253 -71.534393	marine	Reef
TurksCaicos11	Bakker, J., Wangensteen, O. S., Baillie, C., Buddo, D., Chapman, D. D., Gallagher, A. J., ... & Mariani, S. (2019). Biodiversity assessment of tropical shelf eukaryotic communities via pelagic eDNA metabarcoding. Ecology and Evolution, 9(24), 14341-14355.	jgHCO2198	mlCOIintF	Caribbean Sea	21.483943 -71.534468	marine	Reef
TurksCaicos12	Bakker, J., Wangensteen, O. S., Baillie, C., Buddo, D., Chapman, D. D., Gallagher, A. J., ... & Mariani, S. (2019). Biodiversity assessment of tropical shelf eukaryotic communities via pelagic eDNA metabarcoding. Ecology and Evolution, 9(24), 14341-14355.	jgHCO2198	mlCOIintF	Caribbean Sea	21.453852 -71.568077	marine	Reef
TurksCaicos13	Bakker, J., Wangensteen, O. S., Baillie, C., Buddo, D., Chapman, D. D., Gallagher, A. J., ... & Mariani, S. (2019). Biodiversity assessment of tropical shelf eukaryotic communities via pelagic eDNA metabarcoding. Ecology and Evolution, 9(24), 14341-14355.	jgHCO2198	mlCOIintF	Caribbean Sea	21.454711 -71.569944	marine	Reef
TurksCaicos14	Bakker, J., Wangensteen, O. S., Baillie, C., Buddo, D., Chapman, D. D., Gallagher, A. J., ... & Mariani, S. (2019). Biodiversity assessment of tropical shelf eukaryotic communities via pelagic eDNA metabarcoding. Ecology and Evolution, 9(24), 14341-14355.	jgHCO2198	mlCOIintF	Caribbean Sea	21.454881 -71.572573	marine	Reef
TurksCaicos15	Bakker, J., Wangensteen, O. S., Baillie, C., Buddo, D., Chapman, D. D., Gallagher, A. J., ... & Mariani, S. (2019). Biodiversity assessment of tropical shelf eukaryotic communities via pelagic eDNA metabarcoding. Ecology and Evolution, 9(24), 14341-14355.	jgHCO2198	mlCOIintF	Caribbean Sea	21.448875 -71.567181	marine	Reef
TurksCaicos16	Bakker, J., Wangensteen, O. S., Baillie, C., Buddo, D., Chapman, D. D., Gallagher, A. J., ... & Mariani, S. (2019). Biodiversity assessment of tropical shelf eukaryotic communities via pelagic eDNA metabarcoding. Ecology and Evolution, 9(24), 14341-14355.	jgHCO2198	mlCOIintF	Caribbean Sea	21.484726 -71.520559	marine	Reef
TurksCaicos17	Bakker, J., Wangensteen, O. S., Baillie, C., Buddo, D., Chapman, D. D., Gallagher, A. J., ... & Mariani, S. (2019). Biodiversity assessment of tropical shelf eukaryotic communities via pelagic eDNA metabarcoding. Ecology and Evolution, 9(24), 14341-14355.	jgHCO2198	mlCOIintF	Caribbean Sea	21.483477 -71.519860	marine	Reef
TurksCaicos18	Bakker, J., Wangensteen, O. S., Baillie, C., Buddo, D., Chapman, D. D., Gallagher, A. J., ... & Mariani, S. (2019). Biodiversity assessment of tropical shelf eukaryotic communities via pelagic eDNA metabarcoding. Ecology and Evolution, 9(24), 14341-14355.	jgHCO2198	mlCOIintF	Caribbean Sea	21.481869 -71.519097	marine	Reef
TurksCaicos19	Bakker, J., Wangensteen, O. S., Baillie, C., Buddo, D., Chapman, D. D., Gallagher, A. J., ... & Mariani, S. (2019). Biodiversity assessment of tropical shelf eukaryotic communities via pelagic eDNA metabarcoding. Ecology and Evolution, 9(24), 14341-14355.	jgHCO2198	mlCOIintF	Caribbean Sea	21.484656 -71.521063	marine	Reef
TurksCaicos20	Bakker, J., Wangensteen, O. S., Baillie, C., Buddo, D., Chapman, D. D., Gallagher, A. J., ... & Mariani, S. (2019). Biodiversity assessment of tropical shelf eukaryotic communities via pelagic eDNA metabarcoding. Ecology and Evolution, 9(24), 14341-14355.	jgHCO2198	mlCOIintF	Caribbean Sea	21.456078 -71.563766	marine	Reef
Bahamas01	Bakker, J., Wangensteen, O. S., Baillie, C., Buddo, D., Chapman, D. D., Gallagher, A. J., ... & Mariani, S. (2019). Biodiversity assessment of tropical shelf eukaryotic communities via pelagic eDNA metabarcoding. Ecology and Evolution, 9(24), 14341-14355.	jgHCO2198	mlCOIintF	Caribbean Sea	25.747522 -79.249553	marine	Mangroves
Bahamas02	Bakker, J., Wangensteen, O. S., Baillie, C., Buddo, D., Chapman, D. D., Gallagher, A. J., ... & Mariani, S. (2019). Biodiversity assessment of tropical shelf eukaryotic communities via pelagic eDNA metabarcoding. Ecology and Evolution, 9(24), 14341-14355.	jgHCO2198	mlCOIintF	Caribbean Sea	25.726562 -79.295653	marine	Reef
Bahamas03	Bakker, J., Wangensteen, O. S., Baillie, C., Buddo, D., Chapman, D. D., Gallagher, A. J., ... & Mariani, S. (2019). Biodiversity assessment of tropical shelf eukaryotic communities via pelagic eDNA metabarcoding. Ecology and Evolution, 9(24), 14341-14355.	jgHCO2198	mlCOIintF	Caribbean Sea	25.726562 -79.295653	marine	Reef
Bahamas04	Bakker, J., Wangensteen, O. S., Baillie, C., Buddo, D., Chapman, D. D., Gallagher, A. J., ... & Mariani, S. (2019). Biodiversity assessment of tropical shelf eukaryotic communities via pelagic eDNA metabarcoding. Ecology and Evolution, 9(24), 14341-14355.	jgHCO2198	mlCOIintF	Caribbean Sea	25.726562 -79.295653	marine	Reef
Bahamas05	Bakker, J., Wangensteen, O. S., Baillie, C., Buddo, D., Chapman, D. D., Gallagher, A. J., ... & Mariani, S. (2019). Biodiversity assessment of tropical shelf eukaryotic communities via pelagic eDNA metabarcoding. Ecology and Evolution, 9(24), 14341-14355.	jgHCO2198	mlCOIintF	Caribbean Sea	25.778076 -79.297283	marine	Reef
Bahamas06	Bakker, J., Wangensteen, O. S., Baillie, C., Buddo, D., Chapman, D. D., Gallagher, A. J., ... & Mariani, S. (2019). Biodiversity assessment of tropical shelf eukaryotic communities via pelagic eDNA metabarcoding. Ecology and Evolution, 9(24), 14341-14355.	jgHCO2198	mlCOIintF	Caribbean Sea	25.702672 -79.303250	marine	Reef
Bahamas07	Bakker, J., Wangensteen, O. S., Baillie, C., Buddo, D., Chapman, D. D., Gallagher, A. J., ... & Mariani, S. (2019). Biodiversity assessment of tropical shelf eukaryotic communities via pelagic eDNA metabarcoding. Ecology and Evolution, 9(24), 14341-14355.	jgHCO2198	mlCOIintF	Caribbean Sea	25.702940 -79.303027	marine	Reef
Bahamas08	Bakker, J., Wangensteen, O. S., Baillie, C., Buddo, D., Chapman, D. D., Gallagher, A. J., ... & Mariani, S. (2019). Biodiversity assessment of tropical shelf eukaryotic communities via pelagic eDNA metabarcoding. Ecology and Evolution, 9(24), 14341-14355.	jgHCO2198	mlCOIintF	Caribbean Sea	25.795269 -79.239509	marine	Reef
Bahamas09	Bakker, J., Wangensteen, O. S., Baillie, C., Buddo, D., Chapman, D. D., Gallagher, A. J., ... & Mariani, S. (2019). Biodiversity assessment of tropical shelf eukaryotic communities via pelagic eDNA metabarcoding. Ecology and Evolution, 9(24), 14341-14355.	jgHCO2198	mlCOIintF	Caribbean Sea	25.797046 -79.248568	marine	Reef
Bahamas10	Bakker, J., Wangensteen, O. S., Baillie, C., Buddo, D., Chapman, D. D., Gallagher, A. J., ... & Mariani, S. (2019). Biodiversity assessment of tropical shelf eukaryotic communities via pelagic eDNA metabarcoding. Ecology and Evolution, 9(24), 14341-14355.	jgHCO2198	mlCOIintF	Caribbean Sea	25.748293 -79.262442	marine	Mangroves
Bahamas11	Bakker, J., Wangensteen, O. S., Baillie, C., Buddo, D., Chapman, D. D., Gallagher, A. J., ... & Mariani, S. (2019). Biodiversity assessment of tropical shelf eukaryotic communities via pelagic eDNA metabarcoding. Ecology and Evolution, 9(24), 14341-14355.	jgHCO2198	mlCOIintF	Caribbean Sea	25.677480 -79.284373	marine	Reef
Bahamas12	Bakker, J., Wangensteen, O. S., Baillie, C., Buddo, D., Chapman, D. D., Gallagher, A. J., ... & Mariani, S. (2019). Biodiversity assessment of tropical shelf eukaryotic communities via pelagic eDNA metabarcoding. Ecology and Evolution, 9(24), 14341-14355.	jgHCO2198	mlCOIintF	Caribbean Sea	25.651266 -79.293583	marine	Reef
Bahamas13	Bakker, J., Wangensteen, O. S., Baillie, C., Buddo, D., Chapman, D. D., Gallagher, A. J., ... & Mariani, S. (2019). Biodiversity assessment of tropical shelf eukaryotic communities via pelagic eDNA metabarcoding. Ecology and Evolution, 9(24), 14341-14355.	jgHCO2198	mlCOIintF	Caribbean Sea	25.651266 -79.293583	marine	Reef
Bahamas14	Bakker, J., Wangensteen, O. S., Baillie, C., Buddo, D., Chapman, D. D., Gallagher, A. J., ... & Mariani, S. (2019). Biodiversity assessment of tropical shelf eukaryotic communities via pelagic eDNA metabarcoding. Ecology and Evolution, 9(24), 14341-14355.	jgHCO2198	mlCOIintF	Caribbean Sea	25.64766 -79.312079	marine	Reef
BVI01	Bakker, J., Wangensteen, O. S., Baillie, C., Buddo, D., Chapman, D. D., Gallagher, A. J., ... & Mariani, S. (2019). Biodiversity assessment of tropical shelf eukaryotic communities via pelagic eDNA metabarcoding. Ecology and Evolution, 9(24), 14341-14355.	jgHCO2198	mlCOIintF	Caribbean Sea	18.416065 -64.586189	marine	Shallow Shore
BVI02	Bakker, J., Wangensteen, O. S., Baillie, C., Buddo, D., Chapman, D. D., Gallagher, A. J., ... & Mariani, S. (2019). Biodiversity assessment of tropical shelf eukaryotic communities via pelagic eDNA metabarcoding. Ecology and Evolution, 9(24), 14341-14355.	jgHCO2198	mlCOIintF	Caribbean Sea	18.423109 -64.613564	marine	Shallow Shore
BVI03	Bakker, J., Wangensteen, O. S., Baillie, C., Buddo, D., Chapman, D. D., Gallagher, A. J., ... & Mariani, S. (2019). Biodiversity assessment of tropical shelf eukaryotic communities via pelagic eDNA metabarcoding. Ecology and Evolution, 9(24), 14341-14355.	jgHCO2198	mlCOIintF	Caribbean Sea	18.449133 -64.645255	marine	Shallow Shore
BVI04	Bakker, J., Wangensteen, O. S., Baillie, C., Buddo, D., Chapman, D. D., Gallagher, A. J., ... & Mariani, S. (2019). Biodiversity assessment of tropical shelf eukaryotic communities via pelagic eDNA metabarcoding. Ecology and Evolution, 9(24), 14341-14355.	jgHCO2198	mlCOIintF	Caribbean Sea	18.385451 -64.471362	marine	Reef
BVI05	Bakker, J., Wangensteen, O. S., Baillie, C., Buddo, D., Chapman, D. D., Gallagher, A. J., ... & Mariani, S. (2019). Biodiversity assessment of tropical shelf eukaryotic communities via pelagic eDNA metabarcoding. Ecology and Evolution, 9(24), 14341-14355.	jgHCO2198	mlCOIintF	Caribbean Sea	18.372929 -64.488524	marine	Reef
BVI06	Bakker, J., Wangensteen, O. S., Baillie, C., Buddo, D., Chapman, D. D., Gallagher, A. J., ... & Mariani, S. (2019). Biodiversity assessment of tropical shelf eukaryotic communities via pelagic eDNA metabarcoding. Ecology and Evolution, 9(24), 14341-14355.	jgHCO2198	mlCOIintF	Caribbean Sea	18.453958 -64.575063	marine	Shallow Shore
BVI07	Bakker, J., Wangensteen, O. S., Baillie, C., Buddo, D., Chapman, D. D., Gallagher, A. J., ... & Mariani, S. (2019). Biodiversity assessment of tropical shelf eukaryotic communities via pelagic eDNA metabarcoding. Ecology and Evolution, 9(24), 14341-14355.	jgHCO2198	mlCOIintF	Caribbean Sea	18.498384 -64.415018	marine	Bay
BVI08	Bakker, J., Wangensteen, O. S., Baillie, C., Buddo, D., Chapman, D. D., Gallagher, A. J., ... & Mariani, S. (2019). Biodiversity assessment of tropical shelf eukaryotic communities via pelagic eDNA metabarcoding. Ecology and Evolution, 9(24), 14341-14355.	jgHCO2198	mlCOIintF	Caribbean Sea	18.498384 -64.415018	marine	Bay
BVI09	Bakker, J., Wangensteen, O. S., Baillie, C., Buddo, D., Chapman, D. D., Gallagher, A. J., ... & Mariani, S. (2019). Biodiversity assessment of tropical shelf eukaryotic communities via pelagic eDNA metabarcoding. Ecology and Evolution, 9(24), 14341-14355.	jgHCO2198	mlCOIintF	Caribbean Sea	18.498384 -64.415018	marine	Bay
BVI10	Bakker, J., Wangensteen, O. S., Baillie, C., Buddo, D., Chapman, D. D., Gallagher, A. J., ... & Mariani, S. (2019). Biodiversity assessment of tropical shelf eukaryotic communities via pelagic eDNA metabarcoding. Ecology and Evolution, 9(24), 14341-14355.	jgHCO2198	mlCOIintF	Caribbean Sea	18.498384 -64.415018	marine	Bay
BVI11	Bakker, J., Wangensteen, O. S., Baillie, C., Buddo, D., Chapman, D. D., Gallagher, A. J., ... & Mariani, S. (2019). Biodiversity assessment of tropical shelf eukaryotic communities via pelagic eDNA metabarcoding. Ecology and Evolution, 9(24), 14341-14355.	jgHCO2198	mlCOIintF	Caribbean Sea	18.511643 -64.352053	marine	Open Reef
BVI12	Bakker, J., Wangensteen, O. S., Baillie, C., Buddo, D., Chapman, D. D., Gallagher, A. J., ... & Mariani, S. (2019). Biodiversity assessment of tropical shelf eukaryotic communities via pelagic eDNA metabarcoding. Ecology and Evolution, 9(24), 14341-14355.	jgHCO2198	mlCOIintF	Caribbean Sea	18.511643 -64.352053	marine	Open Reef
BVI13	Bakker, J., Wangensteen, O. S., Baillie, C., Buddo, D., Chapman, D. D., Gallagher, A. J., ... & Mariani, S. (2019). Biodiversity assessment of tropical shelf eukaryotic communities via pelagic eDNA metabarcoding. Ecology and Evolution, 9(24), 14341-14355.	jgHCO2198	mlCOIintF	Caribbean Sea	18.511643 -64.352053	marine	Open Reef
T002-BSR1	Brantschen, J., Pellissier, L., Walser, J. C., & Altermatt, F. (2022). Evaluation of primer pairs for eDNA?based assessment of Ephemeroptera, Plecoptera, and Trichoptera across a biogeographically diverse region. Environmental DNA, 4(6), 1356-1368.	fwhF2	EPTDr2n	Switzerland	XXXXXX	freshwater	Rhein	Birskopf
T002-BSR2	Brantschen, J., Pellissier, L., Walser, J. C., & Altermatt, F. (2022). Evaluation of primer pairs for eDNA?based assessment of Ephemeroptera, Plecoptera, and Trichoptera across a biogeographically diverse region. Environmental DNA, 4(6), 1356-1368.	fwhF2	EPTDr2n	Switzerland	XXXXXX	freshwater	Rhein	Birskopf
T007-BEL1	Brantschen, J., Pellissier, L., Walser, J. C., & Altermatt, F. (2022). Evaluation of primer pairs for eDNA?based assessment of Ephemeroptera, Plecoptera, and Trichoptera across a biogeographically diverse region. Environmental DNA, 4(6), 1356-1368.	fwhF2	EPTDr2n	Switzerland	XXXXXX	freshwater	Aare	Gerlafingen Steg
T007-BER1	Brantschen, J., Pellissier, L., Walser, J. C., & Altermatt, F. (2022). Evaluation of primer pairs for eDNA?based assessment of Ephemeroptera, Plecoptera, and Trichoptera across a biogeographically diverse region. Environmental DNA, 4(6), 1356-1368.	fwhF2	EPTDr2n	Switzerland	XXXXXX	freshwater	Aare	Gerlafingen Steg
T007-BER2	Brantschen, J., Pellissier, L., Walser, J. C., & Altermatt, F. (2022). Evaluation of primer pairs for eDNA?based assessment of Ephemeroptera, Plecoptera, and Trichoptera across a biogeographically diverse region. Environmental DNA, 4(6), 1356-1368.	fwhF2	EPTDr2n	Switzerland	XXXXXX	freshwater	Aare	Gerlafingen Steg
T009-SOL1	Brantschen, J., Pellissier, L., Walser, J. C., & Altermatt, F. (2022). Evaluation of primer pairs for eDNA?based assessment of Ephemeroptera, Plecoptera, and Trichoptera across a biogeographically diverse region. Environmental DNA, 4(6), 1356-1368.	fwhF2	EPTDr2n	Switzerland	XXXXXX	freshwater	Aare	Kyburg
T009-SOL2	Brantschen, J., Pellissier, L., Walser, J. C., & Altermatt, F. (2022). Evaluation of primer pairs for eDNA?based assessment of Ephemeroptera, Plecoptera, and Trichoptera across a biogeographically diverse region. Environmental DNA, 4(6), 1356-1368.	fwhF2	EPTDr2n	Switzerland	XXXXXX	freshwater	Aare	Kyburg
T009-SOR1	Brantschen, J., Pellissier, L., Walser, J. C., & Altermatt, F. (2022). Evaluation of primer pairs for eDNA?based assessment of Ephemeroptera, Plecoptera, and Trichoptera across a biogeographically diverse region. Environmental DNA, 4(6), 1356-1368.	fwhF2	EPTDr2n	Switzerland	XXXXXX	freshwater	Aare	Kyburg
T011-SOL1	Brantschen, J., Pellissier, L., Walser, J. C., & Altermatt, F. (2022). Evaluation of primer pairs for eDNA?based assessment of Ephemeroptera, Plecoptera, and Trichoptera across a biogeographically diverse region. Environmental DNA, 4(6), 1356-1368.	fwhF2	EPTDr2n	Switzerland	XXXXXX	freshwater	Aare	Breitenbach
T011-SOR1	Brantschen, J., Pellissier, L., Walser, J. C., & Altermatt, F. (2022). Evaluation of primer pairs for eDNA?based assessment of Ephemeroptera, Plecoptera, and Trichoptera across a biogeographically diverse region. Environmental DNA, 4(6), 1356-1368.	fwhF2	EPTDr2n	Switzerland	XXXXXX	freshwater	Aare	Breitenbach
T011-SOR2	Brantschen, J., Pellissier, L., Walser, J. C., & Altermatt, F. (2022). Evaluation of primer pairs for eDNA?based assessment of Ephemeroptera, Plecoptera, and Trichoptera across a biogeographically diverse region. Environmental DNA, 4(6), 1356-1368.	fwhF2	EPTDr2n	Switzerland	XXXXXX	freshwater	Aare	Breitenbach
T014-LUL1	Brantschen, J., Pellissier, L., Walser, J. C., & Altermatt, F. (2022). Evaluation of primer pairs for eDNA?based assessment of Ephemeroptera, Plecoptera, and Trichoptera across a biogeographically diverse region. Environmental DNA, 4(6), 1356-1368.	fwhF2	EPTDr2n	Switzerland	XXXXXX	freshwater	Reuss	Luzern Bahnhof
T014-LUR1	Brantschen, J., Pellissier, L., Walser, J. C., & Altermatt, F. (2022). Evaluation of primer pairs for eDNA?based assessment of Ephemeroptera, Plecoptera, and Trichoptera across a biogeographically diverse region. Environmental DNA, 4(6), 1356-1368.	fwhF2	EPTDr2n	Switzerland	XXXXXX	freshwater	Reuss	Luzern Bahnhof
T015-VSR1	Brantschen, J., Pellissier, L., Walser, J. C., & Altermatt, F. (2022). Evaluation of primer pairs for eDNA?based assessment of Ephemeroptera, Plecoptera, and Trichoptera across a biogeographically diverse region. Environmental DNA, 4(6), 1356-1368.	fwhF2	EPTDr2n	Switzerland	XXXXXX	freshwater	Rhone	Brig
T016-VSL1	Brantschen, J., Pellissier, L., Walser, J. C., & Altermatt, F. (2022). Evaluation of primer pairs for eDNA?based assessment of Ephemeroptera, Plecoptera, and Trichoptera across a biogeographically diverse region. Environmental DNA, 4(6), 1356-1368.	fwhF2	EPTDr2n	Switzerland	XXXXXX	freshwater	Rhone	Visp
T016-VSL2	Brantschen, J., Pellissier, L., Walser, J. C., & Altermatt, F. (2022). Evaluation of primer pairs for eDNA?based assessment of Ephemeroptera, Plecoptera, and Trichoptera across a biogeographically diverse region. Environmental DNA, 4(6), 1356-1368.	fwhF2	EPTDr2n	Switzerland	XXXXXX	freshwater	Rhone	Visp
T017-VSL1	Brantschen, J., Pellissier, L., Walser, J. C., & Altermatt, F. (2022). Evaluation of primer pairs for eDNA?based assessment of Ephemeroptera, Plecoptera, and Trichoptera across a biogeographically diverse region. Environmental DNA, 4(6), 1356-1368.	fwhF2	EPTDr2n	Switzerland	XXXXXX	freshwater	Rhone	Sion
T017-VSL2	Brantschen, J., Pellissier, L., Walser, J. C., & Altermatt, F. (2022). Evaluation of primer pairs for eDNA?based assessment of Ephemeroptera, Plecoptera, and Trichoptera across a biogeographically diverse region. Environmental DNA, 4(6), 1356-1368.	fwhF2	EPTDr2n	Switzerland	XXXXXX	freshwater	Rhone	Sion
T017-VSR1	Brantschen, J., Pellissier, L., Walser, J. C., & Altermatt, F. (2022). Evaluation of primer pairs for eDNA?based assessment of Ephemeroptera, Plecoptera, and Trichoptera across a biogeographically diverse region. Environmental DNA, 4(6), 1356-1368.	fwhF2	EPTDr2n	Switzerland	XXXXXX	freshwater	Rhone	Sion
T017-VSR2	Brantschen, J., Pellissier, L., Walser, J. C., & Altermatt, F. (2022). Evaluation of primer pairs for eDNA?based assessment of Ephemeroptera, Plecoptera, and Trichoptera across a biogeographically diverse region. Environmental DNA, 4(6), 1356-1368.	fwhF2	EPTDr2n	Switzerland	XXXXXX	freshwater	Rhone	Sion
T018-VSR1	Brantschen, J., Pellissier, L., Walser, J. C., & Altermatt, F. (2022). Evaluation of primer pairs for eDNA?based assessment of Ephemeroptera, Plecoptera, and Trichoptera across a biogeographically diverse region. Environmental DNA, 4(6), 1356-1368.	fwhF2	EPTDr2n	Switzerland	XXXXXX	freshwater	Rhone	Martigny
T018-VSR2	Brantschen, J., Pellissier, L., Walser, J. C., & Altermatt, F. (2022). Evaluation of primer pairs for eDNA?based assessment of Ephemeroptera, Plecoptera, and Trichoptera across a biogeographically diverse region. Environmental DNA, 4(6), 1356-1368.	fwhF2	EPTDr2n	Switzerland	XXXXXX	freshwater	Rhone	Martigny
T022-VDL1	Brantschen, J., Pellissier, L., Walser, J. C., & Altermatt, F. (2022). Evaluation of primer pairs for eDNA?based assessment of Ephemeroptera, Plecoptera, and Trichoptera across a biogeographically diverse region. Environmental DNA, 4(6), 1356-1368.	fwhF2	EPTDr2n	Switzerland	XXXXXX	freshwater	Rhone	Domdidier
T022-VDL2	Brantschen, J., Pellissier, L., Walser, J. C., & Altermatt, F. (2022). Evaluation of primer pairs for eDNA?based assessment of Ephemeroptera, Plecoptera, and Trichoptera across a biogeographically diverse region. Environmental DNA, 4(6), 1356-1368.	fwhF2	EPTDr2n	Switzerland	XXXXXX	freshwater	Rhone	Domdidier
T025-SGR1	Brantschen, J., Pellissier, L., Walser, J. C., & Altermatt, F. (2022). Evaluation of primer pairs for eDNA?based assessment of Ephemeroptera, Plecoptera, and Trichoptera across a biogeographically diverse region. Environmental DNA, 4(6), 1356-1368.	fwhF2	EPTDr2n	Switzerland	XXXXXX	freshwater	Rhein	Leebrugg
T032-AGL1	Brantschen, J., Pellissier, L., Walser, J. C., & Altermatt, F. (2022). Evaluation of primer pairs for eDNA?based assessment of Ephemeroptera, Plecoptera, and Trichoptera across a biogeographically diverse region. Environmental DNA, 4(6), 1356-1368.	fwhF2	EPTDr2n	Switzerland	XXXXXX	freshwater	Aare	Rothrist
T034-AGL1	Brantschen, J., Pellissier, L., Walser, J. C., & Altermatt, F. (2022). Evaluation of primer pairs for eDNA?based assessment of Ephemeroptera, Plecoptera, and Trichoptera across a biogeographically diverse region. Environmental DNA, 4(6), 1356-1368.	fwhF2	EPTDr2n	Switzerland	XXXXXX	freshwater	Aare	Moeriken
T034-AGL2	Brantschen, J., Pellissier, L., Walser, J. C., & Altermatt, F. (2022). Evaluation of primer pairs for eDNA?based assessment of Ephemeroptera, Plecoptera, and Trichoptera across a biogeographically diverse region. Environmental DNA, 4(6), 1356-1368.	fwhF2	EPTDr2n	Switzerland	XXXXXX	freshwater	Aare	Moeriken
T034-AGR2	Brantschen, J., Pellissier, L., Walser, J. C., & Altermatt, F. (2022). Evaluation of primer pairs for eDNA?based assessment of Ephemeroptera, Plecoptera, and Trichoptera across a biogeographically diverse region. Environmental DNA, 4(6), 1356-1368.	fwhF2	EPTDr2n	Switzerland	XXXXXX	freshwater	Aare	Moeriken
T035-AGR1	Brantschen, J., Pellissier, L., Walser, J. C., & Altermatt, F. (2022). Evaluation of primer pairs for eDNA?based assessment of Ephemeroptera, Plecoptera, and Trichoptera across a biogeographically diverse region. Environmental DNA, 4(6), 1356-1368.	fwhF2	EPTDr2n	Switzerland	XXXXXX	freshwater	Aare	Doettingen bei Pegel ALG
T039-AGL1	Brantschen, J., Pellissier, L., Walser, J. C., & Altermatt, F. (2022). Evaluation of primer pairs for eDNA?based assessment of Ephemeroptera, Plecoptera, and Trichoptera across a biogeographically diverse region. Environmental DNA, 4(6), 1356-1368.	fwhF2	EPTDr2n	Switzerland	XXXXXX	freshwater	Aare	Suhr bei Zentrum Baerenmatte
T040-ZHL1	Brantschen, J., Pellissier, L., Walser, J. C., & Altermatt, F. (2022). Evaluation of primer pairs for eDNA?based assessment of Ephemeroptera, Plecoptera, and Trichoptera across a biogeographically diverse region. Environmental DNA, 4(6), 1356-1368.	fwhF2	EPTDr2n	Switzerland	XXXXXX	freshwater	Limmat	Haenggersteg
T040-ZHL2	Brantschen, J., Pellissier, L., Walser, J. C., & Altermatt, F. (2022). Evaluation of primer pairs for eDNA?based assessment of Ephemeroptera, Plecoptera, and Trichoptera across a biogeographically diverse region. Environmental DNA, 4(6), 1356-1368.	fwhF2	EPTDr2n	Switzerland	XXXXXX	freshwater	Limmat	Haenggersteg
T040-ZHR1	Brantschen, J., Pellissier, L., Walser, J. C., & Altermatt, F. (2022). Evaluation of primer pairs for eDNA?based assessment of Ephemeroptera, Plecoptera, and Trichoptera across a biogeographically diverse region. Environmental DNA, 4(6), 1356-1368.	fwhF2	EPTDr2n	Switzerland	XXXXXX	freshwater	Limmat	Haenggersteg
T040-ZHR2	Brantschen, J., Pellissier, L., Walser, J. C., & Altermatt, F. (2022). Evaluation of primer pairs for eDNA?based assessment of Ephemeroptera, Plecoptera, and Trichoptera across a biogeographically diverse region. Environmental DNA, 4(6), 1356-1368.	fwhF2	EPTDr2n	Switzerland	XXXXXX	freshwater	Limmat	Haenggersteg
T041-ZHL1	Brantschen, J., Pellissier, L., Walser, J. C., & Altermatt, F. (2022). Evaluation of primer pairs for eDNA?based assessment of Ephemeroptera, Plecoptera, and Trichoptera across a biogeographically diverse region. Environmental DNA, 4(6), 1356-1368.	fwhF2	EPTDr2n	Switzerland	XXXXXX	freshwater	Limmat	Freienstein
T041-ZHL2	Brantschen, J., Pellissier, L., Walser, J. C., & Altermatt, F. (2022). Evaluation of primer pairs for eDNA?based assessment of Ephemeroptera, Plecoptera, and Trichoptera across a biogeographically diverse region. Environmental DNA, 4(6), 1356-1368.	fwhF2	EPTDr2n	Switzerland	XXXXXX	freshwater	Limmat	Freienstein
T041-ZHR1	Brantschen, J., Pellissier, L., Walser, J. C., & Altermatt, F. (2022). Evaluation of primer pairs for eDNA?based assessment of Ephemeroptera, Plecoptera, and Trichoptera across a biogeographically diverse region. Environmental DNA, 4(6), 1356-1368.	fwhF2	EPTDr2n	Switzerland	XXXXXX	freshwater	Limmat	Freienstein
T041-ZHR2	Brantschen, J., Pellissier, L., Walser, J. C., & Altermatt, F. (2022). Evaluation of primer pairs for eDNA?based assessment of Ephemeroptera, Plecoptera, and Trichoptera across a biogeographically diverse region. Environmental DNA, 4(6), 1356-1368.	fwhF2	EPTDr2n	Switzerland	XXXXXX	freshwater	Limmat	Freienstein
T042-ZHL1	Brantschen, J., Pellissier, L., Walser, J. C., & Altermatt, F. (2022). Evaluation of primer pairs for eDNA?based assessment of Ephemeroptera, Plecoptera, and Trichoptera across a biogeographically diverse region. Environmental DNA, 4(6), 1356-1368.	fwhF2	EPTDr2n	Switzerland	XXXXXX	freshwater	Limmat	Sihlhoelzli
T042-ZHL2	Brantschen, J., Pellissier, L., Walser, J. C., & Altermatt, F. (2022). Evaluation of primer pairs for eDNA?based assessment of Ephemeroptera, Plecoptera, and Trichoptera across a biogeographically diverse region. Environmental DNA, 4(6), 1356-1368.	fwhF2	EPTDr2n	Switzerland	XXXXXX	freshwater	Limmat	Sihlhoelzli
T043-ZHL1	Brantschen, J., Pellissier, L., Walser, J. C., & Altermatt, F. (2022). Evaluation of primer pairs for eDNA?based assessment of Ephemeroptera, Plecoptera, and Trichoptera across a biogeographically diverse region. Environmental DNA, 4(6), 1356-1368.	fwhF2	EPTDr2n	Switzerland	XXXXXX	freshwater	Rhein	Rheinsfelden
T043-ZHL2	Brantschen, J., Pellissier, L., Walser, J. C., & Altermatt, F. (2022). Evaluation of primer pairs for eDNA?based assessment of Ephemeroptera, Plecoptera, and Trichoptera across a biogeographically diverse region. Environmental DNA, 4(6), 1356-1368.	fwhF2	EPTDr2n	Switzerland	XXXXXX	freshwater	Rhein	Rheinsfelden
T043-ZHR1	Brantschen, J., Pellissier, L., Walser, J. C., & Altermatt, F. (2022). Evaluation of primer pairs for eDNA?based assessment of Ephemeroptera, Plecoptera, and Trichoptera across a biogeographically diverse region. Environmental DNA, 4(6), 1356-1368.	fwhF2	EPTDr2n	Switzerland	XXXXXX	freshwater	Rhein	Rheinsfelden
T044-ZHL1	Brantschen, J., Pellissier, L., Walser, J. C., & Altermatt, F. (2022). Evaluation of primer pairs for eDNA?based assessment of Ephemeroptera, Plecoptera, and Trichoptera across a biogeographically diverse region. Environmental DNA, 4(6), 1356-1368.	fwhF2	EPTDr2n	Switzerland	XXXXXX	freshwater	Rhein	Abfluss Greifensee
T044-ZHL2	Brantschen, J., Pellissier, L., Walser, J. C., & Altermatt, F. (2022). Evaluation of primer pairs for eDNA?based assessment of Ephemeroptera, Plecoptera, and Trichoptera across a biogeographically diverse region. Environmental DNA, 4(6), 1356-1368.	fwhF2	EPTDr2n	Switzerland	XXXXXX	freshwater	Rhein	Abfluss Greifensee
T044-ZHR2	Brantschen, J., Pellissier, L., Walser, J. C., & Altermatt, F. (2022). Evaluation of primer pairs for eDNA?based assessment of Ephemeroptera, Plecoptera, and Trichoptera across a biogeographically diverse region. Environmental DNA, 4(6), 1356-1368.	fwhF2	EPTDr2n	Switzerland	XXXXXX	freshwater	Rhein	Abfluss Greifensee
T045-ZHL1	Brantschen, J., Pellissier, L., Walser, J. C., & Altermatt, F. (2022). Evaluation of primer pairs for eDNA?based assessment of Ephemeroptera, Plecoptera, and Trichoptera across a biogeographically diverse region. Environmental DNA, 4(6), 1356-1368.	fwhF2	EPTDr2n	Switzerland	XXXXXX	freshwater	Rhein	Moenchaltorf
T045-ZHL2	Brantschen, J., Pellissier, L., Walser, J. C., & Altermatt, F. (2022). Evaluation of primer pairs for eDNA?based assessment of Ephemeroptera, Plecoptera, and Trichoptera across a biogeographically diverse region. Environmental DNA, 4(6), 1356-1368.	fwhF2	EPTDr2n	Switzerland	XXXXXX	freshwater	Rhein	Moenchaltorf
T045-ZHR1	Brantschen, J., Pellissier, L., Walser, J. C., & Altermatt, F. (2022). Evaluation of primer pairs for eDNA?based assessment of Ephemeroptera, Plecoptera, and Trichoptera across a biogeographically diverse region. Environmental DNA, 4(6), 1356-1368.	fwhF2	EPTDr2n	Switzerland	XXXXXX	freshwater	Rhein	Moenchaltorf
T046-ZHL1	Brantschen, J., Pellissier, L., Walser, J. C., & Altermatt, F. (2022). Evaluation of primer pairs for eDNA?based assessment of Ephemeroptera, Plecoptera, and Trichoptera across a biogeographically diverse region. Environmental DNA, 4(6), 1356-1368.	fwhF2	EPTDr2n	Switzerland	XXXXXX	freshwater	Rhein	Niederuster
T046-ZHL2	Brantschen, J., Pellissier, L., Walser, J. C., & Altermatt, F. (2022). Evaluation of primer pairs for eDNA?based assessment of Ephemeroptera, Plecoptera, and Trichoptera across a biogeographically diverse region. Environmental DNA, 4(6), 1356-1368.	fwhF2	EPTDr2n	Switzerland	XXXXXX	freshwater	Rhein	Niederuster
T047-ZHL1	Brantschen, J., Pellissier, L., Walser, J. C., & Altermatt, F. (2022). Evaluation of primer pairs for eDNA?based assessment of Ephemeroptera, Plecoptera, and Trichoptera across a biogeographically diverse region. Environmental DNA, 4(6), 1356-1368.	fwhF2	EPTDr2n	Switzerland	XXXXXX	freshwater	Limmat	Dietikon
T047-ZHL2	Brantschen, J., Pellissier, L., Walser, J. C., & Altermatt, F. (2022). Evaluation of primer pairs for eDNA?based assessment of Ephemeroptera, Plecoptera, and Trichoptera across a biogeographically diverse region. Environmental DNA, 4(6), 1356-1368.	fwhF2	EPTDr2n	Switzerland	XXXXXX	freshwater	Limmat	Dietikon
T047-ZHR1	Brantschen, J., Pellissier, L., Walser, J. C., & Altermatt, F. (2022). Evaluation of primer pairs for eDNA?based assessment of Ephemeroptera, Plecoptera, and Trichoptera across a biogeographically diverse region. Environmental DNA, 4(6), 1356-1368.	fwhF2	EPTDr2n	Switzerland	XXXXXX	freshwater	Limmat	Dietikon
T047-ZHR2	Brantschen, J., Pellissier, L., Walser, J. C., & Altermatt, F. (2022). Evaluation of primer pairs for eDNA?based assessment of Ephemeroptera, Plecoptera, and Trichoptera across a biogeographically diverse region. Environmental DNA, 4(6), 1356-1368.	fwhF2	EPTDr2n	Switzerland	XXXXXX	freshwater	Limmat	Dietikon
T048-ZHL1	Brantschen, J., Pellissier, L., Walser, J. C., & Altermatt, F. (2022). Evaluation of primer pairs for eDNA?based assessment of Ephemeroptera, Plecoptera, and Trichoptera across a biogeographically diverse region. Environmental DNA, 4(6), 1356-1368.	fwhF2	EPTDr2n	Switzerland	XXXXXX	freshwater	Limmat	Nach Rueti
T048-ZHR1	Brantschen, J., Pellissier, L., Walser, J. C., & Altermatt, F. (2022). Evaluation of primer pairs for eDNA?based assessment of Ephemeroptera, Plecoptera, and Trichoptera across a biogeographically diverse region. Environmental DNA, 4(6), 1356-1368.	fwhF2	EPTDr2n	Switzerland	XXXXXX	freshwater	Limmat	Nach Rueti
T048-ZHR2	Brantschen, J., Pellissier, L., Walser, J. C., & Altermatt, F. (2022). Evaluation of primer pairs for eDNA?based assessment of Ephemeroptera, Plecoptera, and Trichoptera across a biogeographically diverse region. Environmental DNA, 4(6), 1356-1368.	fwhF2	EPTDr2n	Switzerland	XXXXXX	freshwater	Limmat	Nach Rueti
T049-ZHL1	Brantschen, J., Pellissier, L., Walser, J. C., & Altermatt, F. (2022). Evaluation of primer pairs for eDNA?based assessment of Ephemeroptera, Plecoptera, and Trichoptera across a biogeographically diverse region. Environmental DNA, 4(6), 1356-1368.	fwhF2	EPTDr2n	Switzerland	XXXXXX	freshwater	Limmat	Otelfingen
T049-ZHL2	Brantschen, J., Pellissier, L., Walser, J. C., & Altermatt, F. (2022). Evaluation of primer pairs for eDNA?based assessment of Ephemeroptera, Plecoptera, and Trichoptera across a biogeographically diverse region. Environmental DNA, 4(6), 1356-1368.	fwhF2	EPTDr2n	Switzerland	XXXXXX	freshwater	Limmat	Otelfingen
T049-ZHR2	Brantschen, J., Pellissier, L., Walser, J. C., & Altermatt, F. (2022). Evaluation of primer pairs for eDNA?based assessment of Ephemeroptera, Plecoptera, and Trichoptera across a biogeographically diverse region. Environmental DNA, 4(6), 1356-1368.	fwhF2	EPTDr2n	Switzerland	XXXXXX	freshwater	Limmat	Otelfingen
T050-ZHL1	Brantschen, J., Pellissier, L., Walser, J. C., & Altermatt, F. (2022). Evaluation of primer pairs for eDNA?based assessment of Ephemeroptera, Plecoptera, and Trichoptera across a biogeographically diverse region. Environmental DNA, 4(6), 1356-1368.	fwhF2	EPTDr2n	Switzerland	XXXXXX	freshwater	Limmat	Andelfingen Bruecke
T050-ZHL2	Brantschen, J., Pellissier, L., Walser, J. C., & Altermatt, F. (2022). Evaluation of primer pairs for eDNA?based assessment of Ephemeroptera, Plecoptera, and Trichoptera across a biogeographically diverse region. Environmental DNA, 4(6), 1356-1368.	fwhF2	EPTDr2n	Switzerland	XXXXXX	freshwater	Limmat	Andelfingen Bruecke
T050-ZHR1	Brantschen, J., Pellissier, L., Walser, J. C., & Altermatt, F. (2022). Evaluation of primer pairs for eDNA?based assessment of Ephemeroptera, Plecoptera, and Trichoptera across a biogeographically diverse region. Environmental DNA, 4(6), 1356-1368.	fwhF2	EPTDr2n	Switzerland	XXXXXX	freshwater	Limmat	Andelfingen Bruecke
T050-ZHR2	Brantschen, J., Pellissier, L., Walser, J. C., & Altermatt, F. (2022). Evaluation of primer pairs for eDNA?based assessment of Ephemeroptera, Plecoptera, and Trichoptera across a biogeographically diverse region. Environmental DNA, 4(6), 1356-1368.	fwhF2	EPTDr2n	Switzerland	XXXXXX	freshwater	Limmat	Andelfingen Bruecke
T058-BER1	Brantschen, J., Pellissier, L., Walser, J. C., & Altermatt, F. (2022). Evaluation of primer pairs for eDNA?based assessment of Ephemeroptera, Plecoptera, and Trichoptera across a biogeographically diverse region. Environmental DNA, 4(6), 1356-1368.	fwhF2	EPTDr2n	Switzerland	XXXXXX	freshwater	Aare	Oberdiessbach
T059-BEL1	Brantschen, J., Pellissier, L., Walser, J. C., & Altermatt, F. (2022). Evaluation of primer pairs for eDNA?based assessment of Ephemeroptera, Plecoptera, and Trichoptera across a biogeographically diverse region. Environmental DNA, 4(6), 1356-1368.	fwhF2	EPTDr2n	Switzerland	XXXXXX	freshwater	Aare	Vor Muendung Bodenacher Faehre
T060-BEL1	Brantschen, J., Pellissier, L., Walser, J. C., & Altermatt, F. (2022). Evaluation of primer pairs for eDNA?based assessment of Ephemeroptera, Plecoptera, and Trichoptera across a biogeographically diverse region. Environmental DNA, 4(6), 1356-1368.	fwhF2	EPTDr2n	Switzerland	XXXXXX	freshwater	Aare	Thaerishaus
T063-BEL1	Brantschen, J., Pellissier, L., Walser, J. C., & Altermatt, F. (2022). Evaluation of primer pairs for eDNA?based assessment of Ephemeroptera, Plecoptera, and Trichoptera across a biogeographically diverse region. Environmental DNA, 4(6), 1356-1368.	fwhF2	EPTDr2n	Switzerland	XXXXXX	freshwater	Aare	Mangen
T063-BER1	Brantschen, J., Pellissier, L., Walser, J. C., & Altermatt, F. (2022). Evaluation of primer pairs for eDNA?based assessment of Ephemeroptera, Plecoptera, and Trichoptera across a biogeographically diverse region. Environmental DNA, 4(6), 1356-1368.	fwhF2	EPTDr2n	Switzerland	XXXXXX	freshwater	Aare	Mangen
T066-ZHL1	Brantschen, J., Pellissier, L., Walser, J. C., & Altermatt, F. (2022). Evaluation of primer pairs for eDNA?based assessment of Ephemeroptera, Plecoptera, and Trichoptera across a biogeographically diverse region. Environmental DNA, 4(6), 1356-1368.	fwhF2	EPTDr2n	Switzerland	XXXXXX	freshwater	Limmat	Raemismuehle Zell
T066-ZHL2	Brantschen, J., Pellissier, L., Walser, J. C., & Altermatt, F. (2022). Evaluation of primer pairs for eDNA?based assessment of Ephemeroptera, Plecoptera, and Trichoptera across a biogeographically diverse region. Environmental DNA, 4(6), 1356-1368.	fwhF2	EPTDr2n	Switzerland	XXXXXX	freshwater	Limmat	Raemismuehle Zell
T066-ZHR1	Brantschen, J., Pellissier, L., Walser, J. C., & Altermatt, F. (2022). Evaluation of primer pairs for eDNA?based assessment of Ephemeroptera, Plecoptera, and Trichoptera across a biogeographically diverse region. Environmental DNA, 4(6), 1356-1368.	fwhF2	EPTDr2n	Switzerland	XXXXXX	freshwater	Limmat	Raemismuehle Zell
T067-BLL2	Brantschen, J., Pellissier, L., Walser, J. C., & Altermatt, F. (2022). Evaluation of primer pairs for eDNA?based assessment of Ephemeroptera, Plecoptera, and Trichoptera across a biogeographically diverse region. Environmental DNA, 4(6), 1356-1368.	fwhF2	EPTDr2n	Switzerland	XXXXXX	freshwater	Rhein	Augst Autobahn
T067-BLR1	Brantschen, J., Pellissier, L., Walser, J. C., & Altermatt, F. (2022). Evaluation of primer pairs for eDNA?based assessment of Ephemeroptera, Plecoptera, and Trichoptera across a biogeographically diverse region. Environmental DNA, 4(6), 1356-1368.	fwhF2	EPTDr2n	Switzerland	XXXXXX	freshwater	Rhein	Augst Autobahn
T067-BLR2	Brantschen, J., Pellissier, L., Walser, J. C., & Altermatt, F. (2022). Evaluation of primer pairs for eDNA?based assessment of Ephemeroptera, Plecoptera, and Trichoptera across a biogeographically diverse region. Environmental DNA, 4(6), 1356-1368.	fwhF2	EPTDr2n	Switzerland	XXXXXX	freshwater	Rhein	Augst Autobahn
T068-JUL1	Brantschen, J., Pellissier, L., Walser, J. C., & Altermatt, F. (2022). Evaluation of primer pairs for eDNA?based assessment of Ephemeroptera, Plecoptera, and Trichoptera across a biogeographically diverse region. Environmental DNA, 4(6), 1356-1368.	fwhF2	EPTDr2n	Switzerland	XXXXXX	freshwater	Rhein	Delemont
T068-JUL2	Brantschen, J., Pellissier, L., Walser, J. C., & Altermatt, F. (2022). Evaluation of primer pairs for eDNA?based assessment of Ephemeroptera, Plecoptera, and Trichoptera across a biogeographically diverse region. Environmental DNA, 4(6), 1356-1368.	fwhF2	EPTDr2n	Switzerland	XXXXXX	freshwater	Rhein	Delemont
T068-JUR1	Brantschen, J., Pellissier, L., Walser, J. C., & Altermatt, F. (2022). Evaluation of primer pairs for eDNA?based assessment of Ephemeroptera, Plecoptera, and Trichoptera across a biogeographically diverse region. Environmental DNA, 4(6), 1356-1368.	fwhF2	EPTDr2n	Switzerland	XXXXXX	freshwater	Rhein	Delemont
T069-JUL1	Brantschen, J., Pellissier, L., Walser, J. C., & Altermatt, F. (2022). Evaluation of primer pairs for eDNA?based assessment of Ephemeroptera, Plecoptera, and Trichoptera across a biogeographically diverse region. Environmental DNA, 4(6), 1356-1368.	fwhF2	EPTDr2n	Switzerland	XXXXXX	freshwater	Rhein	Vicques
T070-TGL1	Brantschen, J., Pellissier, L., Walser, J. C., & Altermatt, F. (2022). Evaluation of primer pairs for eDNA?based assessment of Ephemeroptera, Plecoptera, and Trichoptera across a biogeographically diverse region. Environmental DNA, 4(6), 1356-1368.	fwhF2	EPTDr2n	Switzerland	XXXXXX	freshwater	Rhein	Frauenfeld
T070-TGL2	Brantschen, J., Pellissier, L., Walser, J. C., & Altermatt, F. (2022). Evaluation of primer pairs for eDNA?based assessment of Ephemeroptera, Plecoptera, and Trichoptera across a biogeographically diverse region. Environmental DNA, 4(6), 1356-1368.	fwhF2	EPTDr2n	Switzerland	XXXXXX	freshwater	Rhein	Frauenfeld
T070-TGR1	Brantschen, J., Pellissier, L., Walser, J. C., & Altermatt, F. (2022). Evaluation of primer pairs for eDNA?based assessment of Ephemeroptera, Plecoptera, and Trichoptera across a biogeographically diverse region. Environmental DNA, 4(6), 1356-1368.	fwhF2	EPTDr2n	Switzerland	XXXXXX	freshwater	Rhein	Frauenfeld
T070-TGR2	Brantschen, J., Pellissier, L., Walser, J. C., & Altermatt, F. (2022). Evaluation of primer pairs for eDNA?based assessment of Ephemeroptera, Plecoptera, and Trichoptera across a biogeographically diverse region. Environmental DNA, 4(6), 1356-1368.	fwhF2	EPTDr2n	Switzerland	XXXXXX	freshwater	Rhein	Frauenfeld
T072-TGL1	Brantschen, J., Pellissier, L., Walser, J. C., & Altermatt, F. (2022). Evaluation of primer pairs for eDNA?based assessment of Ephemeroptera, Plecoptera, and Trichoptera across a biogeographically diverse region. Environmental DNA, 4(6), 1356-1368.	fwhF2	EPTDr2n	Switzerland	XXXXXX	freshwater	Rhein	Maerstetten
T072-TGL2	Brantschen, J., Pellissier, L., Walser, J. C., & Altermatt, F. (2022). Evaluation of primer pairs for eDNA?based assessment of Ephemeroptera, Plecoptera, and Trichoptera across a biogeographically diverse region. Environmental DNA, 4(6), 1356-1368.	fwhF2	EPTDr2n	Switzerland	XXXXXX	freshwater	Rhein	Maerstetten
T074-NWL1	Brantschen, J., Pellissier, L., Walser, J. C., & Altermatt, F. (2022). Evaluation of primer pairs for eDNA?based assessment of Ephemeroptera, Plecoptera, and Trichoptera across a biogeographically diverse region. Environmental DNA, 4(6), 1356-1368.	fwhF2	EPTDr2n	Switzerland	XXXXXX	freshwater	Reuss	Oberdorf Ennerberg
T074-NWL2	Brantschen, J., Pellissier, L., Walser, J. C., & Altermatt, F. (2022). Evaluation of primer pairs for eDNA?based assessment of Ephemeroptera, Plecoptera, and Trichoptera across a biogeographically diverse region. Environmental DNA, 4(6), 1356-1368.	fwhF2	EPTDr2n	Switzerland	XXXXXX	freshwater	Reuss	Oberdorf Ennerberg
T074-NWR1	Brantschen, J., Pellissier, L., Walser, J. C., & Altermatt, F. (2022). Evaluation of primer pairs for eDNA?based assessment of Ephemeroptera, Plecoptera, and Trichoptera across a biogeographically diverse region. Environmental DNA, 4(6), 1356-1368.	fwhF2	EPTDr2n	Switzerland	XXXXXX	freshwater	Reuss	Oberdorf Ennerberg
T075-ZGL1	Brantschen, J., Pellissier, L., Walser, J. C., & Altermatt, F. (2022). Evaluation of primer pairs for eDNA?based assessment of Ephemeroptera, Plecoptera, and Trichoptera across a biogeographically diverse region. Environmental DNA, 4(6), 1356-1368.	fwhF2	EPTDr2n	Switzerland	XXXXXX	freshwater	Reuss	Frauenthal
T076-ZGL1	Brantschen, J., Pellissier, L., Walser, J. C., & Altermatt, F. (2022). Evaluation of primer pairs for eDNA?based assessment of Ephemeroptera, Plecoptera, and Trichoptera across a biogeographically diverse region. Environmental DNA, 4(6), 1356-1368.	fwhF2	EPTDr2n	Switzerland	XXXXXX	freshwater	Reuss	Letzi
T076-ZGL2	Brantschen, J., Pellissier, L., Walser, J. C., & Altermatt, F. (2022). Evaluation of primer pairs for eDNA?based assessment of Ephemeroptera, Plecoptera, and Trichoptera across a biogeographically diverse region. Environmental DNA, 4(6), 1356-1368.	fwhF2	EPTDr2n	Switzerland	XXXXXX	freshwater	Reuss	Letzi
T076-ZGR1	Brantschen, J., Pellissier, L., Walser, J. C., & Altermatt, F. (2022). Evaluation of primer pairs for eDNA?based assessment of Ephemeroptera, Plecoptera, and Trichoptera across a biogeographically diverse region. Environmental DNA, 4(6), 1356-1368.	fwhF2	EPTDr2n	Switzerland	XXXXXX	freshwater	Reuss	Letzi
T076-ZGR2	Brantschen, J., Pellissier, L., Walser, J. C., & Altermatt, F. (2022). Evaluation of primer pairs for eDNA?based assessment of Ephemeroptera, Plecoptera, and Trichoptera across a biogeographically diverse region. Environmental DNA, 4(6), 1356-1368.	fwhF2	EPTDr2n	Switzerland	XXXXXX	freshwater	Reuss	Letzi
T079-AGR2	Brantschen, J., Pellissier, L., Walser, J. C., & Altermatt, F. (2022). Evaluation of primer pairs for eDNA?based assessment of Ephemeroptera, Plecoptera, and Trichoptera across a biogeographically diverse region. Environmental DNA, 4(6), 1356-1368.	fwhF2	EPTDr2n	Switzerland	XXXXXX	freshwater	Aare	Niederlenz
T084-JUL1	Brantschen, J., Pellissier, L., Walser, J. C., & Altermatt, F. (2022). Evaluation of primer pairs for eDNA?based assessment of Ephemeroptera, Plecoptera, and Trichoptera across a biogeographically diverse region. Environmental DNA, 4(6), 1356-1368.	fwhF2	EPTDr2n	Switzerland	XXXXXX	freshwater	Saone	Boncourt
T084-JUL2	Brantschen, J., Pellissier, L., Walser, J. C., & Altermatt, F. (2022). Evaluation of primer pairs for eDNA?based assessment of Ephemeroptera, Plecoptera, and Trichoptera across a biogeographically diverse region. Environmental DNA, 4(6), 1356-1368.	fwhF2	EPTDr2n	Switzerland	XXXXXX	freshwater	Saone	Boncourt
T084-JUR1	Brantschen, J., Pellissier, L., Walser, J. C., & Altermatt, F. (2022). Evaluation of primer pairs for eDNA?based assessment of Ephemeroptera, Plecoptera, and Trichoptera across a biogeographically diverse region. Environmental DNA, 4(6), 1356-1368.	fwhF2	EPTDr2n	Switzerland	XXXXXX	freshwater	Saone	Boncourt
T087-JUL1	Brantschen, J., Pellissier, L., Walser, J. C., & Altermatt, F. (2022). Evaluation of primer pairs for eDNA?based assessment of Ephemeroptera, Plecoptera, and Trichoptera across a biogeographically diverse region. Environmental DNA, 4(6), 1356-1368.	fwhF2	EPTDr2n	Switzerland	XXXXXX	freshwater	Rhein	Les Riedes-Dessus
T087-JUR1	Brantschen, J., Pellissier, L., Walser, J. C., & Altermatt, F. (2022). Evaluation of primer pairs for eDNA?based assessment of Ephemeroptera, Plecoptera, and Trichoptera across a biogeographically diverse region. Environmental DNA, 4(6), 1356-1368.	fwhF2	EPTDr2n	Switzerland	XXXXXX	freshwater	Rhein	Les Riedes-Dessus
T087-JUR2	Brantschen, J., Pellissier, L., Walser, J. C., & Altermatt, F. (2022). Evaluation of primer pairs for eDNA?based assessment of Ephemeroptera, Plecoptera, and Trichoptera across a biogeographically diverse region. Environmental DNA, 4(6), 1356-1368.	fwhF2	EPTDr2n	Switzerland	XXXXXX	freshwater	Rhein	Les Riedes-Dessus
T088-JUL1	Brantschen, J., Pellissier, L., Walser, J. C., & Altermatt, F. (2022). Evaluation of primer pairs for eDNA?based assessment of Ephemeroptera, Plecoptera, and Trichoptera across a biogeographically diverse region. Environmental DNA, 4(6), 1356-1368.	fwhF2	EPTDr2n	Switzerland	XXXXXX	freshwater	Saone	Ocourt Pesses des Vernes
T088-JUL2	Brantschen, J., Pellissier, L., Walser, J. C., & Altermatt, F. (2022). Evaluation of primer pairs for eDNA?based assessment of Ephemeroptera, Plecoptera, and Trichoptera across a biogeographically diverse region. Environmental DNA, 4(6), 1356-1368.	fwhF2	EPTDr2n	Switzerland	XXXXXX	freshwater	Saone	Ocourt Pesses des Vernes
T088-JUR1	Brantschen, J., Pellissier, L., Walser, J. C., & Altermatt, F. (2022). Evaluation of primer pairs for eDNA?based assessment of Ephemeroptera, Plecoptera, and Trichoptera across a biogeographically diverse region. Environmental DNA, 4(6), 1356-1368.	fwhF2	EPTDr2n	Switzerland	XXXXXX	freshwater	Saone	Ocourt Pesses des Vernes
T088-JUR2	Brantschen, J., Pellissier, L., Walser, J. C., & Altermatt, F. (2022). Evaluation of primer pairs for eDNA?based assessment of Ephemeroptera, Plecoptera, and Trichoptera across a biogeographically diverse region. Environmental DNA, 4(6), 1356-1368.	fwhF2	EPTDr2n	Switzerland	XXXXXX	freshwater	Saone	Ocourt Pesses des Vernes
T089-SOL1	Brantschen, J., Pellissier, L., Walser, J. C., & Altermatt, F. (2022). Evaluation of primer pairs for eDNA?based assessment of Ephemeroptera, Plecoptera, and Trichoptera across a biogeographically diverse region. Environmental DNA, 4(6), 1356-1368.	fwhF2	EPTDr2n	Switzerland	XXXXXX	freshwater	Aare	Olten Hammer
T089-SOR1	Brantschen, J., Pellissier, L., Walser, J. C., & Altermatt, F. (2022). Evaluation of primer pairs for eDNA?based assessment of Ephemeroptera, Plecoptera, and Trichoptera across a biogeographically diverse region. Environmental DNA, 4(6), 1356-1368.	fwhF2	EPTDr2n	Switzerland	XXXXXX	freshwater	Aare	Olten Hammer
T092-BEL2	Brantschen, J., Pellissier, L., Walser, J. C., & Altermatt, F. (2022). Evaluation of primer pairs for eDNA?based assessment of Ephemeroptera, Plecoptera, and Trichoptera across a biogeographically diverse region. Environmental DNA, 4(6), 1356-1368.	fwhF2	EPTDr2n	Switzerland	XXXXXX	freshwater	Aare	Hondrich
T092-BER1	Brantschen, J., Pellissier, L., Walser, J. C., & Altermatt, F. (2022). Evaluation of primer pairs for eDNA?based assessment of Ephemeroptera, Plecoptera, and Trichoptera across a biogeographically diverse region. Environmental DNA, 4(6), 1356-1368.	fwhF2	EPTDr2n	Switzerland	XXXXXX	freshwater	Aare	Hondrich
T093-LUL1	Brantschen, J., Pellissier, L., Walser, J. C., & Altermatt, F. (2022). Evaluation of primer pairs for eDNA?based assessment of Ephemeroptera, Plecoptera, and Trichoptera across a biogeographically diverse region. Environmental DNA, 4(6), 1356-1368.	fwhF2	EPTDr2n	Switzerland	XXXXXX	freshwater	Reuss	Littau-Reussbuehl
T093-LUL2	Brantschen, J., Pellissier, L., Walser, J. C., & Altermatt, F. (2022). Evaluation of primer pairs for eDNA?based assessment of Ephemeroptera, Plecoptera, and Trichoptera across a biogeographically diverse region. Environmental DNA, 4(6), 1356-1368.	fwhF2	EPTDr2n	Switzerland	XXXXXX	freshwater	Reuss	Littau-Reussbuehl
T093-LUR1	Brantschen, J., Pellissier, L., Walser, J. C., & Altermatt, F. (2022). Evaluation of primer pairs for eDNA?based assessment of Ephemeroptera, Plecoptera, and Trichoptera across a biogeographically diverse region. Environmental DNA, 4(6), 1356-1368.	fwhF2	EPTDr2n	Switzerland	XXXXXX	freshwater	Reuss	Littau-Reussbuehl
T093-LUR2	Brantschen, J., Pellissier, L., Walser, J. C., & Altermatt, F. (2022). Evaluation of primer pairs for eDNA?based assessment of Ephemeroptera, Plecoptera, and Trichoptera across a biogeographically diverse region. Environmental DNA, 4(6), 1356-1368.	fwhF2	EPTDr2n	Switzerland	XXXXXX	freshwater	Reuss	Littau-Reussbuehl
T094-BEL1	Brantschen, J., Pellissier, L., Walser, J. C., & Altermatt, F. (2022). Evaluation of primer pairs for eDNA?based assessment of Ephemeroptera, Plecoptera, and Trichoptera across a biogeographically diverse region. Environmental DNA, 4(6), 1356-1368.	fwhF2	EPTDr2n	Switzerland	XXXXXX	freshwater	Rhein	Biel Mitte vor Muendung
T094-BER1	Brantschen, J., Pellissier, L., Walser, J. C., & Altermatt, F. (2022). Evaluation of primer pairs for eDNA?based assessment of Ephemeroptera, Plecoptera, and Trichoptera across a biogeographically diverse region. Environmental DNA, 4(6), 1356-1368.	fwhF2	EPTDr2n	Switzerland	XXXXXX	freshwater	Rhein	Biel Mitte vor Muendung
T101-URR1	Brantschen, J., Pellissier, L., Walser, J. C., & Altermatt, F. (2022). Evaluation of primer pairs for eDNA?based assessment of Ephemeroptera, Plecoptera, and Trichoptera across a biogeographically diverse region. Environmental DNA, 4(6), 1356-1368.	fwhF2	EPTDr2n	Switzerland	XXXXXX	freshwater	Reuss	Attinghausen Allmeinigaertli
T101-URR2	Brantschen, J., Pellissier, L., Walser, J. C., & Altermatt, F. (2022). Evaluation of primer pairs for eDNA?based assessment of Ephemeroptera, Plecoptera, and Trichoptera across a biogeographically diverse region. Environmental DNA, 4(6), 1356-1368.	fwhF2	EPTDr2n	Switzerland	XXXXXX	freshwater	Reuss	Attinghausen Allmeinigaertli
T114-BER1	Brantschen, J., Pellissier, L., Walser, J. C., & Altermatt, F. (2022). Evaluation of primer pairs for eDNA?based assessment of Ephemeroptera, Plecoptera, and Trichoptera across a biogeographically diverse region. Environmental DNA, 4(6), 1356-1368.	fwhF2	EPTDr2n	Switzerland	XXXXXX	freshwater	Aare	Emmenmatt Mitte
T114-BER2	Brantschen, J., Pellissier, L., Walser, J. C., & Altermatt, F. (2022). Evaluation of primer pairs for eDNA?based assessment of Ephemeroptera, Plecoptera, and Trichoptera across a biogeographically diverse region. Environmental DNA, 4(6), 1356-1368.	fwhF2	EPTDr2n	Switzerland	XXXXXX	freshwater	Aare	Emmenmatt Mitte
T119-NEL1	Brantschen, J., Pellissier, L., Walser, J. C., & Altermatt, F. (2022). Evaluation of primer pairs for eDNA?based assessment of Ephemeroptera, Plecoptera, and Trichoptera across a biogeographically diverse region. Environmental DNA, 4(6), 1356-1368.	fwhF2	EPTDr2n	Switzerland	XXXXXX	freshwater	Rhein	Valangin
T119-NEL2	Brantschen, J., Pellissier, L., Walser, J. C., & Altermatt, F. (2022). Evaluation of primer pairs for eDNA?based assessment of Ephemeroptera, Plecoptera, and Trichoptera across a biogeographically diverse region. Environmental DNA, 4(6), 1356-1368.	fwhF2	EPTDr2n	Switzerland	XXXXXX	freshwater	Rhein	Valangin
T119-NER1	Brantschen, J., Pellissier, L., Walser, J. C., & Altermatt, F. (2022). Evaluation of primer pairs for eDNA?based assessment of Ephemeroptera, Plecoptera, and Trichoptera across a biogeographically diverse region. Environmental DNA, 4(6), 1356-1368.	fwhF2	EPTDr2n	Switzerland	XXXXXX	freshwater	Rhein	Valangin
T123-TIL1	Brantschen, J., Pellissier, L., Walser, J. C., & Altermatt, F. (2022). Evaluation of primer pairs for eDNA?based assessment of Ephemeroptera, Plecoptera, and Trichoptera across a biogeographically diverse region. Environmental DNA, 4(6), 1356-1368.	fwhF2	EPTDr2n	Switzerland	XXXXXX	freshwater	Ticino	Brontallo
T126-VDL2	Brantschen, J., Pellissier, L., Walser, J. C., & Altermatt, F. (2022). Evaluation of primer pairs for eDNA?based assessment of Ephemeroptera, Plecoptera, and Trichoptera across a biogeographically diverse region. Environmental DNA, 4(6), 1356-1368.	fwhF2	EPTDr2n	Switzerland	XXXXXX	freshwater	Aare	La Mauguettaz
T126-VDR2	Brantschen, J., Pellissier, L., Walser, J. C., & Altermatt, F. (2022). Evaluation of primer pairs for eDNA?based assessment of Ephemeroptera, Plecoptera, and Trichoptera across a biogeographically diverse region. Environmental DNA, 4(6), 1356-1368.	fwhF2	EPTDr2n	Switzerland	XXXXXX	freshwater	Aare	La Mauguettaz
T130-VDR1	Brantschen, J., Pellissier, L., Walser, J. C., & Altermatt, F. (2022). Evaluation of primer pairs for eDNA?based assessment of Ephemeroptera, Plecoptera, and Trichoptera across a biogeographically diverse region. Environmental DNA, 4(6), 1356-1368.	fwhF2	EPTDr2n	Switzerland	XXXXXX	freshwater	Rhone	Allaman Le Coulet
T131-VDR2	Brantschen, J., Pellissier, L., Walser, J. C., & Altermatt, F. (2022). Evaluation of primer pairs for eDNA?based assessment of Ephemeroptera, Plecoptera, and Trichoptera across a biogeographically diverse region. Environmental DNA, 4(6), 1356-1368.	fwhF2	EPTDr2n	Switzerland	XXXXXX	freshwater	Rhone	Vevey
T132-VDR2	Brantschen, J., Pellissier, L., Walser, J. C., & Altermatt, F. (2022). Evaluation of primer pairs for eDNA?based assessment of Ephemeroptera, Plecoptera, and Trichoptera across a biogeographically diverse region. Environmental DNA, 4(6), 1356-1368.	fwhF2	EPTDr2n	Switzerland	XXXXXX	freshwater	Aare	Aigle Autoroute
T133-BEL1	Brantschen, J., Pellissier, L., Walser, J. C., & Altermatt, F. (2022). Evaluation of primer pairs for eDNA?based assessment of Ephemeroptera, Plecoptera, and Trichoptera across a biogeographically diverse region. Environmental DNA, 4(6), 1356-1368.	fwhF2	EPTDr2n	Switzerland	XXXXXX	freshwater	Aare	Latterbach
T134-BEL1	Brantschen, J., Pellissier, L., Walser, J. C., & Altermatt, F. (2022). Evaluation of primer pairs for eDNA?based assessment of Ephemeroptera, Plecoptera, and Trichoptera across a biogeographically diverse region. Environmental DNA, 4(6), 1356-1368.	fwhF2	EPTDr2n	Switzerland	XXXXXX	freshwater	Rhein	Choindez-Aval de la Roche St. Jean
T134-BEL2	Brantschen, J., Pellissier, L., Walser, J. C., & Altermatt, F. (2022). Evaluation of primer pairs for eDNA?based assessment of Ephemeroptera, Plecoptera, and Trichoptera across a biogeographically diverse region. Environmental DNA, 4(6), 1356-1368.	fwhF2	EPTDr2n	Switzerland	XXXXXX	freshwater	Rhein	Choindez-Aval de la Roche St. Jean
T134-BER1	Brantschen, J., Pellissier, L., Walser, J. C., & Altermatt, F. (2022). Evaluation of primer pairs for eDNA?based assessment of Ephemeroptera, Plecoptera, and Trichoptera across a biogeographically diverse region. Environmental DNA, 4(6), 1356-1368.	fwhF2	EPTDr2n	Switzerland	XXXXXX	freshwater	Rhein	Choindez-Aval de la Roche St. Jean
T136-AGL1	Brantschen, J., Pellissier, L., Walser, J. C., & Altermatt, F. (2022). Evaluation of primer pairs for eDNA?based assessment of Ephemeroptera, Plecoptera, and Trichoptera across a biogeographically diverse region. Environmental DNA, 4(6), 1356-1368.	fwhF2	EPTDr2n	Switzerland	XXXXXX	freshwater	Reuss	Kuenten
T136-AGL2	Brantschen, J., Pellissier, L., Walser, J. C., & Altermatt, F. (2022). Evaluation of primer pairs for eDNA?based assessment of Ephemeroptera, Plecoptera, and Trichoptera across a biogeographically diverse region. Environmental DNA, 4(6), 1356-1368.	fwhF2	EPTDr2n	Switzerland	XXXXXX	freshwater	Reuss	Kuenten
T136-AGR1	Brantschen, J., Pellissier, L., Walser, J. C., & Altermatt, F. (2022). Evaluation of primer pairs for eDNA?based assessment of Ephemeroptera, Plecoptera, and Trichoptera across a biogeographically diverse region. Environmental DNA, 4(6), 1356-1368.	fwhF2	EPTDr2n	Switzerland	XXXXXX	freshwater	Rhein	Kuenten
T145-SHL1	Brantschen, J., Pellissier, L., Walser, J. C., & Altermatt, F. (2022). Evaluation of primer pairs for eDNA?based assessment of Ephemeroptera, Plecoptera, and Trichoptera across a biogeographically diverse region. Environmental DNA, 4(6), 1356-1368.	fwhF2	EPTDr2n	Switzerland	XXXXXX	freshwater	Rhein	Trasadingen
T146-SHL2	Brantschen, J., Pellissier, L., Walser, J. C., & Altermatt, F. (2022). Evaluation of primer pairs for eDNA?based assessment of Ephemeroptera, Plecoptera, and Trichoptera across a biogeographically diverse region. Environmental DNA, 4(6), 1356-1368.	fwhF2	EPTDr2n	Switzerland	XXXXXX	freshwater	Rhein	Beggingen vor ARA
T146-SHR1	Brantschen, J., Pellissier, L., Walser, J. C., & Altermatt, F. (2022). Evaluation of primer pairs for eDNA?based assessment of Ephemeroptera, Plecoptera, and Trichoptera across a biogeographically diverse region. Environmental DNA, 4(6), 1356-1368.	fwhF2	EPTDr2n	Switzerland	XXXXXX	freshwater	Rhein	Beggingen vor ARA
T146-SHR2	Brantschen, J., Pellissier, L., Walser, J. C., & Altermatt, F. (2022). Evaluation of primer pairs for eDNA?based assessment of Ephemeroptera, Plecoptera, and Trichoptera across a biogeographically diverse region. Environmental DNA, 4(6), 1356-1368.	fwhF2	EPTDr2n	Switzerland	XXXXXX	freshwater	Rhein	Beggingen vor ARA
T151-VDR2	Brantschen, J., Pellissier, L., Walser, J. C., & Altermatt, F. (2022). Evaluation of primer pairs for eDNA?based assessment of Ephemeroptera, Plecoptera, and Trichoptera across a biogeographically diverse region. Environmental DNA, 4(6), 1356-1368.	fwhF2	EPTDr2n	Switzerland	XXXXXX	freshwater	Rhone	Pampigny Le Selier
T152-VSL2	Brantschen, J., Pellissier, L., Walser, J. C., & Altermatt, F. (2022). Evaluation of primer pairs for eDNA?based assessment of Ephemeroptera, Plecoptera, and Trichoptera across a biogeographically diverse region. Environmental DNA, 4(6), 1356-1368.	fwhF2	EPTDr2n	Switzerland	XXXXXX	freshwater	Rhone	Aval STEP Uvrier
T152-VSR2	Brantschen, J., Pellissier, L., Walser, J. C., & Altermatt, F. (2022). Evaluation of primer pairs for eDNA?based assessment of Ephemeroptera, Plecoptera, and Trichoptera across a biogeographically diverse region. Environmental DNA, 4(6), 1356-1368.	fwhF2	EPTDr2n	Switzerland	XXXXXX	freshwater	Reuss	Aval STEP Uvrier
T154-LUR1	Brantschen, J., Pellissier, L., Walser, J. C., & Altermatt, F. (2022). Evaluation of primer pairs for eDNA?based assessment of Ephemeroptera, Plecoptera, and Trichoptera across a biogeographically diverse region. Environmental DNA, 4(6), 1356-1368.	fwhF2	EPTDr2n	Switzerland	XXXXXX	freshwater	Rhone	Hochdorf Sempachstrasse
deiner	Deiner, K., Walser, J. C., Mächler, E., & Altermatt, F. (2015). Choice of capture and extraction methods affect detection of freshwater biodiversity from environmental DNA. Biological conservation, 183, 53-63.	LCO1490	HCO2198	Switzerland	47.38477, 8.62988	freshwater
CI_Ac_1	Jacobs-Palmer, E., Gallego, R., Ramón-Laca, A., Kunselman, E., Cribari, K., Horwith, M., & Kelly, R. P. (2020). A halo of reduced dinoflagellate abundances in and around eelgrass beds. PeerJ, 8, e8869.	jgHCO2198	mlCOIintF	EE. UU.	47.35843, -122.79645	marine	Case Inlet
CI_Ac_3	Jacobs-Palmer, E., Gallego, R., Ramón-Laca, A., Kunselman, E., Cribari, K., Horwith, M., & Kelly, R. P. (2020). A halo of reduced dinoflagellate abundances in and around eelgrass beds. PeerJ, 8, e8869.	jgHCO2198	mlCOIintF	EE. UU.	47.35843, -122.79645	marine	Case Inlet
CI_Ac_6	Jacobs-Palmer, E., Gallego, R., Ramón-Laca, A., Kunselman, E., Cribari, K., Horwith, M., & Kelly, R. P. (2020). A halo of reduced dinoflagellate abundances in and around eelgrass beds. PeerJ, 8, e8869.	jgHCO2198	mlCOIintF	EE. UU.	47.35843, -122.79645	marine	Case Inlet
CI_Ac_10	Jacobs-Palmer, E., Gallego, R., Ramón-Laca, A., Kunselman, E., Cribari, K., Horwith, M., & Kelly, R. P. (2020). A halo of reduced dinoflagellate abundances in and around eelgrass beds. PeerJ, 8, e8869.	jgHCO2198	mlCOIintF	EE. UU.	47.35843, -122.79645	marine	Case Inlet
CI_Ac_15	Jacobs-Palmer, E., Gallego, R., Ramón-Laca, A., Kunselman, E., Cribari, K., Horwith, M., & Kelly, R. P. (2020). A halo of reduced dinoflagellate abundances in and around eelgrass beds. PeerJ, 8, e8869.	jgHCO2198	mlCOIintF	EE. UU.	47.35843, -122.79645	marine	Case Inlet
CI_Al_1	Jacobs-Palmer, E., Gallego, R., Ramón-Laca, A., Kunselman, E., Cribari, K., Horwith, M., & Kelly, R. P. (2020). A halo of reduced dinoflagellate abundances in and around eelgrass beds. PeerJ, 8, e8869.	jgHCO2198	mlCOIintF	EE. UU.	47.35843, -122.79645	marine	Case Inlet
CI_Al_3	Jacobs-Palmer, E., Gallego, R., Ramón-Laca, A., Kunselman, E., Cribari, K., Horwith, M., & Kelly, R. P. (2020). A halo of reduced dinoflagellate abundances in and around eelgrass beds. PeerJ, 8, e8869.	jgHCO2198	mlCOIintF	EE. UU.	47.35843, -122.79645	marine	Case Inlet
CI_Al_6	Jacobs-Palmer, E., Gallego, R., Ramón-Laca, A., Kunselman, E., Cribari, K., Horwith, M., & Kelly, R. P. (2020). A halo of reduced dinoflagellate abundances in and around eelgrass beds. PeerJ, 8, e8869.	jgHCO2198	mlCOIintF	EE. UU.	47.35843, -122.79645	marine	Case Inlet
CI_Al_10	Jacobs-Palmer, E., Gallego, R., Ramón-Laca, A., Kunselman, E., Cribari, K., Horwith, M., & Kelly, R. P. (2020). A halo of reduced dinoflagellate abundances in and around eelgrass beds. PeerJ, 8, e8869.	jgHCO2198	mlCOIintF	EE. UU.	47.35843, -122.79645	marine	Case Inlet
CI_Al_15	Jacobs-Palmer, E., Gallego, R., Ramón-Laca, A., Kunselman, E., Cribari, K., Horwith, M., & Kelly, R. P. (2020). A halo of reduced dinoflagellate abundances in and around eelgrass beds. PeerJ, 8, e8869.	jgHCO2198	mlCOIintF	EE. UU.	47.35843, -122.79645	marine	Case Inlet
CI_Ba_50	Jacobs-Palmer, E., Gallego, R., Ramón-Laca, A., Kunselman, E., Cribari, K., Horwith, M., & Kelly, R. P. (2020). A halo of reduced dinoflagellate abundances in and around eelgrass beds. PeerJ, 8, e8869.	jgHCO2198	mlCOIintF	EE. UU.	47.35843, -122.79645	marine	Case Inlet
CI_Eg_0	Jacobs-Palmer, E., Gallego, R., Ramón-Laca, A., Kunselman, E., Cribari, K., Horwith, M., & Kelly, R. P. (2020). A halo of reduced dinoflagellate abundances in and around eelgrass beds. PeerJ, 8, e8869.	jgHCO2198	mlCOIintF	EE. UU.	47.35843, -122.79645	marine	Case Inlet
NR_Ac_1	Jacobs-Palmer, E., Gallego, R., Ramón-Laca, A., Kunselman, E., Cribari, K., Horwith, M., & Kelly, R. P. (2020). A halo of reduced dinoflagellate abundances in and around eelgrass beds. PeerJ, 8, e8869.	jgHCO2198	mlCOIintF	EE. UU.	47.10192, -122.72675	marine	Nisqually Reach
NR_Ac_3	Jacobs-Palmer, E., Gallego, R., Ramón-Laca, A., Kunselman, E., Cribari, K., Horwith, M., & Kelly, R. P. (2020). A halo of reduced dinoflagellate abundances in and around eelgrass beds. PeerJ, 8, e8869.	jgHCO2198	mlCOIintF	EE. UU.	47.10192, -122.72675	marine	Nisqually Reach
NR_Ac_6	Jacobs-Palmer, E., Gallego, R., Ramón-Laca, A., Kunselman, E., Cribari, K., Horwith, M., & Kelly, R. P. (2020). A halo of reduced dinoflagellate abundances in and around eelgrass beds. PeerJ, 8, e8869.	jgHCO2198	mlCOIintF	EE. UU.	47.10192, -122.72675	marine	Nisqually Reach
NR_Ac_10	Jacobs-Palmer, E., Gallego, R., Ramón-Laca, A., Kunselman, E., Cribari, K., Horwith, M., & Kelly, R. P. (2020). A halo of reduced dinoflagellate abundances in and around eelgrass beds. PeerJ, 8, e8869.	jgHCO2198	mlCOIintF	EE. UU.	47.10192, -122.72675	marine	Nisqually Reach
NR_Ac_15	Jacobs-Palmer, E., Gallego, R., Ramón-Laca, A., Kunselman, E., Cribari, K., Horwith, M., & Kelly, R. P. (2020). A halo of reduced dinoflagellate abundances in and around eelgrass beds. PeerJ, 8, e8869.	jgHCO2198	mlCOIintF	EE. UU.	47.10192, -122.72675	marine	Nisqually Reach
NR_Ba_50	Jacobs-Palmer, E., Gallego, R., Ramón-Laca, A., Kunselman, E., Cribari, K., Horwith, M., & Kelly, R. P. (2020). A halo of reduced dinoflagellate abundances in and around eelgrass beds. PeerJ, 8, e8869.	jgHCO2198	mlCOIintF	EE. UU.	47.10192, -122.72675	marine	Nisqually Reach
NR_Eg_0	Jacobs-Palmer, E., Gallego, R., Ramón-Laca, A., Kunselman, E., Cribari, K., Horwith, M., & Kelly, R. P. (2020). A halo of reduced dinoflagellate abundances in and around eelgrass beds. PeerJ, 8, e8869.	jgHCO2198	mlCOIintF	EE. UU.	47.10192, -122.72675	marine	Nisqually Reach
PG_Ac_1	Jacobs-Palmer, E., Gallego, R., Ramón-Laca, A., Kunselman, E., Cribari, K., Horwith, M., & Kelly, R. P. (2020). A halo of reduced dinoflagellate abundances in and around eelgrass beds. PeerJ, 8, e8869.	jgHCO2198	mlCOIintF	EE. UU.	47.84798, -122.58292	marine	Port Gamble
PG_Ac_3	Jacobs-Palmer, E., Gallego, R., Ramón-Laca, A., Kunselman, E., Cribari, K., Horwith, M., & Kelly, R. P. (2020). A halo of reduced dinoflagellate abundances in and around eelgrass beds. PeerJ, 8, e8869.	jgHCO2198	mlCOIintF	EE. UU.	47.84798, -122.58292	marine	Port Gamble
PG_Ac_6	Jacobs-Palmer, E., Gallego, R., Ramón-Laca, A., Kunselman, E., Cribari, K., Horwith, M., & Kelly, R. P. (2020). A halo of reduced dinoflagellate abundances in and around eelgrass beds. PeerJ, 8, e8869.	jgHCO2198	mlCOIintF	EE. UU.	47.84798, -122.58292	marine	Port Gamble
PG_Ac_10	Jacobs-Palmer, E., Gallego, R., Ramón-Laca, A., Kunselman, E., Cribari, K., Horwith, M., & Kelly, R. P. (2020). A halo of reduced dinoflagellate abundances in and around eelgrass beds. PeerJ, 8, e8869.	jgHCO2198	mlCOIintF	EE. UU.	47.84798, -122.58292	marine	Port Gamble
PG_Ac_15	Jacobs-Palmer, E., Gallego, R., Ramón-Laca, A., Kunselman, E., Cribari, K., Horwith, M., & Kelly, R. P. (2020). A halo of reduced dinoflagellate abundances in and around eelgrass beds. PeerJ, 8, e8869.	jgHCO2198	mlCOIintF	EE. UU.	47.84798, -122.58292	marine	Port Gamble
PG_Al_1	Jacobs-Palmer, E., Gallego, R., Ramón-Laca, A., Kunselman, E., Cribari, K., Horwith, M., & Kelly, R. P. (2020). A halo of reduced dinoflagellate abundances in and around eelgrass beds. PeerJ, 8, e8869.	jgHCO2198	mlCOIintF	EE. UU.	47.84798, -122.58292	marine	Port Gamble
PG_Al_3	Jacobs-Palmer, E., Gallego, R., Ramón-Laca, A., Kunselman, E., Cribari, K., Horwith, M., & Kelly, R. P. (2020). A halo of reduced dinoflagellate abundances in and around eelgrass beds. PeerJ, 8, e8869.	jgHCO2198	mlCOIintF	EE. UU.	47.84798, -122.58292	marine	Port Gamble
PG_Al_6	Jacobs-Palmer, E., Gallego, R., Ramón-Laca, A., Kunselman, E., Cribari, K., Horwith, M., & Kelly, R. P. (2020). A halo of reduced dinoflagellate abundances in and around eelgrass beds. PeerJ, 8, e8869.	jgHCO2198	mlCOIintF	EE. UU.	47.84798, -122.58292	marine	Port Gamble
PG_Al_10	Jacobs-Palmer, E., Gallego, R., Ramón-Laca, A., Kunselman, E., Cribari, K., Horwith, M., & Kelly, R. P. (2020). A halo of reduced dinoflagellate abundances in and around eelgrass beds. PeerJ, 8, e8869.	jgHCO2198	mlCOIintF	EE. UU.	47.84798, -122.58292	marine	Port Gamble
PG_Al_15	Jacobs-Palmer, E., Gallego, R., Ramón-Laca, A., Kunselman, E., Cribari, K., Horwith, M., & Kelly, R. P. (2020). A halo of reduced dinoflagellate abundances in and around eelgrass beds. PeerJ, 8, e8869.	jgHCO2198	mlCOIintF	EE. UU.	47.84798, -122.58292	marine	Port Gamble
PG_Ba_50	Jacobs-Palmer, E., Gallego, R., Ramón-Laca, A., Kunselman, E., Cribari, K., Horwith, M., & Kelly, R. P. (2020). A halo of reduced dinoflagellate abundances in and around eelgrass beds. PeerJ, 8, e8869.	jgHCO2198	mlCOIintF	EE. UU.	47.84798, -122.58292	marine	Port Gamble
PG_Eg_0	Jacobs-Palmer, E., Gallego, R., Ramón-Laca, A., Kunselman, E., Cribari, K., Horwith, M., & Kelly, R. P. (2020). A halo of reduced dinoflagellate abundances in and around eelgrass beds. PeerJ, 8, e8869.	jgHCO2198	mlCOIintF	EE. UU.	47.84798, -122.58292	marine	Port Gamble
SK_Al_1	Jacobs-Palmer, E., Gallego, R., Ramón-Laca, A., Kunselman, E., Cribari, K., Horwith, M., & Kelly, R. P. (2020). A halo of reduced dinoflagellate abundances in and around eelgrass beds. PeerJ, 8, e8869.	jgHCO2198	mlCOIintF	EE. UU.	47.35433, -123.15662	marine	Skokomish
SK_Al_3	Jacobs-Palmer, E., Gallego, R., Ramón-Laca, A., Kunselman, E., Cribari, K., Horwith, M., & Kelly, R. P. (2020). A halo of reduced dinoflagellate abundances in and around eelgrass beds. PeerJ, 8, e8869.	jgHCO2198	mlCOIintF	EE. UU.	47.35433, -123.15662	marine	Skokomish
SK_Al_6	Jacobs-Palmer, E., Gallego, R., Ramón-Laca, A., Kunselman, E., Cribari, K., Horwith, M., & Kelly, R. P. (2020). A halo of reduced dinoflagellate abundances in and around eelgrass beds. PeerJ, 8, e8869.	jgHCO2198	mlCOIintF	EE. UU.	47.35433, -123.15662	marine	Skokomish
SK_Al_10	Jacobs-Palmer, E., Gallego, R., Ramón-Laca, A., Kunselman, E., Cribari, K., Horwith, M., & Kelly, R. P. (2020). A halo of reduced dinoflagellate abundances in and around eelgrass beds. PeerJ, 8, e8869.	jgHCO2198	mlCOIintF	EE. UU.	47.35433, -123.15662	marine	Skokomish
SK_Al_15	Jacobs-Palmer, E., Gallego, R., Ramón-Laca, A., Kunselman, E., Cribari, K., Horwith, M., & Kelly, R. P. (2020). A halo of reduced dinoflagellate abundances in and around eelgrass beds. PeerJ, 8, e8869.	jgHCO2198	mlCOIintF	EE. UU.	47.35433, -123.15662	marine	Skokomish
SK_Ba_50	Jacobs-Palmer, E., Gallego, R., Ramón-Laca, A., Kunselman, E., Cribari, K., Horwith, M., & Kelly, R. P. (2020). A halo of reduced dinoflagellate abundances in and around eelgrass beds. PeerJ, 8, e8869.	jgHCO2198	mlCOIintF	EE. UU.	47.35433, -123.15662	marine	Skokomish
SK_Eg_0	Jacobs-Palmer, E., Gallego, R., Ramón-Laca, A., Kunselman, E., Cribari, K., Horwith, M., & Kelly, R. P. (2020). A halo of reduced dinoflagellate abundances in and around eelgrass beds. PeerJ, 8, e8869.	jgHCO2198	mlCOIintF	EE. UU.	47.35433, -123.15662	marine	Skokomish
WB_Al_1	Jacobs-Palmer, E., Gallego, R., Ramón-Laca, A., Kunselman, E., Cribari, K., Horwith, M., & Kelly, R. P. (2020). A halo of reduced dinoflagellate abundances in and around eelgrass beds. PeerJ, 8, e8869.	jgHCO2198	mlCOIintF	EE. UU.	46.49513, -124.02619	marine	Willapa Bay
WB_Al_3	Jacobs-Palmer, E., Gallego, R., Ramón-Laca, A., Kunselman, E., Cribari, K., Horwith, M., & Kelly, R. P. (2020). A halo of reduced dinoflagellate abundances in and around eelgrass beds. PeerJ, 8, e8869.	jgHCO2198	mlCOIintF	EE. UU.	46.49513, -124.02619	marine	Willapa Bay
WB_Al_6	Jacobs-Palmer, E., Gallego, R., Ramón-Laca, A., Kunselman, E., Cribari, K., Horwith, M., & Kelly, R. P. (2020). A halo of reduced dinoflagellate abundances in and around eelgrass beds. PeerJ, 8, e8869.	jgHCO2198	mlCOIintF	EE. UU.	46.49513, -124.02619	marine	Willapa Bay
WB_Al_10	Jacobs-Palmer, E., Gallego, R., Ramón-Laca, A., Kunselman, E., Cribari, K., Horwith, M., & Kelly, R. P. (2020). A halo of reduced dinoflagellate abundances in and around eelgrass beds. PeerJ, 8, e8869.	jgHCO2198	mlCOIintF	EE. UU.	46.49513, -124.02619	marine	Willapa Bay
WB_Al_15	Jacobs-Palmer, E., Gallego, R., Ramón-Laca, A., Kunselman, E., Cribari, K., Horwith, M., & Kelly, R. P. (2020). A halo of reduced dinoflagellate abundances in and around eelgrass beds. PeerJ, 8, e8869.	jgHCO2198	mlCOIintF	EE. UU.	46.49513, -124.02619	marine	Willapa Bay
WB_Ba_50	Jacobs-Palmer, E., Gallego, R., Ramón-Laca, A., Kunselman, E., Cribari, K., Horwith, M., & Kelly, R. P. (2020). A halo of reduced dinoflagellate abundances in and around eelgrass beds. PeerJ, 8, e8869.	jgHCO2198	mlCOIintF	EE. UU.	46.49513, -124.02619	marine	Willapa Bay
WB_Eg_0	Jacobs-Palmer, E., Gallego, R., Ramón-Laca, A., Kunselman, E., Cribari, K., Horwith, M., & Kelly, R. P. (2020). A halo of reduced dinoflagellate abundances in and around eelgrass beds. PeerJ, 8, e8869.	jgHCO2198	mlCOIintF	EE. UU.	46.49513, -124.02619	marine	Willapa Bay
PKN267	Nichols, P. K., Timmers, M., & Marko, P. B. (2022). Hide ‘n seq: Direct versus indirect metabarcoding of coral reef cryptic communities. Environmental DNA, 4(1), 93-107.	jgHCO2198	mlCOIintF	EE. UU.	21.433460, -157.786300	marine	eDNA
PKN268	Nichols, P. K., Timmers, M., & Marko, P. B. (2022). Hide ‘n seq: Direct versus indirect metabarcoding of coral reef cryptic communities. Environmental DNA, 4(1), 93-107.	jgHCO2198	mlCOIintF	EE. UU.	21.433460, -157.786300	marine	eDNA
PKN269	Nichols, P. K., Timmers, M., & Marko, P. B. (2022). Hide ‘n seq: Direct versus indirect metabarcoding of coral reef cryptic communities. Environmental DNA, 4(1), 93-107.	jgHCO2198	mlCOIintF	EE. UU.	21.433460, -157.786300	marine	eDNA
PKN270	Nichols, P. K., Timmers, M., & Marko, P. B. (2022). Hide ‘n seq: Direct versus indirect metabarcoding of coral reef cryptic communities. Environmental DNA, 4(1), 93-107.	jgHCO2198	mlCOIintF	EE. UU.	21.433460, -157.786300	marine	eDNA
PKN271	Nichols, P. K., Timmers, M., & Marko, P. B. (2022). Hide ‘n seq: Direct versus indirect metabarcoding of coral reef cryptic communities. Environmental DNA, 4(1), 93-107.	jgHCO2198	mlCOIintF	EE. UU.	21.433460, -157.786300	marine	eDNA
PKN272	Nichols, P. K., Timmers, M., & Marko, P. B. (2022). Hide ‘n seq: Direct versus indirect metabarcoding of coral reef cryptic communities. Environmental DNA, 4(1), 93-107.	jgHCO2198	mlCOIintF	EE. UU.	21.433460, -157.786300	marine	eDNA
PKN273	Nichols, P. K., Timmers, M., & Marko, P. B. (2022). Hide ‘n seq: Direct versus indirect metabarcoding of coral reef cryptic communities. Environmental DNA, 4(1), 93-107.	jgHCO2198	mlCOIintF	EE. UU.	21.433460, -157.786300	marine	eDNA
PKN274	Nichols, P. K., Timmers, M., & Marko, P. B. (2022). Hide ‘n seq: Direct versus indirect metabarcoding of coral reef cryptic communities. Environmental DNA, 4(1), 93-107.	jgHCO2198	mlCOIintF	EE. UU.	21.433460, -157.786300	marine	eDNA
PKN343	Nichols, P. K., Timmers, M., & Marko, P. B. (2022). Hide ‘n seq: Direct versus indirect metabarcoding of coral reef cryptic communities. Environmental DNA, 4(1), 93-107.	jgHCO2198	mlCOIintF	EE. UU.	21.433460, -157.786300	marine	eDNA
PKN344	Nichols, P. K., Timmers, M., & Marko, P. B. (2022). Hide ‘n seq: Direct versus indirect metabarcoding of coral reef cryptic communities. Environmental DNA, 4(1), 93-107.	jgHCO2198	mlCOIintF	EE. UU.	21.433460, -157.786300	marine	eDNA
PKN345	Nichols, P. K., Timmers, M., & Marko, P. B. (2022). Hide ‘n seq: Direct versus indirect metabarcoding of coral reef cryptic communities. Environmental DNA, 4(1), 93-107.	jgHCO2198	mlCOIintF	EE. UU.	21.433460, -157.786300	marine	eDNA
PKN346	Nichols, P. K., Timmers, M., & Marko, P. B. (2022). Hide ‘n seq: Direct versus indirect metabarcoding of coral reef cryptic communities. Environmental DNA, 4(1), 93-107.	jgHCO2198	mlCOIintF	EE. UU.	21.433460, -157.786300	marine	eDNA
PKN347	Nichols, P. K., Timmers, M., & Marko, P. B. (2022). Hide ‘n seq: Direct versus indirect metabarcoding of coral reef cryptic communities. Environmental DNA, 4(1), 93-107.	jgHCO2198	mlCOIintF	EE. UU.	21.433460, -157.786300	marine	eDNA
PKN348	Nichols, P. K., Timmers, M., & Marko, P. B. (2022). Hide ‘n seq: Direct versus indirect metabarcoding of coral reef cryptic communities. Environmental DNA, 4(1), 93-107.	jgHCO2198	mlCOIintF	EE. UU.	21.433460, -157.786300	marine	eDNA
PKN349	Nichols, P. K., Timmers, M., & Marko, P. B. (2022). Hide ‘n seq: Direct versus indirect metabarcoding of coral reef cryptic communities. Environmental DNA, 4(1), 93-107.	jgHCO2198	mlCOIintF	EE. UU.	21.433460, -157.786300	marine	eDNA
PKN350	Nichols, P. K., Timmers, M., & Marko, P. B. (2022). Hide ‘n seq: Direct versus indirect metabarcoding of coral reef cryptic communities. Environmental DNA, 4(1), 93-107.	jgHCO2198	mlCOIintF	EE. UU.	21.433460, -157.786300	marine	eDNA
PM380	Nichols, P. K., Timmers, M., & Marko, P. B. (2022). Hide ‘n seq: Direct versus indirect metabarcoding of coral reef cryptic communities. Environmental DNA, 4(1), 93-107.	jgHCO2198	mlCOIintF	EE. UU.	21.433460, -157.786300	marine	eDNA
PM381	Nichols, P. K., Timmers, M., & Marko, P. B. (2022). Hide ‘n seq: Direct versus indirect metabarcoding of coral reef cryptic communities. Environmental DNA, 4(1), 93-107.	jgHCO2198	mlCOIintF	EE. UU.	21.433460, -157.786300	marine	eDNA
PM542	Nichols, P. K., Timmers, M., & Marko, P. B. (2022). Hide ‘n seq: Direct versus indirect metabarcoding of coral reef cryptic communities. Environmental DNA, 4(1), 93-107.	jgHCO2198	mlCOIintF	EE. UU.	21.433460, -157.786300	marine	eDNA
PM543	Nichols, P. K., Timmers, M., & Marko, P. B. (2022). Hide ‘n seq: Direct versus indirect metabarcoding of coral reef cryptic communities. Environmental DNA, 4(1), 93-107.	jgHCO2198	mlCOIintF	EE. UU.	21.433460, -157.786300	marine	eDNA
PM544	Nichols, P. K., Timmers, M., & Marko, P. B. (2022). Hide ‘n seq: Direct versus indirect metabarcoding of coral reef cryptic communities. Environmental DNA, 4(1), 93-107.	jgHCO2198	mlCOIintF	EE. UU.	21.433460, -157.786300	marine	eDNA
PM545	Nichols, P. K., Timmers, M., & Marko, P. B. (2022). Hide ‘n seq: Direct versus indirect metabarcoding of coral reef cryptic communities. Environmental DNA, 4(1), 93-107.	jgHCO2198	mlCOIintF	EE. UU.	21.433460, -157.786300	marine	eDNA
PM546	Nichols, P. K., Timmers, M., & Marko, P. B. (2022). Hide ‘n seq: Direct versus indirect metabarcoding of coral reef cryptic communities. Environmental DNA, 4(1), 93-107.	jgHCO2198	mlCOIintF	EE. UU.	21.433460, -157.786300	marine	eDNA
PM547	Nichols, P. K., Timmers, M., & Marko, P. B. (2022). Hide ‘n seq: Direct versus indirect metabarcoding of coral reef cryptic communities. Environmental DNA, 4(1), 93-107.	jgHCO2198	mlCOIintF	EE. UU.	21.433460, -157.786300	marine	eDNA
PM549	Nichols, P. K., Timmers, M., & Marko, P. B. (2022). Hide ‘n seq: Direct versus indirect metabarcoding of coral reef cryptic communities. Environmental DNA, 4(1), 93-107.	jgHCO2198	mlCOIintF	EE. UU.	21.433460, -157.786300	marine	DNA scrape
PM550	Nichols, P. K., Timmers, M., & Marko, P. B. (2022). Hide ‘n seq: Direct versus indirect metabarcoding of coral reef cryptic communities. Environmental DNA, 4(1), 93-107.	jgHCO2198	mlCOIintF	EE. UU.	21.433460, -157.786300	marine	DNA scrape
PM551	Nichols, P. K., Timmers, M., & Marko, P. B. (2022). Hide ‘n seq: Direct versus indirect metabarcoding of coral reef cryptic communities. Environmental DNA, 4(1), 93-107.	jgHCO2198	mlCOIintF	EE. UU.	21.433460, -157.786300	marine	DNA scrape
PM552	Nichols, P. K., Timmers, M., & Marko, P. B. (2022). Hide ‘n seq: Direct versus indirect metabarcoding of coral reef cryptic communities. Environmental DNA, 4(1), 93-107.	jgHCO2198	mlCOIintF	EE. UU.	21.433460, -157.786300	marine	DNA scrape
PM553	Nichols, P. K., Timmers, M., & Marko, P. B. (2022). Hide ‘n seq: Direct versus indirect metabarcoding of coral reef cryptic communities. Environmental DNA, 4(1), 93-107.	jgHCO2198	mlCOIintF	EE. UU.	21.433460, -157.786300	marine	DNA scrape
PM554	Nichols, P. K., Timmers, M., & Marko, P. B. (2022). Hide ‘n seq: Direct versus indirect metabarcoding of coral reef cryptic communities. Environmental DNA, 4(1), 93-107.	jgHCO2198	mlCOIintF	EE. UU.	21.433460, -157.786300	marine	DNA scrape
PM555	Nichols, P. K., Timmers, M., & Marko, P. B. (2022). Hide ‘n seq: Direct versus indirect metabarcoding of coral reef cryptic communities. Environmental DNA, 4(1), 93-107.	jgHCO2198	mlCOIintF	EE. UU.	21.433460, -157.786300	marine	Filtrate 100 micron
PM556	Nichols, P. K., Timmers, M., & Marko, P. B. (2022). Hide ‘n seq: Direct versus indirect metabarcoding of coral reef cryptic communities. Environmental DNA, 4(1), 93-107.	jgHCO2198	mlCOIintF	EE. UU.	21.433460, -157.786300	marine	Filtrate 100 micron
PM557	Nichols, P. K., Timmers, M., & Marko, P. B. (2022). Hide ‘n seq: Direct versus indirect metabarcoding of coral reef cryptic communities. Environmental DNA, 4(1), 93-107.	jgHCO2198	mlCOIintF	EE. UU.	21.433460, -157.786300	marine	Filtrate 100 micron
PM558	Nichols, P. K., Timmers, M., & Marko, P. B. (2022). Hide ‘n seq: Direct versus indirect metabarcoding of coral reef cryptic communities. Environmental DNA, 4(1), 93-107.	jgHCO2198	mlCOIintF	EE. UU.	21.433460, -157.786300	marine	Filtrate 100 micron
PM559	Nichols, P. K., Timmers, M., & Marko, P. B. (2022). Hide ‘n seq: Direct versus indirect metabarcoding of coral reef cryptic communities. Environmental DNA, 4(1), 93-107.	jgHCO2198	mlCOIintF	EE. UU.	21.433460, -157.786300	marine	Filtrate 100 micron
PM560	Nichols, P. K., Timmers, M., & Marko, P. B. (2022). Hide ‘n seq: Direct versus indirect metabarcoding of coral reef cryptic communities. Environmental DNA, 4(1), 93-107.	jgHCO2198	mlCOIintF	EE. UU.	21.433460, -157.786300	marine	Filtrate 100 micron
PM561	Nichols, P. K., Timmers, M., & Marko, P. B. (2022). Hide ‘n seq: Direct versus indirect metabarcoding of coral reef cryptic communities. Environmental DNA, 4(1), 93-107.	jgHCO2198	mlCOIintF	EE. UU.	21.433460, -157.786300	marine	Filtrate 500 micron
PM562	Nichols, P. K., Timmers, M., & Marko, P. B. (2022). Hide ‘n seq: Direct versus indirect metabarcoding of coral reef cryptic communities. Environmental DNA, 4(1), 93-107.	jgHCO2198	mlCOIintF	EE. UU.	21.433460, -157.786300	marine	Filtrate 500 micron
PM563	Nichols, P. K., Timmers, M., & Marko, P. B. (2022). Hide ‘n seq: Direct versus indirect metabarcoding of coral reef cryptic communities. Environmental DNA, 4(1), 93-107.	jgHCO2198	mlCOIintF	EE. UU.	21.433460, -157.786300	marine	Filtrate 500 micron
PM564	Nichols, P. K., Timmers, M., & Marko, P. B. (2022). Hide ‘n seq: Direct versus indirect metabarcoding of coral reef cryptic communities. Environmental DNA, 4(1), 93-107.	jgHCO2198	mlCOIintF	EE. UU.	21.433460, -157.786300	marine	Filtrate 500 micron
PM565	Nichols, P. K., Timmers, M., & Marko, P. B. (2022). Hide ‘n seq: Direct versus indirect metabarcoding of coral reef cryptic communities. Environmental DNA, 4(1), 93-107.	jgHCO2198	mlCOIintF	EE. UU.	21.433460, -157.786300	marine	Filtrate 500 micron
PM566	Nichols, P. K., Timmers, M., & Marko, P. B. (2022). Hide ‘n seq: Direct versus indirect metabarcoding of coral reef cryptic communities. Environmental DNA, 4(1), 93-107.	jgHCO2198	mlCOIintF	EE. UU.	21.433460, -157.786300	marine	Filtrate 500 micron
V4003A	Suter, L., Polanowski, A. M., Clarke, L. J., Kitchener, J. A., & Deagle, B. E. (2021). Capturing open ocean biodiversity: Comparing environmental DNA metabarcoding to the continuous plankton recorder. Molecular ecology, 30(13), 3140-3157.	jgHCO2198	mlCOIintF	Pacific Ocean	-44.327694, 147.802833	marine	coordenadas_aprox
V4004A	Suter, L., Polanowski, A. M., Clarke, L. J., Kitchener, J. A., & Deagle, B. E. (2021). Capturing open ocean biodiversity: Comparing environmental DNA metabarcoding to the continuous plankton recorder. Molecular ecology, 30(13), 3140-3157.	jgHCO2198	mlCOIintF	Pacific Ocean	-44.327694, 147.802833	marine	coordenadas_aprox
V4005A	Suter, L., Polanowski, A. M., Clarke, L. J., Kitchener, J. A., & Deagle, B. E. (2021). Capturing open ocean biodiversity: Comparing environmental DNA metabarcoding to the continuous plankton recorder. Molecular ecology, 30(13), 3140-3157.	jgHCO2198	mlCOIintF	Pacific Ocean	-44.327694, 147.802833	marine	coordenadas_aprox
V4006A	Suter, L., Polanowski, A. M., Clarke, L. J., Kitchener, J. A., & Deagle, B. E. (2021). Capturing open ocean biodiversity: Comparing environmental DNA metabarcoding to the continuous plankton recorder. Molecular ecology, 30(13), 3140-3157.	jgHCO2198	mlCOIintF	Pacific Ocean	-44.327694, 147.802833	marine	coordenadas_aprox
V4007A	Suter, L., Polanowski, A. M., Clarke, L. J., Kitchener, J. A., & Deagle, B. E. (2021). Capturing open ocean biodiversity: Comparing environmental DNA metabarcoding to the continuous plankton recorder. Molecular ecology, 30(13), 3140-3157.	jgHCO2198	mlCOIintF	Pacific Ocean	-44.327694, 147.802833	marine	coordenadas_aprox
V4008A	Suter, L., Polanowski, A. M., Clarke, L. J., Kitchener, J. A., & Deagle, B. E. (2021). Capturing open ocean biodiversity: Comparing environmental DNA metabarcoding to the continuous plankton recorder. Molecular ecology, 30(13), 3140-3157.	jgHCO2198	mlCOIintF	Pacific Ocean	-44.327694, 147.802833	marine	coordenadas_aprox
V4009A	Suter, L., Polanowski, A. M., Clarke, L. J., Kitchener, J. A., & Deagle, B. E. (2021). Capturing open ocean biodiversity: Comparing environmental DNA metabarcoding to the continuous plankton recorder. Molecular ecology, 30(13), 3140-3157.	jgHCO2198	mlCOIintF	Pacific Ocean	-44.327694, 147.802833	marine	coordenadas_aprox
V4010A	Suter, L., Polanowski, A. M., Clarke, L. J., Kitchener, J. A., & Deagle, B. E. (2021). Capturing open ocean biodiversity: Comparing environmental DNA metabarcoding to the continuous plankton recorder. Molecular ecology, 30(13), 3140-3157.	jgHCO2198	mlCOIintF	Pacific Ocean	-44.327694, 147.802833	marine	coordenadas_aprox
V4011A	Suter, L., Polanowski, A. M., Clarke, L. J., Kitchener, J. A., & Deagle, B. E. (2021). Capturing open ocean biodiversity: Comparing environmental DNA metabarcoding to the continuous plankton recorder. Molecular ecology, 30(13), 3140-3157.	jgHCO2198	mlCOIintF	Pacific Ocean	-44.327694, 147.802833	marine	coordenadas_aprox
V4012A	Suter, L., Polanowski, A. M., Clarke, L. J., Kitchener, J. A., & Deagle, B. E. (2021). Capturing open ocean biodiversity: Comparing environmental DNA metabarcoding to the continuous plankton recorder. Molecular ecology, 30(13), 3140-3157.	jgHCO2198	mlCOIintF	Pacific Ocean	-44.327694, 147.802833	marine	coordenadas_aprox
V4013A	Suter, L., Polanowski, A. M., Clarke, L. J., Kitchener, J. A., & Deagle, B. E. (2021). Capturing open ocean biodiversity: Comparing environmental DNA metabarcoding to the continuous plankton recorder. Molecular ecology, 30(13), 3140-3157.	jgHCO2198	mlCOIintF	Pacific Ocean	-44.327694, 147.802833	marine	coordenadas_aprox
V4014A	Suter, L., Polanowski, A. M., Clarke, L. J., Kitchener, J. A., & Deagle, B. E. (2021). Capturing open ocean biodiversity: Comparing environmental DNA metabarcoding to the continuous plankton recorder. Molecular ecology, 30(13), 3140-3157.	jgHCO2198	mlCOIintF	Pacific Ocean	-44.327694, 147.802833	marine	coordenadas_aprox
V4015A	Suter, L., Polanowski, A. M., Clarke, L. J., Kitchener, J. A., & Deagle, B. E. (2021). Capturing open ocean biodiversity: Comparing environmental DNA metabarcoding to the continuous plankton recorder. Molecular ecology, 30(13), 3140-3157.	jgHCO2198	mlCOIintF	Pacific Ocean	-44.327694, 147.802833	marine	coordenadas_aprox
V4016A	Suter, L., Polanowski, A. M., Clarke, L. J., Kitchener, J. A., & Deagle, B. E. (2021). Capturing open ocean biodiversity: Comparing environmental DNA metabarcoding to the continuous plankton recorder. Molecular ecology, 30(13), 3140-3157.	jgHCO2198	mlCOIintF	Pacific Ocean	-44.327694, 147.802833	marine	coordenadas_aprox
V4017A	Suter, L., Polanowski, A. M., Clarke, L. J., Kitchener, J. A., & Deagle, B. E. (2021). Capturing open ocean biodiversity: Comparing environmental DNA metabarcoding to the continuous plankton recorder. Molecular ecology, 30(13), 3140-3157.	jgHCO2198	mlCOIintF	Pacific Ocean	-44.327694, 147.802833	marine	coordenadas_aprox
V4018A	Suter, L., Polanowski, A. M., Clarke, L. J., Kitchener, J. A., & Deagle, B. E. (2021). Capturing open ocean biodiversity: Comparing environmental DNA metabarcoding to the continuous plankton recorder. Molecular ecology, 30(13), 3140-3157.	jgHCO2198	mlCOIintF	Pacific Ocean	-44.327694, 147.802833	marine	coordenadas_aprox
V4019A	Suter, L., Polanowski, A. M., Clarke, L. J., Kitchener, J. A., & Deagle, B. E. (2021). Capturing open ocean biodiversity: Comparing environmental DNA metabarcoding to the continuous plankton recorder. Molecular ecology, 30(13), 3140-3157.	jgHCO2198	mlCOIintF	Pacific Ocean	-44.327694, 147.802833	marine	coordenadas_aprox
V4020A	Suter, L., Polanowski, A. M., Clarke, L. J., Kitchener, J. A., & Deagle, B. E. (2021). Capturing open ocean biodiversity: Comparing environmental DNA metabarcoding to the continuous plankton recorder. Molecular ecology, 30(13), 3140-3157.	jgHCO2198	mlCOIintF	Pacific Ocean	-44.327694, 147.802833	marine	coordenadas_aprox
V4021A	Suter, L., Polanowski, A. M., Clarke, L. J., Kitchener, J. A., & Deagle, B. E. (2021). Capturing open ocean biodiversity: Comparing environmental DNA metabarcoding to the continuous plankton recorder. Molecular ecology, 30(13), 3140-3157.	jgHCO2198	mlCOIintF	Pacific Ocean	-44.327694, 147.802833	marine	coordenadas_aprox
V4022A	Suter, L., Polanowski, A. M., Clarke, L. J., Kitchener, J. A., & Deagle, B. E. (2021). Capturing open ocean biodiversity: Comparing environmental DNA metabarcoding to the continuous plankton recorder. Molecular ecology, 30(13), 3140-3157.	jgHCO2198	mlCOIintF	Pacific Ocean	-44.327694, 147.802833	marine	coordenadas_aprox
V4023A	Suter, L., Polanowski, A. M., Clarke, L. J., Kitchener, J. A., & Deagle, B. E. (2021). Capturing open ocean biodiversity: Comparing environmental DNA metabarcoding to the continuous plankton recorder. Molecular ecology, 30(13), 3140-3157.	jgHCO2198	mlCOIintF	Pacific Ocean	-44.327694, 147.802833	marine	coordenadas_aprox
V4025A	Suter, L., Polanowski, A. M., Clarke, L. J., Kitchener, J. A., & Deagle, B. E. (2021). Capturing open ocean biodiversity: Comparing environmental DNA metabarcoding to the continuous plankton recorder. Molecular ecology, 30(13), 3140-3157.	jgHCO2198	mlCOIintF	Pacific Ocean	-44.327694, 147.802833	marine	coordenadas_aprox
V4026A	Suter, L., Polanowski, A. M., Clarke, L. J., Kitchener, J. A., & Deagle, B. E. (2021). Capturing open ocean biodiversity: Comparing environmental DNA metabarcoding to the continuous plankton recorder. Molecular ecology, 30(13), 3140-3157.	jgHCO2198	mlCOIintF	Pacific Ocean	-44.327694, 147.802833	marine	coordenadas_aprox
V4027A	Suter, L., Polanowski, A. M., Clarke, L. J., Kitchener, J. A., & Deagle, B. E. (2021). Capturing open ocean biodiversity: Comparing environmental DNA metabarcoding to the continuous plankton recorder. Molecular ecology, 30(13), 3140-3157.	jgHCO2198	mlCOIintF	Pacific Ocean	-44.327694, 147.802833	marine	coordenadas_aprox
V4028A	Suter, L., Polanowski, A. M., Clarke, L. J., Kitchener, J. A., & Deagle, B. E. (2021). Capturing open ocean biodiversity: Comparing environmental DNA metabarcoding to the continuous plankton recorder. Molecular ecology, 30(13), 3140-3157.	jgHCO2198	mlCOIintF	Pacific Ocean	-44.327694, 147.802833	marine	coordenadas_aprox
V4029A	Suter, L., Polanowski, A. M., Clarke, L. J., Kitchener, J. A., & Deagle, B. E. (2021). Capturing open ocean biodiversity: Comparing environmental DNA metabarcoding to the continuous plankton recorder. Molecular ecology, 30(13), 3140-3157.	jgHCO2198	mlCOIintF	Pacific Ocean	-44.327694, 147.802833	marine	coordenadas_aprox
V4032A	Suter, L., Polanowski, A. M., Clarke, L. J., Kitchener, J. A., & Deagle, B. E. (2021). Capturing open ocean biodiversity: Comparing environmental DNA metabarcoding to the continuous plankton recorder. Molecular ecology, 30(13), 3140-3157.	jgHCO2198	mlCOIintF	Pacific Ocean	-44.327694, 147.802833	marine	coordenadas_aprox
V4033A	Suter, L., Polanowski, A. M., Clarke, L. J., Kitchener, J. A., & Deagle, B. E. (2021). Capturing open ocean biodiversity: Comparing environmental DNA metabarcoding to the continuous plankton recorder. Molecular ecology, 30(13), 3140-3157.	jgHCO2198	mlCOIintF	Pacific Ocean	-44.327694, 147.802833	marine	coordenadas_aprox
V4034A	Suter, L., Polanowski, A. M., Clarke, L. J., Kitchener, J. A., & Deagle, B. E. (2021). Capturing open ocean biodiversity: Comparing environmental DNA metabarcoding to the continuous plankton recorder. Molecular ecology, 30(13), 3140-3157.	jgHCO2198	mlCOIintF	Pacific Ocean	-44.327694, 147.802833	marine	coordenadas_aprox
V4036A	Suter, L., Polanowski, A. M., Clarke, L. J., Kitchener, J. A., & Deagle, B. E. (2021). Capturing open ocean biodiversity: Comparing environmental DNA metabarcoding to the continuous plankton recorder. Molecular ecology, 30(13), 3140-3157.	jgHCO2198	mlCOIintF	Pacific Ocean	-44.327694, 147.802833	marine	coordenadas_aprox
V4037A	Suter, L., Polanowski, A. M., Clarke, L. J., Kitchener, J. A., & Deagle, B. E. (2021). Capturing open ocean biodiversity: Comparing environmental DNA metabarcoding to the continuous plankton recorder. Molecular ecology, 30(13), 3140-3157.	jgHCO2198	mlCOIintF	Pacific Ocean	-44.327694, 147.802833	marine	coordenadas_aprox
V4038A	Suter, L., Polanowski, A. M., Clarke, L. J., Kitchener, J. A., & Deagle, B. E. (2021). Capturing open ocean biodiversity: Comparing environmental DNA metabarcoding to the continuous plankton recorder. Molecular ecology, 30(13), 3140-3157.	jgHCO2198	mlCOIintF	Pacific Ocean	-44.327694, 147.802833	marine	coordenadas_aprox
V4040A	Suter, L., Polanowski, A. M., Clarke, L. J., Kitchener, J. A., & Deagle, B. E. (2021). Capturing open ocean biodiversity: Comparing environmental DNA metabarcoding to the continuous plankton recorder. Molecular ecology, 30(13), 3140-3157.	jgHCO2198	mlCOIintF	Pacific Ocean	-44.327694, 147.802833	marine	coordenadas_aprox
V4041A	Suter, L., Polanowski, A. M., Clarke, L. J., Kitchener, J. A., & Deagle, B. E. (2021). Capturing open ocean biodiversity: Comparing environmental DNA metabarcoding to the continuous plankton recorder. Molecular ecology, 30(13), 3140-3157.	jgHCO2198	mlCOIintF	Pacific Ocean	-44.327694, 147.802833	marine	coordenadas_aprox
V4042A	Suter, L., Polanowski, A. M., Clarke, L. J., Kitchener, J. A., & Deagle, B. E. (2021). Capturing open ocean biodiversity: Comparing environmental DNA metabarcoding to the continuous plankton recorder. Molecular ecology, 30(13), 3140-3157.	jgHCO2198	mlCOIintF	Pacific Ocean	-44.327694, 147.802833	marine	coordenadas_aprox
V4044A	Suter, L., Polanowski, A. M., Clarke, L. J., Kitchener, J. A., & Deagle, B. E. (2021). Capturing open ocean biodiversity: Comparing environmental DNA metabarcoding to the continuous plankton recorder. Molecular ecology, 30(13), 3140-3157.	jgHCO2198	mlCOIintF	Pacific Ocean	-44.327694, 147.802833	marine	coordenadas_aprox
V4045A	Suter, L., Polanowski, A. M., Clarke, L. J., Kitchener, J. A., & Deagle, B. E. (2021). Capturing open ocean biodiversity: Comparing environmental DNA metabarcoding to the continuous plankton recorder. Molecular ecology, 30(13), 3140-3157.	jgHCO2198	mlCOIintF	Pacific Ocean	-44.327694, 147.802833	marine	coordenadas_aprox
V4046A	Suter, L., Polanowski, A. M., Clarke, L. J., Kitchener, J. A., & Deagle, B. E. (2021). Capturing open ocean biodiversity: Comparing environmental DNA metabarcoding to the continuous plankton recorder. Molecular ecology, 30(13), 3140-3157.	jgHCO2198	mlCOIintF	Pacific Ocean	-44.327694, 147.802833	marine	coordenadas_aprox
V4047A	Suter, L., Polanowski, A. M., Clarke, L. J., Kitchener, J. A., & Deagle, B. E. (2021). Capturing open ocean biodiversity: Comparing environmental DNA metabarcoding to the continuous plankton recorder. Molecular ecology, 30(13), 3140-3157.	jgHCO2198	mlCOIintF	Pacific Ocean	-44.327694, 147.802833	marine	coordenadas_aprox
V4048A	Suter, L., Polanowski, A. M., Clarke, L. J., Kitchener, J. A., & Deagle, B. E. (2021). Capturing open ocean biodiversity: Comparing environmental DNA metabarcoding to the continuous plankton recorder. Molecular ecology, 30(13), 3140-3157.	jgHCO2198	mlCOIintF	Pacific Ocean	-44.327694, 147.802833	marine	coordenadas_aprox
V4049A	Suter, L., Polanowski, A. M., Clarke, L. J., Kitchener, J. A., & Deagle, B. E. (2021). Capturing open ocean biodiversity: Comparing environmental DNA metabarcoding to the continuous plankton recorder. Molecular ecology, 30(13), 3140-3157.	jgHCO2198	mlCOIintF	Pacific Ocean	-44.327694, 147.802833	marine	coordenadas_aprox
V4050A	Suter, L., Polanowski, A. M., Clarke, L. J., Kitchener, J. A., & Deagle, B. E. (2021). Capturing open ocean biodiversity: Comparing environmental DNA metabarcoding to the continuous plankton recorder. Molecular ecology, 30(13), 3140-3157.	jgHCO2198	mlCOIintF	Pacific Ocean	-44.327694, 147.802833	marine	coordenadas_aprox
V4051A	Suter, L., Polanowski, A. M., Clarke, L. J., Kitchener, J. A., & Deagle, B. E. (2021). Capturing open ocean biodiversity: Comparing environmental DNA metabarcoding to the continuous plankton recorder. Molecular ecology, 30(13), 3140-3157.	jgHCO2198	mlCOIintF	Pacific Ocean	-44.327694, 147.802833	marine	coordenadas_aprox
V4052A	Suter, L., Polanowski, A. M., Clarke, L. J., Kitchener, J. A., & Deagle, B. E. (2021). Capturing open ocean biodiversity: Comparing environmental DNA metabarcoding to the continuous plankton recorder. Molecular ecology, 30(13), 3140-3157.	jgHCO2198	mlCOIintF	Pacific Ocean	-44.327694, 147.802833	marine	coordenadas_aprox
V4053A	Suter, L., Polanowski, A. M., Clarke, L. J., Kitchener, J. A., & Deagle, B. E. (2021). Capturing open ocean biodiversity: Comparing environmental DNA metabarcoding to the continuous plankton recorder. Molecular ecology, 30(13), 3140-3157.	jgHCO2198	mlCOIintF	Pacific Ocean	-44.327694, 147.802833	marine	coordenadas_aprox
V4054A	Suter, L., Polanowski, A. M., Clarke, L. J., Kitchener, J. A., & Deagle, B. E. (2021). Capturing open ocean biodiversity: Comparing environmental DNA metabarcoding to the continuous plankton recorder. Molecular ecology, 30(13), 3140-3157.	jgHCO2198	mlCOIintF	Pacific Ocean	-44.327694, 147.802833	marine	coordenadas_aprox
V4055A	Suter, L., Polanowski, A. M., Clarke, L. J., Kitchener, J. A., & Deagle, B. E. (2021). Capturing open ocean biodiversity: Comparing environmental DNA metabarcoding to the continuous plankton recorder. Molecular ecology, 30(13), 3140-3157.	jgHCO2198	mlCOIintF	Pacific Ocean	-44.327694, 147.802833	marine	coordenadas_aprox
V4056A	Suter, L., Polanowski, A. M., Clarke, L. J., Kitchener, J. A., & Deagle, B. E. (2021). Capturing open ocean biodiversity: Comparing environmental DNA metabarcoding to the continuous plankton recorder. Molecular ecology, 30(13), 3140-3157.	jgHCO2198	mlCOIintF	Pacific Ocean	-44.327694, 147.802833	marine	coordenadas_aprox
V4137A	Suter, L., Polanowski, A. M., Clarke, L. J., Kitchener, J. A., & Deagle, B. E. (2021). Capturing open ocean biodiversity: Comparing environmental DNA metabarcoding to the continuous plankton recorder. Molecular ecology, 30(13), 3140-3157.	jgHCO2198	mlCOIintF	Pacific Ocean	-44.327694, 147.802833	marine	coordenadas_aprox
V4138A	Suter, L., Polanowski, A. M., Clarke, L. J., Kitchener, J. A., & Deagle, B. E. (2021). Capturing open ocean biodiversity: Comparing environmental DNA metabarcoding to the continuous plankton recorder. Molecular ecology, 30(13), 3140-3157.	jgHCO2198	mlCOIintF	Pacific Ocean	-44.327694, 147.802833	marine	coordenadas_aprox
V4139A	Suter, L., Polanowski, A. M., Clarke, L. J., Kitchener, J. A., & Deagle, B. E. (2021). Capturing open ocean biodiversity: Comparing environmental DNA metabarcoding to the continuous plankton recorder. Molecular ecology, 30(13), 3140-3157.	jgHCO2198	mlCOIintF	Pacific Ocean	-44.327694, 147.802833	marine	coordenadas_aprox
V4140A	Suter, L., Polanowski, A. M., Clarke, L. J., Kitchener, J. A., & Deagle, B. E. (2021). Capturing open ocean biodiversity: Comparing environmental DNA metabarcoding to the continuous plankton recorder. Molecular ecology, 30(13), 3140-3157.	jgHCO2198	mlCOIintF	Pacific Ocean	-44.327694, 147.802833	marine	coordenadas_aprox
V4141A	Suter, L., Polanowski, A. M., Clarke, L. J., Kitchener, J. A., & Deagle, B. E. (2021). Capturing open ocean biodiversity: Comparing environmental DNA metabarcoding to the continuous plankton recorder. Molecular ecology, 30(13), 3140-3157.	jgHCO2198	mlCOIintF	Pacific Ocean	-44.327694, 147.802833	marine	coordenadas_aprox
V4142A	Suter, L., Polanowski, A. M., Clarke, L. J., Kitchener, J. A., & Deagle, B. E. (2021). Capturing open ocean biodiversity: Comparing environmental DNA metabarcoding to the continuous plankton recorder. Molecular ecology, 30(13), 3140-3157.	jgHCO2198	mlCOIintF	Pacific Ocean	-44.327694, 147.802833	marine	coordenadas_aprox
V4143A	Suter, L., Polanowski, A. M., Clarke, L. J., Kitchener, J. A., & Deagle, B. E. (2021). Capturing open ocean biodiversity: Comparing environmental DNA metabarcoding to the continuous plankton recorder. Molecular ecology, 30(13), 3140-3157.	jgHCO2198	mlCOIintF	Pacific Ocean	-44.327694, 147.802833	marine	coordenadas_aprox
V4144A	Suter, L., Polanowski, A. M., Clarke, L. J., Kitchener, J. A., & Deagle, B. E. (2021). Capturing open ocean biodiversity: Comparing environmental DNA metabarcoding to the continuous plankton recorder. Molecular ecology, 30(13), 3140-3157.	jgHCO2198	mlCOIintF	Pacific Ocean	-44.327694, 147.802833	marine	coordenadas_aprox
V4145A	Suter, L., Polanowski, A. M., Clarke, L. J., Kitchener, J. A., & Deagle, B. E. (2021). Capturing open ocean biodiversity: Comparing environmental DNA metabarcoding to the continuous plankton recorder. Molecular ecology, 30(13), 3140-3157.	jgHCO2198	mlCOIintF	Pacific Ocean	-44.327694, 147.802833	marine	coordenadas_aprox
V4146A	Suter, L., Polanowski, A. M., Clarke, L. J., Kitchener, J. A., & Deagle, B. E. (2021). Capturing open ocean biodiversity: Comparing environmental DNA metabarcoding to the continuous plankton recorder. Molecular ecology, 30(13), 3140-3157.	jgHCO2198	mlCOIintF	Pacific Ocean	-44.327694, 147.802833	marine	coordenadas_aprox
V4147A	Suter, L., Polanowski, A. M., Clarke, L. J., Kitchener, J. A., & Deagle, B. E. (2021). Capturing open ocean biodiversity: Comparing environmental DNA metabarcoding to the continuous plankton recorder. Molecular ecology, 30(13), 3140-3157.	jgHCO2198	mlCOIintF	Pacific Ocean	-44.327694, 147.802833	marine	coordenadas_aprox
V4148A	Suter, L., Polanowski, A. M., Clarke, L. J., Kitchener, J. A., & Deagle, B. E. (2021). Capturing open ocean biodiversity: Comparing environmental DNA metabarcoding to the continuous plankton recorder. Molecular ecology, 30(13), 3140-3157.	jgHCO2198	mlCOIintF	Pacific Ocean	-44.327694, 147.802833	marine	coordenadas_aprox
V4149A	Suter, L., Polanowski, A. M., Clarke, L. J., Kitchener, J. A., & Deagle, B. E. (2021). Capturing open ocean biodiversity: Comparing environmental DNA metabarcoding to the continuous plankton recorder. Molecular ecology, 30(13), 3140-3157.	jgHCO2198	mlCOIintF	Pacific Ocean	-44.327694, 147.802833	marine	coordenadas_aprox
V4150A	Suter, L., Polanowski, A. M., Clarke, L. J., Kitchener, J. A., & Deagle, B. E. (2021). Capturing open ocean biodiversity: Comparing environmental DNA metabarcoding to the continuous plankton recorder. Molecular ecology, 30(13), 3140-3157.	jgHCO2198	mlCOIintF	Pacific Ocean	-44.327694, 147.802833	marine	coordenadas_aprox
V4151A	Suter, L., Polanowski, A. M., Clarke, L. J., Kitchener, J. A., & Deagle, B. E. (2021). Capturing open ocean biodiversity: Comparing environmental DNA metabarcoding to the continuous plankton recorder. Molecular ecology, 30(13), 3140-3157.	jgHCO2198	mlCOIintF	Pacific Ocean	-44.327694, 147.802833	marine	coordenadas_aprox
V4153A	Suter, L., Polanowski, A. M., Clarke, L. J., Kitchener, J. A., & Deagle, B. E. (2021). Capturing open ocean biodiversity: Comparing environmental DNA metabarcoding to the continuous plankton recorder. Molecular ecology, 30(13), 3140-3157.	jgHCO2198	mlCOIintF	Pacific Ocean	-44.327694, 147.802833	marine	coordenadas_aprox
V4154A	Suter, L., Polanowski, A. M., Clarke, L. J., Kitchener, J. A., & Deagle, B. E. (2021). Capturing open ocean biodiversity: Comparing environmental DNA metabarcoding to the continuous plankton recorder. Molecular ecology, 30(13), 3140-3157.	jgHCO2198	mlCOIintF	Pacific Ocean	-44.327694, 147.802833	marine	coordenadas_aprox
V4155A	Suter, L., Polanowski, A. M., Clarke, L. J., Kitchener, J. A., & Deagle, B. E. (2021). Capturing open ocean biodiversity: Comparing environmental DNA metabarcoding to the continuous plankton recorder. Molecular ecology, 30(13), 3140-3157.	jgHCO2198	mlCOIintF	Pacific Ocean	-44.327694, 147.802833	marine	coordenadas_aprox
V4156A	Suter, L., Polanowski, A. M., Clarke, L. J., Kitchener, J. A., & Deagle, B. E. (2021). Capturing open ocean biodiversity: Comparing environmental DNA metabarcoding to the continuous plankton recorder. Molecular ecology, 30(13), 3140-3157.	jgHCO2198	mlCOIintF	Pacific Ocean	-44.327694, 147.802833	marine	coordenadas_aprox
V4157A	Suter, L., Polanowski, A. M., Clarke, L. J., Kitchener, J. A., & Deagle, B. E. (2021). Capturing open ocean biodiversity: Comparing environmental DNA metabarcoding to the continuous plankton recorder. Molecular ecology, 30(13), 3140-3157.	jgHCO2198	mlCOIintF	Pacific Ocean	-44.327694, 147.802833	marine	coordenadas_aprox
V4158A	Suter, L., Polanowski, A. M., Clarke, L. J., Kitchener, J. A., & Deagle, B. E. (2021). Capturing open ocean biodiversity: Comparing environmental DNA metabarcoding to the continuous plankton recorder. Molecular ecology, 30(13), 3140-3157.	jgHCO2198	mlCOIintF	Pacific Ocean	-44.327694, 147.802833	marine	coordenadas_aprox
V4159A	Suter, L., Polanowski, A. M., Clarke, L. J., Kitchener, J. A., & Deagle, B. E. (2021). Capturing open ocean biodiversity: Comparing environmental DNA metabarcoding to the continuous plankton recorder. Molecular ecology, 30(13), 3140-3157.	jgHCO2198	mlCOIintF	Pacific Ocean	-44.327694, 147.802833	marine	coordenadas_aprox
V4171A	Suter, L., Polanowski, A. M., Clarke, L. J., Kitchener, J. A., & Deagle, B. E. (2021). Capturing open ocean biodiversity: Comparing environmental DNA metabarcoding to the continuous plankton recorder. Molecular ecology, 30(13), 3140-3157.	jgHCO2198	mlCOIintF	Pacific Ocean	-44.327694, 147.802833	marine	coordenadas_aprox
V4172A	Suter, L., Polanowski, A. M., Clarke, L. J., Kitchener, J. A., & Deagle, B. E. (2021). Capturing open ocean biodiversity: Comparing environmental DNA metabarcoding to the continuous plankton recorder. Molecular ecology, 30(13), 3140-3157.	jgHCO2198	mlCOIintF	Pacific Ocean	-44.327694, 147.802833	marine	coordenadas_aprox
V4173A	Suter, L., Polanowski, A. M., Clarke, L. J., Kitchener, J. A., & Deagle, B. E. (2021). Capturing open ocean biodiversity: Comparing environmental DNA metabarcoding to the continuous plankton recorder. Molecular ecology, 30(13), 3140-3157.	jgHCO2198	mlCOIintF	Pacific Ocean	-44.327694, 147.802833	marine	coordenadas_aprox
V4174A	Suter, L., Polanowski, A. M., Clarke, L. J., Kitchener, J. A., & Deagle, B. E. (2021). Capturing open ocean biodiversity: Comparing environmental DNA metabarcoding to the continuous plankton recorder. Molecular ecology, 30(13), 3140-3157.	jgHCO2198	mlCOIintF	Pacific Ocean	-44.327694, 147.802833	marine	coordenadas_aprox
V4175A	Suter, L., Polanowski, A. M., Clarke, L. J., Kitchener, J. A., & Deagle, B. E. (2021). Capturing open ocean biodiversity: Comparing environmental DNA metabarcoding to the continuous plankton recorder. Molecular ecology, 30(13), 3140-3157.	jgHCO2198	mlCOIintF	Pacific Ocean	-44.327694, 147.802833	marine	coordenadas_aprox
V4176A	Suter, L., Polanowski, A. M., Clarke, L. J., Kitchener, J. A., & Deagle, B. E. (2021). Capturing open ocean biodiversity: Comparing environmental DNA metabarcoding to the continuous plankton recorder. Molecular ecology, 30(13), 3140-3157.	jgHCO2198	mlCOIintF	Pacific Ocean	-44.327694, 147.802833	marine	coordenadas_aprox
V4177A	Suter, L., Polanowski, A. M., Clarke, L. J., Kitchener, J. A., & Deagle, B. E. (2021). Capturing open ocean biodiversity: Comparing environmental DNA metabarcoding to the continuous plankton recorder. Molecular ecology, 30(13), 3140-3157.	jgHCO2198	mlCOIintF	Pacific Ocean	-44.327694, 147.802833	marine	coordenadas_aprox
V4178A	Suter, L., Polanowski, A. M., Clarke, L. J., Kitchener, J. A., & Deagle, B. E. (2021). Capturing open ocean biodiversity: Comparing environmental DNA metabarcoding to the continuous plankton recorder. Molecular ecology, 30(13), 3140-3157.	jgHCO2198	mlCOIintF	Pacific Ocean	-44.327694, 147.802833	marine	coordenadas_aprox
V4179A	Suter, L., Polanowski, A. M., Clarke, L. J., Kitchener, J. A., & Deagle, B. E. (2021). Capturing open ocean biodiversity: Comparing environmental DNA metabarcoding to the continuous plankton recorder. Molecular ecology, 30(13), 3140-3157.	jgHCO2198	mlCOIintF	Pacific Ocean	-44.327694, 147.802833	marine	coordenadas_aprox
V4180A	Suter, L., Polanowski, A. M., Clarke, L. J., Kitchener, J. A., & Deagle, B. E. (2021). Capturing open ocean biodiversity: Comparing environmental DNA metabarcoding to the continuous plankton recorder. Molecular ecology, 30(13), 3140-3157.	jgHCO2198	mlCOIintF	Pacific Ocean	-44.327694, 147.802833	marine	coordenadas_aprox
V4181A	Suter, L., Polanowski, A. M., Clarke, L. J., Kitchener, J. A., & Deagle, B. E. (2021). Capturing open ocean biodiversity: Comparing environmental DNA metabarcoding to the continuous plankton recorder. Molecular ecology, 30(13), 3140-3157.	jgHCO2198	mlCOIintF	Pacific Ocean	-44.327694, 147.802833	marine	coordenadas_aprox
V4182A	Suter, L., Polanowski, A. M., Clarke, L. J., Kitchener, J. A., & Deagle, B. E. (2021). Capturing open ocean biodiversity: Comparing environmental DNA metabarcoding to the continuous plankton recorder. Molecular ecology, 30(13), 3140-3157.	jgHCO2198	mlCOIintF	Pacific Ocean	-44.327694, 147.802833	marine	coordenadas_aprox
V4183A	Suter, L., Polanowski, A. M., Clarke, L. J., Kitchener, J. A., & Deagle, B. E. (2021). Capturing open ocean biodiversity: Comparing environmental DNA metabarcoding to the continuous plankton recorder. Molecular ecology, 30(13), 3140-3157.	jgHCO2198	mlCOIintF	Pacific Ocean	-44.327694, 147.802833	marine	coordenadas_aprox
V4184A	Suter, L., Polanowski, A. M., Clarke, L. J., Kitchener, J. A., & Deagle, B. E. (2021). Capturing open ocean biodiversity: Comparing environmental DNA metabarcoding to the continuous plankton recorder. Molecular ecology, 30(13), 3140-3157.	jgHCO2198	mlCOIintF	Pacific Ocean	-44.327694, 147.802833	marine	coordenadas_aprox
V4185A	Suter, L., Polanowski, A. M., Clarke, L. J., Kitchener, J. A., & Deagle, B. E. (2021). Capturing open ocean biodiversity: Comparing environmental DNA metabarcoding to the continuous plankton recorder. Molecular ecology, 30(13), 3140-3157.	jgHCO2198	mlCOIintF	Pacific Ocean	-44.327694, 147.802833	marine	coordenadas_aprox
V4186A	Suter, L., Polanowski, A. M., Clarke, L. J., Kitchener, J. A., & Deagle, B. E. (2021). Capturing open ocean biodiversity: Comparing environmental DNA metabarcoding to the continuous plankton recorder. Molecular ecology, 30(13), 3140-3157.	jgHCO2198	mlCOIintF	Pacific Ocean	-44.327694, 147.802833	marine	coordenadas_aprox
V4190A	Suter, L., Polanowski, A. M., Clarke, L. J., Kitchener, J. A., & Deagle, B. E. (2021). Capturing open ocean biodiversity: Comparing environmental DNA metabarcoding to the continuous plankton recorder. Molecular ecology, 30(13), 3140-3157.	jgHCO2198	mlCOIintF	Pacific Ocean	-44.327694, 147.802833	marine	coordenadas_aprox
V4040	Suter, L., Polanowski, A. M., Clarke, L. J., Kitchener, J. A., & Deagle, B. E. (2021). Capturing open ocean biodiversity: Comparing environmental DNA metabarcoding to the continuous plankton recorder. Molecular ecology, 30(13), 3140-3157.	jgHCO2198	mlCOIintF	Pacific Ocean	-44.327694, 147.802833	marine	coordenadas_aprox
V4041	Suter, L., Polanowski, A. M., Clarke, L. J., Kitchener, J. A., & Deagle, B. E. (2021). Capturing open ocean biodiversity: Comparing environmental DNA metabarcoding to the continuous plankton recorder. Molecular ecology, 30(13), 3140-3157.	jgHCO2198	mlCOIintF	Pacific Ocean	-44.327694, 147.802833	marine	coordenadas_aprox
V4042	Suter, L., Polanowski, A. M., Clarke, L. J., Kitchener, J. A., & Deagle, B. E. (2021). Capturing open ocean biodiversity: Comparing environmental DNA metabarcoding to the continuous plankton recorder. Molecular ecology, 30(13), 3140-3157.	jgHCO2198	mlCOIintF	Pacific Ocean	-44.327694, 147.802833	marine	coordenadas_aprox
V4044	Suter, L., Polanowski, A. M., Clarke, L. J., Kitchener, J. A., & Deagle, B. E. (2021). Capturing open ocean biodiversity: Comparing environmental DNA metabarcoding to the continuous plankton recorder. Molecular ecology, 30(13), 3140-3157.	jgHCO2198	mlCOIintF	Pacific Ocean	-44.327694, 147.802833	marine	coordenadas_aprox
V4045	Suter, L., Polanowski, A. M., Clarke, L. J., Kitchener, J. A., & Deagle, B. E. (2021). Capturing open ocean biodiversity: Comparing environmental DNA metabarcoding to the continuous plankton recorder. Molecular ecology, 30(13), 3140-3157.	jgHCO2198	mlCOIintF	Pacific Ocean	-44.327694, 147.802833	marine	coordenadas_aprox
V4046	Suter, L., Polanowski, A. M., Clarke, L. J., Kitchener, J. A., & Deagle, B. E. (2021). Capturing open ocean biodiversity: Comparing environmental DNA metabarcoding to the continuous plankton recorder. Molecular ecology, 30(13), 3140-3157.	jgHCO2198	mlCOIintF	Pacific Ocean	-44.327694, 147.802833	marine	coordenadas_aprox
V4048	Suter, L., Polanowski, A. M., Clarke, L. J., Kitchener, J. A., & Deagle, B. E. (2021). Capturing open ocean biodiversity: Comparing environmental DNA metabarcoding to the continuous plankton recorder. Molecular ecology, 30(13), 3140-3157.	jgHCO2198	mlCOIintF	Pacific Ocean	-44.327694, 147.802833	marine	coordenadas_aprox
V4049	Suter, L., Polanowski, A. M., Clarke, L. J., Kitchener, J. A., & Deagle, B. E. (2021). Capturing open ocean biodiversity: Comparing environmental DNA metabarcoding to the continuous plankton recorder. Molecular ecology, 30(13), 3140-3157.	jgHCO2198	mlCOIintF	Pacific Ocean	-44.327694, 147.802833	marine	coordenadas_aprox
V4050	Suter, L., Polanowski, A. M., Clarke, L. J., Kitchener, J. A., & Deagle, B. E. (2021). Capturing open ocean biodiversity: Comparing environmental DNA metabarcoding to the continuous plankton recorder. Molecular ecology, 30(13), 3140-3157.	jgHCO2198	mlCOIintF	Pacific Ocean	-44.327694, 147.802833	marine	coordenadas_aprox
V4052	Suter, L., Polanowski, A. M., Clarke, L. J., Kitchener, J. A., & Deagle, B. E. (2021). Capturing open ocean biodiversity: Comparing environmental DNA metabarcoding to the continuous plankton recorder. Molecular ecology, 30(13), 3140-3157.	jgHCO2198	mlCOIintF	Pacific Ocean	-44.327694, 147.802833	marine	coordenadas_aprox
V4053	Suter, L., Polanowski, A. M., Clarke, L. J., Kitchener, J. A., & Deagle, B. E. (2021). Capturing open ocean biodiversity: Comparing environmental DNA metabarcoding to the continuous plankton recorder. Molecular ecology, 30(13), 3140-3157.	jgHCO2198	mlCOIintF	Pacific Ocean	-44.327694, 147.802833	marine	coordenadas_aprox
V4054	Suter, L., Polanowski, A. M., Clarke, L. J., Kitchener, J. A., & Deagle, B. E. (2021). Capturing open ocean biodiversity: Comparing environmental DNA metabarcoding to the continuous plankton recorder. Molecular ecology, 30(13), 3140-3157.	jgHCO2198	mlCOIintF	Pacific Ocean	-44.327694, 147.802833	marine	coordenadas_aprox
V4055	Suter, L., Polanowski, A. M., Clarke, L. J., Kitchener, J. A., & Deagle, B. E. (2021). Capturing open ocean biodiversity: Comparing environmental DNA metabarcoding to the continuous plankton recorder. Molecular ecology, 30(13), 3140-3157.	jgHCO2198	mlCOIintF	Pacific Ocean	-44.327694, 147.802833	marine	coordenadas_aprox
V4056	Suter, L., Polanowski, A. M., Clarke, L. J., Kitchener, J. A., & Deagle, B. E. (2021). Capturing open ocean biodiversity: Comparing environmental DNA metabarcoding to the continuous plankton recorder. Molecular ecology, 30(13), 3140-3157.	jgHCO2198	mlCOIintF	Pacific Ocean	-44.327694, 147.802833	marine	coordenadas_aprox
V4058	Suter, L., Polanowski, A. M., Clarke, L. J., Kitchener, J. A., & Deagle, B. E. (2021). Capturing open ocean biodiversity: Comparing environmental DNA metabarcoding to the continuous plankton recorder. Molecular ecology, 30(13), 3140-3157.	jgHCO2198	mlCOIintF	Pacific Ocean	-44.327694, 147.802833	marine	coordenadas_aprox
V4059	Suter, L., Polanowski, A. M., Clarke, L. J., Kitchener, J. A., & Deagle, B. E. (2021). Capturing open ocean biodiversity: Comparing environmental DNA metabarcoding to the continuous plankton recorder. Molecular ecology, 30(13), 3140-3157.	jgHCO2198	mlCOIintF	Pacific Ocean	-44.327694, 147.802833	marine	coordenadas_aprox
V4064	Suter, L., Polanowski, A. M., Clarke, L. J., Kitchener, J. A., & Deagle, B. E. (2021). Capturing open ocean biodiversity: Comparing environmental DNA metabarcoding to the continuous plankton recorder. Molecular ecology, 30(13), 3140-3157.	jgHCO2198	mlCOIintF	Pacific Ocean	-44.327694, 147.802833	marine	coordenadas_aprox
V4065	Suter, L., Polanowski, A. M., Clarke, L. J., Kitchener, J. A., & Deagle, B. E. (2021). Capturing open ocean biodiversity: Comparing environmental DNA metabarcoding to the continuous plankton recorder. Molecular ecology, 30(13), 3140-3157.	jgHCO2198	mlCOIintF	Pacific Ocean	-44.327694, 147.802833	marine	coordenadas_aprox
V4066	Suter, L., Polanowski, A. M., Clarke, L. J., Kitchener, J. A., & Deagle, B. E. (2021). Capturing open ocean biodiversity: Comparing environmental DNA metabarcoding to the continuous plankton recorder. Molecular ecology, 30(13), 3140-3157.	jgHCO2198	mlCOIintF	Pacific Ocean	-44.327694, 147.802833	marine	coordenadas_aprox
V4068	Suter, L., Polanowski, A. M., Clarke, L. J., Kitchener, J. A., & Deagle, B. E. (2021). Capturing open ocean biodiversity: Comparing environmental DNA metabarcoding to the continuous plankton recorder. Molecular ecology, 30(13), 3140-3157.	jgHCO2198	mlCOIintF	Pacific Ocean	-44.327694, 147.802833	marine	coordenadas_aprox
V4069	Suter, L., Polanowski, A. M., Clarke, L. J., Kitchener, J. A., & Deagle, B. E. (2021). Capturing open ocean biodiversity: Comparing environmental DNA metabarcoding to the continuous plankton recorder. Molecular ecology, 30(13), 3140-3157.	jgHCO2198	mlCOIintF	Pacific Ocean	-44.327694, 147.802833	marine	coordenadas_aprox
V4070	Suter, L., Polanowski, A. M., Clarke, L. J., Kitchener, J. A., & Deagle, B. E. (2021). Capturing open ocean biodiversity: Comparing environmental DNA metabarcoding to the continuous plankton recorder. Molecular ecology, 30(13), 3140-3157.	jgHCO2198	mlCOIintF	Pacific Ocean	-44.327694, 147.802833	marine	coordenadas_aprox
V4071	Suter, L., Polanowski, A. M., Clarke, L. J., Kitchener, J. A., & Deagle, B. E. (2021). Capturing open ocean biodiversity: Comparing environmental DNA metabarcoding to the continuous plankton recorder. Molecular ecology, 30(13), 3140-3157.	jgHCO2198	mlCOIintF	Pacific Ocean	-44.327694, 147.802833	marine	coordenadas_aprox
V402	Suter, L., Polanowski, A. M., Clarke, L. J., Kitchener, J. A., & Deagle, B. E. (2021). Capturing open ocean biodiversity: Comparing environmental DNA metabarcoding to the continuous plankton recorder. Molecular ecology, 30(13), 3140-3157.	jgHCO2198	mlCOIintF	Pacific Ocean	-44.327694, 147.802833	marine	coordenadas_aprox
V403	Suter, L., Polanowski, A. M., Clarke, L. J., Kitchener, J. A., & Deagle, B. E. (2021). Capturing open ocean biodiversity: Comparing environmental DNA metabarcoding to the continuous plankton recorder. Molecular ecology, 30(13), 3140-3157.	jgHCO2198	mlCOIintF	Pacific Ocean	-44.327694, 147.802833	marine	coordenadas_aprox
V404	Suter, L., Polanowski, A. M., Clarke, L. J., Kitchener, J. A., & Deagle, B. E. (2021). Capturing open ocean biodiversity: Comparing environmental DNA metabarcoding to the continuous plankton recorder. Molecular ecology, 30(13), 3140-3157.	jgHCO2198	mlCOIintF	Pacific Ocean	-44.327694, 147.802833	marine	coordenadas_aprox
V405	Suter, L., Polanowski, A. M., Clarke, L. J., Kitchener, J. A., & Deagle, B. E. (2021). Capturing open ocean biodiversity: Comparing environmental DNA metabarcoding to the continuous plankton recorder. Molecular ecology, 30(13), 3140-3157.	jgHCO2198	mlCOIintF	Pacific Ocean	-44.327694, 147.802833	marine	coordenadas_aprox
V406	Suter, L., Polanowski, A. M., Clarke, L. J., Kitchener, J. A., & Deagle, B. E. (2021). Capturing open ocean biodiversity: Comparing environmental DNA metabarcoding to the continuous plankton recorder. Molecular ecology, 30(13), 3140-3157.	jgHCO2198	mlCOIintF	Pacific Ocean	-44.327694, 147.802833	marine	coordenadas_aprox
V407	Suter, L., Polanowski, A. M., Clarke, L. J., Kitchener, J. A., & Deagle, B. E. (2021). Capturing open ocean biodiversity: Comparing environmental DNA metabarcoding to the continuous plankton recorder. Molecular ecology, 30(13), 3140-3157.	jgHCO2198	mlCOIintF	Pacific Ocean	-44.327694, 147.802833	marine	coordenadas_aprox
V408	Suter, L., Polanowski, A. M., Clarke, L. J., Kitchener, J. A., & Deagle, B. E. (2021). Capturing open ocean biodiversity: Comparing environmental DNA metabarcoding to the continuous plankton recorder. Molecular ecology, 30(13), 3140-3157.	jgHCO2198	mlCOIintF	Pacific Ocean	-44.327694, 147.802833	marine	coordenadas_aprox
V409	Suter, L., Polanowski, A. M., Clarke, L. J., Kitchener, J. A., & Deagle, B. E. (2021). Capturing open ocean biodiversity: Comparing environmental DNA metabarcoding to the continuous plankton recorder. Molecular ecology, 30(13), 3140-3157.	jgHCO2198	mlCOIintF	Pacific Ocean	-44.327694, 147.802833	marine	coordenadas_aprox
V410	Suter, L., Polanowski, A. M., Clarke, L. J., Kitchener, J. A., & Deagle, B. E. (2021). Capturing open ocean biodiversity: Comparing environmental DNA metabarcoding to the continuous plankton recorder. Molecular ecology, 30(13), 3140-3157.	jgHCO2198	mlCOIintF	Pacific Ocean	-44.327694, 147.802833	marine	coordenadas_aprox
V411	Suter, L., Polanowski, A. M., Clarke, L. J., Kitchener, J. A., & Deagle, B. E. (2021). Capturing open ocean biodiversity: Comparing environmental DNA metabarcoding to the continuous plankton recorder. Molecular ecology, 30(13), 3140-3157.	jgHCO2198	mlCOIintF	Pacific Ocean	-44.327694, 147.802833	marine	coordenadas_aprox
V412	Suter, L., Polanowski, A. M., Clarke, L. J., Kitchener, J. A., & Deagle, B. E. (2021). Capturing open ocean biodiversity: Comparing environmental DNA metabarcoding to the continuous plankton recorder. Molecular ecology, 30(13), 3140-3157.	jgHCO2198	mlCOIintF	Pacific Ocean	-44.327694, 147.802833	marine	coordenadas_aprox
V413	Suter, L., Polanowski, A. M., Clarke, L. J., Kitchener, J. A., & Deagle, B. E. (2021). Capturing open ocean biodiversity: Comparing environmental DNA metabarcoding to the continuous plankton recorder. Molecular ecology, 30(13), 3140-3157.	jgHCO2198	mlCOIintF	Pacific Ocean	-44.327694, 147.802833	marine	coordenadas_aprox
V414	Suter, L., Polanowski, A. M., Clarke, L. J., Kitchener, J. A., & Deagle, B. E. (2021). Capturing open ocean biodiversity: Comparing environmental DNA metabarcoding to the continuous plankton recorder. Molecular ecology, 30(13), 3140-3157.	jgHCO2198	mlCOIintF	Pacific Ocean	-44.327694, 147.802833	marine	coordenadas_aprox
V415	Suter, L., Polanowski, A. M., Clarke, L. J., Kitchener, J. A., & Deagle, B. E. (2021). Capturing open ocean biodiversity: Comparing environmental DNA metabarcoding to the continuous plankton recorder. Molecular ecology, 30(13), 3140-3157.	jgHCO2198	mlCOIintF	Pacific Ocean	-44.327694, 147.802833	marine	coordenadas_aprox
V416	Suter, L., Polanowski, A. M., Clarke, L. J., Kitchener, J. A., & Deagle, B. E. (2021). Capturing open ocean biodiversity: Comparing environmental DNA metabarcoding to the continuous plankton recorder. Molecular ecology, 30(13), 3140-3157.	jgHCO2198	mlCOIintF	Pacific Ocean	-44.327694, 147.802833	marine	coordenadas_aprox
V418	Suter, L., Polanowski, A. M., Clarke, L. J., Kitchener, J. A., & Deagle, B. E. (2021). Capturing open ocean biodiversity: Comparing environmental DNA metabarcoding to the continuous plankton recorder. Molecular ecology, 30(13), 3140-3157.	jgHCO2198	mlCOIintF	Pacific Ocean	-44.327694, 147.802833	marine	coordenadas_aprox
V419	Suter, L., Polanowski, A. M., Clarke, L. J., Kitchener, J. A., & Deagle, B. E. (2021). Capturing open ocean biodiversity: Comparing environmental DNA metabarcoding to the continuous plankton recorder. Molecular ecology, 30(13), 3140-3157.	jgHCO2198	mlCOIintF	Pacific Ocean	-44.327694, 147.802833	marine	coordenadas_aprox
V420	Suter, L., Polanowski, A. M., Clarke, L. J., Kitchener, J. A., & Deagle, B. E. (2021). Capturing open ocean biodiversity: Comparing environmental DNA metabarcoding to the continuous plankton recorder. Molecular ecology, 30(13), 3140-3157.	jgHCO2198	mlCOIintF	Pacific Ocean	-44.327694, 147.802833	marine	coordenadas_aprox
V421	Suter, L., Polanowski, A. M., Clarke, L. J., Kitchener, J. A., & Deagle, B. E. (2021). Capturing open ocean biodiversity: Comparing environmental DNA metabarcoding to the continuous plankton recorder. Molecular ecology, 30(13), 3140-3157.	jgHCO2198	mlCOIintF	Pacific Ocean	-44.327694, 147.802833	marine	coordenadas_aprox
V422	Suter, L., Polanowski, A. M., Clarke, L. J., Kitchener, J. A., & Deagle, B. E. (2021). Capturing open ocean biodiversity: Comparing environmental DNA metabarcoding to the continuous plankton recorder. Molecular ecology, 30(13), 3140-3157.	jgHCO2198	mlCOIintF	Pacific Ocean	-44.327694, 147.802833	marine	coordenadas_aprox
V423	Suter, L., Polanowski, A. M., Clarke, L. J., Kitchener, J. A., & Deagle, B. E. (2021). Capturing open ocean biodiversity: Comparing environmental DNA metabarcoding to the continuous plankton recorder. Molecular ecology, 30(13), 3140-3157.	jgHCO2198	mlCOIintF	Pacific Ocean	-44.327694, 147.802833	marine	coordenadas_aprox
X001V4004A	Suter, L., Polanowski, A. M., Clarke, L. J., Kitchener, J. A., & Deagle, B. E. (2021). Capturing open ocean biodiversity: Comparing environmental DNA metabarcoding to the continuous plankton recorder. Molecular ecology, 30(13), 3140-3157.	jgHCO2198	mlCOIintF	Pacific Ocean	-44.327694, 147.802833	marine	coordenadas_aprox
X002V4012A	Suter, L., Polanowski, A. M., Clarke, L. J., Kitchener, J. A., & Deagle, B. E. (2021). Capturing open ocean biodiversity: Comparing environmental DNA metabarcoding to the continuous plankton recorder. Molecular ecology, 30(13), 3140-3157.	jgHCO2198	mlCOIintF	Pacific Ocean	-44.327694, 147.802833	marine	coordenadas_aprox
X003V4020A	Suter, L., Polanowski, A. M., Clarke, L. J., Kitchener, J. A., & Deagle, B. E. (2021). Capturing open ocean biodiversity: Comparing environmental DNA metabarcoding to the continuous plankton recorder. Molecular ecology, 30(13), 3140-3157.	jgHCO2198	mlCOIintF	Pacific Ocean	-44.327694, 147.802833	marine	coordenadas_aprox
X004V4028A	Suter, L., Polanowski, A. M., Clarke, L. J., Kitchener, J. A., & Deagle, B. E. (2021). Capturing open ocean biodiversity: Comparing environmental DNA metabarcoding to the continuous plankton recorder. Molecular ecology, 30(13), 3140-3157.	jgHCO2198	mlCOIintF	Pacific Ocean	-44.327694, 147.802833	marine	coordenadas_aprox
X005V4036A	Suter, L., Polanowski, A. M., Clarke, L. J., Kitchener, J. A., & Deagle, B. E. (2021). Capturing open ocean biodiversity: Comparing environmental DNA metabarcoding to the continuous plankton recorder. Molecular ecology, 30(13), 3140-3157.	jgHCO2198	mlCOIintF	Pacific Ocean	-44.327694, 147.802833	marine	coordenadas_aprox
X006V4044A	Suter, L., Polanowski, A. M., Clarke, L. J., Kitchener, J. A., & Deagle, B. E. (2021). Capturing open ocean biodiversity: Comparing environmental DNA metabarcoding to the continuous plankton recorder. Molecular ecology, 30(13), 3140-3157.	jgHCO2198	mlCOIintF	Pacific Ocean	-44.327694, 147.802833	marine	coordenadas_aprox
X007V4052A	Suter, L., Polanowski, A. M., Clarke, L. J., Kitchener, J. A., & Deagle, B. E. (2021). Capturing open ocean biodiversity: Comparing environmental DNA metabarcoding to the continuous plankton recorder. Molecular ecology, 30(13), 3140-3157.	jgHCO2198	mlCOIintF	Pacific Ocean	-44.327694, 147.802833	marine	coordenadas_aprox
X010V4143A	Suter, L., Polanowski, A. M., Clarke, L. J., Kitchener, J. A., & Deagle, B. E. (2021). Capturing open ocean biodiversity: Comparing environmental DNA metabarcoding to the continuous plankton recorder. Molecular ecology, 30(13), 3140-3157.	jgHCO2198	mlCOIintF	Pacific Ocean	-44.327694, 147.802833	marine	coordenadas_aprox
X011V4151A	Suter, L., Polanowski, A. M., Clarke, L. J., Kitchener, J. A., & Deagle, B. E. (2021). Capturing open ocean biodiversity: Comparing environmental DNA metabarcoding to the continuous plankton recorder. Molecular ecology, 30(13), 3140-3157.	jgHCO2198	mlCOIintF	Pacific Ocean	-44.327694, 147.802833	marine	coordenadas_aprox
X012V4159A	Suter, L., Polanowski, A. M., Clarke, L. J., Kitchener, J. A., & Deagle, B. E. (2021). Capturing open ocean biodiversity: Comparing environmental DNA metabarcoding to the continuous plankton recorder. Molecular ecology, 30(13), 3140-3157.	jgHCO2198	mlCOIintF	Pacific Ocean	-44.327694, 147.802833	marine	coordenadas_aprox
X013V4167A	Suter, L., Polanowski, A. M., Clarke, L. J., Kitchener, J. A., & Deagle, B. E. (2021). Capturing open ocean biodiversity: Comparing environmental DNA metabarcoding to the continuous plankton recorder. Molecular ecology, 30(13), 3140-3157.	jgHCO2198	mlCOIintF	Pacific Ocean	-44.327694, 147.802833	marine	coordenadas_aprox
X014V4175A	Suter, L., Polanowski, A. M., Clarke, L. J., Kitchener, J. A., & Deagle, B. E. (2021). Capturing open ocean biodiversity: Comparing environmental DNA metabarcoding to the continuous plankton recorder. Molecular ecology, 30(13), 3140-3157.	jgHCO2198	mlCOIintF	Pacific Ocean	-44.327694, 147.802833	marine	coordenadas_aprox
X015V4183A	Suter, L., Polanowski, A. M., Clarke, L. J., Kitchener, J. A., & Deagle, B. E. (2021). Capturing open ocean biodiversity: Comparing environmental DNA metabarcoding to the continuous plankton recorder. Molecular ecology, 30(13), 3140-3157.	jgHCO2198	mlCOIintF	Pacific Ocean	-44.327694, 147.802833	marine	coordenadas_aprox
X028V4166A	Suter, L., Polanowski, A. M., Clarke, L. J., Kitchener, J. A., & Deagle, B. E. (2021). Capturing open ocean biodiversity: Comparing environmental DNA metabarcoding to the continuous plankton recorder. Molecular ecology, 30(13), 3140-3157.	jgHCO2198	mlCOIintF	Pacific Ocean	-44.327694, 147.802833	marine	coordenadas_aprox
X029V4167A	Suter, L., Polanowski, A. M., Clarke, L. J., Kitchener, J. A., & Deagle, B. E. (2021). Capturing open ocean biodiversity: Comparing environmental DNA metabarcoding to the continuous plankton recorder. Molecular ecology, 30(13), 3140-3157.	jgHCO2198	mlCOIintF	Pacific Ocean	-44.327694, 147.802833	marine	coordenadas_aprox
X030V4168A	Suter, L., Polanowski, A. M., Clarke, L. J., Kitchener, J. A., & Deagle, B. E. (2021). Capturing open ocean biodiversity: Comparing environmental DNA metabarcoding to the continuous plankton recorder. Molecular ecology, 30(13), 3140-3157.	jgHCO2198	mlCOIintF	Pacific Ocean	-44.327694, 147.802833	marine	coordenadas_aprox
X031V4169A	Suter, L., Polanowski, A. M., Clarke, L. J., Kitchener, J. A., & Deagle, B. E. (2021). Capturing open ocean biodiversity: Comparing environmental DNA metabarcoding to the continuous plankton recorder. Molecular ecology, 30(13), 3140-3157.	jgHCO2198	mlCOIintF	Pacific Ocean	-44.327694, 147.802833	marine	coordenadas_aprox
X032V4170A	Suter, L., Polanowski, A. M., Clarke, L. J., Kitchener, J. A., & Deagle, B. E. (2021). Capturing open ocean biodiversity: Comparing environmental DNA metabarcoding to the continuous plankton recorder. Molecular ecology, 30(13), 3140-3157.	jgHCO2198	mlCOIintF	Pacific Ocean	-44.327694, 147.802833	marine	coordenadas_aprox
X039CBR501	Suter, L., Polanowski, A. M., Clarke, L. J., Kitchener, J. A., & Deagle, B. E. (2021). Capturing open ocean biodiversity: Comparing environmental DNA metabarcoding to the continuous plankton recorder. Molecular ecology, 30(13), 3140-3157.	jgHCO2198	mlCOIintF	Pacific Ocean	-44.327694, 147.802833	marine	coordenadas_aprox
X040CBR502	Suter, L., Polanowski, A. M., Clarke, L. J., Kitchener, J. A., & Deagle, B. E. (2021). Capturing open ocean biodiversity: Comparing environmental DNA metabarcoding to the continuous plankton recorder. Molecular ecology, 30(13), 3140-3157.	jgHCO2198	mlCOIintF	Pacific Ocean	-44.327694, 147.802833	marine	coordenadas_aprox
X041CBR503	Suter, L., Polanowski, A. M., Clarke, L. J., Kitchener, J. A., & Deagle, B. E. (2021). Capturing open ocean biodiversity: Comparing environmental DNA metabarcoding to the continuous plankton recorder. Molecular ecology, 30(13), 3140-3157.	jgHCO2198	mlCOIintF	Pacific Ocean	-44.327694, 147.802833	marine	coordenadas_aprox
X042CBR601	Suter, L., Polanowski, A. M., Clarke, L. J., Kitchener, J. A., & Deagle, B. E. (2021). Capturing open ocean biodiversity: Comparing environmental DNA metabarcoding to the continuous plankton recorder. Molecular ecology, 30(13), 3140-3157.	jgHCO2198	mlCOIintF	Pacific Ocean	-44.327694, 147.802833	marine	coordenadas_aprox
X043CBR602	Suter, L., Polanowski, A. M., Clarke, L. J., Kitchener, J. A., & Deagle, B. E. (2021). Capturing open ocean biodiversity: Comparing environmental DNA metabarcoding to the continuous plankton recorder. Molecular ecology, 30(13), 3140-3157.	jgHCO2198	mlCOIintF	Pacific Ocean	-44.327694, 147.802833	marine	coordenadas_aprox
X044CBR603	Suter, L., Polanowski, A. M., Clarke, L. J., Kitchener, J. A., & Deagle, B. E. (2021). Capturing open ocean biodiversity: Comparing environmental DNA metabarcoding to the continuous plankton recorder. Molecular ecology, 30(13), 3140-3157.	jgHCO2198	mlCOIintF	Pacific Ocean	-44.327694, 147.802833	marine	coordenadas_aprox
X045CBR701	Suter, L., Polanowski, A. M., Clarke, L. J., Kitchener, J. A., & Deagle, B. E. (2021). Capturing open ocean biodiversity: Comparing environmental DNA metabarcoding to the continuous plankton recorder. Molecular ecology, 30(13), 3140-3157.	jgHCO2198	mlCOIintF	Pacific Ocean	-44.327694, 147.802833	marine	coordenadas_aprox
X046CBR702	Suter, L., Polanowski, A. M., Clarke, L. J., Kitchener, J. A., & Deagle, B. E. (2021). Capturing open ocean biodiversity: Comparing environmental DNA metabarcoding to the continuous plankton recorder. Molecular ecology, 30(13), 3140-3157.	jgHCO2198	mlCOIintF	Pacific Ocean	-44.327694, 147.802833	marine	coordenadas_aprox
X047CBR703	Suter, L., Polanowski, A. M., Clarke, L. J., Kitchener, J. A., & Deagle, B. E. (2021). Capturing open ocean biodiversity: Comparing environmental DNA metabarcoding to the continuous plankton recorder. Molecular ecology, 30(13), 3140-3157.	jgHCO2198	mlCOIintF	Pacific Ocean	-44.327694, 147.802833	marine	coordenadas_aprox
X048PCRNve	Suter, L., Polanowski, A. M., Clarke, L. J., Kitchener, J. A., & Deagle, B. E. (2021). Capturing open ocean biodiversity: Comparing environmental DNA metabarcoding to the continuous plankton recorder. Molecular ecology, 30(13), 3140-3157.	jgHCO2198	mlCOIintF	Pacific Ocean	-44.327694, 147.802833	marine	coordenadas_aprox
SRR8128398	Jeunen, G. J., Knapp, M., Spencer, H. G., Lamare, M. D., Taylor, H. R., Stat, M., ... & Gemmell, N. J. (2019). Environmental DNA (eDNA) metabarcoding reveals strong discrimination among diverse marine habitats connected by water movement. Molecular Ecology Resources, 19(2), 426-438.	jgHCO2198	mlCOIintF	New Zealand	-45.781894, 170.712582	marine
SRR8128399	Jeunen, G. J., Knapp, M., Spencer, H. G., Lamare, M. D., Taylor, H. R., Stat, M., ... & Gemmell, N. J. (2019). Environmental DNA (eDNA) metabarcoding reveals strong discrimination among diverse marine habitats connected by water movement. Molecular Ecology Resources, 19(2), 426-438.	jgHCO2198	mlCOIintF	New Zealand	-45.781894, 170.712582	marine
SRR8128400	Jeunen, G. J., Knapp, M., Spencer, H. G., Lamare, M. D., Taylor, H. R., Stat, M., ... & Gemmell, N. J. (2019). Environmental DNA (eDNA) metabarcoding reveals strong discrimination among diverse marine habitats connected by water movement. Molecular Ecology Resources, 19(2), 426-438.	jgHCO2198	mlCOIintF	New Zealand	-45.776183, 170.711853	marine
SRR8128401	Jeunen, G. J., Knapp, M., Spencer, H. G., Lamare, M. D., Taylor, H. R., Stat, M., ... & Gemmell, N. J. (2019). Environmental DNA (eDNA) metabarcoding reveals strong discrimination among diverse marine habitats connected by water movement. Molecular Ecology Resources, 19(2), 426-438.	jgHCO2198	mlCOIintF	New Zealand	-45.781894, 170.712582	marine
SRR8128402	Jeunen, G. J., Knapp, M., Spencer, H. G., Lamare, M. D., Taylor, H. R., Stat, M., ... & Gemmell, N. J. (2019). Environmental DNA (eDNA) metabarcoding reveals strong discrimination among diverse marine habitats connected by water movement. Molecular Ecology Resources, 19(2), 426-438.	jgHCO2198	mlCOIintF	New Zealand	-45.781894, 170.712582	marine
SRR8128403	Jeunen, G. J., Knapp, M., Spencer, H. G., Lamare, M. D., Taylor, H. R., Stat, M., ... & Gemmell, N. J. (2019). Environmental DNA (eDNA) metabarcoding reveals strong discrimination among diverse marine habitats connected by water movement. Molecular Ecology Resources, 19(2), 426-438.	jgHCO2198	mlCOIintF	New Zealand	-45.781894, 170.712582	marine
SRR8128404	Jeunen, G. J., Knapp, M., Spencer, H. G., Lamare, M. D., Taylor, H. R., Stat, M., ... & Gemmell, N. J. (2019). Environmental DNA (eDNA) metabarcoding reveals strong discrimination among diverse marine habitats connected by water movement. Molecular Ecology Resources, 19(2), 426-438.	jgHCO2198	mlCOIintF	New Zealand	-45.776183, 170.711853	marine
SRR8128405	Jeunen, G. J., Knapp, M., Spencer, H. G., Lamare, M. D., Taylor, H. R., Stat, M., ... & Gemmell, N. J. (2019). Environmental DNA (eDNA) metabarcoding reveals strong discrimination among diverse marine habitats connected by water movement. Molecular Ecology Resources, 19(2), 426-438.	jgHCO2198	mlCOIintF	New Zealand	-45.776183, 170.711853	marine
SRR8128406	Jeunen, G. J., Knapp, M., Spencer, H. G., Lamare, M. D., Taylor, H. R., Stat, M., ... & Gemmell, N. J. (2019). Environmental DNA (eDNA) metabarcoding reveals strong discrimination among diverse marine habitats connected by water movement. Molecular Ecology Resources, 19(2), 426-438.	jgHCO2198	mlCOIintF	New Zealand	-45.776183, 170.711853	marine
SRR8128407	Jeunen, G. J., Knapp, M., Spencer, H. G., Lamare, M. D., Taylor, H. R., Stat, M., ... & Gemmell, N. J. (2019). Environmental DNA (eDNA) metabarcoding reveals strong discrimination among diverse marine habitats connected by water movement. Molecular Ecology Resources, 19(2), 426-438.	jgHCO2198	mlCOIintF	New Zealand	-45.776183, 170.711853	marine
SRR8128412	Jeunen, G. J., Knapp, M., Spencer, H. G., Lamare, M. D., Taylor, H. R., Stat, M., ... & Gemmell, N. J. (2019). Environmental DNA (eDNA) metabarcoding reveals strong discrimination among diverse marine habitats connected by water movement. Molecular Ecology Resources, 19(2), 426-438.	jgHCO2198	mlCOIintF	New Zealand	-45.771141, 170.700899	marine
SRR8128414	Jeunen, G. J., Knapp, M., Spencer, H. G., Lamare, M. D., Taylor, H. R., Stat, M., ... & Gemmell, N. J. (2019). Environmental DNA (eDNA) metabarcoding reveals strong discrimination among diverse marine habitats connected by water movement. Molecular Ecology Resources, 19(2), 426-438.	jgHCO2198	mlCOIintF	New Zealand	-45.783038, 170.713116	marine
SRR8128416	Jeunen, G. J., Knapp, M., Spencer, H. G., Lamare, M. D., Taylor, H. R., Stat, M., ... & Gemmell, N. J. (2019). Environmental DNA (eDNA) metabarcoding reveals strong discrimination among diverse marine habitats connected by water movement. Molecular Ecology Resources, 19(2), 426-438.	jgHCO2198	mlCOIintF	New Zealand	-45.783038, 170.713116	marine
SRR8128417	Jeunen, G. J., Knapp, M., Spencer, H. G., Lamare, M. D., Taylor, H. R., Stat, M., ... & Gemmell, N. J. (2019). Environmental DNA (eDNA) metabarcoding reveals strong discrimination among diverse marine habitats connected by water movement. Molecular Ecology Resources, 19(2), 426-438.	jgHCO2198	mlCOIintF	New Zealand	-45.783038, 170.713116	marine
SRR8128424	Jeunen, G. J., Knapp, M., Spencer, H. G., Lamare, M. D., Taylor, H. R., Stat, M., ... & Gemmell, N. J. (2019). Environmental DNA (eDNA) metabarcoding reveals strong discrimination among diverse marine habitats connected by water movement. Molecular Ecology Resources, 19(2), 426-438.	jgHCO2198	mlCOIintF	New Zealand	-45.783038, 170.713116	marine
SRR8128425	Jeunen, G. J., Knapp, M., Spencer, H. G., Lamare, M. D., Taylor, H. R., Stat, M., ... & Gemmell, N. J. (2019). Environmental DNA (eDNA) metabarcoding reveals strong discrimination among diverse marine habitats connected by water movement. Molecular Ecology Resources, 19(2), 426-438.	jgHCO2198	mlCOIintF	New Zealand	-45.783038, 170.713116	marine
SRR8128427	Jeunen, G. J., Knapp, M., Spencer, H. G., Lamare, M. D., Taylor, H. R., Stat, M., ... & Gemmell, N. J. (2019). Environmental DNA (eDNA) metabarcoding reveals strong discrimination among diverse marine habitats connected by water movement. Molecular Ecology Resources, 19(2), 426-438.	jgHCO2198	mlCOIintF	New Zealand	-45.770680, 170.719641	marine
SRR8128428	Jeunen, G. J., Knapp, M., Spencer, H. G., Lamare, M. D., Taylor, H. R., Stat, M., ... & Gemmell, N. J. (2019). Environmental DNA (eDNA) metabarcoding reveals strong discrimination among diverse marine habitats connected by water movement. Molecular Ecology Resources, 19(2), 426-438.	jgHCO2198	mlCOIintF	New Zealand	-45.770680, 170.719641	marine
SRR8128430	Jeunen, G. J., Knapp, M., Spencer, H. G., Lamare, M. D., Taylor, H. R., Stat, M., ... & Gemmell, N. J. (2019). Environmental DNA (eDNA) metabarcoding reveals strong discrimination among diverse marine habitats connected by water movement. Molecular Ecology Resources, 19(2), 426-438.	jgHCO2198	mlCOIintF	New Zealand	-45.773568, 170.715362	marine
SRR8128431	Jeunen, G. J., Knapp, M., Spencer, H. G., Lamare, M. D., Taylor, H. R., Stat, M., ... & Gemmell, N. J. (2019). Environmental DNA (eDNA) metabarcoding reveals strong discrimination among diverse marine habitats connected by water movement. Molecular Ecology Resources, 19(2), 426-438.	jgHCO2198	mlCOIintF	New Zealand	-45.773568, 170.715362	marine
SRR8128432	Jeunen, G. J., Knapp, M., Spencer, H. G., Lamare, M. D., Taylor, H. R., Stat, M., ... & Gemmell, N. J. (2019). Environmental DNA (eDNA) metabarcoding reveals strong discrimination among diverse marine habitats connected by water movement. Molecular Ecology Resources, 19(2), 426-438.	jgHCO2198	mlCOIintF	New Zealand	-45.773568, 170.715362	marine
SRR8128433	Jeunen, G. J., Knapp, M., Spencer, H. G., Lamare, M. D., Taylor, H. R., Stat, M., ... & Gemmell, N. J. (2019). Environmental DNA (eDNA) metabarcoding reveals strong discrimination among diverse marine habitats connected by water movement. Molecular Ecology Resources, 19(2), 426-438.	jgHCO2198	mlCOIintF	New Zealand	-45.773568, 170.715362	marine
SRR8128434	Jeunen, G. J., Knapp, M., Spencer, H. G., Lamare, M. D., Taylor, H. R., Stat, M., ... & Gemmell, N. J. (2019). Environmental DNA (eDNA) metabarcoding reveals strong discrimination among diverse marine habitats connected by water movement. Molecular Ecology Resources, 19(2), 426-438.	jgHCO2198	mlCOIintF	New Zealand	-45.770680, 170.719641	marine
A1-1-COI	Rossouw, E. I., Landschoff, J., Ndhlovu, A., Neef, G., Miya, M., Courtaillac, K. L., ... & von der Heyden, S. (2024). Detecting kelp-forest associated metazoan biodiversity with eDNA metabarcoding. npj Biodiversity, 3(1), 4.	jgHCO2198	mlCOIintF	South Africa	-34.295306, 18.813889	marine
A1-2-COI	Rossouw, E. I., Landschoff, J., Ndhlovu, A., Neef, G., Miya, M., Courtaillac, K. L., ... & von der Heyden, S. (2024). Detecting kelp-forest associated metazoan biodiversity with eDNA metabarcoding. npj Biodiversity, 3(1), 4.	jgHCO2198	mlCOIintF	South Africa	-34.295306, 18.813889	marine
A1-3-COI	Rossouw, E. I., Landschoff, J., Ndhlovu, A., Neef, G., Miya, M., Courtaillac, K. L., ... & von der Heyden, S. (2024). Detecting kelp-forest associated metazoan biodiversity with eDNA metabarcoding. npj Biodiversity, 3(1), 4.	jgHCO2198	mlCOIintF	South Africa	-34.295306, 18.813889	marine
A2-1-COI	Rossouw, E. I., Landschoff, J., Ndhlovu, A., Neef, G., Miya, M., Courtaillac, K. L., ... & von der Heyden, S. (2024). Detecting kelp-forest associated metazoan biodiversity with eDNA metabarcoding. npj Biodiversity, 3(1), 4.	jgHCO2198	mlCOIintF	South Africa	-34.295306, 18.813889	marine
A2-2-COI	Rossouw, E. I., Landschoff, J., Ndhlovu, A., Neef, G., Miya, M., Courtaillac, K. L., ... & von der Heyden, S. (2024). Detecting kelp-forest associated metazoan biodiversity with eDNA metabarcoding. npj Biodiversity, 3(1), 4.	jgHCO2198	mlCOIintF	South Africa	-34.295306, 18.813889	marine
A2-3-COI	Rossouw, E. I., Landschoff, J., Ndhlovu, A., Neef, G., Miya, M., Courtaillac, K. L., ... & von der Heyden, S. (2024). Detecting kelp-forest associated metazoan biodiversity with eDNA metabarcoding. npj Biodiversity, 3(1), 4.	jgHCO2198	mlCOIintF	South Africa	-34.295306, 18.813889	marine
A3-1-COI	Rossouw, E. I., Landschoff, J., Ndhlovu, A., Neef, G., Miya, M., Courtaillac, K. L., ... & von der Heyden, S. (2024). Detecting kelp-forest associated metazoan biodiversity with eDNA metabarcoding. npj Biodiversity, 3(1), 4.	jgHCO2198	mlCOIintF	South Africa	-34.295306, 18.813889	marine
A3-2-COI	Rossouw, E. I., Landschoff, J., Ndhlovu, A., Neef, G., Miya, M., Courtaillac, K. L., ... & von der Heyden, S. (2024). Detecting kelp-forest associated metazoan biodiversity with eDNA metabarcoding. npj Biodiversity, 3(1), 4.	jgHCO2198	mlCOIintF	South Africa	-34.295306, 18.813889	marine
A3-3-COI	Rossouw, E. I., Landschoff, J., Ndhlovu, A., Neef, G., Miya, M., Courtaillac, K. L., ... & von der Heyden, S. (2024). Detecting kelp-forest associated metazoan biodiversity with eDNA metabarcoding. npj Biodiversity, 3(1), 4.	jgHCO2198	mlCOIintF	South Africa	-34.295306, 18.813889	marine
A4-1-COI	Rossouw, E. I., Landschoff, J., Ndhlovu, A., Neef, G., Miya, M., Courtaillac, K. L., ... & von der Heyden, S. (2024). Detecting kelp-forest associated metazoan biodiversity with eDNA metabarcoding. npj Biodiversity, 3(1), 4.	jgHCO2198	mlCOIintF	South Africa	-34.295306, 18.813889	marine
A4-2-COI	Rossouw, E. I., Landschoff, J., Ndhlovu, A., Neef, G., Miya, M., Courtaillac, K. L., ... & von der Heyden, S. (2024). Detecting kelp-forest associated metazoan biodiversity with eDNA metabarcoding. npj Biodiversity, 3(1), 4.	jgHCO2198	mlCOIintF	South Africa	-34.295306, 18.813889	marine
A4-3-COI	Rossouw, E. I., Landschoff, J., Ndhlovu, A., Neef, G., Miya, M., Courtaillac, K. L., ... & von der Heyden, S. (2024). Detecting kelp-forest associated metazoan biodiversity with eDNA metabarcoding. npj Biodiversity, 3(1), 4.	jgHCO2198	mlCOIintF	South Africa	-34.295306, 18.813889	marine
A5-1-COI	Rossouw, E. I., Landschoff, J., Ndhlovu, A., Neef, G., Miya, M., Courtaillac, K. L., ... & von der Heyden, S. (2024). Detecting kelp-forest associated metazoan biodiversity with eDNA metabarcoding. npj Biodiversity, 3(1), 4.	jgHCO2198	mlCOIintF	South Africa	-34.295306, 18.813889	marine
A5-2-COI	Rossouw, E. I., Landschoff, J., Ndhlovu, A., Neef, G., Miya, M., Courtaillac, K. L., ... & von der Heyden, S. (2024). Detecting kelp-forest associated metazoan biodiversity with eDNA metabarcoding. npj Biodiversity, 3(1), 4.	jgHCO2198	mlCOIintF	South Africa	-34.295306, 18.813889	marine
A5-3-COI	Rossouw, E. I., Landschoff, J., Ndhlovu, A., Neef, G., Miya, M., Courtaillac, K. L., ... & von der Heyden, S. (2024). Detecting kelp-forest associated metazoan biodiversity with eDNA metabarcoding. npj Biodiversity, 3(1), 4.	jgHCO2198	mlCOIintF	South Africa	-34.295306, 18.813889	marine
A6-1-COI	Rossouw, E. I., Landschoff, J., Ndhlovu, A., Neef, G., Miya, M., Courtaillac, K. L., ... & von der Heyden, S. (2024). Detecting kelp-forest associated metazoan biodiversity with eDNA metabarcoding. npj Biodiversity, 3(1), 4.	jgHCO2198	mlCOIintF	South Africa	-34.295306, 18.813889	marine
A6-2-COI	Rossouw, E. I., Landschoff, J., Ndhlovu, A., Neef, G., Miya, M., Courtaillac, K. L., ... & von der Heyden, S. (2024). Detecting kelp-forest associated metazoan biodiversity with eDNA metabarcoding. npj Biodiversity, 3(1), 4.	jgHCO2198	mlCOIintF	South Africa	-34.295306, 18.813889	marine
A6-3-COI	Rossouw, E. I., Landschoff, J., Ndhlovu, A., Neef, G., Miya, M., Courtaillac, K. L., ... & von der Heyden, S. (2024). Detecting kelp-forest associated metazoan biodiversity with eDNA metabarcoding. npj Biodiversity, 3(1), 4.	jgHCO2198	mlCOIintF	South Africa	-34.295306, 18.813889	marine
B1-1-COI	Rossouw, E. I., Landschoff, J., Ndhlovu, A., Neef, G., Miya, M., Courtaillac, K. L., ... & von der Heyden, S. (2024). Detecting kelp-forest associated metazoan biodiversity with eDNA metabarcoding. npj Biodiversity, 3(1), 4.	jgHCO2198	mlCOIintF	South Africa	-34.295306, 18.813889	marine
B1-2-COI	Rossouw, E. I., Landschoff, J., Ndhlovu, A., Neef, G., Miya, M., Courtaillac, K. L., ... & von der Heyden, S. (2024). Detecting kelp-forest associated metazoan biodiversity with eDNA metabarcoding. npj Biodiversity, 3(1), 4.	jgHCO2198	mlCOIintF	South Africa	-34.295306, 18.813889	marine
B1-3-COI	Rossouw, E. I., Landschoff, J., Ndhlovu, A., Neef, G., Miya, M., Courtaillac, K. L., ... & von der Heyden, S. (2024). Detecting kelp-forest associated metazoan biodiversity with eDNA metabarcoding. npj Biodiversity, 3(1), 4.	jgHCO2198	mlCOIintF	South Africa	-34.295306, 18.813889	marine
B2-1-COI	Rossouw, E. I., Landschoff, J., Ndhlovu, A., Neef, G., Miya, M., Courtaillac, K. L., ... & von der Heyden, S. (2024). Detecting kelp-forest associated metazoan biodiversity with eDNA metabarcoding. npj Biodiversity, 3(1), 4.	jgHCO2198	mlCOIintF	South Africa	-34.295306, 18.813889	marine
B3-2-COI	Rossouw, E. I., Landschoff, J., Ndhlovu, A., Neef, G., Miya, M., Courtaillac, K. L., ... & von der Heyden, S. (2024). Detecting kelp-forest associated metazoan biodiversity with eDNA metabarcoding. npj Biodiversity, 3(1), 4.	jgHCO2198	mlCOIintF	South Africa	-34.295306, 18.813889	marine
B5-3-COI	Rossouw, E. I., Landschoff, J., Ndhlovu, A., Neef, G., Miya, M., Courtaillac, K. L., ... & von der Heyden, S. (2024). Detecting kelp-forest associated metazoan biodiversity with eDNA metabarcoding. npj Biodiversity, 3(1), 4.	jgHCO2198	mlCOIintF	South Africa	-34.295306, 18.813889	marine
C1-1-COI	Rossouw, E. I., Landschoff, J., Ndhlovu, A., Neef, G., Miya, M., Courtaillac, K. L., ... & von der Heyden, S. (2024). Detecting kelp-forest associated metazoan biodiversity with eDNA metabarcoding. npj Biodiversity, 3(1), 4.	jgHCO2198	mlCOIintF	South Africa	-34.295306, 18.813889	marine
C1-2-COI	Rossouw, E. I., Landschoff, J., Ndhlovu, A., Neef, G., Miya, M., Courtaillac, K. L., ... & von der Heyden, S. (2024). Detecting kelp-forest associated metazoan biodiversity with eDNA metabarcoding. npj Biodiversity, 3(1), 4.	jgHCO2198	mlCOIintF	South Africa	-34.295306, 18.813889	marine
C1-3-COI	Rossouw, E. I., Landschoff, J., Ndhlovu, A., Neef, G., Miya, M., Courtaillac, K. L., ... & von der Heyden, S. (2024). Detecting kelp-forest associated metazoan biodiversity with eDNA metabarcoding. npj Biodiversity, 3(1), 4.	jgHCO2198	mlCOIintF	South Africa	-34.295306, 18.813889	marine
C6-3-COI	Rossouw, E. I., Landschoff, J., Ndhlovu, A., Neef, G., Miya, M., Courtaillac, K. L., ... & von der Heyden, S. (2024). Detecting kelp-forest associated metazoan biodiversity with eDNA metabarcoding. npj Biodiversity, 3(1), 4.	jgHCO2198	mlCOIintF	South Africa	-34.295306, 18.813889	marine
T1-COI	Rossouw, E. I., Landschoff, J., Ndhlovu, A., Neef, G., Miya, M., Courtaillac, K. L., ... & von der Heyden, S. (2024). Detecting kelp-forest associated metazoan biodiversity with eDNA metabarcoding. npj Biodiversity, 3(1), 4.	jgHCO2198	mlCOIintF	South Africa	-34.295306, 18.813889	marine
T2-COI	Rossouw, E. I., Landschoff, J., Ndhlovu, A., Neef, G., Miya, M., Courtaillac, K. L., ... & von der Heyden, S. (2024). Detecting kelp-forest associated metazoan biodiversity with eDNA metabarcoding. npj Biodiversity, 3(1), 4.	jgHCO2198	mlCOIintF	South Africa	-34.295306, 18.813889	marine
Z-A-COI	Rossouw, E. I., Landschoff, J., Ndhlovu, A., Neef, G., Miya, M., Courtaillac, K. L., ... & von der Heyden, S. (2024). Detecting kelp-forest associated metazoan biodiversity with eDNA metabarcoding. npj Biodiversity, 3(1), 4.	jgHCO2198	mlCOIintF	South Africa	-34.295306, 18.813889	marine
Z-B-COI	Rossouw, E. I., Landschoff, J., Ndhlovu, A., Neef, G., Miya, M., Courtaillac, K. L., ... & von der Heyden, S. (2024). Detecting kelp-forest associated metazoan biodiversity with eDNA metabarcoding. npj Biodiversity, 3(1), 4.	jgHCO2198	mlCOIintF	South Africa	-34.295306, 18.813889	marine
Z-C-COI	Rossouw, E. I., Landschoff, J., Ndhlovu, A., Neef, G., Miya, M., Courtaillac, K. L., ... & von der Heyden, S. (2024). Detecting kelp-forest associated metazoan biodiversity with eDNA metabarcoding. npj Biodiversity, 3(1), 4.	jgHCO2198	mlCOIintF	South Africa	-34.295306, 18.813889	marine
R10	González-Miguéns, R., Cano, E., Pinto, M. G. G., Peña, P. G., Rincón-Barrado, M., Iglesias, G., ... & Lara, E. The voice of the little giants: Arcellinida testate amoebae in environmental DNA-based bioindication, from taxonomy free to haplotypic level. Molecular ecology resources, e13999.	ArCOIR	LCO1490	France	46.832067, 6.157517	Bog
R11	González-Miguéns, R., Cano, E., Pinto, M. G. G., Peña, P. G., Rincón-Barrado, M., Iglesias, G., ... & Lara, E. The voice of the little giants: Arcellinida testate amoebae in environmental DNA-based bioindication, from taxonomy free to haplotypic level. Molecular ecology resources, e13999.	ArCOIR	LCO1490	France	46.832067, 6.157517	Bog
R56_1	González-Miguéns, R., Cano, E., Pinto, M. G. G., Peña, P. G., Rincón-Barrado, M., Iglesias, G., ... & Lara, E. The voice of the little giants: Arcellinida testate amoebae in environmental DNA-based bioindication, from taxonomy free to haplotypic level. Molecular ecology resources, e13999.	ArCOIR	LCO1490	Spain	40.250017, -5.279469	Bog
R56_2	González-Miguéns, R., Cano, E., Pinto, M. G. G., Peña, P. G., Rincón-Barrado, M., Iglesias, G., ... & Lara, E. The voice of the little giants: Arcellinida testate amoebae in environmental DNA-based bioindication, from taxonomy free to haplotypic level. Molecular ecology resources, e13999.	ArCOIR	LCO1490	Spain	40.250017, -5.279469	Bog
R58_1	González-Miguéns, R., Cano, E., Pinto, M. G. G., Peña, P. G., Rincón-Barrado, M., Iglesias, G., ... & Lara, E. The voice of the little giants: Arcellinida testate amoebae in environmental DNA-based bioindication, from taxonomy free to haplotypic level. Molecular ecology resources, e13999.	ArCOIR	LCO1490	Spain	40.248353, -5.279972	Bog
R58_2	González-Miguéns, R., Cano, E., Pinto, M. G. G., Peña, P. G., Rincón-Barrado, M., Iglesias, G., ... & Lara, E. The voice of the little giants: Arcellinida testate amoebae in environmental DNA-based bioindication, from taxonomy free to haplotypic level. Molecular ecology resources, e13999.	ArCOIR	LCO1490	Spain	40.248353, -5.279972	Bog
R60	González-Miguéns, R., Cano, E., Pinto, M. G. G., Peña, P. G., Rincón-Barrado, M., Iglesias, G., ... & Lara, E. The voice of the little giants: Arcellinida testate amoebae in environmental DNA-based bioindication, from taxonomy free to haplotypic level. Molecular ecology resources, e13999.	ArCOIR	LCO1490	Spain	40.250172, -5.280208	Bog
K5	González-Miguéns, R., Cano, E., Pinto, M. G. G., Peña, P. G., Rincón-Barrado, M., Iglesias, G., ... & Lara, E. The voice of the little giants: Arcellinida testate amoebae in environmental DNA-based bioindication, from taxonomy free to haplotypic level. Molecular ecology resources, e13999.	ArCOIR	LCO1490	Switzerland	46.491118, 6.920534	Bog
M1_3	González-Miguéns, R., Cano, E., Pinto, M. G. G., Peña, P. G., Rincón-Barrado, M., Iglesias, G., ... & Lara, E. The voice of the little giants: Arcellinida testate amoebae in environmental DNA-based bioindication, from taxonomy free to haplotypic level. Molecular ecology resources, e13999.	ArCOIR	LCO1490	Spain	40.521709, -4.056391	Soil
M1_4	González-Miguéns, R., Cano, E., Pinto, M. G. G., Peña, P. G., Rincón-Barrado, M., Iglesias, G., ... & Lara, E. The voice of the little giants: Arcellinida testate amoebae in environmental DNA-based bioindication, from taxonomy free to haplotypic level. Molecular ecology resources, e13999.	ArCOIR	LCO1490	Spain	40.521709, -4.056391	Soil
M2_3	González-Miguéns, R., Cano, E., Pinto, M. G. G., Peña, P. G., Rincón-Barrado, M., Iglesias, G., ... & Lara, E. The voice of the little giants: Arcellinida testate amoebae in environmental DNA-based bioindication, from taxonomy free to haplotypic level. Molecular ecology resources, e13999.	ArCOIR	LCO1490	Spain	40.578832, -4.042513	Soil
M2_4	González-Miguéns, R., Cano, E., Pinto, M. G. G., Peña, P. G., Rincón-Barrado, M., Iglesias, G., ... & Lara, E. The voice of the little giants: Arcellinida testate amoebae in environmental DNA-based bioindication, from taxonomy free to haplotypic level. Molecular ecology resources, e13999.	ArCOIR	LCO1490	Spain	40.578832, -4.042513	Soil
M3_3	González-Miguéns, R., Cano, E., Pinto, M. G. G., Peña, P. G., Rincón-Barrado, M., Iglesias, G., ... & Lara, E. The voice of the little giants: Arcellinida testate amoebae in environmental DNA-based bioindication, from taxonomy free to haplotypic level. Molecular ecology resources, e13999.	ArCOIR	LCO1490	Spain	40.669705, -4.117772	Soil
M3_4	González-Miguéns, R., Cano, E., Pinto, M. G. G., Peña, P. G., Rincón-Barrado, M., Iglesias, G., ... & Lara, E. The voice of the little giants: Arcellinida testate amoebae in environmental DNA-based bioindication, from taxonomy free to haplotypic level. Molecular ecology resources, e13999.	ArCOIR	LCO1490	Spain	40.669705, -4.117772	Soil
M4_3	González-Miguéns, R., Cano, E., Pinto, M. G. G., Peña, P. G., Rincón-Barrado, M., Iglesias, G., ... & Lara, E. The voice of the little giants: Arcellinida testate amoebae in environmental DNA-based bioindication, from taxonomy free to haplotypic level. Molecular ecology resources, e13999.	ArCOIR	LCO1490	Spain	40.724295, -3.861088	Soil
M4_4	González-Miguéns, R., Cano, E., Pinto, M. G. G., Peña, P. G., Rincón-Barrado, M., Iglesias, G., ... & Lara, E. The voice of the little giants: Arcellinida testate amoebae in environmental DNA-based bioindication, from taxonomy free to haplotypic level. Molecular ecology resources, e13999.	ArCOIR	LCO1490	Spain	40.724295, -3.861088	Soil
M5_3	González-Miguéns, R., Cano, E., Pinto, M. G. G., Peña, P. G., Rincón-Barrado, M., Iglesias, G., ... & Lara, E. The voice of the little giants: Arcellinida testate amoebae in environmental DNA-based bioindication, from taxonomy free to haplotypic level. Molecular ecology resources, e13999.	ArCOIR	LCO1490	Spain	40.713487, -4.008092	Soil
M5_4	González-Miguéns, R., Cano, E., Pinto, M. G. G., Peña, P. G., Rincón-Barrado, M., Iglesias, G., ... & Lara, E. The voice of the little giants: Arcellinida testate amoebae in environmental DNA-based bioindication, from taxonomy free to haplotypic level. Molecular ecology resources, e13999.	ArCOIR	LCO1490	Spain	40.713487, -4.008092	Soil
M6_3	González-Miguéns, R., Cano, E., Pinto, M. G. G., Peña, P. G., Rincón-Barrado, M., Iglesias, G., ... & Lara, E. The voice of the little giants: Arcellinida testate amoebae in environmental DNA-based bioindication, from taxonomy free to haplotypic level. Molecular ecology resources, e13999.	ArCOIR	LCO1490	Spain	40.822087, -3.798559	Soil
M6_4	González-Miguéns, R., Cano, E., Pinto, M. G. G., Peña, P. G., Rincón-Barrado, M., Iglesias, G., ... & Lara, E. The voice of the little giants: Arcellinida testate amoebae in environmental DNA-based bioindication, from taxonomy free to haplotypic level. Molecular ecology resources, e13999.	ArCOIR	LCO1490	Spain	40.822087, -3.798559	Soil
M7_3	González-Miguéns, R., Cano, E., Pinto, M. G. G., Peña, P. G., Rincón-Barrado, M., Iglesias, G., ... & Lara, E. The voice of the little giants: Arcellinida testate amoebae in environmental DNA-based bioindication, from taxonomy free to haplotypic level. Molecular ecology resources, e13999.	ArCOIR	LCO1490	Spain	40.927701, -3.812838	Soil
M7_4	González-Miguéns, R., Cano, E., Pinto, M. G. G., Peña, P. G., Rincón-Barrado, M., Iglesias, G., ... & Lara, E. The voice of the little giants: Arcellinida testate amoebae in environmental DNA-based bioindication, from taxonomy free to haplotypic level. Molecular ecology resources, e13999.	ArCOIR	LCO1490	Spain	40.927701, -3.812838	Soil
M8_3	González-Miguéns, R., Cano, E., Pinto, M. G. G., Peña, P. G., Rincón-Barrado, M., Iglesias, G., ... & Lara, E. The voice of the little giants: Arcellinida testate amoebae in environmental DNA-based bioindication, from taxonomy free to haplotypic level. Molecular ecology resources, e13999.	ArCOIR	LCO1490	Spain	40.947829, -3.788351	Soil
M8_4	González-Miguéns, R., Cano, E., Pinto, M. G. G., Peña, P. G., Rincón-Barrado, M., Iglesias, G., ... & Lara, E. The voice of the little giants: Arcellinida testate amoebae in environmental DNA-based bioindication, from taxonomy free to haplotypic level. Molecular ecology resources, e13999.	ArCOIR	LCO1490	Spain	40.947829, -3.788351	Soil
M9_3	González-Miguéns, R., Cano, E., Pinto, M. G. G., Peña, P. G., Rincón-Barrado, M., Iglesias, G., ... & Lara, E. The voice of the little giants: Arcellinida testate amoebae in environmental DNA-based bioindication, from taxonomy free to haplotypic level. Molecular ecology resources, e13999.	ArCOIR	LCO1490	Spain	40.982719, -3.644515	Soil
M9_4	González-Miguéns, R., Cano, E., Pinto, M. G. G., Peña, P. G., Rincón-Barrado, M., Iglesias, G., ... & Lara, E. The voice of the little giants: Arcellinida testate amoebae in environmental DNA-based bioindication, from taxonomy free to haplotypic level. Molecular ecology resources, e13999.	ArCOIR	LCO1490	Spain	40.982719, -3.644515	Soil
M10_3	González-Miguéns, R., Cano, E., Pinto, M. G. G., Peña, P. G., Rincón-Barrado, M., Iglesias, G., ... & Lara, E. The voice of the little giants: Arcellinida testate amoebae in environmental DNA-based bioindication, from taxonomy free to haplotypic level. Molecular ecology resources, e13999.	ArCOIR	LCO1490	Spain	40.897222, -3.551082	Soil
M10_4	González-Miguéns, R., Cano, E., Pinto, M. G. G., Peña, P. G., Rincón-Barrado, M., Iglesias, G., ... & Lara, E. The voice of the little giants: Arcellinida testate amoebae in environmental DNA-based bioindication, from taxonomy free to haplotypic level. Molecular ecology resources, e13999.	ArCOIR	LCO1490	Spain	40.897222, -3.551082	Soil
M11_3	González-Miguéns, R., Cano, E., Pinto, M. G. G., Peña, P. G., Rincón-Barrado, M., Iglesias, G., ... & Lara, E. The voice of the little giants: Arcellinida testate amoebae in environmental DNA-based bioindication, from taxonomy free to haplotypic level. Molecular ecology resources, e13999.	ArCOIR	LCO1490	Spain	40.784682, -3.666905	Soil
M11_4	González-Miguéns, R., Cano, E., Pinto, M. G. G., Peña, P. G., Rincón-Barrado, M., Iglesias, G., ... & Lara, E. The voice of the little giants: Arcellinida testate amoebae in environmental DNA-based bioindication, from taxonomy free to haplotypic level. Molecular ecology resources, e13999.	ArCOIR	LCO1490	Spain	40.784682, -3.666905	Soil
M12_3	González-Miguéns, R., Cano, E., Pinto, M. G. G., Peña, P. G., Rincón-Barrado, M., Iglesias, G., ... & Lara, E. The voice of the little giants: Arcellinida testate amoebae in environmental DNA-based bioindication, from taxonomy free to haplotypic level. Molecular ecology resources, e13999.	ArCOIR	LCO1490	Spain	40.374603, -4.324084	Soil
M12_4	González-Miguéns, R., Cano, E., Pinto, M. G. G., Peña, P. G., Rincón-Barrado, M., Iglesias, G., ... & Lara, E. The voice of the little giants: Arcellinida testate amoebae in environmental DNA-based bioindication, from taxonomy free to haplotypic level. Molecular ecology resources, e13999.	ArCOIR	LCO1490	Spain	40.374603, -4.324084	Soil
N1_1	González-Miguéns, R., Cano, E., Pinto, M. G. G., Peña, P. G., Rincón-Barrado, M., Iglesias, G., ... & Lara, E. The voice of the little giants: Arcellinida testate amoebae in environmental DNA-based bioindication, from taxonomy free to haplotypic level. Molecular ecology resources, e13999.	ArCOIR	LCO1490	Spain	42.113865, -6.723899	Soil
N1_2	González-Miguéns, R., Cano, E., Pinto, M. G. G., Peña, P. G., Rincón-Barrado, M., Iglesias, G., ... & Lara, E. The voice of the little giants: Arcellinida testate amoebae in environmental DNA-based bioindication, from taxonomy free to haplotypic level. Molecular ecology resources, e13999.	ArCOIR	LCO1490	Spain	42.113865, -6.723899	Soil
N2_1	González-Miguéns, R., Cano, E., Pinto, M. G. G., Peña, P. G., Rincón-Barrado, M., Iglesias, G., ... & Lara, E. The voice of the little giants: Arcellinida testate amoebae in environmental DNA-based bioindication, from taxonomy free to haplotypic level. Molecular ecology resources, e13999.	ArCOIR	LCO1490	Spain	42.113991, -6.723277	Soil
N2_2	González-Miguéns, R., Cano, E., Pinto, M. G. G., Peña, P. G., Rincón-Barrado, M., Iglesias, G., ... & Lara, E. The voice of the little giants: Arcellinida testate amoebae in environmental DNA-based bioindication, from taxonomy free to haplotypic level. Molecular ecology resources, e13999.	ArCOIR	LCO1490	Spain	42.113991, -6.723277	Soil
N3_1	González-Miguéns, R., Cano, E., Pinto, M. G. G., Peña, P. G., Rincón-Barrado, M., Iglesias, G., ... & Lara, E. The voice of the little giants: Arcellinida testate amoebae in environmental DNA-based bioindication, from taxonomy free to haplotypic level. Molecular ecology resources, e13999.	ArCOIR	LCO1490	Spain	42.113700, -6.723575	Soil
N3_2	González-Miguéns, R., Cano, E., Pinto, M. G. G., Peña, P. G., Rincón-Barrado, M., Iglesias, G., ... & Lara, E. The voice of the little giants: Arcellinida testate amoebae in environmental DNA-based bioindication, from taxonomy free to haplotypic level. Molecular ecology resources, e13999.	ArCOIR	LCO1490	Spain	42.113700, -6.723575	Soil
N4_1	González-Miguéns, R., Cano, E., Pinto, M. G. G., Peña, P. G., Rincón-Barrado, M., Iglesias, G., ... & Lara, E. The voice of the little giants: Arcellinida testate amoebae in environmental DNA-based bioindication, from taxonomy free to haplotypic level. Molecular ecology resources, e13999.	ArCOIR	LCO1490	Spain	42.125486, -6.747682	Soil
N4_2	González-Miguéns, R., Cano, E., Pinto, M. G. G., Peña, P. G., Rincón-Barrado, M., Iglesias, G., ... & Lara, E. The voice of the little giants: Arcellinida testate amoebae in environmental DNA-based bioindication, from taxonomy free to haplotypic level. Molecular ecology resources, e13999.	ArCOIR	LCO1490	Spain	42.125486, -6.747682	Soil
N5_1	González-Miguéns, R., Cano, E., Pinto, M. G. G., Peña, P. G., Rincón-Barrado, M., Iglesias, G., ... & Lara, E. The voice of the little giants: Arcellinida testate amoebae in environmental DNA-based bioindication, from taxonomy free to haplotypic level. Molecular ecology resources, e13999.	ArCOIR	LCO1490	Spain	42.125484, -6.747189	Soil
N5_2	González-Miguéns, R., Cano, E., Pinto, M. G. G., Peña, P. G., Rincón-Barrado, M., Iglesias, G., ... & Lara, E. The voice of the little giants: Arcellinida testate amoebae in environmental DNA-based bioindication, from taxonomy free to haplotypic level. Molecular ecology resources, e13999.	ArCOIR	LCO1490	Spain	42.125484, -6.747189	Soil
K6	González-Miguéns, R., Cano, E., Pinto, M. G. G., Peña, P. G., Rincón-Barrado, M., Iglesias, G., ... & Lara, E. The voice of the little giants: Arcellinida testate amoebae in environmental DNA-based bioindication, from taxonomy free to haplotypic level. Molecular ecology resources, e13999.	ArCOIR	LCO1490	Switzerland	46.490041, 6.920269	Soil
K7	González-Miguéns, R., Cano, E., Pinto, M. G. G., Peña, P. G., Rincón-Barrado, M., Iglesias, G., ... & Lara, E. The voice of the little giants: Arcellinida testate amoebae in environmental DNA-based bioindication, from taxonomy free to haplotypic level. Molecular ecology resources, e13999.	ArCOIR	LCO1490	Switzerland	46.51164, 6.686486	Soil
K8	González-Miguéns, R., Cano, E., Pinto, M. G. G., Peña, P. G., Rincón-Barrado, M., Iglesias, G., ... & Lara, E. The voice of the little giants: Arcellinida testate amoebae in environmental DNA-based bioindication, from taxonomy free to haplotypic level. Molecular ecology resources, e13999.	ArCOIR	LCO1490	Switzerland	46.59947, 6.538675	Soil
L1_1	González-Miguéns, R., Cano, E., Pinto, M. G. G., Peña, P. G., Rincón-Barrado, M., Iglesias, G., ... & Lara, E. The voice of the little giants: Arcellinida testate amoebae in environmental DNA-based bioindication, from taxonomy free to haplotypic level. Molecular ecology resources, e13999.	ArCOIR	LCO1490	Spain	42.114298, -6.724197	Freshwater
L1_2	González-Miguéns, R., Cano, E., Pinto, M. G. G., Peña, P. G., Rincón-Barrado, M., Iglesias, G., ... & Lara, E. The voice of the little giants: Arcellinida testate amoebae in environmental DNA-based bioindication, from taxonomy free to haplotypic level. Molecular ecology resources, e13999.	ArCOIR	LCO1490	Spain	42.114298, -6.724197	Freshwater
L2_1	González-Miguéns, R., Cano, E., Pinto, M. G. G., Peña, P. G., Rincón-Barrado, M., Iglesias, G., ... & Lara, E. The voice of the little giants: Arcellinida testate amoebae in environmental DNA-based bioindication, from taxonomy free to haplotypic level. Molecular ecology resources, e13999.	ArCOIR	LCO1490	Spain	42.114075, -6.724425	Freshwater
L2_2	González-Miguéns, R., Cano, E., Pinto, M. G. G., Peña, P. G., Rincón-Barrado, M., Iglesias, G., ... & Lara, E. The voice of the little giants: Arcellinida testate amoebae in environmental DNA-based bioindication, from taxonomy free to haplotypic level. Molecular ecology resources, e13999.	ArCOIR	LCO1490	Spain	42.114075, -6.724425	Freshwater
L3_1	González-Miguéns, R., Cano, E., Pinto, M. G. G., Peña, P. G., Rincón-Barrado, M., Iglesias, G., ... & Lara, E. The voice of the little giants: Arcellinida testate amoebae in environmental DNA-based bioindication, from taxonomy free to haplotypic level. Molecular ecology resources, e13999.	ArCOIR	LCO1490	Spain	42.113962, -6.724514	Freshwater
L3_2	González-Miguéns, R., Cano, E., Pinto, M. G. G., Peña, P. G., Rincón-Barrado, M., Iglesias, G., ... & Lara, E. The voice of the little giants: Arcellinida testate amoebae in environmental DNA-based bioindication, from taxonomy free to haplotypic level. Molecular ecology resources, e13999.	ArCOIR	LCO1490	Spain	42.113962, -6.724514	Freshwater
L4_1	González-Miguéns, R., Cano, E., Pinto, M. G. G., Peña, P. G., Rincón-Barrado, M., Iglesias, G., ... & Lara, E. The voice of the little giants: Arcellinida testate amoebae in environmental DNA-based bioindication, from taxonomy free to haplotypic level. Molecular ecology resources, e13999.	ArCOIR	LCO1490	Spain	42.125471, -6.748033	Freshwater
L4_2	González-Miguéns, R., Cano, E., Pinto, M. G. G., Peña, P. G., Rincón-Barrado, M., Iglesias, G., ... & Lara, E. The voice of the little giants: Arcellinida testate amoebae in environmental DNA-based bioindication, from taxonomy free to haplotypic level. Molecular ecology resources, e13999.	ArCOIR	LCO1490	Spain	42.125471, -6.748033	Freshwater
K1	González-Miguéns, R., Cano, E., Pinto, M. G. G., Peña, P. G., Rincón-Barrado, M., Iglesias, G., ... & Lara, E. The voice of the little giants: Arcellinida testate amoebae in environmental DNA-based bioindication, from taxonomy free to haplotypic level. Molecular ecology resources, e13999.	ArCOIR	LCO1490	Switzerland	46.390631, 8.043781	Freshwater
K2	González-Miguéns, R., Cano, E., Pinto, M. G. G., Peña, P. G., Rincón-Barrado, M., Iglesias, G., ... & Lara, E. The voice of the little giants: Arcellinida testate amoebae in environmental DNA-based bioindication, from taxonomy free to haplotypic level. Molecular ecology resources, e13999.	ArCOIR	LCO1490	Switzerland	46.666194, 6.318194	Freshwater
K3	González-Miguéns, R., Cano, E., Pinto, M. G. G., Peña, P. G., Rincón-Barrado, M., Iglesias, G., ... & Lara, E. The voice of the little giants: Arcellinida testate amoebae in environmental DNA-based bioindication, from taxonomy free to haplotypic level. Molecular ecology resources, e13999.	ArCOIR	LCO1490	Switzerland	46.081446, 7.893851	Freshwater
K4	González-Miguéns, R., Cano, E., Pinto, M. G. G., Peña, P. G., Rincón-Barrado, M., Iglesias, G., ... & Lara, E. The voice of the little giants: Arcellinida testate amoebae in environmental DNA-based bioindication, from taxonomy free to haplotypic level. Molecular ecology resources, e13999.	ArCOIR	LCO1490	Spain	39.076398, -3.916126	Freshwater
M1_1	González-Miguéns, R., Cano, E., Pinto, M. G. G., Peña, P. G., Rincón-Barrado, M., Iglesias, G., ... & Lara, E. The voice of the little giants: Arcellinida testate amoebae in environmental DNA-based bioindication, from taxonomy free to haplotypic level. Molecular ecology resources, e13999.	ArCOIR	LCO1490	Spain	40.522347, -4.056020	Freshwater
M1_2	González-Miguéns, R., Cano, E., Pinto, M. G. G., Peña, P. G., Rincón-Barrado, M., Iglesias, G., ... & Lara, E. The voice of the little giants: Arcellinida testate amoebae in environmental DNA-based bioindication, from taxonomy free to haplotypic level. Molecular ecology resources, e13999.	ArCOIR	LCO1490	Spain	40.522347, -4.056020	Freshwater
M2_1	González-Miguéns, R., Cano, E., Pinto, M. G. G., Peña, P. G., Rincón-Barrado, M., Iglesias, G., ... & Lara, E. The voice of the little giants: Arcellinida testate amoebae in environmental DNA-based bioindication, from taxonomy free to haplotypic level. Molecular ecology resources, e13999.	ArCOIR	LCO1490	Spain	40.578914, -4.043176	Freshwater
M2_2	González-Miguéns, R., Cano, E., Pinto, M. G. G., Peña, P. G., Rincón-Barrado, M., Iglesias, G., ... & Lara, E. The voice of the little giants: Arcellinida testate amoebae in environmental DNA-based bioindication, from taxonomy free to haplotypic level. Molecular ecology resources, e13999.	ArCOIR	LCO1490	Spain	40.578914, -4.043176	Freshwater
M3_1	González-Miguéns, R., Cano, E., Pinto, M. G. G., Peña, P. G., Rincón-Barrado, M., Iglesias, G., ... & Lara, E. The voice of the little giants: Arcellinida testate amoebae in environmental DNA-based bioindication, from taxonomy free to haplotypic level. Molecular ecology resources, e13999.	ArCOIR	LCO1490	Spain	40.671195, -4.117984	Freshwater
M3_2	González-Miguéns, R., Cano, E., Pinto, M. G. G., Peña, P. G., Rincón-Barrado, M., Iglesias, G., ... & Lara, E. The voice of the little giants: Arcellinida testate amoebae in environmental DNA-based bioindication, from taxonomy free to haplotypic level. Molecular ecology resources, e13999.	ArCOIR	LCO1490	Spain	40.671195, -4.117984	Freshwater
M4_1	González-Miguéns, R., Cano, E., Pinto, M. G. G., Peña, P. G., Rincón-Barrado, M., Iglesias, G., ... & Lara, E. The voice of the little giants: Arcellinida testate amoebae in environmental DNA-based bioindication, from taxonomy free to haplotypic level. Molecular ecology resources, e13999.	ArCOIR	LCO1490	Spain	40.722383, -3.859188	Freshwater
M4_2	González-Miguéns, R., Cano, E., Pinto, M. G. G., Peña, P. G., Rincón-Barrado, M., Iglesias, G., ... & Lara, E. The voice of the little giants: Arcellinida testate amoebae in environmental DNA-based bioindication, from taxonomy free to haplotypic level. Molecular ecology resources, e13999.	ArCOIR	LCO1490	Spain	40.722383, -3.859188	Freshwater
M5_1	González-Miguéns, R., Cano, E., Pinto, M. G. G., Peña, P. G., Rincón-Barrado, M., Iglesias, G., ... & Lara, E. The voice of the little giants: Arcellinida testate amoebae in environmental DNA-based bioindication, from taxonomy free to haplotypic level. Molecular ecology resources, e13999.	ArCOIR	LCO1490	Spain	40.714023, -4.007797	Freshwater
M5_2	González-Miguéns, R., Cano, E., Pinto, M. G. G., Peña, P. G., Rincón-Barrado, M., Iglesias, G., ... & Lara, E. The voice of the little giants: Arcellinida testate amoebae in environmental DNA-based bioindication, from taxonomy free to haplotypic level. Molecular ecology resources, e13999.	ArCOIR	LCO1490	Spain	40.714023, -4.007797	Freshwater
M6_1	González-Miguéns, R., Cano, E., Pinto, M. G. G., Peña, P. G., Rincón-Barrado, M., Iglesias, G., ... & Lara, E. The voice of the little giants: Arcellinida testate amoebae in environmental DNA-based bioindication, from taxonomy free to haplotypic level. Molecular ecology resources, e13999.	ArCOIR	LCO1490	Spain	40.822180, -3.798409	Freshwater
M6_2	González-Miguéns, R., Cano, E., Pinto, M. G. G., Peña, P. G., Rincón-Barrado, M., Iglesias, G., ... & Lara, E. The voice of the little giants: Arcellinida testate amoebae in environmental DNA-based bioindication, from taxonomy free to haplotypic level. Molecular ecology resources, e13999.	ArCOIR	LCO1490	Spain	40.822180, -3.798409	Freshwater
M7_1	González-Miguéns, R., Cano, E., Pinto, M. G. G., Peña, P. G., Rincón-Barrado, M., Iglesias, G., ... & Lara, E. The voice of the little giants: Arcellinida testate amoebae in environmental DNA-based bioindication, from taxonomy free to haplotypic level. Molecular ecology resources, e13999.	ArCOIR	LCO1490	Spain	40.927588, -3.812280	Freshwater
M7_2	González-Miguéns, R., Cano, E., Pinto, M. G. G., Peña, P. G., Rincón-Barrado, M., Iglesias, G., ... & Lara, E. The voice of the little giants: Arcellinida testate amoebae in environmental DNA-based bioindication, from taxonomy free to haplotypic level. Molecular ecology resources, e13999.	ArCOIR	LCO1490	Spain	40.927588, -3.812280	Freshwater
M8_1	González-Miguéns, R., Cano, E., Pinto, M. G. G., Peña, P. G., Rincón-Barrado, M., Iglesias, G., ... & Lara, E. The voice of the little giants: Arcellinida testate amoebae in environmental DNA-based bioindication, from taxonomy free to haplotypic level. Molecular ecology resources, e13999.	ArCOIR	LCO1490	Spain	40.948015, -3.785572	Freshwater
M8_2	González-Miguéns, R., Cano, E., Pinto, M. G. G., Peña, P. G., Rincón-Barrado, M., Iglesias, G., ... & Lara, E. The voice of the little giants: Arcellinida testate amoebae in environmental DNA-based bioindication, from taxonomy free to haplotypic level. Molecular ecology resources, e13999.	ArCOIR	LCO1490	Spain	40.948015, -3.785572	Freshwater
M9_1	González-Miguéns, R., Cano, E., Pinto, M. G. G., Peña, P. G., Rincón-Barrado, M., Iglesias, G., ... & Lara, E. The voice of the little giants: Arcellinida testate amoebae in environmental DNA-based bioindication, from taxonomy free to haplotypic level. Molecular ecology resources, e13999.	ArCOIR	LCO1490	Spain	40.981724, -3.647527	Freshwater
M9_2	González-Miguéns, R., Cano, E., Pinto, M. G. G., Peña, P. G., Rincón-Barrado, M., Iglesias, G., ... & Lara, E. The voice of the little giants: Arcellinida testate amoebae in environmental DNA-based bioindication, from taxonomy free to haplotypic level. Molecular ecology resources, e13999.	ArCOIR	LCO1490	Spain	40.981724, -3.647527	Freshwater
M10_1	González-Miguéns, R., Cano, E., Pinto, M. G. G., Peña, P. G., Rincón-Barrado, M., Iglesias, G., ... & Lara, E. The voice of the little giants: Arcellinida testate amoebae in environmental DNA-based bioindication, from taxonomy free to haplotypic level. Molecular ecology resources, e13999.	ArCOIR	LCO1490	Spain	40.898361, -3.549418	Freshwater
M10_2	González-Miguéns, R., Cano, E., Pinto, M. G. G., Peña, P. G., Rincón-Barrado, M., Iglesias, G., ... & Lara, E. The voice of the little giants: Arcellinida testate amoebae in environmental DNA-based bioindication, from taxonomy free to haplotypic level. Molecular ecology resources, e13999.	ArCOIR	LCO1490	Spain	40.898361, -3.549418	Freshwater
M11_1	González-Miguéns, R., Cano, E., Pinto, M. G. G., Peña, P. G., Rincón-Barrado, M., Iglesias, G., ... & Lara, E. The voice of the little giants: Arcellinida testate amoebae in environmental DNA-based bioindication, from taxonomy free to haplotypic level. Molecular ecology resources, e13999.	ArCOIR	LCO1490	Spain	40.784252, -3.667189	Freshwater
M11_2	González-Miguéns, R., Cano, E., Pinto, M. G. G., Peña, P. G., Rincón-Barrado, M., Iglesias, G., ... & Lara, E. The voice of the little giants: Arcellinida testate amoebae in environmental DNA-based bioindication, from taxonomy free to haplotypic level. Molecular ecology resources, e13999.	ArCOIR	LCO1490	Spain	40.784252, -3.667189	Freshwater
M12_1	González-Miguéns, R., Cano, E., Pinto, M. G. G., Peña, P. G., Rincón-Barrado, M., Iglesias, G., ... & Lara, E. The voice of the little giants: Arcellinida testate amoebae in environmental DNA-based bioindication, from taxonomy free to haplotypic level. Molecular ecology resources, e13999.	ArCOIR	LCO1490	Spain	40.375463, -4.323878	Freshwater
M12_2	González-Miguéns, R., Cano, E., Pinto, M. G. G., Peña, P. G., Rincón-Barrado, M., Iglesias, G., ... & Lara, E. The voice of the little giants: Arcellinida testate amoebae in environmental DNA-based bioindication, from taxonomy free to haplotypic level. Molecular ecology resources, e13999.	ArCOIR	LCO1490	Spain	40.375463, -4.323878	Freshwater
M13_1	González-Miguéns, R., Cano, E., Pinto, M. G. G., Peña, P. G., Rincón-Barrado, M., Iglesias, G., ... & Lara, E. The voice of the little giants: Arcellinida testate amoebae in environmental DNA-based bioindication, from taxonomy free to haplotypic level. Molecular ecology resources, e13999.	ArCOIR	LCO1490	Spain	40.391881, -4.374316	Freshwater
M13_2	González-Miguéns, R., Cano, E., Pinto, M. G. G., Peña, P. G., Rincón-Barrado, M., Iglesias, G., ... & Lara, E. The voice of the little giants: Arcellinida testate amoebae in environmental DNA-based bioindication, from taxonomy free to haplotypic level. Molecular ecology resources, e13999.	ArCOIR	LCO1490	Spain	40.391881, -4.374316	Freshwater
M14_1	González-Miguéns, R., Cano, E., Pinto, M. G. G., Peña, P. G., Rincón-Barrado, M., Iglesias, G., ... & Lara, E. The voice of the little giants: Arcellinida testate amoebae in environmental DNA-based bioindication, from taxonomy free to haplotypic level. Molecular ecology resources, e13999.	ArCOIR	LCO1490	Spain	40.407197, -4.384499	Freshwater
M14_2	González-Miguéns, R., Cano, E., Pinto, M. G. G., Peña, P. G., Rincón-Barrado, M., Iglesias, G., ... & Lara, E. The voice of the little giants: Arcellinida testate amoebae in environmental DNA-based bioindication, from taxonomy free to haplotypic level. Molecular ecology resources, e13999.	ArCOIR	LCO1490	Spain	40.407197, -4.384499	Freshwater
M15_1	González-Miguéns, R., Cano, E., Pinto, M. G. G., Peña, P. G., Rincón-Barrado, M., Iglesias, G., ... & Lara, E. The voice of the little giants: Arcellinida testate amoebae in environmental DNA-based bioindication, from taxonomy free to haplotypic level. Molecular ecology resources, e13999.	ArCOIR	LCO1490	Spain	40.318414, -4.207446	Freshwater
M15_2	González-Miguéns, R., Cano, E., Pinto, M. G. G., Peña, P. G., Rincón-Barrado, M., Iglesias, G., ... & Lara, E. The voice of the little giants: Arcellinida testate amoebae in environmental DNA-based bioindication, from taxonomy free to haplotypic level. Molecular ecology resources, e13999.	ArCOIR	LCO1490	Spain	40.318414, -4.207446	Freshwater
K9	González-Miguéns, R., Cano, E., Pinto, M. G. G., Peña, P. G., Rincón-Barrado, M., Iglesias, G., ... & Lara, E. The voice of the little giants: Arcellinida testate amoebae in environmental DNA-based bioindication, from taxonomy free to haplotypic level. Molecular ecology resources, e13999.	ArCOIR	LCO1490	Switzerland	46.491652, 6.919885	Freshwater
F1	González-Miguéns, R., Cano, E., Pinto, M. G. G., Peña, P. G., Rincón-Barrado, M., Iglesias, G., ... & Lara, E. The voice of the little giants: Arcellinida testate amoebae in environmental DNA-based bioindication, from taxonomy free to haplotypic level. Molecular ecology resources, e13999.	ArCOIR	LCO1490	Netherlands	52.246028, 5.165726	Freshwater
F3	González-Miguéns, R., Cano, E., Pinto, M. G. G., Peña, P. G., Rincón-Barrado, M., Iglesias, G., ... & Lara, E. The voice of the little giants: Arcellinida testate amoebae in environmental DNA-based bioindication, from taxonomy free to haplotypic level. Molecular ecology resources, e13999.	ArCOIR	LCO1490	Netherlands	52.280467, 5.118309	Freshwater
F4	González-Miguéns, R., Cano, E., Pinto, M. G. G., Peña, P. G., Rincón-Barrado, M., Iglesias, G., ... & Lara, E. The voice of the little giants: Arcellinida testate amoebae in environmental DNA-based bioindication, from taxonomy free to haplotypic level. Molecular ecology resources, e13999.	ArCOIR	LCO1490	Netherlands	52.281275, 5.118861	Freshwater
F6	González-Miguéns, R., Cano, E., Pinto, M. G. G., Peña, P. G., Rincón-Barrado, M., Iglesias, G., ... & Lara, E. The voice of the little giants: Arcellinida testate amoebae in environmental DNA-based bioindication, from taxonomy free to haplotypic level. Molecular ecology resources, e13999.	ArCOIR	LCO1490	Germany	49.5888, 9.0073	Freshwater
S9	González-Miguéns, R., Cano, E., Pinto, M. G. G., Peña, P. G., Rincón-Barrado, M., Iglesias, G., ... & Lara, E. The voice of the little giants: Arcellinida testate amoebae in environmental DNA-based bioindication, from taxonomy free to haplotypic level. Molecular ecology resources, e13999.	ArCOIR	LCO1490	Spain	42.120455, -6.730767	Freshwater
S10	González-Miguéns, R., Cano, E., Pinto, M. G. G., Peña, P. G., Rincón-Barrado, M., Iglesias, G., ... & Lara, E. The voice of the little giants: Arcellinida testate amoebae in environmental DNA-based bioindication, from taxonomy free to haplotypic level. Molecular ecology resources, e13999.	ArCOIR	LCO1490	Spain	42.120455, -6.730767	Freshwater
S13	González-Miguéns, R., Cano, E., Pinto, M. G. G., Peña, P. G., Rincón-Barrado, M., Iglesias, G., ... & Lara, E. The voice of the little giants: Arcellinida testate amoebae in environmental DNA-based bioindication, from taxonomy free to haplotypic level. Molecular ecology resources, e13999.	ArCOIR	LCO1490	Spain	42.120455, -6.730767	Freshwater
S14	González-Miguéns, R., Cano, E., Pinto, M. G. G., Peña, P. G., Rincón-Barrado, M., Iglesias, G., ... & Lara, E. The voice of the little giants: Arcellinida testate amoebae in environmental DNA-based bioindication, from taxonomy free to haplotypic level. Molecular ecology resources, e13999.	ArCOIR	LCO1490	Spain	42.120455, -6.730767	Freshwater
S19	González-Miguéns, R., Cano, E., Pinto, M. G. G., Peña, P. G., Rincón-Barrado, M., Iglesias, G., ... & Lara, E. The voice of the little giants: Arcellinida testate amoebae in environmental DNA-based bioindication, from taxonomy free to haplotypic level. Molecular ecology resources, e13999.	ArCOIR	LCO1490	Spain	42.120455, -6.730767	Freshwater
S20	González-Miguéns, R., Cano, E., Pinto, M. G. G., Peña, P. G., Rincón-Barrado, M., Iglesias, G., ... & Lara, E. The voice of the little giants: Arcellinida testate amoebae in environmental DNA-based bioindication, from taxonomy free to haplotypic level. Molecular ecology resources, e13999.	ArCOIR	LCO1490	Spain	42.120455, -6.730767	Freshwater
S34	González-Miguéns, R., Cano, E., Pinto, M. G. G., Peña, P. G., Rincón-Barrado, M., Iglesias, G., ... & Lara, E. The voice of the little giants: Arcellinida testate amoebae in environmental DNA-based bioindication, from taxonomy free to haplotypic level. Molecular ecology resources, e13999.	ArCOIR	LCO1490	Spain	42.120455, -6.730767	Freshwater
S35	González-Miguéns, R., Cano, E., Pinto, M. G. G., Peña, P. G., Rincón-Barrado, M., Iglesias, G., ... & Lara, E. The voice of the little giants: Arcellinida testate amoebae in environmental DNA-based bioindication, from taxonomy free to haplotypic level. Molecular ecology resources, e13999.	ArCOIR	LCO1490	Spain	42.120455, -6.730767	Freshwater
S41	González-Miguéns, R., Cano, E., Pinto, M. G. G., Peña, P. G., Rincón-Barrado, M., Iglesias, G., ... & Lara, E. The voice of the little giants: Arcellinida testate amoebae in environmental DNA-based bioindication, from taxonomy free to haplotypic level. Molecular ecology resources, e13999.	ArCOIR	LCO1490	Spain	42.120455, -6.730767	Freshwater
S48	González-Miguéns, R., Cano, E., Pinto, M. G. G., Peña, P. G., Rincón-Barrado, M., Iglesias, G., ... & Lara, E. The voice of the little giants: Arcellinida testate amoebae in environmental DNA-based bioindication, from taxonomy free to haplotypic level. Molecular ecology resources, e13999.	ArCOIR	LCO1490	Spain	42.120455, -6.730767	Freshwater
S49	González-Miguéns, R., Cano, E., Pinto, M. G. G., Peña, P. G., Rincón-Barrado, M., Iglesias, G., ... & Lara, E. The voice of the little giants: Arcellinida testate amoebae in environmental DNA-based bioindication, from taxonomy free to haplotypic level. Molecular ecology resources, e13999.	ArCOIR	LCO1490	Spain	42.120455, -6.730767	Freshwater
S54	González-Miguéns, R., Cano, E., Pinto, M. G. G., Peña, P. G., Rincón-Barrado, M., Iglesias, G., ... & Lara, E. The voice of the little giants: Arcellinida testate amoebae in environmental DNA-based bioindication, from taxonomy free to haplotypic level. Molecular ecology resources, e13999.	ArCOIR	LCO1490	Spain	42.120455, -6.730767	Freshwater
S68	González-Miguéns, R., Cano, E., Pinto, M. G. G., Peña, P. G., Rincón-Barrado, M., Iglesias, G., ... & Lara, E. The voice of the little giants: Arcellinida testate amoebae in environmental DNA-based bioindication, from taxonomy free to haplotypic level. Molecular ecology resources, e13999.	ArCOIR	LCO1490	Spain	42.120455, -6.730767	Freshwater
S69	González-Miguéns, R., Cano, E., Pinto, M. G. G., Peña, P. G., Rincón-Barrado, M., Iglesias, G., ... & Lara, E. The voice of the little giants: Arcellinida testate amoebae in environmental DNA-based bioindication, from taxonomy free to haplotypic level. Molecular ecology resources, e13999.	ArCOIR	LCO1490	Spain	42.120455, -6.730767	Freshwater
S76	González-Miguéns, R., Cano, E., Pinto, M. G. G., Peña, P. G., Rincón-Barrado, M., Iglesias, G., ... & Lara, E. The voice of the little giants: Arcellinida testate amoebae in environmental DNA-based bioindication, from taxonomy free to haplotypic level. Molecular ecology resources, e13999.	ArCOIR	LCO1490	Spain	42.120455, -6.730767	Freshwater
S11	González-Miguéns, R., Cano, E., Pinto, M. G. G., Peña, P. G., Rincón-Barrado, M., Iglesias, G., ... & Lara, E. The voice of the little giants: Arcellinida testate amoebae in environmental DNA-based bioindication, from taxonomy free to haplotypic level. Molecular ecology resources, e13999.	ArCOIR	LCO1490	Spain	42.121936, -6.723201	Freshwater
S12	González-Miguéns, R., Cano, E., Pinto, M. G. G., Peña, P. G., Rincón-Barrado, M., Iglesias, G., ... & Lara, E. The voice of the little giants: Arcellinida testate amoebae in environmental DNA-based bioindication, from taxonomy free to haplotypic level. Molecular ecology resources, e13999.	ArCOIR	LCO1490	Spain	42.121936, -6.723201	Freshwater
S15	González-Miguéns, R., Cano, E., Pinto, M. G. G., Peña, P. G., Rincón-Barrado, M., Iglesias, G., ... & Lara, E. The voice of the little giants: Arcellinida testate amoebae in environmental DNA-based bioindication, from taxonomy free to haplotypic level. Molecular ecology resources, e13999.	ArCOIR	LCO1490	Spain	42.121936, -6.723201	Freshwater
S16	González-Miguéns, R., Cano, E., Pinto, M. G. G., Peña, P. G., Rincón-Barrado, M., Iglesias, G., ... & Lara, E. The voice of the little giants: Arcellinida testate amoebae in environmental DNA-based bioindication, from taxonomy free to haplotypic level. Molecular ecology resources, e13999.	ArCOIR	LCO1490	Spain	42.121936, -6.723201	Freshwater
S17	González-Miguéns, R., Cano, E., Pinto, M. G. G., Peña, P. G., Rincón-Barrado, M., Iglesias, G., ... & Lara, E. The voice of the little giants: Arcellinida testate amoebae in environmental DNA-based bioindication, from taxonomy free to haplotypic level. Molecular ecology resources, e13999.	ArCOIR	LCO1490	Spain	42.121936, -6.723201	Freshwater
S18	González-Miguéns, R., Cano, E., Pinto, M. G. G., Peña, P. G., Rincón-Barrado, M., Iglesias, G., ... & Lara, E. The voice of the little giants: Arcellinida testate amoebae in environmental DNA-based bioindication, from taxonomy free to haplotypic level. Molecular ecology resources, e13999.	ArCOIR	LCO1490	Spain	42.121936, -6.723201	Freshwater
S21	González-Miguéns, R., Cano, E., Pinto, M. G. G., Peña, P. G., Rincón-Barrado, M., Iglesias, G., ... & Lara, E. The voice of the little giants: Arcellinida testate amoebae in environmental DNA-based bioindication, from taxonomy free to haplotypic level. Molecular ecology resources, e13999.	ArCOIR	LCO1490	Spain	42.121936, -6.723201	Freshwater
S28	González-Miguéns, R., Cano, E., Pinto, M. G. G., Peña, P. G., Rincón-Barrado, M., Iglesias, G., ... & Lara, E. The voice of the little giants: Arcellinida testate amoebae in environmental DNA-based bioindication, from taxonomy free to haplotypic level. Molecular ecology resources, e13999.	ArCOIR	LCO1490	Spain	42.121936, -6.723201	Freshwater
S30	González-Miguéns, R., Cano, E., Pinto, M. G. G., Peña, P. G., Rincón-Barrado, M., Iglesias, G., ... & Lara, E. The voice of the little giants: Arcellinida testate amoebae in environmental DNA-based bioindication, from taxonomy free to haplotypic level. Molecular ecology resources, e13999.	ArCOIR	LCO1490	Spain	42.121936, -6.723201	Freshwater
S37	González-Miguéns, R., Cano, E., Pinto, M. G. G., Peña, P. G., Rincón-Barrado, M., Iglesias, G., ... & Lara, E. The voice of the little giants: Arcellinida testate amoebae in environmental DNA-based bioindication, from taxonomy free to haplotypic level. Molecular ecology resources, e13999.	ArCOIR	LCO1490	Spain	42.121936, -6.723201	Freshwater
S42	González-Miguéns, R., Cano, E., Pinto, M. G. G., Peña, P. G., Rincón-Barrado, M., Iglesias, G., ... & Lara, E. The voice of the little giants: Arcellinida testate amoebae in environmental DNA-based bioindication, from taxonomy free to haplotypic level. Molecular ecology resources, e13999.	ArCOIR	LCO1490	Spain	42.121936, -6.723201	Freshwater
S43	González-Miguéns, R., Cano, E., Pinto, M. G. G., Peña, P. G., Rincón-Barrado, M., Iglesias, G., ... & Lara, E. The voice of the little giants: Arcellinida testate amoebae in environmental DNA-based bioindication, from taxonomy free to haplotypic level. Molecular ecology resources, e13999.	ArCOIR	LCO1490	Spain	42.121936, -6.723201	Freshwater
S50	González-Miguéns, R., Cano, E., Pinto, M. G. G., Peña, P. G., Rincón-Barrado, M., Iglesias, G., ... & Lara, E. The voice of the little giants: Arcellinida testate amoebae in environmental DNA-based bioindication, from taxonomy free to haplotypic level. Molecular ecology resources, e13999.	ArCOIR	LCO1490	Spain	42.121936, -6.723201	Freshwater
S56	González-Miguéns, R., Cano, E., Pinto, M. G. G., Peña, P. G., Rincón-Barrado, M., Iglesias, G., ... & Lara, E. The voice of the little giants: Arcellinida testate amoebae in environmental DNA-based bioindication, from taxonomy free to haplotypic level. Molecular ecology resources, e13999.	ArCOIR	LCO1490	Spain	42.121936, -6.723201	Freshwater
S63	González-Miguéns, R., Cano, E., Pinto, M. G. G., Peña, P. G., Rincón-Barrado, M., Iglesias, G., ... & Lara, E. The voice of the little giants: Arcellinida testate amoebae in environmental DNA-based bioindication, from taxonomy free to haplotypic level. Molecular ecology resources, e13999.	ArCOIR	LCO1490	Spain	42.121936, -6.723201	Freshwater
S71	González-Miguéns, R., Cano, E., Pinto, M. G. G., Peña, P. G., Rincón-Barrado, M., Iglesias, G., ... & Lara, E. The voice of the little giants: Arcellinida testate amoebae in environmental DNA-based bioindication, from taxonomy free to haplotypic level. Molecular ecology resources, e13999.	ArCOIR	LCO1490	Spain	42.121936, -6.723201	Freshwater
S72	González-Miguéns, R., Cano, E., Pinto, M. G. G., Peña, P. G., Rincón-Barrado, M., Iglesias, G., ... & Lara, E. The voice of the little giants: Arcellinida testate amoebae in environmental DNA-based bioindication, from taxonomy free to haplotypic level. Molecular ecology resources, e13999.	ArCOIR	LCO1490	Spain	42.121936, -6.723201	Freshwater
S4	González-Miguéns, R., Cano, E., Pinto, M. G. G., Peña, P. G., Rincón-Barrado, M., Iglesias, G., ... & Lara, E. The voice of the little giants: Arcellinida testate amoebae in environmental DNA-based bioindication, from taxonomy free to haplotypic level. Molecular ecology resources, e13999.	ArCOIR	LCO1490	Spain	42.114865, -6.725073	Freshwater
S5	González-Miguéns, R., Cano, E., Pinto, M. G. G., Peña, P. G., Rincón-Barrado, M., Iglesias, G., ... & Lara, E. The voice of the little giants: Arcellinida testate amoebae in environmental DNA-based bioindication, from taxonomy free to haplotypic level. Molecular ecology resources, e13999.	ArCOIR	LCO1490	Spain	42.114865, -6.725073	Freshwater
S23	González-Miguéns, R., Cano, E., Pinto, M. G. G., Peña, P. G., Rincón-Barrado, M., Iglesias, G., ... & Lara, E. The voice of the little giants: Arcellinida testate amoebae in environmental DNA-based bioindication, from taxonomy free to haplotypic level. Molecular ecology resources, e13999.	ArCOIR	LCO1490	Spain	42.114865, -6.725073	Freshwater
S24	González-Miguéns, R., Cano, E., Pinto, M. G. G., Peña, P. G., Rincón-Barrado, M., Iglesias, G., ... & Lara, E. The voice of the little giants: Arcellinida testate amoebae in environmental DNA-based bioindication, from taxonomy free to haplotypic level. Molecular ecology resources, e13999.	ArCOIR	LCO1490	Spain	42.114865, -6.725073	Freshwater
S31	González-Miguéns, R., Cano, E., Pinto, M. G. G., Peña, P. G., Rincón-Barrado, M., Iglesias, G., ... & Lara, E. The voice of the little giants: Arcellinida testate amoebae in environmental DNA-based bioindication, from taxonomy free to haplotypic level. Molecular ecology resources, e13999.	ArCOIR	LCO1490	Spain	42.114865, -6.725073	Freshwater
S32	González-Miguéns, R., Cano, E., Pinto, M. G. G., Peña, P. G., Rincón-Barrado, M., Iglesias, G., ... & Lara, E. The voice of the little giants: Arcellinida testate amoebae in environmental DNA-based bioindication, from taxonomy free to haplotypic level. Molecular ecology resources, e13999.	ArCOIR	LCO1490	Spain	42.114865, -6.725073	Freshwater
S33	González-Miguéns, R., Cano, E., Pinto, M. G. G., Peña, P. G., Rincón-Barrado, M., Iglesias, G., ... & Lara, E. The voice of the little giants: Arcellinida testate amoebae in environmental DNA-based bioindication, from taxonomy free to haplotypic level. Molecular ecology resources, e13999.	ArCOIR	LCO1490	Spain	42.114865, -6.725073	Freshwater
S38	González-Miguéns, R., Cano, E., Pinto, M. G. G., Peña, P. G., Rincón-Barrado, M., Iglesias, G., ... & Lara, E. The voice of the little giants: Arcellinida testate amoebae in environmental DNA-based bioindication, from taxonomy free to haplotypic level. Molecular ecology resources, e13999.	ArCOIR	LCO1490	Spain	42.114865, -6.725073	Freshwater
S39	González-Miguéns, R., Cano, E., Pinto, M. G. G., Peña, P. G., Rincón-Barrado, M., Iglesias, G., ... & Lara, E. The voice of the little giants: Arcellinida testate amoebae in environmental DNA-based bioindication, from taxonomy free to haplotypic level. Molecular ecology resources, e13999.	ArCOIR	LCO1490	Spain	42.114865, -6.725073	Freshwater
S44	González-Miguéns, R., Cano, E., Pinto, M. G. G., Peña, P. G., Rincón-Barrado, M., Iglesias, G., ... & Lara, E. The voice of the little giants: Arcellinida testate amoebae in environmental DNA-based bioindication, from taxonomy free to haplotypic level. Molecular ecology resources, e13999.	ArCOIR	LCO1490	Spain	42.114865, -6.725073	Freshwater
S45	González-Miguéns, R., Cano, E., Pinto, M. G. G., Peña, P. G., Rincón-Barrado, M., Iglesias, G., ... & Lara, E. The voice of the little giants: Arcellinida testate amoebae in environmental DNA-based bioindication, from taxonomy free to haplotypic level. Molecular ecology resources, e13999.	ArCOIR	LCO1490	Spain	42.114865, -6.725073	Freshwater
S46	González-Miguéns, R., Cano, E., Pinto, M. G. G., Peña, P. G., Rincón-Barrado, M., Iglesias, G., ... & Lara, E. The voice of the little giants: Arcellinida testate amoebae in environmental DNA-based bioindication, from taxonomy free to haplotypic level. Molecular ecology resources, e13999.	ArCOIR	LCO1490	Spain	42.114865, -6.725073	Freshwater
S47	González-Miguéns, R., Cano, E., Pinto, M. G. G., Peña, P. G., Rincón-Barrado, M., Iglesias, G., ... & Lara, E. The voice of the little giants: Arcellinida testate amoebae in environmental DNA-based bioindication, from taxonomy free to haplotypic level. Molecular ecology resources, e13999.	ArCOIR	LCO1490	Spain	42.114865, -6.725073	Freshwater
S52	González-Miguéns, R., Cano, E., Pinto, M. G. G., Peña, P. G., Rincón-Barrado, M., Iglesias, G., ... & Lara, E. The voice of the little giants: Arcellinida testate amoebae in environmental DNA-based bioindication, from taxonomy free to haplotypic level. Molecular ecology resources, e13999.	ArCOIR	LCO1490	Spain	42.114865, -6.725073	Freshwater
S53	González-Miguéns, R., Cano, E., Pinto, M. G. G., Peña, P. G., Rincón-Barrado, M., Iglesias, G., ... & Lara, E. The voice of the little giants: Arcellinida testate amoebae in environmental DNA-based bioindication, from taxonomy free to haplotypic level. Molecular ecology resources, e13999.	ArCOIR	LCO1490	Spain	42.114865, -6.725073	Freshwater
S57	González-Miguéns, R., Cano, E., Pinto, M. G. G., Peña, P. G., Rincón-Barrado, M., Iglesias, G., ... & Lara, E. The voice of the little giants: Arcellinida testate amoebae in environmental DNA-based bioindication, from taxonomy free to haplotypic level. Molecular ecology resources, e13999.	ArCOIR	LCO1490	Spain	42.114865, -6.725073	Freshwater
S58	González-Miguéns, R., Cano, E., Pinto, M. G. G., Peña, P. G., Rincón-Barrado, M., Iglesias, G., ... & Lara, E. The voice of the little giants: Arcellinida testate amoebae in environmental DNA-based bioindication, from taxonomy free to haplotypic level. Molecular ecology resources, e13999.	ArCOIR	LCO1490	Spain	42.114865, -6.725073	Freshwater
S59	González-Miguéns, R., Cano, E., Pinto, M. G. G., Peña, P. G., Rincón-Barrado, M., Iglesias, G., ... & Lara, E. The voice of the little giants: Arcellinida testate amoebae in environmental DNA-based bioindication, from taxonomy free to haplotypic level. Molecular ecology resources, e13999.	ArCOIR	LCO1490	Spain	42.114865, -6.725073	Freshwater
S64	González-Miguéns, R., Cano, E., Pinto, M. G. G., Peña, P. G., Rincón-Barrado, M., Iglesias, G., ... & Lara, E. The voice of the little giants: Arcellinida testate amoebae in environmental DNA-based bioindication, from taxonomy free to haplotypic level. Molecular ecology resources, e13999.	ArCOIR	LCO1490	Spain	42.114865, -6.725073	Freshwater
S65	González-Miguéns, R., Cano, E., Pinto, M. G. G., Peña, P. G., Rincón-Barrado, M., Iglesias, G., ... & Lara, E. The voice of the little giants: Arcellinida testate amoebae in environmental DNA-based bioindication, from taxonomy free to haplotypic level. Molecular ecology resources, e13999.	ArCOIR	LCO1490	Spain	42.114865, -6.725073	Freshwater
S66	González-Miguéns, R., Cano, E., Pinto, M. G. G., Peña, P. G., Rincón-Barrado, M., Iglesias, G., ... & Lara, E. The voice of the little giants: Arcellinida testate amoebae in environmental DNA-based bioindication, from taxonomy free to haplotypic level. Molecular ecology resources, e13999.	ArCOIR	LCO1490	Spain	42.114865, -6.725073	Freshwater
S67	González-Miguéns, R., Cano, E., Pinto, M. G. G., Peña, P. G., Rincón-Barrado, M., Iglesias, G., ... & Lara, E. The voice of the little giants: Arcellinida testate amoebae in environmental DNA-based bioindication, from taxonomy free to haplotypic level. Molecular ecology resources, e13999.	ArCOIR	LCO1490	Spain	42.114865, -6.725073	Freshwater
S70	González-Miguéns, R., Cano, E., Pinto, M. G. G., Peña, P. G., Rincón-Barrado, M., Iglesias, G., ... & Lara, E. The voice of the little giants: Arcellinida testate amoebae in environmental DNA-based bioindication, from taxonomy free to haplotypic level. Molecular ecology resources, e13999.	ArCOIR	LCO1490	Spain	42.114865, -6.725073	Freshwater
S73	González-Miguéns, R., Cano, E., Pinto, M. G. G., Peña, P. G., Rincón-Barrado, M., Iglesias, G., ... & Lara, E. The voice of the little giants: Arcellinida testate amoebae in environmental DNA-based bioindication, from taxonomy free to haplotypic level. Molecular ecology resources, e13999.	ArCOIR	LCO1490	Spain	42.114865, -6.725073	Freshwater
S1	González-Miguéns, R., Cano, E., Pinto, M. G. G., Peña, P. G., Rincón-Barrado, M., Iglesias, G., ... & Lara, E. The voice of the little giants: Arcellinida testate amoebae in environmental DNA-based bioindication, from taxonomy free to haplotypic level. Molecular ecology resources, e13999.	ArCOIR	LCO1490	Spain	42.125951, -6.748279	Freshwater
S6	González-Miguéns, R., Cano, E., Pinto, M. G. G., Peña, P. G., Rincón-Barrado, M., Iglesias, G., ... & Lara, E. The voice of the little giants: Arcellinida testate amoebae in environmental DNA-based bioindication, from taxonomy free to haplotypic level. Molecular ecology resources, e13999.	ArCOIR	LCO1490	Spain	42.125951, -6.748279	Freshwater
S25	González-Miguéns, R., Cano, E., Pinto, M. G. G., Peña, P. G., Rincón-Barrado, M., Iglesias, G., ... & Lara, E. The voice of the little giants: Arcellinida testate amoebae in environmental DNA-based bioindication, from taxonomy free to haplotypic level. Molecular ecology resources, e13999.	ArCOIR	LCO1490	Spain	42.125951, -6.748279	Freshwater
S27	González-Miguéns, R., Cano, E., Pinto, M. G. G., Peña, P. G., Rincón-Barrado, M., Iglesias, G., ... & Lara, E. The voice of the little giants: Arcellinida testate amoebae in environmental DNA-based bioindication, from taxonomy free to haplotypic level. Molecular ecology resources, e13999.	ArCOIR	LCO1490	Spain	42.125951, -6.748279	Freshwater
S40	González-Miguéns, R., Cano, E., Pinto, M. G. G., Peña, P. G., Rincón-Barrado, M., Iglesias, G., ... & Lara, E. The voice of the little giants: Arcellinida testate amoebae in environmental DNA-based bioindication, from taxonomy free to haplotypic level. Molecular ecology resources, e13999.	ArCOIR	LCO1490	Spain	42.125951, -6.748279	Freshwater
S60	González-Miguéns, R., Cano, E., Pinto, M. G. G., Peña, P. G., Rincón-Barrado, M., Iglesias, G., ... & Lara, E. The voice of the little giants: Arcellinida testate amoebae in environmental DNA-based bioindication, from taxonomy free to haplotypic level. Molecular ecology resources, e13999.	ArCOIR	LCO1490	Spain	42.125951, -6.748279	Freshwater
S74	González-Miguéns, R., Cano, E., Pinto, M. G. G., Peña, P. G., Rincón-Barrado, M., Iglesias, G., ... & Lara, E. The voice of the little giants: Arcellinida testate amoebae in environmental DNA-based bioindication, from taxonomy free to haplotypic level. Molecular ecology resources, e13999.	ArCOIR	LCO1490	Spain	42.125951, -6.748279	Freshwater
S75	González-Miguéns, R., Cano, E., Pinto, M. G. G., Peña, P. G., Rincón-Barrado, M., Iglesias, G., ... & Lara, E. The voice of the little giants: Arcellinida testate amoebae in environmental DNA-based bioindication, from taxonomy free to haplotypic level. Molecular ecology resources, e13999.	ArCOIR	LCO1490	Spain	42.125951, -6.748279	Freshwater
BK1	Lim, N. K., Tay, Y. C., Srivathsan, A., Tan, J. W., Kwik, J. T., Balo?lu, B., ... & Yeo, D. C. (2016). Next-generation freshwater bioassessment: eDNA metabarcoding with a conserved metazoan primer reveals species-rich and reservoir-specific communities. Royal Society open science, 3(11), 160635.	jgHCO2198	mlCOIintF	Singapore	1.341300, 103.924500	freshwater
BK2	Lim, N. K., Tay, Y. C., Srivathsan, A., Tan, J. W., Kwik, J. T., Balo?lu, B., ... & Yeo, D. C. (2016). Next-generation freshwater bioassessment: eDNA metabarcoding with a conserved metazoan primer reveals species-rich and reservoir-specific communities. Royal Society open science, 3(11), 160635.	jgHCO2198	mlCOIintF	Singapore	1.341300, 103.924500	freshwater
BK3	Lim, N. K., Tay, Y. C., Srivathsan, A., Tan, J. W., Kwik, J. T., Balo?lu, B., ... & Yeo, D. C. (2016). Next-generation freshwater bioassessment: eDNA metabarcoding with a conserved metazoan primer reveals species-rich and reservoir-specific communities. Royal Society open science, 3(11), 160635.	jgHCO2198	mlCOIintF	Singapore	1.341300, 103.924500	freshwater
BK4	Lim, N. K., Tay, Y. C., Srivathsan, A., Tan, J. W., Kwik, J. T., Balo?lu, B., ... & Yeo, D. C. (2016). Next-generation freshwater bioassessment: eDNA metabarcoding with a conserved metazoan primer reveals species-rich and reservoir-specific communities. Royal Society open science, 3(11), 160635.	jgHCO2198	mlCOIintF	Singapore	1.341300, 103.924500	freshwater
BK5	Lim, N. K., Tay, Y. C., Srivathsan, A., Tan, J. W., Kwik, J. T., Balo?lu, B., ... & Yeo, D. C. (2016). Next-generation freshwater bioassessment: eDNA metabarcoding with a conserved metazoan primer reveals species-rich and reservoir-specific communities. Royal Society open science, 3(11), 160635.	jgHCO2198	mlCOIintF	Singapore	1.341300, 103.924500	freshwater
BK6	Lim, N. K., Tay, Y. C., Srivathsan, A., Tan, J. W., Kwik, J. T., Balo?lu, B., ... & Yeo, D. C. (2016). Next-generation freshwater bioassessment: eDNA metabarcoding with a conserved metazoan primer reveals species-rich and reservoir-specific communities. Royal Society open science, 3(11), 160635.	jgHCO2198	mlCOIintF	Singapore	1.341300, 103.924500	freshwater
BK7	Lim, N. K., Tay, Y. C., Srivathsan, A., Tan, J. W., Kwik, J. T., Balo?lu, B., ... & Yeo, D. C. (2016). Next-generation freshwater bioassessment: eDNA metabarcoding with a conserved metazoan primer reveals species-rich and reservoir-specific communities. Royal Society open science, 3(11), 160635.	jgHCO2198	mlCOIintF	Singapore	1.341300, 103.924500	freshwater
PN1	Lim, N. K., Tay, Y. C., Srivathsan, A., Tan, J. W., Kwik, J. T., Balo?lu, B., ... & Yeo, D. C. (2016). Next-generation freshwater bioassessment: eDNA metabarcoding with a conserved metazoan primer reveals species-rich and reservoir-specific communities. Royal Society open science, 3(11), 160635.	jgHCO2198	mlCOIintF	Singapore	1.315400, 103.743400	freshwater
PN2	Lim, N. K., Tay, Y. C., Srivathsan, A., Tan, J. W., Kwik, J. T., Balo?lu, B., ... & Yeo, D. C. (2016). Next-generation freshwater bioassessment: eDNA metabarcoding with a conserved metazoan primer reveals species-rich and reservoir-specific communities. Royal Society open science, 3(11), 160635.	jgHCO2198	mlCOIintF	Singapore	1.315400, 103.743400	freshwater
PN3	Lim, N. K., Tay, Y. C., Srivathsan, A., Tan, J. W., Kwik, J. T., Balo?lu, B., ... & Yeo, D. C. (2016). Next-generation freshwater bioassessment: eDNA metabarcoding with a conserved metazoan primer reveals species-rich and reservoir-specific communities. Royal Society open science, 3(11), 160635.	jgHCO2198	mlCOIintF	Singapore	1.315400, 103.743400	freshwater
PN4	Lim, N. K., Tay, Y. C., Srivathsan, A., Tan, J. W., Kwik, J. T., Balo?lu, B., ... & Yeo, D. C. (2016). Next-generation freshwater bioassessment: eDNA metabarcoding with a conserved metazoan primer reveals species-rich and reservoir-specific communities. Royal Society open science, 3(11), 160635.	jgHCO2198	mlCOIintF	Singapore	1.315400, 103.743400	freshwater
PN5	Lim, N. K., Tay, Y. C., Srivathsan, A., Tan, J. W., Kwik, J. T., Balo?lu, B., ... & Yeo, D. C. (2016). Next-generation freshwater bioassessment: eDNA metabarcoding with a conserved metazoan primer reveals species-rich and reservoir-specific communities. Royal Society open science, 3(11), 160635.	jgHCO2198	mlCOIintF	Singapore	1.315400, 103.743400	freshwater
PN6	Lim, N. K., Tay, Y. C., Srivathsan, A., Tan, J. W., Kwik, J. T., Balo?lu, B., ... & Yeo, D. C. (2016). Next-generation freshwater bioassessment: eDNA metabarcoding with a conserved metazoan primer reveals species-rich and reservoir-specific communities. Royal Society open science, 3(11), 160635.	jgHCO2198	mlCOIintF	Singapore	1.315400, 103.743400	freshwater
PN7	Lim, N. K., Tay, Y. C., Srivathsan, A., Tan, J. W., Kwik, J. T., Balo?lu, B., ... & Yeo, D. C. (2016). Next-generation freshwater bioassessment: eDNA metabarcoding with a conserved metazoan primer reveals species-rich and reservoir-specific communities. Royal Society open science, 3(11), 160635.	jgHCO2198	mlCOIintF	Singapore	1.315400, 103.743400	freshwater
COI_19_242_W25_Water_Bautino	Koziol, A., Stat, M., Simpson, T., Jarman, S., DiBattista, J. D., Harvey, E. S., ... & Bunce, M. (2019). Environmental DNA metabarcoding studies are critically affected by substrate selection. Molecular Ecology Resources, 19(2), 366-376.	jgHCO2198	mlCOIintF	Kazakhstan	44.547722, 50.249861	marine	coordenadas_aprox
COI_19_242_W26_Water_Bautino	Koziol, A., Stat, M., Simpson, T., Jarman, S., DiBattista, J. D., Harvey, E. S., ... & Bunce, M. (2019). Environmental DNA metabarcoding studies are critically affected by substrate selection. Molecular Ecology Resources, 19(2), 366-376.	jgHCO2198	mlCOIintF	Kazakhstan	44.547722, 50.249862	marine	coordenadas_aprox
COI_19_242_W27_Water_Bautino	Koziol, A., Stat, M., Simpson, T., Jarman, S., DiBattista, J. D., Harvey, E. S., ... & Bunce, M. (2019). Environmental DNA metabarcoding studies are critically affected by substrate selection. Molecular Ecology Resources, 19(2), 366-376.	jgHCO2198	mlCOIintF	Kazakhstan	44.547722, 50.249863	marine	coordenadas_aprox
COI_19_242_W28_Water_Bautino	Koziol, A., Stat, M., Simpson, T., Jarman, S., DiBattista, J. D., Harvey, E. S., ... & Bunce, M. (2019). Environmental DNA metabarcoding studies are critically affected by substrate selection. Molecular Ecology Resources, 19(2), 366-376.	jgHCO2198	mlCOIintF	Kazakhstan	44.547722, 50.249864	marine	coordenadas_aprox
COI_19_242_W30_Water_Bautino	Koziol, A., Stat, M., Simpson, T., Jarman, S., DiBattista, J. D., Harvey, E. S., ... & Bunce, M. (2019). Environmental DNA metabarcoding studies are critically affected by substrate selection. Molecular Ecology Resources, 19(2), 366-376.	jgHCO2198	mlCOIintF	Kazakhstan	44.547722, 50.249865	marine	coordenadas_aprox
COI_19_242_W31_Water_Bautino	Koziol, A., Stat, M., Simpson, T., Jarman, S., DiBattista, J. D., Harvey, E. S., ... & Bunce, M. (2019). Environmental DNA metabarcoding studies are critically affected by substrate selection. Molecular Ecology Resources, 19(2), 366-376.	jgHCO2198	mlCOIintF	Kazakhstan	44.547722, 50.249866	marine	coordenadas_aprox
COI_19_242_W32_Water_Bautino	Koziol, A., Stat, M., Simpson, T., Jarman, S., DiBattista, J. D., Harvey, E. S., ... & Bunce, M. (2019). Environmental DNA metabarcoding studies are critically affected by substrate selection. Molecular Ecology Resources, 19(2), 366-376.	jgHCO2198	mlCOIintF	Kazakhstan	44.547722, 50.249867	marine	coordenadas_aprox
COI_19_242_W33_Water_Bautino	Koziol, A., Stat, M., Simpson, T., Jarman, S., DiBattista, J. D., Harvey, E. S., ... & Bunce, M. (2019). Environmental DNA metabarcoding studies are critically affected by substrate selection. Molecular Ecology Resources, 19(2), 366-376.	jgHCO2198	mlCOIintF	Kazakhstan	44.547722, 50.249868	marine	coordenadas_aprox
COI_19_242_W34_Water_Bautino	Koziol, A., Stat, M., Simpson, T., Jarman, S., DiBattista, J. D., Harvey, E. S., ... & Bunce, M. (2019). Environmental DNA metabarcoding studies are critically affected by substrate selection. Molecular Ecology Resources, 19(2), 366-376.	jgHCO2198	mlCOIintF	Kazakhstan	44.547722, 50.249869	marine	coordenadas_aprox
COI_19_242_W35_Water_Bautino	Koziol, A., Stat, M., Simpson, T., Jarman, S., DiBattista, J. D., Harvey, E. S., ... & Bunce, M. (2019). Environmental DNA metabarcoding studies are critically affected by substrate selection. Molecular Ecology Resources, 19(2), 366-376.	jgHCO2198	mlCOIintF	Kazakhstan	44.547722, 50.249870	marine	coordenadas_aprox
COI_19_242_W36_Water_Bautino	Koziol, A., Stat, M., Simpson, T., Jarman, S., DiBattista, J. D., Harvey, E. S., ... & Bunce, M. (2019). Environmental DNA metabarcoding studies are critically affected by substrate selection. Molecular Ecology Resources, 19(2), 366-376.	jgHCO2198	mlCOIintF	Kazakhstan	44.547722, 50.249871	marine	coordenadas_aprox
COI_19_554_W37_Water_Ersai	Koziol, A., Stat, M., Simpson, T., Jarman, S., DiBattista, J. D., Harvey, E. S., ... & Bunce, M. (2019). Environmental DNA metabarcoding studies are critically affected by substrate selection. Molecular Ecology Resources, 19(2), 366-376.	jgHCO2198	mlCOIintF	Kazakhstan	43.183583, 51.596972	marine	coordenadas_aprox
COI_19_554_W38_Water_Ersai	Koziol, A., Stat, M., Simpson, T., Jarman, S., DiBattista, J. D., Harvey, E. S., ... & Bunce, M. (2019). Environmental DNA metabarcoding studies are critically affected by substrate selection. Molecular Ecology Resources, 19(2), 366-376.	jgHCO2198	mlCOIintF	Kazakhstan	43.183583, 51.596973	marine	coordenadas_aprox
COI_19_554_W39_Water_Ersai	Koziol, A., Stat, M., Simpson, T., Jarman, S., DiBattista, J. D., Harvey, E. S., ... & Bunce, M. (2019). Environmental DNA metabarcoding studies are critically affected by substrate selection. Molecular Ecology Resources, 19(2), 366-376.	jgHCO2198	mlCOIintF	Kazakhstan	43.183583, 51.596974	marine	coordenadas_aprox
COI_19_554_W40_Water_Ersai	Koziol, A., Stat, M., Simpson, T., Jarman, S., DiBattista, J. D., Harvey, E. S., ... & Bunce, M. (2019). Environmental DNA metabarcoding studies are critically affected by substrate selection. Molecular Ecology Resources, 19(2), 366-376.	jgHCO2198	mlCOIintF	Kazakhstan	43.183583, 51.596975	marine	coordenadas_aprox
COI_19_554_W41_Water_Ersai	Koziol, A., Stat, M., Simpson, T., Jarman, S., DiBattista, J. D., Harvey, E. S., ... & Bunce, M. (2019). Environmental DNA metabarcoding studies are critically affected by substrate selection. Molecular Ecology Resources, 19(2), 366-376.	jgHCO2198	mlCOIintF	Kazakhstan	43.183583, 51.596976	marine	coordenadas_aprox
COI_19_554_W42_Water_Ersai	Koziol, A., Stat, M., Simpson, T., Jarman, S., DiBattista, J. D., Harvey, E. S., ... & Bunce, M. (2019). Environmental DNA metabarcoding studies are critically affected by substrate selection. Molecular Ecology Resources, 19(2), 366-376.	jgHCO2198	mlCOIintF	Kazakhstan	43.183583, 51.596976	marine	coordenadas_aprox
COI_19_554_W43_Water_Ersai	Koziol, A., Stat, M., Simpson, T., Jarman, S., DiBattista, J. D., Harvey, E. S., ... & Bunce, M. (2019). Environmental DNA metabarcoding studies are critically affected by substrate selection. Molecular Ecology Resources, 19(2), 366-376.	jgHCO2198	mlCOIintF	Kazakhstan	43.183583, 51.596978	marine	coordenadas_aprox
COI_19_554_W44_Water_Ersai	Koziol, A., Stat, M., Simpson, T., Jarman, S., DiBattista, J. D., Harvey, E. S., ... & Bunce, M. (2019). Environmental DNA metabarcoding studies are critically affected by substrate selection. Molecular Ecology Resources, 19(2), 366-376.	jgHCO2198	mlCOIintF	Kazakhstan	43.183583, 51.596979	marine	coordenadas_aprox
COI_19_554_W45_Water_Ersai	Koziol, A., Stat, M., Simpson, T., Jarman, S., DiBattista, J. D., Harvey, E. S., ... & Bunce, M. (2019). Environmental DNA metabarcoding studies are critically affected by substrate selection. Molecular Ecology Resources, 19(2), 366-376.	jgHCO2198	mlCOIintF	Kazakhstan	43.183583, 51.596980	marine	coordenadas_aprox
COI_19_554_W46_Water_Ersai	Koziol, A., Stat, M., Simpson, T., Jarman, S., DiBattista, J. D., Harvey, E. S., ... & Bunce, M. (2019). Environmental DNA metabarcoding studies are critically affected by substrate selection. Molecular Ecology Resources, 19(2), 366-376.	jgHCO2198	mlCOIintF	Kazakhstan	43.183583, 51.596981	marine	coordenadas_aprox
COI_19_554_W47_Water_Ersai	Koziol, A., Stat, M., Simpson, T., Jarman, S., DiBattista, J. D., Harvey, E. S., ... & Bunce, M. (2019). Environmental DNA metabarcoding studies are critically affected by substrate selection. Molecular Ecology Resources, 19(2), 366-376.	jgHCO2198	mlCOIintF	Kazakhstan	43.183583, 51.596982	marine	coordenadas_aprox
COI_19_554_W48_Water_Ersai	Koziol, A., Stat, M., Simpson, T., Jarman, S., DiBattista, J. D., Harvey, E. S., ... & Bunce, M. (2019). Environmental DNA metabarcoding studies are critically affected by substrate selection. Molecular Ecology Resources, 19(2), 366-376.	jgHCO2198	mlCOIintF	Kazakhstan	43.183583, 51.596983	marine	coordenadas_aprox
COI_20_247_W49_Water_Offshore	Koziol, A., Stat, M., Simpson, T., Jarman, S., DiBattista, J. D., Harvey, E. S., ... & Bunce, M. (2019). Environmental DNA metabarcoding studies are critically affected by substrate selection. Molecular Ecology Resources, 19(2), 366-376.	jgHCO2198	mlCOIintF	Caspian Sea	45.748417, 52.298778	marine	coordenadas_aprox
COI_20_249_W51_Water_Offshore	Koziol, A., Stat, M., Simpson, T., Jarman, S., DiBattista, J. D., Harvey, E. S., ... & Bunce, M. (2019). Environmental DNA metabarcoding studies are critically affected by substrate selection. Molecular Ecology Resources, 19(2), 366-376.	jgHCO2198	mlCOIintF	Caspian Sea	45.906056, 52.579611	marine	coordenadas_aprox
COI_20_249_W52_Water_Offshore	Koziol, A., Stat, M., Simpson, T., Jarman, S., DiBattista, J. D., Harvey, E. S., ... & Bunce, M. (2019). Environmental DNA metabarcoding studies are critically affected by substrate selection. Molecular Ecology Resources, 19(2), 366-376.	jgHCO2198	mlCOIintF	Caspian Sea	45.906056, 52.579611	marine	coordenadas_aprox
COI_20_249_W54_Water_Offshore	Koziol, A., Stat, M., Simpson, T., Jarman, S., DiBattista, J. D., Harvey, E. S., ... & Bunce, M. (2019). Environmental DNA metabarcoding studies are critically affected by substrate selection. Molecular Ecology Resources, 19(2), 366-376.	jgHCO2198	mlCOIintF	Caspian Sea	45.906056, 52.579611	marine	coordenadas_aprox
COI_20_249_W56_Water_Offshore	Koziol, A., Stat, M., Simpson, T., Jarman, S., DiBattista, J. D., Harvey, E. S., ... & Bunce, M. (2019). Environmental DNA metabarcoding studies are critically affected by substrate selection. Molecular Ecology Resources, 19(2), 366-376.	jgHCO2198	mlCOIintF	Caspian Sea	45.906056, 52.579611	marine	coordenadas_aprox
COI_20_249_W57_Water_Offshore	Koziol, A., Stat, M., Simpson, T., Jarman, S., DiBattista, J. D., Harvey, E. S., ... & Bunce, M. (2019). Environmental DNA metabarcoding studies are critically affected by substrate selection. Molecular Ecology Resources, 19(2), 366-376.	jgHCO2198	mlCOIintF	Caspian Sea	45.906056, 52.579611	marine	coordenadas_aprox
COI_20_249_W58_Water_Offshore	Koziol, A., Stat, M., Simpson, T., Jarman, S., DiBattista, J. D., Harvey, E. S., ... & Bunce, M. (2019). Environmental DNA metabarcoding studies are critically affected by substrate selection. Molecular Ecology Resources, 19(2), 366-376.	jgHCO2198	mlCOIintF	Caspian Sea	45.906056, 52.579611	marine	coordenadas_aprox
COI_20_249_W59_Water_Offshore	Koziol, A., Stat, M., Simpson, T., Jarman, S., DiBattista, J. D., Harvey, E. S., ... & Bunce, M. (2019). Environmental DNA metabarcoding studies are critically affected by substrate selection. Molecular Ecology Resources, 19(2), 366-376.	jgHCO2198	mlCOIintF	Caspian Sea	45.906056, 52.579611	marine	coordenadas_aprox
COI_20_249_W60_Water_Offshore	Koziol, A., Stat, M., Simpson, T., Jarman, S., DiBattista, J. D., Harvey, E. S., ... & Bunce, M. (2019). Environmental DNA metabarcoding studies are critically affected by substrate selection. Molecular Ecology Resources, 19(2), 366-376.	jgHCO2198	mlCOIintF	Caspian Sea	45.906056, 52.579611	marine	coordenadas_aprox
COI_20_249_W61_Water_Offshore	Koziol, A., Stat, M., Simpson, T., Jarman, S., DiBattista, J. D., Harvey, E. S., ... & Bunce, M. (2019). Environmental DNA metabarcoding studies are critically affected by substrate selection. Molecular Ecology Resources, 19(2), 366-376.	jgHCO2198	mlCOIintF	Caspian Sea	45.906056, 52.579611	marine	coordenadas_aprox
COI_20_249_W62_Water_Offshore	Koziol, A., Stat, M., Simpson, T., Jarman, S., DiBattista, J. D., Harvey, E. S., ... & Bunce, M. (2019). Environmental DNA metabarcoding studies are critically affected by substrate selection. Molecular Ecology Resources, 19(2), 366-376.	jgHCO2198	mlCOIintF	Caspian Sea	45.906056, 52.579611	marine	coordenadas_aprox
COI_20_249_W63_Water_Offshore	Koziol, A., Stat, M., Simpson, T., Jarman, S., DiBattista, J. D., Harvey, E. S., ... & Bunce, M. (2019). Environmental DNA metabarcoding studies are critically affected by substrate selection. Molecular Ecology Resources, 19(2), 366-376.	jgHCO2198	mlCOIintF	Caspian Sea	45.906056, 52.579611	marine	coordenadas_aprox
COI_20_249_W64_Water_Offshore	Koziol, A., Stat, M., Simpson, T., Jarman, S., DiBattista, J. D., Harvey, E. S., ... & Bunce, M. (2019). Environmental DNA metabarcoding studies are critically affected by substrate selection. Molecular Ecology Resources, 19(2), 366-376.	jgHCO2198	mlCOIintF	Caspian Sea	45.906056, 52.579611	marine	coordenadas_aprox
COI_20_249_W65_Water_Offshore	Koziol, A., Stat, M., Simpson, T., Jarman, S., DiBattista, J. D., Harvey, E. S., ... & Bunce, M. (2019). Environmental DNA metabarcoding studies are critically affected by substrate selection. Molecular Ecology Resources, 19(2), 366-376.	jgHCO2198	mlCOIintF	Caspian Sea	45.906056, 52.579611	marine	coordenadas_aprox
COI_20_249_W66_Water_Offshore	Koziol, A., Stat, M., Simpson, T., Jarman, S., DiBattista, J. D., Harvey, E. S., ... & Bunce, M. (2019). Environmental DNA metabarcoding studies are critically affected by substrate selection. Molecular Ecology Resources, 19(2), 366-376.	jgHCO2198	mlCOIintF	Caspian Sea	45.906056, 52.579611	marine	coordenadas_aprox
COI_20_249_W67_Water_Offshore	Koziol, A., Stat, M., Simpson, T., Jarman, S., DiBattista, J. D., Harvey, E. S., ... & Bunce, M. (2019). Environmental DNA metabarcoding studies are critically affected by substrate selection. Molecular Ecology Resources, 19(2), 366-376.	jgHCO2198	mlCOIintF	Caspian Sea	45.906056, 52.579611	marine	coordenadas_aprox
COI_20_249_W68_Water_Offshore	Koziol, A., Stat, M., Simpson, T., Jarman, S., DiBattista, J. D., Harvey, E. S., ... & Bunce, M. (2019). Environmental DNA metabarcoding studies are critically affected by substrate selection. Molecular Ecology Resources, 19(2), 366-376.	jgHCO2198	mlCOIintF	Caspian Sea	45.906056, 52.579611	marine	coordenadas_aprox
COI_20_249_W69_Water_Offshore	Koziol, A., Stat, M., Simpson, T., Jarman, S., DiBattista, J. D., Harvey, E. S., ... & Bunce, M. (2019). Environmental DNA metabarcoding studies are critically affected by substrate selection. Molecular Ecology Resources, 19(2), 366-376.	jgHCO2198	mlCOIintF	Caspian Sea	45.906056, 52.579611	marine	coordenadas_aprox
COI_20_249_W70_Water_Offshore	Koziol, A., Stat, M., Simpson, T., Jarman, S., DiBattista, J. D., Harvey, E. S., ... & Bunce, M. (2019). Environmental DNA metabarcoding studies are critically affected by substrate selection. Molecular Ecology Resources, 19(2), 366-376.	jgHCO2198	mlCOIintF	Caspian Sea	45.906056, 52.579611	marine	coordenadas_aprox
COI_20_249_W71_Water_Offshore	Koziol, A., Stat, M., Simpson, T., Jarman, S., DiBattista, J. D., Harvey, E. S., ... & Bunce, M. (2019). Environmental DNA metabarcoding studies are critically affected by substrate selection. Molecular Ecology Resources, 19(2), 366-376.	jgHCO2198	mlCOIintF	Caspian Sea	45.906056, 52.579611	marine	coordenadas_aprox
COI_21_251_S56_Sediment_Offshore	Koziol, A., Stat, M., Simpson, T., Jarman, S., DiBattista, J. D., Harvey, E. S., ... & Bunce, M. (2019). Environmental DNA metabarcoding studies are critically affected by substrate selection. Molecular Ecology Resources, 19(2), 366-376.	jgHCO2198	mlCOIintF	Caspian Sea	45.906056, 52.579611	marine	coordenadas_aprox
COI_21_551_W72_Water_Offshore	Koziol, A., Stat, M., Simpson, T., Jarman, S., DiBattista, J. D., Harvey, E. S., ... & Bunce, M. (2019). Environmental DNA metabarcoding studies are critically affected by substrate selection. Molecular Ecology Resources, 19(2), 366-376.	jgHCO2198	mlCOIintF	Caspian Sea	45.906056, 52.579611	marine	coordenadas_aprox
COI_21_552_S57_Sediment_Offshore	Koziol, A., Stat, M., Simpson, T., Jarman, S., DiBattista, J. D., Harvey, E. S., ... & Bunce, M. (2019). Environmental DNA metabarcoding studies are critically affected by substrate selection. Molecular Ecology Resources, 19(2), 366-376.	jgHCO2198	mlCOIintF	Caspian Sea	45.906056, 52.579611	marine	coordenadas_aprox
COI_21_552_S58_Sediment_Offshore	Koziol, A., Stat, M., Simpson, T., Jarman, S., DiBattista, J. D., Harvey, E. S., ... & Bunce, M. (2019). Environmental DNA metabarcoding studies are critically affected by substrate selection. Molecular Ecology Resources, 19(2), 366-376.	jgHCO2198	mlCOIintF	Caspian Sea	45.906056, 52.579611	marine	coordenadas_aprox
COI_21_552_S59_Sediment_Offshore	Koziol, A., Stat, M., Simpson, T., Jarman, S., DiBattista, J. D., Harvey, E. S., ... & Bunce, M. (2019). Environmental DNA metabarcoding studies are critically affected by substrate selection. Molecular Ecology Resources, 19(2), 366-376.	jgHCO2198	mlCOIintF	Caspian Sea	45.906056, 52.579611	marine	coordenadas_aprox
COI_21_552_S60_Sediment_Offshore	Koziol, A., Stat, M., Simpson, T., Jarman, S., DiBattista, J. D., Harvey, E. S., ... & Bunce, M. (2019). Environmental DNA metabarcoding studies are critically affected by substrate selection. Molecular Ecology Resources, 19(2), 366-376.	jgHCO2198	mlCOIintF	Caspian Sea	45.906056, 52.579611	marine	coordenadas_aprox
COI_21_552_S61_Sediment_Offshore	Koziol, A., Stat, M., Simpson, T., Jarman, S., DiBattista, J. D., Harvey, E. S., ... & Bunce, M. (2019). Environmental DNA metabarcoding studies are critically affected by substrate selection. Molecular Ecology Resources, 19(2), 366-376.	jgHCO2198	mlCOIintF	Caspian Sea	45.906056, 52.579611	marine	coordenadas_aprox
COI_21_552_S62_Sediment_Offshore	Koziol, A., Stat, M., Simpson, T., Jarman, S., DiBattista, J. D., Harvey, E. S., ... & Bunce, M. (2019). Environmental DNA metabarcoding studies are critically affected by substrate selection. Molecular Ecology Resources, 19(2), 366-376.	jgHCO2198	mlCOIintF	Caspian Sea	45.906056, 52.579611	marine	coordenadas_aprox
COI_21_552_S63_Sediment_Offshore	Koziol, A., Stat, M., Simpson, T., Jarman, S., DiBattista, J. D., Harvey, E. S., ... & Bunce, M. (2019). Environmental DNA metabarcoding studies are critically affected by substrate selection. Molecular Ecology Resources, 19(2), 366-376.	jgHCO2198	mlCOIintF	Caspian Sea	45.906056, 52.579611	marine	coordenadas_aprox
COI_21_552_S64_Sediment_Offshore	Koziol, A., Stat, M., Simpson, T., Jarman, S., DiBattista, J. D., Harvey, E. S., ... & Bunce, M. (2019). Environmental DNA metabarcoding studies are critically affected by substrate selection. Molecular Ecology Resources, 19(2), 366-376.	jgHCO2198	mlCOIintF	Caspian Sea	45.906056, 52.579611	marine	coordenadas_aprox
COI_21_552_S65_Sediment_Offshore	Koziol, A., Stat, M., Simpson, T., Jarman, S., DiBattista, J. D., Harvey, E. S., ... & Bunce, M. (2019). Environmental DNA metabarcoding studies are critically affected by substrate selection. Molecular Ecology Resources, 19(2), 366-376.	jgHCO2198	mlCOIintF	Caspian Sea	45.906056, 52.579611	marine	coordenadas_aprox
COI_22_242_W73_Water_Offshore	Koziol, A., Stat, M., Simpson, T., Jarman, S., DiBattista, J. D., Harvey, E. S., ... & Bunce, M. (2019). Environmental DNA metabarcoding studies are critically affected by substrate selection. Molecular Ecology Resources, 19(2), 366-376.	jgHCO2198	mlCOIintF	Caspian Sea	45.906056, 52.579611	marine	coordenadas_aprox
COI_22_242_W74_Water_Offshore	Koziol, A., Stat, M., Simpson, T., Jarman, S., DiBattista, J. D., Harvey, E. S., ... & Bunce, M. (2019). Environmental DNA metabarcoding studies are critically affected by substrate selection. Molecular Ecology Resources, 19(2), 366-376.	jgHCO2198	mlCOIintF	Caspian Sea	45.906056, 52.579611	marine	coordenadas_aprox
COI_22_242_W75_Water_Offshore	Koziol, A., Stat, M., Simpson, T., Jarman, S., DiBattista, J. D., Harvey, E. S., ... & Bunce, M. (2019). Environmental DNA metabarcoding studies are critically affected by substrate selection. Molecular Ecology Resources, 19(2), 366-376.	jgHCO2198	mlCOIintF	Caspian Sea	45.906056, 52.579611	marine	coordenadas_aprox
COI_22_242_W76_Water_Offshore	Koziol, A., Stat, M., Simpson, T., Jarman, S., DiBattista, J. D., Harvey, E. S., ... & Bunce, M. (2019). Environmental DNA metabarcoding studies are critically affected by substrate selection. Molecular Ecology Resources, 19(2), 366-376.	jgHCO2198	mlCOIintF	Caspian Sea	45.906056, 52.579611	marine	coordenadas_aprox
COI_22_242_W78_Water_Offshore	Koziol, A., Stat, M., Simpson, T., Jarman, S., DiBattista, J. D., Harvey, E. S., ... & Bunce, M. (2019). Environmental DNA metabarcoding studies are critically affected by substrate selection. Molecular Ecology Resources, 19(2), 366-376.	jgHCO2198	mlCOIintF	Caspian Sea	45.906056, 52.579611	marine	coordenadas_aprox
COI_22_242_W80_Water_Offshore	Koziol, A., Stat, M., Simpson, T., Jarman, S., DiBattista, J. D., Harvey, E. S., ... & Bunce, M. (2019). Environmental DNA metabarcoding studies are critically affected by substrate selection. Molecular Ecology Resources, 19(2), 366-376.	jgHCO2198	mlCOIintF	Caspian Sea	45.906056, 52.579611	marine	coordenadas_aprox
COI_22_242_W81_Water_Offshore	Koziol, A., Stat, M., Simpson, T., Jarman, S., DiBattista, J. D., Harvey, E. S., ... & Bunce, M. (2019). Environmental DNA metabarcoding studies are critically affected by substrate selection. Molecular Ecology Resources, 19(2), 366-376.	jgHCO2198	mlCOIintF	Caspian Sea	45.906056, 52.579611	marine	coordenadas_aprox
COI_22_242_W83_Water_Offshore	Koziol, A., Stat, M., Simpson, T., Jarman, S., DiBattista, J. D., Harvey, E. S., ... & Bunce, M. (2019). Environmental DNA metabarcoding studies are critically affected by substrate selection. Molecular Ecology Resources, 19(2), 366-376.	jgHCO2198	mlCOIintF	Caspian Sea	45.906056, 52.579611	marine	coordenadas_aprox
COI_22_242_W84_Water_Offshore	Koziol, A., Stat, M., Simpson, T., Jarman, S., DiBattista, J. D., Harvey, E. S., ... & Bunce, M. (2019). Environmental DNA metabarcoding studies are critically affected by substrate selection. Molecular Ecology Resources, 19(2), 366-376.	jgHCO2198	mlCOIintF	Caspian Sea	45.906056, 52.579611	marine	coordenadas_aprox
COI_22_553_S25_Sediment_Bautino	Koziol, A., Stat, M., Simpson, T., Jarman, S., DiBattista, J. D., Harvey, E. S., ... & Bunce, M. (2019). Environmental DNA metabarcoding studies are critically affected by substrate selection. Molecular Ecology Resources, 19(2), 366-376.	jgHCO2198	mlCOIintF	Kazakhstan	44.547722, 50.249872	marine	coordenadas_aprox
COI_22_553_S27_Sediment_Bautino	Koziol, A., Stat, M., Simpson, T., Jarman, S., DiBattista, J. D., Harvey, E. S., ... & Bunce, M. (2019). Environmental DNA metabarcoding studies are critically affected by substrate selection. Molecular Ecology Resources, 19(2), 366-376.	jgHCO2198	mlCOIintF	Kazakhstan	44.547722, 50.249873	marine	coordenadas_aprox
COI_22_553_S28_Sediment_Bautino	Koziol, A., Stat, M., Simpson, T., Jarman, S., DiBattista, J. D., Harvey, E. S., ... & Bunce, M. (2019). Environmental DNA metabarcoding studies are critically affected by substrate selection. Molecular Ecology Resources, 19(2), 366-376.	jgHCO2198	mlCOIintF	Kazakhstan	44.547722, 50.249874	marine	coordenadas_aprox
COI_22_553_S29_Sediment_Bautino	Koziol, A., Stat, M., Simpson, T., Jarman, S., DiBattista, J. D., Harvey, E. S., ... & Bunce, M. (2019). Environmental DNA metabarcoding studies are critically affected by substrate selection. Molecular Ecology Resources, 19(2), 366-376.	jgHCO2198	mlCOIintF	Kazakhstan	44.547722, 50.249875	marine	coordenadas_aprox
COI_22_553_S30_Sediment_Bautino	Koziol, A., Stat, M., Simpson, T., Jarman, S., DiBattista, J. D., Harvey, E. S., ... & Bunce, M. (2019). Environmental DNA metabarcoding studies are critically affected by substrate selection. Molecular Ecology Resources, 19(2), 366-376.	jgHCO2198	mlCOIintF	Kazakhstan	44.547722, 50.249876	marine	coordenadas_aprox
COI_22_553_S32_Sediment_Bautino	Koziol, A., Stat, M., Simpson, T., Jarman, S., DiBattista, J. D., Harvey, E. S., ... & Bunce, M. (2019). Environmental DNA metabarcoding studies are critically affected by substrate selection. Molecular Ecology Resources, 19(2), 366-376.	jgHCO2198	mlCOIintF	Kazakhstan	44.547722, 50.249877	marine	coordenadas_aprox
COI_22_553_S33_Sediment_Bautino	Koziol, A., Stat, M., Simpson, T., Jarman, S., DiBattista, J. D., Harvey, E. S., ... & Bunce, M. (2019). Environmental DNA metabarcoding studies are critically affected by substrate selection. Molecular Ecology Resources, 19(2), 366-376.	jgHCO2198	mlCOIintF	Kazakhstan	44.547722, 50.249878	marine	coordenadas_aprox
COI_22_553_S36_Sediment_Bautino	Koziol, A., Stat, M., Simpson, T., Jarman, S., DiBattista, J. D., Harvey, E. S., ... & Bunce, M. (2019). Environmental DNA metabarcoding studies are critically affected by substrate selection. Molecular Ecology Resources, 19(2), 366-376.	jgHCO2198	mlCOIintF	Kazakhstan	45.906056, 52.579611	marine	coordenadas_aprox
COI_23_558_S51_Sediment_Offshore	Koziol, A., Stat, M., Simpson, T., Jarman, S., DiBattista, J. D., Harvey, E. S., ... & Bunce, M. (2019). Environmental DNA metabarcoding studies are critically affected by substrate selection. Molecular Ecology Resources, 19(2), 366-376.	jgHCO2198	mlCOIintF	Caspian Sea	45.906056, 52.579611	marine	coordenadas_aprox
COI_23_558_S66_Sediment_Offshore	Koziol, A., Stat, M., Simpson, T., Jarman, S., DiBattista, J. D., Harvey, E. S., ... & Bunce, M. (2019). Environmental DNA metabarcoding studies are critically affected by substrate selection. Molecular Ecology Resources, 19(2), 366-376.	jgHCO2198	mlCOIintF	Caspian Sea	45.906056, 52.579611	marine	coordenadas_aprox
COI_23_558_S67_Sediment_Offshore	Koziol, A., Stat, M., Simpson, T., Jarman, S., DiBattista, J. D., Harvey, E. S., ... & Bunce, M. (2019). Environmental DNA metabarcoding studies are critically affected by substrate selection. Molecular Ecology Resources, 19(2), 366-376.	jgHCO2198	mlCOIintF	Caspian Sea	45.906056, 52.579611	marine	coordenadas_aprox
COI_23_558_S68_Sediment_Offshore	Koziol, A., Stat, M., Simpson, T., Jarman, S., DiBattista, J. D., Harvey, E. S., ... & Bunce, M. (2019). Environmental DNA metabarcoding studies are critically affected by substrate selection. Molecular Ecology Resources, 19(2), 366-376.	jgHCO2198	mlCOIintF	Caspian Sea	45.906056, 52.579611	marine	coordenadas_aprox
COI_23_558_S69_Sediment_Offshore	Koziol, A., Stat, M., Simpson, T., Jarman, S., DiBattista, J. D., Harvey, E. S., ... & Bunce, M. (2019). Environmental DNA metabarcoding studies are critically affected by substrate selection. Molecular Ecology Resources, 19(2), 366-376.	jgHCO2198	mlCOIintF	Caspian Sea	45.906056, 52.579611	marine	coordenadas_aprox
COI_23_558_S71_Sediment_Offshore	Koziol, A., Stat, M., Simpson, T., Jarman, S., DiBattista, J. D., Harvey, E. S., ... & Bunce, M. (2019). Environmental DNA metabarcoding studies are critically affected by substrate selection. Molecular Ecology Resources, 19(2), 366-376.	jgHCO2198	mlCOIintF	Caspian Sea	45.906056, 52.579611	marine	coordenadas_aprox
COI_23_558_S72_Sediment_Offshore	Koziol, A., Stat, M., Simpson, T., Jarman, S., DiBattista, J. D., Harvey, E. S., ... & Bunce, M. (2019). Environmental DNA metabarcoding studies are critically affected by substrate selection. Molecular Ecology Resources, 19(2), 366-376.	jgHCO2198	mlCOIintF	Caspian Sea	45.906056, 52.579611	marine	coordenadas_aprox
COI_23_558_S73_Sediment_Offshore	Koziol, A., Stat, M., Simpson, T., Jarman, S., DiBattista, J. D., Harvey, E. S., ... & Bunce, M. (2019). Environmental DNA metabarcoding studies are critically affected by substrate selection. Molecular Ecology Resources, 19(2), 366-376.	jgHCO2198	mlCOIintF	Caspian Sea	45.906056, 52.579611	marine	coordenadas_aprox
COI_23_558_S74_Sediment_Offshore	Koziol, A., Stat, M., Simpson, T., Jarman, S., DiBattista, J. D., Harvey, E. S., ... & Bunce, M. (2019). Environmental DNA metabarcoding studies are critically affected by substrate selection. Molecular Ecology Resources, 19(2), 366-376.	jgHCO2198	mlCOIintF	Caspian Sea	45.906056, 52.579611	marine	coordenadas_aprox
COI_23_558_S75_Sediment_Offshore	Koziol, A., Stat, M., Simpson, T., Jarman, S., DiBattista, J. D., Harvey, E. S., ... & Bunce, M. (2019). Environmental DNA metabarcoding studies are critically affected by substrate selection. Molecular Ecology Resources, 19(2), 366-376.	jgHCO2198	mlCOIintF	Caspian Sea	45.906056, 52.579611	marine	coordenadas_aprox
COI_23_558_S76_Sediment_Offshore	Koziol, A., Stat, M., Simpson, T., Jarman, S., DiBattista, J. D., Harvey, E. S., ... & Bunce, M. (2019). Environmental DNA metabarcoding studies are critically affected by substrate selection. Molecular Ecology Resources, 19(2), 366-376.	jgHCO2198	mlCOIintF	Caspian Sea	45.906056, 52.579611	marine	coordenadas_aprox
COI_23_558_S77_Sediment_Offshore	Koziol, A., Stat, M., Simpson, T., Jarman, S., DiBattista, J. D., Harvey, E. S., ... & Bunce, M. (2019). Environmental DNA metabarcoding studies are critically affected by substrate selection. Molecular Ecology Resources, 19(2), 366-376.	jgHCO2198	mlCOIintF	Caspian Sea	45.906056, 52.579611	marine	coordenadas_aprox
COI_23_558_S78_Sediment_Offshore	Koziol, A., Stat, M., Simpson, T., Jarman, S., DiBattista, J. D., Harvey, E. S., ... & Bunce, M. (2019). Environmental DNA metabarcoding studies are critically affected by substrate selection. Molecular Ecology Resources, 19(2), 366-376.	jgHCO2198	mlCOIintF	Caspian Sea	45.906056, 52.579611	marine	coordenadas_aprox
COI_23_558_S79_Sediment_Offshore	Koziol, A., Stat, M., Simpson, T., Jarman, S., DiBattista, J. D., Harvey, E. S., ... & Bunce, M. (2019). Environmental DNA metabarcoding studies are critically affected by substrate selection. Molecular Ecology Resources, 19(2), 366-376.	jgHCO2198	mlCOIintF	Caspian Sea	45.906056, 52.579611	marine	coordenadas_aprox
COI_23_558_S80_Sediment_Offshore	Koziol, A., Stat, M., Simpson, T., Jarman, S., DiBattista, J. D., Harvey, E. S., ... & Bunce, M. (2019). Environmental DNA metabarcoding studies are critically affected by substrate selection. Molecular Ecology Resources, 19(2), 366-376.	jgHCO2198	mlCOIintF	Caspian Sea	45.906056, 52.579611	marine	coordenadas_aprox
COI_23_558_S81_Sediment_Offshore	Koziol, A., Stat, M., Simpson, T., Jarman, S., DiBattista, J. D., Harvey, E. S., ... & Bunce, M. (2019). Environmental DNA metabarcoding studies are critically affected by substrate selection. Molecular Ecology Resources, 19(2), 366-376.	jgHCO2198	mlCOIintF	Caspian Sea	45.906056, 52.579611	marine	coordenadas_aprox
COI_23_558_S82_Sediment_Offshore	Koziol, A., Stat, M., Simpson, T., Jarman, S., DiBattista, J. D., Harvey, E. S., ... & Bunce, M. (2019). Environmental DNA metabarcoding studies are critically affected by substrate selection. Molecular Ecology Resources, 19(2), 366-376.	jgHCO2198	mlCOIintF	Caspian Sea	45.906056, 52.579611	marine	coordenadas_aprox
COI_23_558_S83_Sediment_Offshore	Koziol, A., Stat, M., Simpson, T., Jarman, S., DiBattista, J. D., Harvey, E. S., ... & Bunce, M. (2019). Environmental DNA metabarcoding studies are critically affected by substrate selection. Molecular Ecology Resources, 19(2), 366-376.	jgHCO2198	mlCOIintF	Caspian Sea	45.906056, 52.579611	marine	coordenadas_aprox
COI_23_558_S84_Sediment_Offshore	Koziol, A., Stat, M., Simpson, T., Jarman, S., DiBattista, J. D., Harvey, E. S., ... & Bunce, M. (2019). Environmental DNA metabarcoding studies are critically affected by substrate selection. Molecular Ecology Resources, 19(2), 366-376.	jgHCO2198	mlCOIintF	Caspian Sea	45.906056, 52.579611	marine	coordenadas_aprox
COI_24_559_B25_Biofoul_Bautino	Koziol, A., Stat, M., Simpson, T., Jarman, S., DiBattista, J. D., Harvey, E. S., ... & Bunce, M. (2019). Environmental DNA metabarcoding studies are critically affected by substrate selection. Molecular Ecology Resources, 19(2), 366-376.	jgHCO2198	mlCOIintF	Kazakhstan	44.547722, 50.249865	marine	coordenadas_aprox
COI_24_559_B26_Biofoul_Bautino	Koziol, A., Stat, M., Simpson, T., Jarman, S., DiBattista, J. D., Harvey, E. S., ... & Bunce, M. (2019). Environmental DNA metabarcoding studies are critically affected by substrate selection. Molecular Ecology Resources, 19(2), 366-376.	jgHCO2198	mlCOIintF	Kazakhstan	44.547722, 50.249865	marine	coordenadas_aprox
COI_24_559_B28_Biofoul_Bautino	Koziol, A., Stat, M., Simpson, T., Jarman, S., DiBattista, J. D., Harvey, E. S., ... & Bunce, M. (2019). Environmental DNA metabarcoding studies are critically affected by substrate selection. Molecular Ecology Resources, 19(2), 366-376.	jgHCO2198	mlCOIintF	Kazakhstan	44.547722, 50.249865	marine	coordenadas_aprox
COI_24_559_B29_Biofoul_Bautino	Koziol, A., Stat, M., Simpson, T., Jarman, S., DiBattista, J. D., Harvey, E. S., ... & Bunce, M. (2019). Environmental DNA metabarcoding studies are critically affected by substrate selection. Molecular Ecology Resources, 19(2), 366-376.	jgHCO2198	mlCOIintF	Kazakhstan	44.547722, 50.249865	marine	coordenadas_aprox
COI_24_559_B30_Biofoul_Bautino	Koziol, A., Stat, M., Simpson, T., Jarman, S., DiBattista, J. D., Harvey, E. S., ... & Bunce, M. (2019). Environmental DNA metabarcoding studies are critically affected by substrate selection. Molecular Ecology Resources, 19(2), 366-376.	jgHCO2198	mlCOIintF	Kazakhstan	44.547722, 50.249865	marine	coordenadas_aprox
COI_24_559_B31_Biofoul_Bautino	Koziol, A., Stat, M., Simpson, T., Jarman, S., DiBattista, J. D., Harvey, E. S., ... & Bunce, M. (2019). Environmental DNA metabarcoding studies are critically affected by substrate selection. Molecular Ecology Resources, 19(2), 366-376.	jgHCO2198	mlCOIintF	Kazakhstan	44.547722, 50.249865	marine	coordenadas_aprox
COI_24_559_B32_Biofoul_Bautino	Koziol, A., Stat, M., Simpson, T., Jarman, S., DiBattista, J. D., Harvey, E. S., ... & Bunce, M. (2019). Environmental DNA metabarcoding studies are critically affected by substrate selection. Molecular Ecology Resources, 19(2), 366-376.	jgHCO2198	mlCOIintF	Kazakhstan	44.547722, 50.249865	marine	coordenadas_aprox
COI_24_559_B33_Biofoul_Bautino	Koziol, A., Stat, M., Simpson, T., Jarman, S., DiBattista, J. D., Harvey, E. S., ... & Bunce, M. (2019). Environmental DNA metabarcoding studies are critically affected by substrate selection. Molecular Ecology Resources, 19(2), 366-376.	jgHCO2198	mlCOIintF	Kazakhstan	44.547722, 50.249865	marine	coordenadas_aprox
COI_24_559_B34_Biofoul_Bautino	Koziol, A., Stat, M., Simpson, T., Jarman, S., DiBattista, J. D., Harvey, E. S., ... & Bunce, M. (2019). Environmental DNA metabarcoding studies are critically affected by substrate selection. Molecular Ecology Resources, 19(2), 366-376.	jgHCO2198	mlCOIintF	Kazakhstan	43.183583, 51.596983	marine	coordenadas_aprox
COI_24_559_B36_Biofoul_Bautino	Koziol, A., Stat, M., Simpson, T., Jarman, S., DiBattista, J. D., Harvey, E. S., ... & Bunce, M. (2019). Environmental DNA metabarcoding studies are critically affected by substrate selection. Molecular Ecology Resources, 19(2), 366-376.	jgHCO2198	mlCOIintF	Kazakhstan	43.183583, 51.596983	marine	coordenadas_aprox
COI_24_559_B37_Biofoul_Ersai	Koziol, A., Stat, M., Simpson, T., Jarman, S., DiBattista, J. D., Harvey, E. S., ... & Bunce, M. (2019). Environmental DNA metabarcoding studies are critically affected by substrate selection. Molecular Ecology Resources, 19(2), 366-376.	jgHCO2198	mlCOIintF	Kazakhstan	43.183583, 51.596983	marine	coordenadas_aprox
COI_24_559_B39_Biofoul_Ersai	Koziol, A., Stat, M., Simpson, T., Jarman, S., DiBattista, J. D., Harvey, E. S., ... & Bunce, M. (2019). Environmental DNA metabarcoding studies are critically affected by substrate selection. Molecular Ecology Resources, 19(2), 366-376.	jgHCO2198	mlCOIintF	Kazakhstan	43.183583, 51.596983	marine	coordenadas_aprox
COI_24_559_B41_Biofoul_Ersai	Koziol, A., Stat, M., Simpson, T., Jarman, S., DiBattista, J. D., Harvey, E. S., ... & Bunce, M. (2019). Environmental DNA metabarcoding studies are critically affected by substrate selection. Molecular Ecology Resources, 19(2), 366-376.	jgHCO2198	mlCOIintF	Kazakhstan	43.183583, 51.596983	marine	coordenadas_aprox
COI_24_559_B42_Biofoul_Ersai	Koziol, A., Stat, M., Simpson, T., Jarman, S., DiBattista, J. D., Harvey, E. S., ... & Bunce, M. (2019). Environmental DNA metabarcoding studies are critically affected by substrate selection. Molecular Ecology Resources, 19(2), 366-376.	jgHCO2198	mlCOIintF	Kazakhstan	43.183583, 51.596983	marine	coordenadas_aprox
COI_24_559_B43_Biofoul_Ersai	Koziol, A., Stat, M., Simpson, T., Jarman, S., DiBattista, J. D., Harvey, E. S., ... & Bunce, M. (2019). Environmental DNA metabarcoding studies are critically affected by substrate selection. Molecular Ecology Resources, 19(2), 366-376.	jgHCO2198	mlCOIintF	Kazakhstan	43.183583, 51.596983	marine	coordenadas_aprox
COI_24_559_B45_Biofoul_Ersai	Koziol, A., Stat, M., Simpson, T., Jarman, S., DiBattista, J. D., Harvey, E. S., ... & Bunce, M. (2019). Environmental DNA metabarcoding studies are critically affected by substrate selection. Molecular Ecology Resources, 19(2), 366-376.	jgHCO2198	mlCOIintF	Kazakhstan	43.183583, 51.596983	marine	coordenadas_aprox
COI_24_559_B46_Biofoul_Ersai	Koziol, A., Stat, M., Simpson, T., Jarman, S., DiBattista, J. D., Harvey, E. S., ... & Bunce, M. (2019). Environmental DNA metabarcoding studies are critically affected by substrate selection. Molecular Ecology Resources, 19(2), 366-376.	jgHCO2198	mlCOIintF	Kazakhstan	43.183583, 51.596983	marine	coordenadas_aprox
FTP62	Stat, M., Huggett, M. J., Bernasconi, R., DiBattista, J. D., Berry, T. E., Newman, S. J., ... & Bunce, M. (2017). Ecosystem biomonitoring with eDNA: metabarcoding across the tree of life in a tropical marine environment. Scientific reports, 7(1), 12240.	jgHCO2198	mlCOIintF	Indian Ocean	-23.154793, 113.766328	marine
Littlefair	Littlefair, J. E., Hleap, J. S., Palace, V., Rennie, M. D., Paterson, M. J., & Cristescu, M. E. (2023). Freshwater connectivity transforms spatially integrated signals of biodiversity. Proceedings of the Royal Society B, 290(2006), 20230841.	jgHCO2198	mlCOIintF	Canada	49.660806, -93.725444	freshwater
