# Supplementary material for: A novel taxonomic database for eukaryotic mitochondrial cytochrome oxidase subunit I gene (eKOI), with a focus on protists diversity
Source: Database (Oxford). 2025 Sep 24;2025:baaf057. doi: 10.1093/database/baaf057 (PMC12462617; doi:10.1093/database/baaf057)
Supplement: baaf057_Supplemental_File [file baaf057_supplemental_file.zip › 3_ASV_metabarcoding/Myzozoa_OTUs.csv]

Sequence Name	OTU
A1-1-COI_ASV13063_19	44
A1-2-COI_ASV14442_13	44
B1-3-COI_ASV13429_18	44
C6-3-COI_ASV3762_89	44
T2-COI_ASV8963_41	44
Z-C-COI_ASV5125_69	44
A1-1-COI_ASV14943_11	45
A2-3-COI_ASV6506_56	45
A2-3-COI_ASV11824_25	45
A3-3-COI_ASV8180_45	45
A4-2-COI_ASV10937_30	45
B1-1-COI_ASV10981_30	45
B2-1-COI_ASV12574_22	45
PKN347_ASV2921_76	45
A1-2-COI_ASV6608_55	46
A1-3-COI_ASV9516_37	46
A2-1-COI_ASV13749_16	46
A5-2-COI_ASV13815_16	46
A5-3-COI_ASV12751_21	46
A6-1-COI_ASV9808_36	46
B1-2-COI_ASV10593_32	46
B1-3-COI_ASV8798_42	46
PM380_ASV590_264	46
T2-COI_ASV15951_8	46
Z-B-COI_ASV13722_17	46
A1-2-COI_ASV8128_45	47
A1-2-COI_ASV9510_37	47
A2-1-COI_ASV2326_143	47
A2-2-COI_ASV9346_38	47
A2-3-COI_ASV6917_53	47
A3-1-COI_ASV11084_29	47
A3-2-COI_ASV2326_143	47
A3-3-COI_ASV7390_50	47
A4-1-COI_ASV12055_24	47
A4-2-COI_ASV14042_15	47
A4-3-COI_ASV5065_69	47
A6-2-COI_ASV3161_104	47
A6-3-COI_ASV2408_138	47
B2-1-COI_ASV3161_104	47
PKN343_ASV701_241	47
A1-2-COI_ASV14448_13	48
A2-3-COI_ASV7825_47	48
A3-1-COI_ASV7988_46	48
A6-1-COI_ASV15560_9	48
C1-1-COI_ASV3168_104	48
C1-1-COI_ASV5015_70	48
A1-2-COI_ASV14725_12	49
A3-2-COI_ASV14244_14	49
A6-2-COI_ASV10387_33	49
A1-3-COI_ASV9707_36	50
A3-2-COI_ASV9027_40	50
A3-2-COI_ASV9754_36	50
A5-1-COI_ASV9586_37	50
B1-2-COI_ASV10036_35	50
B2-1-COI_ASV9111_40	50
A1-3-COI_ASV12664_21	51
A2-2-COI_ASV16540_5	51
A6-1-COI_ASV13170_19	51
A6-2-COI_ASV16867_4	51
A1-3-COI_ASV13525_17	52
A1-3-COI_ASV15721_8	53
A2-3-COI_ASV9729_36	53
A3-3-COI_ASV13127_19	53
A4-3-COI_ASV12504_22	53
A6-1-COI_ASV6142_59	53
A6-2-COI_ASV16863_4	53
B1-1-COI_ASV11342_28	53
A1-3-COI_ASV16523_5	54
A2-1-COI_ASV11612_26	55
A2-3-COI_ASV17225_2	55
A2-2-COI_ASV16296_6	56
A3-3-COI_ASV17237_2	56
A4-3-COI_ASV10159_34	56
A2-3-COI_ASV15475_9	57
A2-3-COI_ASV15482_9	58
A5-1-COI_ASV10756_31	58
A6-2-COI_ASV14827_12	58
A3-1-COI_ASV15495_9	59
A3-1-COI_ASV16043_7	60
A5-2-COI_ASV15065_11	60
A3-3-COI_ASV10910_30	61
PKN269_ASV3671_57	61
PKN272_ASV3039_72	61
PKN343_ASV2146_106	61
PKN350_ASV3828_54	61
A4-1-COI_ASV11115_29	62
A4-1-COI_ASV13579_17	63
PM547_ASV5516_30	63
A5-1-COI_ASV14795_12	64
A5-2-COI_ASV16111_7	65
A5-2-COI_ASV17087_3	66
A5-3-COI_ASV12954_20	67
A6-2-COI_ASV11692_26	68
B3-2-COI_ASV13444_18	68
B1-1-COI_ASV15341_10	69
B1-1-COI_ASV15869_8	70
B3-2-COI_ASV14866_12	70
B1-2-COI_ASV13200_19	71
T2-COI_ASV14909_12	71
B1-2-COI_ASV14341_14	72
B2-1-COI_ASV10042_35	73
PM380_ASV493_284	73
B3-2-COI_ASV8804_42	74
B5-3-COI_ASV5102_69	75
C1-2-COI_ASV15620_9	75
C1-3-COI_ASV15625_9	75
B5-3-COI_ASV13448_18	76
T1-COI_ASV13698_17	76
Bahamas01__000015745	77
Bahamas02__000015745	77
Bahamas03__000015745	77
Bahamas06__000015745	77
Bahamas07__000015745	77
Bahamas08__000015745	77
Bahamas09__000015745	77
Bahamas10__000015745	77
Bahamas12__000015745	77
Bahamas14__000015745	77
Belize_05__000015745	77
Belize_07__000015745	77
BVI03__000015745	77
BVI11__000015745	77
BVI12__000015745	77
BVI13__000015745	77
Jamaica_04__000015745	77
Jamaica_05__000015745	77
TurksCaicos_02__000015745	77
TurksCaicos_03__000015745	77
TurksCaicos_04__000015745	77
TurksCaicos_05__000015745	77
TurksCaicos_06__000015745	77
TurksCaicos_08__000015745	77
TurksCaicos_09__000015745	77
TurksCaicos_10__000015745	77
TurksCaicos_15__000015745	77
Bahamas01__000008081	78
Bahamas02__000008081	78
Bahamas04__000008081	78
Bahamas05__000008081	78
Bahamas06__000008081	78
Bahamas07__000008081	78
Bahamas08__000008081	78
Bahamas09__000008081	78
Bahamas10__000008081	78
Bahamas11__000008081	78
Bahamas12__000008081	78
Bahamas13__000008081	78
Bahamas14__000008081	78
Belize_01__000008081	78
Belize_02__000008081	78
Belize_03__000008081	78
Belize_07__000008081	78
BVI01__000008081	78
BVI05__000008081	78
BVI11__000008081	78
BVI12__000008081	78
Jamaica_04__000008081	78
Jamaica_05__000008081	78
Jamaica_10__000008081	78
TurksCaicos_02__000008081	78
TurksCaicos_03__000008081	78
TurksCaicos_04__000008081	78
TurksCaicos_05__000008081	78
TurksCaicos_06__000008081	78
TurksCaicos_07__000008081	78
TurksCaicos_08__000008081	78
TurksCaicos_09__000008081	78
TurksCaicos_10__000008081	78
TurksCaicos_13__000008081	78
TurksCaicos_15__000008081	78
TurksCaicos_18__000008081	78
Bahamas01__000084913	79
Bahamas02__000084913	79
Bahamas08__000084913	79
Bahamas09__000084913	79
Bahamas14__000084913	79
Bahamas01__000022326	80
Bahamas04__000022326	80
Bahamas06__000022326	80
Bahamas07__000022326	80
Bahamas08__000022326	80
Bahamas09__000022326	80
Bahamas10__000022326	80
Bahamas13__000022326	80
Belize_01__000022326	80
Belize_02__000022326	80
BVI12__000022326	80
COI_19_249_W32_Water_Bautino_1_889	80
COI_20_242_W44_Water_Ersai_1_48	80
COI_20_244_W46_Water_Ersai_1_1796	80
COI_20_245_W47_Water_Ersai_1_746	80
COI_20_556_W58_Water_Offshore_1_649	80
COI_20_557_W59_Water_Offshore_1_2188	80
COI_21_242_W63_Water_Offshore_1_827	80
COI_21_243_W64_Water_Offshore_1_791	80
COI_22_243_W74_Water_Offshore_1_1320	80
COI_22_250_W81_Water_Offshore_1_237	80
Jamaica_01__000022326	80
Jamaica_04__000022326	80
Jamaica_05__000022326	80
TurksCaicos_02__000022326	80
TurksCaicos_05__000022326	80
TurksCaicos_09__000022326	80
Bahamas01__000001160	81
Bahamas02__000001160	81
Bahamas05__000001160	81
Bahamas07__000001160	81
Bahamas08__000001160	81
Bahamas09__000001160	81
Bahamas10__000001160	81
Bahamas11__000001160	81
Bahamas13__000001160	81
Bahamas14__000001160	81
Belize_04__000001160	81
Belize_07__000001160	81
BK1BA1_2_4626	81
BK1BA1_5_1935	81
BK1BA1_5_3764	81
BK1BB1_1_3024	81
BK1BB1_1_4474	81
BK1BB1_5_2050	81
BK1BB1_5_4028	81
BK1BB1_5_4090	81
BK1BC1_1_3525	81
BK1BC1_1_5763	81
BK1BC1_2_4991	81
BK1BC1_5_1744	81
BK1BC1_5_2085	81
BK1BC1_5_3070	81
BK1BC1_5_5374	81
BK1SA1_5_5642	81
BK1SB1_3_945	81
BK1SC1_5_1239	81
BK2BA1_2_1501	81
BK2BA1_2_1813	81
BK2BA1_4_2454	81
BK2BA1_4_2891	81
BK2BA1_4_5522	81
BK2BA1_4_5604	81
BK2BA1_4_6961	81
BK2BB1_3_2193	81
BK2BB1_3_2821	81
BK2BB1_3_3400	81
BK2BB1_3_7004	81
BK2BB1_4_1049	81
BK2BB1_4_1480	81
BK2BB1_4_1689	81
BK2BB1_5_1885	81
BK2BB1_5_5108	81
BK2BC1_1_1048	81
BK2BC1_1_1269	81
BK2BC1_1_1439	81
BK2BC1_1_2098	81
BK2BC1_3_579	81
BK2BC1_3_1101	81
BK2BC1_4_2143	81
BK2BC1_4_2543	81
BK2BC1_4_3751	81
BK2BC1_4_4839	81
BK2BC1_4_4908	81
BK2BC1_4_4970	81
BK2BC1_4_5078	81
BK2BC1_4_6065	81
BK2BC1_5_1242	81
BK2BC1_5_1487	81
BK2BC1_5_1727	81
BK2BC1_5_2592	81
BK2BC1_5_3033	81
BK2SB1_1_3073	81
BK2SB1_2_1949	81
BK2SC1_3_1722	81
BK2SC1_3_2585	81
BK2SC1_3_4968	81
BK2SC1_3_5833	81
BK3BA1_1_1791	81
BK3BA1_1_3039	81
BK3BA1_1_3468	81
BK3BA1_2_1855	81
BK3BA1_2_3150	81
BK3BA1_3_2010	81
BK3BA1_3_2306	81
BK3BA1_3_3195	81
BK3BA1_3_3979	81
BK3BA1_3_4019	81
BK3BA1_3_4795	81
BK3BA1_4_2558	81
BK3BA1_4_4274	81
BK3BA1_4_5319	81
BK3BA1_4_6396	81
BK3BA1_4_6420	81
BK3BA1_5_1628	81
BK3BA1_5_1972	81
BK3BA1_5_2254	81
BK3BB1_1_1699	81
BK3BB1_1_2052	81
BK3BB1_1_2387	81
BK3BB1_1_3258	81
BK3BB1_1_3504	81
BK3BB1_1_3954	81
BK3BB1_1_4037	81
BK3BB1_2_1680	81
BK3BB1_2_2482	81
BK3BB1_2_2949	81
BK3BB1_2_4222	81
BK3BB1_2_5368	81
BK3BB1_2_5438	81
BK3BB1_2_6553	81
BK3BB1_3_3294	81
BK3BB1_3_3925	81
BK3BB1_3_4509	81
BK3BB1_3_6420	81
BK3BB1_3_9225	81
BK3BB1_4_2097	81
BK3BB1_4_2613	81
BK3BB1_4_3127	81
BK3BB1_4_5758	81
BK3BB1_5_2969	81
BK3BB1_5_3530	81
BK3BB1_5_6573	81
BK3BC1_1_2363	81
BK3BC1_1_2976	81
BK3BC1_1_3483	81
BK3BC1_1_6634	81
BK3BC1_1_6794	81
BK3BC1_1_6951	81
BK3BC1_1_8201	81
BK3BC1_2_2930	81
BK3BC1_2_7707	81
BK3BC1_3_4816	81
BK3BC1_5_2707	81
BK3BC1_5_3501	81
BK3BC1_5_4193	81
BK3BC1_5_6302	81
BK3BC1_5_8258	81
BK3BC1_5_8706	81
BK3BC1_5_10201	81
BK3SA1_2_1296	81
BK3SA1_3_2140	81
BK3SA1_3_3230	81
BK3SA1_4_2421	81
BK3SB1_1_1828	81
BK3SB1_2_1410	81
BK3SB1_2_2053	81
BK3SB1_2_5000	81
BK3SB1_4_1383	81
BK3SB1_5_2698	81
BK3SC1_1_1614	81
BK3SC1_3_1326	81
BK3SC1_3_1585	81
BK3SC1_3_1832	81
BK3SC1_3_3025	81
BK3SC1_5_1964	81
BK4BA1_1_6512	81
BK4BA1_2_7949	81
BK4BA1_4_3388	81
BK4BA1_4_10979	81
BK4BB1_1_5999	81
BK4BB1_1_9002	81
BK4BB1_3_6081	81
BK4BB1_4_3811	81
BK4BB1_4_4956	81
BK4BB1_4_6051	81
BK4BB1_4_12403	81
BK4BB1_4_15356	81
BK4BB1_5_3995	81
BK4BB1_5_5518	81
BK4BC1_1_3794	81
BK4BC1_1_6033	81
BK4BC1_1_12089	81
BK4BC1_2_3586	81
BK4BC1_3_5181	81
BK4BC1_3_8512	81
BK4BC1_3_10364	81
BK4BC1_4_4313	81
BK4BC1_4_5202	81
BK4BC1_5_5929	81
BK4BC1_5_6993	81
BK4SA1_1_2244	81
BK4SA1_1_4839	81
BK4SA1_3_3298	81
BK4SA1_3_6058	81
BK4SA1_4_3268	81
BK4SA1_4_3971	81
BK4SA1_4_8585	81
BK4SA1_4_10412	81
BK4SA1_5_1508	81
BK4SA1_5_3172	81
BK4SB1_4_2154	81
BK4SB1_4_6197	81
BK4SB1_5_1333	81
BK4SC1_1_2983	81
BK4SC1_2_4191	81
BK4SC1_2_8333	81
BK4SC1_3_3007	81
BK4SC1_3_3562	81
BK4SC1_3_7755	81
BK4SC1_4_1969	81
BK4SC1_4_5722	81
BK5BA1_1_4228	81
BK5BA1_3_8928	81
BK5BA1_3_9156	81
BK5BA1_3_9350	81
BK5BA1_4_1621	81
BK5BA1_4_1878	81
BK5BA1_4_3574	81
BK5BA1_4_4285	81
BK5BB1_1_4469	81
BK5BB1_1_8347	81
BK5BB1_1_11089	81
BK5BB1_1_14035	81
BK5BB1_3_3851	81
BK5BB1_3_6107	81
BK5BB1_3_7355	81
BK5BB1_4_9183	81
BK5BB1_5_2410	81
BK5BB1_5_4682	81
BK5BB1_5_8985	81
BK5BC1_1_6475	81
BK5BC1_1_6638	81
BK5BC1_1_7781	81
BK5BC1_4_5475	81
BK5BC1_4_10872	81
BK5SA1_1_5180	81
BK5SA1_3_3700	81
BK5SA1_3_4497	81
BK5SA1_3_9088	81
BK5SA1_3_11216	81
BK5SA1_4_2629	81
BK5SA1_4_5714	81
BK5SA1_5_4394	81
BK5SA1_5_5390	81
BK5SB1_1_11009	81
BK5SB1_1_14238	81
BK5SB1_2_2656	81
BK5SB1_2_5415	81
BK5SB1_3_7220	81
BK5SB1_5_2945	81
BK5SB1_5_9577	81
BK5SC1_1_4745	81
BK5SC1_1_9687	81
BK5SC1_1_11377	81
BK5SC1_2_2653	81
BK5SC1_2_3299	81
BK5SC1_2_8595	81
BK5SC1_2_12816	81
BK5SC1_3_3223	81
BK5SC1_3_4463	81
BK5SC1_5_11655	81
BK6BA1_1_2598	81
BK6BA1_3_7740	81
BK6BA1_4_2456	81
BK6BA1_5_2033	81
BK6BB1_1_6469	81
BK6BB1_2_3988	81
BK6BB1_3_3657	81
BK6BB1_4_3047	81
BK6BB1_4_6935	81
BK6BB1_4_7053	81
BK6BB1_4_7175	81
BK6BB1_4_8400	81
BK6BB1_5_1903	81
BK6BC1_1_2878	81
BK6BC1_2_2082	81
BK6BC1_3_3436	81
BK6BC1_4_3312	81
BK6BC1_4_7588	81
BK6BC1_5_4281	81
BK6BC1_5_8417	81
BK6BC1_5_8595	81
BK6BC1_5_10078	81
BK6BC1_5_10107	81
BK6SA1_3_9867	81
BK6SB1_1_4912	81
BK6SB1_1_5860	81
BK6SB1_2_4537	81
BK6SB1_4_4407	81
BK6SB1_5_2535	81
BK7BA1_2_4233	81
BK7BA1_3_2754	81
BK7BA1_3_3448	81
BK7BA1_3_8838	81
BK7BA1_4_5700	81
BK7BA1_4_6829	81
BK7BA1_5_7712	81
BK7BA1_5_7806	81
BK7BA1_5_7888	81
BK7BB1_1_1918	81
BK7BB1_1_5537	81
BK7BB1_2_3249	81
BK7BB1_2_3754	81
BK7BB1_2_4274	81
BK7BB1_2_6342	81
BK7BB1_3_2232	81
BK7BB1_3_2545	81
BK7BB1_3_4121	81
BK7BB1_4_2822	81
BK7BB1_4_3265	81
BK7BB1_4_5728	81
BK7BC1_1_3412	81
BK7BC1_2_2402	81
BK7BC1_2_5240	81
BK7BC1_3_1855	81
BK7BC1_3_2165	81
BK7BC1_3_5232	81
BK7BC1_5_3988	81
BK7SA1_2_8995	81
BK7SA1_3_2594	81
BK7SA1_3_5467	81
BK7SA1_5_8610	81
BK7SB1_1_3631	81
BK7SB1_1_5103	81
BK7SB1_2_8421	81
BK7SB1_3_2923	81
BK7SB1_3_5371	81
BK7SB1_3_9209	81
BK7SB1_3_11503	81
BK7SB1_4_14875	81
BK7SB1_5_3818	81
BK7SB1_5_8997	81
BK7SB1_5_10966	81
BK7SC1_1_2523	81
BK7SC1_1_3128	81
BK7SC1_1_11162	81
BK7SC1_1_11434	81
BK7SC1_2_3504	81
BK7SC1_2_8189	81
BK7SC1_4_2522	81
BK7SC1_4_4457	81
BK7SC1_4_7168	81
BK7SC1_5_4366	81
BVI01__000001160	81
BVI03__000001160	81
BVI04__000001160	81
BVI05__000001160	81
BVI06__000001160	81
BVI07__000001160	81
BVI08__000001160	81
BVI09__000001160	81
BVI10__000001160	81
BVI11__000001160	81
BVI12__000001160	81
BVI13__000001160	81
COI_24_244_S68_Sediment_Offshore_1_196	81
Jamaica_04__000001160	81
Jamaica_05__000001160	81
Jamaica_06__000001160	81
Jamaica_07__000001160	81
Jamaica_08__000001160	81
Jamaica_09__000001160	81
Jamaica_10__000001160	81
Jamaica_11__000001160	81
Jamaica_12__000001160	81
PN1BA2_5_1668	81
PN1BB2_2_2048	81
PN1BC2_2_2415	81
PN1BC2_2_3846	81
PN1BC2_5_359	81
PN1BC2_5_1771	81
PN1BC2_5_2496	81
PN1BC2_5_3402	81
PN1BC2_5_4517	81
PN1SA2_1_399	81
PN1SA2_1_2439	81
PN1SA2_1_5073	81
PN1SA2_2_389	81
PN1SA2_3_1160	81
PN1SA2_5_2669	81
PN1SA2_5_3809	81
PN1SA2_5_3924	81
PN1SA2_5_5243	81
PN1SB2_1_2711	81
PN1SB2_2_4780	81
PN1SB2_3_1873	81
PN1SB2_5_401	81
PN1SB2_5_3559	81
PN1SC2_1_3014	81
PN1SC2_1_4391	81
PN1SC2_1_4542	81
PN1SC2_2_3840	81
PN1SC2_3_356	81
PN1SC2_3_2415	81
PN1SC2_4_417	81
PN1SC2_4_3818	81
PN1SC2_4_7211	81
PN2BA2_1_994	81
PN2BA2_2_1360	81
PN2BB2_4_1415	81
PN2SA2_4_1474	81
PN2SB2_2_2594	81
PN2SB2_2_2861	81
PN2SB2_2_5180	81
PN2SB2_4_322	81
PN2SB2_4_2040	81
PN2SB2_4_3404	81
PN2SC2_3_358	81
PN2SC2_3_2615	81
PN2SC2_3_3219	81
PN2SC2_5_1308	81
PN3SA2_1_3650	81
PN3SA2_1_3775	81
PN3SA2_1_4550	81
PN3SA2_4_4293	81
PN3SB2_1_4013	81
PN3SB2_3_1889	81
PN3SB2_5_3669	81
PN3SC2_3_2515	81
PN4BA2_1_468	81
PN4BA2_1_2904	81
PN4BA2_1_3578	81
PN4BA2_1_5335	81
PN4BA2_1_5560	81
PN4BA2_1_6753	81
PN4BA2_1_8227	81
PN4BA2_1_10402	81
PN4BA2_1_10738	81
PN4BA2_2_456	81
PN4BA2_2_4390	81
PN4BA2_2_4991	81
PN4BA2_2_5192	81
PN4BA2_2_7044	81
PN4BA2_2_7598	81
PN4BA2_3_461	81
PN4BA2_3_2806	81
PN4BA2_3_3448	81
PN4BA2_3_5099	81
PN4BA2_3_5313	81
PN4BA2_3_7822	81
PN4BA2_3_7858	81
PN4BA2_3_10220	81
PN4BA2_3_11454	81
PN4BA2_4_458	81
PN4BA2_4_3225	81
PN4BA2_4_4772	81
PN4BA2_4_4963	81
PN4BA2_4_8956	81
PN4BA2_4_10350	81
PN4BA2_5_4206	81
PN4BA2_5_5006	81
PN4BA2_5_5893	81
PN4BB2_1_1731	81
PN4BB2_1_2789	81
PN4BB2_1_3188	81
PN4BB2_2_496	81
PN4BB2_2_4163	81
PN4BB2_2_6355	81
PN4BB2_2_6617	81
PN4BB2_2_9257	81
PN4BB2_2_10127	81
PN4BB2_2_13207	81
PN4BB2_2_13480	81
PN4BB2_3_3420	81
PN4BB2_4_3502	81
PN4BB2_4_4573	81
PN4BB2_4_5203	81
PN4BB2_4_5415	81
PN4BB2_4_6551	81
PN4BB2_4_7885	81
PN4BB2_4_7934	81
PN4BB2_4_9871	81
PN4BB2_4_9989	81
PN4BB2_5_467	81
PN4BB2_5_2815	81
PN4BB2_5_3458	81
PN4BB2_5_5183	81
PN4BB2_5_5389	81
PN4BB2_5_6548	81
PN4BB2_5_8026	81
PN4BB2_5_10119	81
PN4BC2_1_3049	81
PN4BC2_1_3798	81
PN4BC2_1_5785	81
PN4BC2_1_6017	81
PN4BC2_1_7384	81
PN4BC2_2_2720	81
PN4BC2_2_3354	81
PN4BC2_2_4353	81
PN4BC2_2_4959	81
PN4BC2_2_5157	81
PN4BC2_2_6184	81
PN4BC2_2_7447	81
PN4BC2_2_9309	81
PN4BC2_2_9442	81
PN4BC2_3_467	81
PN4BC2_3_3705	81
PN4BC2_3_5547	81
PN4BC2_3_5765	81
PN4BC2_3_8542	81
PN4BC2_4_471	81
PN4BC2_4_3755	81
PN4BC2_4_5700	81
PN4BC2_4_5939	81
PN4BC2_4_8794	81
PN4BC2_4_11220	81
PN4BC2_5_2503	81
PN4BC2_5_3057	81
PN4BC2_5_4410	81
PN4BC2_5_4579	81
PN4BC2_5_6496	81
PN4SA2_1_4094	81
PN4SA2_3_464	81
PN4SA2_3_2828	81
PN4SA2_3_4743	81
PN4SA2_4_4015	81
PN4SA2_5_1287	81
PN4SB2_2_3605	81
PN4SB2_3_2449	81
PN4SB2_5_3341	81
PN4SC2_1_3203	81
PN4SC2_1_4519	81
PN4SC2_2_4936	81
PN4SC2_4_2820	81
PN4SC2_5_3754	81
PN5BA2_1_2345	81
PN5BA2_2_3168	81
PN5BA2_3_3004	81
PN5BA2_4_2427	81
PN5BB2_1_2734	81
PN5BB2_1_3755	81
PN5BB2_2_503	81
PN5BB2_2_3524	81
PN5BB2_2_4503	81
PN5BB2_2_5052	81
PN5BB2_2_5226	81
PN5BB2_2_6218	81
PN5BB2_2_7428	81
PN5BB2_2_7469	81
PN5BB2_2_10519	81
PN5BB2_3_436	81
PN5BB2_3_3515	81
PN5BB2_4_488	81
PN5BB2_4_3362	81
PN5BB2_4_4793	81
PN5BB2_4_4960	81
PN5BB2_4_6550	81
PN5BB2_4_8948	81
PN5BB2_5_2842	81
PN5BB2_5_4093	81
PN5BC2_1_459	81
PN5BC2_2_2784	81
PN5BC2_2_4733	81
PN5BC2_2_4901	81
PN5BC2_2_5766	81
PN5BC2_2_6814	81
PN5BC2_2_6849	81
PN5BC2_4_3022	81
PN5BC2_4_4191	81
PN5BC2_4_4326	81
PN5BC2_4_5512	81
PN5BC2_4_7053	81
PN5BC2_5_455	81
PN5BC2_5_4100	81
PN5BC2_5_5295	81
PN5BC2_5_5709	81
PN5SA2_1_2680	81
PN5SA2_1_4364	81
PN5SA2_2_2617	81
PN5SA2_3_2144	81
PN5SA2_3_2872	81
PN5SA2_3_2942	81
PN5SA2_4_3638	81
PN5SA2_4_4628	81
PN5SA2_4_4970	81
PN5SA2_4_5937	81
PN5SA2_4_6100	81
PN5SB2_1_485	81
PN5SB2_1_3387	81
PN5SB2_1_4442	81
PN5SB2_1_5012	81
PN5SB2_1_5206	81
PN5SB2_1_6237	81
PN5SB2_1_9433	81
PN5SB2_2_3003	81
PN5SB2_2_4416	81
PN5SB2_2_5235	81
PN5SB2_2_6169	81
PN5SB2_3_2972	81
PN5SB2_3_4397	81
PN5SB2_5_2543	81
PN5SB2_5_3609	81
PN5SB2_5_4222	81
PN5SC2_1_428	81
PN5SC2_1_2800	81
PN5SC2_1_4005	81
PN5SC2_1_4153	81
PN5SC2_2_431	81
PN5SC2_2_2499	81
PN5SC2_2_3033	81
PN5SC2_2_4416	81
PN5SC2_2_4600	81
PN5SC2_2_6753	81
PN5SC2_3_434	81
PN5SC2_3_4132	81
PN5SC2_4_4060	81
PN5SC2_5_417	81
PN5SC2_5_2804	81
PN5SC2_5_4086	81
PN5SC2_5_5395	81
PN5SC2_5_5793	81
PN5SC2_5_7193	81
PN5SC2_5_8201	81
PN6BA2_1_3946	81
PN6BA2_3_3516	81
PN6BA2_4_8737	81
PN6BA2_5_516	81
PN6BA2_5_7088	81
PN6BA2_5_10602	81
PN6BB2_2_5250	81
PN6BB2_2_6276	81
PN6BB2_2_6927	81
PN6BB2_2_9397	81
PN6BB2_3_4263	81
PN6BB2_3_4768	81
PN6BB2_3_7124	81
PN6BB2_4_3379	81
PN6BB2_4_4334	81
PN6BB2_4_4889	81
PN6BB2_4_5053	81
PN6BB2_4_7277	81
PN6BB2_4_9187	81
PN6BB2_5_505	81
PN6BB2_5_3524	81
PN6BB2_5_5258	81
PN6BC2_2_11018	81
PN6BC2_3_2747	81
PN6BC2_3_3286	81
PN6BC2_3_4690	81
PN6BC2_3_4848	81
PN6BC2_4_3353	81
PN6BC2_4_4951	81
PN6BC2_4_6982	81
PN6BC2_4_7026	81
PN6BC2_4_9886	81
PN6BC2_5_515	81
PN6BC2_5_3750	81
PN6BC2_5_5505	81
PN6BC2_5_5721	81
PN6BC2_5_8283	81
PN6BC2_5_11928	81
PN6SA2_3_2645	81
PN6SB2_2_3436	81
PN6SB2_3_430	81
PN6SB2_3_3887	81
PN6SB2_3_6679	81
PN6SB2_4_3293	81
PN6SB2_5_3384	81
PN6SB2_5_3959	81
PN6SC2_1_3469	81
PN6SC2_2_386	81
PN6SC2_3_2365	81
PN6SC2_3_2841	81
PN6SC2_3_4034	81
PN6SC2_4_2749	81
PN6SC2_4_3865	81
PN7BA2_1_2537	81
PN7BA2_2_2561	81
PN7BA2_2_3464	81
PN7BA2_2_4095	81
PN7BA2_2_5673	81
PN7BA2_3_3779	81
PN7BA2_3_5061	81
PN7BA2_4_427	81
PN7BA2_5_2843	81
PN7BA2_5_3875	81
PN7BB2_1_438	81
PN7BB2_1_3141	81
PN7BB2_1_3594	81
PN7BB2_2_446	81
PN7BB2_2_2582	81
PN7BB2_2_3153	81
PN7BB2_2_3591	81
PN7BB2_2_4739	81
PN7BB2_4_2954	81
PN7BC2_1_2776	81
PN7BC2_1_3051	81
PN7BC2_1_3137	81
PN7BC2_1_3645	81
PN7BC2_3_2384	81
PN7BC2_3_2587	81
PN7BC2_4_449	81
PN7BC2_4_3465	81
PN7BC2_4_3571	81
PN7BC2_5_4008	81
PN7BC2_5_5362	81
PN7BC2_5_7266	81
PN7SA2_1_5574	81
PN7SA2_2_458	81
PN7SA2_2_5603	81
PN7SA2_3_486	81
PN7SA2_3_3086	81
PN7SA2_3_3852	81
PN7SA2_3_6199	81
PN7SA2_3_12048	81
PN7SA2_3_13799	81
PN7SA2_4_2749	81
PN7SA2_4_4987	81
PN7SA2_4_5192	81
PN7SA2_4_9756	81
PN7SA2_5_476	81
PN7SA2_5_5781	81
PN7SA2_5_6027	81
PN7SA2_5_7410	81
PN7SB2_1_3451	81
PN7SB2_1_5162	81
PN7SB2_1_5375	81
PN7SB2_1_7944	81
PN7SB2_2_2527	81
PN7SB2_2_3086	81
PN7SB2_2_4519	81
PN7SB2_2_4680	81
PN7SB2_2_6657	81
PN7SB2_3_474	81
PN7SB2_3_3469	81
PN7SB2_3_5313	81
PN7SB2_3_5538	81
PN7SB2_3_6756	81
PN7SB2_4_479	81
PN7SB2_4_3021	81
PN7SB2_4_3755	81
PN7SB2_4_5753	81
PN7SB2_4_6027	81
PN7SB2_5_486	81
PN7SB2_5_3784	81
PN7SB2_5_5766	81
PN7SB2_5_6006	81
PN7SB2_5_9009	81
PN7SC2_1_474	81
PN7SC2_1_3179	81
PN7SC2_1_3953	81
PN7SC2_1_5256	81
PN7SC2_1_6058	81
PN7SC2_1_6308	81
PN7SC2_1_7836	81
PN7SC2_1_9674	81
PN7SC2_1_12427	81
PN7SC2_1_14664	81
PN7SC2_2_455	81
PN7SC2_2_3553	81
PN7SC2_2_5389	81
PN7SC2_3_3478	81
PN7SC2_3_5221	81
PN7SC2_4_462	81
PN7SC2_4_5490	81
PN7SC2_5_3358	81
PN7SC2_5_5119	81
PN7SC2_5_6147	81
TurksCaicos_03__000001160	81
TurksCaicos_04__000001160	81
TurksCaicos_05__000001160	81
TurksCaicos_07__000001160	81
TurksCaicos_08__000001160	81
TurksCaicos_09__000001160	81
TurksCaicos_13__000001160	81
TurksCaicos_14__000001160	81
TurksCaicos_19__000001160	81
Bahamas01__000005170	82
Bahamas03__000005170	82
Bahamas05__000005170	82
Bahamas08__000005170	82
Bahamas09__000005170	82
Bahamas11__000005170	82
Bahamas13__000005170	82
Bahamas14__000005170	82
Belize_01__000005170	82
Belize_03__000005170	82
Belize_07__000005170	82
BVI01__000005170	82
BVI05__000005170	82
BVI07__000005170	82
BVI08__000005170	82
BVI11__000005170	82
BVI12__000005170	82
BVI13__000005170	82
COI_20_557_W59_Water_Offshore_1_1589	82
COI_22_243_W74_Water_Offshore_1_370	82
COI_22_247_W78_Water_Offshore_1_386	82
COI_24_245_S69_Sediment_Offshore_1_154	82
COI_24_246_S71_Sediment_Offshore_1_1001	82
COI_24_246_S71_Sediment_Offshore_1_1865	82
COI_24_247_S72_Sediment_Offshore_1_1640	82
COI_24_555_S81_Sediment_Offshore_1_485	82
Jamaica_01__000005170	82
Jamaica_02__000005170	82
Jamaica_04__000005170	82
Jamaica_05__000005170	82
Jamaica_07__000005170	82
Jamaica_08__000005170	82
Jamaica_09__000005170	82
Jamaica_10__000005170	82
Jamaica_11__000005170	82
Jamaica_12__000005170	82
TurksCaicos01__000005170	82
TurksCaicos_02__000005170	82
TurksCaicos_03__000005170	82
TurksCaicos_04__000005170	82
TurksCaicos_05__000005170	82
TurksCaicos_06__000005170	82
TurksCaicos_07__000005170	82
TurksCaicos_08__000005170	82
TurksCaicos_09__000005170	82
TurksCaicos_10__000005170	82
TurksCaicos_11__000005170	82
TurksCaicos_13__000005170	82
TurksCaicos_14__000005170	82
TurksCaicos_16__000005170	82
TurksCaicos_18__000005170	82
TurksCaicos_19__000005170	82
X047CBR703_CBRzOTU9968	82
Bahamas01__000007318	83
Bahamas02__000007318	83
Bahamas03__000007318	83
Bahamas05__000007318	83
Bahamas06__000007318	83
Bahamas07__000007318	83
Bahamas08__000007318	83
Bahamas09__000007318	83
Bahamas10__000007318	83
Bahamas11__000007318	83
Bahamas13__000007318	83
Bahamas14__000007318	83
Belize_02__000007318	83
Belize_04__000007318	83
Belize_06__000007318	83
Belize_07__000007318	83
BVI01__000007318	83
BVI02__000007318	83
BVI03__000007318	83
BVI04__000007318	83
BVI05__000007318	83
BVI06__000007318	83
BVI07__000007318	83
BVI08__000007318	83
BVI09__000007318	83
BVI11__000007318	83
BVI12__000007318	83
BVI13__000007318	83
COI_24_245_S69_Sediment_Offshore_1_2321	83
Jamaica_01__000007318	83
Jamaica_02__000007318	83
Jamaica_04__000007318	83
Jamaica_05__000007318	83
Jamaica_06__000007318	83
Jamaica_07__000007318	83
Jamaica_08__000007318	83
Jamaica_09__000007318	83
Jamaica_10__000007318	83
Jamaica_11__000007318	83
Jamaica_12__000007318	83
TurksCaicos01__000007318	83
TurksCaicos_02__000007318	83
TurksCaicos_03__000007318	83
TurksCaicos_04__000007318	83
TurksCaicos_05__000007318	83
TurksCaicos_06__000007318	83
TurksCaicos_07__000007318	83
TurksCaicos_08__000007318	83
TurksCaicos_09__000007318	83
TurksCaicos_10__000007318	83
TurksCaicos_11__000007318	83
TurksCaicos_13__000007318	83
TurksCaicos_14__000007318	83
TurksCaicos_15__000007318	83
TurksCaicos_16__000007318	83
TurksCaicos_18__000007318	83
TurksCaicos_19__000007318	83
TurksCaicos_20__000007318	83
V4004A_Zotu3148	83
V4041A_Zotu3148	83
V4044A_Zotu3148	83
V4046A_Zotu3148	83
V4048A_Zotu3148	83
V4053A_Zotu3148	83
V4137A_Zotu3148	83
V4141A_Zotu3148	83
V4142A_Zotu3148	83
V4145A_Zotu3148	83
V4153A_Zotu3148	83
V416_Zotu3148	83
V4172A_Zotu3148	83
V4173A_Zotu3148	83
V4178A_Zotu3148	83
V4184A_Zotu3148	83
V4185A_Zotu3148	83
V4186A_Zotu3148	83
X011V4151A_Zotu3148	83
X015V4183A_Zotu3148	83
Bahamas01__000030335	84
Bahamas02__000030335	84
Bahamas05__000030335	84
Bahamas08__000030335	84
Bahamas09__000030335	84
Belize_02__000030335	84
Belize_07__000030335	84
BVI02__000030335	84
BVI04__000030335	84
BVI11__000030335	84
BVI12__000030335	84
BVI13__000030335	84
COI_20_555_W57_Water_Offshore_1_936	84
COI_20_556_W58_Water_Offshore_1_153	84
COI_20_557_W59_Water_Offshore_1_512	84
COI_20_557_W59_Water_Offshore_1_894	84
COI_20_557_W59_Water_Offshore_1_1446	84
COI_20_559_W61_Water_Offshore_1_391	84
COI_20_560_W62_Water_Offshore_1_2495	84
COI_21_242_W63_Water_Offshore_1_681	84
COI_21_243_W64_Water_Offshore_1_513	84
COI_21_244_W65_Water_Offshore_1_141	84
COI_22_242_W73_Water_Offshore_1_161	84
COI_22_243_W74_Water_Offshore_1_280	84
Jamaica_04__000030335	84
Jamaica_05__000030335	84
Jamaica_06__000030335	84
Jamaica_08__000030335	84
Jamaica_09__000030335	84
Jamaica_10__000030335	84
Jamaica_11__000030335	84
Jamaica_12__000030335	84
TurksCaicos_02__000030335	84
TurksCaicos_04__000030335	84
TurksCaicos_05__000030335	84
TurksCaicos_06__000030335	84
TurksCaicos_07__000030335	84
TurksCaicos_09__000030335	84
TurksCaicos_16__000030335	84
TurksCaicos_20__000030335	84
V4011A_Zotu3453	84
V4026A_Zotu3453	84
V4027A_Zotu4122	84
V4028A_Zotu4122	84
V4040_Zotu3453	84
V4041_Zotu12073	84
V4044A_Zotu4122	84
V4046_Zotu4122	84
V4048A_Zotu3453	84
V4049_Zotu4122	84
V4049A_Zotu3453	84
V4050_Zotu3453	84
V4050_Zotu4122	84
V4050A_Zotu3453	84
V4050A_Zotu4122	84
V4051A_Zotu3453	84
V4052_Zotu3453	84
V4052_Zotu11951	84
V4053_Zotu4122	84
V4053_Zotu11951	84
V4054_Zotu3453	84
V4054_Zotu12073	84
V4055_Zotu3453	84
V4055_Zotu4122	84
V4056_Zotu3453	84
V4056_Zotu12073	84
V4059_Zotu3453	84
V4059_Zotu4122	84
V4064_Zotu3453	84
V4065_Zotu4122	84
V4066_Zotu3453	84
V4066_Zotu4122	84
V4069_Zotu3453	84
V4070_Zotu3453	84
V4070_Zotu12073	84
V4173A_Zotu3453	84
V4182A_Zotu3453	84
V4184A_Zotu3453	84
Bahamas01__000019911	85
Bahamas09__000019911	85
Belize_07__000019911	85
TurksCaicos_02__000019911	85
TurksCaicos_05__000019911	85
TurksCaicos_06__000019911	85
TurksCaicos_08__000019911	85
TurksCaicos_09__000019911	85
Bahamas01__001045010	86
Bahamas09__001045010	86
TurksCaicos_05__001045010	86
TurksCaicos_06__001045010	86
Bahamas01__000034719	87
Bahamas09__000034719	87
TurksCaicos_02__000034719	87
TurksCaicos_05__000034719	87
TurksCaicos_06__000034719	87
TurksCaicos_08__000034719	87
Bahamas01__000198052	88
Bahamas05__000198052	88
BVI01__000198052	88
BVI02__000198052	88
BVI03__000198052	88
BVI04__000198052	88
BVI06__000198052	88
BVI08__000198052	88
Jamaica_01__000198052	88
Jamaica_07__000198052	88
Jamaica_08__000198052	88
Jamaica_09__000198052	88
Jamaica_12__000198052	88
TurksCaicos_02__000198052	88
TurksCaicos_04__000198052	88
TurksCaicos_06__000198052	88
TurksCaicos_07__000198052	88
TurksCaicos_14__000198052	88
V402_Zotu1431	88
V404_Zotu1431	88
V4041_Zotu8576	88
V4044_Zotu8576	88
V4045_Zotu8576	88
V4046_Zotu8576	88
V405_Zotu1431	88
V4053_Zotu1431	88
V4053_Zotu8576	88
V4054_Zotu1431	88
V4056A_Zotu1431	88
V406_Zotu1431	88
V407_Zotu1431	88
V408_Zotu1431	88
V409_Zotu1431	88
V410_Zotu1431	88
V411_Zotu1431	88
V412_Zotu1431	88
V4138A_Zotu1431	88
V4177A_Zotu1431	88
X028V4166A_Zotu1431	88
X039CBR501_Zotu1431	88
X040CBR502_Zotu1431	88
X041CBR503_CBRzOTU6866	88
X042CBR601_Zotu1431	88
X043CBR602_Zotu1431	88
X044CBR603_Zotu1431	88
X045CBR701_Zotu8576	88
X047CBR703_Zotu1431	88
Bahamas01__000000152	89
Bahamas02__000000152	89
Bahamas03__000000152	89
Bahamas04__000000152	89
Bahamas05__000000152	89
Bahamas06__000000152	89
Bahamas07__000000152	89
Bahamas08__000000152	89
Bahamas09__000000152	89
Bahamas10__000000152	89
Bahamas11__000000152	89
Bahamas12__000000152	89
Bahamas13__000000152	89
Bahamas14__000000152	89
Belize_01__000000152	89
Belize_02__000000152	89
Belize_03__000000152	89
Belize_04__000000152	89
Belize_05__000000152	89
Belize_06__000000152	89
Belize_07__000000152	89
Belize_08__000000152	89
BK1BA1_1_10	89
BK1BA1_1_188	89
BK1BA1_1_298	89
BK1BA1_1_407	89
BK1BA1_1_535	89
BK1BA1_1_573	89
BK1BA1_1_694	89
BK1BA1_1_859	89
BK1BA1_1_965	89
BK1BA1_1_1100	89
BK1BA1_1_1376	89
BK1BA1_1_1508	89
BK1BA1_1_1542	89
BK1BA1_1_1755	89
BK1BA1_1_2091	89
BK1BA1_1_2191	89
BK1BA1_1_2229	89
BK1BA1_2_10	89
BK1BA1_2_128	89
BK1BA1_2_218	89
BK1BA1_2_640	89
BK1BA1_2_657	89
BK1BA1_2_711	89
BK1BA1_2_822	89
BK1BA1_2_855	89
BK1BA1_2_856	89
BK1BA1_2_1051	89
BK1BA1_2_1338	89
BK1BA1_2_1421	89
BK1BA1_2_1423	89
BK1BA1_2_1445	89
BK1BA1_2_1842	89
BK1BA1_2_1880	89
BK1BA1_2_1913	89
BK1BA1_2_1967	89
BK1BA1_2_2005	89
BK1BA1_2_2034	89
BK1BA1_2_2126	89
BK1BA1_2_2146	89
BK1BA1_2_2294	89
BK1BA1_2_2354	89
BK1BA1_2_3056	89
BK1BA1_2_3983	89
BK1BA1_3_10	89
BK1BA1_3_130	89
BK1BA1_3_218	89
BK1BA1_3_437	89
BK1BA1_3_757	89
BK1BA1_3_802	89
BK1BA1_3_1090	89
BK1BA1_3_1200	89
BK1BA1_3_1214	89
BK1BA1_3_1607	89
BK1BA1_3_1634	89
BK1BA1_3_1713	89
BK1BA1_3_2038	89
BK1BA1_3_2533	89
BK1BA1_3_3046	89
BK1BA1_4_10	89
BK1BA1_4_499	89
BK1BA1_4_1274	89
BK1BA1_5_10	89
BK1BA1_5_210	89
BK1BA1_5_467	89
BK1BA1_5_481	89
BK1BA1_5_648	89
BK1BA1_5_764	89
BK1BA1_5_1007	89
BK1BA1_5_1094	89
BK1BA1_5_1191	89
BK1BA1_5_1237	89
BK1BA1_5_1454	89
BK1BA1_5_1592	89
BK1BA1_5_1747	89
BK1BA1_5_1784	89
BK1BA1_5_1823	89
BK1BA1_5_1995	89
BK1BA1_5_2143	89
BK1BA1_5_2537	89
BK1BA1_5_2577	89
BK1BA1_5_2595	89
BK1BA1_5_2735	89
BK1BA1_5_2736	89
BK1BB1_1_10	89
BK1BB1_1_197	89
BK1BB1_1_754	89
BK1BB1_1_860	89
BK1BB1_1_1148	89
BK1BB1_1_1211	89
BK1BB1_1_1310	89
BK1BB1_1_1394	89
BK1BB1_1_1395	89
BK1BB1_1_1418	89
BK1BB1_1_1426	89
BK1BB1_1_1683	89
BK1BB1_1_1789	89
BK1BB1_1_1827	89
BK1BB1_1_1960	89
BK1BB1_1_2166	89
BK1BB1_1_2387	89
BK1BB1_1_2660	89
BK1BB1_1_2743	89
BK1BB1_2_10	89
BK1BB1_2_589	89
BK1BB1_2_878	89
BK1BB1_2_920	89
BK1BB1_2_1103	89
BK1BB1_2_1134	89
BK1BB1_2_1164	89
BK1BB1_2_1420	89
BK1BB1_2_1426	89
BK1BB1_2_1683	89
BK1BB1_2_1752	89
BK1BB1_3_9	89
BK1BB1_3_862	89
BK1BB1_3_1121	89
BK1BB1_3_1144	89
BK1BB1_3_1380	89
BK1BB1_4_9	89
BK1BB1_4_336	89
BK1BB1_5_9	89
BK1BB1_5_202	89
BK1BB1_5_599	89
BK1BB1_5_610	89
BK1BB1_5_656	89
BK1BB1_5_781	89
BK1BB1_5_817	89
BK1BB1_5_1024	89
BK1BB1_5_1037	89
BK1BB1_5_1226	89
BK1BB1_5_1457	89
BK1BB1_5_1543	89
BK1BB1_5_1693	89
BK1BB1_5_1823	89
BK1BB1_5_1983	89
BK1BB1_5_2004	89
BK1BB1_5_2068	89
BK1BB1_5_2124	89
BK1BB1_5_2160	89
BK1BB1_5_2222	89
BK1BB1_5_2248	89
BK1BB1_5_2293	89
BK1BB1_5_2376	89
BK1BB1_5_2822	89
BK1BB1_5_3884	89
BK1BC1_1_10	89
BK1BC1_1_220	89
BK1BC1_1_516	89
BK1BC1_1_530	89
BK1BC1_1_727	89
BK1BC1_1_783	89
BK1BC1_1_926	89
BK1BC1_1_1236	89
BK1BC1_1_1436	89
BK1BC1_1_1528	89
BK1BC1_1_1536	89
BK1BC1_1_1634	89
BK1BC1_1_1650	89
BK1BC1_1_1677	89
BK1BC1_1_1695	89
BK1BC1_1_1789	89
BK1BC1_1_1897	89
BK1BC1_1_1902	89
BK1BC1_1_2171	89
BK1BC1_1_2177	89
BK1BC1_1_2263	89
BK1BC1_1_2271	89
BK1BC1_1_2278	89
BK1BC1_1_2333	89
BK1BC1_1_2339	89
BK1BC1_1_2348	89
BK1BC1_1_2381	89
BK1BC1_1_2563	89
BK1BC1_1_2629	89
BK1BC1_1_2735	89
BK1BC1_1_2771	89
BK1BC1_1_2925	89
BK1BC1_1_2974	89
BK1BC1_1_3004	89
BK1BC1_1_3012	89
BK1BC1_1_3025	89
BK1BC1_1_3089	89
BK1BC1_1_3139	89
BK1BC1_1_3323	89
BK1BC1_1_3470	89
BK1BC1_1_3545	89
BK1BC1_1_3830	89
BK1BC1_1_3956	89
BK1BC1_1_3958	89
BK1BC1_1_4032	89
BK1BC1_1_4083	89
BK1BC1_1_4292	89
BK1BC1_1_6462	89
BK1BC1_1_6559	89
BK1BC1_2_11	89
BK1BC1_2_212	89
BK1BC1_2_468	89
BK1BC1_2_644	89
BK1BC1_2_834	89
BK1BC1_2_872	89
BK1BC1_2_935	89
BK1BC1_2_1094	89
BK1BC1_2_1126	89
BK1BC1_2_1128	89
BK1BC1_2_1142	89
BK1BC1_2_1149	89
BK1BC1_2_1305	89
BK1BC1_2_1366	89
BK1BC1_2_1492	89
BK1BC1_2_1506	89
BK1BC1_2_1535	89
BK1BC1_2_1553	89
BK1BC1_2_1726	89
BK1BC1_2_1746	89
BK1BC1_2_1908	89
BK1BC1_2_1928	89
BK1BC1_2_1930	89
BK1BC1_2_2028	89
BK1BC1_2_2066	89
BK1BC1_2_2072	89
BK1BC1_2_2076	89
BK1BC1_2_2083	89
BK1BC1_2_2115	89
BK1BC1_2_2223	89
BK1BC1_2_2238	89
BK1BC1_2_2264	89
BK1BC1_2_2512	89
BK1BC1_2_2786	89
BK1BC1_2_3028	89
BK1BC1_2_3099	89
BK1BC1_2_3279	89
BK1BC1_2_3470	89
BK1BC1_2_3477	89
BK1BC1_2_4154	89
BK1BC1_2_4374	89
BK1BC1_2_5338	89
BK1BC1_2_5813	89
BK1BC1_3_10	89
BK1BC1_3_167	89
BK1BC1_3_454	89
BK1BC1_3_520	89
BK1BC1_3_574	89
BK1BC1_3_605	89
BK1BC1_3_643	89
BK1BC1_3_687	89
BK1BC1_3_702	89
BK1BC1_3_827	89
BK1BC1_3_848	89
BK1BC1_3_946	89
BK1BC1_3_951	89
BK1BC1_3_984	89
BK1BC1_4_9	89
BK1BC1_4_385	89
BK1BC1_4_428	89
BK1BC1_4_429	89
BK1BC1_4_459	89
BK1BC1_4_465	89
BK1BC1_4_519	89
BK1BC1_4_545	89
BK1BC1_5_9	89
BK1BC1_5_223	89
BK1BC1_5_348	89
BK1BC1_5_502	89
BK1BC1_5_519	89
BK1BC1_5_684	89
BK1BC1_5_702	89
BK1BC1_5_892	89
BK1BC1_5_934	89
BK1BC1_5_996	89
BK1BC1_5_1100	89
BK1BC1_5_1179	89
BK1BC1_5_1207	89
BK1BC1_5_1210	89
BK1BC1_5_1229	89
BK1BC1_5_1329	89
BK1BC1_5_1391	89
BK1BC1_5_1421	89
BK1BC1_5_1465	89
BK1BC1_5_1516	89
BK1BC1_5_1523	89
BK1BC1_5_1609	89
BK1BC1_5_1630	89
BK1BC1_5_1632	89
BK1BC1_5_1867	89
BK1BC1_5_1875	89
BK1BC1_5_1905	89
BK1BC1_5_1914	89
BK1BC1_5_2120	89
BK1BC1_5_2185	89
BK1BC1_5_2272	89
BK1BC1_5_2279	89
BK1BC1_5_2329	89
BK1BC1_5_2469	89
BK1BC1_5_2487	89
BK1BC1_5_2549	89
BK1BC1_5_2577	89
BK1BC1_5_2631	89
BK1BC1_5_2697	89
BK1BC1_5_2863	89
BK1BC1_5_2953	89
BK1BC1_5_2970	89
BK1BC1_5_3038	89
BK1BC1_5_3094	89
BK1BC1_5_3275	89
BK1BC1_5_3289	89
BK1BC1_5_3584	89
BK1BC1_5_3633	89
BK1BC1_5_3654	89
BK1BC1_5_3694	89
BK1BC1_5_3757	89
BK1BC1_5_3875	89
BK1BC1_5_3876	89
BK1BC1_5_3957	89
BK1BC1_5_4389	89
BK1BC1_5_4609	89
BK1BC1_5_4631	89
BK1BC1_5_4857	89
BK1BC1_5_5214	89
BK1BC1_5_5309	89
BK1BC1_5_5394	89
BK1BC1_5_5675	89
BK1BC1_5_5883	89
BK1SA1_1_9	89
BK1SA1_1_170	89
BK1SA1_1_332	89
BK1SA1_1_342	89
BK1SA1_1_436	89
BK1SA1_1_459	89
BK1SA1_1_520	89
BK1SA1_1_521	89
BK1SA1_1_639	89
BK1SA1_1_741	89
BK1SA1_1_743	89
BK1SA1_1_773	89
BK1SA1_1_780	89
BK1SA1_1_781	89
BK1SA1_1_787	89
BK1SA1_1_797	89
BK1SA1_1_871	89
BK1SA1_1_873	89
BK1SA1_1_949	89
BK1SA1_1_977	89
BK1SA1_1_994	89
BK1SA1_1_995	89
BK1SA1_1_998	89
BK1SA1_1_1012	89
BK1SA1_1_1053	89
BK1SA1_1_1156	89
BK1SA1_1_1171	89
BK1SA1_1_1255	89
BK1SA1_1_1342	89
BK1SA1_1_1359	89
BK1SA1_1_1391	89
BK1SA1_1_1412	89
BK1SA1_1_1510	89
BK1SA1_1_1531	89
BK1SA1_1_1624	89
BK1SA1_1_1849	89
BK1SA1_1_2035	89
BK1SA1_1_2134	89
BK1SA1_2_9	89
BK1SA1_2_180	89
BK1SA1_2_384	89
BK1SA1_2_644	89
BK1SA1_2_697	89
BK1SA1_2_751	89
BK1SA1_2_823	89
BK1SA1_2_1028	89
BK1SA1_2_1050	89
BK1SA1_2_1055	89
BK1SA1_2_1270	89
BK1SA1_2_1298	89
BK1SA1_2_1350	89
BK1SA1_2_1355	89
BK1SA1_2_1557	89
BK1SA1_2_1711	89
BK1SA1_2_1840	89
BK1SA1_2_1922	89
BK1SA1_2_2060	89
BK1SA1_2_2061	89
BK1SA1_2_2121	89
BK1SA1_2_2620	89
BK1SA1_3_10	89
BK1SA1_3_343	89
BK1SA1_3_434	89
BK1SA1_3_523	89
BK1SA1_3_524	89
BK1SA1_3_694	89
BK1SA1_3_706	89
BK1SA1_3_725	89
BK1SA1_3_745	89
BK1SA1_3_796	89
BK1SA1_3_928	89
BK1SA1_3_930	89
BK1SA1_3_941	89
BK1SA1_3_984	89
BK1SA1_3_1111	89
BK1SA1_3_1138	89
BK1SA1_3_1372	89
BK1SA1_4_10	89
BK1SA1_4_177	89
BK1SA1_4_271	89
BK1SA1_4_453	89
BK1SA1_4_462	89
BK1SA1_4_544	89
BK1SA1_4_664	89
BK1SA1_4_684	89
BK1SA1_4_685	89
BK1SA1_4_755	89
BK1SA1_4_765	89
BK1SA1_4_861	89
BK1SA1_4_951	89
BK1SA1_4_1036	89
BK1SA1_4_1077	89
BK1SA1_4_1090	89
BK1SA1_4_1095	89
BK1SA1_4_1257	89
BK1SA1_4_1289	89
BK1SA1_4_1319	89
BK1SA1_4_1536	89
BK1SA1_4_1614	89
BK1SA1_4_2253	89
BK1SA1_5_10	89
BK1SA1_5_128	89
BK1SA1_5_219	89
BK1SA1_5_346	89
BK1SA1_5_484	89
BK1SA1_5_651	89
BK1SA1_5_667	89
BK1SA1_5_695	89
BK1SA1_5_826	89
BK1SA1_5_850	89
BK1SA1_5_911	89
BK1SA1_5_1078	89
BK1SA1_5_1260	89
BK1SA1_5_1332	89
BK1SA1_5_1413	89
BK1SA1_5_1414	89
BK1SA1_5_1437	89
BK1SA1_5_1454	89
BK1SA1_5_1610	89
BK1SA1_5_1613	89
BK1SA1_5_1788	89
BK1SA1_5_1798	89
BK1SA1_5_1871	89
BK1SA1_5_1887	89
BK1SA1_5_1938	89
BK1SA1_5_1973	89
BK1SA1_5_2048	89
BK1SA1_5_2115	89
BK1SA1_5_2141	89
BK1SA1_5_2274	89
BK1SA1_5_2316	89
BK1SA1_5_2396	89
BK1SA1_5_2578	89
BK1SA1_5_3044	89
BK1SA1_5_3064	89
BK1SA1_5_3086	89
BK1SA1_5_3269	89
BK1SA1_5_3392	89
BK1SA1_5_3596	89
BK1SB1_1_10	89
BK1SB1_1_200	89
BK1SB1_1_438	89
BK1SB1_1_450	89
BK1SB1_1_724	89
BK1SB1_1_789	89
BK1SB1_1_848	89
BK1SB1_1_940	89
BK1SB1_1_1073	89
BK1SB1_1_1155	89
BK1SB1_1_1220	89
BK1SB1_1_1222	89
BK1SB1_1_1238	89
BK1SB1_1_1314	89
BK1SB1_1_1385	89
BK1SB1_1_1403	89
BK1SB1_1_1490	89
BK1SB1_1_1513	89
BK1SB1_1_1519	89
BK1SB1_1_1603	89
BK1SB1_1_1606	89
BK1SB1_1_1633	89
BK1SB1_1_1753	89
BK1SB1_1_1790	89
BK1SB1_1_1824	89
BK1SB1_1_1963	89
BK1SB1_1_2005	89
BK1SB1_1_2082	89
BK1SB1_1_2180	89
BK1SB1_1_2303	89
BK1SB1_1_2427	89
BK1SB1_1_2580	89
BK1SB1_1_2581	89
BK1SB1_1_2766	89
BK1SB1_1_2998	89
BK1SB1_1_4185	89
BK1SB1_2_10	89
BK1SB1_2_624	89
BK1SB1_2_635	89
BK1SB1_2_694	89
BK1SB1_2_958	89
BK1SB1_3_10	89
BK1SB1_3_333	89
BK1SB1_3_487	89
BK1SB1_3_618	89
BK1SB1_3_667	89
BK1SB1_3_829	89
BK1SB1_3_854	89
BK1SB1_3_1090	89
BK1SB1_3_1411	89
BK1SB1_4_10	89
BK1SB1_4_204	89
BK1SB1_4_307	89
BK1SB1_4_413	89
BK1SB1_4_429	89
BK1SB1_4_605	89
BK1SB1_4_699	89
BK1SB1_4_717	89
BK1SB1_4_808	89
BK1SB1_4_869	89
BK1SB1_4_870	89
BK1SB1_4_876	89
BK1SB1_4_884	89
BK1SB1_4_1003	89
BK1SB1_4_1131	89
BK1SB1_4_1434	89
BK1SB1_4_1440	89
BK1SB1_4_1493	89
BK1SB1_4_1574	89
BK1SB1_4_1741	89
BK1SB1_4_1778	89
BK1SB1_4_1829	89
BK1SB1_4_1889	89
BK1SB1_4_1894	89
BK1SB1_4_1958	89
BK1SB1_4_2162	89
BK1SB1_4_2422	89
BK1SB1_4_2467	89
BK1SB1_4_2608	89
BK1SB1_4_3359	89
BK1SB1_5_10	89
BK1SB1_5_170	89
BK1SB1_5_315	89
BK1SB1_5_484	89
BK1SB1_5_578	89
BK1SB1_5_832	89
BK1SB1_5_1250	89
BK1SC1_1_10	89
BK1SC1_1_302	89
BK1SC1_1_313	89
BK1SC1_1_480	89
BK1SC1_1_496	89
BK1SC1_1_794	89
BK1SC1_1_832	89
BK1SC1_1_873	89
BK1SC1_2_10	89
BK1SC1_2_164	89
BK1SC1_2_470	89
BK1SC1_2_673	89
BK1SC1_2_691	89
BK1SC1_2_857	89
BK1SC1_2_1047	89
BK1SC1_2_1367	89
BK1SC1_3_10	89
BK1SC1_3_116	89
BK1SC1_3_195	89
BK1SC1_3_423	89
BK1SC1_3_542	89
BK1SC1_3_684	89
BK1SC1_3_703	89
BK1SC1_3_745	89
BK1SC1_3_859	89
BK1SC1_3_896	89
BK1SC1_3_1134	89
BK1SC1_3_1294	89
BK1SC1_3_1469	89
BK1SC1_3_1493	89
BK1SC1_3_1530	89
BK1SC1_3_1533	89
BK1SC1_3_1712	89
BK1SC1_3_1843	89
BK1SC1_3_1850	89
BK1SC1_3_1952	89
BK1SC1_3_2057	89
BK1SC1_3_2288	89
BK1SC1_3_2371	89
BK1SC1_3_2466	89
BK1SC1_3_2630	89
BK1SC1_4_10	89
BK1SC1_4_358	89
BK1SC1_4_413	89
BK1SC1_5_10	89
BK1SC1_5_155	89
BK1SC1_5_529	89
BK2BA1_1_8	89
BK2BA1_1_310	89
BK2BA1_1_399	89
BK2BA1_1_535	89
BK2BA1_2_9	89
BK2BA1_2_202	89
BK2BA1_2_728	89
BK2BA1_2_975	89
BK2BA1_2_1183	89
BK2BA1_2_1223	89
BK2BA1_2_1367	89
BK2BA1_2_1371	89
BK2BA1_2_1619	89
BK2BA1_2_1644	89
BK2BA1_2_1721	89
BK2BA1_2_1792	89
BK2BA1_2_1865	89
BK2BA1_2_2060	89
BK2BA1_2_2441	89
BK2BA1_2_2742	89
BK2BA1_2_3019	89
BK2BA1_2_3437	89
BK2BA1_2_3616	89
BK2BA1_3_9	89
BK2BA1_3_550	89
BK2BA1_3_695	89
BK2BA1_3_846	89
BK2BA1_3_1277	89
BK2BA1_4_9	89
BK2BA1_4_204	89
BK2BA1_4_662	89
BK2BA1_4_809	89
BK2BA1_4_903	89
BK2BA1_4_1202	89
BK2BA1_4_1491	89
BK2BA1_4_1731	89
BK2BA1_4_2053	89
BK2BA1_4_2061	89
BK2BA1_4_2116	89
BK2BA1_4_2123	89
BK2BA1_4_4273	89
BK2BA1_4_4950	89
BK2BA1_5_8	89
BK2BA1_5_503	89
BK2BA1_5_713	89
BK2BA1_5_764	89
BK2BA1_5_776	89
BK2BA1_5_1397	89
BK2BA1_5_1462	89
BK2BA1_5_2282	89
BK2BB1_1_10	89
BK2BB1_1_103	89
BK2BB1_1_457	89
BK2BB1_1_520	89
BK2BB1_1_585	89
BK2BB1_1_674	89
BK2BB1_1_823	89
BK2BB1_1_892	89
BK2BB1_1_1007	89
BK2BB1_1_1210	89
BK2BB1_1_1382	89
BK2BB1_1_1643	89
BK2BB1_2_9	89
BK2BB1_2_159	89
BK2BB1_2_376	89
BK2BB1_2_456	89
BK2BB1_2_661	89
BK2BB1_2_870	89
BK2BB1_2_964	89
BK2BB1_2_1148	89
BK2BB1_3_10	89
BK2BB1_3_217	89
BK2BB1_3_721	89
BK2BB1_3_739	89
BK2BB1_3_872	89
BK2BB1_3_1681	89
BK2BB1_3_1731	89
BK2BB1_3_1966	89
BK2BB1_3_2249	89
BK2BB1_3_2327	89
BK2BB1_3_2685	89
BK2BB1_3_2955	89
BK2BB1_3_3979	89
BK2BB1_3_5953	89
BK2BB1_3_6174	89
BK2BB1_3_6886	89
BK2BB1_4_9	89
BK2BB1_4_117	89
BK2BB1_4_609	89
BK2BB1_4_994	89
BK2BB1_4_1696	89
BK2BB1_4_2354	89
BK2BB1_5_9	89
BK2BB1_5_193	89
BK2BB1_5_720	89
BK2BB1_5_995	89
BK2BB1_5_1098	89
BK2BB1_5_1208	89
BK2BB1_5_1370	89
BK2BB1_5_4340	89
BK2BC1_1_10	89
BK2BC1_1_338	89
BK2BC1_1_448	89
BK2BC1_1_557	89
BK2BC1_1_851	89
BK2BC1_1_1066	89
BK2BC1_1_1119	89
BK2BC1_1_1612	89
BK2BC1_2_9	89
BK2BC1_2_169	89
BK2BC1_2_509	89
BK2BC1_2_880	89
BK2BC1_2_982	89
BK2BC1_2_1041	89
BK2BC1_2_1639	89
BK2BC1_2_1832	89
BK2BC1_2_1962	89
BK2BC1_3_9	89
BK2BC1_3_100	89
BK2BC1_3_206	89
BK2BC1_3_270	89
BK2BC1_3_387	89
BK2BC1_3_397	89
BK2BC1_3_421	89
BK2BC1_3_549	89
BK2BC1_3_612	89
BK2BC1_3_651	89
BK2BC1_3_660	89
BK2BC1_3_666	89
BK2BC1_3_723	89
BK2BC1_3_732	89
BK2BC1_3_800	89
BK2BC1_3_877	89
BK2BC1_3_982	89
BK2BC1_3_1026	89
BK2BC1_4_10	89
BK2BC1_4_121	89
BK2BC1_4_198	89
BK2BC1_4_305	89
BK2BC1_4_568	89
BK2BC1_4_582	89
BK2BC1_4_611	89
BK2BC1_4_730	89
BK2BC1_4_821	89
BK2BC1_4_1009	89
BK2BC1_4_1143	89
BK2BC1_4_1174	89
BK2BC1_4_1207	89
BK2BC1_4_1257	89
BK2BC1_4_1344	89
BK2BC1_4_1379	89
BK2BC1_4_1530	89
BK2BC1_4_1534	89
BK2BC1_4_1535	89
[truncated: 316,840 more rows]
[truncated: 1 more columns]
