# Supplementary material for: A novel taxonomic database for eukaryotic mitochondrial cytochrome oxidase subunit I gene (eKOI), with a focus on protists diversity
Source: Database (Oxford). 2025 Sep 24;2025:baaf057. doi: 10.1093/database/baaf057 (PMC12462617; doi:10.1093/database/baaf057)
Supplement: baaf057_Supplemental_File [file baaf057_supplemental_file.zip › 3_ASV_metabarcoding/Nibbleridia.fasta]

>Bahamas09__000031279
tttagcaggaatccaatcacattcaggtgcttcaatcgatttagccatttttagtttacatttagcagggatctcatcaattttaggtgcgattaattttattacaacagtagtaaatatgcgaagccctggtcaaagttttcacaaattacctttatttgtatggagtatctttattacagctattttattattattagctgttcccgttttagctggaggaattacaatgttattaacagatcgtaatttcaatacaacattctttgatcctgctggcggaggagacccaattttatatcaacatttattt
>TurksCaicos_02__000539131
tttagcaggaatccaatcacactcaggtgcttcaattgatttagccatttttagtttacatttagcagggatctcgtcaattttaggtgcaattaattttattacgacagtagtaaatatgcgaagccctggtcaaagttttcataaattacctttatttgtgtggagtatttttattacagctattttattattattagctgttcccgttttagctggggggattacaatgttattaacagatcgtaatttcaatacaacattctttgatcctgccggtggaggagacccaattttatatcaacatttattt
>TurksCaicos_02__000031279
tttagcaggaatccaatcacattcaggtgcttcaatcgatttagccatttttagtttacatttagcagggatctcatcaattttaggtgcgattaattttattacaacagtagtaaatatgcgaagccctggtcaaagttttcacaaattacctttatttgtatggagtatctttattacagctattttattattattagctgttcccgttttagctggaggaattacaatgttattaacagatcgtaatttcaatacaacattctttgatcctgctggcggaggagacccaattttatatcaacatttattt
>Bahamas02__001099570
attaagtggagtacaggctcattcaggaggtgctattgatttagcaatctttagtttacaccttgctggggtttcatctcttttaggtgcagtaaacttcatcactacttttgttaacatgcgtgctccaggaatggattaccaccgtgtaccattatatgcatgaagtatttttattactgctattttactactactgtcattaccagtattagctggtgctattactatgttactaactgaccgtaactttaacactactttctttgatcctgctggaggaggagatccaattttatatcagcacttattc
>BVI01__001099570
attaagtggagtacaggctcattcaggaggtgctattgatttagcaatctttagtttacaccttgctggggtttcatctcttttaggtgcagtaaacttcatcactacttttgttaacatgcgtgctccaggaatggattaccaccgtgtaccattatatgcatgaagtatttttattactgctattttactactactgtcattaccagtattagctggtgctattactatgttactaactgaccgtaactttaacactactttctttgatcctgctggaggaggagatccaattttatatcagcacttattc
>COI_19_243_W26_Water_Bautino_1_1024
attaagtagcattcaagctcactctgggggtgcagtagatttagctatctttagtttacatctagctggagcttcatctattttaggagcgttaaattttattactacgatttttaacatgcgtgctccaggaatgtctttacatcgtttaccattatttgtatggtcggtattagttacagcattcctattagtattatctttaccagtgttagctggtgcgatcactatgttattaacagatcgtaactttaatacaactttctttgaccctgctgggggaggagatccaattttataccaacacttattt
>COI_19_244_W27_Water_Bautino_1_913
attaagtagcattcaagctcactctgggggtgcagtagatttagctatctttagtttacatctagctggagcttcatctattttaggagcgttaaattttattactacgatttttaacatgcgtgctccaggaatgtctttacatcgtttaccattatttgtatggtcggtattagttacagcattcctattagtattatctttaccagtgttagctggtgcgatcactatgttattaacagatcgtaactttaatacaactttctttgaccctgctgggggaggagatccaattttataccaacacttattt
>COI_21_551_W72_Water_Offshore_1_913
attaagtagcattcaagctcactctgggggtgcagtagatttagctatctttagtttacatctagctggagcttcatctattttaggagcgttaaattttattactacgatttttaacatgcgtgctccaggaatgtctttacatcgtttaccattatttgtatggtcggtattagttacagcattcctattagtattatctttaccagtgttagctggtgcgattactatgttattaacagatcgtaactttaatacaactttctttgaccctgctgggggaggagatccaattttataccaacacttattt
>COI_21_553_S58_Sediment_Offshore_1_1430
attaagtagcattcaagctcactctgggggtgcagtagatttagctatctttagtttacatctagctggagcttcatctattttaggagcgttaaattttattactacgatttttaacatgcgtgctccaggaatgtctttacatcgtttaccattatttgtatggtcggtattagttacagcattcctattagtattatctttaccagtgttagctggtgcgattactatgttattaacagatcgtaactttaatacaactttctttgaccctgctgggggaggagatccaattttataccaacacttattt
>COI_21_557_S62_Sediment_Offshore_1_114
attaagtagcattcaagctcactctgggggtgcagtagatttagctatctttagtttacatctagctggagcttcatctattttaggagcgttaaattttattactacgatttttaacatgcgtgctccaggaatgtctttacatcgtttaccattatttgtatggtcggtattagttacagcattcctattagtattatctttaccagtgttagctggtgcgattactatgttattaacagatcgtaactttaatacaactttctttgaccctgctgggggaggagatccaattttataccaacacttattt
>COI_21_560_S65_Sediment_Offshore_1_179
attaagtagcattcaagctcactctgggggtgcagtagatttagctatctttagtttacatctagctggagcttcatctattttaggagcgttaaattttattactacgatttttaacatgcgtgctccaggaatgtctttacatcgtttaccattatttgtatggtcggtattagttacagcattcctattagtattatctttaccagtgttagctggtgcgattactatgttattaacagatcgtaactttaatacaactttctttgaccctgctgggggaggagatccaattttataccaacacttattt
>COI_22_243_W74_Water_Offshore_1_1140
attaagtagcattcaagctcactctgggggtgcagtagatttagctatctttagtttacatctagctggagcttcatctattttaggagcgttaaattttattactacgatttttaacatgcgtgctccaggaatgtctttacatcgtttaccattatttgtatggtcggtattagttacagcattcctattagtattatctttaccagtgttagctggtgcgattactatgttattaacagatcgtaactttaatacaactttctttgaccctgctgggggaggagatccaattttataccaacacttattt
>COI_24_242_S66_Sediment_Offshore_1_1350
attaagtagcattcaagctcactctgggggtgcagtagatttagctatctttagtttacatctagctggagcttcatctattttaggagcgttaaattttattactacgatttttaacatgcgtgctccaggaatgtctttacatcgtttaccattatttgtatggtcggtattagttacagcattcctattagtattatctttaccagtgttagctggtgcgattactatgttattaacagatcgtaactttaatacaactttctttgaccctgctgggggaggagatccaattttataccaacacttattt
>COI_24_243_S67_Sediment_Offshore_1_1134
attaagtagcattcaagctcactctgggggtgcagtagatttagctatctttagtttacatctagctggagcttcatctattttaggagcgttaaattttattactacgatttttaacatgcgtgctccaggaatgtctttacatcgtttaccattatttgtatggtcggtattagttacagcattcctattagtattatctttaccagtgttagctggtgcgattactatgttattaacagatcgtaactttaatacaactttctttgaccctgctgggggaggagatccaattttataccaacacttattt
>COI_24_251_S76_Sediment_Offshore_1_886
attaagtagcattcaagctcactctgggggtgcagtagatttagctatctttagtttacatctagctggagcttcatctattttaggagcgttaaattttattactacgatttttaacatgcgtgctccaggaatgtctttacatcgtttaccattatttgtatggtcggtattagttacagcattcctattagtattatctttaccagtgttagctggtgcgattactatgttattaacagatcgtaactttaatacaactttctttgaccctgctgggggaggagatccaattttataccaacacttattt
>COI_24_551_S77_Sediment_Offshore_1_1265
attaagtagcattcaagctcactctgggggtgcagtagatttagctatctttagtttacatctagctggagcttcatctattttaggagcgttaaattttattactacgatttttaacatgcgtgctccaggaatgtctttacatcgtttaccattatttgtatggtcggtattagttacagcattcctattagtattatctttaccagtgttagctggtgcgattactatgttattaacagatcgtaactttaatacaactttctttgaccctgctgggggaggagatccaattttataccaacacttattt
>COI_24_552_S78_Sediment_Offshore_1_337
attaagtagcattcaagctcactctgggggtgcagtagatttagctatctttagtttacatctagctggagcttcatctattttaggagcgttaaattttattactacgatttttaacatgcgtgctccaggaatgtctttacatcgtttaccattatttgtatggtcggtattagttacagcattcctattagtattatctttaccagtgttagctggtgcgattactatgttattaacagatcgtaactttaatacaactttctttgaccctgctgggggaggagatccaattttataccaacacttattt
>COI_24_556_S82_Sediment_Offshore_1_260
attaagtagcattcaagctcactctgggggtgcagtagatttagctatctttagtttacatctagctggagcttcatctattttaggagcgttaaattttattactacgatttttaacatgcgtgctccaggaatgtctttacatcgtttaccattatttgtatggtcggtattagttacagcattcctattagtattatctttaccagtgttagctggtgcgattactatgttattaacagatcgtaactttaatacaactttctttgaccctgctgggggaggagatccaattttataccaacacttattt
>COI_24_557_S83_Sediment_Offshore_1_361
attaagtagcattcaagctcactctgggggtgcagtagatttagctatctttagtttacatctagctggagcttcatctattttaggagcgttaaattttattactacgatttttaacatgcgtgctccaggaatgtctttacatcgtttaccattatttgtatggtcggtattagttacagcattcctattagtattatctttaccagtgttagctggtgcgattactatgttattaacagatcgtaactttaatacaactttctttgaccctgctgggggaggagatccaattttataccaacacttattt
>COI_25_243_B28_Biofoul_Bautino_1_1056
attaagtagcattcaagctcactctgggggtgcagtagatttagctatctttagtttacatctagctggagcttcatctattttaggagcgttaaattttattactacgatttttaacatgcgtgctccaggaatgtctttacatcgtttaccattatttgtatggtcggtattagttacagcattcctattagtattatctttaccagtgttagctggtgcgatcactatgttattaacagatcgtaactttaatacaactttctttgaccctgctgggggaggagatccaattttataccaacacttattt
>FTP62_2114_8172_15967
ATTAAGTGGAGTACAGGCCCATTCAGGAGGTGCTATTGATTTAGCAATCTTTAGTTTACACCTTGCTGGGGTTTCATCTCTTTTAGGTGCAGTAAACTTCATCACTACTTTTGTTAACATGCGTGCTCCAGGAATGGATTACCACCGTGTACCATTATATGCATGAAGTATTTTTATTACTGCTATTTTACTACTACTATCATTACCAGTATTAGCTGGTGCTATTACTATGTTACTAACTGACCGTAACTTTAACACTACTTTCTTTGATCCTGCTGGAGGAGGAGATCCAATTTTATATCAGCACTTATTC
>FTP62_1101_15335_13343
ATTAAGTGGAGTACAGGCCCATTCAGGAGGTGCTATTGATTTAGCAATCTTTAGTTTACACCTTGCTGGGGTTTCATCTCTTTTAGGTGCAGTAAACTTCATCACTACTTTTGTTAACATGCGTGCTCCAGGAATGGATTACCACCGTGTACCATTATATGCATGAAGTATTTTTATTACTGCTATTTTACTACTACTATCATTACCAGTATTAGCTGGTGCTATTACTATGTTACTAACTGACCGTAACTTTAACACTACTTTCTTTGATCCTGCTGGAGGAGGAGATCCAATTTTATATCAGCACTTATTC
>FTP62_1112_3286_20361
ATTAAGTGGAGTACAGGCCCATTCAGGAGGTGCTATTGATTTAGCAATCTTTAGTTTACACCTTGCTGGGGTTTCATCTCTTTTAGGTGCAGTAAACTTCATCACTACTTTTGTTAACATGCGTGCTCCAGGAATGGATTACCACCGTGTACCATTATATGCATGAAGTATTTTTATTACTGCTATTTTACTACTACTATCATTACCAGTATTAGCTGGTGCTATTACTATGTTACTAACTGACCGTAACTTTAACACTACTTTCTTTGATCCTGCTGGAGGAGGAGATCCAATTTTATATCAGCCCTTATTC
>PG_Al_1_828
GTTAAGTAGTGTACAAGCACACTCTGGAGGATCAGTAGATTTAGCAATTTTCAGTTTACATCTTGCGGGTGCCTCTTCGATTTTAGGAGCGGTAAATTTTATAACAACAATCTTTAATATGCGAGCACCAGGAATGTCATTCCATAGATTACCTTTATTTGTATGGTCTGTATTAATTACAGCTTTCTTATTAGTATTATCTTTACCAGTTTTAGCAGGAGCAATTACAATGCTATTAACAGATCGAAACTTTAACACAACATTCTTTGATCCAGCTGGAGGAGGAGATCCTATTTTATACCAACATTTATTT
>PG_Al_10_965
GTTAAGTAGTGTACAAGCACACTCTGGAGGATCAGTAGATTTAGCAATTTTCAGTTTACATCTTGCGGGTGCCTCTTCGATTTTAGGAGCGGTAAATTTTATAACAACAATCTTTAATATGCGAGCACCAGGAATGTCATTCCATAGATTACCTTTATTTGTATGGTCTGTATTAATTACAGCTTTCTTATTAGTATTATCTTTACCAGTTTTAGCAGGAGCAATTACAATGCTATTAACAGATCGAAACTTTAACACAACATTCTTTGATCCAGCTGGAGGAGGAGATCCTATTTTATACCAACATTTATTT
>PG_Al_6_741
GTTAAGTAGTGTACAAGCACACTCTGGAGGATCAGTAGATTTAGCAATTTTCAGTTTACATCTTGCGGGTGCCTCTTCGATTTTAGGAGCGGTAAATTTTATAACAACAATCTTTAATATGCGAGCACCAGGAATGTCATTCCATAGATTACCTTTATTTGTATGGTCTGTATTAATTACAGCTTTCTTATTAGTATTATCTTTACCAGTTTTAGCAGGAGCAATTACAATGCTATTAACAGATCGAAACTTTAACACAACATTCTTTGATCCAGCTGGAGGAGGAGATCCTATTTTATACCAACATTTATTT
>PG_Eg_0_1235
GTTAAGTAGTGTACAAGCACACTCTGGAGGATCAGTAGATTTAGCAATTTTCAGTTTACATCTTGCGGGTGCCTCTTCGATTTTAGGAGCGGTAAATTTTATAACAACAATCTTTAATATGCGAGCACCAGGAATGTCATTCCATAGATTACCTTTATTTGTATGGTCTGTATTAATTACAGCTTTCTTATTAGTATTATCTTTACCAGTTTTAGCAGGAGCAATTACAATGCTATTAACAGATCGAAACTTTAACACAACATTCTTTGATCCAGCTGGAGGAGGAGATCCTATTTTATACCAACATTTATTT
>PG_Eg_0_1236
GTTAAGTAGTGTACAAGCACACTCTGGAGGATCAGTAGATTTAGCAATTTTCAGTTTACATCTTGCGGGTGCCTCTTCGATTTTAGGAGCGGTAAATTTTATAACAACAATCTTTAATATGCGAGCACCAGGAATGTCATTCCATAGATTACCTTTATTTGTATGGTCTGTATTAATTACAGCTTTCTTATTAGTATTATCTTTACCAGTTTTAGCAGGAGCAATTACAATGCTATTAACAGATCGAAACTTTAACACAACATTCTTTGATCCAGCTGGAGGAGGAGATCCTATTTTATACCAACATTTATTT
>PKN343_ASV1705_131
GGAACAGGTTGAACTGTTTACCCCCCATTAAGTGGAGTACAGGCCCATTCAGGAGGTGCTATTGATTTAGCAATCTTTAGTTTACACCTTGCTGGGGTTTCATCTCTTTTAGGTGCAGTAAACTTCATCACTACTTTTGTTAACATGCGTGCTCCAGGAATGGATTACCACCGTGTACCATTATATGCATGAAGTATTTTTATTACTGCTATTTTACTACTACTATCATTACCAGTATTAGCTGGTGCTATTACTATGTTACTAACTGACCGTAACTTTAACACTACTTTCTTTGATCCTGCTGGAGGAGGAGATCCAATTTTATATCAGCACTTATTCTGATTCTTCGGCCACCCCGAGGTCTA
>TurksCaicos_04__000298787
attaagtggagtacaagctcattcaggtggtgctattgatttagcaatctttagtttacaccttgctggagtatcttctcttttaggtgccgtaaatttcatcactacttttattaacatgcgtgctccaggaatggattaccaccgtgtaccactgtatgcatgaagtattttcattactgctattttattattattatcgttaccagtattagcaggtgctattactatgctattaactgaccgtaattttaatactactttttttgatcctgcaggaggaggagacccaattttataccaacacttattc
>TurksCaicos_04__001099570
attaagtggagtacaggctcattcaggaggtgctattgatttagcaatctttagtttacaccttgctggggtttcatctcttttaggtgcagtaaacttcatcactacttttgttaacatgcgtgctccaggaatggattaccaccgtgtaccattatatgcatgaagtatttttattactgctattttactactactgtcattaccagtattagctggtgctattactatgttactaactgaccgtaactttaacactactttctttgatcctgctggaggaggagatccaattttatatcagcacttattc
>TurksCaicos_06__000335120
attaagtagcattcaagctcactctgggggtgcagtagatttagctatctttagtttacatctagctggagcttcatctattttaggagcgttaaattttattacaactatttttaacatgcgtgctccaggaatgtctttacatcgtttaccattatttgtatggtcggtattagttacagcattcctattagtattatctttaccagtattagctggtgcgattactatgttattaacagatcgtaactttaatacgactttctttgaccctgctggaggaggagatccaattttataccaacatttattc
>TurksCaicos_14__000335120
attaagtagcattcaagctcactctgggggtgcagtagatttagctatctttagtttacatctagctggagcttcatctattttaggagcgttaaattttattacaactatttttaacatgcgtgctccaggaatgtctttacatcgtttaccattatttgtatggtcggtattagttacagcattcctattagtattatctttaccagtattagctggtgcgattactatgttattaacagatcgtaactttaatacgactttctttgaccctgctggaggaggagatccaattttataccaacatttattc
>X014V4175A_CBRzOTU8567
attaagtagtgtgcaagcacactcaggtccttctgtggatttagcaatttttagtttacacttatcaggggcgtcttctattttaggagttattaattttattaccacaattttaaatatgagagcgccaggaatgtcaatgcaccgtttacctttaatggtatggtctgtattaattactgccgttttattattattatctttacctgtattagcgggagcaattacaatgctattaacagatagaaattttaacacaacattctttgatcctgctgggggaggtgatcctgtattataccaacatttattt
