# Supplementary material for: A novel taxonomic database for eukaryotic mitochondrial cytochrome oxidase subunit I gene (eKOI), with a focus on protists diversity
Source: Database (Oxford). 2025 Sep 24;2025:baaf057. doi: 10.1093/database/baaf057 (PMC12462617; doi:10.1093/database/baaf057)
Supplement: baaf057_Supplemental_File [file baaf057_supplemental_file.zip › 3_ASV_metabarcoding/Nibbleridia_OTUs.csv]

Sequence Name	OTU
Bahamas09__000031279	1
TurksCaicos_02__000031279	1
TurksCaicos_02__000539131	2
Bahamas02__001099570	3
BVI01__001099570	3
TurksCaicos_04__001099570	3
COI_19_243_W26_Water_Bautino_1_1024	4
COI_19_244_W27_Water_Bautino_1_913	4
COI_21_551_W72_Water_Offshore_1_913	4
COI_21_553_S58_Sediment_Offshore_1_1430	4
COI_21_557_S62_Sediment_Offshore_1_114	4
COI_21_560_S65_Sediment_Offshore_1_179	4
COI_22_243_W74_Water_Offshore_1_1140	4
COI_24_242_S66_Sediment_Offshore_1_1350	4
COI_24_243_S67_Sediment_Offshore_1_1134	4
COI_24_251_S76_Sediment_Offshore_1_886	4
COI_24_551_S77_Sediment_Offshore_1_1265	4
COI_24_552_S78_Sediment_Offshore_1_337	4
COI_24_556_S82_Sediment_Offshore_1_260	4
COI_24_557_S83_Sediment_Offshore_1_361	4
COI_25_243_B28_Biofoul_Bautino_1_1056	4
TurksCaicos_06__000335120	4
TurksCaicos_14__000335120	4
FTP62_2114_8172_15967	5
FTP62_1101_15335_13343	5
FTP62_1112_3286_20361	5
PG_Al_1_828	6
PG_Al_10_965	6
PG_Al_6_741	6
PG_Eg_0_1235	6
PG_Eg_0_1236	6
PKN343_ASV1705_131	7
TurksCaicos_04__000298787	8
X014V4175A_CBRzOTU8567	9
