# Supplementary material for: A novel taxonomic database for eukaryotic mitochondrial cytochrome oxidase subunit I gene (eKOI), with a focus on protists diversity
Source: Database (Oxford). 2025 Sep 24;2025:baaf057. doi: 10.1093/database/baaf057 (PMC12462617; doi:10.1093/database/baaf057)
Supplement: baaf057_Supplemental_File [file baaf057_supplemental_file.zip › 3_ASV_metabarcoding/ochrophyta.fasta]

>A2-3-COI_ASV6098_59
GGTACTGGATGAACTGTTTATCCTCCATTAAGTAGTATTTTAGCACATTCAGGTCCTTCAGTAGACTTAGCAATTTTTAGTTTACATTTAGCAGGGGCGTCTTCTATTTTAGGTTCTGTTAATTTTATAGTAACTATTTTTAACATGAGAGCTATAGGTATGTCTTTACATAGAATGCCGTTATTTGTATGGTCAGTATTAATTACAACTTTTTTATTAGTGGTTTCATTACCTGTATTAGCTGGAGCTATTACTATGTTATTAACTGATAGAAATTTTAATACTACTTTTTTTGATCCTGCTGGAGGTGGAGATCCTGTATTATACCAACATTTATTTTGGTTTTTTGGCCACCCCGAGGTCTA
>A3-1-COI_ASV6109_59
GGAACAGGATGAACTGTTTATCCTCCATTAAGTAGTATTTTAGCACATTCAGGTCCTTCAGTAGACTTAGCAATTTTTAGTTTACATTTAGCAGGGGCGTCTTCTATTTTAGGTTCTGTTAATTTTATAGTAACTATTTTTAACATGAGAGCTATAGGTATGTCTTTACATAGAATGCCGTTATTTGTATGGTCAGTATTAATTACAACTTTTTTATTAGTGGTTTCATTACCTGTATTAGCTGGAGCTATTACTATGTTATTAACTGATAGAAATTTTAATACTACTTTTTTTGATCCTGCTGGAGGTGGAGATCCTGTATTATACCAACATTTATTTTGGTTTTTTGGCCACCCCGAGGTCTA
>A5-1-COI_ASV17082_3
GGTACTGGTTGAACTGTATATCCACCATTAAGTAGTGTTCAGGCACACTCAGGACCTTCAGTTGATTTAGCGATTTTTAGTCTTCACTTATCAGGAGCTGCTTCTATTTTAGGTGCCATTAACTTTATTACTACCATTTTTAATATGAGAGCTCCTGGTATGACTATGCATAGATTGCCTTTATATGTTTGGTCTATTTTAATCACATCATTTTTATTATTACTATCATTACCAGTATTGGCAGGTGCTATTACAATGTTATTAACTGATAGAAATTTTAATACAACCTTTTTCGATCCAGCAGGGGGAGGGGATCCAGTGTTATACCAACATTTATTTTGGTTTTTTGGCCACCCCGAGGTCTA
>A5-2-COI_ASV12512_22
GGAACTGGATGAACTGTTTATCCTCCATTAAGTAGTATTTTAGCACATTCAGGTCCTTCAGTAGACTTAGCAATTTTTAGTTTACATTTAGCAGGGGCGTCTTCTATTTTAGGTTCTGTTAATTTTATAGTAACTATTTTTAACATGAGAGCTATAGGTATGTCTTTACATAGAATGCCGTTATTTGTATGGTCAGTATTAATTACAACTTTTTTATTAGTGGTTTCATTACCTGTATTAGCTGGAGCTATTACTATGTTATTAACTGATAGAAATTTTAATACTACTTTTTTTGATCCTGCTGGAGGTGGAGATCCTGTATTATACCAACATTTATTTTGGTTTTTTGGCCACCCCGAGGTCTA
>A5-3-COI_ASV4649_74
GGAACTGGTTGAACTGTATATCCTCCATTAAGTAGTATTTTAGCACATTCAGGTCCTTCAGTAGACTTAGCAATTTTTAGTTTACATTTAGCAGGGGCGTCTTCTATTTTAGGTTCTGTTAATTTTATAGTAACTATTTTTAACATGAGAGCTATAGGTATGTCTTTACATAGAATGCCGTTATTTGTATGGTCAGTATTAATTACAACTTTTTTATTAGTGGTTTCATTACCTGTATTAGCTGGAGCTATTACTATGTTATTAACTGATAGAAATTTTAATACTACTTTTTTTGATCCTGCTGGAGGTGGAGATCCTGTATTATATCAACATTTATTTTGGTTTTTTGGCCACCCCGAGGTCTA
>A5-3-COI_ASV14296_14
GGTACAGGTTGAACAGTTTATCCTCCTTTAAGTAGTGCACAAGCACACTCAGGTCCGTCTGTAGATCTTGCAATTTTTAGTTTACATTTATCTGGAGCTGCTTCTATTTTAGGTGCGATTAATTTTATTACCACTATTTTTAATATGAGAGCTCCTGGTATGAGTATGCACAGACTTCCTTTATATGTGTGATCTGTTTTAGTTACTTCTTTCTTATTATTATTATCTTTGCCTGTTTTAGCGGGAGCTATTACTATGCTTTTAACAGATAGAAATTTTAATACTACTTTTTTTGATCCTGCTGGAGGAGGGGATCCAATTTTATTTCAGCACTTGTTTTGATTTTTTGGCCACCCCGAAGTCTA
>B1-2-COI_ASV10989_30
GGAACAGGTTGAACTGTATATCCTCCATTAAGTAGTATTTTAGCACATTCAGGTCCTTCAGTAGACTTAGCAATTTTTAGTTTACATTTAGCAGGGGCGTCTTCTATTTTAGGTTCTGTTAATTTTATAGTAACTATTTTTAACATGAGAGCTATAGGTATGTCTTTACATAGAATGCCGTTATTTGTATGGTCAGTATTAATTACAACTTTTTTATTAGTGGTTTCATTACCTGTATTAGCTGGAGCTATTACTATGTTATTAACTGATAGAAATTTTAATACTACTTTTTTTGATCCTGCTGGAGGTGGAGATCCTGTATTATACCAACATTTATTTTGGTTTTTTGGCCACCCCGAGGTCTA
>B1-3-COI_ASV12567_22
GGTACAGGATGAACAGTATATCCTCCATTAAGTAGTATTTTAGCACATTCAGGTCCTTCAGTAGACTTAGCAATTTTTAGTTTACATTTAGCAGGGGCGTCTTCTATTTTAGGTTCTGTTAATTTTATAGTAACTATTTTTAACATGAGAGCTATAGGTATGTCTTTACATAGAATGCCGTTATTTGTATGGTCAGTATTAATTACAACTTTTTTATTAGTGGTTTCATTACCTGTATTAGCTGGAGCTATTACTATGTTATTAACTGATAGAAATTTTAATACTACTTTTTTTGATCCTGCTGGAGGTGGAGATCCTGTATTATACCAACATTTATTTTGGTTTTTTGGCCACCCCGAGGTCTA
>B1-3-COI_ASV13206_19
GGAACTGGTTGAACAGTATACCCACCATTAAGTAGTGTTCAGGCACACTCAGGACCTTCAGTTGATTTAGCGATTTTTAGTCTTCACTTATCAGGAGCTGCTTCTATTTTAGGTGCTATTAACTTTATTACTACCATTTTTAATATGAGAGCTCCTGGTATGACTATGCATAGATTGCCTTTATATGTTTGGTCTATTTTAATCACATCATTTTTATTATTACTATCATTACCAGTATTGGCAGGAGCTATTACAATGTTATTAACTGATAGAAATTTTAATACAACCTTTTTCGATCCAGCAGGGGGAGGGGATCCAGTGTTATACCAACATTTATTTTGGTTTTTTGGCCACCCCGAGGTCTA
>Bahamas01__000186789
tttagcaggtattgaaagtcattctggtgggtcagtagatttagctatttttagtttacatttagctggtatttcttctttattaggtgctttaaattttataactacagttataaatatgagatcacctcatttagaatggcatagattatctttatttgtttgggcagttttaataactgctgttttattattattatctttacctgttttagcaggtgctattactatgttattaactgatcgtaattttaatacaactttttttgatccagctggtgggggtgatcctatattatatcaacatttattt
>Bahamas01__000057306
tctaagtagtgcacaagcacattccgggccttctgtagatcttgcaattttcagtttacatctttcgggtgctgcttctattttaggtgctattaattttattacgactatttttaatatgagagctcctggtatgagtatgcatagattacctctatatgtatgatctgtcttagttacttcatttttattgcttttatctttacctgttttagctggagctattactatgttattgacagatagaaactttaatactactttttttgatcctgcaggtggaggagatcctattttatttcaacacttattt
>Bahamas01__000072284
tttaagtagtgcacaagcgcattctgggccttcagttgatcttgcaatttttagtttacatctttcaggagcagcttctattttaggtgctattaactttattactactatttttaatatgagagcgcctggtatgactatgcatagattgccattatatgtttgatctgttttagttacatcgtttttattacttttatctttaccagttttagcaggagctattacaatgttattaacagatagaaattttaatactactttttttgatcctgcaggtggaggagatccaattttatttcaacatttattt
>Bahamas01__000003559
attgagtagtgttcaagctcattcaggtccttctgtagatttagctatttttagtttacatttatcaggagcagcttcaattttaggtgcaataaattttattaccactatttttaacatgagagcacctggaatgactttacatagattaccgttgtttgtatggtcaattcttgtaacttcttttttattacttctttctttaccggttctagcgggtgcgattactatgttattaactgatcgtaatcttaacactaccttttttgatcctgctggaggaggagatcctatattattccaacatttattt
>Bahamas02__000009365
attaagtagtgttcaggcacactcaggaccttcagttgatttagcgatttttagtcttcacttatcaggtgctgcttctattttaggtgctattaactttattaccaccatttttaatatgagagctccaggtatgactatgcatagattgcctttatatgtttggtctattttaatcacatcatttttattattactatcattaccagtattagcaggtgctattacaatgttattaactgatagaaattttaatacaacctttttcgatccagcagggggaggggatccagttttataccaacatttattt
>Bahamas02__000177633
tttaagtagtgctcaggcacattcaggaccgtctgtagatcttgcaatttttagtttacacttatcaggagctgcttctattttaggagctattaattttattacaactattattaatatgagagctccaggtatgactatgcacagaatgcctttatatgtatgggctattttagtgacttcggttttattgttattatctttacctgttttaggaggagcaattacaatgctattaactgatagaaactttaatactacattttttgatcctgcaggaggaggagatcctattttatttcaacatttattt
>Bahamas02__000057306
tctaagtagtgcacaagcacattccgggccttctgtagatcttgcaattttcagtttacatctttcgggtgctgcttctattttaggtgctattaattttattacgactatttttaatatgagagctcctggtatgagtatgcatagattacctctatatgtatgatctgtcttagttacttcatttttattgcttttatctttacctgttttagctggagctattactatgttattgacagatagaaactttaatactactttttttgatcctgcaggtggaggagatcctattttatttcaacacttattt
>Bahamas02__000032125
attatctagtgtgcaagctcattcaggaccttctgtagatttagctatttttagtttacatttagcaggtgcttcttctattttaggtgcaattaattttattgtaactattttcaatatgcgttgtccaggtatgtttatgcataaattacctttatacgcttgagctgttttaattactgctgtattattattattatcattaccagtattagcaggtgctattactatgttattaactgatagaaattttaatactactttctttgatccagctgggggtggagatcctatattatatcaacatttattc
>Bahamas02__000072284
tttaagtagtgcacaagcgcattctgggccttcagttgatcttgcaatttttagtttacatctttcaggagcagcttctattttaggtgctattaactttattactactatttttaatatgagagcgcctggtatgactatgcatagattgccattatatgtttgatctgttttagttacatcgtttttattacttttatctttaccagttttagcaggagctattacaatgttattaacagatagaaattttaatactactttttttgatcctgcaggtggaggagatccaattttatttcaacatttattt
>Bahamas02__000003559
attgagtagtgttcaagctcattcaggtccttctgtagatttagctatttttagtttacatttatcaggagcagcttcaattttaggtgcaataaattttattaccactatttttaacatgagagcacctggaatgactttacatagattaccgttgtttgtatggtcaattcttgtaacttcttttttattacttctttctttaccggttctagcgggtgcgattactatgttattaactgatcgtaatcttaacactaccttttttgatcctgctggaggaggagatcctatattattccaacatttattt
>Bahamas02__000045829
attaagtagtgcacaggcacactcaggtccgtctgtagatcttgcaatttttagtttacatttatctggagctgcttctattttaggtgccattaattttattacaactattttcaatatgagagctcccggtatgagtatgcatagacttcctttatatgtgtgatcagttttagttacttcttttctattattattatctttacctgttttagcaggagctattactatgcttttaacagatagaaattttaatactactttttttgatcctgctggaggaggagatccgattttatttcagcacttgttt
>Bahamas02__000205284
tttaagtagtgcagcagcgcattcaggaccttctgtagatttagctatttttagtttacatttatctggagctgcttcaattttaggagctgtaaattttattacaactatttttaatatgagagctccaggaatgactatgcatagattgccattatatgtatgagcaattttagtaacttcatttttacttttattatctttaccagttttagcaggtgcaattacaatgttattgaccgatagaaattttaatacaactttttttgatcctgctggtggaggagatccaattttatttcaacatttattt
>Bahamas03__000233714
attaagtagtattcaagctcattctggacctgctgtagatttagcaatttttagtttacatttatctggagctgcttctattttagggtctatcaactttattactactatttttaatatgagagcacctggactaactatgcatagattaccactatacgtatggtctgttcttgttacttcttttttacttgttttatcactacctgtattaggaggtgctattacaatgctattaactgatagaaattttagtactactttctttgatcctgctggaggaggagatcctgtattataccaacacttattt
>Bahamas03__000009365
attaagtagtgttcaggcacactcaggaccttcagttgatttagcgatttttagtcttcacttatcaggtgctgcttctattttaggtgctattaactttattaccaccatttttaatatgagagctccaggtatgactatgcatagattgcctttatatgtttggtctattttaatcacatcatttttattattactatcattaccagtattagcaggtgctattacaatgttattaactgatagaaattttaatacaacctttttcgatccagcagggggaggggatccagttttataccaacatttattt
>Bahamas03__000177633
tttaagtagtgctcaggcacattcaggaccgtctgtagatcttgcaatttttagtttacacttatcaggagctgcttctattttaggagctattaattttattacaactattattaatatgagagctccaggtatgactatgcacagaatgcctttatatgtatgggctattttagtgacttcggttttattgttattatctttacctgttttaggaggagcaattacaatgctattaactgatagaaactttaatactacattttttgatcctgcaggaggaggagatcctattttatttcaacatttattt
>Bahamas03__000032125
attatctagtgtgcaagctcattcaggaccttctgtagatttagctatttttagtttacatttagcaggtgcttcttctattttaggtgcaattaattttattgtaactattttcaatatgcgttgtccaggtatgtttatgcataaattacctttatacgcttgagctgttttaattactgctgtattattattattatcattaccagtattagcaggtgctattactatgttattaactgatagaaattttaatactactttctttgatccagctgggggtggagatcctatattatatcaacatttattc
>Bahamas03__000003559
attgagtagtgttcaagctcattcaggtccttctgtagatttagctatttttagtttacatttatcaggagcagcttcaattttaggtgcaataaattttattaccactatttttaacatgagagcacctggaatgactttacatagattaccgttgtttgtatggtcaattcttgtaacttcttttttattacttctttctttaccggttctagcgggtgcgattactatgttattaactgatcgtaatcttaacactaccttttttgatcctgctggaggaggagatcctatattattccaacatttattt
>Bahamas03__000045829
attaagtagtgcacaggcacactcaggtccgtctgtagatcttgcaatttttagtttacatttatctggagctgcttctattttaggtgccattaattttattacaactattttcaatatgagagctcccggtatgagtatgcatagacttcctttatatgtgtgatcagttttagttacttcttttctattattattatctttacctgttttagcaggagctattactatgcttttaacagatagaaattttaatactactttttttgatcctgctggaggaggagatccgattttatttcagcacttgttt
>Bahamas04__000013755
attaagtagtattcaagcacactctggacctgctgttgatttagcaatcttcagtttacatttatctggagcagcatcaattttaggatctattaactttattacaacaatttttaacatgagagcacctggattaacaatgcatagattaccattatacgtttgggctgttcttgttacatcatttttattacttctttcattacctgttttaggaggggcgatcacaatgctgttaacagatagaaattttagtactacattttttgatcctgcaggtggaggagatccagttttatatcaacatttattc
>Bahamas04__000009365
attaagtagtgttcaggcacactcaggaccttcagttgatttagcgatttttagtcttcacttatcaggtgctgcttctattttaggtgctattaactttattaccaccatttttaatatgagagctccaggtatgactatgcatagattgcctttatatgtttggtctattttaatcacatcatttttattattactatcattaccagtattagcaggtgctattacaatgttattaactgatagaaattttaatacaacctttttcgatccagcagggggaggggatccagttttataccaacatttattt
>Bahamas04__000177633
tttaagtagtgctcaggcacattcaggaccgtctgtagatcttgcaatttttagtttacacttatcaggagctgcttctattttaggagctattaattttattacaactattattaatatgagagctccaggtatgactatgcacagaatgcctttatatgtatgggctattttagtgacttcggttttattgttattatctttacctgttttaggaggagcaattacaatgctattaactgatagaaactttaatactacattttttgatcctgcaggaggaggagatcctattttatttcaacatttattt
>Bahamas04__000057306
tctaagtagtgcacaagcacattccgggccttctgtagatcttgcaattttcagtttacatctttcgggtgctgcttctattttaggtgctattaattttattacgactatttttaatatgagagctcctggtatgagtatgcatagattacctctatatgtatgatctgtcttagttacttcatttttattgcttttatctttacctgttttagctggagctattactatgttattgacagatagaaactttaatactactttttttgatcctgcaggtggaggagatcctattttatttcaacacttattt
>Bahamas04__000032125
attatctagtgtgcaagctcattcaggaccttctgtagatttagctatttttagtttacatttagcaggtgcttcttctattttaggtgcaattaattttattgtaactattttcaatatgcgttgtccaggtatgtttatgcataaattacctttatacgcttgagctgttttaattactgctgtattattattattatcattaccagtattagcaggtgctattactatgttattaactgatagaaattttaatactactttctttgatccagctgggggtggagatcctatattatatcaacatttattc
>Bahamas04__000072284
tttaagtagtgcacaagcgcattctgggccttcagttgatcttgcaatttttagtttacatctttcaggagcagcttctattttaggtgctattaactttattactactatttttaatatgagagcgcctggtatgactatgcatagattgccattatatgtttgatctgttttagttacatcgtttttattacttttatctttaccagttttagcaggagctattacaatgttattaacagatagaaattttaatactactttttttgatcctgcaggtggaggagatccaattttatttcaacatttattt
>Bahamas04__000003559
attgagtagtgttcaagctcattcaggtccttctgtagatttagctatttttagtttacatttatcaggagcagcttcaattttaggtgcaataaattttattaccactatttttaacatgagagcacctggaatgactttacatagattaccgttgtttgtatggtcaattcttgtaacttcttttttattacttctttctttaccggttctagcgggtgcgattactatgttattaactgatcgtaatcttaacactaccttttttgatcctgctggaggaggagatcctatattattccaacatttattt
>Bahamas04__000045829
attaagtagtgcacaggcacactcaggtccgtctgtagatcttgcaatttttagtttacatttatctggagctgcttctattttaggtgccattaattttattacaactattttcaatatgagagctcccggtatgagtatgcatagacttcctttatatgtgtgatcagttttagttacttcttttctattattattatctttacctgttttagcaggagctattactatgcttttaacagatagaaattttaatactactttttttgatcctgctggaggaggagatccgattttatttcagcacttgttt
>Bahamas04__000205284
tttaagtagtgcagcagcgcattcaggaccttctgtagatttagctatttttagtttacatttatctggagctgcttcaattttaggagctgtaaattttattacaactatttttaatatgagagctccaggaatgactatgcatagattgccattatatgtatgagcaattttagtaacttcatttttacttttattatctttaccagttttagcaggtgcaattacaatgttattgaccgatagaaattttaatacaactttttttgatcctgctggtggaggagatccaattttatttcaacatttattt
>Bahamas04__000174073
attaagtagtattttagcacattcaggcccttcagtagatttagcaatttttagtttacatttagcaggggcgtcttctattttaggttctgttaattttatagtaactatttttaacatgagagctatcggtatgtctttacatagaatgccattatttgtatggtcagtattaattacaacttttttattagtagtttcattacctgtattagctggagctattactatgttattaactgatagaaattttaatacaactttttttgatcctgctggaggtggagatcctgtattataccaacatttattt
>Bahamas05__000233714
attaagtagtattcaagctcattctggacctgctgtagatttagcaatttttagtttacatttatctggagctgcttctattttagggtctatcaactttattactactatttttaatatgagagcacctggactaactatgcatagattaccactatacgtatggtctgttcttgttacttcttttttacttgttttatcactacctgtattaggaggtgctattacaatgctattaactgatagaaattttagtactactttctttgatcctgctggaggaggagatcctgtattataccaacacttattt
>Bahamas05__000009365
attaagtagtgttcaggcacactcaggaccttcagttgatttagcgatttttagtcttcacttatcaggtgctgcttctattttaggtgctattaactttattaccaccatttttaatatgagagctccaggtatgactatgcatagattgcctttatatgtttggtctattttaatcacatcatttttattattactatcattaccagtattagcaggtgctattacaatgttattaactgatagaaattttaatacaacctttttcgatccagcagggggaggggatccagttttataccaacatttattt
>Bahamas05__000177633
tttaagtagtgctcaggcacattcaggaccgtctgtagatcttgcaatttttagtttacacttatcaggagctgcttctattttaggagctattaattttattacaactattattaatatgagagctccaggtatgactatgcacagaatgcctttatatgtatgggctattttagtgacttcggttttattgttattatctttacctgttttaggaggagcaattacaatgctattaactgatagaaactttaatactacattttttgatcctgcaggaggaggagatcctattttatttcaacatttattt
>Bahamas05__000032125
attatctagtgtgcaagctcattcaggaccttctgtagatttagctatttttagtttacatttagcaggtgcttcttctattttaggtgcaattaattttattgtaactattttcaatatgcgttgtccaggtatgtttatgcataaattacctttatacgcttgagctgttttaattactgctgtattattattattatcattaccagtattagcaggtgctattactatgttattaactgatagaaattttaatactactttctttgatccagctgggggtggagatcctatattatatcaacatttattc
>Bahamas05__000072284
tttaagtagtgcacaagcgcattctgggccttcagttgatcttgcaatttttagtttacatctttcaggagcagcttctattttaggtgctattaactttattactactatttttaatatgagagcgcctggtatgactatgcatagattgccattatatgtttgatctgttttagttacatcgtttttattacttttatctttaccagttttagcaggagctattacaatgttattaacagatagaaattttaatactactttttttgatcctgcaggtggaggagatccaattttatttcaacatttattt
>Bahamas05__000003559
attgagtagtgttcaagctcattcaggtccttctgtagatttagctatttttagtttacatttatcaggagcagcttcaattttaggtgcaataaattttattaccactatttttaacatgagagcacctggaatgactttacatagattaccgttgtttgtatggtcaattcttgtaacttcttttttattacttctttctttaccggttctagcgggtgcgattactatgttattaactgatcgtaatcttaacactaccttttttgatcctgctggaggaggagatcctatattattccaacatttattt
>Bahamas05__000045829
attaagtagtgcacaggcacactcaggtccgtctgtagatcttgcaatttttagtttacatttatctggagctgcttctattttaggtgccattaattttattacaactattttcaatatgagagctcccggtatgagtatgcatagacttcctttatatgtgtgatcagttttagttacttcttttctattattattatctttacctgttttagcaggagctattactatgcttttaacagatagaaattttaatactactttttttgatcctgctggaggaggagatccgattttatttcagcacttgttt
>Bahamas05__000205284
tttaagtagtgcagcagcgcattcaggaccttctgtagatttagctatttttagtttacatttatctggagctgcttcaattttaggagctgtaaattttattacaactatttttaatatgagagctccaggaatgactatgcatagattgccattatatgtatgagcaattttagtaacttcatttttacttttattatctttaccagttttagcaggtgcaattacaatgttattgaccgatagaaattttaatacaactttttttgatcctgctggtggaggagatccaattttatttcaacatttattt
>Bahamas06__000009365
attaagtagtgttcaggcacactcaggaccttcagttgatttagcgatttttagtcttcacttatcaggtgctgcttctattttaggtgctattaactttattaccaccatttttaatatgagagctccaggtatgactatgcatagattgcctttatatgtttggtctattttaatcacatcatttttattattactatcattaccagtattagcaggtgctattacaatgttattaactgatagaaattttaatacaacctttttcgatccagcagggggaggggatccagttttataccaacatttattt
>Bahamas06__000177633
tttaagtagtgctcaggcacattcaggaccgtctgtagatcttgcaatttttagtttacacttatcaggagctgcttctattttaggagctattaattttattacaactattattaatatgagagctccaggtatgactatgcacagaatgcctttatatgtatgggctattttagtgacttcggttttattgttattatctttacctgttttaggaggagcaattacaatgctattaactgatagaaactttaatactacattttttgatcctgcaggaggaggagatcctattttatttcaacatttattt
>Bahamas06__000032125
attatctagtgtgcaagctcattcaggaccttctgtagatttagctatttttagtttacatttagcaggtgcttcttctattttaggtgcaattaattttattgtaactattttcaatatgcgttgtccaggtatgtttatgcataaattacctttatacgcttgagctgttttaattactgctgtattattattattatcattaccagtattagcaggtgctattactatgttattaactgatagaaattttaatactactttctttgatccagctgggggtggagatcctatattatatcaacatttattc
>Bahamas06__000003559
attgagtagtgttcaagctcattcaggtccttctgtagatttagctatttttagtttacatttatcaggagcagcttcaattttaggtgcaataaattttattaccactatttttaacatgagagcacctggaatgactttacatagattaccgttgtttgtatggtcaattcttgtaacttcttttttattacttctttctttaccggttctagcgggtgcgattactatgttattaactgatcgtaatcttaacactaccttttttgatcctgctggaggaggagatcctatattattccaacatttattt
>Bahamas06__000045829
attaagtagtgcacaggcacactcaggtccgtctgtagatcttgcaatttttagtttacatttatctggagctgcttctattttaggtgccattaattttattacaactattttcaatatgagagctcccggtatgagtatgcatagacttcctttatatgtgtgatcagttttagttacttcttttctattattattatctttacctgttttagcaggagctattactatgcttttaacagatagaaattttaatactactttttttgatcctgctggaggaggagatccgattttatttcagcacttgttt
>Bahamas07__000009365
attaagtagtgttcaggcacactcaggaccttcagttgatttagcgatttttagtcttcacttatcaggtgctgcttctattttaggtgctattaactttattaccaccatttttaatatgagagctccaggtatgactatgcatagattgcctttatatgtttggtctattttaatcacatcatttttattattactatcattaccagtattagcaggtgctattacaatgttattaactgatagaaattttaatacaacctttttcgatccagcagggggaggggatccagttttataccaacatttattt
>Bahamas07__000177633
tttaagtagtgctcaggcacattcaggaccgtctgtagatcttgcaatttttagtttacacttatcaggagctgcttctattttaggagctattaattttattacaactattattaatatgagagctccaggtatgactatgcacagaatgcctttatatgtatgggctattttagtgacttcggttttattgttattatctttacctgttttaggaggagcaattacaatgctattaactgatagaaactttaatactacattttttgatcctgcaggaggaggagatcctattttatttcaacatttattt
>Bahamas07__000057306
tctaagtagtgcacaagcacattccgggccttctgtagatcttgcaattttcagtttacatctttcgggtgctgcttctattttaggtgctattaattttattacgactatttttaatatgagagctcctggtatgagtatgcatagattacctctatatgtatgatctgtcttagttacttcatttttattgcttttatctttacctgttttagctggagctattactatgttattgacagatagaaactttaatactactttttttgatcctgcaggtggaggagatcctattttatttcaacacttattt
>Bahamas07__000032125
attatctagtgtgcaagctcattcaggaccttctgtagatttagctatttttagtttacatttagcaggtgcttcttctattttaggtgcaattaattttattgtaactattttcaatatgcgttgtccaggtatgtttatgcataaattacctttatacgcttgagctgttttaattactgctgtattattattattatcattaccagtattagcaggtgctattactatgttattaactgatagaaattttaatactactttctttgatccagctgggggtggagatcctatattatatcaacatttattc
>Bahamas07__000386485
tttaagtagtgcgcaagctcactctggaccttcagtagacttagctatttttagtttacacttatctggagctgcttcaattttaggagcaattaattttattactactatttttaacatgagagcacctggaatgactatgcatagaatgcctttatatgtatgggctgttttagttacatcattcttacttttattatcgttgcctgttttaggtggtgcaattactatgttattaactgatagaaattttaatacaacattctttgatccagcaggaggaggagatcctattttatttcagcatttattc
>Bahamas07__000003559
attgagtagtgttcaagctcattcaggtccttctgtagatttagctatttttagtttacatttatcaggagcagcttcaattttaggtgcaataaattttattaccactatttttaacatgagagcacctggaatgactttacatagattaccgttgtttgtatggtcaattcttgtaacttcttttttattacttctttctttaccggttctagcgggtgcgattactatgttattaactgatcgtaatcttaacactaccttttttgatcctgctggaggaggagatcctatattattccaacatttattt
>Bahamas07__000045829
attaagtagtgcacaggcacactcaggtccgtctgtagatcttgcaatttttagtttacatttatctggagctgcttctattttaggtgccattaattttattacaactattttcaatatgagagctcccggtatgagtatgcatagacttcctttatatgtgtgatcagttttagttacttcttttctattattattatctttacctgttttagcaggagctattactatgcttttaacagatagaaattttaatactactttttttgatcctgctggaggaggagatccgattttatttcagcacttgttt
>Bahamas07__000174073
attaagtagtattttagcacattcaggcccttcagtagatttagcaatttttagtttacatttagcaggggcgtcttctattttaggttctgttaattttatagtaactatttttaacatgagagctatcggtatgtctttacatagaatgccattatttgtatggtcagtattaattacaacttttttattagtagtttcattacctgtattagctggagctattactatgttattaactgatagaaattttaatacaactttttttgatcctgctggaggtggagatcctgtattataccaacatttattt
>Bahamas08__000028849
tttgagtagtgttcaagctcactcaggaccttctgttgatttagcaatttttagtcttcacttatctggggcagcttctattttaggtgctattaactttattactactatttttaatatgagagcaccaggtatgactatgcatagattacctttatatgtttggtctattttgattacttcttttttattattattatcattaccagtattagcaggtgctattacaatgcttttaactgatagaaactttaatactactttctttgatcctgcaggagggggtgatccagtattatatcaacatttattt
>Bahamas08__000009365
attaagtagtgttcaggcacactcaggaccttcagttgatttagcgatttttagtcttcacttatcaggtgctgcttctattttaggtgctattaactttattaccaccatttttaatatgagagctccaggtatgactatgcatagattgcctttatatgtttggtctattttaatcacatcatttttattattactatcattaccagtattagcaggtgctattacaatgttattaactgatagaaattttaatacaacctttttcgatccagcagggggaggggatccagttttataccaacatttattt
>Bahamas08__000177633
tttaagtagtgctcaggcacattcaggaccgtctgtagatcttgcaatttttagtttacacttatcaggagctgcttctattttaggagctattaattttattacaactattattaatatgagagctccaggtatgactatgcacagaatgcctttatatgtatgggctattttagtgacttcggttttattgttattatctttacctgttttaggaggagcaattacaatgctattaactgatagaaactttaatactacattttttgatcctgcaggaggaggagatcctattttatttcaacatttattt
>Bahamas08__000057306
tctaagtagtgcacaagcacattccgggccttctgtagatcttgcaattttcagtttacatctttcgggtgctgcttctattttaggtgctattaattttattacgactatttttaatatgagagctcctggtatgagtatgcatagattacctctatatgtatgatctgtcttagttacttcatttttattgcttttatctttacctgttttagctggagctattactatgttattgacagatagaaactttaatactactttttttgatcctgcaggtggaggagatcctattttatttcaacacttattt
>Bahamas08__000068224
tttaagcagtgttcaggctcattcgggtccgtctgttgatttagccatttttagtcttcacttatctggtgcagcttcaatcttgggagcaattaattttattactacaatatttaatatgagggctcctggtatgacaatgcatagattacctctctatgtttggtctattttaattacttctttcttacttttattatctctaccggttttagcaggtgctattactatgcttctaactgatagaaattttaacactaccttttttgatcctgcaggaggaggagatcctgttctgtatcaacatttattt
>Bahamas08__000032125
attatctagtgtgcaagctcattcaggaccttctgtagatttagctatttttagtttacatttagcaggtgcttcttctattttaggtgcaattaattttattgtaactattttcaatatgcgttgtccaggtatgtttatgcataaattacctttatacgcttgagctgttttaattactgctgtattattattattatcattaccagtattagcaggtgctattactatgttattaactgatagaaattttaatactactttctttgatccagctgggggtggagatcctatattatatcaacatttattc
>Bahamas08__000072284
tttaagtagtgcacaagcgcattctgggccttcagttgatcttgcaatttttagtttacatctttcaggagcagcttctattttaggtgctattaactttattactactatttttaatatgagagcgcctggtatgactatgcatagattgccattatatgtttgatctgttttagttacatcgtttttattacttttatctttaccagttttagcaggagctattacaatgttattaacagatagaaattttaatactactttttttgatcctgcaggtggaggagatccaattttatttcaacatttattt
>Bahamas08__000003559
attgagtagtgttcaagctcattcaggtccttctgtagatttagctatttttagtttacatttatcaggagcagcttcaattttaggtgcaataaattttattaccactatttttaacatgagagcacctggaatgactttacatagattaccgttgtttgtatggtcaattcttgtaacttcttttttattacttctttctttaccggttctagcgggtgcgattactatgttattaactgatcgtaatcttaacactaccttttttgatcctgctggaggaggagatcctatattattccaacatttattt
>Bahamas08__000045829
attaagtagtgcacaggcacactcaggtccgtctgtagatcttgcaatttttagtttacatttatctggagctgcttctattttaggtgccattaattttattacaactattttcaatatgagagctcccggtatgagtatgcatagacttcctttatatgtgtgatcagttttagttacttcttttctattattattatctttacctgttttagcaggagctattactatgcttttaacagatagaaattttaatactactttttttgatcctgctggaggaggagatccgattttatttcagcacttgttt
>Bahamas08__000205284
tttaagtagtgcagcagcgcattcaggaccttctgtagatttagctatttttagtttacatttatctggagctgcttcaattttaggagctgtaaattttattacaactatttttaatatgagagctccaggaatgactatgcatagattgccattatatgtatgagcaattttagtaacttcatttttacttttattatctttaccagttttagcaggtgcaattacaatgttattgaccgatagaaattttaatacaactttttttgatcctgctggtggaggagatccaattttatttcaacatttattt
>Bahamas09__000386485
tttaagtagtgcgcaagctcactctggaccttcagtagacttagctatttttagtttacacttatctggagctgcttcaattttaggagcaattaattttattactactatttttaacatgagagcacctggaatgactatgcatagaatgcctttatatgtatgggctgttttagttacatcattcttacttttattatcgttgcctgttttaggtggtgcaattactatgttattaactgatagaaattttaatacaacattctttgatccagcaggaggaggagatcctattttatttcagcatttattc
>Bahamas10__000032125
attatctagtgtgcaagctcattcaggaccttctgtagatttagctatttttagtttacatttagcaggtgcttcttctattttaggtgcaattaattttattgtaactattttcaatatgcgttgtccaggtatgtttatgcataaattacctttatacgcttgagctgttttaattactgctgtattattattattatcattaccagtattagcaggtgctattactatgttattaactgatagaaattttaatactactttctttgatccagctgggggtggagatcctatattatatcaacatttattc
>Bahamas10__000003559
attgagtagtgttcaagctcattcaggtccttctgtagatttagctatttttagtttacatttatcaggagcagcttcaattttaggtgcaataaattttattaccactatttttaacatgagagcacctggaatgactttacatagattaccgttgtttgtatggtcaattcttgtaacttcttttttattacttctttctttaccggttctagcgggtgcgattactatgttattaactgatcgtaatcttaacactaccttttttgatcctgctggaggaggagatcctatattattccaacatttattt
>Bahamas11__000177633
tttaagtagtgctcaggcacattcaggaccgtctgtagatcttgcaatttttagtttacacttatcaggagctgcttctattttaggagctattaattttattacaactattattaatatgagagctccaggtatgactatgcacagaatgcctttatatgtatgggctattttagtgacttcggttttattgttattatctttacctgttttaggaggagcaattacaatgctattaactgatagaaactttaatactacattttttgatcctgcaggaggaggagatcctattttatttcaacatttattt
>Bahamas11__000003559
attgagtagtgttcaagctcattcaggtccttctgtagatttagctatttttagtttacatttatcaggagcagcttcaattttaggtgcaataaattttattaccactatttttaacatgagagcacctggaatgactttacatagattaccgttgtttgtatggtcaattcttgtaacttcttttttattacttctttctttaccggttctagcgggtgcgattactatgttattaactgatcgtaatcttaacactaccttttttgatcctgctggaggaggagatcctatattattccaacatttattt
>Bahamas11__000174073
attaagtagtattttagcacattcaggcccttcagtagatttagcaatttttagtttacatttagcaggggcgtcttctattttaggttctgttaattttatagtaactatttttaacatgagagctatcggtatgtctttacatagaatgccattatttgtatggtcagtattaattacaacttttttattagtagtttcattacctgtattagctggagctattactatgttattaactgatagaaattttaatacaactttttttgatcctgctggaggtggagatcctgtattataccaacatttattt
>Bahamas12__000177633
tttaagtagtgctcaggcacattcaggaccgtctgtagatcttgcaatttttagtttacacttatcaggagctgcttctattttaggagctattaattttattacaactattattaatatgagagctccaggtatgactatgcacagaatgcctttatatgtatgggctattttagtgacttcggttttattgttattatctttacctgttttaggaggagcaattacaatgctattaactgatagaaactttaatactacattttttgatcctgcaggaggaggagatcctattttatttcaacatttattt
>Bahamas12__000032125
attatctagtgtgcaagctcattcaggaccttctgtagatttagctatttttagtttacatttagcaggtgcttcttctattttaggtgcaattaattttattgtaactattttcaatatgcgttgtccaggtatgtttatgcataaattacctttatacgcttgagctgttttaattactgctgtattattattattatcattaccagtattagcaggtgctattactatgttattaactgatagaaattttaatactactttctttgatccagctgggggtggagatcctatattatatcaacatttattc
>Bahamas12__000003559
attgagtagtgttcaagctcattcaggtccttctgtagatttagctatttttagtttacatttatcaggagcagcttcaattttaggtgcaataaattttattaccactatttttaacatgagagcacctggaatgactttacatagattaccgttgtttgtatggtcaattcttgtaacttcttttttattacttctttctttaccggttctagcgggtgcgattactatgttattaactgatcgtaatcttaacactaccttttttgatcctgctggaggaggagatcctatattattccaacatttattt
>Bahamas12__000205284
tttaagtagtgcagcagcgcattcaggaccttctgtagatttagctatttttagtttacatttatctggagctgcttcaattttaggagctgtaaattttattacaactatttttaatatgagagctccaggaatgactatgcatagattgccattatatgtatgagcaattttagtaacttcatttttacttttattatctttaccagttttagcaggtgcaattacaatgttattgaccgatagaaattttaatacaactttttttgatcctgctggtggaggagatccaattttatttcaacatttattt
>Bahamas13__000177633
tttaagtagtgctcaggcacattcaggaccgtctgtagatcttgcaatttttagtttacacttatcaggagctgcttctattttaggagctattaattttattacaactattattaatatgagagctccaggtatgactatgcacagaatgcctttatatgtatgggctattttagtgacttcggttttattgttattatctttacctgttttaggaggagcaattacaatgctattaactgatagaaactttaatactacattttttgatcctgcaggaggaggagatcctattttatttcaacatttattt
>Bahamas13__000057306
tctaagtagtgcacaagcacattccgggccttctgtagatcttgcaattttcagtttacatctttcgggtgctgcttctattttaggtgctattaattttattacgactatttttaatatgagagctcctggtatgagtatgcatagattacctctatatgtatgatctgtcttagttacttcatttttattgcttttatctttacctgttttagctggagctattactatgttattgacagatagaaactttaatactactttttttgatcctgcaggtggaggagatcctattttatttcaacacttattt
>Bahamas13__000032125
attatctagtgtgcaagctcattcaggaccttctgtagatttagctatttttagtttacatttagcaggtgcttcttctattttaggtgcaattaattttattgtaactattttcaatatgcgttgtccaggtatgtttatgcataaattacctttatacgcttgagctgttttaattactgctgtattattattattatcattaccagtattagcaggtgctattactatgttattaactgatagaaattttaatactactttctttgatccagctgggggtggagatcctatattatatcaacatttattc
>Bahamas13__000003559
attgagtagtgttcaagctcattcaggtccttctgtagatttagctatttttagtttacatttatcaggagcagcttcaattttaggtgcaataaattttattaccactatttttaacatgagagcacctggaatgactttacatagattaccgttgtttgtatggtcaattcttgtaacttcttttttattacttctttctttaccggttctagcgggtgcgattactatgttattaactgatcgtaatcttaacactaccttttttgatcctgctggaggaggagatcctatattattccaacatttattt
>Bahamas13__000045829
attaagtagtgcacaggcacactcaggtccgtctgtagatcttgcaatttttagtttacatttatctggagctgcttctattttaggtgccattaattttattacaactattttcaatatgagagctcccggtatgagtatgcatagacttcctttatatgtgtgatcagttttagttacttcttttctattattattatctttacctgttttagcaggagctattactatgcttttaacagatagaaattttaatactactttttttgatcctgctggaggaggagatccgattttatttcagcacttgttt
>Bahamas14__000177633
tttaagtagtgctcaggcacattcaggaccgtctgtagatcttgcaatttttagtttacacttatcaggagctgcttctattttaggagctattaattttattacaactattattaatatgagagctccaggtatgactatgcacagaatgcctttatatgtatgggctattttagtgacttcggttttattgttattatctttacctgttttaggaggagcaattacaatgctattaactgatagaaactttaatactacattttttgatcctgcaggaggaggagatcctattttatttcaacatttattt
>Bahamas14__000003559
attgagtagtgttcaagctcattcaggtccttctgtagatttagctatttttagtttacatttatcaggagcagcttcaattttaggtgcaataaattttattaccactatttttaacatgagagcacctggaatgactttacatagattaccgttgtttgtatggtcaattcttgtaacttcttttttattacttctttctttaccggttctagcgggtgcgattactatgttattaactgatcgtaatcttaacactaccttttttgatcctgctggaggaggagatcctatattattccaacatttattt
>Bahamas14__000045829
attaagtagtgcacaggcacactcaggtccgtctgtagatcttgcaatttttagtttacatttatctggagctgcttctattttaggtgccattaattttattacaactattttcaatatgagagctcccggtatgagtatgcatagacttcctttatatgtgtgatcagttttagttacttcttttctattattattatctttacctgttttagcaggagctattactatgcttttaacagatagaaattttaatactactttttttgatcctgctggaggaggagatccgattttatttcagcacttgttt
>Belize_01__000057306
tctaagtagtgcacaagcacattccgggccttctgtagatcttgcaattttcagtttacatctttcgggtgctgcttctattttaggtgctattaattttattacgactatttttaatatgagagctcctggtatgagtatgcatagattacctctatatgtatgatctgtcttagttacttcatttttattgcttttatctttacctgttttagctggagctattactatgttattgacagatagaaactttaatactactttttttgatcctgcaggtggaggagatcctattttatttcaacacttattt
>Belize_01__000949689
tttaagtagtattttagcgcactcaggtcctgctgtagatttagcaatttttagtttacatttatcaggggctgcttcaattttaggagctattaattttattactactatttttaatatgcgagctccagggttacattttcatagattacctttattagtttgggcacagttaattactgcgtttttattagtattatcattacctgtattagcaggtgctattactatgttattaactgatagaaattttaatacaagtttctttgatcctgctggtggaggagatccagttttatatcaacatttattt
>Belize_01__000003559
attgagtagtgttcaagctcattcaggtccttctgtagatttagctatttttagtttacatttatcaggagcagcttcaattttaggtgcaataaattttattaccactatttttaacatgagagcacctggaatgactttacatagattaccgttgtttgtatggtcaattcttgtaacttcttttttattacttctttctttaccggttctagcgggtgcgattactatgttattaactgatcgtaatcttaacactaccttttttgatcctgctggaggaggagatcctatattattccaacatttattt
>Belize_02__000028849
tttgagtagtgttcaagctcactcaggaccttctgttgatttagcaatttttagtcttcacttatctggggcagcttctattttaggtgctattaactttattactactatttttaatatgagagcaccaggtatgactatgcatagattacctttatatgtttggtctattttgattacttcttttttattattattatcattaccagtattagcaggtgctattacaatgcttttaactgatagaaactttaatactactttctttgatcctgcaggagggggtgatccagtattatatcaacatttattt
>Belize_02__000032125
attatctagtgtgcaagctcattcaggaccttctgtagatttagctatttttagtttacatttagcaggtgcttcttctattttaggtgcaattaattttattgtaactattttcaatatgcgttgtccaggtatgtttatgcataaattacctttatacgcttgagctgttttaattactgctgtattattattattatcattaccagtattagcaggtgctattactatgttattaactgatagaaattttaatactactttctttgatccagctgggggtggagatcctatattatatcaacatttattc
>Belize_02__000949689
tttaagtagtattttagcgcactcaggtcctgctgtagatttagcaatttttagtttacatttatcaggggctgcttcaattttaggagctattaattttattactactatttttaatatgcgagctccagggttacattttcatagattacctttattagtttgggcacagttaattactgcgtttttattagtattatcattacctgtattagcaggtgctattactatgttattaactgatagaaattttaatacaagtttctttgatcctgctggtggaggagatccagttttatatcaacatttattt
>Belize_02__000003559
attgagtagtgttcaagctcattcaggtccttctgtagatttagctatttttagtttacatttatcaggagcagcttcaattttaggtgcaataaattttattaccactatttttaacatgagagcacctggaatgactttacatagattaccgttgtttgtatggtcaattcttgtaacttcttttttattacttctttctttaccggttctagcgggtgcgattactatgttattaactgatcgtaatcttaacactaccttttttgatcctgctggaggaggagatcctatattattccaacatttattt
>Belize_03__000057306
tctaagtagtgcacaagcacattccgggccttctgtagatcttgcaattttcagtttacatctttcgggtgctgcttctattttaggtgctattaattttattacgactatttttaatatgagagctcctggtatgagtatgcatagattacctctatatgtatgatctgtcttagttacttcatttttattgcttttatctttacctgttttagctggagctattactatgttattgacagatagaaactttaatactactttttttgatcctgcaggtggaggagatcctattttatttcaacacttattt
>Belize_03__000032125
attatctagtgtgcaagctcattcaggaccttctgtagatttagctatttttagtttacatttagcaggtgcttcttctattttaggtgcaattaattttattgtaactattttcaatatgcgttgtccaggtatgtttatgcataaattacctttatacgcttgagctgttttaattactgctgtattattattattatcattaccagtattagcaggtgctattactatgttattaactgatagaaattttaatactactttctttgatccagctgggggtggagatcctatattatatcaacatttattc
>Belize_03__000003559
attgagtagtgttcaagctcattcaggtccttctgtagatttagctatttttagtttacatttatcaggagcagcttcaattttaggtgcaataaattttattaccactatttttaacatgagagcacctggaatgactttacatagattaccgttgtttgtatggtcaattcttgtaacttcttttttattacttctttctttaccggttctagcgggtgcgattactatgttattaactgatcgtaatcttaacactaccttttttgatcctgctggaggaggagatcctatattattccaacatttattt
>Belize_04__000028849
tttgagtagtgttcaagctcactcaggaccttctgttgatttagcaatttttagtcttcacttatctggggcagcttctattttaggtgctattaactttattactactatttttaatatgagagcaccaggtatgactatgcatagattacctttatatgtttggtctattttgattacttcttttttattattattatcattaccagtattagcaggtgctattacaatgcttttaactgatagaaactttaatactactttctttgatcctgcaggagggggtgatccagtattatatcaacatttattt
>Belize_04__000009365
attaagtagtgttcaggcacactcaggaccttcagttgatttagcgatttttagtcttcacttatcaggtgctgcttctattttaggtgctattaactttattaccaccatttttaatatgagagctccaggtatgactatgcatagattgcctttatatgtttggtctattttaatcacatcatttttattattactatcattaccagtattagcaggtgctattacaatgttattaactgatagaaattttaatacaacctttttcgatccagcagggggaggggatccagttttataccaacatttattt
>Belize_04__000177633
tttaagtagtgctcaggcacattcaggaccgtctgtagatcttgcaatttttagtttacacttatcaggagctgcttctattttaggagctattaattttattacaactattattaatatgagagctccaggtatgactatgcacagaatgcctttatatgtatgggctattttagtgacttcggttttattgttattatctttacctgttttaggaggagcaattacaatgctattaactgatagaaactttaatactacattttttgatcctgcaggaggaggagatcctattttatttcaacatttattt
>Belize_04__000057306
tctaagtagtgcacaagcacattccgggccttctgtagatcttgcaattttcagtttacatctttcgggtgctgcttctattttaggtgctattaattttattacgactatttttaatatgagagctcctggtatgagtatgcatagattacctctatatgtatgatctgtcttagttacttcatttttattgcttttatctttacctgttttagctggagctattactatgttattgacagatagaaactttaatactactttttttgatcctgcaggtggaggagatcctattttatttcaacacttattt
>Belize_04__000032125
attatctagtgtgcaagctcattcaggaccttctgtagatttagctatttttagtttacatttagcaggtgcttcttctattttaggtgcaattaattttattgtaactattttcaatatgcgttgtccaggtatgtttatgcataaattacctttatacgcttgagctgttttaattactgctgtattattattattatcattaccagtattagcaggtgctattactatgttattaactgatagaaattttaatactactttctttgatccagctgggggtggagatcctatattatatcaacatttattc
>Belize_04__000003559
attgagtagtgttcaagctcattcaggtccttctgtagatttagctatttttagtttacatttatcaggagcagcttcaattttaggtgcaataaattttattaccactatttttaacatgagagcacctggaatgactttacatagattaccgttgtttgtatggtcaattcttgtaacttcttttttattacttctttctttaccggttctagcgggtgcgattactatgttattaactgatcgtaatcttaacactaccttttttgatcctgctggaggaggagatcctatattattccaacatttattt
>Belize_04__000045829
attaagtagtgcacaggcacactcaggtccgtctgtagatcttgcaatttttagtttacatttatctggagctgcttctattttaggtgccattaattttattacaactattttcaatatgagagctcccggtatgagtatgcatagacttcctttatatgtgtgatcagttttagttacttcttttctattattattatctttacctgttttagcaggagctattactatgcttttaacagatagaaattttaatactactttttttgatcctgctggaggaggagatccgattttatttcagcacttgttt
>Belize_05__000028849
tttgagtagtgttcaagctcactcaggaccttctgttgatttagcaatttttagtcttcacttatctggggcagcttctattttaggtgctattaactttattactactatttttaatatgagagcaccaggtatgactatgcatagattacctttatatgtttggtctattttgattacttcttttttattattattatcattaccagtattagcaggtgctattacaatgcttttaactgatagaaactttaatactactttctttgatcctgcaggagggggtgatccagtattatatcaacatttattt
>Belize_05__000009365
attaagtagtgttcaggcacactcaggaccttcagttgatttagcgatttttagtcttcacttatcaggtgctgcttctattttaggtgctattaactttattaccaccatttttaatatgagagctccaggtatgactatgcatagattgcctttatatgtttggtctattttaatcacatcatttttattattactatcattaccagtattagcaggtgctattacaatgttattaactgatagaaattttaatacaacctttttcgatccagcagggggaggggatccagttttataccaacatttattt
>Belize_05__000177633
tttaagtagtgctcaggcacattcaggaccgtctgtagatcttgcaatttttagtttacacttatcaggagctgcttctattttaggagctattaattttattacaactattattaatatgagagctccaggtatgactatgcacagaatgcctttatatgtatgggctattttagtgacttcggttttattgttattatctttacctgttttaggaggagcaattacaatgctattaactgatagaaactttaatactacattttttgatcctgcaggaggaggagatcctattttatttcaacatttattt
>Belize_05__000057306
tctaagtagtgcacaagcacattccgggccttctgtagatcttgcaattttcagtttacatctttcgggtgctgcttctattttaggtgctattaattttattacgactatttttaatatgagagctcctggtatgagtatgcatagattacctctatatgtatgatctgtcttagttacttcatttttattgcttttatctttacctgttttagctggagctattactatgttattgacagatagaaactttaatactactttttttgatcctgcaggtggaggagatcctattttatttcaacacttattt
>Belize_05__000003559
attgagtagtgttcaagctcattcaggtccttctgtagatttagctatttttagtttacatttatcaggagcagcttcaattttaggtgcaataaattttattaccactatttttaacatgagagcacctggaatgactttacatagattaccgttgtttgtatggtcaattcttgtaacttcttttttattacttctttctttaccggttctagcgggtgcgattactatgttattaactgatcgtaatcttaacactaccttttttgatcctgctggaggaggagatcctatattattccaacatttattt
>Belize_06__000028849
tttgagtagtgttcaagctcactcaggaccttctgttgatttagcaatttttagtcttcacttatctggggcagcttctattttaggtgctattaactttattactactatttttaatatgagagcaccaggtatgactatgcatagattacctttatatgtttggtctattttgattacttcttttttattattattatcattaccagtattagcaggtgctattacaatgcttttaactgatagaaactttaatactactttctttgatcctgcaggagggggtgatccagtattatatcaacatttattt
>Belize_06__000009365
attaagtagtgttcaggcacactcaggaccttcagttgatttagcgatttttagtcttcacttatcaggtgctgcttctattttaggtgctattaactttattaccaccatttttaatatgagagctccaggtatgactatgcatagattgcctttatatgtttggtctattttaatcacatcatttttattattactatcattaccagtattagcaggtgctattacaatgttattaactgatagaaattttaatacaacctttttcgatccagcagggggaggggatccagttttataccaacatttattt
>Belize_06__000057306
tctaagtagtgcacaagcacattccgggccttctgtagatcttgcaattttcagtttacatctttcgggtgctgcttctattttaggtgctattaattttattacgactatttttaatatgagagctcctggtatgagtatgcatagattacctctatatgtatgatctgtcttagttacttcatttttattgcttttatctttacctgttttagctggagctattactatgttattgacagatagaaactttaatactactttttttgatcctgcaggtggaggagatcctattttatttcaacacttattt
>Belize_06__000003559
attgagtagtgttcaagctcattcaggtccttctgtagatttagctatttttagtttacatttatcaggagcagcttcaattttaggtgcaataaattttattaccactatttttaacatgagagcacctggaatgactttacatagattaccgttgtttgtatggtcaattcttgtaacttcttttttattacttctttctttaccggttctagcgggtgcgattactatgttattaactgatcgtaatcttaacactaccttttttgatcctgctggaggaggagatcctatattattccaacatttattt
>Belize_07__000028849
tttgagtagtgttcaagctcactcaggaccttctgttgatttagcaatttttagtcttcacttatctggggcagcttctattttaggtgctattaactttattactactatttttaatatgagagcaccaggtatgactatgcatagattacctttatatgtttggtctattttgattacttcttttttattattattatcattaccagtattagcaggtgctattacaatgcttttaactgatagaaactttaatactactttctttgatcctgcaggagggggtgatccagtattatatcaacatttattt
>Belize_07__000009365
attaagtagtgttcaggcacactcaggaccttcagttgatttagcgatttttagtcttcacttatcaggtgctgcttctattttaggtgctattaactttattaccaccatttttaatatgagagctccaggtatgactatgcatagattgcctttatatgtttggtctattttaatcacatcatttttattattactatcattaccagtattagcaggtgctattacaatgttattaactgatagaaattttaatacaacctttttcgatccagcagggggaggggatccagttttataccaacatttattt
>Belize_07__000057306
tctaagtagtgcacaagcacattccgggccttctgtagatcttgcaattttcagtttacatctttcgggtgctgcttctattttaggtgctattaattttattacgactatttttaatatgagagctcctggtatgagtatgcatagattacctctatatgtatgatctgtcttagttacttcatttttattgcttttatctttacctgttttagctggagctattactatgttattgacagatagaaactttaatactactttttttgatcctgcaggtggaggagatcctattttatttcaacacttattt
>Belize_07__000898178
attatcaagtattcaagcacattcaggaccttcagtagatttagctatttttagtcttcatctttcaggtgcagcttctattcttggatctattaattttattactacaatttttaacatgagattacctggtatgactatgcatagactaccattatatgtatgatcaattttaattacttcgtttttactacttttatcgttacctgtatttggtggtgcgattaccatgttattaactgatagaaattttagtactactttttttgatcctgcaggtggaggtgatcctgtattatatcagcacttattc
>Belize_07__000003559
attgagtagtgttcaagctcattcaggtccttctgtagatttagctatttttagtttacatttatcaggagcagcttcaattttaggtgcaataaattttattaccactatttttaacatgagagcacctggaatgactttacatagattaccgttgtttgtatggtcaattcttgtaacttcttttttattacttctttctttaccggttctagcgggtgcgattactatgttattaactgatcgtaatcttaacactaccttttttgatcctgctggaggaggagatcctatattattccaacatttattt
>Belize_07__000205284
tttaagtagtgcagcagcgcattcaggaccttctgtagatttagctatttttagtttacatttatctggagctgcttcaattttaggagctgtaaattttattacaactatttttaatatgagagctccaggaatgactatgcatagattgccattatatgtatgagcaattttagtaacttcatttttacttttattatctttaccagttttagcaggtgcaattacaatgttattgaccgatagaaattttaatacaactttttttgatcctgctggtggaggagatccaattttatttcaacatttattt
>Belize_08__000009365
attaagtagtgttcaggcacactcaggaccttcagttgatttagcgatttttagtcttcacttatcaggtgctgcttctattttaggtgctattaactttattaccaccatttttaatatgagagctccaggtatgactatgcatagattgcctttatatgtttggtctattttaatcacatcatttttattattactatcattaccagtattagcaggtgctattacaatgttattaactgatagaaattttaatacaacctttttcgatccagcagggggaggggatccagttttataccaacatttattt
>Belize_08__000057306
tctaagtagtgcacaagcacattccgggccttctgtagatcttgcaattttcagtttacatctttcgggtgctgcttctattttaggtgctattaattttattacgactatttttaatatgagagctcctggtatgagtatgcatagattacctctatatgtatgatctgtcttagttacttcatttttattgcttttatctttacctgttttagctggagctattactatgttattgacagatagaaactttaatactactttttttgatcctgcaggtggaggagatcctattttatttcaacacttattt
>Belize_08__000003559
attgagtagtgttcaagctcattcaggtccttctgtagatttagctatttttagtttacatttatcaggagcagcttcaattttaggtgcaataaattttattaccactatttttaacatgagagcacctggaatgactttacatagattaccgttgtttgtatggtcaattcttgtaacttcttttttattacttctttctttaccggttctagcgggtgcgattactatgttattaactgatcgtaatcttaacactaccttttttgatcctgctggaggaggagatcctatattattccaacatttattt
>BK1BA1_1_25
gttaagctctattggttcacattcaggtcctgctgttgatttagcaatttttagtttacatctgtctggtgctgcctctattctaggtgcaattaattttataactaccgtgtttaatatgcgatgtcccggtttatatatgcatagattgccactgtttgtttgggctttattagttacttcttttttattattattatctttacctgtttttgctggcgctattactatgcttttaaccgatcgaaattttaatactactttttatgatccttctggtggtggagatcctgtgttatatcaacatttattt
>BK1BA1_1_38
tttaagcagtgtgcaagctcattcagggccttcagttgatttagcaatttttagtttacacttaacaggtgctgcttctatattaggatcaataaattttattacgactatttttaatatgagatgccctggaatgactttgcatcgtatgcctttatacgtatggtctgttttagttacttcatttttattagttatttctttgcctgttttaggaggggctattaccatgttgttaactgatcgaaattttaatactactttttttgacccagcaggaggtggtgatcctgttttatttcaacatttattt
>BK1BA1_1_127
attaagtagtattcaagcccattcaggaccttcagtagatttagctatttttagtttacatttatctggagctgcatctattttaggttcaattaattttattaccactatttttaacatgagagcacctggtatgacaatgcatagattaccgttatatgtatggtctgtattaattacctcttttttattagtattatctttaccagtgtttggtggagcgattaccatgttattaactgatcgtaactttaatacaagcttttatgatccagctggcggaggagatcctattttatatcaacatctattt
>BK1BA1_1_177
actatctagtgtacaagctcattcagggccttctattgatttagcaatttttagcttacacttatcaggagcagcatctattttaggagctattaactttattactactatctttaatatgagagcacctggtatgttaatgcatagattacctctatatgtatggtctatgttagtaacttctttcttattagtattatctttaccagttttagggggaggtattactatgttattaactgatagaaactttaatactactttctttgaccctgcaggaggaggagatcctattttatatcagcatttattc
>BK1BA1_1_342
cattaagtacaattacatcacattcaggtccagctgttgatttagctatttttagtttacatttatcaggagcagcatctatattagggtctataaattttataacgacagtatttaatatgagatgccctggtttagaaatgcatagacttcctttatttgtttgggccttattagttacttcttttttattattattatctttacctgtttttgctggagcgattacaatgcttttaacagaccgaaattttaatactactttttatgatccatcagggggaggagaccctgttttatatcaacatttattt
>BK1BA1_1_367
attaagtagtattcaagcccattcaggaccttcagtagatttagctatttttagtttacatttatctggagctgcatctattttaggttcaattaattttattaccactatttttaacatgagagcacctggtatgacaatgcatagattaccgttatatgtatggtctgtattgattacctcttttttattagtattatctttaccagtgtttggtggagcgattaccatgttattaactgatcgtaactttaatacaagcttttatgatccagctggcggaggagatcctattttatatcaacatctattt
>BK1BA1_1_410
attaagtagtgctcaagctcactcaggaccttctgttgatcttgctatttttagtttacatttatctggtgctgcttctattttaggttcaatcaatttcattactacaatttttaacatgcgtgcgcctggtcaatatttggaaagaatgcctttatatgtttggtctgttttaattacatcgtttttattattgttgtctttacctgttcttggtggtgcgattacaatgcttttaacagatagaaattttaatacaagtttctttgatcctgcaggaggtggtgatcctattttgtatcaacacttattt
>BK1BA1_1_532
gttaagtagtattcaagcacattctggtccagctgtggatctggcaatttttagtttacatctttctggagctgcttcaattttaggttctataaattttattactactatatttaatatgagagcacctggtatgaccatgcatagattacctttatatgtttggtctgtactagttacttcttttttacttttattatctcttcctgtgttaggaggtgctattacaatgttattaacagatagaaattttagcacaactttttttgatccagcaggaggaggagaccctatcttatatcaacatttattc
>BK1BA1_1_642
attaagtacaattacatcacattcaggtccagctgttgatttagctatttttagtttacatttatcaggagcagcatctatattagggtctataaattttataacgacagtatttaatatgagatgccctggtttagaaatgcatagacttcctttatttgtttgggccttattagttacttcttttttattattattatctttacctgtttttgctggagcgattacaatgcttttaacagaccgaaattttaatactactttttatgatccatcagggggaggagaccctgttttatatcaacatttgttt
>BK1BA1_1_685
ttaagcagtgtgcaagctcattcagggccttcagttgatttagcaatttttagtttacacttaacaggtgctgcttctatattaggatcaataaattttattacgactatttttaatatgagatgccctggaatgactttgcatcgtatgcctttatacgtatggtctgttttagttacttcatttttattagttatttctttgcctgttttaggaggggctattaccatgttgttaactgatcgaaattttaatactactttttttgacccagcaggaggtggtgatcctgttttatttcaacatttattt
>BK1BA1_1_979
attaagtagtattcaagcccattcaggaccttcagtagatttagctatttttagtttacatttatctggagctgcatctattttaggttcaattaattttattaccactatttttaacatgagagcacctggtatgacaatgcatagattaccgttatatgtatggtctgtattaattacctcttttttattagtattatctttaccagtgtttggtggagcgattaccatgttattaactgatcgtaactttaatacaagcttttatgatccagctggcggaggagatcctattttatatcgacatctattt
>BK1BA1_1_1007
attaagtacaattacatcacattcaggtccagctgttgatttagctatttttagtttacatttatcaggagcagcatctatattagggtctataaattttataacgacagtatttaatatgagatgccctggtttagaaatgcatagacttcctttatttgtttgggccttattagttacttcttttttattattattatctttacctgtttttgctggagcgattacaatgcttttaacagaccgaaattttaatactactttttatgatccatcagggggaggagaccctgttttatatcaacatttactt
>BK1BA1_1_1169
attatctagtgtacaagcccattctggaccatcagttgatttagctatttttagtcttcatttatctggtgctgcctctattttaggatctattaatttcattactaccatctttaatatgagagctcctggaatgttaatgcatagattacctttatatgtttggtctgtattagtaacttcttttttattagtattatctttacctgttttaggaggaggtattactatgttattaactgatagaaactttaatacaaccttttttgatcctgcaggaggaggagacccaattttatatcaacatttattt
>BK1BA1_1_1314
attaagtacaattacatcacattcaggtccagctgttgatttagctatttttagtttacatttatcaggagcagcatctatattagggtctataaattttataacgacagtatttaatatgagatgccctggtttagaaatgcatagacttcctttatttgtttgggccttattagttacttcctttttattattattatctttacctgtttttgctggagcgattacaatgcttttaacagaccgaaattttaatactactttttatgatccatcagggggaggagaccctgttttatatcaacatttattt
>BK1BA1_1_1330
actaagtagtatacaagcacattctggaccttcaatagatttagcaatttttagtcttcatttatctggagcagcttctattttaggatcaattaattttattgtaactatatttaatatgagagcacctggtattgctatgcatagattacctttatatgtatggtcagtattagtaacttcatttttacttgttttatctttaccagtattaggaggaggtattactatgttattaactgatagaaattttaacactagtttttttgaccctgcaggaggaggagatcctgtattataccaacatttattt
>BK1BA1_1_1377
attaagtagtattcaagcccattcaggaccttcagtagatttagctatttttagtttacatttatctggagctgcatctattttaggttcaattaattttattaccactatttttaacatgagagcacctggtatgacaatgcatagattaccgttatatgtatggtctgtattaattacctcttttttattagtattatctttaccagtgtttggtggagcgattaccatgttattaactgatcgtaactttaatacaagcttttatgatccagctggcggaggagatcctattttatatcaacatctattc
>BK1BA1_1_1386
attaagtacaattacatcacactcaggtccagctgttgatttagctatttttagtttacatttatcaggagcagcatctatattagggtctataaattttataacgacagtatttaatatgagatgccctggtttagaaatgcatagacttcctttatttgtttgggccttattagttacttcttttttattattattatctttacctgtttttgctggagcgattacaatgcttttaacagaccgaaattttaatactactttttatgatccatcagggggaggagaccctgttttatatcaacatttattt
>BK1BA1_1_1442
attaagtagtgctcaagctcactcaggaccttctgttgatcttgctatttttagtttacatttatctggtgctgcttctattttaggttcaatcaatttcattactacaatttttaacatgcgtgcgcctggtcaatatttggaaagaatgcctttatatgtttggtctgttttaattacatcgtttttattattgttgtctttacctgttcttggtggtgcgattacaatgcttttaacagatagaaattttaatacaagtttctttgatcctgcaggaggtggtgatcctattttgtatcaacacttattc
>BK1BA1_1_1572
tttaagcagtgtgcaagctcattcagggccttcagttgatttagcaatttttagtttacacttaacaggtgctgcttctatattaggatcaataaattttattacgactatttttaatatgagatgccctggaatgactttgcatcgtatgcctttatacgtatggtctgttttagttacttcatttttattagttatttctttgcctgttttaggaggggctattaccatgttgttaactgatcgaaattttaatactactttttttgacccagcaggaggtggtgatcctgttttatttcaacatttatt
>BK1BA1_1_1659
attaagtagtattcaagcccattcaggaccttcagtagatttagctatttttagtttacatttatctggagctgcatctattttaggttcaattaattttattaccactatttttaacatgagagcacctggtatgacaatgcatagattaccgttatatgtatggtctgtattaattacctcttttttattagtattatctttaccagtgtttggtggagcgattaccatgttattaactgatcgtaactttaatacaagcttttatgatccagctggcggaggaggtcctattttatatcaacatctattt
>BK1BA1_1_1754
tttaagtagtgttcaagcacactctggaccttctgttgatttagctatttttagtttacacttaaatggtgctgcttcaattttaggggcaattaattttattgctacagttttaaatatgagatgtcctggaatggaaatgtacagattacctttattcgtttgggctgtatttattatttcatttttattaattttatcattacctgtttttggaggagctattactatgttattaacagatagaaactttaatactagtttttatgatcctgctggaggaggagaccctgtgttatttcaacacttattc
>BK1BA1_1_1756
gttaagctctattggttcacattcaggtcctgctgttgatttagcaatttttagtttacatctgtctggtgctgcctctattctaggtgcaattaattttataactaccgtgtttaatatgcgatgtcccggtttatatatgcatagattgccactgtttgtttgggctttattagttacttcttttttattattattatctttacctgttttttctggcgctattactatgcttttaaccgatcgaaattttaatactactttttatgatccttctggtggtggagatcctgtgttatatcaacatttattt
>BK1BA1_1_1777
attaagtacaattacatcacattcaggtccagctgttgatttagctatttttagtttacatttatcaggagcagcatctatattagggtctataaattttataacgacagtatttaatatgagatgccctggtttagaaatgcatagacttcctttatttgtttgggccttattagttacttcttttttattattattatctttacctgtttttgctggagcgattacaatgcttttaacagaccgaaattttaatactactttttatgatccatcagggggaggagaccctgttttatatcaacatttat
>BK1BA1_1_1923
ttaagtagtattcaagcccattcaggaccttcagtagatttagctatttttagtttacatttatctggagctgcatctattttaggttcaattaattttattaccactatttttaacatgagagcacctggtatgacaatgcatagattaccgttatatgtatggtctgtattaattacctcttttttattagtattatctttaccagtgtttggtggagcgattaccatgttattaactgatcgtaactttaatacaagcttttatgatccagctggcggaggagatcctattttatatcaacatctattt
>BK1BA1_1_2125
attaagtagtattcaagcccattcaggaccttcagtagatttagctatttctagtttacatttatctggagctgcatctattttaggttcaattaattttattaccactatttttaacatgagagcacctggtatgacaatgcatagattaccgttatatgtatggtctgtattaattacctcttttttattagtattatctttaccagtgtttggtggagcgattaccatgttattaactgatcgtaactttaatacaagcttttatgatccagctggcggaggagatcctattttatatcaacatctattt
>BK1BA1_1_2156
tatctagtgtacaagctcattcagggccttctattgatttagcaatttttagcttacacttatcaggagcagcatctattttaggagctattaactttattactactatctttaatatgagagcacctggtatgttaatgcatagattacctctatatgtatggtctatgttagtaacttctttcttattagtattatctttaccagttttagggggaggtattactatgttattaactgatagaaactttaatactactttctttgaccctgcaggaggaggagatcctattttatatcagcatttattc
>BK1BA1_1_2199
attaagtagtattcaagcccattcaggaccttcagtagatttagctatttttagtttacatttatctggagctgcatctattttaggttcaattaattttattaccactatttttaacatgagagcacctggtatgacaatgcatagattaccgttacatgtatggtctgtattaattacctcttttttattagtattatctttaccagtgtttggtggagcgattaccatgttattaactgatcgtaactttaatacaagcttttatgatccagctggcggaggagatcctattttatatcaacatctattt
>BK1BA1_1_2233
gttaagctctattggttcacattcaggtcctgctgttgatttagcaatttttagtttacatctgtctggtgctgcctctattctaggtgcaattaattttataactaccgtgtttaatatgcgatgtcccggtttatatatgcatagattgccactgtttgtttgggctttatttgttacttcttttttattattattatctttacctgtttttgctggcgctattactatgcttttaaccgatcgaaattttaatactactttttatgatccttctggtggtggagatcctgtgttatatcaacatttattt
>BK1BA1_1_2285
tttaagtagtattcaagctcattcaggaccttctgtagatttagctatttttagcttacatctttcaggtgcagcgtcaatattaggatcaattaattttattacgacaatatttaatatgagagcacccggtatgactatgcatagattaccattatatgtttggtctgttttagtcacttcttttttattacttttatctttacctgttttaggaggtgcgattactatgttgttaacagatagaaattttagcaccactttttttgatcctgcaggagggggagatccagtattatatcaacatttattt
>BK1BA1_1_2558
actatctggtgtacaagctcattcagggccttctattgatttagcaatttttagcttacacttatcaggagcagcatctattttaggagctattaactttattactactatctttaatatgagagcacctggtatgttaatgcatagattacctctatatgtatggtctatgttagtaacttctttcttattagtattatctttaccagttttagggggaggtattactatgttattaactgatagaaactttaatactactttctttgaccctgcaggaggaggagatcctattttatatcagcatttattc
>BK1BA1_1_2569
tttaagcagtgtgcaagctcattcagggccttcagttgatttagcaatttttagtttacacttaacaggtgctgcttctatattaggatcaataaattttattacgactatttttaatatgagatgccctggaatgactttgcatcgtatgcctttatacgtatggtctgttttagttacttcatttttattagttatttctttgcctgttttaggaggggctattaccatgttgttaactgatcgaaattttaatactactttttttgacccagcaggaggtggtgatcctgttttatttcaacatttgttt
>BK1BA1_1_2576
attatctagtgtacaagctcattcagggccttctattgatttagcaatttttagcttacacttatcaggagcagcatctattttaggagctattaactttattactactatctttaatatgagagcacctggtatgttaatgcatagattacctctatatgtatggtctatgttagtaacttctttcttattagtattatctttaccagttttagggggaggtattactatgttattaactgatagaaactttaatactactttctttgaccctgcaggaggaggagatcctattttatatcagcatttattc
>BK1BA1_1_2782
attaagtagtattcaagcccattcaggaccttcagtagatttagctatttttagtttacatttatctggagctgcatctattttaggttcaattaattttattaccactatttttaacatgagagcacctggtatgacaatgcatagattaccgttatatgtatggtctgtattaattacctcttttttgttagtattatctttaccagtgtttggtggagcgattaccatgttattaactgatcgtaactttaatacaagcttttatgatccagctggcggaggagatcctattttatatcaacatctattt
>BK1BA1_1_2803
attaagtagtattcaagcccattcaggaccttcagtagatttagctatttttagtttacatttatctggagctgcatctattttaggttcaattaattttattaccactatttttaacatgagagcacctggtatgacaatgcatagattaccgttatatgtatggtctgtattaattacctcttttttattattattatctttaccagtgtttggtggagcgattaccatgttattaactgatcgtaactttaatacaagcttttatgatccagctggcggaggagatcctattttatatcaacatctattt
>BK1BA1_1_2869
attaagtagtattcaagcccattcaggaccttcagtagatttagctatttttagtttacatttatctggagctgcatctattttaggttcaattaattttattaccactatttttaacatgagagcacctggtatgacaatgcatagattaccgttatatgcatggtctgtattaattacctcttttttattagtattatctttaccagtgtttggtggagcgattaccatgttattaactgatcgtaactttaatacaagcttttatgatccagctggcggaggagatcctattttatatcaacatctattt
>BK1BA1_1_2887
gttaagctctattggttcacattcaggtcctgctgttgatttagcaatttttagtttacatctgtctggtgctgcctctattctaggcgcaattaattttataactaccgtgtttaatatgcgatgtcccggtttatatatgcatagattgccactgtttgtttgggctttattagttacttcttttttattattattatctttacctgtttttgctggcgctattactatgcttttaaccgatcgaaattttaatactactttttatgatccttctggtggtggagatcctgtgttatatcaacatttattt
>BK1BA1_1_2911
gttaagctctattggttcacattcaggtcctgctgttgatttagcaatttttagtttacatctgtctggtgctgcctctattctaggtgcaattaattttataactaccgtgtttaatacgcgatgtcccggtttatatatgcatagattgccactgtttgtttgggctttattagttacttcttttttattattattatctttacctgtttttgctggcgctattactatgcttttaaccgatcgaaattttaatactactttttatgatccttctggtggtggagatcctgtgttatatcaacatttattt
>BK1BA1_2_27
gttaagctctattggttcacattcaggtcctgctgttgatttagcaatttttagtttacatctgtctggtgctgcctctattctaggtgcaattaattttataactaccgtgtttaatatgcgatgtcccggtttatatatgcatagattgccactgtttgtttgggctttattagttacttcttttttattattattatctttacctgtttttgctggcgctattactatgcttttaaccgatcgaaattttaatactactttttatgatccttctggtggtggagatcctgtgttatatcaacatttattt
>BK1BA1_2_41
tttaagcagtgtgcaagctcattcagggccttcagttgatttagcaatttttagtttacacttaacaggtgctgcttctatattaggatcaataaattttattacgactatttttaatatgagatgccctggaatgactttgcatcgtatgcctttatacgtatggtctgttttagttacttcatttttattagttatttctttgcctgttttaggaggggctattaccatgttgttaactgatcgaaattttaatactactttttttgacccagcaggaggtggtgatcctgttttatttcaacatttattt
>BK1BA1_2_144
attaagtagtattcaagcccattcaggaccttcagtagatttagctatttttagtttacatttatctggagctgcatctattttaggttcaattaattttattaccactatttttaacatgagagcacctggtatgacaatgcatagattaccgttatatgtatggtctgtattaattacctcttttttattagtattatctttaccagtgtttggtggagcgattaccatgttattaactgatcgtaactttaatacaagcttttatgatccagctggcggaggagatcctattttatatcaacatctattt
>BK1BA1_2_204
actatctagtgtacaagctcattcagggccttctattgatttagcaatttttagcttacacttatcaggagcagcatctattttaggagctattaactttattactactatctttaatatgagagcacctggtatgttaatgcatagattacctctatatgtatggtctatgttagtaacttctttcttattagtattatctttaccagttttagggggaggtattactatgttattaactgatagaaactttaatactactttctttgaccctgcaggaggaggagatcctattttatatcagcatttattc
>BK1BA1_2_377
gttaagctctattggttcacattcaggtcctgctgtcgatttagcaatttttagtttacatctgtctggtgctgcctctattctaggtgcaattaattttataactaccgtgtttaatatgcgatgtcccggtttatatatgcatagattgccactgtttgtttgggctttattagttacttcttttttattattattatctttacctgtttttgctggcgctattactatgcttttaaccgatcgaaattttaatactactttttatgatccttctggtggtggagatcctgtgttatatcaacatttattt
>BK1BA1_2_398
cattaagtacaattacatcacattcaggtccagctgttgatttagctatttttagtttacatttatcaggagcagcatctatattagggtctataaattttataacgacagtatttaatatgagatgccctggtttagaaatgcatagacttcctttatttgtttgggccttattagttacttcttttttattattattatctttacctgtttttgctggagcgattacaatgcttttaacagaccgaaattttaatactactttttatgatccatcagggggaggagaccctgttttatatcaacatttattt
>BK1BA1_2_531
tttaagcagtgtgcaagctcattcagggccttcagttgatttagcaatttttagtttacacttaacaggtgctgcttctatattgggatcaataaattttattacgactatttttaatatgagatgccctggaatgactttgcatcgtatgcctttatacgtatggtctgttttagttacttcatttttattagttatttctttgcctgttttaggaggggctattaccatgttgttaactgatcgaaattttaatactactttttttgacccagcaggaggtggtgatcctgttttatttcaacatttattt
>BK1BA1_2_637
gttaagtagtattcaagcacattctggtccagctgtggatctggcaatttttagtttacatctttctggagctgcttcaattttaggttctataaattttattactactatatttaatatgagagcacctggtatgaccatgcatagattacctttatatgtttggtctgtactagttacttcttttttacttttattatctcttcctgtgttaggaggtgctattacaatgttattaacagatagaaattttagcacaactttttttgatccagcaggaggaggagaccctatcttatatcaacatttattc
>BK1BA1_2_771
attaagtacaattacatcacattcaggtccagctgttgatttagctatttttagtttacatttatcaggagcagcatctatattagggtctataaattttataacgacagtatttaatatgagatgccctggtttagaaatgcatagacttcctttatttgtttgggccttattagttacttcttttttattattattatctttacctgtttttgctggagcgattacaatgcttttaacagaccgaaattttaatactactttttatgatccatcagggggaggagaccctgttttatatcaacatttgttt
>BK1BA1_2_844
ttaagcagtgtgcaagctcattcagggccttcagttgatttagcaatttttagtttacacttaacaggtgctgcttctatattaggatcaataaattttattacgactatttttaatatgagatgccctggaatgactttgcatcgtatgcctttatacgtatggtctgttttagttacttcatttttattagttatttctttgcctgttttaggaggggctattaccatgttgttaactgatcgaaattttaatactactttttttgacccagcaggaggtggtgatcctgttttatttcaacatttattt
>BK1BA1_2_859
attaagtacaattacatcacattcaggtccagctgttgatttagctatttttagtttacatttatcaggagcagcatctatattagggtctataaattttataacgacagtatttaatatgagatgccctggtttagaaatgcatagacttcctttatttgtttgggccttattagttacttcttttttattattattatctttacctgtttttgctggagcgattacaatgcttttaacagaccgaaattttaatactactttttatgatccatcagggggaggagaccctgttttatatcaacatttatt
>BK1BA1_2_890
tttaagcagtgtgcaagctcattcagggccttcagttgatttagcaatttttagtttacacttaacaggtgctgcttctatattaggatcaataaattttattacgactatttttaatatgagatgccctggaatgactttgcatcgtatgcctttatacgtatggtctgttttagttacttcatttttattagttatttctctgcctgttttaggaggggctattaccatgttgttaactgatcgaaattttaatactactttttttgacccagcaggaggtggtgatcctgttttatttcaacatttattt
>BK1BA1_2_1055
attaagtacaattacatcacattcaggtccagctgttgatttagctatttttagtttacatttatcaggagcagcatctatattagggtctataaattttataacgacagtatttaatatgagatgccctggtttagaaatgcatagacttcctttatttgtttgggccttattagttacttcttttttattattattatccttacctgtttttgctggagcgattacaatgcttttaacagaccgaaattttaatactactttttatgatccatcagggggaggagaccctgttttatatcaacatttattt
>BK1BA1_2_1281
attaagtacaattacatcacattcaggtccagctgttgatttagctatttttagtttacatttatcaggagcagcatctatattagggtctataaattttataacgacagtatttaatatgagatgccctggtttagaaatgcatagacttcctttatttgtttgggccttattagttacttcttttttattattattatctttacctgtttttgctggagcgattacaatgcttttaacagaccgaaattttaatactactttttatgatccatcagggggaggagaccctgttttatatcagcatttattt
>BK1BA1_2_1361
tttaagcagtgtgcaagctcattcagggccttcagttgatttagcaatttttagtttacacttaacaggtgctgcttctatattaggatcaataaattttattacgactatttttaatatgagatgccctggaatgactttgcatcgtatgcctttatacgtatggtctgttttagttacttcatttttattagttatttctttgcctgttttaggaggggctattaccatgttgttaactgatcgaaattttaatactacttttttcgacccagcaggaggtggtgatcctgttttatttcaacatttattt
>BK1BA1_2_1487
attaagtacaattacatcacattcaggtccagctgttgatttagctatttttagtttacatttatcaggagcagcatctatattagggtctataaattttataacgacagtatttaatatgagatgccctggtttagaaatgcatagacttcctttatttgtttgggccttattagttacttcttttttattattattatctttacctgtttttgctggcgctattactatgcttttaaccgatcgaaattttaatactactttttatgatccttctggtggtggagatcctgtgttatatcaacatttattt
>BK1BA1_2_1587
ttaagctctattggttcacattcaggtcctgctgttgatttagcaatttttagtttacatctgtctggtgctgcctctattctaggtgcaattaattttataactaccgtgtttaatatgcgatgtcccggtttatatatgcatagattgccactgtttgtttgggctttattagttacttcttttttattattattatctttacctgtttttgctggcgctattactatgcttttaaccgatcgaaattttaatactactttttatgatccttctggtggtggagatcctgtgttatatcaacatttattt
>BK1BA1_2_1751
attaagtacaattacatcacattcaggtccagctgttgatttagctatttttagtttacatttatcaggagcagcatctatattagggtctataaattttataacgacagtatttaatatgagatgccctggtttagaaatgcatagacttcctttatttgtttgggccttattagttacttcctttttattattattatctttacctgtttttgctggagcgattacaatgcttttaacagaccgaaattttaatactactttttatgatccatcagggggaggagaccctgttttatatcaacatttattt
>BK1BA1_2_1779
tttaagtagtattcaagctcattctggaccatctgtagatttagctatttttagtttacatttatctggagcttcttctattttaggttctattaattttattacaactattttaaacatgcgtttacctggtttatatatgcatagattacctttatatgtttgggctgtattaattacttcattcttattattattatcattaccagtatttggaggagctattacaatgttattaactgatagaaattttagtactactttttatgaccctgcaggaggaggtgaccctattttatatcaacatttattt
>BK1BA1_2_2010
gttaagctctattggttcacattcaggtcctgctgttgatttagcaatttttagtttacatctgtctggtgctgcctctattctaggtgcaattaattttataactaccgtgtttaatatgcgatgtcccggtttatatatgcatagattgccactgtttgtttgggctttattagttacttcttttttattattattatctttacctgtttttgctggagcgattacaatgcttttaacagaccgaaattttaatactactttttatgatccatcagggggaggagaccctgttttatatcaacatttattt
>BK1BA1_2_2136
tttaagcagtgtgcaagctcattcagggccttcagttgatttagcaatttttagtttacacttaacaggtgctgcttctatattaggatcaataaattttattacgactatttttaatatgagatgccctggaatgactttgcatcgtatgcctttatacgtatggtctgttttagttacttcatttttattagttatttctttgcctgttttaggaggggctattaccatgttgttaactgatcgaaattttaatactactttttttgacccagcaggaggtggtgatcctgttttatttcaacatttatt
>BK1BA1_2_2580
attaagtagtattcaagcccattcaggaccttcagtagatttagctatttttagtttacatttatctggagctgcatctattttaggttcaattaattttattaccactatttttaacatgagagcacctggtatgacaatgcatagattaccgttatatgtatggtctgtattaattacctcttttttattagtattatctttaccagtgtttggtggagcgattaccatgttattaactgatcgtaactttaatacaagcttttatgatccagctggcggaggagatcctattttatatcaacatttgttt
>BK1BA1_2_2705
attaagtagtattcaagcccattcaggaccttcagtagatttagctatttttagcttacatttatctggagctgcatctattttaggttcaattaattttattaccactatttttaacatgagagcacctggtatgacaatgcatagattaccgttatatgtatggtctgtattaattacctcttttttattagtattatctttaccagtgtttggtggagcgattaccatgttattaactgatcgtaactttaatacaagcttttatgatccagctggcggaggagatcctattttatatcaacatctattt
>BK1BA1_2_2783
tctaagcagtgtgcaagctcattcagggccttcagttgatttagcaatttttagtttacacttaacaggtgctgcttctatattaggatcaataaattttattacgactatttttaatatgagatgccctggaatgactttgcatcgtatgcctttatacgtatggtctgttttagttacttcatttttattagttatttctttgcctgttttaggaggggctattaccatgttgttaactgatcgaaattttaatactactttttttgacccagcaggaggtggtgatcctgttttatttcaacatttattt
>BK1BA1_2_2861
tttaagcagtgtgcaagctcattcagggccttcagttgatttagcaatttttagtttacacttaacaggtgctgcttctatattaggatcaataaattttattacgactatttttaatatgagatgccctggaatgactttgcatcgtatgcctttatacgtatggtctgttttagttacttcatttttattagttatctctttgcctgttttaggaggggctattaccatgttgttaactgatcgaaattttaatactactttttttgacccagcaggaggtggtgatcctgttttatttcaacatttattt
>BK1BA1_2_2974
gttaagctctattggttcacattcaggtcctgctgttgatttagcaatttttagtttacatctgtctggtgctgcctctattctaggtgcaattaattttataactaccgtgtttaatatgcgatgtcccggtttatatatgcatagattgccactgtttgtttgggctttattagttacttcttttttattattattatcttttcctgtttttgctggcgctattactatgcttttaaccgatcgaaattttaatactactttttatgatccttctggtggtggagatcctgtgttatatcaacatttattt
>BK1BA1_2_2977
attaagtacaattacatcacattcaggtccagctgttgatttagctatttttagtttacatttatcaggagcagcatctatattagggtctataaattttataacgacagtatttaatatgagatgccctggtttagaaatgcatagacttcctttatttgtttgggccttattagttacttcttttttattattattatctttacctgtttttgctggagcgattacaatgcttttaacagaccgaaattttaatactactttttatgatccatcagggggaggagaccctgttttatatcaacatcttttt
>BK1BA1_2_2988
attaagtacaattacatcacattcaggtccagctgttgatttagctatttttagtttacatttatcaggagcagcatctatattagggtctataaattttataacgacagtatttaatatgagatgccctggtttagaaatgcatagacttcctttatttgtttgggccttattagttacttcttttttattattattatctttacctgtttttgctggagcgattacaatgcttttaacagaccgaaattttaatactactttttatgatccatcagggggaggagaccctgttctatatcaacatttattt
>BK1BA1_2_3022
attaagtacaattacatcacattcaggtccagctgttgatttagctatttttagtttacatttatcaggagcagcatctatactagggtctataaattttataacgacagtatttaatatgagatgccctggtttagaaatgcatagacttcctttatttgtttgggccttattagttacttcttttttattattattatctttacctgtttttgctggagcgattacaatgcttttaacagaccgaaattttaatactactttttatgatccatcagggggaggagaccctgttttatatcaacatttattt
>BK1BA1_2_3144
attaagtacaattacatcacattcaggtccagctgttgatttagctatttttagtttacatttatcaggagcagcatctatattagggtctataaattttataacgacagtatttaatatgagatgccctggtttagaaatgcatagacttcctttatttgtttgggccttattagttacttcttttttattattattatctttacctgtttttgctggagcgattacaatgcttttaacagaccgaaattttaatactactttttatgatccatcagggggaggagaccctgttttatatcgacatttattt
>BK1BA1_2_3215
tatctagtgtacaagctcattcagggccttctattgatttagcaatttttagcttacacttatcaggagcagcatctattttaggagctattaactttattactactatctttaatatgagagcacctggtatgttaatgcatagattacctctatatgtatggtctatgttagtaacttctttcttattagtattatctttaccagttttagggggaggtattactatgttattaactgatagaaactttaatactactttctttgaccctgcaggaggaggagatcctattttatatcagcatttattc
>BK1BA1_2_3251
tttaagttcgttgattgggcatcctggcccttcggttgattttatgcttttaagtctgcatgtggcaggggcttcttccattttgggagccattaattttatcaccacaatctttaatatgcgcacccctggcatgacctttcataaaatgccgctttttgtatggggaatgttaatcacatcgttcttgctgctgttatctgtccctgttttggcaggtggcatcaccatgctgttaactgacagaaattttagcaccaccttttttgaaccggctggtggcggtgatccagttttatttcagcacctattt
>BK1BA1_2_3286
gttaagctctattggttcacattcaggtcctgctgttgatttagcaatttttagtttacatctgtctggtgctgcctctattctaggtgcaattaattttataactaccgtgtttaatatgcgatgtcccggtttatatatgcatagattgccactgtttgtttgggctttattagttacttcttttttattattattatctttacctgtttttgggggagcgataacaatgttattaacggatagaaattttaatacttctttttatgatcctgctggtggtggtgatcctgttttgtttcagcatttgttt
>BK1BA1_2_3418
tttaagcagtgtgcaagctcattcagggccttcggttgatttagcaatttttagtttacacttaacaggtgctgcttctatattaggatcaataaattttattacgactatttttaatatgagatgccctggaatgactttgcatcgtatgcctttatacgtatggtctgttttagttacttcatttttattagttatttctttgcctgttttaggaggggctattaccatgttgttaactgatcgaaattttaatactactttttttgacccagcaggaggtggtgatcctgttttatttcaacatttattt
>BK1BA1_2_3475
tttaagcagtgtgcaagctcattcagggccttcagttgatttagcaatttttagtttacacttaacaggtgctgcttctatattaggatcaataaattttattacgactatttttaatatgagatgacctggaatgactttgcatcgtatgcctttatacgtatggtctgttttagttacttcatttttattagttatttctttgcctgttttaggaggggctattaccatgttgttaactgatcgaaattttaatactactttttttgacccagcaggaggtggtgatcctgttttatttcaacatttattt
>BK1BA1_2_3697
attaagtagtattcaagcccattcaggaccctcagtagatttagctatttttagtttacatttatctggagctgcatctattttaggttcaattaattttattaccactatttttaacatgagagcacctggtatgacaatgcatagattaccgttatatgtatggtctgtattaattacctcttttttattagtattatctttaccagtgtttggtggagcgattaccatgttattaactgatcgtaactttaatacaagcttttatgatccagctggcggaggagatcctattttatatcaacatctattt
>BK1BA1_2_3741
tttaagcagtgtgcaagctcattcagggccttcagttgatttagcaatttttagtttacacttaacaggtgctgcttctatattaggatcaataaattttattacgactatttttaatatgagatgccctggaatgactttgcatcgtatgcctttatacgtatggtctgttttagttacttcatttttattagttatttctttgcctgttttaggaggggctattaccacgttgttaactgatcgaaattttaatactactttttttgacccagcaggaggtggtgatcctgttttatttcaacatttattt
>BK1BA1_2_3894
tttaagcagtgtgcaagctcattcagggccttcagttgatttagcaattttagtttacacttaacaggtgctgcttctatattaggatcaataaattttattacgactatttttaatatgagatgccctggaatgactttgcatcgtatgcctttatacgtatggtctgttttagttacttcatttttattagttatttctttgcctgttttaggaggggctattaccatgttgttaactgatcgaaattttaatactactttttttgacccagcaggaggtggtgatcctgttttatttcaacatttattt
>BK1BA1_2_4025
gttaagctctattggttcacattcaggtcctgctgttgatttagcaatttttagtttacatctgtctggtgctgcctctattctaggtgcaattaattttataactaccgtgtttaatatgcgatgtcccggtttatatatgcatagattgccactgtttgtttgggctttattagttacttcttttttattattattatctttacctgtttttgctggcgctattactatgcttttaaccgatcgaaattttaatactactttttatgatccttctggtggtggagatcctgtgttatatcaacatttattg
>BK1BA1_2_4098
attaagtagtattcaagcccattcaggaccttcagtagatttagctatttttagtttacatttatctggagctgcatctattttaggttcaattaattttattaccactatttttaacatgagagcacctggtatgacaatgcatagattaccgttatatgtatggtctgtattaattacctcttttttattagtattatctttaccagcgtttggtggagcgattaccatgttattaactgatcgtaactttaatacaagcttttatgatccagctggcggaggagatcctattttatatcaacatctattt
>BK1BA1_2_4128
gttaagctctactggttcacattcaggtcctgctgttgatttagcaatttttagtttacatctgtctggtgctgcctctattctaggtgcaattaattttataactaccgtgtttaatatgcgatgtcccggtttatatatgcatagattgccactgtttgtttgggctttattagttacttcttttttattattattatctttacctgtttttgctggcgctattactatgcttttaaccgatcgaaattttaatactactttttatgatccttctggtggtggagatcctgtgttatatcaacatttattt
>BK1BA1_2_4184
attaagtacaattacatcacattcaggtccagctgttgatttagctatttttagtttacatttatcaggagcagcatctatattagggtctataaattttataacgacagtatttaatatgagatgccctggtttagaaatgcatagacttcctttatttgtttgggccttattagttacttcttttttattattattatctttacctgtttttgctggagcgattacaatgcttttaacagaccgaaattttaatactactttttatgatccatcagggggaggagaccctgttttatatcaacatttatgt
>BK1BA1_2_4213
gttaagttcaattacatcacattcaggtccagctgttgatttagctatttttagtttacatttatcaggagcagcatctatattagggtctataaattttataacgacagtatttaatatgagatgccctggtttagaaatgcatagacttcctttatttgtttgggccttattagttacttcttttttattattattatctttacctgtttttgctggagcgattacaatgcttttaacagaccgaaattttaatactactttttatgatccatcagggggaggagaccctgttttatatcaacatttattt
>BK1BA1_2_4259
gttaagctctattggttcacattcaggtcctgctgttgatttagcaatttttagtttacatctgtctggtgctgcctctattctaggtgcaattaattttataactaccgtgtttaacatgcgatgtcccggtttatatatgcatagattgccactgtttgtttgggctttattagttacttcttttttattattattatctttacctgtttttgctggcgctattactatgcttttaaccgatcgaaattttaatactactttttatgatccttctggtggtggagatcctgtgttatatcaacatttattt
>BK1BA1_2_4326
actatctagtgtacaagctcattcagggccctctattgatttagcaatttttagcttacacttatcaggagcagcatctattttaggagctattaactttattactactatctttaatatgagagcacctggtatgttaatgcatagattacctctatatgtatggtctatgttagtaacttctttcttattagtattatctttaccagttttagggggaggtattactatgttattaactgatagaaactttaatactactttctttgaccctgcaggaggaggagatcctattttatatcagcatttattc
>BK1BA1_2_4541
gttaagctctattggttcacattcaggtcctgctgttgatttagcaatttttagtttacatctgtctggtgctgcctctattctaggtgcaattaattttataactaccgtgtttaatatgcgatgtcccggtttatatatgcatagattgccactgtttgtttgggctttattagttacttcttttttattattattatctttacctgtttttgccggcgctattactatgcttttaaccgatcgaaattttaatactactttttatgatccttctggtggtggagatcctgtgttatatcaacatttattt
>BK1BA1_2_4632
attaagtagtattcaagcccattcaggaccttcagtagatttagctatttttagtttacatttatctggagctgcatctattttaggttcaattaattttattaccactatttttaacatgagagcacctggtatgacaatgcatagattaccgttatatgtatggtctgtattaattacctctttttcattagtattatctttaccagtgtttggtggagcgattaccatgttattaactgatcgtaactttaatacaagcttttatgatccagctggcggaggagatcctattttatatcaacatctattt
>BK1BA1_2_4647
gttaagctctattggttcacattcaggtcctgctgttgatttagcaatttttagtttacatctgtctggtgctgcctctattctaggtgcaattaattttataactaccgtgtttaatatgcgatgtcccggtttatatatgcatagattgccactgtttgtttgggctttattagttacttcttttttattattattatctttacctgtattcggaggagctattacaatgctactaacggatagaaattttaatacatctttttatgatccggcaggcggaggtgatcctgtattgtatcaacatttgttt
>BK1BA1_2_4803
gttaagtacaattacatcacattcaggtccagctgttgatttagctatttttagtttacatttatcaggagcagcatctatattagggtctataaattttataacgacagtatttaatatgagatgccctggtttagaaatgcatagacttcctttatttgtttgggccttattagttacttcttttttattattattatctttacctgtttttgctggagcgattacaatgcttttaacagaccgaaattttaatactactttttatgatccatcagggggaggagaccctgttttatatcaacatttatt
>BK1BA1_2_4847
gttaagctctattggttcacattcaggtcctgctgttgatttagcaatttttagtttacatctgtctggtgctgcctctattctaggtgcaattaattttataactaccgtgtttaatatgcgatgtcccggtttatatatgcatagattgccactgtttgtttgggctttattagttacttcttttttattattattatctttacctgtttttgctggcgccattactatgcttttaaccgatcgaaattttaatactactttttatgatccttctggtggtggagatcctgtgttatatcaacatttattt
>BK1BA1_2_4950
attaagtagtattcaagcccattcaggaccttcagtagatttagctatttttagtttacatttatctggagctgcatctattttaggttcaattaattttattaccactatttttaacatgagagcacctggtatgacaatgcatagattaccgttatatgtatggtctgtattaattacctcttttttattagtattatctttaccagtgtttggtggagcgattaccatgttattaactgatcgtaactttaatacaagcttttatgatccagctggcggaggagatcctattttatatcaacatttattc
>BK1BA1_2_5060
gttaagcagtgtgcaagctcattcagggccttcagttgatttagcaatttttagtttacacttaacaggtgctgcttctatattaggatcaataaattttattacgactatttttaatatgagatgccctggaatgactttgcatcgtatgcctttatacgtatggtctgttttagttacttcatttttattagttatttctttgcctgttttaggaggggctattaccatgttgttaactgatcgaaattttaatactactttttttgacccagcaggaggtggtgatcctgttttatttcaacatttattt
>BK1BA1_2_5332
attaagtacaattacatcacattcaggtccagctgttgatttagctatttttagtttacatttatcaggagcagcatctatattagggtctataaattttataacgacagtatttaatatgagatgccctggtttagaaatgcatagacttcctttatttgtttgggccttattagttacttcttttttattattattatctttacctgtttttgctggagcgattacaatgcttttaacagaccgaaattttaatactactttttatgatccatcagggggaggagaccctgttttatatcaacacttattc
>BK1BA1_2_5351
gttaagctctattggttcacattcaggtcctgctgttggtttagcaatttttagtttacatctgtctggtgctgcctctattctaggtgcaattaattttataactaccgtgtttaatatgcgatgtcccggtttatatatgcatagattgccactgtttgtttgggctttattagttacttcttttttattattattatctttacctgtttttgctggcgctattactatgcttttaaccgatcgaaattttaatactactttttatgatccttctggtggtggagatcctgtgttatatcaacatttattt
>BK1BA1_2_5355
actatctagtgtacaagctcattcagggccttctattgatttagcaatttttagcttacacttatcaggagcagcatctattttaggagctattaactttattactactatctttaatatgagagcacctggtatgttaatgcatagattacctctatatgtatggtctatgttagtaacttctttcttattagtattatctttaccagttttagggggaggtattactatgttattaactgatagaaactttaatactactttctttgaccccgcaggaggaggagatcctattttatatcagcatttattc
>BK1BA1_2_5607
gttaagctctattggttcacattcaggtcctgctgttgatttagcaatttttagtttacatctgtctggtgctgcctctattctaggtgcaattaattttataactaccgtgtttaatatgcgatgtcccggtttatatatacatagattgccactgtttgtttgggctttattagttacttcttttttattattattatctttacctgtttttgctggcgctattactatgcttttaaccgatcgaaattttaatactactttttatgatccttctggtggtggagatcctgtgttatatcaacatttattt
>BK1BA1_2_5670
actatctagtgtacaagctcattcagggccttctattgatttagcaatttttagcttacacttatcaggagcagcatctattttaggagctattaactttattactactatctttaatatgagagcacctggtatgttaatgcgtagattacctctatatgtatggtctatgttagtaacttctttcttattagtattatctttaccagttttagggggaggtattactatgttattaactgatagaaactttaatactactttctttgaccctgcaggaggaggagatcctattttatatcagcatttattc
>BK1BA1_3_27
gttaagctctattggttcacattcaggtcctgctgttgatttagcaatttttagtttacatctgtctggtgctgcctctattctaggtgcaattaattttataactaccgtgtttaatatgcgatgtcccggtttatatatgcatagattgccactgtttgtttgggctttattagttacttcttttttattattattatctttacctgtttttgctggcgctattactatgcttttaaccgatcgaaattttaatactactttttatgatccttctggtggtggagatcctgtgttatatcaacatttattt
>BK1BA1_3_41
tttaagcagtgtgcaagctcattcagggccttcagttgatttagcaatttttagtttacacttaacaggtgctgcttctatattaggatcaataaattttattacgactatttttaatatgagatgccctggaatgactttgcatcgtatgcctttatacgtatggtctgttttagttacttcatttttattagttatttctttgcctgttttaggaggggctattaccatgttgttaactgatcgaaattttaatactactttttttgacccagcaggaggtggtgatcctgttttatttcaacatttattt
>BK1BA1_3_63
actaagtagcattcaagctcattctggaccagcagtagacctagcaatttttagccttcatttatcgggagctgcttcaattttaggttcaattaacttcattacaacaatatttaatatgagagctcctggtcttacaatgcatagattaccattatatgtttggtctgtgttaattacatcttttttacttgtattatcactacctgttttaggaggagctattacaatgttattaacagacagaaattttagtacaactttttttgatcctgcaggaggaggagatccagtattatatcaacatctattt
>BK1BA1_3_148
attaagtagtattcaagcccattcaggaccttcagtagatttagctatttttagtttacatttatctggagctgcatctattttaggttcaattaattttattaccactatttttaacatgagagcacctggtatgacaatgcatagattaccgttatatgtatggtctgtattaattacctcttttttattagtattatctttaccagtgtttggtggagcgattaccatgttattaactgatcgtaactttaatacaagcttttatgatccagctggcggaggagatcctattttatatcaacatctattt
>BK1BA1_3_200
actatctagtgtacaagctcattcagggccttctattgatttagcaatttttagcttacacttatcaggagcagcatctattttaggagctattaactttattactactatctttaatatgagagcacctggtatgttaatgcatagattacctctatatgtatggtctatgttagtaacttctttcttattagtattatctttaccagttttagggggaggtattactatgttattaactgatagaaactttaatactactttctttgaccctgcaggaggaggagatcctattttatatcagcatttattc
>BK1BA1_3_336
attaagtacaattacatcacattcaggtccagctgttgatttagctatttttagtttacatttatcaggagcagcatctatattagggtctataaattttataacgacagtatttaatatgagatgccctggtttagaaatgcatagacttcctttatttgtttgggccttattagttacttcttttttattattattatctttacctgtttttgctggagcgattacaatgcttttaacagaccgaaattttaatactactttttatgatccatcagggggaggagaccctgttttatatcaacatttattc
>BK1BA1_3_344
attaagtacaattacatcacattcaggtccagctgttgatttagctatttttagtttacatttatcaggagcagcatctatattagggtctataaattttataacgacagtatttaatatgagatgccctggtttagaaatgcatagacttcctttatttgtttgggccttattagttacttcttttttattattattatctttacctgtttttgctggagcgattacaatgcttttaacagaccgaaattttaatactactttttatgatccatcagggggaggagaccctgttttatatcaacacttattt
>BK1BA1_3_370
cattaagtacaattacatcacattcaggtccagctgttgatttagctatttttagtttacatttatcaggagcagcatctatattagggtctataaattttataacgacagtatttaatatgagatgccctggtttagaaatgcatagacttcctttatttgtttgggccttattagttacttcttttttattattattatctttacctgtttttgctggagcgattacaatgcttttaacagaccgaaattttaatactactttttatgatccatcagggggaggagaccctgttttatatcaacatttattt
>BK1BA1_3_581
gttaagtagtattcaagcacattctggtccagctgtggatctggcaatttttagtttacatctttctggagctgcttcaattttaggttctataaattttattactactatatttaatatgagagcacctggtatgaccatgcatagattacctttatatgtttggtctgtactagttacttcttttttacttttattatctcttcctgtgttaggaggtgctattacaatgttattaacagatagaaattttagcacaactttttttgatccagcaggaggaggagaccctatcttatatcaacatttattc
>BK1BA1_3_688
attaagtacaattacatcacattcaggtccagctgttgatttagctatttttagtttacatttatcaggagcagcatctatattagggtctataaattttataacgacagtatttaatatgagatgccctggtttagaaatgcatagacttcctttatttgtttgggccttattagttacttcttttttattattattatctttacctgtttttgctggagcgattacaatgcttttaacagaccgaaattttaatactactttttatgatccatcagggggaggagaccctgttttatatcaacatttgttt
>BK1BA1_3_759
attaagtacaattacatcacattcaggtccagctgttgatttagctatttttagtttacatttatcaggagcagcatctatattagggtctataaattttataacgacagtatttaatatgagatgccctggtttagaaatgcatagacttcctttatttgtttgggccttattagttacttcttttttattattattatctttacctgtttttgctggagcgattacaatgcttttaacagaccgaaattttaatactactttttatgatccatcagggggaggagaccctgttttatatcaacatttatt
>BK1BA1_3_861
attaagtacaattacatcacattcaggtccagctgttgatttagctatttttagtttacatttatcgggagcagcatctatattagggtctataaattttataacgacagtatttaatatgagatgccctggtttagaaatgcatagacttcctttatttgtttgggccttattagttacttcttttttattattattatctttacctgtttttgctggagcgattacaatgcttttaacagaccgaaattttaatactactttttatgatccatcagggggaggagaccctgttttatatcaacatttattt
>BK1BA1_3_884
gttaagctctattggctcacattcaggtcctgctgttgatttagcaatttttagtttacatctgtctggtgctgcctctattctaggtgcaattaattttataactaccgtgtttaatatgcgatgtcccggtttatatatgcatagattgccactgtttgtttgggctttattagttacttcttttttattattattatctttacctgtttttgctggcgctattactatgcttttaaccgatcgaaattttaatactactttttatgatccttctggtggtggagatcctgtgttatatcaacatttattt
>BK1BA1_3_1152
tttaagcagtgtgcaagctcattcagggccttcagttgatttagcaatttttagtttacacttaacaggtgctgcttctatattaggatcaataaattttattacgactatttttaatatgagatgccctggaatgactttgcatcgtatgcctttatacgtatggtctgttttagttacttcatttttattagttatttctttgcctgttttaggaggggctattaccatgttgttaactgatcgaaattttaatactacttttttcgacccagcaggaggtggtgatcctgttttatttcaacatttattt
>BK1BA1_3_1244
attaagtacaattacatcacattcaggtccagctgttgatttagctatttttagtttacatttatcaggagcagcatctatattagggtctataaattttataacgacagtatttaatatgagatgccctggtttagaaatgcatagacttcctttatttgtttgggccttattagttacttcttttttattattattatctttacctgtttttgctggcgctattactatgcttttaaccgatcgaaattttaatactactttttatgatccttctggtggtggagatcctgtgttatatcaacatttattt
>BK1BA1_3_1275
tttaagcagtgtgcaagctcattcagggccttcagttgatttagcaatttttagtttacacttaacaggtgctgcttctatattaggatcaataaattttattacgactatttttaatatgagatgccctggaatgactttgcatcgtatgcctttatacgtatggtctgttttagttacttcatttttattagttatttctttgcctgttttaggaggggctattaccatgttgttaactgatcgaaattttaatactactttttttgacccagcaggaggtggtgatcctgttttatttcagcatttattt
>BK1BA1_3_1488
attaagtacaattacatcacattcaggtccagctgttgatttagctatttttagtttacatttatcaggagcagcatctatattagggtctataaattttataacgacagtatttaatatgagatgccctggtttagaaatgcatagacttcctttatttgtttgggccttattagttacttcttttttattattattatctttacctgtttttgctggagcgattacaacgcttttaacagaccgaaattttaatactactttttatgatccatcagggggaggagaccctgttttatatcaacatttattt
>BK1BA1_3_1550
tttaagcagtgtgcaagctcattcagggccttcagttgatttagcaatttttagtttacacttaacaggtgctgcttctatattaggatcaataaattttattacgactatttttaatatgagatgccctggaatgactttgcatcgtatgcctttatacgtatggtctgttttagttacttcatttttattagttatttctttgcctgttttaggaggggctattaccatgttgttaactgatcgaaattttaatactactttttttgacccagcaggaggtggtgatcctgtcttatttcaacatttattt
>BK1BA1_3_1561
attaagtacaattacatcacattcaggtccagctgttgatttagctatttttagtttacatttatcaggagcagcatctatattagggtctataaattttataacgacagtatttaatatgagatgccctggtttagaaatgcatagacttcctttatttgtttgggccttattagttacttcttttttattattattatctttacctgtttttgctggagcgattacgatgcttttaacagaccgaaattttaatactactttttatgatccatcagggggaggagaccctgttttatatcaacatttattt
>BK1BA1_3_1632
attaagtacaattacatcacattcaggtccagctgttgatttagctatttttagtttacatttatcaggagcagcatctatattagggtctataaattttataacgacagtatttaatatgagatgccctggtttagaaatgcatagacttcctttatttgtttgggccttattagttacttcttttttattattattatctttacctgtttttgctggagcgattacaatgcttttaacagaccgaaattttaatactactttttatgatcctgctggtggtggtgatcctgttttgtttcagcatttgttt
>BK1BA1_3_1638
gttaagctctattggttcacattcaggtcctgctgttgatttagcaatttttagtttacatctgtctggtgctgcctctattctaggtgcaattaattttataactaccgtgtttaatatgcgatgtcccggtttatatatgcatagattgccactgtttgtttgggctttattagttacttcttttttattattattatctttacctgtttttgctggagcgattacaatgcttttaacagaccgaaattttaatactactttttatgatccatcagggggaggagaccctgttttatatcaacatttattt
>BK1BA1_3_1663
gttaagctctattggttcacattcaggtcctgctgttgatttagcaatttttagtttacatctgtctggtgctgcctctattctaggtgcaattaattttataactaccgtgtttaatatgcgatgccccggtttatatatgcatagattgccactgtttgtttgggctttattagttacttcttttttattattattatctttacctgtttttgctggcgctattactatgcttttaaccgatcgaaattttaatactactttttatgatccttctggtggtggagatcctgtgttatatcaacatttattt
>BK1BA1_3_1948
attaagtacaattacatcacattcaggtccagctgttgatttagctatttttagtttacatttatcaggagcagcatctatattaggttctataaattttataacgacagtatttaatatgagatgccctggtttagaaatgcatagacttcctttatttgtttgggccttattagttacttcttttttattattattatctttacctgtttttgctggagcgattacaatgcttttaacagaccgaaattttaatactactttttatgatccatcagggggaggagaccctgttttatatcaacatttattt
>BK1BA1_3_1984
tttaagtagtgttcaagcacactctggaccttctgttgatttagctatttttagtttacacttaaatggtgctgcttcaattttaggggcaattaattttattgctacagttttaaatatgagatgtcctggaatggaaatgtacagattacctttattcgtttgggctgtatttattatttcatttttattaattttatcattacctgtttttggaggagctattactatgttattaacagatagaaactttaatactagtttttatgatcctgctggaggaggagaccctgtgttatttcaacacttattc
>BK1BA1_3_1991
actatctagtgtacaagctcattcagggccttctattgattcagcaatttttagcttacacttatcaggagcagcatctattttaggagctattaactttattactactatctttaatatgagagcacctggtatgttaatgcatagattacctctatatgtatggtctatgttagtaacttctttcttattagtattatctttaccagttttagggggaggtattactatgttattaactgatagaaactttaatactactttctttgaccctgcaggaggaggagatcctattttatatcagcatttattc
>BK1BA1_3_2151
gttaagctctattggttcacatccaggtcctgctgttgatttagcaatttttagtttacatctgtctggtgctgcctctattctaggtgcaattaattttataactaccgtgtttaatatgcgatgtcccggtttatatatgcatagattgccactgtttgtttgggctttattagttacttcttttttattattattatctttacctgtttttgctggcgctattactatgcttttaaccgatcgaaattttaatactactttttatgatccttctggtggtggagatcctgtgttatatcaacatttattt
>BK1BA1_3_2175
attaagtagtattcaagcccattcaggaccttcagtagatttagctatttttagtttacatttatctggagctgcatctattttaggttcaattaattttattaccactatttttaacatgagagcacctggtatgacaatgcatagattaccgttatatgtatggtctgtattaattacctcctttttattagtattatctttaccagtgtttggtggagcgattaccatgttattaactgatcgtaactttaatacaagcttttatgatccagctggcggaggagatcctattttatatcaacatctattt
>BK1BA1_3_2320
tttaagcagtgtgcaagctcattcagggccttcagttgatttagcaatttttagtttacacttaacaggtgctgcttctatattaggatcaataaattttattacgactatttttaatatgagatgccctggaatgactttgcatcgtatgcctttatacgtatggtctgttttagttacttcatttttattagttatttctttgcctgttttaggaggggctattaccatgttgtcaactgatcgaaattttaatactactttttttgacccagcaggaggtggtgatcctgttttatttcaacatttattt
>BK1BA1_3_2348
attaagtacaattacatcacattcaggtccagctgttgatttagctatttttagtttacatttatcaggagcagcatctatattagggtctataaattttataacgacagtatttaatatgagatgccctggtttagaaatgcatagacttcctttatttgtttgggccttattagttacttcttttttattattattatctttacctgtttttgctggagcgattacaatgcttttaacagaccgaaattttaatactactttttatgatccatcagggggaggagaccctgttctatatcaacatttattt
>BK1BA1_3_2422
attaagtagtattcaagcccattcaggaccttcagtagatttagctatttttagtttacatttatctggagctgcatctattttaggttcaattaattttattaccactatttttaacatgagagcacctggtatgacaatgcatagattaccgttatatgtatggtctgtattaattacctcttttttattagtattatctttaccagtgtttggtggagcgattaccatgttattaactgatcgtaactttaatacaagcttttatgatccagctggcggaggagatcctattttatatcaacatttattt
>BK1BA1_3_2427
attaagtacaattacatcacattcaggtccagctgttgatttagctatttttagtttacatctatcaggagcagcatctatattagggtctataaattttataacgacagtatttaatatgagatgccctggtttagaaatgcatagacttcctttatttgtttgggccttattagttacttcttttttattattattatctttacctgtttttgctggagcgattacaatgcttttaacagaccgaaattttaatactactttttatgatccatcagggggaggagaccctgttttatatcaacatttattt
>BK1BA1_3_2478
actatctagtgtacaagctcattcagggccttctattgatttagcaatttttagcttacacttatcaggagcagcatctattttaggagctattaactttattactactatctttaatatgagagcacctggtatgttaatgcatagattacctctatatgtatggtctatgttagtaacttctttcttattagtattatctttaccagttttagggggaggtattactatgttattaaccgatagaaactttaatactactttctttgaccctgcaggaggaggagatcctattttatatcagcatttattc
>BK1BA1_3_2650
tttaagcagtgtgcaagctcattcagggccttcggttgatttagcaatttttagtttacacttaacaggtgctgcttctatattaggatcaataaattttattacgactatttttaatatgagatgccctggaatgactttgcatcgtatgcctttatacgtatggtctgttttagttacttcatttttattagttatttctttgcctgttttaggaggggctattaccatgttgttaactgatcgaaattttaatactactttttttgacccagcaggaggtggtgatcctgttttatttcaacatttattt
>BK1BA1_3_2670
attaagtagtattcaagcccattcaggcccttcagtagatttagctatttttagtttacatttatctggagctgcatctattttaggttcaattaattttattaccactatttttaacatgagagcacctggtatgacaatgcatagattaccgttatatgtatggtctgtattaattacctcttttttattagtattatctttaccagtgtttggtggagcgattaccatgttattaactgatcgtaactttaatacaagcttttatgatccagctggcggaggagatcctattttatatcaacatctattt
>BK1BA1_3_2717
cttaagcagtgtgcaagctcattcagggccttcagttgatttagcaatttttagtttacacttaacaggtgctgcttctatattaggatcaataaattttattacgactatttttaatatgagatgccctggaatgactttgcatcgtatgcctttatacgtatggtctgttttagttacttcatttttattagttatttctttgcctgttttaggaggggctattaccatgttgttaactgatcgaaattttaatactactttttttgacccagcaggaggtggtgatcctgttttatttcaacatttattt
>BK1BA1_3_2870
tttaagcagtgtgcaagctcattcagggccttcagttgatttagcaatttttagtttacacttaacaggtgctgcttctatattaggatcaataaattttattacgactatttttaatatgagatgccctggaatgactttgcatcgtatgcctttatacgtatggtctgttttagttacttcatttttattagttatttctttgcctgttttaggaggggctattaccacgttgttaactgatcgaaattttaatactactttttttgacccagcaggaggtggtgatcctgttttatttcaacatttattt
>BK1BA1_3_2988
actatctggtgtacaagctcattcagggccttctattgatttagcaatttttagcttacacttatcaggagcagcatctattttaggagctattaactttattactactatctttaatatgagagcacctggtatgttaatgcatagattacctctatatgtatggtctatgttagtaacttctttcttattagtattatctttaccagttttagggggaggtattactatgttattaactgatagaaactttaatactactttctttgaccctgcaggaggaggagatcctattttatatcagcatttattc
>BK1BA1_3_3025
tttaagcagtgtgcaagctcattcagggccttcagttgatttagcaatttttagtttacacttaacaggtgctgcttctatattaggatcaataaattttattacgactatttttaatatgagatgccctggaatgactttgcatcgtatgcctttatacgtatggtctgttttagttacttcatttttattagttatttctttgcctgttttaggaggggctattaccatgttgttaactgatcgaaattttaatactactttttttgacccagcaggaggtggtgatcctgttttatttcaacacttattt
>BK1BA1_3_3237
attaagtagtattcaagcccattcaggaccttcagtagatttagctatttttagtttacatttatctggagctgcatctattttaggttcaattaattttattaccactatttttaacatgagagcacctggtatgacaatgcatagattaccgttatatgtatggtctgtattaattacctcttttttattagtattatctttaccagtgtttggtggagcgattaccatgttattaactgatcgtaactttaatacaagcttttatgatccagctggcggaggagatcctatttcatatcaacatctattt
>BK1BA1_3_3347
gttaagctctattggttcacattcaggtcctgctgttgatttagcaatttttagtttacatctgtctggtgctgcctctattctaggtgcaattaattttataactaccgtgtttaatatgcgatgtcccggtttatatatgcatagattgccactgtttgtttgggctttattagttacttcttttttattattattatctttacctgtttttgctggcgctattactatgcttttaaccgatcgaaattttaatactactttttatgatccttctggtggtggagatcctgtgttatatcaacatttactt
>BK1BA1_3_3358
tttaagcagtgtgcaagctcattcagggccttcagttgatttagcaatttttagtttacacttaacaggtgctgcttctatattaggatcaataaattttattacgactatttttaatatgagatgccctggaatgactttgcatcgtatgcctttatacgtatggtctgttttagttacttcatttttattagttatttctttgcctgttttaggaggggctattaccatgttgttaactgatcgaaattttaatactactttttttgacccagcaggaggtggtgatcctgtttcatttcaacatttattt
>BK1BA1_3_3382
actatctagtgtacaagctcattcagggccttctattgatttagcaatttttagcttacacttatcaggagcagcatctattttaggagctattaactttattactactatctttaatatgagagcacctggtatgttaatgcatagattacctctatatgtatggtctatgttagtaacttctttcttattagtactatctttaccagttttagggggaggtattactatgttattaactgatagaaactttaatactactttctttgaccctgcaggaggaggagatcctattttatatcagcatttattc
>BK1BA1_3_3533
attaagtacaattacatcacattcaggtccagctgttgatttagctatttttagtttacatttatcaggagcagcatctatattagggtctataaattttataacgacagtatttaatatgagatgccctggtttagaaatgcatagacttcctttatttgtttgggccttattagttacttcttttttattattattatctttacctgtttttgctggagcgattacaatgcttttaacagaccgaaattttaatactactttttatgatccatcagggggaggagaccctgttttgtttcagcatttgttt
>BK1BA1_3_3779
actatctagtgtacaagctcattcagggccttctattgatttagcaatttttagcttacacttatcaggagcagcatctattttaggagctattaactttattactactatctttaatatgagagcacctggtatgttaatgcatagattacctctatatgtatggtctatgttagtaacttctttcttattagtattatctttaccagttttagggggaggtattactatgttattaactgatagaaactttagtactactttctttgaccctgcaggaggaggagatcctattttatatcagcatttattc
>BK1BA1_3_3785
actatctagtgtacaagctcattcagggccttctattgatttagcaatttttagcttacacttatcaggagcagcatctattttaggagctattaactttattactactatctttaatatgagagcacctggtatgttaatgcataggttacctctatatgtatggtctatgttagtaacttctttcttattagtattatctttaccagttttagggggaggtattactatgttattaactgatagaaactttaatactactttctttgaccctgcaggaggaggagatcctattttatatcagcatttattc
>BK1BA1_3_4017
attaagtacaattacatcacattcaggtccagctgttgatttagctatttttagtttacatttatcaggagcagcatctatattagggtctataaattttataacgacagtatttaatatgagatgccctggtttagaaatgcatagacttcctttatttgtttgggccttattagttacttcttttttattattattatctttacctgtttttgctggagcgattacaatgcttttaacagaccgaaattttaatactactttttatgatccggcaggcggaggtgatcctgtattgtatcaacatttgttt
>BK1BA1_3_4094
tttaagcagtgtgcaagctcattcagggccttcagttgatttagcaatttttagtttacacttaacaggtgctgcttctatattaggatcaatgaattttattacgactatttttaatatgagatgccctggaatgactttgcatcgtatgcctttatacgtatggtctgttttagttacttcatttttattagttatttctttgcctgttttaggaggggctattaccatgttgttaactgatcgaaattttaatactactttttttgacccagcaggaggtggtgatcctgttttatttcaacatttattt
>BK1BA1_3_4190
attaagtagtattcaagcacattcaggaccttcagtagatttagctatttttagtttacatttatctggagctgcatctattttaggttcaattaattttattaccactatttttaacatgagagcacctggtatgacaatgcatagattaccgttatatgtatggtctgtattaattacctcttttttattagtattatctttaccagtgtttggtggagcgattaccatgttattaactgatcgtaactttaatacaagcttttatgatccagctggcggaggagatcctattttatatcaacatctattt
>BK1BA1_4_24
gttaagctctattggttcacattcaggtcctgctgttgatttagcaatttttagtttacatctgtctggtgctgcctctattctaggtgcaattaattttataactaccgtgtttaatatgcgatgtcccggtttatatatgcatagattgccactgtttgtttgggctttattagttacttcttttttattattattatctttacctgtttttgctggcgctattactatgcttttaaccgatcgaaattttaatactactttttatgatccttctggtggtggagatcctgtgttatatcaacatttattt
>BK1BA1_4_37
tttaagcagtgtgcaagctcattcagggccttcagttgatttagcaatttttagtttacacttaacaggtgctgcttctatattaggatcaataaattttattacgactatttttaatatgagatgccctggaatgactttgcatcgtatgcctttatacgtatggtctgttttagttacttcatttttattagttatttctttgcctgttttaggaggggctattaccatgttgttaactgatcgaaattttaatactactttttttgacccagcaggaggtggtgatcctgttttatttcaacatttattt
>BK1BA1_4_58
actaagtagcattcaagctcattctggaccagcagtagacctagcaatttttagccttcatttatcgggagctgcttcaattttaggttcaattaacttcattacaacaatatttaatatgagagctcctggtcttacaatgcatagattaccattatatgtttggtctgtgttaattacatcttttttacttgtattatcactacctgttttaggaggagctattacaatgttattaacagacagaaattttagtacaactttttttgatcctgcaggaggaggagatccagtattatatcaacatctattt
>BK1BA1_4_131
attaagtagtattcaagcccattcaggaccttcagtagatttagctatttttagtttacatttatctggagctgcatctattttaggttcaattaattttattaccactatttttaacatgagagcacctggtatgacaatgcatagattaccgttatatgtatggtctgtattaattacctcttttttattagtattatctttaccagtgtttggtggagcgattaccatgttattaactgatcgtaactttaatacaagcttttatgatccagctggcggaggagatcctattttatatcaacatctattt
>BK1BA1_4_165
actatctagtgtacaagctcattcagggccttctattgatttagcaatttttagcttacacttatcaggagcagcatctattttaggagctattaactttattactactatctttaatatgagagcacctggtatgttaatgcatagattacctctatatgtatggtctatgttagtaacttctttcttattagtattatctttaccagttttagggggaggtattactatgttattaactgatagaaactttaatactactttctttgaccctgcaggaggaggagatcctattttatatcagcatttattc
>BK1BA1_4_239
attaagtacaattacatcacattcaggtccagctgttgatttagctatttttagtttacatttatcaggagcagcatctatattagggtctataaattttataacgacagtatttaatatgagatgccctggtttagaaatgcatagacttcctttatttgtttgggccttattagttacttcttttttattattattatctttacctgtttttgctggagcgattacaatgcttttaacagaccgaaattttaatactactttttatgatccatcggggggaggagaccctgttttatatcaacatttattt
>BK1BA1_4_254
cactatctagtgtacaagctcattcagggccttctattgatttagcaatttttagcttacacttatcaggagcagcatctattttaggagctattaactttattactactatctttaatatgagagcacctggtatgttaatgcatagattacctctatatgtatggtctatgttagtaacttctttcttattagtattatctttaccagttttagggggaggtattactatgttattaactgatagaaactttaatactactttctttgaccctgcaggaggaggagatcctattttatatcagcatttattc
>BK1BA1_4_296
cattaagtacaattacatcacattcaggtccagctgttgatttagctatttttagtttacatttatcaggagcagcatctatattagggtctataaattttataacgacagtatttaatatgagatgccctggtttagaaatgcatagacttcctttatttgtttgggccttattagttacttcttttttattattattatctttacctgtttttgctggagcgattacaatgcttttaacagaccgaaattttaatactactttttatgatccatcagggggaggagaccctgttttatatcaacatttattt
>BK1BA1_4_418
gttaagtagtattcaagcacattctggtccagctgtggatctggcaatttttagtttacatctttctggagctgcttcaattttaggttctataaattttattactactatatttaatatgagagcacctggtatgaccatgcatagattacctttatatgtttggtctgtactagttacttcttttttacttttattatctcttcctgtgttaggaggtgctattacaatgttattaacagatagaaattttagcacaactttttttgatccagcaggaggaggagaccctatcttatatcaacatttattc
>BK1BA1_4_804
attaagtagtattcaagcccattcaggaccttcagtagatttagctatttttagtttacatttatctggagctgcatctattttaggttcaattaattttattaccactatttttaacatgagagcacctggtatgacaatgcatagattaccgttatatgtatggtctgtattaattacctcttttttattagtattatctttaccagtgtttggtggagcgattaccatgttattaactgatcgtaaccttaatacaagcttttatgatccagctggcggaggagatcctattttatatcaacatctattt
>BK1BA1_4_832
ctatctagtgtacaagctcattcagggccttctattgatttagcaatttttagcttacacttatcaggagcagcatctattttaggagctattaactttattactactatctttaatatgagagcacctggtatgttaatgcatagattacctctatatgtatggtctatgttagtaacttctttcttattagtattatctttaccagttttagggggaggtattactatgttattaactgatagaaactttaatactactttctttgaccctgcaggaggaggagatcctattttatatcagcatttattc
>BK1BA1_4_839
tttaagcagtgtgcaagctcattcagggccttcagttgatttagcaatttttagtttacacttaacaggtgctgcttctatattaggatcaataaattttattacggctatttttaatatgagatgccctggaatgactttgcatcgtatgcctttatacgtatggtctgttttagttacttcatttttattagttatttctttgcctgttttaggaggggctattaccatgttgttaactgatcgaaattttaatactactttttttgacccagcaggaggtggtgatcctgttttatttcaacatttattt
>BK1BA1_4_841
tttaagtagtatacaagcacactctggtccttctgtagatctagcaatatttagtttacacttatcaggtgcggcatctattttaggttcaattaattttataactacaatatttaacatgagagctcctggaatgacaatgcatagattacctctttatgtttggtcagttttagtgacatcttttttattactattatcattaccagttttaggaggagcgattacaatgttattaacagatagaaactttagcacgacattttttgacccagcgggtggaggagatccagtgttgtaccaacacctattt
>BK1BA1_4_862
attaagtacaattacatcacattcaggtccagctgttgatttagctatttttagtttacatttatcaggagcagcatctatattagggtctataaattttataacgacagtatttaatatgagatgccctggtttagaaatgcatagacttcctttatttgtttgggccttattagttacttcctttttattattattatctttacctgtttttgctggagcgattacaatgcttttaacagaccgaaattttaatactactttttatgatccatcagggggaggagaccctgttttatatcaacatttattt
>BK1BA1_4_871
actaagtagtatacaagcacattctggaccttcaatagatttagcaatttttagtcttcatttatctggagcagcttctattttaggatcaattaattttattgtaactatatttaatatgagagcacctggtattgctatgcatagattacctttatatgtatggtcagtattagtaacttcatttttacttgttttatctttaccagtattaggaggaggtattactatgttattaactgatagaaattttaacactagtttttttgaccctgcaggaggaggagatcctgtattataccaacatttattt
>BK1BA1_4_876
attaagtacaattacatcacattcaggtccagctgttgatttagctatttttagtttacatttatcaggagcagcatctatattagggtctataaattttataacgacagtatttaatatgagatgccctggtttagaaatgcatagacttcctttatttgtttgggccttattagttacttcttttttattattattatctttacctgtttttgctggagcgattacaacgcttttaacagaccgaaattttaatactactttttatgatccatcagggggaggagaccctgttttatatcaacatttattt
>BK1BA1_4_979
tttaagcagtgtgcaagctcattcagggccttcagttgatttagcaatttttagtttacacttaacaggtgctgcttctatattaggatcaataaattttattacgactatttttaatatgagatgccctggaatgactttgcatcgtatgcctttatacgtatggtctgttttagttacttcatttttattagttatttctttgcctgttttaggaggggctattaccatgttgttaactgatcgaaattttaatactactttttttgacccagcaggaggtggtgatcctgttttatttcaacatttatt
>BK1BA1_4_1032
attaagtagtattcaagctcattcaggacctgctgttgatttagctatttttagtttacatttatctggagctgcttctattttaggatctattaactttattactactatctttaatatgagagcacctggactaactatgcatagattaccactatacgtatggtctgttcttgttacctctttcttacttgtattatcattacctgtattaggaggtgctattacaatgttattaactgatagaaactttagtactaccttttttgatcctgctggaggaggagatcctgtattataccaacatttattc
>BK1BA1_4_1172
tctaagcagtgtgcaagctcattcagggccttcagttgatttagcaatttttagtttacacttaacaggtgctgcttctatattaggatcaataaattttattacgactatttttaatatgagatgccctggaatgactttgcatcgtatgcctttatacgtatggtctgttttagttacttcatttttattagttatttctttgcctgttttaggaggggctattaccatgttgttaactgatcgaaattttaatactactttttttgacccagcaggaggtggtgatcctgttttatttcaacatttattt
>BK1BA1_4_1263
attaagtagtattcaagcccattcaggaccttcagtagatttagctatttttagtttacatttatctggagctgcatctattttaggttcaattaattttattaccactatttttaacatgagagcacctggtatgacaatgcatagattaccgttatatgtatggtctgtattaattacctcttttttattagtattatctttaccagtgtttggtggagcgattaccatgttattaactgatcgtaactttaatacaagcttttatgatccagctggcggaggagatcctattttatatcaacatttattt
>BK1BA1_4_1279
gttaagctctattggttcacattcaggtcctgctgttgatttagcaatttttagtttacatctgtctggtgctgcctctattctaggtgcaattaattttataactaccgtgtttaatatgcgatgtcccggtttatatatgcatagattgccactgtttgtttgggctttattagttacttcttttttattattattatctttacctggttttgctggcgctattactatgcttttaaccgatcgaaattttaatactactttttatgatccttctggtggtggagatcctgtgttatatcaacatttattt
>BK1BA1_4_1325
attaagtacaattacatcacattcaggtccagctgttgatttagctatttttagtttacatttatcaggagcagcatctatattagggtctataaattttataacgacagtatttaatatgagatgccctggtctagaaatgcatagacttcctttatttgtttgggccttattagttacttcttttttattattattatctttacctgtttttgctggagcgattacaatgcttttaacagaccgaaattttaatactactttttatgatccatcagggggaggagaccctgttttatatcaacatttattt
>BK1BA1_4_1352
tttaagcagtgtgcaagctcattcagggccttcggttgatttagcaatttttagtttacacttaacaggtgctgcttctatattaggatcaataaattttattacgactatttttaatatgagatgccctggaatgactttgcatcgtatgcctttatacgtatggtctgttttagttacttcatttttattagttatttctttgcctgttttaggaggggctattaccatgttgttaactgatcgaaattttaatactactttttttgacccagcaggaggtggtgatcctgttttatttcaacatttattt
>BK1BA1_4_1506
gttaagctctattggttcacattcaggtcctgctgttgatttagcaatttttagtttacatctgtctggtgctgcctctattctaggtgcaattaattttataactaccgtgtttaatatgcgatgtcccggtttatatatgcatagatcgccactgtttgtttgggctttattagttacttcttttttattattattatctttacctgtttttgctggcgctattactatgcttttaaccgatcgaaattttaatactactttttatgatccttctggtggtggagatcctgtgttatatcaacatttattt
>BK1BA1_4_1530
gttaagctctattggttcacattcaggtcctgctgttgatttagcaatttttagtttacatctgtctggtgctgcctctattctaggtgcaattaattttataactaccgtgtttaatatgcgatgtcccggtttatatatgcatagattgccactgtttgtttgggctttattagttacttcttttttattattattatctttacctgtttttgctggcgctattactatgcttttaaccgatcgaaattttaatactacttttatgatccttctggtggtggagatcctgtgttatatcaacatttattt
>BK1BA1_4_1678
attaagtacaattacatcacattcaggtccagctgttgatttagctatttttagtttacatttatcaggagcagcatctatattagggtctataaattttataacgacagtatttaatatgagatgccctggtttagaaatgcatagacttcctttatttgtttgggccttattagttacttcttttttattattattatctttacctgtttttgctggagcgattacaatgcttttaacagaccgaaattttaatactactttttatgatccatcagggggaggagaccctgtattgtatcaacatttgttt
>BK1BA1_4_1712
tttaagcagtgtgcaagctcattcagggccttcagttgatttagcaatttttagtttacacttaacaggtgctgcttctatattaggatcaataaattttattacgactatttttaatatgagatgccctggaatgactttgcatcgtatgcctttatacgtatggtctgttttagttacttcatttttattagttatttctttgcctgttttaggaggggctattaccatgttgttaactgatcgaaattttaatactactttttttgacccagcaggaagtggtgatcctgttttatttcaacatttattt
>BK1BA1_4_1759
attaagtagtatttaagcccattcaggaccttcagtagatttagctatttttagtttacatttatctggagctgcatctattttaggttcaattaattttattaccactatttttaacatgagagcacctggtatgacaatgcatagattaccgttatatgtatggtctgtattaattacctcttttttattagtattatctttaccagtgtttggtggagcgattaccatgttattaactgatcgtaactttaatacaagcttttatgatccagctggcggaggagatcctattttatatcaacatctattt
>BK1BA1_4_1798
tttaagcagtgtgcaagctcattcagggccttcagttgatttagcaatttttagtttacacttaacaggtgctgcttctatattaggatcaataaattttattacgactatttttaatatgagatgccctggaatgactttgcatcgtatgcctttatacgtatggtctgttttagttacttcatttttattagctatttctttgcctgttttaggaggggctattaccatgttgttaactgatcgaaattttaatactactttttttgacccagcaggaggtggtgatcctgttttatttcaacatttattt
>BK1BA1_5_26
gttaagctctattggttcacattcaggtcctgctgttgatttagcaatttttagtttacatctgtctggtgctgcctctattctaggtgcaattaattttataactaccgtgtttaatatgcgatgtcccggtttatatatgcatagattgccactgtttgtttgggctttattagttacttcttttttattattattatctttacctgtttttgctggcgctattactatgcttttaaccgatcgaaattttaatactactttttatgatccttctggtggtggagatcctgtgttatatcaacatttattt
>BK1BA1_5_39
tttaagcagtgtgcaagctcattcagggccttcagttgatttagcaatttttagtttacacttaacaggtgctgcttctatattaggatcaataaattttattacgactatttttaatatgagatgccctggaatgactttgcatcgtatgcctttatacgtatggtctgttttagttacttcatttttattagttatttctttgcctgttttaggaggggctattaccatgttgttaactgatcgaaattttaatactactttttttgacccagcaggaggtggtgatcctgttttatttcaacatttattt
>BK1BA1_5_138
attaagtagtattcaagcccattcaggaccttcagtagatttagctatttttagtttacatttatctggagctgcatctattttaggttcaattaattttattaccactatttttaacatgagagcacctggtatgacaatgcatagattaccgttatatgtatggtctgtattaattacctcttttttattagtattatctttaccagtgtttggtggagcgattaccatgttattaactgatcgtaactttaatacaagcttttatgatccagctggcggaggagatcctattttatatcaacatctattt
>BK1BA1_5_195
actatctagtgtacaagctcattcagggccttctattgatttagcaatttttagcttacacttatcaggagcagcatctattttaggagctattaactttattactactatctttaatatgagagcacctggtatgttaatgcatagattacctctatatgtatggtctatgttagtaacttctttcttattagtattatctttaccagttttagggggaggtattactatgttattaactgatagaaactttaatactactttctttgaccctgcaggaggaggagatcctattttatatcagcatttattc
>BK1BA1_5_281
attaagtacaattacatcacattcaggtccagctgttgatttagctatttttagtttacatttatcaggagcagcatctatattagggtctataaattttataacgacagtatttaatatgagatgccctggtttagaaatgcatagacttcctttatttgtttgggccttattagttacttcttttttattattattatctttacctgtttttgctggagcgattacaatgcttttaacagaccgaaattttaatactactttttatgatccatcggggggaggagaccctgttttatatcaacatttattt
>BK1BA1_5_343
attaagtacaattacatcacattcaggtccagctgttgatttagctatttttagtttacatttatcaggagcagcatctatattagggtctataaattttataacgacagtatttaatatgagatgccctggtttagaaatgcatagacttcctttatttgtttgggccttattagttacttcttttttattattattatctttacctgtttttgctggagcgattacaatgcttttaacagaccgaaattttaatactactttttatgatccatcagggggaggagaccctgttttatatcaacatttattc
>BK1BA1_5_355
attaagtacaattacatcacattcaggtccagctgttgatttagctatttttagtttacatttatcaggagcagcatctatattagggtctataaattttataacgacagtatttaatatgagatgccctggtttagaaatgcatagacttcctttatttgtttgggccttattagttacttcttttttattattattatctttacctgtttttgctggagcgattacaatgcttttaacagaccgaaattttaatactactttttatgatccatcagggggaggagaccctgttttatatcaacacttattt
>BK1BA1_5_383
cattaagtacaattacatcacattcaggtccagctgttgatttagctatttttagtttacatttatcaggagcagcatctatattagggtctataaattttataacgacagtatttaatatgagatgccctggtttagaaatgcatagacttcctttatttgtttgggccttattagttacttcttttttattattattatctttacctgtttttgctggagcgattacaatgcttttaacagaccgaaattttaatactactttttatgatccatcagggggaggagaccctgttttatatcaacatttattt
>BK1BA1_5_433
attaagtagtattcaagctcattctggacctgctgtagatttagcaatttttagtttacatttatctggagctgcttctattttagggtctatcaactttattactactatttttaatatgagagcacctggactaactatgcatagattaccactatacgtatggtctgttcttgttacttcttttttacttgttttatcactacctgtattaggaggtgctattacaatgctattaactgatagaaattttagtactactttctttgatcctgctggaggaggagatcctgtattataccaacacttattc
>BK1BA1_5_515
tttaagcagtgtgcaagctcattcagggccttcagttgatttagcaatttttagtttacacttaacaggtgctgcttctatattgggatcaataaattttattacgactatttttaatatgagatgccctggaatgactttgcatcgtatgcctttatacgtatggtctgttttagttacttcatttttattagttatttctttgcctgttttaggaggggctattaccatgttgttaactgatcgaaattttaatactactttttttgacccagcaggaggtggtgatcctgttttatttcaacatttattt
>BK1BA1_5_559
cattaagtagtattcaagcccattcaggaccttcagtagatttagctatttttagtttacatttatctggagctgcatctattttaggttcaattaattttattaccactatttttaacatgagagcacctggtatgacaatgcatagattaccgttatatgtatggtctgtattaattacctcttttttattagtattatctttaccagtgtttggtggagcgattaccatgttattaactgatcgtaactttaatacaagcttttatgatccagctggcggaggagatcctattttatatcaacatctattt
>BK1BA1_5_609
gttaagtagtattcaagcacattctggtccagctgtggatctggcaatttttagtttacatctttctggagctgcttcaattttaggttctataaattttattactactatatttaatatgagagcacctggtatgaccatgcatagattacctttatatgtttggtctgtactagttacttcttttttacttttattatctcttcctgtgttaggaggtgctattacaatgttattaacagatagaaattttagcacaactttttttgatccagcaggaggaggagaccctatcttatatcaacatttattc
>BK1BA1_5_720
attaagtacaattacatcacattcaggtccagctgttgatttagctatttttagtttacatttatcaggagcagcatctatattagggtctataaattttataacgacagtatttaatatgagatgccctggtttagaaatgcatagacttcctttatttgtttgggccttattagttacttcttttttattattattatctttacctgtttttgctggagcgattacaatgcttttaacagaccgaaattttaatactactttttatgatccatcagggggaggagaccctgttttatatcaacatttgttt
>BK1BA1_5_773
ttaagcagtgtgcaagctcattcagggccttcagttgatttagcaatttttagtttacacttaacaggtgctgcttctatattaggatcaataaattttattacgactatttttaatatgagatgccctggaatgactttgcatcgtatgcctttatacgtatggtctgttttagttacttcatttttattagttatttctttgcctgttttaggaggggctattaccatgttgttaactgatcgaaattttaatactactttttttgacccagcaggaggtggtgatcctgttttatttcaacatttattt
>BK1BA1_5_783
attaagtacaattacatcacattcaggtccagctgttgatttagctatttttagtttacatttatcaggagcagcatctatattagggtctataaattttataacgacagtatttaatatgagatgccctggtttagaaatgcatagacttcctttatttgtttgggccttattagttacttcttttttattattattatctttacctgtttttgctggagcgattacaatgcttttaacagaccgaaattttaatactactttttatgatccatcagggggaggagaccctgttttatatcaacatttatt
>BK1BA1_5_784
ctttaagcagtgtgcaagctcattcagggccttcagttgatttagcaatttttagtttacacttaacaggtgctgcttctatattaggatcaataaattttattacgactatttttaatatgagatgccctggaatgactttgcatcgtatgcctttatacgtatggtctgttttagttacttcatttttattagttatttctttgcctgttttaggaggggctattaccatgttgttaactgatcgaaattttaatactactttttttgacccagcaggaggtggtgatcctgttttatttcaacatttattt
>BK1BA1_5_1087
attaagtacaattacatcacattcaggtccagctgttgatttagctaattttagtttacatttatcaggagcagcatctatattagggtctataaattttataacgacagtatttaatatgagatgccctggtttagaaatgcatagacttcctttatttgtttgggccttattagttacttcttttttattattattatctttacctgtttttgctggagcgattacaatgcttttaacagaccgaaattttaatactactttttatgatccatcagggggaggagaccctgttttatatcaacatttattt
>BK1BA1_5_1210
tttaagcagtgtgcaagctcattcagggccttcagttgatttagcaatttttagtttacacttaacaggtgctgcttctatattaggatcaataaattttattacgactatttttaatatgagatgccctggaatgactttgcatcgtatgcctttatacgtatggtctgttttagttacttcatttttattagttatttctttgcctgttttaggaggggctattaccatgttgttaactgatcgaaattttaatactactttttttgacccagcaggaggtggtgatcctgttttatttcgacatttattt
>BK1BA1_5_1352
attaagtacaattacatcacattcaggtccagctgttgatttagctatttttagtttacatttatcaggagcagcatctatattagggtctataaattttataacgacagtatttaatatgagatgccctggtttagaaatgcatagacttcctttatttgtttgggccttattagttacttcttttttattattattatctttacctgtttttgctggcgctattactatgcttttaaccgatcgaaattttaatactactttttatgatccttctggtggtggagatcctgtgttatatcaacatttattt
>BK1BA1_5_1380
tttaagcagtgtgcaagctcattcagggccttcagttgatttagcaatttttagtttacacttaacaggtgctgcttctatattaggatcaataaattttattacgactatttttaatatgagatgccctggaatgactttgcatcgtatgcctttatacgtatggtctgttttagttacttcatttttattagttatttctttgcctgttttaggaggggctattaccatgttgttaactgatcgaaattttaatactactttttttgacccagcaggaggtggtgatcctgttttatttcagcatttattt
>BK1BA1_5_1386
gttaagctctattggttcacattcaggtcctgctgttgatttagcaatttttagtttacatctgtctggtgctgcctctattctaggtgcaattaattttataactaccgtgtttaatatgcgatgtcccggtttatatatgcatagattgccactgtttgtttgggctttattagttacttcttttttattattattatctttacctgtttttgctggcgctattactatgcttttaaccgatcgaaattttaatactactttttatgatccttctggtggtggagatcctgtgttatatcaacatttatt
>BK1BA1_5_1421
ttaagctctattggttcacattcaggtcctgctgttgatttagcaatttttagtttacatctgtctggtgctgcctctattctaggtgcaattaattttataactaccgtgtttaatatgcgatgtcccggtttatatatgcatagattgccactgtttgtttgggctttattagttacttcttttttattattattatctttacctgtttttgctggcgctattactatgcttttaaccgatcgaaattttaatactactttttatgatccttctggtggtggagatcctgtgttatatcaacatttattt
>BK1BA1_5_1499
tttaagtagtatacaagcacactctggtccttctgtagatctagcaatatttagtttacacttatcaggtgcggcatctattttaggttcaattaattttataactacaatatttaacatgagagctcctggaatgacaatgcatagattacctctttatgtttggtcagttttagtgacatcttttttattactattatcattaccagttttaggaggagcgattacaatgttattaacagatagaaactttagcacgacattttttgacccagcgggtggaggagatccagtgttgtaccaacacctattt
>BK1BA1_5_1617
attaagtacaattacatcacactcaggtccagctgttgatttagctatttttagtttacatttatcaggagcagcatctatattagggtctataaattttataacgacagtatttaatatgagatgccctggtttagaaatgcatagacttcctttatttgtttgggccttattagttacttcttttttattattattatctttacctgtttttgctggagcgattacaatgcttttaacagaccgaaattttaatactactttttatgatccatcagggggaggagaccctgttttatatcaacatttattt
>BK1BA1_5_1639
tttaagcagtgtgcaagctcattcagggccttcagttgatttagcaatttttagtttacacttaacaggtgctgcttctatattaggatcaataaattttattacgactatttttaatatgagatgccctggaatgactttgcatcgtatgcctttatacgtatggtctgttttagttacttcatttttattagttatttctttgcctgttttaggaggggctattaccatgttgttaactgatcgaaattttaatactactttttttgacccagcaggaggtggtgatcctgtcttatttcaacatttattt
>BK1BA1_5_1649
gttaagctctattggttcacattcaggtcctgctgttgatttagcaatttttagtttacatctgtctggtgctgcctctattctaggtgcaattaattttataactaccgtgtttaatatgcgatgtcccggtttatatatgcatagattgccactgtttgtttgggctttattagttacttcctttttattattattatctttacctgtttttgctggcgctattactatgcttttaaccgatcgaaattttaatactactttttatgatccttctggtggtggagatcctgtgttatatcaacatttattt
>BK1BA1_5_1744
gttaagttcaatcttagctcactcaggaccatcagtagatttagctatttttagtttacatctgtctggtgctgcctctattctaggtgcaattaattttataactaccgtgtttaatatgcgatgtcccggtttatatatgcatagattgccactgtttgtttgggctttattagttacttcttttttattattattatctttacctgtttttgctggcgctattactatgcttttaaccgatcgaaattttaatactactttttatgatccttctggtggtggagatcctgtgttatatcaacatttattt
>BK1BA1_5_1746
attaagtacaattacatcacattcaggtccagctgttgatttagctatttttagtttacatttatcaggagcagcatctatattagggtctataaattttataacgacagtatttaatatgagatgccctggtttagaaatgcatagacttcctttatttgtttgggccttattagttacttcttttttattattattatctttacctgtttttgctggagcgattacaatgcttttaacagaccgaaattttaatactactttttatgatcctgctggtggtggtgatcctgttttgtttcagcatttgttt
>BK1BA1_5_1758
gttaagctctattggttcacattcaggtcctgctgttgatttagcaatttttagtttacatctgtctggtgctgcctctattctaggtgcaattaattttataactaccgtgtttaatatgcgatgtcccggtttatatatgcatagattgccactgtttgtttgggctttattagttacttcttttttattattattatctttacctgtttttgctggagcgattacaatgcttttaacagaccgaaattttaatactactttttatgatccatcagggggaggagaccctgttttatatcaacatttattt
>BK1BA1_5_1816
attaagtagtatacaagcacattctggaccatctattgacttagcaatttttagccttcatttatctggagcagcctctattttaggatctattaattttatagtaactatatttaatatgagagctccaggaattgctatgcatagattacctttatacgtatggtctgttttagttacttcattcttacttgtattatctttacctgtattaggaggaggaattactatgttattaactgatagaaattttaacactagtttctttgatccagctggtggtggtgatcctgtattatatcaacatttattc
>BK1BA1_5_2121
gttaagctctattggttcacactcaggtcctgctgttgatttagcaatttttagtttacatctgtctggtgctgcctctattctaggtgcaattaattttataactaccgtgtttaatatgcgatgtcccggtttatatatgcatagattgccactgtttgtttgggctttattagttacttcttttttattattattatctttacctgtttttgctggcgctattactatgcttttaaccgatcgaaattttaatactactttttatgatccttctggtggtggagatcctgtgttatatcaacatttattt
>BK1BA1_5_2142
tttaagtagtgttcaagcacactctggaccttctgttgatttagctatttttagtttacacttaaatggtgctgcttcaattttaggggcaattaattttattgctacagttttaaatatgagatgtcctggaatggaaatgtacagattacctttattcgtttgggctgtatttattatttcatttttattaattttatcattacctgtttttggaggagctattactatgttattaacagatagaaactttaatactagtttttatgatcctgctggaggaggagaccctgtgttatttcaacacttattc
>BK1BA1_5_2171
tttaagcagtgtgcaagctcatccagggccttcagttgatttagcaatttttagtttacacttaacaggtgctgcttctatattaggatcaataaattttattacgactatttttaatatgagatgccctggaatgactttgcatcgtatgcctttatacgtatggtctgttttagttacttcatttttattagttatttctttgcctgttttaggaggggctattaccatgttgttaactgatcgaaattttaatactactttttttgacccagcaggaggtggtgatcctgttttatttcaacatttattt
>BK1BA1_5_2210
attaagtagtattcaagcccattcaggaccttcagtagatttagctatttttagtttacatttatctggagctgcatctattttaggttcaattaattttattaccactatttttaacatgagagcacctggtgtgacaatgcatagattaccgttatatgtatggtctgtattaattacctcttttttattagtattatctttaccagtgtttggtggagcgattaccatgttattaactgatcgtaactttaatacaagcttttatgatccagctggcggaggagatcctattttatatcaacatctattt
>BK1BA1_5_2229
tttaagcagtgtgcaagctcattcagggccttcagttgatttagcaatttttagtttacacttaacaggtgctgcttctatattaggatcaataaattttattacgactatttttaatatgagatgccctggaatgactttgcatcgtatgcctttatacgtatggtctgttttagttacttcatttttattagttatttctttgcctgttttaggaggggctattaccatgttgttaactgatcgaaattttaatactactttttttgactcagcaggaggtggtgatcctgttttatttcaacatttattt
>BK1BA1_5_2274
attaagtacaattacatcacattcaggtccagctgttgatttagctatttttagtttacatttatcaggagcagcatctatattagggtctataaattttataacgacagtatttaatatgagatgccctggtttagaaatgcatagacttcctttatttgtttgggccttattagttacttcttttttattatcattatctttacctgtttttgctggagcgattacaatgcttttaacagaccgaaattttaatactactttttatgatccatcagggggaggagaccctgttttatatcaacatttattt
>BK1BA1_5_2294
attaagtacaattacatcacattcaggtccagctgttgatttagctatttttagtttacatttatcaggagcagcatctatattagggtctataaattttataacgacagtatttaatatgagatgccctggtttagaaatgcatagacttcccttatttgtttgggccttattagttacttcttttttattattattatctttacctgtttttgctggagcgattacaatgcttttaacagaccgaaattttaatactactttttatgatccatcagggggaggagaccctgttttatatcaacatttattt
>BK1BA1_5_2351
gttaagctctattggtccacattcaggtcctgctgttgatttagcaatttttagtttacatctgtctggtgctgcctctattctaggtgcaattaattttataactaccgtgtttaatatgcgatgtcccggtttatatatgcatagattgccactgtttgtttgggctttattagttacttcttttttattattattatctttacctgtttttgctggcgctattactatgcttttaaccgatcgaaattttaatactactttttatgatccttctggtggtggagatcctgtgttatatcaacatttattt
>BK1BA1_5_2370
attaagtacaattacatcacattcaggtccagctgttgatttagctatttttagtttacatttatcaggagcagcatctatattagggtctataaattttataacgacagtatttagtatgagatgccctggtttagaaatgcatagacttcctttatttgtttgggccttattagttacttcttttttattattattatctttacctgtttttgctggagcgattacaatgcttttaacagaccgaaattttaatactactttttatgatccatcagggggaggagaccctgttttatatcaacatttattt
>BK1BA1_5_2420
gttaagctctattggttcacattcaggtcctgctgttgatttagcaatttttagtttacatctgtctggtgctgcctctattctaggtgcaattaattttataactaccgtgtttaatatgcgatgtcccggtttatatatgcatagattgccactgtttgtttgggctttattagttacttcttttttattattattatctttacctgtttttgctggcgctattactatgcttttaaccgatcgaaattttaatactactttttatgatccttctggtggtggagatcctgtgttatatcaacaccttttt
>BK1BA1_5_2462
tttaagctctattggttcacattcaggtcctgctgttgatttagcaatttttagtttacatctgtctggtgctgcctctattctaggtgcaattaattttataactaccgtgtttaatatgcgatgtcccggtttatatatgcatagattgccactgtttgtttgggctttattagttacttcttttttattattattatctttacctgtttttgctggcgctattactatgcttttaaccgatcgaaattttaatactactttttatgatccttctggtggtggagatcctgtgttatatcaacatttattt
>BK1BA1_5_2496
attaagtacaattacatcacattcaggtccagctgttgatttagctacttttagtttacatttatcaggagcagcatctatattagggtctataaattttataacgacagtatttaatatgagatgccctggtttagaaatgcatagacttcctttatttgtttgggccttattagttacttcttttttattattattatctttacctgtttttgctggagcgattacaatgcttttaacagaccgaaattttaatactactttttatgatccatcagggggaggagaccctgttttatatcaacatttattt
>BK1BA1_5_2527
attaagtacaattacatcacattcaggtccagctgttgatttagctatttttagtttacatttatcaggagcagcatctatattagggtctataaattttataacgacagtatttaatatgagatgccctggtttagaaatgcatagacttcctttatttgtttgggccttattagttacttcttttttattattattatctttacctgtttttgctggagcgattacaatgcttttaacagaccgaaattttaatactactttttatgatccatcagggggaggagaccctgttctatatcaacatttattt
>BK1BA1_5_2546
attaagtacaattacatcacattcaggtccagctgttgatttagctatttttagtttacatttatcaggagcagcatctatactagggtctataaattttataacgacagtatttaatatgagatgccctggtttagaaatgcatagacttcctttatttgtttgggccttattagttacttcttttttattattattatctttacctgtttttgctggagcgattacaatgcttttaacagaccgaaattttaatactactttttatgatccatcagggggaggagaccctgttttatatcaacatttattt
>BK1BA1_5_2693
tatctagtgtacaagctcattcagggccttctattgatttagcaatttttagcttacacttatcaggagcagcatctattttaggagctattaactttattactactatctttaatatgagagcacctggtatgttaatgcatagattacctctatatgtatggtctatgttagtaacttctttcttattagtattatctttaccagttttagggggaggtattactatgttattaactgatagaaactttaatactactttctttgaccctgcaggaggaggagatcctattttatatcagcatttattc
>BK1BA1_5_2749
tttaagcagtgtgcaagctcattcagggccttcagttgatttagcaatttttagtttacacttaacaggtgctgcttctatattaggatcaataaattttattacgactatttttaatatgagatgccctggaatgactttgcatcgtatgcctttatacgtatggtctgttttagttacttcatttttattagttatttctttgcctgttttaggaggggctattaccatgttgttaactgatcgaaattttaatactactttttttgacccagcaggaggtggcgatcctgttttatttcaacatttattt
>BK1BA1_5_2759
attaagtacaattacatcacattcaggtccagctgttgatttagctatttttagtttacatttatcaggagcagcatctatattagggtctataaattttataacgacagtatttaatatgagatgccctggtctagaaatgcatagacttcctttatttgtttgggccttattagttacttcttttttattattattatctttacctgtttttgctggagcgattacaatgcttttaacagaccgaaattttaatactactttttatgatccatcagggggaggagaccctgttttatatcaacatttattt
>BK1BA1_5_2780
gttaagctctattggttcacattcaggtcctgctgttgatttagcaatttttagtttacatctgtctggtgctgcctctattctaggtgcaattaattttataactaccgtgtttaatatgcgatgtcccggtttatatatgcatagattgccactgtttgtttgggctttattagttacttcttttttattattattatctttacctgcttttgctggcgctattactatgcttttaaccgatcgaaattttaatactactttttatgatccttctggtggtggagatcctgtgttatatcaacatttattt
>BK1BA1_5_2816
gttaagtagtattcaagctcattctggacctgctgtagatttagcaatttttagtttacatttatctggagctgcttctattttagggtctatcaactttattactactatttttaatatgagagcacctggactaactatgcatagattaccactatacgtatggtctgttcttgttacttcttttttacttgttttatcactacctgtattaggaggtgctattacaatgctattaactgatagaaattttagtactactttctttgatcctgctggaggaggagatcctgtattataccaacacttattc
>BK1BA1_5_2844
tttaagcagtgtgcaagctcattcagggccttcggttgatttagcaatttttagtttacacttaacaggtgctgcttctatattaggatcaataaattttattacgactatttttaatatgagatgccctggaatgactttgcatcgtatgcctttatacgtatggtctgttttagttacttcatttttattagttatttctttgcctgttttaggaggggctattaccatgttgttaactgatcgaaattttaatactactttttttgacccagcaggaggtggtgatcctgttttatttcaacatttattt
>BK1BA1_5_2850
tttaagtagtattcaagctcattcaggaccttctgtagatttagctatttttagcttacatctttcaggtgcagcgtcaatattaggatcaattaattttattacgacaatatttaatatgagagcacccggtatgactatgcatagattaccattatatgtttggtctgttttagtcacttcttttttattacttttatctttacctgttttaggaggtgcgattactatgttgttaacagatagaaattttagcaccactttttttgatcctgcaggagggggagatccagtattatatcaacatttattt
>BK1BA1_5_2880
gttaagctctattggttcacattcaggtcctgctgttgatttagcaatttttagtttacatctgtctggtgctgcctctattctaggtgcaattaattttataactaccgtgtttaatatgcgatgtcccggtttatatatgcatagattgccactgtttgtttgggctttattagttacttcttttttattattattatctttacctgtttttgctggcgctattactatgcttttagccgatcgaaattttaatactactttttatgatccttctggtggtggagatcctgtgttatatcaacatttattt
>BK1BA1_5_2884
tttaagcagtgtgcaagctcattcagggccttcagttgatttagcaatttttagtttacacttaacaggtgctgcttctatattaggatcaataaattttattacgactatttttaatatgagatgccctggaatgactttgcatcgtatgcctttatacgtatggtctgttttagttacttcatttttattagttatttctttgcctgttttaggaggggctattaccatgttgttagctgatcgaaattttaatactactttttttgacccagcaggaggtggtgatcctgttttatttcaacatttattt
>BK1BA1_5_2916
attaagctctattggttcacattcaggtcctgctgttgatttagcaatttttagtttacatctgtctggtgctgcctctattctaggtgcaattaattttataactaccgtgtttaatatgcgatgtcccggtttatatatgcatagattgccactgtttgtttgggctttattagttacttcttttttattattattatctttacctgtttttgctggcgctattactatgcttttaaccgatcgaaattttaatactactttttatgatccttctggtggtggagatcctgtgttatatcaacatttattt
>BK1BA1_5_2936
cttaagcagtgtgcaagctcattcagggccttcagttgatttagcaatttttagtttacacttaacaggtgctgcttctatattaggatcaataaattttattacgactatttttaatatgagatgccctggaatgactttgcatcgtatgcctttatacgtatggtctgttttagttacttcatttttattagttatttctttgcctgttttaggaggggctattaccatgttgttaactgatcgaaattttaatactactttttttgacccagcaggaggtggtgatcctgttttatttcaacatttattt
>BK1BA1_5_3104
attaagtagtattcaagcccattcaggaccttcagtagatttagctatttttagtttacatttatctggagctgcatctattttaggttcaattaattttattaccactatttttaacatgagagcacctggtatgacaatgcatagattaccgttatatgtatggtctgtattaattacctcttttttattagtattatctttaccagtgtttggtggagcgattaccatgttattaactgatcgtaactttgatacaagcttttatgatccagctggcggaggagatcctattttatatcaacatctattt
>BK1BA1_5_3238
tttaagcagtgtgcaagctcattcagggccttcagttgatttagcaatttttagtttacacttaacaggtgctgcttctatattaggatcaataaattttattacgactatttttaatatgagatgccctggaatgactttgcatcgtatgcctttatacgtatggtctgttttagttacttcatttttattagttatttctttgcctgttttaggaggggctattaccatgttgttaactgatcgaaattttaatactactttttttgacccagcaggaggtggtgatcctgttttatttcaacatttgttt
>BK1BA1_5_3487
tttaagcagtgtgcaagcttattcagggccttcagttgatttagcaatttttagtttacacttaacaggtgctgcttctatattaggatcaataaattttattacgactatttttaatatgagatgccctggaatgactttgcatcgtatgcctttatacgtatggtctgttttagttacttcatttttattagttatttctttgcctgttttaggaggggctattaccatgttgttaactgatcgaaattttaatactactttttttgacccagcaggaggtggtgatcctgttttatttcaacatttattt
>BK1BA1_5_3582
actatctagtgtacaagctcattcagggccttctatcgatttagcaatttttagcttacacttatcaggagcagcatctattttaggagctattaactttattactactatctttaatatgagagcacctggtatgttaatgcatagattacctctatatgtatggtctatgttagtaacttctttcttattagtattatctttaccagttttagggggaggtattactatgttattaactgatagaaactttaatactactttctttgaccctgcaggaggaggagatcctattttatatcagcatttattc
>BK1BA1_5_3801
tttaagcagtgtgcaagctcattcagggccttcagttgatttagcaatttttagtttacacttaacaggtgctgcttctatattaggatcaataaattttattacgactatttttaatatgagatgccctggaatgactttgcatcgtatgcctttatacgtatggtccgttttagttacttcatttttattagttatttctttgcctgttttaggaggggctattaccatgttgttaactgatcgaaattttaatactactttttttgacccagcaggaggtggtgatcctgttttatttcaacatttattt
>BK1BA1_5_3827
tttaagcagtgtgcaagctcattcggggccttcagttgatttagcaatttttagtttacacttaacaggtgctgcttctatattaggatcaataaattttattacgactatttttaatatgagatgccctggaatgactttgcatcgtatgcctttatacgtatggtctgttttagttacttcatttttattagttatttctttgcctgttttaggaggggctattaccatgttgttaactgatcgaaattttaatactactttttttgacccagcaggaggtggtgatcctgttttatttcaacatttattt
>BK1BA1_5_4061
gttaagctctattggttcacattcaggtcctgctgttgatttagcaatttttagtttacatctgtctggtgctgcctctattctaggtgcaattaattttataactaccgtgtttaatatgcgatgtcccggtttatatatgcatagattgccactgtttgtttgggctttattagttacttcttttttattattattatcttcacctgtttttgctggcgctattactatgcttttaaccgatcgaaattttaatactactttttatgatccttctggtggtggagatcctgtgttatatcaacatttattt
>BK1BA1_5_4233
attaagtagtattcaagcccattcaggaccttcagtagatttagctatttttagtttacatttatctggagctgcatctattttaggttcaattaattttattaccactatttttaacatgagagcacctggtatgacaatgcatagattaccgttatatgtatggtctgtattaattacctcttttttattagtattatctttaccagtgtttggtggagcgattaccatgttattaactgatcgtaattttaatacaagcttttatgatccagctggcggaggagatcctattttatatcaacatctattt
>BK1BA1_5_4290
actatctagtgtacaagctcattcagggccttctattgatttagcaatttttagcttacacttatcaggagcagcatctattttaggagctattaactttattactactatctttaatatgagagcacctggtatgttaatgcatagattacctctatatgtatggtctatgttagtaacttctttcttattagtattatctttaccagttttagggggaggtattactatgttattaactgatagaaactttaatactactttctttgaccctgcaggaggaggagatcctattttatatcagcgtttattc
>BK1BA1_5_4518
taagtagtattcaagcccattcaggaccttcagtagatttagctatttttagtttacatttatctggagctgcatctattttaggttcaattaattttattaccactatttttaacatgagagcacctggtatgacaatgcatagattaccgttatatgtatggtctgtattaattacctcttttttattagtattatctttaccagtgtttggtggagcgattaccatgttattaactgatcgtaactttaatacaagcttttatgatccagctggcggaggagatcctattttatatcaacatctattt
>BK1BA1_5_4550
attaagtagtattcaagcccattcaggaccttcagtagatttagctatttttagtttacttttatctggagctgcatctattttaggttcaattaattttattaccactatttttaacatgagagcacctggtatgacaatgcatagattaccgttatatgtatggtctgtattaattacctcttttttattagtattatctttaccagtgtttggtggagcgattaccatgttattaactgatcgtaactttaatacaagcttttatgatccagctggcggaggagatcctattttatatcaacatctattt
>BK1BB1_1_26
gttaagctctattggttcacattcaggtcctgctgttgatttagcaatttttagtttacatctgtctggtgctgcctctattctaggtgcaattaattttataactaccgtgtttaatatgcgatgtcccggtttatatatgcatagattgccactgtttgtttgggctttattagttacttcttttttattattattatctttacctgtttttgctggcgctattactatgcttttaaccgatcgaaattttaatactactttttatgatccttctggtggtggagatcctgtgttatatcaacatttattt
>BK1BB1_1_39
tttaagcagtgtgcaagctcattcagggccttcagttgatttagcaatttttagtttacacttaacaggtgctgcttctatattaggatcaataaattttattacgactatttttaatatgagatgccctggaatgactttgcatcgtatgcctttatacgtatggtctgttttagttacttcatttttattagttatttctttgcctgttttaggaggggctattaccatgttgttaactgatcgaaattttaatactactttttttgacccagcaggaggtggtgatcctgttttatttcaacatttattt
>BK1BB1_1_136
attaagtagtattcaagcccattcaggaccttcagtagatttagctatttttagtttacatttatctggagctgcatctattttaggttcaattaattttattaccactatttttaacatgagagcacctggtatgacaatgcatagattaccgttatatgtatggtctgtattaattacctcttttttattagtattatctttaccagtgtttggtggagcgattaccatgttattaactgatcgtaactttaatacaagcttttatgatccagctggcggaggagatcctattttatatcaacatctattt
>BK1BB1_1_184
actatctagtgtacaagctcattcagggccttctattgatttagcaatttttagcttacacttatcaggagcagcatctattttaggagctattaactttattactactatctttaatatgagagcacctggtatgttaatgcatagattacctctatatgtatggtctatgttagtaacttctttcttattagtattatctttaccagttttagggggaggtattactatgttattaactgatagaaactttaatactactttctttgaccctgcaggaggaggagatcctattttatatcagcatttattc
>BK1BB1_1_269
attaagtacaattacatcacattcaggtccagctgttgatttagctatttttagtttacatttatcaggagcagcatctatattagggtctataaattttataacgacagtatttaatatgagatgccctggtttagaaatgcatagacttcctttatttgtttgggccttattagttacttcttttttattattattatctttacctgtttttgctggagcgattacaatgcttttaacagaccgaaattttaatactactttttatgatccatcggggggaggagaccctgttttatatcaacatttattt
>BK1BB1_1_362
cattaagtacaattacatcacattcaggtccagctgttgatttagctatttttagtttacatttatcaggagcagcatctatattagggtctataaattttataacgacagtatttaatatgagatgccctggtttagaaatgcatagacttcctttatttgtttgggccttattagttacttcttttttattattattatctttacctgtttttgctggagcgattacaatgcttttaacagaccgaaattttaatactactttttatgatccatcagggggaggagaccctgttttatatcaacatttattt
>BK1BB1_1_436
attaagtagtgctcaagctcactcaggaccttctgttgatcttgctatttttagtttacatttatctggtgctgcttctattttaggttcaatcaatttcattactacaatttttaacatgcgtgcgcctggtcaatatttggaaagaatgcctttatatgtttggtctgttttaattacatcgtttttattattgttgtctttacctgttcttggtggtgcgattacaatgcttttaacagatagaaattttaatacaagtttctttgatcctgcaggaggtggtgatcctattttgtatcaacacttattt
>BK1BB1_1_456
ttaagtagtgctcaagctcactcaggaccttctgttgatcttgctatttttagtttacatttatctggtgctgcttctattttaggttcaatcaatttcattactacaatttttaacatgcgtgcgcctggtcaatatttggaaagaatgcctttatatgtttggtctgttttaattacatcgtttttattattgttgtctttacctgttcttggtggtgcgattacaatgcttttaacagatagaaattttaatacaagtttctttgatcctgcaggaggtggtgatcctattttgtatcaacacttattt
>BK1BB1_1_575
gttaagtagtattcaagcacattctggtccagctgtggatctggcaatttttagtttacatctttctggagctgcttcaattttaggttctataaattttattactactatatttaatatgagagcacctggtatgaccatgcatagattacctttatatgtttggtctgtactagttacttcttttttacttttattatctcttcctgtgttaggaggtgctattacaatgttattaacagatagaaattttagcacaactttttttgatccagcaggaggaggagaccctatcttatatcaacatttattc
>BK1BB1_1_665
tttaagtagcgttcaagcgcattcaggaccagcggttgatttagcaatttttagtttacatttaacaggagcagcatcaattttaggctcaattaattttattactactatttttaatatgcgatgtaatggaatgactatgcatcgtttaccactgtttgtttggtcaattttaattacttcatttttattagttttttctttacctgtattaggtggagcaatcacaatgttattaactgatcgaaattttaatacaactttttttgatccagccggtggtggtgatcctattttatttcaacatttattt
>BK1BB1_1_684
attaagtacaattacatcacattcaggtccagctgttgatttagctatttttagtttacatttatcaggagcagcatctatattagggtctataaattttataacgacagtatttaatatgagatgccctggtttagaaatgcatagacttcctttatttgtttgggccttattagttacttcttttttattattattatctttacctgtttttgctggagcgattacaatgcttttaacagaccgaaattttaatactactttttatgatccatcagggggaggagaccctgttttatatcaacatttgttt
>BK1BB1_1_744
ttaagcagtgtgcaagctcattcagggccttcagttgatttagcaatttttagtttacacttaacaggtgctgcttctatattaggatcaataaattttattacgactatttttaatatgagatgccctggaatgactttgcatcgtatgcctttatacgtatggtctgttttagttacttcatttttattagttatttctttgcctgttttaggaggggctattaccatgttgttaactgatcgaaattttaatactactttttttgacccagcaggaggtggtgatcctgttttatttcaacatttattt
>BK1BB1_1_757
attaagtacaattacatcacattcaggtccagctgttgatttagctatttttagtttacatttatcaggagcagcatctatattagggtctataaattttataacgacagtatttaatatgagatgccctggtttagaaatgcatagacttcctttatttgtttgggccttattagttacttcttttttattattattatctttacctgtttttgctggagcgattacaatgcttttaacagaccgaaattttaatactactttttatgatccatcagggggaggagaccctgttttatatcaacatttatt
>BK1BB1_1_848
attaagtacaattacatcacattcaggtccagctgttgatttagctatttttagtttacatttatcaggagcagcatctatattagggtctataaattttataacgacagtatttaatatgagatgccctggtttagaaatgcatagacttcctttatttgtttgggccttattagttacttcttttttattattattatctttacctgtttttgctggagcgattacaatgcttctaacagaccgaaattttaatactactttttatgatccatcagggggaggagaccctgttttatatcaacatttattt
>BK1BB1_1_910
attaagtacaattacatcacattcaggtccagctgttgatttagctatttttagtttacatttatcaggagcagcatctatattagggtctataaattttataacgacagtatttaatatgagatgccctggtttagaaatgcatagacttcctttatttgtttgggccttattagttacttcttttttattattattatccttacctgtttttgctggagcgattacaatgcttttaacagaccgaaattttaatactactttttatgatccatcagggggaggagaccctgttttatatcaacatttattt
>BK1BB1_1_975
attaagtacaattacatcacattcaggtccagctgttgatttagctatttttagtttacatttatcaggagcagcatctatattagggtctataaattttataacgacagtatttaatatgagatgccctggcttagaaatgcatagacttcctttatttgtttgggccttattagttacttcttttttattattattatctttacctgtttttgctggagcgattacaatgcttttaacagaccgaaattttaatactactttttatgatccatcagggggaggagaccctgttttatatcaacatttattt
>BK1BB1_1_1093
attaagtagtattcaagcccattcaggaccttcagtagatttagctatttttagtttacatttatctggagccgcatctattttaggttcaattaattttattaccactatttttaacatgagagcacctggtatgacaatgcatagattaccgttatatgtatggtctgtattaattacctcttttttattagtattatctttaccagtgtttggtggagcgattaccatgttattaactgatcgtaactttaatacaagcttttatgatccagctggcggaggagatcctattttatatcaacatctattt
>BK1BB1_1_1094
attaagtagtattcaagcccattcaggaccttcagtagatttagctatttttagtttacatttatctggagctgcatctattttaggttcaattaattttattaccactatttttaacatgagagcacctggtatgacaatgcatagattaccgttatatgtatggtctgtattaattacctcttttttattagtattatctttaccagtgtttggtggagcgattaccatgttattaactgatcgtaactttaatacaagcttttatgatccagctggcggaggagatcctattttatatcaacatctatt
>BK1BB1_1_1265
attaagtagtattcaagcccattcaggaccttcagtagatttagctatttttagtttacatttatctggagctgcatctattttgggttcaattaattttattaccactatttttaacatgagagcacctggtatgacaatgcatagattaccgttatatgtatggtctgtattaattacctcttttttattagtattatctttaccagtgtttggtggagcgattaccatgttattaactgatcgtaactttaatacaagcttttatgatccagctggcggaggagatcctattttatatcaacatctattt
>BK1BB1_1_1305
gttaagctctattggttcacattcaggtcctgctgttgatttagcaatttttagtttacatctgtctggtgctgcctctattctaggtgcaattaattttataactaccgtgtttaatatgcgatgtcccggtttatatatgcatagattgccactgtttgtttgggctttattagttacttcttttttattattattatctttacctgtttttgctggcgctattactatgcttttaaccgatcgaaattttaatactactttttatgatccttctggtggtggagatcctgtgttatatcaacatttatt
>BK1BB1_1_1336
actatctagtgtacaagctcattcagggccttctattgatttagcaatttttagcttacacttatcaggagcagcatctattttaggagctattaactttattactactatctttaatatgagagcacctggtatgttaatgcatagattacctctatatgtatggtctatgttagtaacttctttcttattagtattatctttaccagttttagggggaggtattactatgttattaactgatagaaactttaatactactttctttgaccctgcaggaggaggagatcctattttatatcagcatttattt
>BK1BB1_1_1372
tttaagtagtgttcaagctcattcaggtccttcagtagaccttgcaatttttagtttacatttaaatggagctgcttcaattttaggagctattaattttataactaccatttttaatatgagagctccaggtatgagtatgcatagattgcctttatttgcttggtctattttagtaacatcttttttattagtgttatcattgcctgtttttggtggagctattactatgttattaacagatagaaattttaatacttctttttatgatccagcaggtggaggtgaccctgtattatatcagcatttattt
>BK1BB1_1_1498
attaagtacaattacatcacattcaggtccagctgttgatttagctatttttagtttacatttatcaggagcagcatctatattagggtctataaattttataacgacagtatttaatatgagatgccctggtttagaaatgcatagacttcctttatttgtttgggccttattagttacttcctttttattattattatctttacctgtttttgctggagcgattacaatgcttttaacagaccgaaattttaatactactttttatgatccatcagggggaggagaccctgttttatatcaacatttattt
>BK1BB1_1_1534
attaagtacaattacatcacattcaggtccagctgttgatttagctatttttagtttacatttatcaggagcagcatctatattagggtctataaattttataacgacagtatttaatatgagatgccctggtttagaaatgcatagacttcctttatttgtttgggccttattagttacttcttttttattattattatctttacctgtttttgctggagcgattacaacgcttttaacagaccgaaattttaatactactttttatgatccatcagggggaggagaccctgttttatatcaacatttattt
>BK1BB1_1_1571
attaagtacaattacatcacactcaggtccagctgttgatttagctatttttagtttacatttatcaggagcagcatctatattagggtctataaattttataacgacagtatttaatatgagatgccctggtttagaaatgcatagacttcctttatttgtttgggccttattagttacttcttttttattattattatctttacctgtttttgctggagcgattacaatgcttttaacagaccgaaattttaatactactttttatgatccatcagggggaggagaccctgttttatatcaacatttattt
>BK1BB1_1_1612
gttaagctctattggttcacattcaggtcctgctgttgatttagcaatttttagtttacatctgtctggtgctgcctctattctaggtgcaattaattttataactaccgtgtttaatatgcgatgtcccggtttatatatgcatagattgccactgtttgtttgggctttattagttacttcctttttattattattatctttacctgtttttgctggcgctattactatgcttttaaccgatcgaaattttaatactactttttatgatccttctggtggtggagatcctgtgttatatcaacatttattt
>BK1BB1_1_1625
attaagtacaattacatcacattcaggtccagctgttgatttagctatttttagtttacatttatcaggagcagcatctatattagggtctataaattttataacgacagtatttaatatgagatgccctggtttagaaatgcatagacttcctttatttgtttgggccttattagttacttcttttttattattattatctttacctgtttttgctggagcgattacaatgcctttaacagaccgaaattttaatactactttttatgatccatcagggggaggagaccctgttttatatcaacatttattt
>BK1BB1_1_1633
attaagtagtattcaagcacattctggtccagctgtggatcttgcaatttttagtttacatctttctggagctgcttcaattttaggttctataaattttattactactatatttaatatgagagcacctggtatgactatgcatagattacctttatatgtttggtctgtactagttacttcttttttacttttattatctcttcctgtattaggaggtgctattacaatgttattaacagatagaaattttagcacaactttttttgatccagcaggaggaggagaccctatcttgtatcaacatttgttt
>BK1BB1_1_1706
gttaagctctattggttcacattcaggtcctgctgttgatttagcaatttttagtttacatctgtctggtgctgcctctattctaggtgcaattaattttataactaccgtgtttaatatgcgatgtcccggtttatatatgcatagattgccactgtttgtttgggctttattagttacttcttttttattattattatctttacctgtttttgctggagcgattacaatgcttttaacagaccgaaattttaatactactttttatgatccatcagggggaggagaccctgttttatatcaacatttattt
>BK1BB1_1_1876
gttaagctctattggttcacattcgggtcctgctgttgatttagcaatttttagtttacatctgtctggtgctgcctctattctaggtgcaattaattttataactaccgtgtttaatatgcgatgtcccggtttatatatgcatagattgccactgtttgtttgggctttattagttacttcttttttattattattatctttacctgtttttgctggcgctattactatgcttttaaccgatcgaaattttaatactactttttatgatccttctggtggtggagatcctgtgttatatcaacatttattt
>BK1BB1_1_1878
gttaagctctattggttcacattcaggtcctgctgttgatttagcaatttttagtttacatctgtctggtgctgcctctattctaggtgcaattaattttataactaccgtgtttaatatgcgatgtcccggtttatatatgcatagattgccactgtttgtttgggctttattagttacttcttttttattattattatctttacctgtttttgctggcgctattactatgcttttaaccgatcgaaattttaatactactttttatgatccttctggtggtgaagatcctgtgttatatcaacatttattt
>BK1BB1_1_1958
attaagtagtattcaagcccattcaggaccttcagtagatttagctatttttagtttacatttatctggagctgcatctattttaggtccaattaattttattaccactatttttaacatgagagcacctggtatgacaatgcatagattaccgttatatgtatggtctgtattaattacctcttttttattagtattatctttaccagtgtttggtggagcgattaccatgttattaactgatcgtaactttaatacaagcttttatgatccagctggcggaggagatcctattttatatcaacatctattt
>BK1BB1_1_1964
actatctagtgtacaagctcattcaggaccttctattgatttagcaatttttagcttacacttatcaggagcagcatctattttaggagctattaactttattactactatctttaatatgagagcacctggtatgttaatgcatagattacctctatatgtatggtctatgttagtaacttctttcttattagtattatctttaccagttttagggggaggtattactatgttattaactgatagaaactttaatactactttctttgaccctgcaggaggaggagatcctattttatatcagcatttattc
>BK1BB1_1_2049
attaagtacaattacatcacattcaggtccagctgttgatttagctatttttagtttacatttatcaggagcagcatctatattaggttctataaattttataacgacagtatttaatatgagatgccctggtttagaaatgcatagacttcctttatttgtttgggccttattagttacttcttttttattattattatctttacctgtttttgctggagcgattacaatgcttttaacagaccgaaattttaatactactttttatgatccatcagggggaggagaccctgttttatatcaacatttattt
>BK1BB1_1_2175
attaagtagtattcaagcccattcaggaccttcagtagatttagctatttttagtttacatttatctggagctgcatctattttaggttcaattaattttattaccactatttttaacatgagagcacctggtatgacaatgcatagattaccgttatatgtatggtctgtattaattacctcttttttattagtattatctttaccagtgtttggtggagcgattaccatgttattaactgatcgtaactttaatacaagcttttatgatccagctggcggaggagatcctattctatatcaacatctattt
>BK1BB1_1_2268
gttaagctctattggttcacattcaggtcctgctgttgatttagcaatttttagtttacatctgtctggtgctgcctctattctaggtgcaattaattttataactaccgtgtttaatatgcgatgtcccggtttatatatgcatagattgccactgtttgtttgggctttattagttacttcttttttattattattatctttacctgtttttgctggcgctattactatgcttttgaccgatcgaaattttaatactactttttatgatccttctggtggtggagatcctgtgttatatcaacatttattt
>BK1BB1_1_2325
tttaagcagtgtgcaagctcattcagggccttcagttgatttagcaatttttagtttacacttaacaggtgctgcttctatattaggatcaataaattttattacgactatttttaatatgagatgccctggaatgactttgcatcgtatgcctttatacgtaaggtctgttttagttacttcatttttattagttatttctttgcctgttttaggaggggctattaccatgttgttaactgatcgaaattttaatactactttttttgacccagcaggaggtggtgatcctgttttatttcaacatttattt
>BK1BB1_1_2333
ttaagtagtattcaagcccattcaggaccttcagtagatttagctatttttagtttacatttatctggagctgcatctattttaggttcaattaattttattaccactatttttaacatgagagcacctggtatgacaatgcatagattaccgttatatgtatggtctgtattaattacctcttttttattagtattatctttaccagtgtttggtggagcgattaccatgttattaactgatcgtaactttaatacaagcttttatgatccagctggcggaggagatcctattttatatcaacatctattt
>BK1BB1_1_2364
attaagtagtattcaagcccattcaggaccttcagtagatttagctatttttagtttacatttatctggagctgcatctattttaggttcaattaattttattaccactatttttaacatgagagcacctggtatgacaatgcatagattaccgttatatgtatggtctgtattaattacctcttttttattagtattatccttaccagtgtttggtggagcgattaccatgttattaactgatcgtaactttaatacaagcttttatgatccagctggcggaggagatcctattttatatcaacatctattt
>BK1BB1_1_2385
tttaagcagtgtgcaagctcattcagggccttcagttgatttagcaatttttagtttacacttaacaggtgctgcttctatattaggatcaataaattttattacgactatttttaatatgagatgccctggaatgactttgcatcgtatgcctttatacgtatggtctgttttagttacttcatttttattagttatctctttgcctgttttaggaggggctattaccatgttgttaactgatcgaaattttaatactactttttttgacccagcaggaggtggtgatcctgttttatttcaacatttattt
>BK1BB1_1_2453
attaagtacaattacatcacattcaggtccagctgttgatttagctacttttagtttacatttatcaggagcagcatctatattagggtctataaattttataacgacagtatttaatatgagatgccctggtttagaaatgcatagacttcctttatttgtttgggccttattagttacttcttttttattattattatctttacctgtttttgctggagcgattacaatgcttttaacagaccgaaattttaatactactttttatgatccatcagggggaggagaccctgttttatatcaacatttattt
>BK1BB1_1_2469
tttaagcagtgtgcaagctcattcagggccttcagttgatttagcaatttttagtttacacttaacaggtgctgcttctatattaggatcaataaattttattacgactatttttaatatgagatgccctggaatgactttgcatcgtatgcctttatacgtatggtctgttttagttacttcatttttattagttatttctttgcctgttttaggaggggctattaccatgttgtcaactgatcgaaattttaatactactttttttgacccagcaggaggtggtgatcctgttttatttcaacatttattt
>BK1BB1_1_2526
gttaagctctattggttcacattcaggtcctgctgttgatttagcaatttttagtttacatctgtctggtgctgcctctattctaggtgcaattaattttataactaccgtgtttaatatgcgatgtcccggtttatatatgcatagattgccactgtttgtttgggctttattagttacttcttttttattattattatctttacctgtttttgctggcgctattactatgcttttaaccgatcgaagttttaatactactttttatgatccttctggtggtggagatcctgtgttatatcaacatttattt
>BK1BB1_1_2589
attaagtacaattacatcacattcaggtccagctgttgatttagctatttttagtttacatctatcaggagcagcatctatattagggtctataaattttataacgacagtatttaatatgagatgccctggtttagaaatgcatagacttcctttatttgtttgggccttattagttacttcttttttattattattatctttacctgtttttgctggagcgattacaatgcttttaacagaccgaaattttaatactactttttatgatccatcagggggaggagaccctgttttatatcaacatttattt
>BK1BB1_1_2707
attaagtagtattcaagcccattcaggaccttcagtagatttagctatttttagtttacatttatctggagctgcatctattttaggttcaattaattttattaccactatttttaacatgagagcacctggtatgacaatgcatagattaccgttatatgtatggtccgtattaattacctcttttttattagtattatctttaccagtgtttggtggagcgattaccatgttattaactgatcgtaactttaatacaagcttttatgatccagctggcggaggagatcctattttatatcaacatctattt
>BK1BB1_1_2736
attaagtacaattacatcacattcaggtccagctgttgatttagctatttttagtttacatttatcaggagcagcatctatattagggtctataaattttataacgacagtatttaatatgagatgccctggtttagaaatgcatagacttcctttatttgtttgggccttattagttacttcttttttattattattatctttacctgtttttgctggagcgatcacaatgcttttaacagaccgaaattttaatactactttttatgatccatcagggggaggagaccctgttttatatcaacatttattt
>BK1BB1_1_2754
tttaagcagtgtgcaagctcattcagggccttcagttgatttagcaatttttagtttacacttaacaggtgctgcttctatattaggatcaataaattttattacgactatttttaatatgagatgccctggaatgactttgcatcgtatgcctttatacgtatggtctgttttagttacttcatttttattagttatttctttgcctgttttaggaggggctattaccatgttgttaactgatcgaaattttaatactactttttttgacccagcaggaggtggcgatcctgttttatttcaacatttattt
>BK1BB1_1_2924
attaagctctattggttcacattcaggtcctgctgttgatttagcaatttttagtttacatctgtctggtgctgcctctattctaggtgcaattaattttataactaccgtgtttaatatgcgatgtcccggtttatatatgcatagattgccactgtttgtttgggctttattagttacttcttttttattattattatctttacctgtttttgctggcgctattactatgcttttaaccgatcgaaattttaatactactttttatgatccttctggtggtggagatcctgtgttatatcaacatttattt
>BK1BB1_1_3081
gttaagctctattggttcacattcaggtcctgctgttgatttagcaatttttagtttacatctgtctggtgctgcctctattctaggtgcaattaattttataactaccgtgtttaatatgcgatgtcccggtttatatatgcatagattgccactgtttgtttgggctttattagttacttcttttttattattattatctttacctgtttttgctggcgctattactatgctttcaaccgatcgaaattttaatactactttttatgatccttctggtggtggagatcctgtgttatatcaacatttattt
>BK1BB1_1_3215
attaagtagtattcaagcccattcaggaccttcagtagatttagctatttttagtttacatttatctggagctgcatctattttaggttcaattaattttattaccactatctttaacatgagagcacctggtatgacaatgcatagattaccgttatatgtatggtctgtattaattacctcttttttattagtattatctttaccagtgtttggtggagcgattaccatgttattaactgatcgtaactttaatacaagcttttatgatccagctggcggaggagatcctattttatatcaacatctattt
>BK1BB1_1_3216
attaagtagtattcaagcccattcaggaccttcagtagatttagctatttttagtttacatttatctggggctgcatctattttaggttcaattaattttattaccactatttttaacatgagagcacctggtatgacaatgcatagattaccgttatatgtatggtctgtattaattacctcttttttattagtattatctttaccagtgtttggtggagcgattaccatgttattaactgatcgtaactttaatacaagcttttatgatccagctggcggaggagatcctattttatatcaacatctattt
>BK1BB1_1_3230
gttaagctctattggttcacattcaggtcctgctgttgatttagcaatttttagtttacatctgtctggtgctgcctctattctaggtgcaattaattttataactaccgtgtttaatatgcgatgtcccggtttatatatgcatagattgccactgtttgtttgggctttattagttacttctttcttattattattatctttacctgtttttgctggcgctattactatgcttttaaccgatcgaaattttaatactactttttatgatccttctggtggtggagatcctgtgttatatcaacatttattt
>BK1BB1_1_3246
gttaagctctattggttcacattcaggtcctgctgttgatttagcaatttttagtttacatctgtctggtgctgcctctactctaggtgcaattaattttataactaccgtgtttaatatgcgatgtcccggtttatatatgcatagattgccactgtttgtttgggctttattagttacttcttttttattattattatctttacctgtttttgctggcgctattactatgcttttaaccgatcgaaattttaatactactttttatgatccttctggtggtggagatcctgtgttatatcaacatttattt
>BK1BB1_1_3253
actatccagtgtacaagctcattcagggccttctattgatttagcaatttttagcttacacttatcaggagcagcatctattttaggagctattaactttattactactatctttaatatgagagcacctggtatgttaatgcatagattacctctatatgtatggtctatgttagtaacttctttcttattagtattatctttaccagttttagggggaggtattactatgttattaactgatagaaactttaatactactttctttgaccctgcaggaggaggagatcctattttatatcagcatttattc
>BK1BB1_1_3359
cattaagtagtgctcaagctcactcaggaccttctgttgatcttgctatttttagtttacatttatctggtgctgcttctattttaggttcaatcaatttcattactacaatttttaacatgcgtgcgcctggtcaatatttggaaagaatgcctttatatgtttggtctgttttaattacatcgtttttattattgttgtctttacctgttcttggtggtgcgattacaatgcttttaacagatagaaattttaatacaagtttctttgatcctgcaggaggtggtgatcctattttgtatcaacacttattt
>BK1BB1_1_3422
gttaagctctactggttcacattcaggtcctgctgttgatttagcaatttttagtttacatctgtctggtgctgcctctattctaggtgcaattaattttataactaccgtgtttaatatgcgatgtcccggtttatatatgcatagattgccactgtttgtttgggctttattagttacttcttttttattattattatctttacctgtttttgctggcgctattactatgcttttaaccgatcgaaattttaatactactttttatgatccttctggtggtggagatcctgtgttatatcaacatttattt
>BK1BB1_1_3444
attaagtagtattcaagcccattcaggaccttcagtagatttagctatttttagtttacatttatctggagctgcatctattttaggttcaattaattttattaccactatttttaacatgagagcacctggtatgacaatgcatagattaccgtcatatgtatggtctgtattaattacctcttttttattagtattatctttaccagtgtttggtggagcgattaccatgttattaactgatcgtaactttaatacaagcttttatgatccagctggcggaggagatcctattttatatcaacatctattt
>BK1BB1_1_3595
gttaagctctattggttcacattcaggtcctgctgttgatttagcaatttttagtttacatctgtctggtgctgcctctattctaggtgcaattaattttataactaccgtgtttaatatgcgatgtcccggtttatatatgcatagattgccactgtttgtttgggctttattagttacttcttttttattattattatctttacctgtttttgctggcgctattactatgcttttaaccgatcgaaattttaatactactttttatgatccttctggtggtggagatcctgtgttatatcaacatttactt
>BK1BB1_1_3622
attaagtagtattcaagcccattcaggaccttcagtagatttagctatttttagtttacatttatctggagctgcatctatttaggttcaattaattttattaccactatttttaacatgagagcacctggtatgacaatgcatagattaccgttatatgtatggtctgtattaattacctcttttttattagtattatctttaccagtgtttggtggagcgattaccatgttattaactgatcgtaactttaatacaagcttttatgatccagctggcggaggagatcctattttatatcaacatctattt
>BK1BB1_1_3642
tttaagcagtgtgcaagctcattcagggccttcagttgatttagcaatttttagtttacacttaacaggtgctgcttctatactaggatcaataaattttattacgactatttttaatatgagatgccctggaatgactttgcatcgtatgcctttatacgtatggtctgttttagttacttcatttttattagttatttctttgcctgttttaggaggggctattaccatgttgttaactgatcgaaattttaatactactttttttgacccagcaggaggtggtgatcctgttttatttcaacatttattt
>BK1BB1_1_3711
attaagtagtattcaagcccattcaggaccttcagtagatttagctatttttagtttacatttatctggagctgcatctattttaggttcaattaattttattaccactatttttaacatgagagcacctggtatgacaatgcatagattaccgttatatgtatggtctgtattaattacctctttttcattagtattatctttaccagtgtttggtggagcgattaccatgttattaactgatcgtaactttaatacaagcttttatgatccagctggcggaggagatcctattttatatcaacatctattt
>BK1BB1_1_3720
gttaagctctattggttcacattcaggtcctgctgttgatttagcaatttttagtttacatctgtctggtgctgcctctattctaggtgcaattaattttataactaccgtgtttaatatgcgatgtcccggtttatatatgcatagattgccactgtttgtttgggctttattagttacttcttttttattattattatctttacctgtattcggaggagctattacaatgctactaacggatagaaattttaatacatctttttatgatccggcaggcggaggtgatcctgtattgtatcaacatttgttt
>BK1BB1_1_3797
gttaagctctattggttcacattcaggtcctgctgttgatttagcaatttttagtttacatctgtctggtgctgcctctattctaggtgcaattaattttataactaccgtgtttaatatgcgatgtcccggtttatatatgcatagattgccactgtttgtttgggctttattagttacttcttttttattattattatctttacctgtttttgctggcgctattactatgcttttaaccgatcgaaattttaatactactttttatgatccttctggtggtggagatcctgtgttatatcaacatttgttt
>BK1BB1_1_3840
gttaagctctattggttcacattcaggtcctgctgttgatttagcaatttttagtttacatctgactggtgctgcctctattctaggtgcaattaattttataactaccgtgtttaatatgcgatgtcccggtttatatatgcatagattgccactgtttgtttgggctttattagttacttcttttttattattattatctttacctgtttttgctggcgctattactatgcttttaaccgatcgaaattttaatactactttttatgatccttctggtggtggagatcctgtgttatatcaacatttattt
>BK1BB1_1_3897
attaagtagtattcaagcccattcaggaccttcagtagatttagctatttttagtttacatttatctggagctgcatctattttaggttcaattaattttattaccactatttttaacatgagagcacctggtatgacaatgcatagactaccgttatatgtatggtctgtattaattacctcttttttattagtattatctttaccagtgtttggtggagcgattaccatgttattaactgatcgtaactttaatacaagcttttatgatccagctggcggaggagatcctattttatatcaacatctattt
>BK1BB1_1_3928
attaagtagtattcaagcccattcaggaccttcagtagatttagctatttttagtttacatttatctggagctgcatctattttaggttcaattaattttattaccactatttttaacatgagagcacctggtatgacaatgcatagattaccgttatatgtatggtctgtattaattacctcttttttattagtattatctttaccagtgtttggtggagcgattaccatgttattaactgatcgtaactctaatacaagcttttatgatccagctggcggaggagatcctattttatatcaacatctattt
>BK1BB1_1_3954
attaagtacaattacatcacattcaggtccagctgttgatttagctatttttagtttacatttatcaggagcagcatctatattagggtctataaattttataacgacagtatttaatatgagatgccctggtttagaaatgcatagacttcctttatttgtttgggccttattagttacttcttttttattattattatctttacctgtttttgctggagcgattacaatgcttttaacagaccgaaattttaatactactttttatgatccatcagagggaggagaccctgttttatatcaacatttattt
>BK1BB1_1_3984
cattaagtacaattacatcacattcaggtccagctgttgatttagctatttttagtttacatttatcaggagcagcatctatattagggtctataaattttataacgacagtatttaatatgagatgccctggtttagaaatgcatagacttcctttatttgtttgggccttattagttacttcttttttattattattatctttacctgtttttgctggagcgattacaatgcttttaacagaccgaaattttaatactactttttatgatccatcagggggaggagaccctgttttatatcaacatttattc
>BK1BB1_1_4185
attaagtagtattcaagcccattcaggaccttcagtagatttagctatttttagtttacatttatctggagctgcatctattttaggttcaattaattttattaccactatttttaacatgagagcacctggtatgacaatgcatagattaccgttatatgtatggtctgtattaattacctcttttttattagtattatctttaccagtgtttggtggagcgattaccatgttactaactgatcgtaactttaatacaagcttttatgatccagctggcggaggagatcctattttatatcaacatctattt
>BK1BB1_1_4192
gttaagctctattggttcacattcaggtcctgctgttgatttagcaatttttagtttacatctgtctggtgctgcctctattctaggtgcaattaattttataactaccgtgtttaatatgcgatgtcccggtttatatatgcatagattgccactgtttgtttgggctttattagttacttcttttttattattattatctttacctgtttttgctggcgctattactatgcttttaaccgatcgaaattttaatactactttttatgatccttctggtggtggagatcctgtgttatatcaacatttatct
>BK1BB1_1_4236
gttaagctctattggttcacattcaggtcctgctgttgatttagcaatttttagtttacatctgtctggtgctgcctctattctaggtgcaattaattttataactaccgtgtttaatatgcgatgtcccggtttatatatgcatagattgccactgtttgtttgggctttattagttacttcttttttattattattatctttacctgtttttgctggcgctattactatgcttttaaccgatcaaaattttaatactactttttatgatccttctggtggtggagatcctgtgttatatcaacatttattt
>BK1BB1_1_4253
gttaagctctattggttcacattcaggtcctgctgttggtttagcaatttttagtttacatctgtctggtgctgcctctattctaggtgcaattaattttataactaccgtgtttaatatgcgatgtcccggtttatatatgcatagattgccactgtttgtttgggctttattagttacttcttttttattattattatctttacctgtttttgctggcgctattactatgcttttaaccgatcgaaattttaatactactttttatgatccttctggtggtggagatcctgtgttatatcaacatttattt
>BK1BB1_1_4255
actatctagtgtacaagctcattcagggccttctattgatttagcaatttttagcttacacttatcgggagcagcatctattttaggagctattaactttattactactatctttaatatgagagcacctggtatgttaatgcatagattacctctatatgtatggtctatgttagtaacttctttcttattagtattatctttaccagttttagggggaggtattactatgttattaactgatagaaactttaatactactttctttgaccctgcaggaggaggagatcctattttatatcagcatttattc
>BK1BB1_1_4333
attaagtacaattacatcacattcaggtccagctgttgatttagctatttttagtttacatttatcaggagcagcatctatattagggtctataaattttataacgacagtatttaatatgagatgccctggtttagaaatgcatagacttcctttatttgtttgggccttattagttacttcttttttattattattatctttacctgtttttgctggagcgattacaatgcttttaacagaccgaaattttaatactactttttatgatccggcaggcggaggtgatcctgtattgtatcaacatttgttt
>BK1BB1_1_4398
attaagtagtgctcaagctcactcaggaccttctgttgatcttgctatttttagtttacatttatctggtgctgcttctattttaggttcaatcaatttcattactacaatttttaacatgcgtgcgcctggtcaatatttggaaagaatgcctttatatgtttggtctgttttaattacatcgtttttattattgttgtctttacctgttcttggtggtgcgattacaatgcttttaacagatagaaattttaatacaagtttctttgatcctgcaggaggtggtgatcctatattctatcaacacttattt
>BK1BB1_1_4475
gttaagctctattggttcacattcaggtcctgctgttgatttagcaatttttagtttacatctgtctggtgctgcctctattctaggtgcaattaattttataactaccgtgtttaatatgcgatgtcccggtttatatatgcatagattgccactgtttgtttgggctttattagttacttcttttttattattattatctttacctgtttttgctggcgctattactatgcttttaaccgatcgaaattttaatactactttttatgatccttctggtggtggagatcctgtgttatatcaacatctattt
>BK1BB1_1_4519
taagtagtattcaagcccattcaggaccttcagtagatttagctatttttagtttacatttatctggagctgcatctattttaggttcaattaattttattaccactatttttaacatgagagcacctggtatgacaatgcatagattaccgttatatgtatggtctgtattaattacctcttttttattagtattatctttaccagtgtttggtggagcgattaccatgttattaactgatcgtaactttaatacaagcttttatgatccagctggcggaggagatcctattttatatcaacatctattt
>BK1BB1_2_27
gttaagctctattggttcacattcaggtcctgctgttgatttagcaatttttagtttacatctgtctggtgctgcctctattctaggtgcaattaattttataactaccgtgtttaatatgcgatgtcccggtttatatatgcatagattgccactgtttgtttgggctttattagttacttcttttttattattattatctttacctgtttttgctggcgctattactatgcttttaaccgatcgaaattttaatactactttttatgatccttctggtggtggagatcctgtgttatatcaacatttattt
>BK1BB1_2_40
tttaagcagtgtgcaagctcattcagggccttcagttgatttagcaatttttagtttacacttaacaggtgctgcttctatattaggatcaataaattttattacgactatttttaatatgagatgccctggaatgactttgcatcgtatgcctttatacgtatggtctgttttagttacttcatttttattagttatttctttgcctgttttaggaggggctattaccatgttgttaactgatcgaaattttaatactactttttttgacccagcaggaggtggtgatcctgttttatttcaacatttattt
>BK1BB1_2_61
actaagtagcattcaagctcattctggaccagcagtagacctagcaatttttagccttcatttatcgggagctgcttcaattttaggttcaattaacttcattacaacaatatttaatatgagagctcctggtcttacaatgcatagattaccattatatgtttggtctgtgttaattacatcttttttacttgtattatcactacctgttttaggaggagctattacaatgttattaacagacagaaattttagtacaactttttttgatcctgcaggaggaggagatccagtattatatcaacatctattt
>BK1BB1_2_122
attaagtagtattcaagcccattcaggaccttcagtagatttagctatttttagtttacatttatctggagctgcatctattttaggttcaattaattttattaccactatttttaacatgagagcacctggtatgacaatgcatagattaccgttatatgtatggtctgtattaattacctcttttttattagtattatctttaccagtgtttggtggagcgattaccatgttattaactgatcgtaactttaatacaagcttttatgatccagctggcggaggagatcctattttatatcaacatctattt
>BK1BB1_2_226
attaagttctataagttcgcattctggaccagcagtagatttagcaatttttagtttacatttatctggcgcagcctctattttaggtgctataaattttataactactgtatttaatatgagatgtcctggattagatatgcatcgtcttccattatttgtttggtcattattagttacatcttttttattattattatctttacctgtttttgctggagcaattactatgttattaactgatcgtaattttaatactactttttacgacccttcaggcggtggtgatcctgtattatatcaacatctattt
>BK1BB1_2_290
attaagtacaattacatcacattcaggtccagctgttgatttagctatttttagtttacatttatcaggagcagcatctatattagggtctataaattttataacgacagtatttaatatgagatgccctggtttagaaatgcatagacttcctttatttgtttgggccttattagttacttcttttttattattattatctttacctgtttttgctggagcgattacaatgcttttaacagaccgaaattttaatactactttttatgatccatcagggggaggagaccctgttttatatcaacatttattc
>BK1BB1_2_349
attaagtagtattcaagctcattctggacctgctgtagatttagcaatttttagtttacatttatctggagctgcttctattttagggtctatcaactttattactactatttttaatatgagagcacctggactaactatgcatagattaccactatacgtatggtctgttcttgttacttcttttttacttgttttatcactacctgtattaggaggtgctattacaatgctattaactgatagaaattttagtactactttctttgatcctgctggaggaggagatcctgtattataccaacacttattc
>BK1BB1_2_475
gttaagtagtattcaagcacattctggtccagctgtggatctggcaatttttagtttacatctttctggagctgcttcaattttaggttctataaattttattactactatatttaatatgagagcacctggtatgaccatgcatagattacctttatatgtttggtctgtactagttacttcttttttacttttattatctcttcctgtgttaggaggtgctattacaatgttattaacagatagaaattttagcacaactttttttgatccagcaggaggaggagaccctatcttatatcaacatttattc
>BK1BB1_2_480
attaagtacaattacatcacattcaggtccagctgttgatttagctatttttagtttacatttatcaggagcagcatctatattagggtctataaattttataacgacagtatttaatatgaggtgccctggtttagaaatgcatagacttcctttatttgtttgggccttattagttacttcttttttattattattatctttacctgtttttgctggagcgattacaatgcttttaacagaccgaaattttaatactactttttatgatccatcagggggaggagaccctgttttatatcaacatttattt
>BK1BB1_2_549
tttaagtagcgttcaagcgcattcaggaccagcggttgatttagcaatttttagtttacatttaacaggagcagcatcaattttaggctcaattaattttattactactatttttaatatgcgatgtaatggaatgactatgcatcgtttaccactgtttgtttggtcaattttaattacttcatttttattagttttttctttacctgtattaggtggagcaatcacaatgttattaactgatcgaaattttaatacaactttttttgatccagccggtggtggtgatcctattttatttcaacatttattt
>BK1BB1_2_606
attaagtacaattacatcacattcaggtccagctgttgatttagctatttttagtttacatttatcaggagcagcatctatattagggtctataaattttataacgacagtatttaatatgagatgccctggtttagaaatgcatagacttcctttatttgtttgggccttattagttacttcttttttattattattatctttacctgtttttgctggagcgattacaatgcttttaacagaccgaaattttaatactactttttatgatccatcagggggaggagaccctgttttatatcaacatttatt
>BK1BB1_2_627
tttaagcagtgtgcaagctcattcagggccttcagttgatttagcaatttttagtttacacttaacaggtgctgcttctatattaggatcaataaattttattacgactatttttaatatgagatgccctggaatgactttgcatcgtatgcctttatacgtatggtctgttttagttacttcatttttattagttatttctctgcctgttttaggaggggctattaccatgttgttaactgatcgaaattttaatactactttttttgacccagcaggaggtggtgatcctgttttatttcaacatttattt
>BK1BB1_2_848
attaagtagtattcaagcccattcaggaccttcggtagatttagctatttttagtttacatttatctggagctgcatctattttaggttcaattaattttattaccactatttttaacatgagagcacctggtatgacaatgcatagattaccgttatatgtatggtctgtattaattacctcttttttattagtattatctttaccagtgtttggtggagcgattaccatgttattaactgatcgtaactttaatacaagcttttatgatccagctggcggaggagatcctattttatatcaacatctattt
>BK1BB1_2_954
attaagtacaattacatcacattcaggtccagctgttgatttagctatttttagtttacatttatcaggagcagcatctatattagggtctataaattttataacgacagtatttaatatgagatgccctggtttagaaatgcatagacttcctttatttgtttgggccttattagttacttcttttttattattattatctttacctgtttttgctggcgctattactatgcttttaaccgatcgaaattttaatactactttttatgatccttctggtggtggagatcctgtgttatatcaacatttattt
>BK1BB1_2_1003
ttaagctctattggttcacattcaggtcctgctgttgatttagcaatttttagtttacatctgtctggtgctgcctctattctaggtgcaattaattttataactaccgtgtttaatatgcgatgtcccggtttatatatgcatagattgccactgtttgtttgggctttattagttacttcttttttattattattatctttacctgtttttgctggcgctattactatgcttttaaccgatcgaaattttaatactactttttatgatccttctggtggtggagatcctgtgttatatcaacatttattt
>BK1BB1_2_1043
tttaagtagtatacaagcacactctggtccttctgtagatctagcaatatttagtttacacttatcaggtgcggcatctattttaggttcaattaattttataactacaatatttaacatgagagctcctggaatgacaatgcatagattacctctttatgtttggtcagttttagtgacatcttttttattactattatcattaccagttttaggaggagcgattacaatgttattaacagatagaaactttagcacgacattttttgacccagcgggtggaggagatccagtgttgtaccaacacctattt
>BK1BB1_2_1071
attaagtacaattacatcacattcaggtccagctgttgatttagctatttttagtttacatttatcaggagcagcatctatattagggtctataaattttataacgacagtatttaatatgagatgccctggtttagaaatgcatagacttcctttatttgtttgggccttattagttacttcctttttattattattatctttacctgtttttgctggagcgattacaatgcttttaacagaccgaaattttaatactactttttatgatccatcagggggaggagaccctgttttatatcaacatttattt
>BK1BB1_2_1078
tttaagtagtattcaagctcattctggaccatctgtagatttagctatttttagtttacatttatctggagcttcttctattttaggttctattaattttattacaactattttaaacatgcgtttacctggtttatatatgcatagattacctttatatgtttgggctgtattaattacttcattcttattattattatcattaccagtatttggaggagctattacaatgttattaactgatagaaattttagtactactttttatgaccctgcaggaggaggtgaccctattttatatcaacatttattt
>BK1BB1_2_1137
attaagtagtattcaagcccattcaggaccttcagtagatttagctatttttagtttacatttatctggagctgcatctattttaggttcaattaattttattaccactatttttaacatgagagcacctggtatgacaatgcatagattaccgttatatgtatggtctgtattaattacctcttttttattagtattatctttaccagtgtttggtggagcgattaccatgttattaactgatcgtaactttaatacaagcttttatgatccagctggcggaggagatcctattttataccaacatctattt
>BK1BB1_2_1139
attaagtagtattcaagcacattctggtccagctgtggatcttgcaatttttagtttacatctttctggagctgcttcaattttaggttctataaattttattactactatatttaatatgagagcacctggtatgactatgcatagattacctttatatgtttggtctgtactagttacttcttttttacttttattatctcttcctgtattaggaggtgctattacaatgttattaacagatagaaattttagcacaactttttttgatccagcaggaggaggagaccctatcttgtatcaacatttgttt
>BK1BB1_2_1147
attaagtagtattcaagcccattcaggaccttcagtagatttagctatttttagtttacatttatctggagctgcatctattttaggttcaattaattttattaccactatttttaacatgagagcacctggtatgacaatgcatagattaccgttatatgtatggtctgtattaattacctcttttttattagtattatctttaccagtgtttggtggagcgattaccatgttattaactgatcgtaactttaatacgagcttttatgatccagctggcggaggagatcctattttatatcaacatctattt
>BK1BB1_2_1342
attaagtagtattcaagctcattcaggacctgctgttgatttagctatttttagtttacatttatctggagctgcttctattttaggatctattaactttattactactatctttaatatgagagcacctggactaactatgcatagattaccactatacgtatggtctgttcttgttacctctttcttacttgtattatcattacctgtattaggaggtgctattacaatgttattaactgatagaaactttagtactaccttttttgatcctgctggaggaggagatcctgtattataccaacatttattc
>BK1BB1_2_1394
attaagtacaattacatcacattcaggtccagctgttgatttagctatttttagtttacatttatcaggagcagcatctatattaggttctataaattttataacgacagtatttaatatgagatgccctggtttagaaatgcatagacttcctttatttgtttgggccttattagttacttcttttttattattattatctttacctgtttttgctggagcgattacaatgcttttaacagaccgaaattttaatactactttttatgatccatcagggggaggagaccctgttttatatcaacatttattt
>BK1BB1_2_1480
attaagtacaattacatcacattcaggtccagctgttgatttagctatttttagtttacatttatcaggagcagcatctatattagggtctataaattttataacgacagtatttaatatgagatgccctggtttagaaatgcatagacttcccttatttgtttgggccttattagttacttcttttttattattattatctttacctgtttttgctggagcgattacaatgcttttaacagaccgaaattttaatactactttttatgatccatcagggggaggagaccctgttttatatcaacatttattt
>BK1BB1_2_1594
attaagtacaattacatcacattcaggtccagctgttgatttagctacttttagtttacatttatcaggagcagcatctatattagggtctataaattttataacgacagtatttaatatgagatgccctggtttagaaatgcatagacttcctttatttgtttgggccttattagttacttcttttttattattattatctttacctgtttttgctggagcgattacaatgcttttaacagaccgaaattttaatactactttttatgatccatcagggggaggagaccctgttttatatcaacatttattt
>BK1BB1_2_1706
attaagtagtattcaagcccattcaggaccttcagtagatttagctatttttagtttacattcatctggagctgcatctattttaggttcaattaattttattaccactatttttaacatgagagcacctggtatgacaatgcatagattaccgttatatgtatggtctgtattaattacctcttttttattagtattatctttaccagtgtttggtggagcgattaccatgttattaactgatcgtaactttaatacaagcttttatgatccagctggcggaggagatcctattttatatcaacatctattt
>BK1BB1_2_2066
attaagtagtattcaagcccattcaggaccttcagtagatttagctatttttagtttacatttatctggagctgcatctattttaggttcaattaattttattaccactatttttaacatgagagcacctggtatgacaatgcatagattaccgttatatgtatggtctgtattaattacctcttttttattagtattatctttaccagtgtttggtggagcgattaccatgttattaactgatcgtaactttaatacaagcttttatgatccagctggcggaggagatcctatattctatcaacatttattt
>BK1BB1_2_2094
attaagtagtattcaagcccattcaggaccttcagtagatttagctatttttagtttacatttatctggagctgcatctattttaggttcaattaattttattaccactatttttaacatgagagcacctggtatgacaatgcatagattaccgttatatgtatggtctgtattaattacctcttttttattagtattatctttaccagcgtttggtggagcgattaccatgttattaactgatcgtaactttaatacaagcttttatgatccagctggcggaggagatcctattttatatcaacatctattt
>BK1BB1_2_2131
gttaagctctattggttcacattcaggtcctgctgttgatttagcaatttttagtttacatctgtctggtgctgcctctattctaggtgcaattaattttataactaccgtgtttaatatgcgatgtcccggtttatatatgcatagattgccactgtttgtttgggctttattagttacttcttttttattattattatctttacctgtttttgctggcgctattactatgcttttaaccgatcgaaattttaatactactttttacgatccttctggtggtggagatcctgtgttatatcaacatttattt
>BK1BB1_2_2135
gttaagctctattggttcacattcaggtcctgctgttgattcagcaatttttagtttacatctgtctggtgctgcctctattctaggtgcaattaattttataactaccgtgtttaatatgcgatgtcccggtttatatatgcatagattgccactgtttgtttgggctttattagttacttcttttttattattattatctttacctgtttttgctggcgctattactatgcttttaaccgatcgaaattttaatactactttttatgatccttctggtggtggagatcctgtgttatatcaacatttattt
>BK1BB1_2_2153
tttaagcagtgtgcaagctcattcagggccttcagtcgatttagcaatttttagtttacacttaacaggtgctgcttctatattaggatcaataaattttattacgactatttttaatatgagatgccctggaatgactttgcatcgtatgcctttatacgtatggtctgttttagttacttcatttttattagttatttctttgcctgttttaggaggggctattaccatgttgttaactgatcgaaattttaatactactttttttgacccagcaggaggtggtgatcctgttttatttcaacatttattt
>BK1BB1_2_2166
attaagtagtattcaagcccattcaggaccttcagtagatttagctatttttagtttacatttatctggagctgcatctattttaggttcaattaattttattaccactatttttaacatgagagcacctggtatgacaatgcatagattaccgttatatgtatggtctgtattaattacctcttttttattagtattatctttaccagtgtttggtggagcgattaccatgttattaactgatcgtaactttaatacaagcttttatgatccagctggcggaggagatcctatttcatatcaacatctattt
>BK1BB1_2_2280
gttaagctctattggttcacattcaggtcctgctgttgatttagcaatttttagtttacatctgtctggtgctgcctctattctaggtgcaattaattttataactaccgtgtttaatatgcgatgttccggtttatatatgcatagattgccactgtttgtttgggctttattagttacttcttttttattattattatctttacctgtttttgctggcgctattactatgcttttaaccgatcgaaattttaatactactttttatgatccttctggtggtggagatcctgtgttatatcaacatttattt
>BK1BB1_2_2377
attaagtacaattacatcacattcaggtccagctgttgatttagctatttttagtttacatttatcaggagcagcatctatattagggtctataaattttataacgacagtatttaatatgagatgccctggtttagaaatgcatagacttcctttatttgtttgggccttattagttacttcttttttattattattatctttacctgtttttgctggagcaattactatgttattaactgatcgtaattttaatactactttttacgacccttcaggcggtggtgatcctgtattatatcaacatctattt
>BK1BB1_3_25
gttaagctctattggttcacattcaggtcctgctgttgatttagcaatttttagtttacatctgtctggtgctgcctctattctaggtgcaattaattttataactaccgtgtttaatatgcgatgtcccggtttatatatgcatagattgccactgtttgtttgggctttattagttacttcttttttattattattatctttacctgtttttgctggcgctattactatgcttttaaccgatcgaaattttaatactactttttatgatccttctggtggtggagatcctgtgttatatcaacatttattt
>BK1BB1_3_38
tttaagcagtgtgcaagctcattcagggccttcagttgatttagcaatttttagtttacacttaacaggtgctgcttctatattaggatcaataaattttattacgactatttttaatatgagatgccctggaatgactttgcatcgtatgcctttatacgtatggtctgttttagttacttcatttttattagttatttctttgcctgttttaggaggggctattaccatgttgttaactgatcgaaattttaatactactttttttgacccagcaggaggtggtgatcctgttttatttcaacatttattt
>BK1BB1_3_123
attaagtagtattcaagcccattcaggaccttcagtagatttagctatttttagtttacatttatctggagctgcatctattttaggttcaattaattttattaccactatttttaacatgagagcacctggtatgacaatgcatagattaccgttatatgtatggtctgtattaattacctcttttttattagtattatctttaccagtgtttggtggagcgattaccatgttattaactgatcgtaactttaatacaagcttttatgatccagctggcggaggagatcctattttatatcaacatctattt
>BK1BB1_3_163
actatctagtgtacaagctcattcagggccttctattgatttagcaatttttagcttacacttatcaggagcagcatctattttaggagctattaactttattactactatctttaatatgagagcacctggtatgttaatgcatagattacctctatatgtatggtctatgttagtaacttctttcttattagtattatctttaccagttttagggggaggtattactatgttattaactgatagaaactttaatactactttctttgaccctgcaggaggaggagatcctattttatatcagcatttattc
>BK1BB1_3_269
attaagtacaattacatcacattcaggtccagctgttgatttagctatttttagtttacatttatcaggagcagcatctatattagggtctataaattttataacgacagtatttaatatgagatgccctggtttagaaatgcatagacttcctttatttgtttgggccttattagttacttcttttttattattattatctttacctgtttttgctggagcgattacaatgcttttaacagaccgaaattttaatactactttttatgatccatcagggggaggagaccctgttttatatcaacatttattc
>BK1BB1_3_328
attaagtagtattcaagctcattctggacctgctgtagatttagcaatttttagtttacatttatctggagctgcttctattttagggtctatcaactttattactactatttttaatatgagagcacctggactaactatgcatagattaccactatacgtatggtctgttcttgttacttcttttttacttgttttatcactacctgtattaggaggtgctattacaatgctattaactgatagaaattttagtactactttctttgatcctgctggaggaggagatcctgtattataccaacacttattc
>BK1BB1_3_349
attaagtagtgctcaagctcactcaggaccttctgttgatcttgctatttttagtttacatttatctggtgctgcttctattttaggttcaatcaatttcattactacaatttttaacatgcgtgcgcctggtcaatatttggaaagaatgcctttatatgtttggtctgttttaattacatcgtttttattattgttgtctttacctgttcttggtggtgcgattacaatgcttttaacagatagaaattttaatacaagtttctttgatcctgcaggaggtggtgatcctattttgtatcaacacttattt
>BK1BB1_3_362
ttaagtagtgctcaagctcactcaggaccttctgttgatcttgctatttttagtttacatttatctggtgctgcttctattttaggttcaatcaatttcattactacaatttttaacatgcgtgcgcctggtcaatatttggaaagaatgcctttatatgtttggtctgttttaattacatcgtttttattattgttgtctttacctgttcttggtggtgcgattacaatgcttttaacagatagaaattttaatacaagtttctttgatcctgcaggaggtggtgatcctattttgtatcaacacttattt
>BK1BB1_3_448
gttaagtagtattcaagcacattctggtccagctgtggatctggcaatttttagtttacatctttctggagctgcttcaattttaggttctataaattttattactactatatttaatatgagagcacctggtatgaccatgcatagattacctttatatgtttggtctgtactagttacttcttttttacttttattatctcttcctgtgttaggaggtgctattacaatgttattaacagatagaaattttagcacaactttttttgatccagcaggaggaggagaccctatcttatatcaacatttattc
>BK1BB1_3_528
attaagtacaattacatcacattcaggtccagctgttgatttagctatttttagtttacatttatcaggagcagcatctatattagggtctataaattttataacgacagtatttaatatgagatgccctggtttagaaatgcatagacttcctttatttgtttgggccttattagttacttcttttttattattattatctttacctgtttttgctggagcgattacaatgcttttaacagaccgaaattttaatactactttttatgatccatcagggggaggagaccctgttttatatcaacatttgttt
>BK1BB1_3_576
attaagtacaattacatcacattcaggtccagctgttgatttagctatttttagtttacatttatcaggagcagcatctatattagggtctataaattttataacgacagtatttaatatgagatgccctggtttagaaatgcatagacttcctttatttgtttgggccttattagttacttcttttttattattattatctttacctgtttttgctggagcgattacaatgcttttaacagaccgaaattttaatactactttttatgatccatcagggggaggagaccctgttttatatcaacatttatt
>BK1BB1_3_608
tttaagcagtgtgcaagctcattcagggccttcagttgatttagcaatttttagtttacacttaacaggtgctgcttctatattaggatcaataaattttattacgactatttttaatatgagatgccctggaatgactttgcatcgtatgcctttatacgtatggtctgttttagttacttcatctttattagttatttctttgcctgttttaggaggggctattaccatgttgttaactgatcgaaattttaatactactttttttgacccagcaggaggtggtgatcctgttttatttcaacatttattt
>BK1BB1_3_638
attaagtacaattacatcacattcaggtccagctgttgatttagctatttttagtttacatttatcgggagcagcatctatattagggtctataaattttataacgacagtatttaatatgagatgccctggtttagaaatgcatagacttcctttatttgtttgggccttattagttacttcttttttattattattatctttacctgtttttgctggagcgattacaatgcttttaacagaccgaaattttaatactactttttatgatccatcagggggaggagaccctgttttatatcaacatttattt
>BK1BB1_3_706
attaagtagtattcaagcccattcaggaccttcagtagatttagctatttttagtttacatttatctggagctgcatctattttaggttcaattaattttattaccactatttttaacatgagagcacctggtatgacaatgcatagattaccgttatatgtatggtctgtattaattacctcttttttattagtattatctttaccagtgtttggtggagcgattaccatgttattaactgatcgtaactttaatacaagcttttatgatccagccggcggaggagatcctattttatatcaacatctattt
>BK1BB1_3_788
attaagtacaattacatcacattcaggtccagctgttgatttagctatttttagtttacatttatcaggagcagcatctatattagggtctataaattttataacgacagtatttaatatgagatgccctggtttagaaatgcatagacttcctttatttgtttgggccttattagttacttcttttttattattattatctttacctgtttttgctggagcgattacaatgcttttaacagaccgaaattttaatactactttttatgatccatcagggggaggagaccctgttttatatcagcatttattt
>BK1BB1_3_897
attaagtagtattcaagcccattcaggaccttcagtagatttagctatttttagtttacatttatctggagctgcatctattttaggttcaattaattttattaccactatttttaacatgagagcacctggtatgacaatgcgtagattaccgttatatgtatggtctgtattaattacctcttttttattagtattatctttaccagtgtttggtggagcgattaccatgttattaactgatcgtaactttaatacaagcttttatgatccagctggcggaggagatcctattttatatcaacatctattt
>BK1BB1_3_944
attaagtacaattacatcacattcaggtccagctgttgatttagctatttttagtttacatttatcaggagcagcatctatattagggtctataaattttataacgacagtatttaatatgagatgccctggtttagaaatgcatagacttcctttatttgtttgggccttattagttacttcttttttattattattatctttacctgtttttgctggagcgattacaatgcttttaacagaccgaaattttaatactactttttatgatccatcagggggaggagaccctgttttatatcaacaccttttt
>BK1BB1_3_958
tttaagtagtatacaagcacactctggtccttctgtagatctagcaatatttagtttacacttatcaggtgcggcatctattttaggttcaattaattttataactacaatatttaacatgagagctcctggaatgacaatgcatagattacctctttatgtttggtcagttttagtgacatcttttttattactattatcattaccagttttaggaggagcgattacaatgttattaacagatagaaactttagcacgacattttttgacccagcgggtggaggagatccagtgttgtaccaacacctattt
>BK1BB1_3_1050
attaagtagtattcaagcacattctggtccagctgtggatcttgcaatttttagtttacatctttctggagctgcttcaattttaggttctataaattttattactactatatttaatatgagagcacctggtatgactatgcatagattacctttatatgtttggtctgtactagttacttcttttttacttttattatctcttcctgtattaggaggtgctattacaatgttattaacagatagaaattttagcacaactttttttgatccagcaggaggaggagaccctatcttgtatcaacatttgttt
>BK1BB1_3_1086
attaagtacaattacatcacattcaggtccagctgttgatttagctatttttagtttacatttatcaggagcagcatctatattagggtctataaattttataacgacagtatttaatatgagatgccctggtttagaaatgcatagacttcctttatttgtttgggccttattagttacttcttttttattattattatctttacctgtttttgctggagcgattacaatgcttttaacagaccgaaattttaatactactttttatgatcctgctggtggtggtgatcctgttttgtttcagcatttgttt
>BK1BB1_3_1336
gttaagctctattggttcacattcaggtcctgctgttgatttagcaatttttagtttacatctgtctggtgctgcctctattctaggtgcaattaattttataactaccgtgtttaatatgcgatgtcccggtttatatatgcatagattgcctctgtttgtttgggctttattagttacttcttttttattattattatctttacctgtttttgctggcgctattactatgcttttaaccgatcgaaattttaatactactttttatgatccttctggtggtggagatcctgtgttatatcaacatttattt
>BK1BB1_3_1415
ttaagtagtattcaagcccattcaggaccttcagtagatttagctatttttagtttacatttatctggagctgcatctattttaggttcaattaattttattaccactatttttaacatgagagcacctggtatgacaatgcatagattaccgttatatgtatggtctgtattaattacctcttttttattagtattatctttaccagtgtttggtggagcgattaccatgttattaactgatcgtaactttaatacaagcttttatgatccagctggcggaggagatcctattttatatcaacatctattt
>BK1BB1_3_1431
gttaagctctattggttcacattcaggtcctgctgttgatttagcaatttttagtttacatctgtctggtgctgcctctattctaggtgcaattaattttataactaccgtgtttaatatgcgatgtcccggtttatatatgcatagattgccactgtttgtttgggctttattagttacttcttttttattattattatctttacctgtttttgctggcgctattactatgcttttaaccgatcgaaattttaatactactttttatgatccttctggtggtggagatcctgtgttatatcaacaccttttt
>BK1BB1_3_1516
attaagtacaattacatcacattcaggtccagctgttgatttagctatttttagtttacatctatcaggagcagcatctatattagggtctataaattttataacgacagtatttaatatgagatgccctggtttagaaatgcatagacttcctttatttgtttgggccttattagttacttcttttttattattattatctttacctgtttttgctggagcgattacaatgcttttaacagaccgaaattttaatactactttttatgatccatcagggggaggagaccctgttttatatcaacatttattt
>BK1BB1_3_1662
tttaagcagtgtgcaagctcattcagggccttcagttgatttagcaatttttagtttacacttaacaggtgctgcttctatattaggatcaataaattttattacgactatttttaatatgagatgccctggaatgactttgcatcgtatgcctttatacgtatggtctgttttagttacttcatttttattagttatttctttgcctgttttaggaggggctattaccatgttgttaactgatcgaaattttaatactactttttttgacccagcagggggtggtgatcctgttttatttcaacatttattt
>BK1BB1_3_1676
attaagctctattggttcacattcaggtcctgctgttgatttagcaatttttagtttacatctgtctggtgctgcctctattctaggtgcaattaattttataactaccgtgtttaatatgcgatgtcccggtttatatatgcatagattgccactgtttgtttgggctttattagttacttcttttttattattattatctttacctgtttttgctggcgctattactatgcttttaaccgatcgaaattttaatactactttttatgatccttctggtggtggagatcctgtgttatatcaacatttattt
>BK1BB1_3_1719
attaagtacaattacatcacattcaggtccagctgttgatttagctatttttagtttacatttatcaggagcagcatctatattagggtctataaattttataacgacagtatttaatatgagatgccctggtttagaaatgcatagacttcctttatttgtttgggccttattagttacttcttttttattattattatctttacctgtttttgctggagcgattacaatgctttaacagaccgaaattttaatactactttttatgatccatcagggggaggagaccctgttttatatcaacatttattt
>BK1BB1_3_1789
attaagtagtattcaagcccattcaggaccttcagtagatttagctatttttagtttacatttatctggagctgcatctactttaggttcaattaattttattaccactatttttaacatgagagcacctggtatgacaatgcatagattaccgttatatgtatggtctgtattaattacctcttttttattagtattatctttaccagtgtttggtggagcgattaccatgttattaactgatcgtaactttaatacaagcttttatgatccagctggcggaggagatcctattttatatcaacatctattt
>BK1BB1_3_1868
attaagtagtattcaagcccattcaggaccttcagtagctttagctatttttagtttacatttatctggagctgcatctattttaggttcaattaattttattaccactatttttaacatgagagcacctggtatgacaatgcatagattaccgttatatgtatggtctgtattaattacctcttttttattagtattatctttaccagtgtttggtggagcgattaccatgttattaactgatcgtaactttaatacaagcttttatgatccagctggcggaggagatcctattttatatcaacatctattt
>BK1BB1_3_1930
gttaagttcaattacatcacattcaggtccagctgttgatttagctatttttagtttacatttatcaggagcagcatctatattagggtctataaattttataacgacagtatttaatatgagatgccctggtttagaaatgcatagacttcctttatttgtttgggccttattagttacttcttttttattattattatctttacctgtttttgctggagcgattacaatgcttttaacagaccgaaattttaatactactttttatgatccatcagggggaggagaccctgttttatatcaacatttattt
>BK1BB1_3_2010
gttaagctctattggttcacattcaggtcctgctgttgatttagcaatttttagtttacatctgtctggtgctgcctctattctaggtgcaattaattttataactaccgtgtttaatatgcgatgtcccggtttatatatgcatagattgccactgtttgtttgggctttattagttacttcttttttattattattatctttacctgtttttgctggcgctattactatgcttttaaccgatcgaaattttaatactactttttatgatccttctggtggtggagatcctgtgttatatcaacatttactt
>BK1BB1_3_2030
tttaagcagtgtgcaagctcattcagggccttcagttgatttagcaatttttagtttacacttaacaggtgctgcttctatactaggatcaataaattttattacgactatttttaatatgagatgccctggaatgactttgcatcgtatgcctttatacgtatggtctgttttagttacttcatttttattagttatttctttgcctgttttaggaggggctattaccatgttgttaactgatcgaaattttaatactactttttttgacccagcaggaggtggtgatcctgttttatttcaacatttattt
>BK1BB1_3_2040
gttaagctctattggttcacattcaggtcctgctgttgatttagcaatttttagtttacatctgtctggtgctgcctctattctaggtgcaattaattttataactaccgtgtttaatatgcgatgtcccggtttatatatgcatagattgccactgtttgtttgggctttattagttacttcttttttattattattatctttacctgtttttgccggcgctattactatgcttttaaccgatcgaaattttaatactactttttatgatccttctggtggtggagatcctgtgttatatcaacatttattt
>BK1BB1_3_2217
gttaagctctattggttcacattcaggtcctgctgttgatttagcaatttttagtttacatctgtctggtgctgcctctattctaggtgcaattaattttataactaccgtgtttaatatgcgatgtcccggtttatatatgcatagattgccactgtttgtttgggctttattagttacttcttttttattattattatctttacctgtttttgctggcgctattactatgcttttaaccgatcgaaattttaatactactttttatgatccttctggtggcggagatcctgtgttatatcaacatttattt
>BK1BB1_3_2295
actatctagtgtacaagctcattcagggccttctattgatttagcaatttttagcttacacttatcaggagcagcacctattttaggagctattaactttattactactatctttaatatgagagcacctggtatgttaatgcatagattacctctatatgtatggtctatgttagtaacttctttcttattagtattatctttaccagttttagggggaggtattactatgttattaactgatagaaactttaatactactttctttgaccctgcaggaggaggagatcctattttatatcagcatttattc
>BK1BB1_3_2311
attaagtacaattacatcacattcaggtccagctgttgatttagctatttttagtttacatttatcaggagcagcatctatattagggtctataaattttataacgacagtatttaatatgagatgccctggtttagaaatgcatagacttcctttatttgtttgggccttattagttacttcttttttattattattatctttacctgtttttgctggagcgattacaatgcttttaacagaccgaaattttaatactactttttatgatccggcaggcggaggtgatcctgtattgtatcaacatttgttt
>BK1BB1_3_2366
attaagtacaattacatcacattcaggtccagctgttgatttagctatttttagtttacatttatcaggagcagcatctatattagggtctataaattttataacgacagtatttaatatgagatgccctggtttagaaatgcatagacttcctttatttgtttgggccttattagttacttcttttttattattattatctttacctgtttttgctggagcgattacaatgcttttaacagaccgaaattttaatactactttttatgatccatcagggggaggagaccctgttttatatcagcatttgttt
>BK1BB1_4_34
tttaagcagtgtgcaagctcattcagggccttcagttgatttagcaatttttagtttacacttaacaggtgctgcttctatattaggatcaataaattttattacgactatttttaatatgagatgccctggaatgactttgcatcgtatgcctttatacgtatggtctgttttagttacttcatttttattagttatttctttgcctgttttaggaggggctattaccatgttgttaactgatcgaaattttaatactactttttttgacccagcaggaggtggtgatcctgttttatttcaacatttattt
>BK1BB1_4_54
actaagtagcattcaagctcattctggaccagcagtagacctagcaatttttagccttcatttatcgggagctgcttcaattttaggttcaattaacttcattacaacaatatttaatatgagagctcctggtcttacaatgcatagattaccattatatgtttggtctgtgttaattacatcttttttacttgtattatcactacctgttttaggaggagctattacaatgttattaacagacagaaattttagtacaactttttttgatcctgcaggaggaggagatccagtattatatcaacatctattt
>BK1BB1_4_99
attaagtagtattcaagcccattcaggaccttcagtagatttagctatttttagtttacatttatctggagctgcatctattttaggttcaattaattttattaccactatttttaacatgagagcacctggtatgacaatgcatagattaccgttatatgtatggtctgtattaattacctcttttttattagtattatctttaccagtgtttggtggagcgattaccatgttattaactgatcgtaactttaatacaagcttttatgatccagctggcggaggagatcctattttatatcaacatctattt
>BK1BB1_4_125
actatctagtgtacaagctcattcagggccttctattgatttagcaatttttagcttacacttatcaggagcagcatctattttaggagctattaactttattactactatctttaatatgagagcacctggtatgttaatgcatagattacctctatatgtatggtctatgttagtaacttctttcttattagtattatctttaccagttttagggggaggtattactatgttattaactgatagaaactttaatactactttctttgaccctgcaggaggaggagatcctattttatatcagcatttattc
>BK1BB1_4_201
cattaagtacaattacatcacattcaggtccagctgttgatttagctatttttagtttacatttatcaggagcagcatctatattagggtctataaattttataacgacagtatttaatatgagatgccctggtttagaaatgcatagacttcctttatttgtttgggccttattagttacttcttttttattattattatctttacctgtttttgctggagcgattacaatgcttttaacagaccgaaattttaatactactttttatgatccatcagggggaggagaccctgttttatatcaacatttattt
>BK1BB1_4_270
attaagtacaattacatcacattcaggtccagctgttgatttagctatttttagtttacatttatcaggagcagcatctatattagggtctataaattttataacgacagtatttaatatgaggtgccctggtttagaaatgcatagacttcctttatttgtttgggccttattagttacttcttttttattattattatctttacctgtttttgctggagcgattacaatgcttttaacagaccgaaattttaatactactttttatgatccatcagggggaggagaccctgttttatatcaacatttattt
>BK1BB1_4_325
attaagtacaattacatcacattcaggtccagctgttgatttagctatttttagtttacatttatcaggagcagcatctatattagggtctataaattttataacgacagtatttaatatgagatgccctggtttagaaatgcatagacttcctttatttgtttgggccttattagttacttcttttttattattattatctttacctgtttttgctggagcgattacaatgcttttaacagaccgaaattttaatactactttttatgatccatcagggggaggagaccctgttttatatcaacatttatt
>BK1BB1_4_404
attaagtacaattacatcacattcaggtccagctgttgatttagctatttttagtttacatttatcaggagcagcatctatattagggtctataaattttataacgacagtatttaatatgagatgccctggtttagaaatgcatagacttcctttatttgtttgggccttattagttacttcttttttattattattatctttacctgtttttgctggagcgattacaatgcttttaacagaccgaaattttaatactactttttatgatccatcagggggaggagaccctgttttatatcagcatttattt
>BK1BB1_4_410
tttaagcagtgtgcaagctcattcagggccttcagttgatttagcaatttttagtttacacttaacaggtgctgcttctatattaggatcaataaattttattacgactatttttaatatgagatgccctggaatgactttgcatcgtatgcctttatacgtatggtctgttttagttacttcatttttattagttatttctttgcctgttttaggaggggctattaccatgttgttaactgatcgaaattttaatactactttttttgacccagcaggaggtggtgatcctgttttatttcgacatttattt
>BK1BB1_4_493
attaagtacaattacatcacactcaggtccagctgttgatttagctatttttagtttacatttatcaggagcagcatctatattagggtctataaattttataacgacagtatttaatatgagatgccctggtttagaaatgcatagacttcctttatttgtttgggccttattagttacttcttttttattattattatctttacctgtttttgctggagcgattacaatgcttttaacagaccgaaattttaatactactttttatgatccatcagggggaggagaccctgttttatatcaacatttattt
>BK1BB1_5_27
gttaagctctattggttcacattcaggtcctgctgttgatttagcaatttttagtttacatctgtctggtgctgcctctattctaggtgcaattaattttataactaccgtgtttaatatgcgatgtcccggtttatatatgcatagattgccactgtttgtttgggctttattagttacttcttttttattattattatctttacctgtttttgctggcgctattactatgcttttaaccgatcgaaattttaatactactttttatgatccttctggtggtggagatcctgtgttatatcaacatttattt
>BK1BB1_5_41
tttaagcagtgtgcaagctcattcagggccttcagttgatttagcaatttttagtttacacttaacaggtgctgcttctatattaggatcaataaattttattacgactatttttaatatgagatgccctggaatgactttgcatcgtatgcctttatacgtatggtctgttttagttacttcatttttattagttatttctttgcctgttttaggaggggctattaccatgttgttaactgatcgaaattttaatactactttttttgacccagcaggaggtggtgatcctgttttatttcaacatttattt
>BK1BB1_5_142
attaagtagtattcaagcccattcaggaccttcagtagatttagctatttttagtttacatttatctggagctgcatctattttaggttcaattaattttattaccactatttttaacatgagagcacctggtatgacaatgcatagattaccgttatatgtatggtctgtattaattacctcttttttattagtattatctttaccagtgtttggtggagcgattaccatgttattaactgatcgtaactttaatacaagcttttatgatccagctggcggaggagatcctattttatatcaacatctattt
>BK1BB1_5_189
actatctagtgtacaagctcattcagggccttctattgatttagcaatttttagcttacacttatcaggagcagcatctattttaggagctattaactttattactactatctttaatatgagagcacctggtatgttaatgcatagattacctctatatgtatggtctatgttagtaacttctttcttattagtattatctttaccagttttagggggaggtattactatgttattaactgatagaaactttaatactactttctttgaccctgcaggaggaggagatcctattttatatcagcatttattc
>BK1BB1_5_332
attaagtacaattacatcacattcaggtccagctgttgatttagctatttttagtttacatttatcaggagcagcatctatattagggtctataaattttataacgacagtatttaatatgagatgccctggtttagaaatgcatagacttcctttatttgtttgggccttattagttacttcttttttattattattatctttacctgtttttgctggagcgattacaatgcttttaacagaccgaaattttaatactactttttatgatccatcagggggaggagaccctgttttatatcaacatttattc
>BK1BB1_5_370
cattaagtacaattacatcacattcaggtccagctgttgatttagctatttttagtttacatttatcaggagcagcatctatattagggtctataaattttataacgacagtatttaatatgagatgccctggtttagaaatgcatagacttcctttatttgtttgggccttattagttacttcttttttattattattatctttacctgtttttgctggagcgattacaatgcttttaacagaccgaaattttaatactactttttatgatccatcagggggaggagaccctgttttatatcaacatttattt
>BK1BB1_5_412
attaagtagtattcaagctcattctggacctgctgtagatttagcaatttttagtttacatttatctggagctgcttctattttagggtctatcaactttattactactatttttaatatgagagcacctggactaactatgcatagattaccactatacgtatggtctgttcttgttacttcttttttacttgttttatcactacctgtattaggaggtgctattacaatgctattaactgatagaaattttagtactactttctttgatcctgctggaggaggagatcctgtattataccaacacttattc
>BK1BB1_5_445
attaagtagtgctcaagctcactcaggaccttctgttgatcttgctatttttagtttacatttatctggtgctgcttctattttaggttcaatcaatttcattactacaatttttaacatgcgtgcgcctggtcaatatttggaaagaatgcctttatatgtttggtctgttttaattacatcgtttttattattgttgtctttacctgttcttggtggtgcgattacaatgcttttaacagatagaaattttaatacaagtttctttgatcctgcaggaggtggtgatcctattttgtatcaacacttattt
>BK1BB1_5_493
tttaagcagtgtgcaagctcattcagggccttcagttgatttagcaatttttagtttacacttaacaggtgctgcttctatattgggatcaataaattttattacgactatttttaatatgagatgccctggaatgactttgcatcgtatgcctttatacgtatggtctgttttagttacttcatttttattagttatttctttgcctgttttaggaggggctattaccatgttgttaactgatcgaaattttaatactactttttttgacccagcaggaggtggtgatcctgttttatttcaacatttattt
>BK1BB1_5_594
gttaagtagtattcaagcacattctggtccagctgtggatctggcaatttttagtttacatctttctggagctgcttcaattttaggttctataaattttattactactatatttaatatgagagcacctggtatgaccatgcatagattacctttatatgtttggtctgtactagttacttcttttttacttttattatctcttcctgtgttaggaggtgctattacaatgttattaacagatagaaattttagcacaactttttttgatccagcaggaggaggagaccctatcttatatcaacatttattc
>BK1BB1_5_601
attaagtacaattacatcacattcaggtccagctgttgatttagctatttttagtttacatttatcaggagcagcatctatattagggtctataaattttataacgacagtatttaatatgaggtgccctggtttagaaatgcatagacttcctttatttgtttgggccttattagttacttcttttttattattattatctttacctgtttttgctggagcgattacaatgcttttaacagaccgaaattttaatactactttttatgatccatcagggggaggagaccctgttttatatcaacatttattt
>BK1BB1_5_706
tttaagtagcgttcaagcgcattcaggaccagcggttgatttagcaatttttagtttacatttaacaggagcagcatcaattttaggctcaattaattttattactactatttttaatatgcgatgtaatggaatgactatgcatcgtttaccactgtttgtttggtcaattttaattacttcatttttattagttttttctttacctgtattaggtggagcaatcacaatgttattaactgatcgaaattttaatacaactttttttgatccagccggtggtggtgatcctattttatttcaacatttattt
>BK1BB1_5_729
attaagtacaattacatcacattcaggtccagctgttgatttagctatttttagtttacatttatcaggagcagcatctatattagggtctataaattttataacgacagtatttaatatgagatgccctggtttagaaatgcatagacttcctttatttgtttgggccttattagttacttcttttttattattattatctttacctgtttttgctggagcgattacaatgcttttaacagaccgaaattttaatactactttttatgatccatcagggggaggagaccctgttttatatcaacatttgttt
>BK1BB1_5_820
attaagtacaattacatcacattcaggtccagctgttgatttagctatttttagtttacatttatcaggagcagcatctatattagggtctataaattttataacgacagtatttaatatgagatgccctggtttagaaatgcatagacttcctttatttgtttgggccttattagttacttcttttttattattattatctttacctgtttttgctggagcgattacaatgcttttaacagaccgaaattttaatactactttttatgatccatcagggggaggagaccctgttttatatcaacatttatt
>BK1BB1_5_928
attaagtacaattacatcacattcaggtccagctgttgatttagctatttttagtttacatttatcgggagcagcatctatattagggtctataaattttataacgacagtatttaatatgagatgccctggtttagaaatgcatagacttcctttatttgtttgggccttattagttacttcttttttattattattatctttacctgtttttgctggagcgattacaatgcttttaacagaccgaaattttaatactactttttatgatccatcagggggaggagaccctgttttatatcaacatttattt
>BK1BB1_5_1079
gttaagctctattggttcacattcaggtcctgctgttgatttagcaatttttagtttacatctgtctggtgctgcctctattctaggtgcaattaattttataactaccgtgtttaatatgcgatgtcccggtttatatatgcatagattgccactgtttgtttgggctttattagttacttcttttttattattattatctttacctgtttttgctggcgctattactatgcttttaaccgatcgaaattttaatactacttttcatgatccttctggtggtggagatcctgtgttatatcaacatttattt
>BK1BB1_5_1098
attaagtacaattacatcacattcaggtccagctgttgatttagctatttttagtttacatttatcaggagcagcatctatattagggtctataaattttataacgacagtatttaatatgagatgccctggcttagaaatgcatagacttcctttatttgtttgggccttattagttacttcttttttattattattatctttacctgtttttgctggagcgattacaatgcttttaacagaccgaaattttaatactactttttatgatccatcagggggaggagaccctgttttatatcaacatttattt
>BK1BB1_5_1105
attaagtagtattcaagcccattcaggaccttcagtagatttagctatttttagtttacatttatctggagctgcatctattttaggttcaattaattttattaccactatttttaacatgagggcacctggtatgacaatgcatagattaccgttatatgtatggtctgtattaattacctcttttttattagtattatctttaccagtgtttggtggagcgattaccatgttattaactgatcgtaactttaatacaagcttttatgatccagctggcggaggagatcctattttatatcaacatctattt
>BK1BB1_5_1214
attaagtacaattacatcacattcaggtccagctgttgatttagctatttttagtttacatttatcaggagcagcatctatattagggtctataaattttataacgacagtatttaatatgagatgccctggtttagaaatgcatagacttcctttatttgtttgggccttattagttacttcttttttattattattatctttacctgtttttgctggagcgattacaatgcttttaacagaccgaaattttaatactactttttatgatccatcagggggaggagaccctgttttatatcagcatttattt
>BK1BB1_5_1394
attaagtacaattacatcacattcaggtccagctgttgatttagctatttttagtttacatttatcaggagcagcatctatattagggtctataaattttataacgacagtatttaatatgagatgccctggtttagaaatgcatagacttcctttatttgtttgggccttattagttacttcttttttattattattatctttacctgtttttgctggcgctattactatgcttttaaccgatcgaaattttaatactactttttatgatccttctggtggtggagatcctgtgttatatcaacatttattt
>BK1BB1_5_1528
attaagtacaattacatcacattcaggtccagctgttgatttagctatttttagtttacatttatcaggagcagcatctatattagggtctataaattttataacgacagtatttaatatgagatgccctggtttagaaatgcatagacttcctttatttgtttgggccttattagttacttcttttttattattattatctttacctgtttttgctggagcgattacaatgcttttaacagaccgaaattttaatactactttttatgatccatcagggggaggagaccctgttttatatcaacaccttttt
>BK1BB1_5_1567
tttaagtagtatacaagcacactctggtccttctgtagatctagcaatatttagtttacacttatcaggtgcggcatctattttaggttcaattaattttataactacaatatttaacatgagagctcctggaatgacaatgcatagattacctctttatgtttggtcagttttagtgacatcttttttattactattatcattaccagttttaggaggagcgattacaatgttattaacagatagaaactttagcacgacattttttgacccagcgggtggaggagatccagtgttgtaccaacacctattt
>BK1BB1_5_1640
attaagtacaattacatcacattcaggtccagctgttgatttagctatttttagtttacatttatcaggagcagcatctatattagggtctataaattttataacgacagtatttaatatgagatgccctggtttagaaatgcatagacttcctttatttgtttgggccttattagttacttcctttttattattattatctttacctgtttttgctggagcgattacaatgcttttaacagaccgaaattttaatactactttttatgatccatcagggggaggagaccctgttttatatcaacatttattt
>BK1BB1_5_1656
actaagtagtatacaagcacattctggaccttcaatagatttagcaatttttagtcttcatttatctggagcagcttctattttaggatcaattaattttattgtaactatatttaatatgagagcacctggtattgctatgcatagattacctttatatgtatggtcagtattagtaacttcatttttacttgttttatctttaccagtattaggaggaggtattactatgttattaactgatagaaattttaacactagtttttttgaccctgcaggaggaggagatcctgtattataccaacatttattt
>BK1BB1_5_1657
tttaagtagtattcaagctcattctggaccatctgtagatttagctatttttagtttacatttatctggagcttcttctattttaggttctattaattttattacaactattttaaacatgcgtttacctggtttatatatgcatagattacctttatatgtttgggctgtattaattacttcattcttattattattatcattaccagtatttggaggagctattacaatgttattaactgatagaaattttagtactactttttatgaccctgcaggaggaggtgaccctattttatatcaacatttattt
>BK1BB1_5_1721
attaagtacaattacatcacactcaggtccagctgttgatttagctatttttagtttacatttatcaggagcagcatctatattagggtctataaattttataacgacagtatttaatatgagatgccctggtttagaaatgcatagacttcctttatttgtttgggccttattagttacttcttttttattattattatctttacctgtttttgctggagcgattacaatgcttttaacagaccgaaattttaatactactttttatgatccatcagggggaggagaccctgttttatatcaacatttattt
>BK1BB1_5_1737
tttaagcagtgtgcaagctcattcagggccttcagttgatttagcaatttttagtttacacttaacaggtgctgcttctatattaggatcaataaattttattacgactatttttaatatgagatgccctggaatgactttgcatcgtatgcctttatacgtatggtctgttttagttacttcatttttattagttatttctttgcctgttttaggaggggctattaccatgttgttaactgatcgaaattttaatactactttttttgacccagcaggaggtggtgatcctgttttatctcaacatttattt
>BK1BB1_5_1750
attaagtacaattacatcacattcaggtccagctgttgatttagctatttttagtttacatttatcaggagcagcatctatattagggtctataaattttataacgacagtatttaatatgagatgccctggtttagaaatgcatagacttcctttatttgtttgggccttattagttacttcttttttattattattatctttacctgtttttgctggagcgattacgatgcttttaacagaccgaaattttaatactactttttatgatccatcagggggaggagaccctgttttatatcaacatttattt
>BK1BB1_5_1769
attaagtacaattacatcacattcaggtccagctgttgatttagctatttttagtttacatttatcaggagcagcatctatattagggtctataaattttataacgacagtatttaatatgagatgccctggtttagaaatgcatagacttcctttatttgtttgggccttattagttacttcttttttattattattatctttacctgtttttgctggagcgattacaatgcctttaacagaccgaaattttaatactactttttatgatccatcagggggaggagaccctgttttatatcaacatttattt
>BK1BB1_5_1781
attaagtagtattcaagcacattctggtccagctgtggatcttgcaatttttagtttacatctttctggagctgcttcaattttaggttctataaattttattactactatatttaatatgagagcacctggtatgactatgcatagattacctttatatgtttggtctgtactagttacttcttttttacttttattatctcttcctgtattaggaggtgctattacaatgttattaacagatagaaattttagcacaactttttttgatccagcaggaggaggagaccctatcttgtatcaacatttgttt
>BK1BB1_5_1785
attaagtagtattcaagcccattcaggaccttcagtagatttagctatttttagtttacacttatctggagctgcatctattttaggttcaattaattttattaccactatttttaacatgagagcacctggtatgacaatgcatagattaccgttatatgtatggtctgtattaattacctcttttttattagtattatctttaccagtgtttggtggagcgattaccatgttattaactgatcgtaactttaatacaagcttttatgatccagctggcggaggagatcctattttatatcaacatctattt
>BK1BB1_5_1851
gttaagttcaatcttagctcactcaggaccatcagtagatttagctatttttagtttacatctgtctggtgctgcctctattctaggtgcaattaattttataactaccgtgtttaatatgcgatgtcccggtttatatatgcatagattgccactgtttgtttgggctttattagttacttcttttttattattattatctttacctgtttttgctggcgctattactatgcttttaaccgatcgaaattttaatactactttttatgatccttctggtggtggagatcctgtgttatatcaacatttattt
>BK1BB1_5_1859
gttaagctctattggttcacattcaggtcctgctgttgatttagcaatttttagtttacatctgtctggtgctgcctctattctaggtgcaattaattttataactaccgtgtttaatatgcgatgtcccggtttatatatgcatagattgccactgtttgtttgggctttattagttacttcttttttattattattatctttacctgtttttgctggagcgattacaatgcttttaacagaccgaaattttaatactactttttatgatccatcagggggaggagaccctgttttatatcaacatttattt
>BK1BB1_5_1917
attaagtagtatacaagcacattctggaccatctattgacttagcaatttttagccttcatttatctggagcagcctctattttaggatctattaattttatagtaactatatttaatatgagagctccaggaattgctatgcatagattacctttatacgtatggtctgttttagttacttcattcttacttgtattatctttacctgtattaggaggaggaattactatgttattaactgatagaaattttaacactagtttctttgatccagctggtggtggtgatcctgtattatatcaacatttattc
>BK1BB1_5_2017
attaagtacaattacatcacattcaggtccagctgttgatttagctatttttagtttacatttatcaggagcagcatctatattagggtctataaattttataacgacagtatttaatatgagatgccctggtttagaaatgcatagacttcctttatttgtttgggccttattagttacttcttttttattattattatctttacctgtttttgctggagcgattacaatgctttcaacagaccgaaattttaatactactttttatgatccatcagggggaggagaccctgttttatatcaacatttattt
>BK1BB1_5_2146
attaagtagtattcaagctcattcaggacctgctgttgatttagctatttttagtttacatttatctggagctgcttctattttaggatctattaactttattactactatctttaatatgagagcacctggactaactatgcatagattaccactatacgtatggtctgttcttgttacctctttcttacttgtattatcattacctgtattaggaggtgctattacaatgttattaactgatagaaactttagtactaccttttttgatcctgctggaggaggagatcctgtattataccaacatttattc
>BK1BB1_5_2165
gttaagtagtattcaagcccattcaggaccttcagtagatttagctatttttagtttacatttatctggagctgcatctattttaggttcaattaattttattaccactatttttaacatgagagcacctggtatgacaatgcatagattaccgttatatgtatggtctgtattaattacctcttttttattagtattatctttaccagtgtttggtggagcgattaccatgttattaactgatcgtaactttaatacaagcttttatgatccagctggcggaggagatcctattttatatcaacatctattt
>BK1BB1_5_2168
attaagtagtattcaagcccattcaggaccttcagtagatttagctatttttagtttacatttatctggagctgcatctattttaggttcaattaattttattaccactatttttaacatgagagcacctggtatgacaatgcatagattaccgttatacgtatggtctgtattaattacctcttttttattagtattatctttaccagtgtttggtggagcgattaccatgttattaactgatcgtaactttaatacaagcttttatgatccagctggcggaggagatcctattttatatcaacatctattt
>BK1BB1_5_2237
atcaagtagtattcaagcccattcaggaccttcagtagatttagctatttttagtttacatttatctggagctgcatctattttaggttcaattaattttattaccactatttttaacatgagagcacctggtatgacaatgcatagattaccgttatatgtatggtctgtattaattacctcttttttattagtattatctttaccagtgtttggtggagcgattaccatgttattaactgatcgtaactttaatacaagcttttatgatccagctggcggaggagatcctattttatatcaacatctattt
>BK1BB1_5_2263
attaagtacaattacatcacattcaggtccagctgttgatttagctatttttagtttacatttatcaggagcagcatctatattagggtctataaattttataacgacagtatttaatatgagatgccctggtttagaaatgcatagacttcctttatttgtttgggccttattagttacttcttttttattattactatctttacctgtttttgctggagcgattacaatgcttttaacagaccgaaattttaatactactttttatgatccatcagggggaggagaccctgttttatatcaacatttattt
>BK1BB1_5_2540
attaagtagtattcaagcccattcaggaccttcagtagatttagctatttttagtttacatttatctggagctgcatctattttaggttcaattaattttattaccactatttttaacatgagagcacctggtatgacaatgcatagattaccgttatatgtatggtctgtattaattacctctttttattagtattatctttaccagtgtttggtggagcgattaccatgttattaactgatcgtaactttaatacaagcttttatgatccagctggcggaggagatcctattttatatcaacatctattt
>BK1BB1_5_2564
ttaagtagtattcaagcccattcaggaccttcagtagatttagctatttttagtttacatttatctggagctgcatctattttaggttcaattaattttattaccactatttttaacatgagagcacctggtatgacaatgcatagattaccgttatatgtatggtctgtattaattacctcttttttattagtattatctttaccagtgtttggtggagcgattaccatgttattaactgatcgtaactttaatacaagcttttatgatccagctggcggaggagatcctattttatatcaacatctattt
>BK1BB1_5_2728
attaagtacaattacatcacattcaggtccagctgttgatttagctatttttagtttacatttatcaggagcagcatctatattagggtctataaattttataacgacagtatttaatatgagatgccctggtttagaaatgcatagacttcctttatttgtttgggccttattagttacttcttttttattattattatctttacctgtttttgctggagcgattacaatgcttttaacagaccgaaattttaatactactttttatgatccatcagggggaggagaccctgttctatatcaacatttattt
>BK1BB1_5_2756
attaagtacaattacatcacattcaggtccagctgttgatttagctatttttagtttacatttatcaggagcagcatctatactagggtctataaattttataacgacagtatttaatatgagatgccctggtttagaaatgcatagacttcctttatttgtttgggccttattagttacttcttttttattattattatctttacctgtttttgctggagcgattacaatgcttttaacagaccgaaattttaatactactttttatgatccatcagggggaggagaccctgttttatatcaacatttattt
>BK1BB1_5_2784
gttaagctctattggttcacattcaggtcctgctgttgatttagcaatttttagtttacatctgtctggtgctgcctctattctaggtgtaattaattttataactaccgtgtttaatatgcgatgtcccggtttatatatgcatagattgccactgtttgtttgggctttattagttacttcttttttattattattatctttacctgtttttgctggcgctattactatgcttttaaccgatcgaaattttaatactactttttatgatccttctggtggtggagatcctgtgttatatcaacatttattt
>BK1BB1_5_3112
tttaagtagtattcaagctcattcaggaccttctgtagatttagctatttttagcttacatctttcaggtgcagcgtcaatattaggatcaattaattttattacgacaatatttaatatgagagcacccggtatgactatgcatagattaccattatatgtttggtctgttttagtcacttcttttttattacttttatctttacctgttttaggaggtgcgattactatgttgttaacagatagaaattttagcaccactttttttgatcctgcaggagggggagatccagtattatatcaacatttattt
>BK1BB1_5_3160
attaagtagtgctcaagctcactcaggaccttctgttgatcttgctatttttagtttacatttatctggtgctgcttctattttaggttcaatcaatttcattactacaatttttaacatgcgtgcgcctggtcaatatttggaaagaatgcctttatatgtttggtctgttttaattacatcgtttttattattgttgtctttacctgttcttggtggtgcgatcacaatgcttttaacagatagaaattttaatacaagtttctttgatcctgcaggaggtggtgatcctattttgtatcaacacttattt
>BK1BB1_5_3229
attaagtagtattcaagcccattcaggaccttcagtagatttagctatttttagtttacatttatctggagctgcatctattttaggttcaattaattttattaccactatttttaacatgagagcacctggtatgacaatgcatagattaccgttatttgtatggtctgtattaattacctcttttttattagtattatctttaccagtgtttggtggagcgattaccatgttattaactgatcgtaactttaatacaagcttttatgatccagctggcggaggagatcctattttatatcaacatctattt
>BK1BB1_5_3249
attaagcagtgtgcaagctcattcagggccttcagttgatttagcaatttttagtttacacttaacaggtgctgcttctatattaggatcaataaattttattacgactatttttaatatgagatgccctggaatgactttgcatcgtatgcctttatacgtatggtctgttttagttacttcatttttattagttatttctttgcctgttttaggaggggctattaccatgttgttaactgatcgaaattttaatactactttttttgacccagcaggaggtggtgatcctgttttatttcaacatttattt
>BK1BB1_5_3398
attaagtacaattacatcacattcaggtccagctgttgatttagctatttttagtttacatttatcaggagcagcatctatattagggtctataaattttataacgacagtatttaatatgagatgccctgatttagaaatgcatagacttcctttatttgtttgggccttattagttacttcttttttattattattatctttacctgtttttgctggagcgattacaatgcttttaacagaccgaaattttaatactactttttatgatccatcagggggaggagaccctgttttatatcaacatttattt
>BK1BB1_5_3566
attaagtagtattcaagcccattcgggaccttcagtagatttagctatttttagtttacatttatctggagctgcatctattttaggttcaattaattttattaccactatttttaacatgagagcacctggtatgacaatgcatagattaccgttatatgtatggtctgtattaattacctcttttttattagtattatctttaccagtgtttggtggagcgattaccatgttattaactgatcgtaactttaatacaagcttttatgatccagctggcggaggagatcctattttatatcaacatctattt
>BK1BB1_5_3669
attaagtagtattcgagcccattcaggaccttcagtagatttagctatttttagtttacatttatctggagctgcatctattttaggttcaattaattttattaccactatttttaacatgagagcacctggtatgacaatgcatagattaccgttatatgtatggtctgtattaattacctcttttttattagtattatctttaccagtgtttggtggagcgattaccatgttattaactgatcgtaactttaatacaagcttttatgatccagctggcggaggagatcctattttatatcaacatctattt
>BK1BB1_5_3672
gttaagctctattggttcacattcaggtcctgctgttgatttagcaatttttagtttacatctgtctggtgctgcctctattctaggtgcaattaattttataactaccgtgtttaatatgcgatgtcccggtttatatatgcatagattgccactgtttgtttgggctttattagttacttctttttttttattattatctttacctgtttttgctggcgctattactatgcttttaaccgatcgaaattttaatactactttttatgatccttctggtggtggagatcctgtgttatatcaacatttattt
>BK1BB1_5_3824
attaagtagtattcaagcccattcaggaccttcagtagatttagctatttttagtttacatttatctggagctgcatctattttaggttcaattaattttattaccactatttttaacatgagagcacctggtatgacaatgcatagattaccgttatatgtatggtctgtattaattacctcttttttattagtattatctttaccagtgtttggtggaacgattaccatgttattaactgatcgtaactttaatacaagcttttatgatccagctggcggaggagatcctattttatatcaacatctattt
>BK1BB1_5_3880
gttaagctctattggttcacattcaggtcctgccgttgatttagcaatttttagtttacatctgtctggtgctgcctctattctaggtgcaattaattttataactaccgtgtttaatatgcgatgtcccggtttatatatgcatagattgccactgtttgtttgggctttattagttacttcttttttattattattatctttacctgtttttgctggcgctattactatgcttttaaccgatcgaaattttaatactactttttatgatccttctggtggtggagatcctgtgttatatcaacatttattt
>BK1BB1_5_4044
gttaagctctattggttcacattcaggtcctgctgttgatttagcaatttttagtttacatctgtctggtgctgcctctattctaggtgcaattaattttataactaccgtgtttaatatgcgatgtcccggtttatatatgcatagattgccactgtttgtttgggctttattagttacttcttttttattattattatctttacctgtattcggaggagctattacaatgctactaacggatagaaattttaatacatctttttatgatccggcaggcggaggtgatcctgtattgtatcaacatttgttt
>BK1BB1_5_4053
attaagtagtgctcaagctcactcaggaccttctgttgatcttgctatttttagtttacatttatctggtgctgcttctattttaggttcaatcaatttcattactacaatttttaacatgcgtgcgcctggtcaatatttggaaagaatgcctttatatgtttggtctgttttaattacatcgtttttattattgttgtctttacctgttcttggtggtgcgattacaatgcttttaacagatagaaattttaatacaagtttctttgatcctgcaggaggcggtgatcctattttgtatcaacacttattt
>BK1BB1_5_4272
attaagtagtattcaagcccattcaggaccttcagtagatttagctatttttagtttacatttatctggagctgcatctattttaggttcaattaattttattaccactatttttaacatgagagcacctggtatgacaatgcatagattaccgttatatgtatggtctgtattaattacctcttttttattagtattatctttaccagtgtttggtggagcgattaccatgttattaactgatcgtaactttaatacaagcttttatgatccagctggcggaggagatcctattttatatcaacacttattt
>BK1BB1_5_4413
attaagtagtattcaagcccatccaggaccttcagtagatttagctatttttagtttacatttatctggagctgcatctattttaggttcaattaattttattaccactatttttaacatgagagcacctggtatgacaatgcatagattaccgttatatgtatggtctgtattaattacctcttttttattagtattatctttaccagtgtttggtggagcgattaccatgttattaactgatcgtaactttaatacaagcttttatgatccagctggcggaggagatcctattttatatcaacatctattt
>BK1BB1_5_4436
attaagtagtgtacaagcacattcaggaccttcagttgatttagctatctttagcttacatttaaatggtgcagcttctattttaggtgcaataaattttattacaactatttttaatatgagagctccaggtatgacaatgcatagactaccattatttgtatgagcagtattaataacagcagttttattattattatcattaccagtattagcaggaggaattacaatgttattaacagatagaaactttaatacttcattctttgatccagcaggaggaggagatcctatattatatcaacatttattt
>BK1BB1_5_4485
attaagtagtattcaagcccattcaggaccttcagtagatttagctatttttagtttacatttatctggagctgcatctattttaggttcaattaattttattaccactatttttaacatgagagcacctggtatgacaatgcatagattaccgttatatgtatggtctgtattaattacctcttttttattagtattatctttaccagtgtttggtggagcgattaccatgttactaactgatcgtaactttaatacaagcttttatgatccagctggcggaggagatcctattttatatcaacatctattt
>BK1BB1_5_4627
attaagtacaattacatcacattcaggtccagctgttgatttagctatttttagtttacatttatcaggagcagcatctatattagggtctataaattttataacgacagtatttaatatgagatgccctggtttagaaatgcatagacttcctttatttgtttgggccttattagttacttcttttttattattattatctttacctgtttttgctggagcgattacaatgcttttaacagaccgaaattttaatactactttttatgatccggcaggcggaggtgatcctgtattgtatcaacatttgttt
>BK1BB1_5_4803
attaagtagtattcaagcccattcaggaccttcagtagatttagctatttttagtttacatttatctggagctgcatctattttaggttcaattaattttattaccactatttttaacatgagagcacctggtatgacaatgcatagattaccgttatatgtatggtctgtattaattacctcttttttattagtattatctttacctgtattcggaggagctattacaatgctactaacggatagaaattttaatacatctttttatgatccggcaggcggaggtgatcctgtattgtatcaacatttgttt
>BK1BC1_1_26
gttaagctctattggttcacattcaggtcctgctgttgatttagcaatttttagtttacatctgtctggtgctgcctctattctaggtgcaattaattttataactaccgtgtttaatatgcgatgtcccggtttatatatgcatagattgccactgtttgtttgggctttattagttacttcttttttattattattatctttacctgtttttgctggcgctattactatgcttttaaccgatcgaaattttaatactactttttatgatccttctggtggtggagatcctgtgttatatcaacatttattt
>BK1BC1_1_39
tttaagcagtgtgcaagctcattcagggccttcagttgatttagcaatttttagtttacacttaacaggtgctgcttctatattaggatcaataaattttattacgactatttttaatatgagatgccctggaatgactttgcatcgtatgcctttatacgtatggtctgttttagttacttcatttttattagttatttctttgcctgttttaggaggggctattaccatgttgttaactgatcgaaattttaatactactttttttgacccagcaggaggtggtgatcctgttttatttcaacatttattt
>BK1BC1_1_61
actaagtagcattcaagctcattctggaccagcagtagacctagcaatttttagccttcatttatcgggagctgcttcaattttaggttcaattaacttcattacaacaatatttaatatgagagctcctggtcttacaatgcatagattaccattatatgtttggtctgtgttaattacatcttttttacttgtattatcactacctgttttaggaggagctattacaatgttattaacagacagaaattttagtacaactttttttgatcctgcaggaggaggagatccagtattatatcaacatctattt
>BK1BC1_1_143
attaagtagtattcaagcccattcaggaccttcagtagatttagctatttttagtttacatttatctggagctgcatctattttaggttcaattaattttattaccactatttttaacatgagagcacctggtatgacaatgcatagattaccgttatatgtatggtctgtattaattacctcttttttattagtattatctttaccagtgtttggtggagcgattaccatgttattaactgatcgtaactttaatacaagcttttatgatccagctggcggaggagatcctattttatatcaacatctattt
>BK1BC1_1_204
actatctagtgtacaagctcattcagggccttctattgatttagcaatttttagcttacacttatcaggagcagcatctattttaggagctattaactttattactactatctttaatatgagagcacctggtatgttaatgcatagattacctctatatgtatggtctatgttagtaacttctttcttattagtattatctttaccagttttagggggaggtattactatgttattaactgatagaaactttaatactactttctttgaccctgcaggaggaggagatcctattttatatcagcatttattc
>BK1BC1_1_302
attaagttctataagttcgcattctggaccagcagtagatttagcaatttttagtttacatttatctggcgcagcctctattttaggtgctataaattttataactactgtatttaatatgagatgtcctggattagatatgcatcgtcttccattatttgtttggtcattattagttacatcttttttattattattatctttacctgtttttgctggagcaattactatgttattaactgatcgtaattttaatactactttttacgacccttcaggcggtggtgatcctgtattatatcaacatctattt
>BK1BC1_1_314
attaagtacaattacatcacattcaggtccagctgttgatttagctatttttagtttacatttatcaggagcagcatctatattagggtctataaattttataacgacagtatttaatatgagatgccctggtttagaaatgcatagacttcctttatttgtttgggccttattagttacttcttttttattattattatctttacctgtttttgctggagcgattacaatgcttttaacagaccgaaattttaatactactttttatgatccatcggggggaggagaccctgttttatatcaacatttattt
>BK1BC1_1_383
attaagtacaattacatcacattcaggtccagctgttgatttagctatttttagtttacatttatcaggagcagcatctatattagggtctataaattttataacgacagtatttaatatgagatgccctggtttagaaatgcatagacttcctttatttgtttgggccttattagttacttcttttttattattattatctttacctgtttttgctggagcgattacaatgcttttaacagaccgaaattttaatactactttttatgatccatcagggggaggagaccctgttttatatcaacatttattc
>BK1BC1_1_426
cattaagtacaattacatcacattcaggtccagctgttgatttagctatttttagtttacatttatcaggagcagcatctatattagggtctataaattttataacgacagtatttaatatgagatgccctggtttagaaatgcatagacttcctttatttgtttgggccttattagttacttcttttttattattattatctttacctgtttttgctggagcgattacaatgcttttaacagaccgaaattttaatactactttttatgatccatcagggggaggagaccctgttttatatcaacatttattt
>BK1BC1_1_427
attaagtagtattcaagcccattcaggaccttcagtagatttagctatttttagtttacctttatctggagctgcatctattttaggttcaattaattttattaccactatttttaacatgagagcacctggtatgacaatgcatagattaccgttatatgtatggtctgtattaattacctcttttttattagtattatctttaccagtgtttggtggagcgattaccatgttattaactgatcgtaactttaatacaagcttttatgatccagctggcggaggagatcctattttatatcaacatctattt
>BK1BC1_1_480
attaagtagtattcaagctcattctggacctgctgtagatttagcaatttttagtttacatttatctggagctgcttctattttagggtctatcaactttattactactatttttaatatgagagcacctggactaactatgcatagattaccactatacgtatggtctgttcttgttacttcttttttacttgttttatcactacctgtattaggaggtgctattacaatgctattaactgatagaaattttagtactactttctttgatcctgctggaggaggagatcctgtattataccaacacttattc
>BK1BC1_1_704
gttaagtagtattcaagcacattctggtccagctgtggatctggcaatttttagtttacatctttctggagctgcttcaattttaggttctataaattttattactactatatttaatatgagagcacctggtatgaccatgcatagattacctttatatgtttggtctgtactagttacttcttttttacttttattatctcttcctgtgttaggaggtgctattacaatgttattaacagatagaaattttagcacaactttttttgatccagcaggaggaggagaccctatcttatatcaacatttattc
>BK1BC1_1_712
attaagtacaattacatcacattcaggtccagctgttgatttagctatttttagtttacatttatcaggagcagcatctatattagggtctataaattttataacgacagtatttaatatgaggtgccctggtttagaaatgcatagacttcctttatttgtttgggccttattagttacttcttttttattattattatctttacctgtttttgctggagcgattacaatgcttttaacagaccgaaattttaatactactttttatgatccatcagggggaggagaccctgttttatatcaacatttattt
>BK1BC1_1_760
actatctagtgtacaagctcattcagggccttctattgatttagcaatttttagcttacacttatcaggagcagcatctattttaggagctattaactttattactactatctttaatatgagagcacctggtatgttaatgcatagattacctctatatgtatggtctatgttagtaacttctttcttattagtattatctttaccagttttagggggaggtattactatgttattaactgatagaaactttaatactactttctttgaccctgcaggaggaggagatcctattttatatcggcatttattc
>BK1BC1_1_865
attaagtacaattacatcacattcaggtccagctgttgatttagctatttttagtttacatttatcaggagcagcatctatattagggtctataaattttataacgacagtatttaatatgagatgccctggtttagaaatgcatagacttcctttatttgtttgggccttattagttacttcttttttattattattatctttacctgtttttgctggagcgattacaatgcttttaacagaccgaaattttaatactactttttatgatccatcagggggaggagaccctgttttatatcaacatttgttt
>BK1BC1_1_964
attaagtacaattacatcacattcaggtccagctgttgatttagctatttttagtttacatttatcaggagcagcatctatattagggtctataaattttataacgacagtatttaatatgagatgccctggtttagaaatgcatagacttcctttatttgtttgggccttattagttacttcttttttattattattatctttacctgtttttgctggagcgattacaatgcttttaacagaccgaaattttaatactactttttatgatccatcagggggaggagaccctgttttatatcaacatttatt
>BK1BC1_1_965
ctttaagcagtgtgcaagctcattcagggccttcagttgatttagcaatttttagtttacacttaacaggtgctgcttctatattaggatcaataaattttattacgactatttttaatatgagatgccctggaatgactttgcatcgtatgcctttatacgtatggtctgttttagttacttcatttttattagttatttctttgcctgttttaggaggggctattaccatgttgttaactgatcgaaattttaatactactttttttgacccagcaggaggtggtgatcctgttttatttcaacatttattt
>BK1BC1_1_1006
tttaagcagtgtgcaagctcattcagggccttcagttgatttagcaatttttagtttacacttaacaggtgctgcttctatattaggatcaataaattttattacgactatttttaatatgagatgccctggaatgactttgcatcgtatgcctttatacgtatggtctgttttagttacttcatttttattagttatttctctgcctgttttaggaggggctattaccatgttgttaactgatcgaaattttaatactactttttttgacccagcaggaggtggtgatcctgttttatttcaacatttattt
>BK1BC1_1_1203
attaagtacaattacatcacattcaggtccagctgttgatttagctatttttagtttacatttatcaggagcagcatctatattagggtctataaattttataacgacagtatttaatatgagatgccctggtttagaaatgcatagacttcctttatttgtttgggccttattagttacttcttttttattattattatccttacctgtttttgctggagcgattacaatgcttttaacagaccgaaattttaatactactttttatgatccatcagggggaggagaccctgttttatatcaacatttattt
>BK1BC1_1_1266
attaagtagtattcaagcccattcagggccttcagtagatttagctatttttagtttacatttatctggagctgcatctattttaggttcaattaattttattaccactatttttaacatgagagcacctggtatgacaatgcatagattaccgttatatgtatggtctgtattaattacctcttttttattagtattatctttaccagtgtttggtggagcgattaccatgttattaactgatcgtaactttaatacaagcttttatgatccagctggcggaggagatcctattttatatcaacatctattt
>BK1BC1_1_1459
attaagtagtattcaagcccattcaggaccttcagtagatttagctatttttagtttacatttatctggagctgcatctattttaggttcaattaattttattaccactatttttaacatgagagcacctggtatgacaatgcatagattaccgttatatgtatggtctgtattaattacctcttttttattagtattatctttaccagtgtttggtggagcgattaccatgttattaactgatcgtaactttaatacaagcttttatgatccagctggcggaggagatcctattttatatcaacatctatt
>BK1BC1_1_1712
attaagtagtattcaagcccattcaggaccttcagtagatttagctatttttagtttacatttatctggagctgcatctattttgggttcaattaattttattaccactatttttaacatgagagcacctggtatgacaatgcatagattaccgttatatgtatggtctgtattaattacctcttttttattagtattatctttaccagtgtttggtggagcgattaccatgttattaactgatcgtaactttaatacaagcttttatgatccagctggcggaggagatcctattttatatcaacatctattt
>BK1BC1_1_1723
attaagtacaattacatcacattcaggtccagctgttgatttagctatttttagtttacatttatcaggagcagcatctatattagggtctataaattttataacgacagtatttaatatgagatgccctggtttagaaatgcatagacttcctttatttgtttgggccttattagttacttcttttttattattattatctttacctgtttttgctggcgctattactatgcttttaaccgatcgaaattttaatactactttttatgatccttctggtggtggagatcctgtgttatatcaacatttattt
>BK1BC1_1_1764
gttatcaagtgttacagctcactctggaccttctatcgatttagcaatctttagtttacacttatctggagcagcatctattttaggttctattaactttattacaactatttttaacatgagagcacctggtatgttaatgcatagattaccattgtatgtatggtctgtgttagtaacttcttttttattagtgttatcattacctgtattaggaggaggaattaccatgttattaactgatagaaactttaacactactttctttgatcctgcaggaggaggagatcctattttatatcaacatttattc
>BK1BC1_1_1826
actatctagtgtacaagctcattcagggccttctattgatttagcaatttttagcttacacttatcaggagcagcatctattttaggagctattaactttattactactatctttaatatgagagcacctggtatgttaatgcatagattacctctatatgtatggtctatgttagtaacttctttcttattagtattatctttaccagttttagggggaggtattactatgttattaactgatagaaactttaatactactttctttgaccctgcaggaggaggagatcctattttatatcagcatttattt
>BK1BC1_1_1964
tttaagcagtgtgcaagctcattcagggccttcagttgatttagcaatttttagtttacacttaacaggtgctgcttctatattaggatcaataaattttattacggctatttttaatatgagatgccctggaatgactttgcatcgtatgcctttatacgtatggtctgttttagttacttcatttttattagttatttctttgcctgttttaggaggggctattaccatgttgttaactgatcgaaattttaatactactttttttgacccagcaggaggtggtgatcctgttttatttcaacatttattt
>BK1BC1_1_1970
tttaagtagtatacaagcacactctggtccttctgtagatctagcaatatttagtttacacttatcaggtgcggcatctattttaggttcaattaattttataactacaatatttaacatgagagctcctggaatgacaatgcatagattacctctttatgtttggtcagttttagtgacatcttttttattactattatcattaccagttttaggaggagcgattacaatgttattaacagatagaaactttagcacgacattttttgacccagcgggtggaggagatccagtgttgtaccaacacctattt
>BK1BC1_1_2062
attaagtacaattacatcacattcaggtccagctgttgatttagctatttttagtttacatttatcaggagcagcatctatattagggtctataaattttataacgacagtatttaatatgagatgccctggtttagaaatgcatagacttcctttatttgtttgggccttattagttacttcctttttattattattatctttacctgtttttgctggagcgattacaatgcttttaacagaccgaaattttaatactactttttatgatccatcagggggaggagaccctgttttatatcaacatttattt
>BK1BC1_1_2127
attaagtacaattacatcacattcaggtccagctgttgatttagctatttttagtttacatttatcaggagcagcatctatattagggtctataaattttataacgacagtatttaatatgagatgccctggtttagaaatgcatagacttcctttatttgtttgggccttattagttacttcttttttattattattatctttacctgtttttgctggagcgattacaacgcttttaacagaccgaaattttaatactactttttatgatccatcagggggaggagaccctgttttatatcaacatttattt
>BK1BC1_1_2188
attaagtacaattacatcacactcaggtccagctgttgatttagctatttttagtttacatttatcaggagcagcatctatattagggtctataaattttataacgacagtatttaatatgagatgccctggtttagaaatgcatagacttcctttatttgtttgggccttattagttacttcttttttattattattatctttacctgtttttgctggagcgattacaatgcttttaacagaccgaaattttaatactactttttatgatccatcagggggaggagaccctgttttatatcaacatttattt
>BK1BC1_1_2206
tttaagcagtgtgcaagctcattcagggccttcagttgatttagcaatttttagtttacacttaacaggtgctgcttctatattaggatcaataaattttattacgactatttttaatatgagatgccctggaatgactttgcatcgtatgcctttatacatatggtctgttttagttacttcatttttattagttatttctttgcctgttttaggaggggctattaccatgttgttaactgatcgaaattttaatactactttttttgacccagcaggaggtggtgatcctgttttatttcaacatttattt
>BK1BC1_1_2217
tttaagcagtgtgcaagctcattcagggccttcagttgatttagcaatttttagtttacacttaacaggtgctgcttctatattaggatcaataaattttattacgactatttttaatatgagatgccctggaatgactttgcatcgtatgcctttatacgtatggtctgttttagttacttcatttttattagttatttctttgcctgttttaggaggggctattaccatgttgttaactgatcgaaattttaatactactttttttgacccagcaggaggtggtgatcctgttttatctcaacatttattt
>BK1BC1_1_2231
attaagtacaattacatcacattcaggtccagctgttgatttagctatttttagtttacatttatcaggagcagcatctatattagggtctataaattttataacgacagtatttaatatgagatgccctggtttagaaatgcatagacttcctttatttgtttgggccttattagttacttcttttttattattattatctttacctgtttttgctggagcgattacgatgcttttaacagaccgaaattttaatactactttttatgatccatcagggggaggagaccctgttttatatcaacatttattt
>BK1BC1_1_2248
attaagtacaattacatcacattcaggtccagctgttgatttagctatttttagtttacatttatcaggagcagcatctatattagggtctataaattttataacgacagtatttaatatgagatgccctggtttagaaatgcatagacttcctttatttgtttgggccttattagttacttcttttttattattattatctttacctgtttttgctggagcgattacaatgcctttaacagaccgaaattttaatactactttttatgatccatcagggggaggagaccctgttttatatcaacatttattt
>BK1BC1_1_2266
attaagtagtattcaagcacattctggtccagctgtggatcttgcaatttttagtttacatctttctggagctgcttcaattttaggttctataaattttattactactatatttaatatgagagcacctggtatgactatgcatagattacctttatatgtttggtctgtactagttacttcttttttacttttattatctcttcctgtattaggaggtgctattacaatgttattaacagatagaaattttagcacaactttttttgatccagcaggaggaggagaccctatcttgtatcaacatttgttt
>BK1BC1_1_2385
attaagtagtattcaagcccattcaggaccttcagtagatttagctatttttagtttacatttatctggagctgcatctattttaggttcaattaattttattaccactattttcaacatgagagcacctggtatgacaatgcatagattaccgttatatgtatggtctgtattaattacctcttttttattagtattatctttaccagtgtttggtggagcgattaccatgttattaactgatcgtaactttaatacaagcttttatgatccagctggcggaggagatcctattttatatcaacatctattt
>BK1BC1_1_2390
gttaagctctattggttcacattcaggtcctgctgttgatttagcaatttttagtttacatctgtctggtgctgcctctattctaggtgcaattaattttataactaccgtgtttaatatgcgatgtcccggtttatatatgcatagattgccactgtttgtttgggctttattagttacttcttttttattattattatctttacctgtttttgctggagcgattacaatgcttttaacagaccgaaattttaatactactttttatgatccatcagggggaggagaccctgttttatatcaacatttattt
>BK1BC1_1_2508
gctatctagtgtacaagctcattcagggccttctattgatttagcaatttttagcttacacttatcaggagcagcatctattttaggagctattaactttattactactatctttaatatgagagcacctggtatgttaatgcatagattacctctatatgtatggtctatgttagtaacttctttcttattagtattatctttaccagttttagggggaggtattactatgttattaactgatagaaactttaatactactttctttgaccctgcaggaggaggagatcctattttatatcagcatttattc
>BK1BC1_1_2554
tttaagcagtgtgcaagctcattcagggccttcagttgatttagcaatttttagtttacacttaacaggtgctgcttctatattaggatcaataaattttattacgactatttttaatatgagatgccctggaatgactttgcatcgtatgcctttatacgtatggtctgttttagttacttcatttttattagttatttctttgcctgttttaggaggggctattaccatgttgttaactgatcgaaattttaatactactttttttgacccagcaggaggtggtgatcctgttttatttcaacatttatt
>BK1BC1_1_2846
attaagtagtattcaagcccattcaggaccttcagtagatttagctatttttagtttacatttatctggagctgcatctattttaggttcaattaattttattaccactatttttaacatgagagcacctggtatgacaatgcatagattaccgttatacgtatggtctgtattaattacctcttttttattagtattatctttaccagtgtttggtggagcgattaccatgttattaactgatcgtaactttaatacaagcttttatgatccagctggcggaggagatcctattttatatcaacatctattt
>BK1BC1_1_3052
tttaagcagtgtgcaagctcattcagggccttcagttgatttagcaatttttagtttacacttaacaggtgctgcttctatattaggatcaataaattttattacgactatttttaatatgagatgccctgtaatgactttgcatcgtatgcctttatacgtatggtctgttttagttacttcatttttattagttatttctttgcctgttttaggaggggctattaccatgttgttaactgatcgaaattttaatactactttttttgacccagcaggaggtggtgatcctgttttatttcaacatttattt
>BK1BC1_1_3103
actatctagtgtacaagctcattcagggccttctattgatttagcaatttttagcttacacttatcaggagcagcatctattttaggagctattaactttattactactatctttaatatgagagcacctggtatgttaatgcatagattacctctatatgtatggtctatgttagtaacttctttcttattagtattatctttaccagttttagggggaggtattactatgttattaactgatagaaactttaatactactttctttgaccctgcaggaggaggagatcctattttatatcagcatttactc
>BK1BC1_1_3153
attaagtagtattcaagcccattcaggaccttcagtagatttagctatttttagtttacatttatctggagctgcatctattttaggttcaattaattttattaccactatttttaacatgagagcacctggtatgacaatgcatagattaccgttatatgtatggtctgtattaattacctcttttttattagtattatctttaccagtgtttggtggagcgattaccatgttattaactgatcgtaactttaatacaagcttttatgatccagctggcggaggagatcctattctatatcaacatctattt
>BK1BC1_1_3243
attaagtacaattacatcacattcaggtccagctgttgatttagctatttttagtttacatttatcaggagcagcatctatattagggtctataaattttataacgacagtatttaatatgagatgccctggtttagaaatgcatagacttcccttatttgtttgggccttattagttacttcttttttattattattatctttacctgtttttgctggagcgattacaatgcttttaacagaccgaaattttaatactactttttatgatccatcagggggaggagaccctgttttatatcaacatttattt
>BK1BC1_1_3381
ttaagtagtattcaagcccattcaggaccttcagtagatttagctatttttagtttacatttatctggagctgcatctattttaggttcaattaattttattaccactatttttaacatgagagcacctggtatgacaatgcatagattaccgttatatgtatggtctgtattaattacctcttttttattagtattatctttaccagtgtttggtggagcgattaccatgttattaactgatcgtaactttaatacaagcttttatgatccagctggcggaggagatcctattttatatcaacatctattt
>BK1BC1_1_3593
attaagtagtattcaagcccattcaggaccttcagtagatttagctatttttagtttacatttatctggagctgcatctattttaggttcaattaattttattaccactatttttaacatgagagcacctggtatgacaatgcatagattaccgttatatgtatggtctgtattaattgcctcttttttattagtattatctttaccagtgtttggtggagcgattaccatgttattaactgatcgtaactttaatacaagcttttatgatccagctggcggaggagatcctattttatatcaacatctattt
>BK1BC1_1_3605
attaagtacaattacatcacattcaggtccagctgttgatttagctatttttagtttacatttatcaggagcagcatctatattagggtctataaattttataacgacagtatttaatatgagatgccctggtttagaaatgcatagacttcctttatttgtttgggccttattagttacttcttttttattattattatctttacctgtttttgctggagcgattacaatgcttttaacagaccgaaattttaatactactttttatgatccatcagggggaggagaccctgttttatatcaacatcttttt
>BK1BC1_1_3623
attaagtacaattacatcacattcaggtccagctgttgatttagctatttttagtttacatttatcaggagcagcatctatattagggtctataaattttataacgacagtatttaatatgagatgccctggtttagaaatgcatagacttcctttatttgtttgggccttattagttacttcttttttattattattatctttacctgtttttgctggagcgattacaatgcttttaacagaccgaaattttaatactactttttatgatccatcagggggaggagaccctgttctatatcaacatttattt
>BK1BC1_1_3657
attaagtagtattcaagcccattcaggaccttcagtagatttagctatttttagtttacatttatctggagctgcatctattttaggttcaattaattttattaccactatttttaacgtgagagcacctggtatgacaatgcatagattaccgttatatgtatggtctgtattaattacctcttttttattagtattatctttaccagtgtttggtggagcgattaccatgttattaactgatcgtaactttaatacaagcttttatgatccagctggcggaggagatcctattttatatcaacatctattt
>BK1BC1_1_3711
tttaagcagtgtgcaagctcattcagggccttcagttgatttagcaatttttagtttacacttaacaggtgctgcttctatattaggatcaataaattttattacgactatttttaatatgagatgccctggaatgactttgcatcgtatgcctttatacgtatggtctgttttagttacttcatttttattagttatttctttgcctgttttaggaggggctattaccatgttgttaactgatcgaaattttaatactactttttttgacccagcaggaggtggtgatcctgttttatttcaacatttat
>BK1BC1_1_3797
attaagtacaattacatcacattcaggtccagctgttgatttagctatttttagtttacatttatcaggagcagcatctatattagggtctataaattttataacgacagtatttaatatgagatgccctggtttagaaatgcatagacttcctttatttgtttgggccttattagttacttcttttttattattattatctttacctgtttttgctggagcgattacaatgcttttaacagaccgaaattttaatactactttttatgatccatcagggggaggagaccctgttttatatcgacatttattt
>BK1BC1_1_3933
tttaagcagtgtgcaagctcgttcagggccttcagttgatttagcaatttttagtttacacttaacaggtgctgcttctatattaggatcaataaattttattacgactatttttaatatgagatgccctggaatgactttgcatcgtatgcctttatacgtatggtctgttttagttacttcatttttattagttatttctttgcctgttttaggaggggctattaccatgttgttaactgatcgaaattttaatactactttttttgacccagcaggaggtggtgatcctgttttatttcaacatttattt
>BK1BC1_1_3976
tttaagcagtgtgcaagctcattcagggccttcagttgatttagcaatttttagtttacacttaacaggtgctgcttctatattaggatcaataaattttattacgactatttttaatatgagatgccctggaatgactttgcatcgtatgcctttatacgtatggtctgttttagttacttcatttttattagttatttctttgcctgttttaggaggggctattaccatgttgttaactgatcgaaattttaatactactttttttgacccagcaggaggtggcgatcctgttttatttcaacatttattt
>BK1BC1_1_4005
attaagtacaattacatcacattcaggtccagctgttgatttagctatttttagtttacatttatcaggagcagcatctatattagggtctataaattttataacgacagtatttaatatgagatgccctggtctagaaatgcatagacttcctttatttgtttgggccttattagttacttcttttttattattattatctttacctgtttttgctggagcgattacaatgcttttaacagaccgaaattttaatactactttttatgatccatcagggggaggagaccctgttttatatcaacatttattt
>BK1BC1_1_4029
attaagtagtattcaagcccattcaggaccttcagtagatttagctatttttagtttacatttatctggagctgcatctattttaggttcaattaattttattaccactatttttaacatgagagcacctggtatgacaatgcatagattaccgttatatgtatggtctgtattaattacctcttttttattagtattatctttaccagtgtttggtggagcgattaccatgttattaactgatcgtaactttaatacaagcttttatgatccagctggcggaggagatcctattttatatcaacatcttttt
>BK1BC1_1_4091
actatctagtgtacaagctcattcagggccttctattgatttagcaatttttagcttacacttatcaggagcagcatctattttaggagctattaactttattactactatctttaatatgagagcacctggtatgttaatgcatagattacctctatatgtatggtctatgttagtaacttctttcttattagtattatctttaccagttttagggggaggtattactatgttattaactgatagaaactttaatactactttctttgaccctgcaggaggaggggatcctattttatatcagcatttattc
>BK1BC1_1_4149
tttaagcagtgtgcaagctcattcagggccttcagttgatttagcaatttttagtttacacttaacaggtgctgcttctatattaggatcaataaattttattacgactatttttaatatgagatgccctggaatgactttgcatcgtatgcctttatacgtatggtctgttttagttacttcatttttattagttatttccttgcctgttttaggaggggctattaccatgttgttaactgatcgaaattttaatactactttttttgacccagcaggaggtggtgatcctgttttatttcaacatttattt
>BK1BC1_1_4173
tttaagtagtattcaagctcattcaggaccttctgtagatttagctatttttagcttacatctttcaggtgcagcgtcaatattaggatcaattaattttattacgacaatatttaatatgagagcacccggtatgactatgcatagattaccattatatgtttggtctgttttagtcacttcttttttattacttttatctttacctgttttaggaggtgcgattactatgttgttaacagatagaaattttagcaccactttttttgatcctgcaggagggggagatccagtattatatcaacatttattt
>BK1BC1_1_4209
tttaagcagtgtgcaagctcattcagggccttcagttgatttagcaatttttagtttacacttaacaggtgctgcttctatattaggatcaataaattttattacgactatttttaatatgagatgccctggaatgactttgcatcgtatgcctttatacgtatggtctgttttagttacttcatttttattagttatttctttgcctgttttaggaggggctattaccatgttgttaactgatcgaaattttaatactactttttttgacccagcagggggtggtgatcctgttttatttcaacatttattt
>BK1BC1_1_4256
gttaagttctataagttcgcattctggaccagcagtagatttagcaatttttagtttacatttatctggcgcagcctctattttaggtgctataaattttataactactgtatttaatatgagatgtcctggattagatatgcatcgtcttccattatttgtttggtcattattagttacatcttttttattattattatctttacctgtttttgctggagcaattactatgttattaactgatcgtaattttaatactactttttacgacccttcaggcggtggtgatcctgtattatatcaacatctattt
>BK1BC1_1_4300
attaagtactattacatcacattcaggtccagctgttgatttagctatttttagtttacatttatcaggagcagcatctatattagggtctataaattttataacgacagtatttaatatgagatgccctggtttagaaatgcatagacttcctttatttgtttgggccttattagttacttcttttttattattattatctttacctgtttttgctggagcgattacaatgcttttaacagaccgaaattttaatactactttttatgatccatcagggggaggagaccctgttttatatcaacatttattt
>BK1BC1_1_4342
actatctagtgtacaagctcattcagggccttctattgatttagcaatttttagcttacacttatcaggagcagcatctattttaggagctattaactttattactactatctttaatatgagagcacctggtatgttaatgcatagattacctctatatgtgtggtctatgttagtaacttctttcttattagtattatctttaccagttttagggggaggtattactatgttattaactgatagaaactttaatactactttctttgaccctgcaggaggaggagatcctattttatatcagcatttattc
>BK1BC1_1_4399
attaagtacaattacatcacattcaggtccagctgttgatttagctatttttagtttacatttatcaggagcagcatctatattagggtctataaattttataacgacagtatttaatatgagatgccctggtttagaaatgcatagacttcctttatttgtttgggccttattagttacttcttttttattattattatctttacctgtttttgctggagcgattacaatgcttttaacagaccgaaattttaatactactttttatgatccatcagggggaggagaccctgttttatatcaacatcttttc
>BK1BC1_1_4607
attaagtagtattcaagcccattcaggaccttcagtagatttagctatttttagtttacatttatctggagctgcatctattttaggttcaattaattttattaccactgtttttaacatgagagcacctggtatgacaatgcatagattaccgttatatgtatggtctgtattaattacctcttttttattagtattatctttaccagtgtttggtggagcgattaccatgttattaactgatcgtaactttaatacaagcttttatgatccagctggcggaggagatcctattttatatcaacatctattt
>BK1BC1_1_4615
attaagtacaattacatcacattcaggtccagctgttgatttagctatttttagtttacatttatcaggagcagcatctatattagggtctataaattttataacgacagtatttaatatgagatgccctgatttagaaatgcatagacttcctttatttgtttgggccttattagttacttcttttttattattattatctttacctgtttttgctggagcgattacaatgcttttaacagaccgaaattttaatactactttttatgatccatcagggggaggagaccctgttttatatcaacatttattt
>BK1BC1_1_4711
attaagtacaattacatcacattcaggtccagctgttgatttagctatttttagtttacatttatcaggagcagcatctatattagggtctataaattttataacgacagtatttaatatgagatgccctggtttagaaatgcatagacttcctttatttgtttgggccttattagttacttcttttttattattattatctttacctgtttttgctggagcgattacaatgcttttaacagaccgaaattttaatacttctttttatgatcctgctggtggtggtgatcctgttttgtttcagcatttgttt
>BK1BC1_1_4787
tttaagcagtgtgcaagctcattcagggccttcagttgatttagcaatttttagtttacacttaacaggtgctgcttctatattaggatcaataaattttattacgactatttttaatatgagatgccctggaatgactttgcatcgtatgcctttatacgtatggtctgttttagttacttcatttttattagttatttctttgcctgttttaggaggggctattaccatgttgttaactgatcgaaattttaatactactttttttgacccagcaggaggtggtgatcctgttttatttcaacatttgttt
>BK1BC1_1_4793
attatctagtgtacaagctcattcagggccttctattgatttagcaatttttagcttacacttatcaggagcagcatctattttaggagctattaactttattactactatctttaatatgagagcacctggtatgttaatgcatagattacctctatatgtatggtctatgttagtaacttctttcttattagtattatctttaccagttttagggggaggtattactatgttattaactgatagaaactttaatactactttctttgaccctgcaggaggaggagatcctattttatatcagcatttattc
>BK1BC1_1_4837
tttaagcagtgtgcaagctcattcagggccttcagttgatttagcaatttttagtttacacttaacaggtgctgcttctatattaggatcaataaattttattacgactatttttaatatgagatgccctgggatgactttgcatcgtatgcctttatacgtatggtctgttttagttacttcatttttattagttatttctttgcctgttttaggaggggctattaccatgttgttaactgatcgaaattttaatactactttttttgacccagcaggaggtggtgatcctgttttatttcaacatttattt
>BK1BC1_1_4862
attaagtagtattcaagcccattcgggaccttcagtagatttagctatttttagtttacatttatctggagctgcatctattttaggttcaattaattttattaccactatttttaacatgagagcacctggtatgacaatgcatagattaccgttatatgtatggtctgtattaattacctcttttttattagtattatctttaccagtgtttggtggagcgattaccatgttattaactgatcgtaactttaatacaagcttttatgatccagctggcggaggagatcctattttatatcaacatctattt
>BK1BC1_1_5019
attaagtagtattcaagcccattcaggaccttcagtagatttagctatttttagtttacatttatctggagctgcatctattttaggttcaattaattttattaccactatttttaacatgagagcacctggtatgacaatgcatagattaccgttatatgtatggtctgtattaattacctcttttttattagtattatctttaccagcgtttggtggagcgattaccatgttattaactgatcgtaactttaatacaagcttttatgatccagctggcggaggagatcctattttatatcaacatctattt
>BK1BC1_1_5187
tttaagcagtgtgcaagctcattcagggccttcagtcgatttagcaatttttagtttacacttaacaggtgctgcttctatattaggatcaataaattttattacgactatttttaatatgagatgccctggaatgactttgcatcgtatgcctttatacgtatggtctgttttagttacttcatttttattagttatttctttgcctgttttaggaggggctattaccatgttgttaactgatcgaaattttaatactactttttttgacccagcaggaggtggtgatcctgttttatttcaacatttattt
>BK1BC1_1_5281
actatctagtgtacaagctcattcagggccttctattgatttagcaatttttagcttacacttatcaggagcagcatctattttaggagctattaactttattactactatctttaatatgagagcacctggtacgttaatgcatagattacctctatatgtatggtctatgttagtaacttctttcttattagtattatctttaccagttttagggggaggtattactatgttattaactgatagaaactttaatactactttctttgaccctgcaggaggaggagatcctattttatatcagcatttattc
>BK1BC1_1_5350
actatctagtgtacaagctcattcagggccttctatcgatttagcaatttttagcttacacttatcaggagcagcatctattttaggagctattaactttattactactatctttaatatgagagcacctggtatgttaatgcatagattacctctatatgtatggtctatgttagtaacttctttcttattagtattatctttaccagttttagggggaggtattactatgttattaactgatagaaactttaatactactttctttgaccctgcaggaggaggagatcctattttatatcagcatttattc
>BK1BC1_1_5373
attaagtagtattcaagcccattcaggaccttcagtagatttagctatttttagtttacatttatctggagctgcatctattttaggttcaattaattttattaccactatttttaacatgagagcacctggtatgacaatgcatagattaccgttatatgtatggtctgtattagttacctcttttttattagtattatctttaccagtgtttggtggagcgattaccatgttattaactgatcgtaactttaatacaagcttttatgatccagctggcggaggagatcctattttatatcaacatctattt
>BK1BC1_1_5428
attaagtagtattcaagcccattcaggaccttcagtagatttagctatttttagtttacatttatctggagctgcatctatttaggttcaattaattttattaccactatttttaacatgagagcacctggtatgacaatgcatagattaccgttatatgtatggtctgtattaattacctcttttttattagtattatctttaccagtgtttggtggagcgattaccatgttattaactgatcgtaactttaatacaagcttttatgatccagctggcggaggagatcctattttatatcaacatctattt
>BK1BC1_1_5578
attaagtacaattacatcacattcaggtccagctgttgatttagctatttttagtttacatttatcaggagcagcatctatattagggtctataaattttataacgacagtatttaatatgagatgccctggtttagaaatgcatagacttcctttatttgtttgggccttattagttacttcttttttattattattatctttacctgtttttgctggagcgattacaatgcttttaacagaccgaaattttaatactactttttatgatccatcagggggaggagaccctgtattgtatcaacatttgttt
>BK1BC1_1_5584
attaagtagtattcaagcccattcaggaccttcagtagatttagctatttttagtttacatttatctggagctgcatctattttaggttcaattaattttattaccactatttttaacatgagagcacctggtatgacaatgcatagattaccgttatatgtatggtctgtattaattacctcttttttattagtattatctttaccagtgtttggtggagcgattaccatgttattaactgatcgtaactttagtacaagcttttatgatccagctggcggaggagatcctattttatatcaacatctattt
>BK1BC1_1_5608
attaagttctataagttcgcactctggaccagcagtagatttagcaatttttagtttacatttatctggcgcagcctctattttaggtgctataaattttataactactgtatttaatatgagatgtcctggattagatatgcatcgtcttccattatttgtttggtcattattagttacatcttttttattattattatctttacctgtttttgctggagcaattactatgttattaactgatcgtaattttaatactactttttacgacccttcaggcggtggtgatcctgtattatatcaacatctattt
>BK1BC1_1_5669
attaagtacaattacatcacattcaggtccagctgttgatttagctatttttagtttacatttatcaggagcagcatctatattagggtctataaattttataacgacagtatttaatatgagatgccctggtttagaaatgcatagacttcctttatttgtttgggccttattagttacttcttttttattattattatctttacctgtttttgctggagcgattacaatgcttttaacagaccgaaattttaatactactttttatgatccatcagggggaggagaccctgttttgtttcagcatttgttt
>BK1BC1_1_5784
attaagtacaattacatcacattcaggtccagctgttgatttagctatttttagtttacatttatcaggagcagcatctatattagggtctataaattttataacgacagtatttaatatgagatgccctggtttagaaatgcatagacttcctttatttgtttgggccttattagttacttcttttttattattattatctttacctgtttttgctggagcaattactatgttattaactgatcgtaattttaatactactttttacgacccttcaggcggtggtgatcctgtattatatcaacatctattt
>BK1BC1_1_5928
attaagtacaattacatcacattcaggtccagctgttgatttagctatttttagtttacatttatcaggagcagcatctatattagggtctataaattttataacgacagtatttaatatgagatgccctggtttagaaatgcatagacttcctttatttgtttgggccttattagttacttcttttttattattattatctttacctgtttttgctggagcgattacaatgcttttaacagaccgaaattttaatactactttttatgatccatcagagggaggagaccctgttttatatcaacatttattt
>BK1BC1_1_5944
attaagtagtattcaagcccattcaggaccttcagtagatttagctatttttagtttacatttatctggagctgcatctattttaggttcaattaattttattaccactatttttaacatgagagcacctggtatgacaatgcatagattaccgttatatgtatggtctgtattaattacctcttttttattagtattatctttaccagtgtttggtggagcgattaccatgttattaactgatcgtaactttaatacaagcttttatgatccagctggcggaggagatcctattttatatcaacacttattt
>BK1BC1_1_6361
attaagtacaattacatcacattcaggtccagctgttgatttagctatttttagtttacatttatcaggagcagcatctatattagggtctataaattttataacgacagtatttaatatgagatgccctggtttagaaatgcatagacttcctttatttgtttgggccttattagttacttcttttttattattattatctttacctgtttttgctggagcgattacaatgcttttaacagaccgaaattttaatactactttttatgatccatcagggggaggagaccctgttttatatcaacacttattc
>BK1BC1_1_6368
actatctagtgtacaagctcattcagggccttctattgatttagcaatttttagcttacacttaccaggagcagcatctattttaggagctattaactttattactactatctttaatatgagagcacctggtatgttaatgcatagattacctctatatgtatggtctatgttagtaacttctttcttattagtattatctttaccagttttagggggaggtattactatgttattaactgatagaaactttaatactactttctttgaccctgcaggaggaggagatcctattttatatcagcatttattc
>BK1BC1_1_6484
attaagtacaattacatcacattcaggtccagctgttgatttagctatttttagtttacatttatcaggagcagcatctatattagggtctataaattttataacgacagtatttaatatgagatgccctggtttagaaatgcatagacttcctttatttgtttgggccttattagttacttcttttttattattattatctttacctgtttttgctggagcgattacaatgcttttaacagaccgaaattttaatactactttttatgatccggcaggcggaggtgatcctgtattgtatcaacatttgttt
>BK1BC1_1_6778
gttatcaagtgttacagctcactctggaccttctatcgatttagcaatctttagtttacacttatctggagcagcatctattttaggttctattaactttattacaactatttttaacatgagagcacctggtatgttaatgcatagattaccattgtatgtatggtctgtgttagtaacttcttttttattagtgttatcattacctgtattaggaggaggaattaccatgttattaactgatagaaactttaacactactttctttgatcctgcaggaggaggagatcctattttatatcaacatttattt
>BK1BC1_2_29
gttaagctctattggttcacattcaggtcctgctgttgatttagcaatttttagtttacatctgtctggtgctgcctctattctaggtgcaattaattttataactaccgtgtttaatatgcgatgtcccggtttatatatgcatagattgccactgtttgtttgggctttattagttacttcttttttattattattatctttacctgtttttgctggcgctattactatgcttttaaccgatcgaaattttaatactactttttatgatccttctggtggtggagatcctgtgttatatcaacatttattt
>BK1BC1_2_43
tttaagcagtgtgcaagctcattcagggccttcagttgatttagcaatttttagtttacacttaacaggtgctgcttctatattaggatcaataaattttattacgactatttttaatatgagatgccctggaatgactttgcatcgtatgcctttatacgtatggtctgttttagttacttcatttttattagttatttctttgcctgttttaggaggggctattaccatgttgttaactgatcgaaattttaatactactttttttgacccagcaggaggtggtgatcctgttttatttcaacatttattt
>BK1BC1_2_143
attaagtagtattcaagcccattcaggaccttcagtagatttagctatttttagtttacatttatctggagctgcatctattttaggttcaattaattttattaccactatttttaacatgagagcacctggtatgacaatgcatagattaccgttatatgtatggtctgtattaattacctcttttttattagtattatctttaccagtgtttggtggagcgattaccatgttattaactgatcgtaactttaatacaagcttttatgatccagctggcggaggagatcctattttatatcaacatctattt
>BK1BC1_2_200
actatctagtgtacaagctcattcagggccttctattgatttagcaatttttagcttacacttatcaggagcagcatctattttaggagctattaactttattactactatctttaatatgagagcacctggtatgttaatgcatagattacctctatatgtatggtctatgttagtaacttctttcttattagtattatctttaccagttttagggggaggtattactatgttattaactgatagaaactttaatactactttctttgaccctgcaggaggaggagatcctattttatatcagcatttattc
>BK1BC1_2_280
attaagttctataagttcgcattctggaccagcagtagatttagcaatttttagtttacatttatctggcgcagcctctattttaggtgctataaattttataactactgtatttaatatgagatgtcctggattagatatgcatcgtcttccattatttgtttggtcattattagttacatcttttttattattattatctttacctgtttttgctggagcaattactatgttattaactgatcgtaattttaatactactttttacgacccttcaggcggtggtgatcctgtattatatcaacatctattt
>BK1BC1_2_291
attaagtacaattacatcacattcaggtccagctgttgatttagctatttttagtttacatttatcaggagcagcatctatattagggtctataaattttataacgacagtatttaatatgagatgccctggtttagaaatgcatagacttcctttatttgtttgggccttattagttacttcttttttattattattatctttacctgtttttgctggagcgattacaatgcttttaacagaccgaaattttaatactactttttatgatccatcggggggaggagaccctgttttatatcaacatttattt
>BK1BC1_2_322
actatctagtgtacaagctcattcagggccttctattgatttagcaatttttagcttacacttatcaggagcagcatctattttaggagctattaactttattactactatctttaatatgagagcacctggtatgttaatgcatagattacctctatatgtatggtctatgttagtaacttctttcttattagtattatctttaccagttttagggggaggtattactatgttattaactgatagaaactttaatactactttctttgaccctgcaggaggaggagatcctattttatatcagcatttatt
>BK1BC1_2_355
attaagtacaattacatcacattcaggtccagctgttgatttagctatttttagtttacatttatcaggagcagcatctatattagggtctataaattttataacgacagtatttaatatgagatgccctggtttagaaatgcatagacttcctttatttgtttgggccttattagttacttcttttttattattattatctttacctgtttttgctggagcgattacaatgcttttaacagaccgaaattttaatactactttttatgatccatcagggggaggagaccctgttttatatcaacatttattc
>BK1BC1_2_363
attaagtacaattacatcacattcaggtccagctgttgatttagctatttttagtttacatttatcaggagcagcatctatattagggtctataaattttataacgacagtatttaatatgagatgccctggtttagaaatgcatagacttcctttatttgtttgggccttattagttacttcttttttattattattatctttacctgtttttgctggagcgattacaatgcttttaacagaccgaaattttaatactactttttatgatccatcagggggaggagaccctgttttatatcaacacttattt
>BK1BC1_2_395
cattaagtacaattacatcacattcaggtccagctgttgatttagctatttttagtttacatttatcaggagcagcatctatattagggtctataaattttataacgacagtatttaatatgagatgccctggtttagaaatgcatagacttcctttatttgtttgggccttattagttacttcttttttattattattatctttacctgtttttgctggagcgattacaatgcttttaacagaccgaaattttaatactactttttatgatccatcagggggaggagaccctgttttatatcaacatttattt
>BK1BC1_2_473
attaagtagtgctcaagctcactcaggaccttctgttgatcttgctatttttagtttacatttatctggtgctgcttctattttaggttcaatcaatttcattactacaatttttaacatgcgtgcgcctggtcaatatttggaaagaatgcctttatatgtttggtctgttttaattacatcgtttttattattgttgtctttacctgttcttggtggtgcgattacaatgcttttaacagatagaaattttaatacaagtttctttgatcctgcaggaggtggtgatcctattttgtatcaacacttattt
>BK1BC1_2_531
tttaagcagtgtgcaagctcattcagggccttcagttgatttagcaatttttagtttacacttaacaggtgctgcttctatattaggatcaataaattttattacgactatttttaatatgagatgccctggaatgactttgcatcgtatgcctttatacgtatggtctgttttagttacttcatttttattagttatttctttgcctgttttaggaggggctattaccatgttgttaactgatcgaaattttaatactactttttttgacccagcaggaggtggtgatcctgttttatttcaacatttattc
>BK1BC1_2_638
gttaagtagtattcaagcacattctggtccagctgtggatctggcaatttttagtttacatctttctggagctgcttcaattttaggttctataaattttattactactatatttaatatgagagcacctggtatgaccatgcatagattacctttatatgtttggtctgtactagttacttcttttttacttttattatctcttcctgtgttaggaggtgctattacaatgttattaacagatagaaattttagcacaactttttttgatccagcaggaggaggagaccctatcttatatcaacatttattc
>BK1BC1_2_651
attaagtacaattacatcacattcaggtccagctgttgatttagctatttttagtttacatttatcaggagcagcatctatattagggtctataaattttataacgacagtatttaatatgaggtgccctggtttagaaatgcatagacttcctttatttgtttgggccttattagttacttcttttttattattattatctttacctgtttttgctggagcgattacaatgcttttaacagaccgaaattttaatactactttttatgatccatcagggggaggagaccctgttttatatcaacatttattt
>BK1BC1_2_783
attaagtacaattacatcacattcaggtccagctgttgatttagctatttttagtttacatttatcaggagcagcatctatattagggtctataaattttataacgacagtatttaatatgagatgccctggtttagaaatgcatagacttcctttatttgtttgggccttattagttacttcttttttattattattatctttacctgtttttgctggagcgattacaatgcttttaacagaccgaaattttaatactactttttatgatccatcagggggaggagaccctgttttatatcaacatttgttt
>BK1BC1_2_854
ttaagcagtgtgcaagctcattcagggccttcagttgatttagcaatttttagtttacacttaacaggtgctgcttctatattaggatcaataaattttattacgactatttttaatatgagatgccctggaatgactttgcatcgtatgcctttatacgtatggtctgttttagttacttcatttttattagttatttctttgcctgttttaggaggggctattaccatgttgttaactgatcgaaattttaatactactttttttgacccagcaggaggtggtgatcctgttttatttcaacatttattt
>BK1BC1_2_864
attaagtagtattcaagcccattcaggaccttcagtagatttagctatttttagtttacatttatctggagctgcatctattttaggttcaattaattttattaccactatttttaacatgagagcacctggtatgacaatgcatagattaccgttatatgtatggtctgtattaattacctcttttttattagtattatctttaccagtgtttggtggagcgattaccatgttattaactgatcgtaactttaatacaagcttttatgatccagctggcgtaggagatcctattttatatcaacatctattt
>BK1BC1_2_875
attaagtacaattacatcacattcaggtccagctgttgatttagctatttttagtttacatttatcaggagcagcatctatattagggtctataaattttataacgacagtatttaatatgagatgccctggtttagaaatgcatagacttcctttatttgtttgggccttattagttacttcttttttattattattatctttacctgtttttgctggagcgattacaatgcttttaacagaccgaaattttaatactactttttatgatccatcagggggaggagaccctgttttatatcaacatttatt
>BK1BC1_2_876
ctttaagcagtgtgcaagctcattcagggccttcagttgatttagcaatttttagtttacacttaacaggtgctgcttctatattaggatcaataaattttattacgactatttttaatatgagatgccctggaatgactttgcatcgtatgcctttatacgtatggtctgttttagttacttcatttttattagttatttctttgcctgttttaggaggggctattaccatgttgttaactgatcgaaattttaatactactttttttgacccagcaggaggtggtgatcctgttttatttcaacatttattt
>BK1BC1_2_1009
attaagtacaattacatcacattcaggtccagctgttgatttagctatttttagtttacatttatcaggagcagcatctatattagggtctataaattttataacgacagtatttaatatgagatgccctggtttagaaatgcatagacttcctttatttgtttgggccttattagttacttcttttttattattattatctttacctgtttttgctggagcgattacaatgcttctaacagaccgaaattttaatactactttttatgatccatcagggggaggagaccctgttttatatcaacatttattt
>BK1BC1_2_1017
actatctagtgtacaagctcattcagggccttctattgatttagcaatttttagcttacacttatcaggagcagcatctattttaggagctattaactttattactactatctttaatatgagagcacctggtatgttaatgcatagattacctctatatgtatggtctatgttagtaacttctttcttattagtattatctttaccagttttagggggaggtattactatgttattaactgatagaaactttaatactactttctttgaccctgcaggaggaggagatcctattttatatcaacatttattc
>BK1BC1_2_1027
attaagtagtattcaagcccattcaggaccttcagtagatttagctatttttagtttacatttatctggagctgcatctattttaggttcaattaattttattaccactatttttaacatgagagcacctggtatgacaatgcatagattaccgttatatgtatggtctgtattaattacctcttttttattagtattatctttaccagtgtttggtggagcgattaccatgttattaactgatcgtaactttaatacaagcttttatgatccagctggcggaggagatcctattttatatcaacaccttttt
>BK1BC1_2_1102
attaagtacaattacatcacattcaggtccagctgttgatttagctatttttagtttacatttatcaggagcagcatctatattagggtctataaattttataacgacagtatttaatatgagatgccctggtttagaaatgcatagacttcctttatttgtttgggccttattagttacttcttttttattattattatccttacctgtttttgctggagcgattacaatgcttttaacagaccgaaattttaatactactttttatgatccatcagggggaggagaccctgttttatatcaacatttattt
>BK1BC1_2_1143
actaagtagtatacaagcacattctggaccttcaatagatttagcaatttttagtcttcatttatctggagcagcttctattttaggatcaattaattttattgtaactatattcaatatgagagcacctgggattgctatgcatagattacctttatatgtatggtcagtattagtaacttcatttttacttgttttatctttaccagtattaggaggaggtattactatgttattaactgatagaaattttaacactagtttttttgaccctgcaggaggaggagatcctgtattataccaacatttattt
>BK1BC1_2_1246
tttaagtgctattgcttcacattctggtccagcggttgatttagctatttttagtttgcatttatcaggagcagcatctattttaggatcaataaattttataactacagtttttaatatgagatctcctggattagatatgcatagaataccattatttgtttgggctttattagttacatcttttttattattattatcattacctgtttttgctggtgcaattactatgttattaactgatcgtaattttaatactactttttatgatccttctggtggtggtgaccctgttttatatcagcatttattt
>BK1BC1_2_1349
attaagtagtattcaagcccattcaggaccttcagtagatttagctatttttagtttacatttatctggagctgcatctattttaggttcaattaattttattaccactatttttaacatgagagcacctggtatgacaatgcatagattaccgttatatgtatggtctgtattaattacctcttttttattagtattatctttaccagtgtttggtggagcgattaccatgttattaactgatcgtaactttaatacaagcttttatgatccagctggcggaggagatcctattttatatcaacatctatt
>BK1BC1_2_1363
attaagtacaattacatcacattcaggtccagctgttgatttagctatttttagtttacatttatcaggagcagcatctatattagggtctataaattttataacgacagtatttaatatgagatgccctggttcagaaatgcatagacttcctttatttgtttgggccttattagttacttcttttttattattattatctttacctgtttttgctggagcgattacaatgcttttaacagaccgaaattttaatactactttttatgatccatcagggggaggagaccctgttttatatcaacatttattt
>BK1BC1_2_1373
attaagtagtattcaagcccattcaggaccttcggtagatttagctatttttagtttacatttatctggagctgcatctattttaggttcaattaattttattaccactatttttaacatgagagcacctggtatgacaatgcatagattaccgttatatgtatggtctgtattaattacctcttttttattagtattatctttaccagtgtttggtggagcgattaccatgttattaactgatcgtaactttaatacaagcttttatgatccagctggcggaggagatcctattttatatcaacatctattt
>BK1BC1_2_1607
gttatcaagtgttacagctcactctggaccttctatcgatttagcaatctttagtttacacttatctggagcagcatctattttaggttctattaactttattacaactatttttaacatgagagcacctggtatgttaatgcatagattaccattgtatgtatggtctgtgttagtaacttcttttttattagtgttatcattacctgtattaggaggaggaattaccatgttattaactgatagaaactttaacactactttctttgatcctgcaggaggaggagatcctattttatatcaacatttattc
>BK1BC1_2_1667
actatctagtgtacaagctcattcagggccttctattgatttagcaatttttagcttacacttatcaggagcagcatctattttaggagctattaactttattactactatctttaatatgagagcacctggtatgttaatgcatagattacctctatatgtatggtctatgttagtaacttctttcttattagtattatctttaccagttttagggggaggtattactatgttattaactgatagaaactttaatactactttctttgaccctgcaggaggaggagatcctattttatatcagcatttattt
>BK1BC1_2_1704
tttaagtagtgttcaagctcattcaggtccttcagtagaccttgcaatttttagtttacatttaaatggagctgcttcaattttaggagctattaattttataactaccatttttaatatgagagctccaggtatgagtatgcatagattgcctttatttgcttggtctattttagtaacatcttttttattagtgttatcattgcctgtttttggtggagctattactatgttattaacagatagaaattttaatacttctttttatgatccagcaggtggaggtgaccctgtattatatcagcatttattt
>BK1BC1_2_1771
tttaagtagtatacaagcacactctggtccttctgtagatctagcaatatttagtttacacttatcaggtgcggcatctattttaggttcaattaattttataactacaatatttaacatgagagctcctggaatgacaatgcatagattacctctttatgtttggtcagttttagtgacatcttttttattactattatcattaccagttttaggaggagcgattacaatgttattaacagatagaaactttagcacgacattttttgacccagcgggtggaggagatccagtgttgtaccaacacctattt
>BK1BC1_2_1842
attaagtacaattacatcacattcaggtccagctgttgatttagctatttttagtttacatttatcaggagcagcatctatattagggtctataaattttataacgacagtatttaatatgagatgccctggtttagaaatgcatagacttcctttatttgtttgggccttattagttacttcctttttattattattatctttacctgtttttgctggagcgattacaatgcttttaacagaccgaaattttaatactactttttatgatccatcagggggaggagaccctgttttatatcaacatttattt
>BK1BC1_2_1867
tttaagtagtattcaagctcattctggaccatctgtagatttagctatttttagtttacatttatctggagcttcttctattttaggttctattaattttattacaactattttaaacatgcgtttacctggtttatatatgcatagattacctttatatgtttgggctgtattaattacttcattcttattattattatcattaccagtatttggaggagctattacaatgttattaactgatagaaattttagtactactttttatgaccctgcaggaggaggtgaccctattttatatcaacatttattt
>BK1BC1_2_1870
attaagtagtattcaagcccattcaggaccttcagtagatttagctatttttagtttacatttatctggagctgcatctattttaggttcaattaattttattaccactatttttaacatgagagcacccggtatgacaatgcatagattaccgttatatgtatggtctgtattaattacctcttttttattagtattatctttaccagtgtttggtggagcgattaccatgttattaactgatcgtaactttaatacaagcttttatgatccagctggcggaggagatcctattttatatcaacatctattt
>BK1BC1_2_1942
attaagtacaattacatcacactcaggtccagctgttgatttagctatttttagtttacatttatcaggagcagcatctatattagggtctataaattttataacgacagtatttaatatgagatgccctggtttagaaatgcatagacttcctttatttgtttgggccttattagttacttcttttttattattattatctttacctgtttttgctggagcgattacaatgcttttaacagaccgaaattttaatactactttttatgatccatcagggggaggagaccctgttttatatcaacatttattt
>BK1BC1_2_1983
attaagtacaattacatcacattcaggtccagctgttgatttagctatttttagtttacatttatcaggagcagcatctatattagggtctataaattttataacgacagtatttaatatgagatgccctggtttagaaatgcatagacttcctttatttgtttgggccttattagttacttcttttttattattattatctttacctgtttttgctggagcgattacgatgcttttaacagaccgaaattttaatactactttttatgatccatcagggggaggagaccctgttttatatcaacatttattt
>BK1BC1_2_1998
attaagtacaattacatcacattcaggtccagctgttgatttagctatttttagtttacatttatcaggagcagcatctatattagggtctataaattttataacgacagtatttaatatgagatgccctggtttagaaatgcatagacttcctttatttgtttgggccttattagttacttcttttttattattattatctttacctgtttttgctggagcgattacaatgcctttaacagaccgaaattttaatactactttttatgatccatcagggggaggagaccctgttttatatcaacatttattt
>BK1BC1_2_2008
attaagtagtattcaagcccattcaggaccttcagtagatttagctatttttagtttacatttatctggagctgcatctattttaggttcaattaattttattaccactatttttaacatgagagcacctggtatgacaatgcatagattaccgttatatgtatggtctgtattaattacctcttttttattagtattatctttaccagtgtttggtggagcgattaccatgttattaactgatcgtaactttaatacaagcttttatgatccagctggcggaggagatcctattttataccaacatctattt
>BK1BC1_2_2013
attaagtagtattcaagcacattctggtccagctgtggatcttgcaatttttagtttacatctttctggagctgcttcaattttaggttctataaattttattactactatatttaatatgagagcacctggtatgactatgcatagattacctttatatgtttggtctgtactagttacttcttttttacttttattatctcttcctgtattaggaggtgctattacaatgttattaacagatagaaattttagcacaactttttttgatccagcaggaggaggagaccctatcttgtatcaacatttgttt
>BK1BC1_2_2030
attaagtagtattcaagcccattcaggaccttcagtagatttagctatttttagtttacatttatctggagctgcatctattttaggttcaattaattttattaccactatttttaacatgagagcacctggtatgacaatgcatagattaccgttatatgtatggtctgtattaattacctcttttttattagtattatctttaccagtgtttggtggagcgattaccatgttattaactgatcgtaactttaatacgagcttttatgatccagctggcggaggagatcctattttatatcaacatctattt
>BK1BC1_2_2118
attaagtagtattcaagcccattcaggaccttcagtagatttagctatttttagtttacatttatctggagctgcatctattttaggttcaattaattttattaccactattttcaacatgagagcacctggtatgacaatgcatagattaccgttatatgtatggtctgtattaattacctcttttttattagtattatctttaccagtgtttggtggagcgattaccatgttattaactgatcgtaactttaatacaagcttttatgatccagctggcggaggagatcctattttatatcaacatctattt
>BK1BC1_2_2364
tttaagcagtgtgcaggctcattcagggccttcagttgatttagcaatttttagtttacacttaacaggtgctgcttctatattaggatcaataaattttattacgactatttttaatatgagatgccctggaatgactttgcatcgtatgcctttatacgtatggtctgttttagttacttcatttttattagttatttctttgcctgttttaggaggggctattaccatgttgttaactgatcgaaattttaatactactttttttgacccagcaggaggtggtgatcctgttttatttcaacatttattt
>BK1BC1_2_2429
tttaagcagtgtgcaagctcattcagggccttcagttgatttagcaatttttagtttacacttaacaggtgctgcttctatattaggatcaataaattttattacgactatttttaatatgggatgccctggaatgactttgcatcgtatgcctttatacgtatggtctgttttagttacttcatttttattagttatttctttgcctgttttaggaggggctattaccatgttgttaactgatcgaaattttaatactactttttttgacccagcaggaggtggtgatcctgttttatttcaacatttattt
>BK1BC1_2_2451
attaagtagtattcaagcccattcaggaccttcagtagatttagctatttttagtttacatttatctggagctgcatctattttaggtccaattaattttattaccactatttttaacatgagagcacctggtatgacaatgcatagattaccgttatatgtatggtctgtattaattacctcttttttattagtattatctttaccagtgtttggtggagcgattaccatgttattaactgatcgtaactttaatacaagcttttatgatccagctggcggaggagatcctattttatatcaacatctattt
>BK1BC1_2_2469
attatctagtattcaagctcattctggaccatctgttgatttagcaatttttagtctacacttatctggagcttcgtcaattttaggatctattaattttattactactactataaatatgagagctcctggaatgtctatgcatagattaccattatacgcttgggctgtatttattacttcaattctattattattatctttaccagtattcggaggtgccattacaatgcttttaactgatagaaattttagtacaactttctttgatcctgctggaggaggggatccagtattataccaacatttattt
>BK1BC1_2_2584
attaagtacaattacatcacattcaggtccagctgttgatttagctatttttagtttacatttatcaggagcagcatctatattaggttctataaattttataacgacagtatttaatatgagatgccctggtttagaaatgcatagacttcctttatttgtttgggccttattagttacttcttttttattattattatctttacctgtttttgctggagcgattacaatgcttttaacagaccgaaattttaatactactttttatgatccatcagggggaggagaccctgttttatatcaacatttattt
>BK1BC1_2_2630
attaagtacaattacatcacattcaggtccagctgttgatttagctatttttagtttacatttatcaggagcagcatctatattagggtctataaattttataacgacagtatttaatatgagatgccctggtttagaaatgcatagacttcctttatttgtttgggccttattagttacttcttttttattattactatctttacctgtttttgctggagcgattacaatgcttttaacagaccgaaattttaatactactttttatgatccatcagggggaggagaccctgttttatatcaacatttattt
>BK1BC1_2_2699
attaagtacaattacatcacattcaggtccagctgttgatttagctatttttagtttacatttatcaggagcagcatctatattagggtctataaattttataacgacagtatttaatatgagatgccctggtttagaaatgcatagacttcctttatttgtttgggccttattagttacttcttttttattattattatctttacctgtttttgctggagcgattacaatgcttttaacagaccgaaattttaatactactttttatgatccatcagggggaggagaccctgttttatatcaacatttat
>BK1BC1_2_2831
attaagtacaattacatcacattcaggtccagctgttgatttagctatttttagtttacatttatcaggagcagcatctatattagggtctataaattttataacgacagtatttaatatgagatgccctggtttagaaatgcatagacttcctttatttgtttgggccttattagttacttcttttttattattattatctttacctgtttttgctggagcgattacaatgcttttaacagaccgaaattttaatactactttttatgatccatcagggggaggagaccctgttttataccaacatttattt
>BK1BC1_2_2838
attaagtacaattacatcacattcaggtccagctgttgatttagctatttttagtttacatttatcaggagcagcatctatattagggtctataaattttataacgacagtatttaatatgagatgccctggtttagaaatgcatagacttcctttatttgtttgggccttattagttacttcttttttattatcattatctttacctgtttttgctggagcgattacaatgcttttaacagaccgaaattttaatactactttttatgatccatcagggggaggagaccctgttttatatcaacatttattt
>BK1BC1_2_2871
attaagtacaattacatcacattcaggtccagctgttgatttagctatttttagtttacatttatcaggagcagcatctatattagggtctataaattttataacgacagtatttaatatgagatgccctggtttagaaatgcatagacttcccttatttgtttgggccttattagttacttcttttttattattattatctttacctgtttttgctggagcgattacaatgcttttaacagaccgaaattttaatactactttttatgatccatcagggggaggagaccctgttttatatcaacatttattt
>BK1BC1_2_2953
gttaagctctattggtccacattcaggtcctgctgttgatttagcaatttttagtttacatctgtctggtgctgcctctattctaggtgcaattaattttataactaccgtgtttaatatgcgatgtcccggtttatatatgcatagattgccactgtttgtttgggctttattagttacttcttttttattattattatctttacctgtttttgctggcgctattactatgcttttaaccgatcgaaattttaatactactttttatgatccttctggtggtggagatcctgtgttatatcaacatttattt
>BK1BC1_2_2992
attaagtagtattcaagcccattcaggaccttcagtagatttagctatttttagtttacatttatctggagctgcatctattttaggttcaattaattttattaccactatttttaacatgagagcacctggtatgacaatgcatagattaccgttatatgtatggtctgtattaattacctcttttttattagtattatctttaccagtgtttggtggagcgattaccatgttattaactgatcgtaactttaatacaagcttttatgatccagctggcggaggagatcctatcttatatcaacatctattt
>BK1BC1_2_3032
attaagtagtattcaagcccattcaggaccttcagtagatttagctatttttagtttacatttatctggagctgcatctattttaggttcaattaattttattaccactatttttgacatgagagcacctggtatgacaatgcatagattaccgttatatgtatggtctgtattaattacctcttttttattagtattatctttaccagtgtttggtggagcgattaccatgttattaactgatcgtaactttaatacaagcttttatgatccagctggcggaggagatcctattttatatcaacatctattt
>BK1BC1_2_3077
attaagtagtattcaagcccattcaggaccttcagtagatttagctatttttagtttacatttatctggagctgcatctattttaggttcaattaattttattaccactatttttaacatgagagcacctggtatgacaatgcatagattaccgttatatgtatggtctgtattaattacctcttttttattagtattatctttaccagtgtttggtggagcgattaccatgttattaactgatcgtaactttaatacaagctcttatgatccagctggcggaggagatcctattttatatcaacatctattt
>BK1BC1_2_3183
attaagtacaattacatcacattcaggtccagctgttgatttagctatttttagtttacatttatcaggagcagcatctatattagggtctataaattttataacgacagtatttaatatgagatgccctggtttagaaatgcatagacttcctttatttgtttgggccttattagttacttcttttttattattattatctttacctgtttttgctggagcgattacaatgcttttaacagaccgaaattttaatactactttttatgatccatcagggggaggagaccctgttctatatcaacatttattt
>BK1BC1_2_3271
tttaagcagtgtgcaagctcattcagggccttcagttgatttagcaatttttagtttacacttaacaggtgctgcttctatattaggatcaataaattttattacgactatttttaatatgagatgccctggaatgactttgcatcgtatgcctttatacgtatggtctgttttagttacttcatttttattagttatttctttgcctgttttaggaggggctattaccatgttgttaactgatcgaaattttaatactactttttttgacccagcaggaggtggtgatcctgttttatttcaacatttat
>BK1BC1_2_3289
attaagtagtattcaagcccattcaggaccttcagtagatttagctatttttagtttacatttatctggagctgcatctattttaggttcaattaattttattaccactatttttaacatgagagcacctggtatgacaatgcatagattaccgttatatgtatggtctgtattaattacctcttttttattagtattatctttaccagtgtttggtggagcgattaccatgttattaactgatcgtaactttaatacaagcttttatgatccagctggcggaggagatcctattttatatcaacatttattt
>BK1BC1_2_3414
tatctagtgtacaagctcattcagggccttctattgatttagcaatttttagcttacacttatcaggagcagcatctattttaggagctattaactttattactactatctttaatatgagagcacctggtatgttaatgcatagattacctctatatgtatggtctatgttagtaacttctttcttattagtattatctttaccagttttagggggaggtattactatgttattaactgatagaaactttaatactactttctttgaccctgcaggaggaggagatcctattttatatcagcatttattc
>BK1BC1_2_3450
attaagtagtattcaagcccattcaggaccttcagtagatttagctatttttagtttacatttatctggagctgcatctattttaggttcaattaattttattaccactatttttaacatgagagcacctggtatgacaatgcatagattaccgttatatgtatggtctgtattaattacctcttttttattagtattatctttaccagtgtttggtggagcgattaccatgttattaactgatcgcaactttaatacaagcttttatgatccagctggcggaggagatcctattttatatcaacatctattt
>BK1BC1_2_3507
gttaagctctattggttcacattcaggtcctgctgttgatttagcaatttttagcttacatctgtctggtgctgcctctattctaggtgcaattaattttataactaccgtgtttaatatgcgatgtcccggtttatatatgcatagattgccactgtttgtttgggctttattagttacttcttttttattattattatctttacctgtttttgctggcgctattactatgcttttaaccgatcgaaattttaatactactttttatgatccttctggtggtggagatcctgtgttatatcaacatttattt
>BK1BC1_2_3517
attaagtacaattacatcacattcaggtccagctgttgatttagctatttttagtttacatttatcaggagcagcatctatattagggtctataaattttataacgacagtatttaatatgagatgccctggtctagaaatgcatagacttcctttatttgtttgggccttattagttacttcttttttattattattatctttacctgtttttgctggagcgattacaatgcttttaacagaccgaaattttaatactactttttatgatccatcagggggaggagaccctgttttatatcaacatttattt
>BK1BC1_2_3620
attaagtagtattcaagcccattcaggaccttcagtagatttagctatttttagtttacatttatctggagctgcatctattttaggttcaattaattttattaccactatttttaacatgagagcacctggtatgacaatgcatagattaccgttatatgtatggtctgtattaattacctcttttctattagtattatctttaccagtgtttggtggagcgattaccatgttattaactgatcgtaactttaatacaagcttttatgatccagctggcggaggagatcctattttatatcaacatctattt
>BK1BC1_2_3650
tttaagtagtattcaagctcattcaggaccttctgtagatttagctatttttagcttacatctttcaggtgcagcgtcaatattaggatcaattaattttattacgacaatatttaatatgagagcacccggtatgactatgcatagattaccattatatgtttggtctgttttagtcacttcttttttattacttttatctttacctgttttaggaggtgcgattactatgttgttaacagatagaaattttagcaccactttttttgatcctgcaggagggggagatccagtattatatcaacatttattt
>BK1BC1_2_3699
tttaagcagtgtgcaagctcattcagggccttcagttgatttagcaatttttagtttacacttaacaggtgctgcttctatattaggatcaataaattttattacgactatttttaatatgagatgccctggaatgactttgcatcgtatgcctttatacgtatggtctgttttagttacttcatttttattagttatttctttgcctgttttaggaggggctattaccatgttgttaactgatcgaaattttaatactactttttttgacccagcagggggtggtgatcctgttttatttcaacatttattt
>BK1BC1_2_3737
attaagctctattggttcacattcaggtcctgctgttgatttagcaatttttagtttacatctgtctggtgctgcctctattctaggtgcaattaattttataactaccgtgtttaatatgcgatgtcccggtttatatatgcatagattgccactgtttgtttgggctttattagttacttcttttttattattattatctttacctgtttttgctggcgctattactatgcttttaaccgatcgaaattttaatactactttttatgatccttctggtggtggagatcctgtgttatatcaacatttattt
>BK1BC1_2_3795
actatctagtgtacaagctcattcagggccttctattgatttagcaatttttagcttacacttatcaggagcagcatctattttaggagctattaactttattactactatctttaatatgagagcacctggtatgttaatgcatagattacctctatatgtgtggtctatgttagtaacttctttcttattagtattatctttaccagttttagggggaggtattactatgttattaactgatagaaactttaatactactttctttgaccctgcaggaggaggagatcctattttatatcagcatttattc
>BK1BC1_2_3843
attaagtacaattacatcacattcaggtccagctgttgatttagctatttttagtttacatttatcaggagcagcatctatattagggtctataaattttataacgacagtatttaatatgagatgccctggtttagaaatgcatagacttcctttatttgtttgggccttattagttacttcttttttattattattatctttacctgtttttgctggagcgattacaatgctttaacagaccgaaattttaatactactttttatgatccatcagggggaggagaccctgttttatatcaacatttattt
>BK1BC1_2_3851
attaagtacaattacatcacattcaggtccagctgttgatttagctatttttagtttacatttatcaggagcagcatctatattagggtctataaattttataacgacagtatttaatatgagatgccctggtttagaaatgcatagacttcctttatttgtttgggccttattagttacttcttttttattattattatctttacctgtttttgctggagcgattacaatgcttttaacagaccgaaattttaatactactttttatgatccatcagggggaggagaccctgttttatatcaacatcttttc
>BK1BC1_2_3863
attaagtagtattcaagcccattcaggaccttcagtagatttagctatttttagtttacatttatctggagctgcatctattttaggttcaattaattttattaccactatttttaacatgagagcacctggtatgacaatgcatagattgccgttatatgtatggtctgtattaattacctcttttttattagtattatctttaccagtgtttggtggagcgattaccatgttattaactgatcgtaactttaatacaagcttttatgatccagctggcggaggagatcctattttatatcaacatctattt
>BK1BC1_2_3940
attaagtagtattcaagcccattcaggaccctcagtagatttagctatttttagtttacatttatctggagctgcatctattttaggttcaattaattttattaccactatttttaacatgagagcacctggtatgacaatgcatagattaccgttatatgtatggtctgtattaattacctcttttttattagtattatctttaccagtgtttggtggagcgattaccatgttattaactgatcgtaactttaatacaagcttttatgatccagctggcggaggagatcctattttatatcaacatctattt
>BK1BC1_2_3976
tttaagcagtgtgcaagctcattcagggccttcagttgatttagcaatttttagtttacacttaacaggtgctgcttctatattaggatcaataaattttattacgactatttttaatatgagatgccctggaatgactttgcatcgtatgcctttatacgtatggtctgttttagttacttcatttttattagttatttctttgcctgttttaggaggggctattaccacgttgttaactgatcgaaattttaatactactttttttgacccagcaggaggtggtgatcctgttttatttcaacatttattt
>BK1BC1_2_4096
attaagtagtattcaagcccattcaggaccttcagtagatttagctatttttggtttacatttatctggagctgcatctattttaggttcaattaattttattaccactatttttaacatgagagcacctggtatgacaatgcatagattaccgttatatgtatggtctgtattaattacctcttttttattagtattatctttaccagtgtttggtggagcgattaccatgttattaactgatcgtaactttaatacaagcttttatgatccagctggcggaggagatcctattttatatcaacatctattt
>BK1BC1_2_4169
tttaagcagtgtgcaagctcattcagggccttcagttgatttagcaatttttagtttacacttaacaggtgctgcttctatattaggatcaataaattttattacgactatttttaatatgagatgccctggaatgactttgcatcgtatgcctttatacgtatggtctgttttagttacttcatttttattagttatttctttgcctgttttaggaggggctattaccatgttgttaactgatcgaaattttaatactactttttttgacccagcaggaggtggtgatcctgttttatttcaacatttgttt
>BK1BC1_2_4248
attaagtagtattcaagcccattcgggaccttcagtagatttagctatttttagtttacatttatctggagctgcatctattttaggttcaattaattttattaccactatttttaacatgagagcacctggtatgacaatgcatagattaccgttatatgtatggtctgtattaattacctcttttttattagtattatctttaccagtgtttggtggagcgattaccatgttattaactgatcgtaactttaatacaagcttttatgatccagctggcggaggagatcctattttatatcaacatctattt
>BK1BC1_2_4257
attaagtacaattacatcacattcaggtccagctgttgatttagctatttttagtttacatttatcaggagcagcatctatattagggtctataaattttataacgacagtatttaatatgagatgccctggtttagaaatgcatagacttcctttatttgtttgggccttattagttacttcttttttattattattatctttacctgtttttgctggagcgattataatgcttttaacagaccgaaattttaatactactttttatgatccatcagggggaggagaccctgttttatatcaacatttattt
>BK1BC1_2_4326
cattaagtagtgctcaagctcactcaggaccttctgttgatcttgctatttttagtttacatttatctggtgctgcttctattttaggttcaatcaatttcattactacaatttttaacatgcgtgcgcctggtcaatatttggaaagaatgcctttatatgtttggtctgttttaattacatcgtttttattattgttgtctttacctgttcttggtggtgcgattacaatgcttttaacagatagaaattttaatacaagtttctttgatcctgcaggaggtggtgatcctattttgtatcaacacttattt
>BK1BC1_2_4382
tttaagcagtgtgcaagctcattcagggccttcagttgatttagcaatttttagtttacacttaacaggtgctgcttctatattaggatcaataaattttattacgactatttttaatatgagatgccctggaatgactttgcatcgtatgcctttatacgtatggtctgttttagttacttcatttttattagttatttctttgcctgttttaggaggggctattaccatgttgttaactgatcgaaattttaatactactttttttgacccggcaggaggtggtgatcctgttttatttcaacatttattt
>BK1BC1_2_4505
tttaagcagtgtgcaagcttattcagggccttcagttgatttagcaatttttagtttacacttaacaggtgctgcttctatattaggatcaataaattttattacgactatttttaatatgagatgccctggaatgactttgcatcgtatgcctttatacgtatggtctgttttagttacttcatttttattagttatttctttgcctgttttaggaggggctattaccatgttgttaactgatcgaaattttaatactactttttttgacccagcaggaggtggtgatcctgttttatttcaacatttattt
>BK1BC1_2_4610
attaagtagtattcaagcccactcaggaccttcagtagatttagctatttttagtttacatttatctggagctgcatctattttaggttcaattaattttattaccactatttttaacatgagagcacctggtatgacaatgcatagattaccgttatatgtatggtctgtattaattacctcttttttattagtattatctttaccagtgtttggtggagcgattaccatgttattaactgatcgtaactttaatacaagcttttatgatccagctggcggaggagatcctattttatatcaacatctattt
>BK1BC1_2_4639
attaagtagtattcaagcccattcaggaccttcagtagatttagctatttttagtttacatttatctggagctgcatctattttaggttcaattaattttattaccactatttttaacatgagagcgcctggtatgacaatgcatagattaccgttatatgtatggtctgtattaattacctcttttttattagtattatctttaccagtgtttggtggagcgattaccatgttattaactgatcgtaactttaatacaagcttttatgatccagctggcggaggagatcctattttatatcaacatctattt
>BK1BC1_2_4694
attaagtagtattcaagcccattcaggaccttcagtagatttagctatttttagtttacatttatctggagctgcatctattttaggttcaattaattttattaccactatttttaacatgagagcacctggtatgacaatgcatagattaccgttatatgtatggtctgtattaattacctcttttttattagtattatctttaccagtgtttggtggagcgattaccatgttattaactgatcgtaactttaatacaagcttttatgatccagctggcggaggagatcctattttatatcaacacttattc
>BK1BC1_2_4742
attaagtagtattcaagcccattcaggaccttcagtagatttagctatttttagtttacatttatctggagctgcatctattttaggttcaattaattttattaccactatttttaacatgagagcacctggtatgacaatgcatagattaccgttatatgtatggtctgtattaattacctcttttttattagtattatctttaccggtgtttggtggagcgattaccatgttattaactgatcgtaactttaatacaagcttttatgatccagctggcggaggagatcctattttatatcaacatctattt
>BK1BC1_2_4962
actatctagtgtacaagctcattcagggccttctattgatttagcaatttttagcttacacttatcaggagcagcatctattttaggagctattaactttattactactatctttaatatgagagcacctggtatgttaatgcatagattacctctatatgtatggtctatgttagtaacttctttcttattagtattatctttaccagttttagggggaggtattactatgttattaactgatagaaactttaatactactttctttgaccctgcaggaggaggagatcctattttatatcagcatttat
>BK1BC1_2_4993
attaagtagtgtacaagcacattcaggaccttcagttgatttagctatctttagcttacatttaaatggtgcagcttctattttaggtgcaataaattttattacaactatttttaatatgagagcaccaggtatgagtatgcatcgattacctttatttgcttgggctgttttagttacatcttttttactagtattgtctttacctgtattcggaggagctattacaatgctactaacggatagaaattttaatactactttcttcgatccagctggaggaggagatcctattttatatcaacatttattt
>BK1BC1_2_5074
actatctagtgtacaagctcattcagggccttctattgatttagcaatttttagcttacacttatcaggagcagcatctattttaggagctattaactttattactactatctttaatatgagagcacctggtatgttaatgcatagattacctctatatgtatggtctatgttagtaacttctttcttattagtattatctttaccagttttagggggaggtattactatgttattaactgatagaaactttaatactactttctttgaccctgcaggaggaggagatcctattttatatcagcatttatcc
>BK1BC1_2_5113
actatctagtgtacaagctcattcagggccttctattgatttagcaatttttagcttacacttatcaggagcggcatctattttaggagctattaactttattactactatctttaatatgagagcacctggtatgttaatgcatagattacctctatatgtatggtctatgttagtaacttctttcttattagtattatctttaccagttttagggggaggtattactatgttattaactgatagaaactttaatactactttctttgaccctgcaggaggaggagatcctattttatatcagcatttattc
>BK1BC1_2_5257
actatctagtgtacaagctcattcagggccttctattgatttagcaatttttagcttacacttatcaggagcagcatctattttaggagctattaactttattactactatctttaatatgagagcacctggtatgttaatgcataggttacctctatatgtatggtctatgttagtaacttctttcttattagtattatctttaccagttttagggggaggtattactatgttattaactgatagaaactttaatactactttctttgaccctgcaggaggaggagatcctattttatatcagcatttattc
>BK1BC1_2_5275
gttaagctctattggttcacattcaggtcctgctgttgatttagcaatttttagtttacatctgtctggtgctgcctctattctaggtgcaattaattttataactaccgtgtttaatatgcgatgtcccggtttatatatgcatagattgccactgtttgtttgggctttattagttacttcttttttattattattatctttacctgtttttgctggcgctattactatgcttttaaccgatcgaaattttaatactactttttatgatccttctggtggcggagatcctgtgttatatcaacatttattt
>BK1BC1_2_5277
attaagtagtgtacaagctcattcagggccttctattgatttagcaatttttagcttacacttatcaggagcagcatctattttaggagctattaactttattactactatctttaatatgagagcacctggtatgttaatgcatagattacctctatatgtatggtctatgttagtaacttctttcttattagtattatctttaccagttttagggggaggtattactatgttattaactgatagaaactttaatactactttctttgaccctgcaggaggaggagatcctattttatatcagcatttattc
>BK1BC1_2_5340
gttaagctctattggttcacattcaggtcctgctgttgatttagcaatttttagtttacatctgtctggtgctgcctctattctaggtgcaattaattttataactaccgtgtttaatatgcgatgtcccggtttatatatgcatagattgccactgtttgtttgggctttattagttacttcttttttattattattatctttacctgtttttgctggcgctattactatgctcttaaccgatcgaaattttaatactactttttatgatccttctggtggtggagatcctgtgttatatcaacatttattt
>BK1BC1_2_5389
attaagtagtattcaagcccattcaggaccttcagtagatttagctatttttagtttacatttatctggagctgcatctattttaggttcaattaattttattaccactatttttaacatgagagcacctggtatgacaatgcatagattaccgttatatgtatggtctgtattaattacctcttttttattagtattatctttaccagtgtttggtggagcgattaccatgttactaactgatcgtaactttaatacaagcttttatgatccagctggcggaggagatcctattttatatcaacatctattt
>BK1BC1_2_5432
attaagtagtattcaagcccattcaggaccttcagtagatttagctatttttagtttacatttatctggagctgcatctatttcaggttcaattaattttattaccactatttttaacatgagagcacctggtatgacaatgcatagattaccgttatatgtatggtctgtattaattacctcttttttattagtattatctttaccagtgtttggtggagcgattaccatgttattaactgatcgtaactttaatacaagcttttatgatccagctggcggaggagatcctattttatatcaacatctattt
>BK1BC1_2_5453
attaagtacaattacatcacattcaggtccagctgttgatttagctatttttagtttacatttatcaggagcagcatctatattagggtctataaattttataacgacagtatttaatatgagatgccctggtttagaaatgcatagacttcctttatttgtttgggccttattagttacttcttttttattattattatctttacctgtttttgctggagcgattacaatgcttttaacagaccgaaattttaatactactttttatgatccatcagggggaggagaccctgttttatatcaacacttattc
>BK1BC1_2_5476
actatctagtgtacaagctcattcagggccttctattgatttagcaatttttagcttacacttatcaggagcagcatctattttaggagctattaactttattactactatctttaatatgagagcacctggtatgttaatgcatagattacctctatatgtatggtctatgttagtaacttctttcttattagtattatctttaccagttttagggggaggtattactatgttattaactgatagaaactttaatactactttctttgaccccgcaggaggaggagatcctattttatatcagcatttattc
>BK1BC1_2_5511
attaagtagtattcaagcccattcaggaccttcagtagatttagctatttttagtttacatttatctggagctgcatctattttaggttcaattaattttattaccactatttttaacatgagagcacctggtatgacaatgcatagattaccgttatatgtatggtctgtattaattacctcttttttattagtattatctttaccagtgtttggtggagcgattaccatgttattaactgatcgtaactttaatacaagcttttatgatccagctggcagaggagatcctattttatatcaacatctattt
>BK1BC1_2_5574
attaagtacaattacatcacattcaggtccagctgttgatttagctatttttagtttacatttatcaggagcagcatctatattagggtctataaattttataacgacagtatttaatatgagatgccctggtttagaaatgcatagacttcctttatttgtttgggccttattagttacttcttttttattattattatctttacctgtttttgctggagcgattacaatgcttttaacagaccgaaattttaatactactttttatgatccggcaggcggaggtgatcctgtattgtatcaacatttgttt
>BK1BC1_2_5575
attaagttctataagttcgcattctggaccagcagtagatttagcaatttttagtttacatttatctggcgcagcctctattttaggtgctataaattttataactactgtatttaatatgagatgtcctggattagatatgcatcgtcttccattatttgtttggtcattattagttacatcttttttattattattatctttacctgtttttgctggagcaattactatgttattaactgatcgtaattttaatactactttttacgacccttcaggcggtggtgatcctgtattatatcaacatttattt
>BK1BC1_2_5633
attaagtagtgctcaagctcactcaggaccttctgttgatcttgctatttttagtttacatttatctggtgctgcttctattttaggttcaatcaatttcattactacaatttttaacatgcgtgcgcctggtcaatatttggaaagaatgcctttatatgtttggtctgttttaattacatcgtttttattattgttgtctttacctgttcttggtggtgcgattacaatgcttttaacagatagaaattttaatacaagtttctttgatcctgcaggaggtggtgatcctatattctatcaacacttattt
>BK1BC1_2_5774
attaagtagtattcaagcccattcaggaccttcagtagatttagctatttttagtttacatttatctggagctgcatctattttaggttcaattaattttattaccactatttttaacatgagagcacctggtatgacaatgcatagattaccgttatatgtacggtctgtattaattacctcttttttattagtattatctttaccagtgtttggtggagcgattaccatgttattaactgatcgtaactttaatacaagcttttatgatccagctggcggaggagatcctattttatatcaacatctattt
>BK1BC1_3_25
gttaagctctattggttcacattcaggtcctgctgttgatttagcaatttttagtttacatctgtctggtgctgcctctattctaggtgcaattaattttataactaccgtgtttaatatgcgatgtcccggtttatatatgcatagattgccactgtttgtttgggctttattagttacttcttttttattattattatctttacctgtttttgctggcgctattactatgcttttaaccgatcgaaattttaatactactttttatgatccttctggtggtggagatcctgtgttatatcaacatttattt
>BK1BC1_3_56
actaagtagcattcaagctcattctggaccagcagtagacctagcaatttttagccttcatttatcgggagctgcttcaattttaggttcaattaacttcattacaacaatatttaatatgagagctcctggtcttacaatgcatagattaccattatatgtttggtctgtgttaattacatcttttttacttgtattatcactacctgttttaggaggagctattacaatgttattaacagacagaaattttagtacaactttttttgatcctgcaggaggaggagatccagtattatatcaacatctattt
>BK1BC1_3_121
attaagtagtattcaagcccattcaggaccttcagtagatttagctatttttagtttacatttatctggagctgcatctattttaggttcaattaattttattaccactatttttaacatgagagcacctggtatgacaatgcatagattaccgttatatgtatggtctgtattaattacctcttttttattagtattatctttaccagtgtttggtggagcgattaccatgttattaactgatcgtaactttaatacaagcttttatgatccagctggcggaggagatcctattttatatcaacatctattt
>BK1BC1_3_284
attaagtagtattcaagctcattctggacctgctgtagatttagcaatttttagtttacatttatctggagctgcttctattttagggtctatcaactttattactactatttttaatatgagagcacctggactaactatgcatagattaccactatacgtatggtctgttcttgttacttcttttttacttgttttatcactacctgtattaggaggtgctattacaatgctattaactgatagaaattttagtactactttctttgatcctgctggaggaggagatcctgtattataccaacacttattc
>BK1BC1_3_455
attaagtacaattacatcacattcaggtccagctgttgatttagctatttttagtttacatttatcaggagcagcatctatattagggtctataaattttataacgacagtatttaatatgagatgccctggtttagaaatgcatagacttcctttatttgtttgggccttattagttacttcttttttattattattatctttacctgtttttgctggagcgattacaatgcttttaacagaccgaaattttaatactactttttatgatccatcagggggaggagaccctgttttatatcaacatttatt
>BK1BC1_3_493
attaagtacaattacatcacattcaggtccagctgttgatttagctatttttagtttacatttatcgggagcagcatctatattagggtctataaattttataacgacagtatttaatatgagatgccctggtttagaaatgcatagacttcctttatttgtttgggccttattagttacttcttttttattattattatctttacctgtttttgctggagcgattacaatgcttttaacagaccgaaattttaatactactttttatgatccatcagggggaggagaccctgttttatatcaacatttattt
>BK1BC1_3_668
actaagtagtatacaagcacattctggaccttcaatagatttagcaatttttagtcttcatttatctggagcagcttctattttaggatcaattaattttattgtaactatatttaatatgagagcacctggtattgctatgcatagattacctttatatgtatggtcagtattagtaacttcatttttacttgttttatctttaccagtattaggaggaggtattactatgttattaactgatagaaattttaacactagtttttttgaccctgcaggaggaggagatcctgtattataccaacatttattt
>BK1BC1_3_694
attaagtagtattcaagcacattctggtccagctgtggatcttgcaatttttagtttacatctttctggagctgcttcaattttaggttctataaattttattactactatatttaatatgagagcacctggtatgactatgcatagattacctttatatgtttggtctgtactagttacttcttttttacttttattatctcttcctgtattaggaggtgctattacaatgttattaacagatagaaattttagcacaactttttttgatccagcaggaggaggagaccctatcttgtatcaacatttgttt
>BK1BC1_3_844
actaagtagtattcaagcgcactcaggaccgtcagtagatttagcaatcttcagtttacatttatctggagcttcttctatcttaggttcaattaattttattacaactattattaatatgagagcacctggactttacatgcatagattacctttatatgtttggtctgttttcattacttcttttctgttattattatctctaccagtatttggaggagcaatcaccatgttattaacagatagaaattttagtacaaccttctatgatcctgctggaggaggagatccaattttatatcaacatttattt
>BK1BC1_3_892
attaagtacaattacatcacattcaggtccagctgttgatttagctatttttagtttacatttatcaggagcagcatctatattagggtctataaattttataacgacagtatttagtatgagatgccctggtttagaaatgcatagacttcctttatttgtttgggccttattagttacttcttttttattattattatctttacctgtttttgctggagcgattacaatgcttttaacagaccgaaattttaatactactttttatgatccatcagggggaggagaccctgttttatatcaacatttattt
>BK1BC1_3_1034
attaagtagtattcaagcccattcaggaccttcagtagatttagctatttttagtttacatttatctggagctgcatctattttaggttcaattaattttattaccactatttttaacatgtgagcacctggtatgacaatgcatagattaccgttatatgtatggtctgtattaattacctcttttttattagtattatctttaccagtgtttggtggagcgattaccatgttattaactgatcgtaactttaatacaagcttttatgatccagctggcggaggagatcctattttatatcaacatctattt
>BK1BC1_3_1133
gttaagctctattggttcacattcaggtcctgctgttgatttagcaatttttagtttacatctgtctggtgctgcctctattctaggtgcaattaattttataactaccgtgtttaacatgcgatgtcccggtttatatatgcatagattgccactgtttgtttgggctttattagttacttcttttttattattattatctttacctgtttttgctggcgctattactatgcttttaaccgatcgaaattttaatactactttttatgatccttctggtggtggagatcctgtgttatatcaacatttattt
>BK1BC1_4_24
gttaagctctattggttcacattcaggtcctgctgttgatttagcaatttttagtttacatctgtctggtgctgcctctattctaggtgcaattaattttataactaccgtgtttaatatgcgatgtcccggtttatatatgcatagattgccactgtttgtttgggctttattagttacttcttttttattattattatctttacctgtttttgctggcgctattactatgcttttaaccgatcgaaattttaatactactttttatgatccttctggtggtggagatcctgtgttatatcaacatttattt
>BK1BC1_4_53
actaagtagcattcaagctcattctggaccagcagtagacctagcaatttttagccttcatttatcgggagctgcttcaattttaggttcaattaacttcattacaacaatatttaatatgagagctcctggtcttacaatgcatagattaccattatatgtttggtctgtgttaattacatcttttttacttgtattatcactacctgttttaggaggagctattacaatgttattaacagacagaaattttagtacaactttttttgatcctgcaggaggaggagatccagtattatatcaacatctattt
>BK1BC1_4_98
attaagtagtattcaagcccattcaggaccttcagtagatttagctatttttagtttacatttatctggagctgcatctattttaggttcaattaattttattaccactatttttaacatgagagcacctggtatgacaatgcatagattaccgttatatgtatggtctgtattaattacctcttttttattagtattatctttaccagtgtttggtggagcgattaccatgttattaactgatcgtaactttaatacaagcttttatgatccagctggcggaggagatcctattttatatcaacatctattt
>BK1BC1_4_325
attaagtacaattacatcacattcaggtccagctgttgatttagctatttttagtttacatttatcaggagcagcatctatattagggtctataaattttataacgacagtatttaatatgagatgccctggtttagaaatgcatagacttcctttatttgtttgggccttattagttacttcttttttattattattatctttacctgtttttgctggagcgattacaatgcttttaacagaccgaaattttaatactactttttatgatccatcagggggaggagaccctgttttatatcaacatttatt
>BK1BC1_4_454
tttaagtagtgttcaagctcattcaggtccttcagtagaccttgcaatttttagtttacatttaaatggagctgcttcaattttaggagctattaattttataactaccatttttaatatgagagctccaggtatgagtatgcatagattgcctttatttgcttggtctattttagtaacatcttttttattagtgttatcattgcctgtttttggtggagctattactatgttattaacagatagaaattttaatacttctttttatgatccagcaggtggaggtgaccctgtattatatcagcatttattt
>BK1BC1_4_527
attaagtacaattacatcacattcaggtccagctgttgatttagctatttttagtttacatttatcaggagcagcatctatattagggtctataaattttataacgacagtatttaatatgagatgccctggtttagaaatgcatagacttcctttatttgtttgggccttattagttacttcttttttattattattatctttacctgtttttgctggagcgattacaatgcttttaacagaccgaaattttaatactactttttatgatcctgctggtggtggtgatcctgttttgtttcagcatttgttt
>BK1BC1_4_559
attaagtacaattacatcacattcaggtccagctgttgatttagctatttttagtttacatttatcaggagcagcatctatattagggtctataaattttataacgacagtatttaatatgagatgccctggtttagaaatgcatagacttcctttatttgtttgggccttattagttacttcttttttattattattatctttacctgtttttgctggagcgattacaatgctttcaacagaccgaaattttaatactactttttatgatccatcagggggaggagaccctgttttatatcaacatttattt
>BK1BC1_4_602
attaagtacaattacatcacattcaggtccagctgttgatttagctatttttagtttacatttatcaggagcagcatctatattagggtctataaattttataacgacagtatttaatatgagatgccctggtttagaaatgcatagacttcctttatttgtttgggccttattagttacttcttttttattattactatctttacctgtttttgctggagcgattacaatgcttttaacagaccgaaattttaatactactttttatgatccatcagggggaggagaccctgttttatatcaacatttattt
>BK1BC1_4_795
gttaagctctattggttcacattcaggtcctgctgttgatttagcaatttttagtttacatctgtctggtgctgcctctattctaggtgcaattaattttataactaccgtgtttaatatgcgatgtcccggtttatatatgcatagattgccactgtttgtttgggctttattagttacttctttttttttattattatctttacctgtttttgctggcgctattactatgcttttaaccgatcgaaattttaatactactttttatgatccttctggtggtggagatcctgtgttatatcaacatttattt
>BK1BC1_4_842
gttaagctctattggttcacattcaggtcctgctgttgatttagcaatttttagtttacatctgtctggtgctgcctctattctaggtgcaattaattttataactaccgtgtttaatatgcgatgtcccggtttatatatgcatagattgccactgtttgtttgggctttattagttacttcttttttattattattatctttacctgtattcggaggagctattacaatgctactaacggatagaaattttaatacatctttttatgatccggcaggcggaggtgatcctgtattgtatcaacatttgttt
>BK1BC1_5_39
tttaagcagtgtgcaagctcattcagggccttcagttgatttagcaatttttagtttacacttaacaggtgctgcttctatattaggatcaataaattttattacgactatttttaatatgagatgccctggaatgactttgcatcgtatgcctttatacgtatggtctgttttagttacttcatttttattagttatttctttgcctgttttaggaggggctattaccatgttgttaactgatcgaaattttaatactactttttttgacccagcaggaggtggtgatcctgttttatttcaacatttattt
>BK1BC1_5_60
actaagtagcattcaagctcattctggaccagcagtagacctagcaatttttagccttcatttatcgggagctgcttcaattttaggttcaattaacttcattacaacaatatttaatatgagagctcctggtcttacaatgcatagattaccattatatgtttggtctgtgttaattacatcttttttacttgtattatcactacctgttttaggaggagctattacaatgttattaacagacagaaattttagtacaactttttttgatcctgcaggaggaggagatccagtattatatcaacatctattt
>BK1BC1_5_150
attaagtagtattcaagcccattcaggaccttcagtagatttagctatttttagtttacatttatctggagctgcatctattttaggttcaattaattttattaccactatttttaacatgagagcacctggtatgacaatgcatagattaccgttatatgtatggtctgtattaattacctcttttttattagtattatctttaccagtgtttggtggagcgattaccatgttattaactgatcgtaactttaatacaagcttttatgatccagctggcggaggagatcctattttatatcaacatctattt
>BK1BC1_5_209
actatctagtgtacaagctcattcagggccttctattgatttagcaatttttagcttacacttatcaggagcagcatctattttaggagctattaactttattactactatctttaatatgagagcacctggtatgttaatgcatagattacctctatatgtatggtctatgttagtaacttctttcttattagtattatctttaccagttttagggggaggtattactatgttattaactgatagaaactttaatactactttctttgaccctgcaggaggaggagatcctattttatatcagcatttattc
>BK1BC1_5_293
attaagttctataagttcgcattctggaccagcagtagatttagcaatttttagtttacatttatctggcgcagcctctattttaggtgctataaattttataactactgtatttaatatgagatgtcctggattagatatgcatcgtcttccattatttgtttggtcattattagttacatcttttttattattattatctttacctgtttttgctggagcaattactatgttattaactgatcgtaattttaatactactttttacgacccttcaggcggtggtgatcctgtattatatcaacatctattt
>BK1BC1_5_324
cactatctagtgtacaagctcattcagggccttctattgatttagcaatttttagcttacacttatcaggagcagcatctattttaggagctattaactttattactactatctttaatatgagagcacctggtatgttaatgcatagattacctctatatgtatggtctatgttagtaacttctttcttattagtattatctttaccagttttagggggaggtattactatgttattaactgatagaaactttaatactactttctttgaccctgcaggaggaggagatcctattttatatcagcatttattc
>BK1BC1_5_375
attaagtacaattacatcacattcaggtccagctgttgatttagctatttttagtttacatttatcaggagcagcatctatattagggtctataaattttataacgacagtatttaatatgagatgccctggtttagaaatgcatagacttcctttatttgtttgggccttattagttacttcttttttattattattatctttacctgtttttgctggagcgattacaatgcttttaacagaccgaaattttaatactactttttatgatccatcagggggaggagaccctgttttatatcaacatttattc
>BK1BC1_5_387
attaagtacaattacatcacattcaggtccagctgttgatttagctatttttagtttacatttatcaggagcagcatctatattagggtctataaattttataacgacagtatttaatatgagatgccctggtttagaaatgcatagacttcctttatttgtttgggccttattagttacttcttttttattattattatctttacctgtttttgctggagcgattacaatgcttttaacagaccgaaattttaatactactttttatgatccatcagggggaggagaccctgttttatatcaacacttattt
>BK1BC1_5_421
cattaagtacaattacatcacattcaggtccagctgttgatttagctatttttagtttacatttatcaggagcagcatctatattagggtctataaattttataacgacagtatttaatatgagatgccctggtttagaaatgcatagacttcctttatttgtttgggccttattagttacttcttttttattattattatctttacctgtttttgctggagcgattacaatgcttttaacagaccgaaattttaatactactttttatgatccatcagggggaggagaccctgttttatatcaacatttattt
>BK1BC1_5_529
attaagtagtattcaagcacattcaggacctgcagttgatttagcaattttcagtcttcatttatctggagctgcatcaattttaggatctattaattttattacaacaatatttaacatgagagctcctggtcttacaatgcacagattaccattatacgtttggtcagtgttagtaacatcatttttacttgtattatcattaccagttttaggaggagctattactatgttattaacagatagaaattttagcacaactttttttgatcctgctggaggaggagatccagtattgtatcaacatctgttt
>BK1BC1_5_680
gttaagtagtattcaagcacattctggtccagctgtggatctggcaatttttagtttacatctttctggagctgcttcaattttaggttctataaattttattactactatatttaatatgagagcacctggtatgaccatgcatagattacctttatatgtttggtctgtactagttacttcttttttacttttattatctcttcctgtgttaggaggtgctattacaatgttattaacagatagaaattttagcacaactttttttgatccagcaggaggaggagaccctatcttatatcaacatttattc
>BK1BC1_5_688
attaagtacaattacatcacattcaggtccagctgttgatttagctatttttagtttacatttatcaggagcagcatctatattagggtctataaattttataacgacagtatttaatatgaggtgccctggtttagaaatgcatagacttcctttatttgtttgggccttattagttacttcttttttattattattatctttacctgtttttgctggagcgattacaatgcttttaacagaccgaaattttaatactactttttatgatccatcagggggaggagaccctgttttatatcaacatttattt
>BK1BC1_5_839
attaagtacaattacatcacattcaggtccagctgttgatttagctatttttagtttacatttatcaggagcagcatctatattagggtctataaattttataacgacagtatttaatatgagatgccctggtttagaaatgcatagacttcctttatttgtttgggccttattagttacttcttttttattattattatctttacctgtttttgctggagcgattacaatgcttttaacagaccgaaattttaatactactttttatgatccatcagggggaggagaccctgttttatatcaacatttgttt
>BK1BC1_5_915
ttaagcagtgtgcaagctcattcagggccttcagttgatttagcaatttttagtttacacttaacaggtgctgcttctatattaggatcaataaattttattacgactatttttaatatgagatgccctggaatgactttgcatcgtatgcctttatacgtatggtctgttttagttacttcatttttattagttatttctttgcctgttttaggaggggctattaccatgttgttaactgatcgaaattttaatactactttttttgacccagcaggaggtggtgatcctgttttatttcaacatttattt
>BK1BC1_5_939
attaagtacaattacatcacattcaggtccagctgttgatttagctatttttagtttacatttatcaggagcagcatctatattagggtctataaattttataacgacagtatttaatatgagatgccctggtttagaaatgcatagacttcctttatttgtttgggccttattagttacttcttttttattattattatctttacctgtttttgctggagcgattacaatgcttttaacagaccgaaattttaatactactttttatgatccatcagggggaggagaccctgttttatatcaacatttatt
>BK1BC1_5_1241
attaagtagtattcaagcccattcagggccttcagtagatttagctatttttagtttacatttatctggagctgcatctattttaggttcaattaattttattaccactatttttaacatgagagcacctggtatgacaatgcatagattaccgttatatgtatggtctgtattaattacctcttttttattagtattatctttaccagtgtttggtggagcgattaccatgttattaactgatcgtaactttaatacaagcttttatgatccagctggcggaggagatcctattttatatcaacatctattt
>BK1BC1_5_1326
tttaagtgctattgcttcacattctggtccagcggttgatttagctatttttagtttgcatttatcaggagcagcatctattttaggatcaataaattttataactacagtttttaatatgagatctcctggattagatatgcatagaataccattatttgtttgggctttattagttacatcttttttattattattatcattacctgtttttgctggtgcaattactatgttattaactgatcgtaattttaatactactttttatgatccttctggtggtggtgaccctgttttatatcagcatttattt
>BK1BC1_5_1457
attaagtacaattacatcacattcaggtccagctgttgatttagctatttttagtttacatttatcaggagcagcatctatattagggtctataaattttataacgacagtatttaatatgagatgccctggtttagaaatgcatagacttcctttatttgtttgggccttattagttacttcttttttattattattatctttacctgtttttgctggagcgattacaatgcttttaacagaccgaaattttaatactactttttatgatccatcagggggaggagaccctgttttatatcaacatttactt
>BK1BC1_5_1460
attaagtacaattacatcacattcaggtccagctgttgatttagctatttttagtttacatttatcaggagcagcatctatattagggtctataaattttataacgacagtatttaatatgagatgccctggttcagaaatgcatagacttcctttatttgtttgggccttattagttacttcttttttattattattatctttacctgtttttgctggagcgattacaatgcttttaacagaccgaaattttaatactactttttatgatccatcagggggaggagaccctgttttatatcaacatttattt
>BK1BC1_5_1835
tttaagtagtgttcaagctcattcaggtccttcagtagaccttgcaatttttagtttacatttaaatggagctgcttcaattttaggagctattaattttataactaccatttttaatatgagagctccaggtatgagtatgcatagattgcctttatttgcttggtctattttagtaacatcttttttattagtgttatcattgcctgtttttggtggagctattactatgttattaacagatagaaattttaatacttctttttatgatccagcaggtggaggtgaccctgtattatatcagcatttattt
>BK1BC1_5_1992
attaagtagtattcaagcccattcaggaccttcagtagatttagctatttttagtttacatttatctggagctgcatctattttaggttcaattaattttattaccactatttttaacatgagagcacctggtatgacaatgcatagattaccgttatatgtatggtctgtattaattacctcttttttattagtattatctttaccagtgttcggtggagcgattaccatgttattaactgatcgtaactttaatacaagcttttatgatccagctggcggaggagatcctattttatatcaacatctattt
>BK1BC1_5_1995
attaagtagtattcaagcccattcaggaccttcagtagatttagctatttttagtttacatttatctggagctgcatctattttaggttcaattaattttattaccactatttttaacatgagagcacctggtatgacaatgcatagattaccgttatatgtatggtctgtattaattacctcttctttattagtattatctttaccagtgtttggtggagcgattaccatgttattaactgatcgtaactttaatacaagcttttatgatccagctggcggaggagatcctattttatatcaacatctattt
>BK1BC1_5_2019
attaagtacaattacatcacattcaggtccagctgttgatttagctatttttagtttacatttatcaggagcagcatctatattagggtctataaattttataacgacagtatttaatatgagatgccctggtttagaaatgcatagacttcctttatttgtttgggccttattagttacttcctttttattattattatctttacctgtttttgctggagcgattacaatgcttttaacagaccgaaattttaatactactttttatgatccatcagggggaggagaccctgttttatatcaacatttattt
>BK1BC1_5_2122
attaagtagtattcaagcccattcaggaccttcagtagatttagctatttttagtttacatttatctggagctgcatctattttaggttcaattaattttattaccactatttttaacatgagagcacctggtatgacaatgcatagattaccgttatatgtatggtctgtattaattacctcttttttattagtattatctttaccagtgtttggtggagcgattaccatgttattaactgatcgtaactttaatacaagcttttatgatccagctggcggaggagatcctattttatatcaacatctattc
>BK1BC1_5_2142
attaagtacaattacatcacactcaggtccagctgttgatttagctatttttagtttacatttatcaggagcagcatctatattagggtctataaattttataacgacagtatttaatatgagatgccctggtttagaaatgcatagacttcctttatttgtttgggccttattagttacttcttttttattattattatctttacctgtttttgctggagcgattacaatgcttttaacagaccgaaattttaatactactttttatgatccatcagggggaggagaccctgttttatatcaacatttattt
>BK1BC1_5_2212
attaagtagtattcaagcacattctggtccagctgtggatcttgcaatttttagtttacatctttctggagctgcttcaattttaggttctataaattttattactactatatttaatatgagagcacctggtatgactatgcatagattacctttatatgtttggtctgtactagttacttcttttttacttttattatctcttcctgtattaggaggtgctattacaatgttattaacagatagaaattttagcacaactttttttgatccagcaggaggaggagaccctatcttgtatcaacatttgttt
>BK1BC1_5_2295
attaagtagtattcaagcccattcaggaccttcagtagatttagctatttttagtttacatttatctggagctgcatctattttaggttcgattaattttattaccactatttttaacatgagagcacctggtatgacaatgcatagattaccgttatatgtatggtctgtattaattacctcttttttattagtattatctttaccagtgtttggtggagcgattaccatgttattaactgatcgtaactttaatacaagcttttatgatccagctggcggaggagatcctattttatatcaacatctattt
>BK1BC1_5_2327
attaagtacaattacatcacattcaggtccagctgttgatttagctatttttagtttacatttatcaggagcagcatctatattagggtctataaattttataacgacagtatttaatatgagatgccctggtttagaaatgcatagacttcctttatttgtttgggccttattagttacttcttttttattattattatctttacctgtttttgctggagcgattacaatgcttttaacagaccgaaattttaatactactttttatgatcctgctggtggtggtgatcctgttttgtttcagcatttgttt
>BK1BC1_5_2427
attaagtagtatacaagcacattctggaccatctattgacttagcaatttttagccttcatttatctggagcagcctctattttaggatctattaattttatagtaactatatttaatatgagagctccaggaattgctatgcatagattacctttatacgtatggtctgttttagttacttcattcttacttgtattatctttacctgtattaggaggaggaattactatgttattaactgatagaaattttaacactagtttctttgatccagctggtggtggtgatcctgtattatatcaacatttattc
>BK1BC1_5_2655
attaagtagtattcaagcccattcaggaccttcagtagatttagctatttttagtttacatttatctggagctgcatctattttaggttcaattaattttattaccactatttttaacatgagagcacctggtatgacaatgcatagattaccgttatatgtatggtctgtattaattacctcttttttattagtattatctctaccagtgtttggtggagcgattaccatgttattaactgatcgtaactttaatacaagcttttatgatccagctggcggaggagatcctattttatatcaacatctattt
>BK1BC1_5_2781
gttaagtagtattcaagcccattcaggaccttcagtagatttagctatttttagtttacatttatctggagctgcatctattttaggttcaattaattttattaccactatttttaacatgagagcacctggtatgacaatgcatagattaccgttatatgtatggtctgtattaattacctcttttttattagtattatctttaccagtgtttggtggagcgattaccatgttattaactgatcgtaactttaatacaagcttttatgatccagctggcggaggagatcctattttatatcaacatctattt
>BK1BC1_5_2880
attaagtacaattacatcacattcaggtccagctgttgatttagctatttttagtttacatttatcaggagcagcatctatattaggttctataaattttataacgacagtatttaatatgagatgccctggtttagaaatgcatagacttcctttatttgtttgggccttattagttacttcttttttattattattatctttacctgtttttgctggagcgattacaatgcttttaacagaccgaaattttaatactactttttatgatccatcagggggaggagaccctgttttatatcaacatttattt
>BK1BC1_5_2895
atcaagtagtattcaagcccattcaggaccttcagtagatttagctatttttagtttacatttatctggagctgcatctattttaggttcaattaattttattaccactatttttaacatgagagcacctggtatgacaatgcatagattaccgttatatgtatggtctgtattaattacctcttttttattagtattatctttaccagtgtttggtggagcgattaccatgttattaactgatcgtaactttaatacaagcttttatgatccagctggcggaggagatcctattttatatcaacatctattt
>BK1BC1_5_2921
attaagtacaattacatcacattcaggtccagctgttgatttagctatttttagtttacatttatcaggagcagcatctatattagggtctataaattttataacgacagtatttaatatgagatgccctggtttagaaatgcatagacttcctttatttgtttgggccttattagttacttcttttttattattactatctttacctgtttttgctggagcgattacaatgcttttaacagaccgaaattttaatactactttttatgatccatcagggggaggagaccctgttttatatcaacatttattt
>BK1BC1_5_3052
actatctagtgtacaagctcattcagggccttctattgatttagcaatttttagcttacacttatcaggagcagcatctattttaggagctattaactttattactactatctttaatatgagagcacctggtatgttaatgcatagattacctctatatgtatggtctatgttagtaacttctttcttattagtattatctttaccagttttagggggaggtattactatgttattaactgatagaaactttaatactactttctttgaccctgcaggaggaggagatcctattttatatcagcatttactc
>BK1BC1_5_3079
attaagtagtattcaagcccattcaggaccttcagtagatttagctatttttagtttacatttatctggagctgcatctattttaggttcaattaattttattaccactatttttaacatgagagcacctggtatgacaatgcatagattaccgttatatgtatggtctgtattaattacctcttttttattagtattatctttaccagtgtttggtggagcgattaccatgttattaactgatcgtaactttaatacaagcttttatgatccagctggcggaggagatcctattttatatcaacatttgttt
>BK1BC1_5_3565
attaagtacaattacatcacattcaggtccagctgttgatttagctatttttagtttacatttatcaggagcagcatctatattagggtctataaattttataacgacagtatttaatatgagatgccctggtttagaaatgcatagacttcctttatttgtttgggccttattagttacttcttttttattattattatctttacctgtttttgctggagcgattacaatgcttttaacagaccgaaattttaatactactttttatgatccatcagggggaggagaccctgttctatatcaacatttattt
>BK1BC1_5_3674
actatctagtgtacaagctcattcagggccttctattgatttagcaatttttagcttacacttatcaggagcagcatctattttaggagctattaactttattactactatctttaatatgagagcacctggtatgttaatgcatagattacctctatatgtatggtctatgttagtaacttctttcttattagtattatctttaccagttttagggggaggtattactatgttattaactgatagaaaccttaatactactttctttgaccctgcaggaggaggagatcctattttatatcagcatttattc
>BK1BC1_5_3678
attaagtagtattcaagcccattcaggaccttcagtagatttagctatttttagtttacatttatctggagctgcatctattttaggttcaattaattttattaccactatttttaacatgagagcacctggtatgacaatgcatagattaccgttatatgtatggtctgtattaattacctcttttttattagtattatctttaccagtgtttggtggagcgattaccatgttattaactgatcgtaactttaatacaagcttttatgatccagctggcggaggagatcctattttatatcaacatttattt
>BK1BC1_5_3733
attaagtacaattacatcacattcaggtccagctgttgatttagctatttttagtttacatttatcaggagcagcatctatattagggtctataaattttataacgacagtatttaatatgagatgccctggtttagaaatgcatagacttcctttatttgtttgggccttattagttacttcttttttattattattatctttacctgtttttgctggagcgattacaatgcttttaacagaccgaaattttaatactactttttatgatccatcagggggaggagaccctgttttatatcgacatttattt
>BK1BC1_5_3831
attaagtagtattcaagcccattcaggaccttcagtagatttagctatttttagtttacatttatctggagctgcatctattttaggttcaattaattttattaccactatttttaacatgagagcacctggtatgacaatgcatagattaccgttatatgtatggtccgtattaattacctcttttttattagtattatctttaccagtgtttggtggagcgattaccatgttattaactgatcgtaactttaatacaagcttttatgatccagctggcggaggagatcctattttatatcaacatctattt
>BK1BC1_5_3904
attaagtagtattcaagcccattcaggaccttcagtagatttagctatttttagtttacatttatctggagctgcatctattttaggttcaattaattttattaccactattttaacatgagagcacctggtatgacaatgcatagattaccgttatatgtatggtctgtattaattacctcttttttattagtattatctttaccagtgtttggtggagcgattaccatgttattaactgatcgtaactttaatacaagcttttatgatccagctggcggaggagatcctattttatatcaacatctattt
>BK1BC1_5_3953
tttaagcagtgtgcaagctcattcagggccttcagttgatttagcaatttttagtttacacttaacaggtgctgcttctatattaggatcaataaattttattacgactatttttaatatgagatgccctggaatgactttgcatcgtatgcctttatacgtatggtctgttttagttacttcatttttattagttatttctttgcctgttttaggaggggctattaccatgttgttaactgatcgaaattttaatactactttttttgacccagcaggaggtggtgatcctgttttacttcaacatttattt
>BK1BC1_5_4083
tttaagtagtattcaagctcattcaggaccttctgtagatttagctatttttagcttacatctttcaggtgcagcgtcaatattaggatcaattaattttattacgacaatatttaatatgagagcacccggtatgactatgcatagattaccattatatgtttggtctgttttagtcacttcttttttattacttttatctttacctgttttaggaggtgcgattactatgttgttaacagatagaaattttagcaccactttttttgatcctgcaggagggggagatccagtattatatcaacatttattt
>BK1BC1_5_4246
tttaagtagtattcagtctcactctggtcctgctgtagatttagctatttttagtctacacttatcaggtgcagcttctattttaggatcaattaattttattactacagtgtttaacatgcgtgctccaggtttaacaatgcatagattacctttatatgtatgggcagttttaattacttcttttttattactattatcattacctgtattagggggtggtattactatgttattaactgatcgtaattttaatacctcattctttgacccagtaggaggtggagaccctgttttatttcaacatttattc
>BK1BC1_5_4291
attaagtacaattacatcacattcaggtccagctgttgatttagctatttttagtttacatttatcaggagcagcatctatattagggtctataaattttataacgacagtatttaatatgagatgccctggtttagaaatgcatagacttcctttatttgtttgggccttattagttacttcttttttattattattatctttacctgtttttgctggagcgattacaatgcttttaacagaccgaaattttaatactactttttatgatccatcagggggaggagaccctgttttatatcaacatcttttc
>BK1BC1_5_4305
attaagtagtattcaagcccattcaggaccttcagtagatttagctatttttagtttacatttatctggagctgcatctattttaggttcaattaattttattaccactatttttaacatgagagcacctggtatgacaatgcatagattgccgttatatgtatggtctgtattaattacctcttttttattagtattatctttaccagtgtttggtggagcgattaccatgttattaactgatcgtaactttaatacaagcttttatgatccagctggcggaggagatcctattttatatcaacatctattt
>BK1BC1_5_4422
tttaagcagtgtgcaagctcattcagggccttcagttgatttagcaatttttagtttacacttaacaggtgctgcttctatattaggatcaataaattttattacgactatttttaatatgagatgccctggaatgactttgcatcgtatgcctttatacgtatggtctgttttagttacttcatttttattagttatttctttgcctgttttaggaggggctattaccacgttgttaactgatcgaaattttaatactactttttttgacccagcaggaggtggtgatcctgttttatttcaacatttattt
>BK1BC1_5_4478
attaagtagtattcaagcccattcaggaccttcagtagatttagctatttttagtttacatttatctggagctgcatctattttaggttcaattaattttattaccactgtttttaacatgagagcacctggtatgacaatgcatagattaccgttatatgtatggtctgtattaattacctcttttttattagtattatctttaccagtgtttggtggagcgattaccatgttattaactgatcgtaactttaatacaagcttttatgatccagctggcggaggagatcctattttatatcaacatctattt
>BK1BC1_5_4525
attaagtagtattcaagcccattcaggaccttcagtagatttagctatttttagtttacatttatctggagctgcatctactttaggttcaattaattttattaccactatttttaacatgagagcacctggtatgacaatgcatagattaccgttatatgtatggtctgtattaattacctcttttttattagtattatctttaccagtgtttggtggagcgattaccatgttattaactgatcgtaactttaatacaagcttttatgatccagctggcggaggagatcctattttatatcaacatctattt
>BK1BC1_5_4724
attaagtacaattacatcacattcaggtccagctgttgatttagctatttttagtttacatttatcaggagcagcatctatattagggtctataaattttataacgacagtatttaatatgagatgccctggtttagaaatgcatagacttcctttatttgtttgggccttattagttacttcttttttattattattatctttacctgtttttgctggagcgattataatgcttttaacagaccgaaattttaatactactttttatgatccatcagggggaggagaccctgttttatatcaacatttattt
>BK1BC1_5_4755
actatctagtgtacaagctcattcagggccttctattgatttagcaatttttagcttacacttatcaggagcagcatctattttaggagctattaactttattactactatctttaatatgagagcacctggtatgttaatgcatagattacctctatatgtatggtctatgttagtaacttctttcttattagtattatctttaccagttttagggggaggtattactatgttattaactgatagaaactttaatactactttctttgaccctgcaggaggaggagatcctattttatatcagcatttatta
>BK1BC1_5_4795
attaagtagtattcaagcccattcaggaccttcagtagatttagctatttttagtttacatttatctggagctgcatctattttaggttcaattaattttattaccactatttttaacatgagagcacctggtatgacaatgcatagattaccgttatatgtatggtctgtattaattacctcttttttattagtattatctttaccagtgtttggtggagcgattaccatgttattaactgatcgtaactttaatacaagcttttatgatccagctggcggaggagatcctatattctatcaacatttattt
>BK1BC1_5_5004
attaagtggtattcaagcccattcaggaccttcagtagatttagctatttttagtttacatttatctggagctgcatctattttaggttcaattaattttattaccactatttttaacatgagagcacctggtatgacaatgcatagattaccgttatatgtatggtctgtattaattacctcttttttattagtattatctttaccagtgtttggtggagcgattaccatgttattaactgatcgtaactttaatacaagcttttatgatccagctggcggaggagatcctattttatatcaacatctattt
>BK1BC1_5_5057
attaagtagtattcaagcccattcaggaccttcagtagatttagctatttttagtttacatttatctggagctgcatctattttaggttcaattaattttattaccactatttttaacatgagagcacctggtatgacaatgcatagattaccgttatatgtatggtctgtgttaattacctcttttttattagtattatctttaccagtgtttggtggagcgattaccatgttattaactgatcgtaactttaatacaagcttttatgatccagctggcggaggagatcctattttatatcaacatctattt
>BK1BC1_5_5122
actatctagtgtacaagctcattcagggccctctattgatttagcaatttttagcttacacttatcaggagcagcatctattttaggagctattaactttattactactatctttaatatgagagcacctggtatgttaatgcatagattacctctatatgtatggtctatgttagtaacttctttcttattagtattatctttaccagttttagggggaggtattactatgttattaactgatagaaactttaatactactttctttgaccctgcaggaggaggagatcctattttatatcagcatttattc
>BK1BC1_5_5124
tttaagcagtgtgcaagctcattcagggccttcagttgatttagcaatttttagtttacacttaacaggtgctgcttctatattaggatcaataaattttattacgactatttttaatatgagatgccctggaatgactttgcatcgtatgcctttatacgtatggtctgttttagttacttcatttttattagttattcctttgcctgttttaggaggggctattaccatgttgttaactgatcgaaattttaatactactttttttgacccagcaggaggtggtgatcctgttttatttcaacatttattt
>BK1BC1_5_5185
attaagtagtattcaagcccattcaggaccttcagtagatttagctatttttagtttacatttatctggagctgcatctattttaggttcaattaattttattaccactatttttaacatgagagcgcctggtatgacaatgcatagattaccgttatatgtatggtctgtattaattacctcttttttattagtattatctttaccagtgtttggtggagcgattaccatgttattaactgatcgtaactttaatacaagcttttatgatccagctggcggaggagatcctattttatatcaacatctattt
>BK1BC1_5_5252
tttaagcagtgtgcaagctcattcagggccttcagttgatttagcaatttttagtttacacttaacaggtgctgcttctatattaggatcaataaattttattacgactatttttaatatgagatgccctggaatgactttgcatcgtatgcctttatacgtatggtctgttttagttacttcatttttattagttatttctttgcctgttttaggaggggctattaccatgttgttaactgatcgaaattttaatactactttttttgacccagcaggaggtggtgatcctgtttcatttcaacatttattt
>BK1BC1_5_5255
attaagtagtattcaagcccattcaggaccttcagtagatttagctatttttagtttacatttatctggagctgcatctattttaggttcaattaattttattaccactatttttaacatgagagcacctggtatgacaatgcatagattaccgttatatgtatggtctgtattaattacctcttttttattagtattatctttaccagtgtttggtggagcgattaccatgttattaactgatcgtaactttaatacaagcttttatgatccagctggcggaggagatcctattttatatcaacacttattc
>BK1BC1_5_5317
attaagtacaattacatcacattcaggtccagctgttgatttagctatttttagtttacatttatcaggagcagcatctatattagggtctataaattttataacgacagtatttaatatgagatgccctggtttagaaatgcatagacttcctttatttgtttgggccttattagttacttcttttttattattattatctttacctgtttttgctggagcgattacaatgcttttaacagaccgaaattttaatactactttttatgatccatcagggggaggagatcctatattctatcaacacttattt
>BK1BC1_5_5320
attaagtagtattcaagcccattcaggaccttcagtagatttagctatttttagtttacatttatctggagctgcatctattttaggttcaattaattttattaccactatttttaacatgagagcacctggtatgacaatgcatagattaccgttatatgtatggtctgtattaattacctcttttttattagtattatctttaccggtgtttggtggagcgattaccatgttattaactgatcgtaactttaatacaagcttttatgatccagctggcggaggagatcctattttatatcaacatctattt
>BK1BC1_5_5440
attaagtagtattcaagcccattcaggaccttcagtagatttagctatttttagtttacatttatctggagctgcatctattttaggttcaattaattttattaccactatttttaacatgagagcacctggtatgacaatgcatagattaccgttatatgtatggtctgtattaattacctcttttttattagtattatctttaccagtgtttggtggagcgattaccatgttattaactgatcgtaactttaatacaagcttttattatccagctggcggaggagatcctattttatatcaacatctattt
>BK1BC1_5_5541
actatctagtgtacaagctcattcagggccttctattgatttagcaatttttagcttacacttatcaggagcagcatctattttaggagctattaactttattactactatctttaatatgagagcacctggtatgttaatgcatagattacctctatatgtatggtctatgttagtaacttcttccttattagtattatctttaccagttttagggggaggtattactatgttattaactgatagaaactttaatactactttctttgaccctgcaggaggaggagatcctattttatatcagcatttattc
>BK1BC1_5_5610
gttaagtacaattacatcacattcaggtccagctgttgatttagctatttttagtttacatttatcaggagcagcatctatattagggtctataaattttataacgacagtatttaatatgagatgccctggtttagaaatgcatagacttcctttatttgtttgggccttattagttacttcttttttattattattatctttacctgtttttgctggagcgattacaatgcttttaacagaccgaaattttaatactactttttatgatccatcagggggaggagaccctgttttatatcaacatttatt
>BK1BC1_5_5785
attaagtagtattcaagcccattcaggaccttcagtagatttagctatttttagtttacatttatctggagctgcatctattttaggttcaattaattttattaccactatttttaacatgagagcacctggtatgacaatgcatagattaccgttatatgtatggtctgtactaattacctcttttttattagtattatctttaccagtgtttggtggagcgattaccatgttattaactgatcgtaactttaatacaagcttttatgatccagctggcggaggagatcctattttatatcaacatctattt
>BK1BC1_5_5874
tttaagtagtgttcaagctcattcaggcccttcagtagaccttgcaatttttagtttacatttaaatggagctgcttcaattttaggagctattaattttataactaccatttttaatatgagagctccaggtatgagtatgcatagattgcctttgtttgtttggtctattttagtaacatcttttttattagttttatcattgcctgtttttggtggagctattactatgttattaacagatagaaattttaatacttctttttatgacccagcaggtggaggtgaccctgtattatatcagcatttattt
>BK1BC1_5_6103
attaagtagtattcaagcccattcaggaccttcagtagatttagctatttttagtttacatttatctggagctgcatctattttaggttcaattaattttattaccactatttttaacatgagagcacctggtatgacaatgcatagattaccgttatatgtatggtctgtattaattacctcttttttattagtattatctttaccagtgtttggtggagcgattaccatgttattaactgatcgtaattttaatacaagcttttatgatccagctggcggaggagatcctattttatatcaacatctattt
>BK1BC1_5_6222
attaagtacaattacatcacattcaggtccagctgttgatttagctatttttagtttacatttatcaggagcagcatctatattagggtctataaattttataacgacagtatttaatatgagatgccctggtttagaaatgcatagacttcctttatttgtttgggccttattagttacttcttttttattattattatctttacctgtttttgctggagcgattacaatgcttttaacagaccgaaattttaatactactttttatgatccggcaggcggaggtgatcctgtattgtatcaacatttgttt
>BK1BC1_5_6435
actatctagtgtacaagctcattcagggccttctattgatttagcaatttttagcttacacttatcaggagcagcatctattttaggagctattaactttattactactatctttaatatgagagcacctggtatgttaatgcgtagattacctctatatgtatggtctatgttagtaacttctttcttattagtattatctttaccagttttagggggaggtattactatgttattaactgatagaaactttaatactactttctttgaccctgcaggaggaggagatcctattttatatcagcatttattc
>BK1BC1_5_6455
attaagtagtattcaagcccattcaggaccttcagtagatttagctatttttagtttacatttatctggagctgcatctattttaggttcaattaattttattaccactatttttaacatgagagcacctggtatgacaatgcatagattaccgttatatgtatggtctgtattaattacctcttttttattagtattatctttacctgtattcggaggagctattacaatgctactaacggatagaaattttaatacatctttttatgatccggcaggcggaggtgatcctgtattgtatcaacatttgttt
>BK1SA1_1_25
gttaagctctattggttcacattcaggtcctgctgttgatttagcaatttttagtttacatctgtctggtgctgcctctattctaggtgcaattaattttataactaccgtgtttaatatgcgatgtcccggtttatatatgcatagattgccactgtttgtttgggctttattagttacttcttttttattattattatctttacctgtttttgctggcgctattactatgcttttaaccgatcgaaattttaatactactttttatgatccttctggtggtggagatcctgtgttatatcaacatttattt
>BK1SA1_1_36
tttaagcagtgtgcaagctcattcagggccttcagttgatttagcaatttttagtttacacttaacaggtgctgcttctatattaggatcaataaattttattacgactatttttaatatgagatgccctggaatgactttgcatcgtatgcctttatacgtatggtctgttttagttacttcatttttattagttatttctttgcctgttttaggaggggctattaccatgttgttaactgatcgaaattttaatactactttttttgacccagcaggaggtggtgatcctgttttatttcaacatttattt
>BK1SA1_1_57
actaagtagcattcaagctcattctggaccagcagtagacctagcaatttttagccttcatttatcgggagctgcttcaattttaggttcaattaacttcattacaacaatatttaatatgagagctcctggtcttacaatgcatagattaccattatatgtttggtctgtgttaattacatcttttttacttgtattatcactacctgttttaggaggagctattacaatgttattaacagacagaaattttagtacaactttttttgatcctgcaggaggaggagatccagtattatatcaacatctattt
>BK1SA1_1_117
attaagtagtattcaagcccattcaggaccttcagtagatttagctatttttagtttacatttatctggagctgcatctattttaggttcaattaattttattaccactatttttaacatgagagcacctggtatgacaatgcatagattaccgttatatgtatggtctgtattaattacctcttttttattagtattatctttaccagtgtttggtggagcgattaccatgttattaactgatcgtaactttaatacaagcttttatgatccagctggcggaggagatcctattttatatcaacatctattt
>BK1SA1_1_160
actatctagtgtacaagctcattcagggccttctattgatttagcaatttttagcttacacttatcaggagcagcatctattttaggagctattaactttattactactatctttaatatgagagcacctggtatgttaatgcatagattacctctatatgtatggtctatgttagtaacttctttcttattagtattatctttaccagttttagggggaggtattactatgttattaactgatagaaactttaatactactttctttgaccctgcaggaggaggagatcctattttatatcagcatttattc
>BK1SA1_1_422
gttaagtagtattcaagcacattctggtccagctgtggatctggcaatttttagtttacatctttctggagctgcttcaattttaggttctataaattttattactactatatttaatatgagagcacctggtatgaccatgcatagattacctttatatgtttggtctgtactagttacttcttttttacttttattatctcttcctgtgttaggaggtgctattacaatgttattaacagatagaaattttagcacaactttttttgatccagcaggaggaggagaccctatcttatatcaacatttattc
>BK1SA1_1_623
attaagtacaattacatcacattcaggtccagctgttgatttagctatttttagtttacatttatcaggagcagcatctatattagggtctataaattttataacgacagtatttaatatgagatgccctggtttagaaatgcatagacttcctttatttgtttgggccttattagttacttcttttttattattattatccttacctgtttttgctggagcgattacaatgcttttaacagaccgaaattttaatactactttttatgatccatcagggggaggagaccctgttttatatcaacatttattt
>BK1SA1_1_662
attaagtacaattacatcacattcaggtccagctgttgatttagctatttttagtttacatttatcaggagcagcatctatattagggtctataaattttataacgacagtatttaatatgagatgccctggcttagaaatgcatagacttcctttatttgtttgggccttattagttacttcttttttattattattatctttacctgtttttgctggagcgattacaatgcttttaacagaccgaaattttaatactactttttatgatccatcagggggaggagaccctgttttatatcaacatttattt
>BK1SA1_1_834
attaagtagtattcaagcccattcaggaccttcagtagatttagctatttttagtttacatttatctggagctgcatctattttaggttcaattaattttattaccactatttttaacatgagagcacctggtatgacaatgcatagattaccgttatatgtatggtctgtattaattacctcttttttattagtattatctttaccagtgtttggtggagcgattaccatgttattaactgatcgtaaccttaatacaagcttttatgatccagctggcggaggagatcctattttatatcaacatctattt
>BK1SA1_1_842
actatctagtgtacaagctcattcagggccttctattgatttagcaatttttagcttacacttatcaggagcagcatctattttaggagctattaactttattactactatctttaatatgagagcacctggtatgttaatgcatagattacctctatatgtatggtctatgttagtaacttctttcttattagtattatctttaccagttttagggggaggtattactatgttattaactgatagaaactttaatactactttctttgaccctgcaggaggaggagatcctattttatatcagcatttattt
>BK1SA1_1_928
actaagtagtatacaagcacattctggaccttcaatagatttagcaatttttagtcttcatttatctggagcagcttctattttaggatcaattaattttattgtaactatatttaatatgagagcacctggtattgctatgcatagattacctttatatgtatggtcagtattagtaacttcatttttacttgttttatctttaccagtattaggaggaggtattactatgttattaactgatagaaattttaacactagtttttttgaccctgcaggaggaggagatcctgtattataccaacatttattt
>BK1SA1_1_973
attaagtagtattcaagcacattctggtccagctgtggatcttgcaatttttagtttacatctttctggagctgcttcaattttaggttctataaattttattactactatatttaatatgagagcacctggtatgactatgcatagattacctttatatgtttggtctgtactagttacttcttttttacttttattatctcttcctgtattaggaggtgctattacaatgttattaacagatagaaattttagcacaactttttttgatccagcaggaggaggagaccctatcttgtatcaacatttgttt
>BK1SA1_1_1062
tttaagcagtgtgcaagctcattcagggccttcagttgatttagcaatttttagtttacacttaacaggtgctgcttctatattaggatcaataaattttattacgactatttttaatatgagatgccctggaatgactttgcatcgtatgcctttatacgtatggtctgttttagttacttcatttttattagttatttctttgcctgttttaggaggggctattaccatgttgttaactgatcgaaattttaatactactttttttgacccagcaggaggtggtgatcctgttttatttcaacatttatt
>BK1SA1_1_1094
attaagtagtattcaagcccattcaggaccttcagtagatttagctatttttagtttacatttatctggagctgcatctattttaggttcaattaattttattaccactatttttaacatgagagcacctggtatgacaatgcatagattaccgttatatgtatggtctgtattaattacctcttttttattagtattatctctaccagtgtttggtggagcgattaccatgttattaactgatcgtaactttaatacaagcttttatgatccagctggcggaggagatcctattttatatcaacatctattt
>BK1SA1_1_1122
attaagtagtattcaagctcattcaggacctgctgttgatttagctatttttagtttacatttatctggagctgcttctattttaggatctattaactttattactactatctttaatatgagagcacctggactaactatgcatagattaccactatacgtatggtctgttcttgttacctctttcttacttgtattatcattacctgtattaggaggtgctattacaatgttattaactgatagaaactttagtactaccttttttgatcctgctggaggaggagatcctgtattataccaacatttattc
>BK1SA1_1_1324
gttaagctctattggttcacattcaggtcctgctgttgatttagcaatttttagtttacatctgtctggtgctgcctctattctaggtgcaattaattttataactaccgtgtttaatatgcgatgtcccggtttatatatgcatagattgccactgtttgtttgggctttattagttacttcttttttattattattatctttacctgtttttgctggcgctattactatgcttttaaccgatcgaaattttaatactactttttatgatccttctggtggtggagatcctgtgttatatcaacaccttttt
>BK1SA1_1_1370
gttaagctctattggttcacattcaggtcctgctgttgatttagcaatttttagtttacatctgtctggtgctgcctctattctaggtgcaattaattttataactaccgtgtttaatatgcgatgtcccggtttatatatgcatagattgccactgtttgtttgggctttattagttacttcttttttattattattatctttacctgtttttgctggcgctattactatgcttttaaccgatcgaaattttaatactactttttatgatccttctggtggtggagatcctgtgttatatcagcatttattt
>BK1SA1_1_1399
gttaagctctattggttcacattcaggtcctgctgttgatttagcaatttttagtttacatctgtctggtgctgcctctattttaggtgcaattaattttataactaccgtgtttaatatgcgatgtcccggtttatatatgcatagattgccactgtttgtttgggctttattagttacttcttttttattattattatctttacctgtttttgctggcgctattactatgcttttaaccgatcgaaattttaatactactttttatgatccttctggtggtggagatcctgtgttatatcaacatttattt
>BK1SA1_1_1487
tatctagtgtacaagctcattcagggccttctattgatttagcaatttttagcttacacttatcaggagcagcatctattttaggagctattaactttattactactatctttaatatgagagcacctggtatgttaatgcatagattacctctatatgtatggtctatgttagtaacttctttcttattagtattatctttaccagttttagggggaggtattactatgttattaactgatagaaactttaatactactttctttgaccctgcaggaggaggagatcctattttatatcagcatttattc
>BK1SA1_1_1504
tttaagttcgttgattgggcatcctggcccttcggttgattttatgcttttaagtctgcatgtggcaggggcttcttccattttgggagccattaattttatcaccacaatctttaatatgcgcacccctggcatgacctttcataaaatgccgctttttgtatggggaatgttaatcacatcgttcttgctgctgttatctgtccctgttttggcaggtggcatcaccatgctgttaactgacagaaattttagcaccaccttttttgaaccggctggtggcggtgatccagttttatttcagcacctattt
>BK1SA1_1_1544
actatctagtgtacaagctcattcagggccttctattgatttagcaatttttagcctacacttatcaggagcagcatctattttaggagctattaactttattactactatctttaatatgagagcacctggtatgttaatgcatagattacctctatatgtatggtctatgttagtaacttctttcttattagtattatctttaccagttttagggggaggtattactatgttattaactgatagaaactttaatactactttctttgaccctgcaggaggaggagatcctattttatatcagcatttattc
>BK1SA1_1_1551
gttaagctctattggttcacattcaggtcctgctgttgatttagcaatttttagtttacatctgtctggtgctgcctctattctaggtgcaattaattttataactaccgtgtttaatatgcgatgtcccggtttatatatgcatagattgccactgtttgtttgggctttattagttacttcttttttattattattatctttacctgtttttgctggcgctattactatgcttttaaccgatcgaaattttaatactactttttatgatccttctggtggtggagatcctgtgttatatcaacattcattt
>BK1SA1_1_1657
actatctagtgtacaagctcattcagggccttctattgatttagcaatttttagcttacacttatcaggagcagcatctattttaggagctattaactttattactactatctttaatatgagagcacctggtatgttaatgcatagattacctctatatgtatggtctatgttagtaacttctttcttattagtattatctttaccggttttagggggaggtattactatgttattaactgatagaaactttaatactactttctttgaccctgcaggaggaggagatcctattttatatcagcatttattc
>BK1SA1_1_1698
tttaagcagtgtgcaagctcattcagggccttcagttgatttagcaatttttagtttacacttaacaggtgctgcttctatattaggatcaataaattttattacgactatttttaatatgagatgccctggaatgactttgcatcgtatgcctttatacgtatggtctgttttagttacttcatttttattagttatttctttgcctgttttaggaggggctattaccatgttgttaactgatcgaaattttaatactactttttttgacccagcaggaggtggtgatcctgttttatttcaacatttatta
>BK1SA1_1_1769
attaagtagtattcaagcccattcaggaccttcagtagatttagctatttttagtttacatttatctggggctgcatctattttaggttcaattaattttattaccactatttttaacatgagagcacctggtatgacaatgcatagattaccgttatatgtatggtctgtattaattacctcttttttattagtattatctttaccagtgtttggtggagcgattaccatgttattaactgatcgtaactttaatacaagcttttatgatccagctggcggaggagatcctattttatatcaacatctattt
>BK1SA1_1_1819
actatctagtgtacaagctcattcagggccttctattgatttagcaatttttagcttacacttatcaggagcagcatctattttaggagctattaactttattactactatctttaatatgagagcacctggtatgttaatgcatagattacctctatatgtatggtctatgttagtaacttctttcttattagtattatctttaccagttttagggggaggtattactatgttattaactgatagaaactttaatactactttctttgaccctgcaggaggaggagatcctattttatatcagcatttatta
>BK1SA1_1_2011
gttaagctctattggttcacattcaggtcctgctgttgatttagcaatttttagtttacatctgtctggtgctgcctctattctaggtgcaattaattttataactaccgtgtttaatatgcgatgtcccggtttatatatgcatagattgccactgtttgtttgggccttattagttacttcttttttattattattatctttacctgtttttgctggcgctattactatgcttttaaccgatcgaaattttaatactactttttatgatccttctggtggtggagatcctgtgttatatcaacatttattt
>BK1SA1_1_2015
attaagtagtattcaagcccattcaggaccttcagtagatttagctatttttagtttacatttatctggagctgcatctattttaggttcaattaattttattaccactatttttaacatgagagcacctggtatgacaatgcatagattaccgttatatgtatggtctgtattaattacctcttttttattagtattatctttaccagtgtttggtggagcgattaccatgttattaactgatcgtaactttaatacaagctttcatgatccagctggcggaggagatcctattttatatcaacatctattt
>BK1SA1_1_2152
attaagtagtatttaagcccattcaggaccttcagtagatttagctatttttagtttacatttatctggagctgcatctattttaggttcaattaattttattaccactatttttaacatgagagcacctggtatgacaatgcatagattaccgttatatgtatggtctgtattaattacctcttttttattagtattatctttaccagtgtttggtggagcgattaccatgttattaactgatcgtaactttaatacaagcttttatgatccagctggcggaggagatcctattttatatcaacatctattt
>BK1SA1_1_2242
actatctagtgtacaagctcattcagggccttctattgatttagcaatttttagcttacacttatcaggagcagcatctattttaggagctattaactttattactactatctttaatatgagagcacctggtatgttaatgcatagattacctctatatgtatggtctatgttagtaacttctttcttattagtattatctttaccagttttagggggaggtattactatgttattaactgatagaaactttaatactactttctttgaccctgcaggaggaggagatcctatcttatatcagcatttattc
>BK1SA1_2_25
gttaagctctattggttcacattcaggtcctgctgttgatttagcaatttttagtttacatctgtctggtgctgcctctattctaggtgcaattaattttataactaccgtgtttaatatgcgatgtcccggtttatatatgcatagattgccactgtttgtttgggctttattagttacttcttttttattattattatctttacctgtttttgctggcgctattactatgcttttaaccgatcgaaattttaatactactttttatgatccttctggtggtggagatcctgtgttatatcaacatttattt
>BK1SA1_2_37
tttaagcagtgtgcaagctcattcagggccttcagttgatttagcaatttttagtttacacttaacaggtgctgcttctatattaggatcaataaattttattacgactatttttaatatgagatgccctggaatgactttgcatcgtatgcctttatacgtatggtctgttttagttacttcatttttattagttatttctttgcctgttttaggaggggctattaccatgttgttaactgatcgaaattttaatactactttttttgacccagcaggaggtggtgatcctgttttatttcaacatttattt
>BK1SA1_2_128
attaagtagtattcaagcccattcaggaccttcagtagatttagctatttttagtttacatttatctggagctgcatctattttaggttcaattaattttattaccactatttttaacatgagagcacctggtatgacaatgcatagattaccgttatatgtatggtctgtattaattacctcttttttattagtattatctttaccagtgtttggtggagcgattaccatgttattaactgatcgtaactttaatacaagcttttatgatccagctggcggaggagatcctattttatatcaacatctattt
>BK1SA1_2_171
actatctagtgtacaagctcattcagggccttctattgatttagcaatttttagcttacacttatcaggagcagcatctattttaggagctattaactttattactactatctttaatatgagagcacctggtatgttaatgcatagattacctctatatgtatggtctatgttagtaacttctttcttattagtattatctttaccagttttagggggaggtattactatgttattaactgatagaaactttaatactactttctttgaccctgcaggaggaggagatcctattttatatcagcatttattc
>BK1SA1_2_359
attaagtagtattcaagctcattctggacctgctgtagatttagcaatttttagtttacatttatctggagctgcttctattttagggtctatcaactttattactactatttttaatatgagagcacctggactaactatgcatagattaccactatacgtatggtctgttcttgttacttcttttttacttgttttatcactacctgtattaggaggtgctattacaatgctattaactgatagaaattttagtactactttctttgatcctgctggaggaggagatcctgtattataccaacacttattc
>BK1SA1_2_430
tttaagcagtgtgcaagctcattcagggccttcagttgatttagcaatttttagtttacacttaacaggtgctgcttctatattaggatcaataaattttattacgactatttttaatatgagatgccctggaatgactttgcatcgtatgcctttatacgtatggtctgttttagttacttcatttttattagttatttctttgcctgttttaggaggggctattaccatgttgttaactgatcgaaattttaatactactttttttgacccagcaggaggtggtgatcctgttttatttcaacatttattc
>BK1SA1_2_501
gttaagtagtattcaagcacattctggtccagctgtggatctggcaatttttagtttacatctttctggagctgcttcaattttaggttctataaattttattactactatatttaatatgagagcacctggtatgaccatgcatagattacctttatatgtttggtctgtactagttacttcttttttacttttattatctcttcctgtgttaggaggtgctattacaatgttattaacagatagaaattttagcacaactttttttgatccagcaggaggaggagaccctatcttatatcaacatttattc
>BK1SA1_2_537
actatctagtgtacaagctcattcagggccttctattgatttagcaatttttagcttacacttatcaggagcagcatctattttaggagctattaactttattactactatctttaatatgagagcacctggtatgttaatgcatagattacctctatatgtatggtctatgttagtaacttctttcttattagtattatctttaccagttttagggggaggtattactatgttattaactgatagaaactttaatactactttctttgaccctgcaggaggaggagatcctattttatatcggcatttattc
>BK1SA1_2_661
attaagtacaattacatcacattcaggtccagctgttgatttagctatttttagtttacatttatcaggagcagcatctatattagggtctataaattttataacgacagtatttaatatgagatgccctggtttagaaatgcatagacttcctttatttgtttgggccttattagttacttcttttttattattattatctttacctgtttttgctggagcgattacaatgcttttaacagaccgaaattttaatactactttttatgatccatcagggggaggagaccctgttttatatcaacatttatt
>BK1SA1_2_943
attaagtacaattacatcacattcaggtccagctgttgatttagctatttttagtttacatttatcaggagcagcatctatattagggtctataaattttataacgacagtatttaatatgagatgccctggtttagaaatgcatagacttcctttatttgtttgggccttattagttacttcttttttattattattatctttacctgtttttgctggagcgattacaatgcttttaacagaccgaaattttaatactactttttatgatccatcagggggaggagaccctgttttatatcagcatttattt
>BK1SA1_2_1016
gttaagctctattggttcacattcaggtcctgctgttgatttagcaatttttagtttacatctgtctggtgctgcctctatcctaggtgcaattaattttataactaccgtgtttaatatgcgatgtcccggtttatatatgcatagattgccactgtttgtttgggctttattagttacttcttttttattattattatctttacctgtttttgctggcgctattactatgcttttaaccgatcgaaattttaatactactttttatgatccttctggtggtggagatcctgtgttatatcaacatttattt
>BK1SA1_2_1233
attaagtacaattacatcacattcaggtccagctgttgatttagctatttttagtttacatttatcaggagcagcatctatattagggtctataaattttataacgacagtatttaatatgagatgccctggtttagaaatgcatagacttcctttatttgtttgggccttattagttacttcctttttattattattatctttacctgtttttgctggagcgattacaatgcttttaacagaccgaaattttaatactactttttatgatccatcagggggaggagaccctgttttatatcaacatttattt
>BK1SA1_2_1316
attaagtacaattacatcacattcaggtccagctgttgatttagctatttttagtttacatttatcaggagcagcatctatattagggtctataaattttataacgacagtatttaatatgagatgccctggtttagaaatgcatagacttcctttatttgtttgggccttattagttacttcttttttattattattatctttacctgtttttgctggagcgattacaatgcctttaacagaccgaaattttaatactactttttatgatccatcagggggaggagaccctgttttatatcaacatttattt
>BK1SA1_2_1549
tttaagcagtgtgcaagctcattcagggccttcagttgatttagcaatttttagtttacacttaacaggtgctgcttctatattaggatcaataaattttattacgactatttttaatatgggatgccctggaatgactttgcatcgtatgcctttatacgtatggtctgttttagttacttcatttttattagttatttctttgcctgttttaggaggggctattaccatgttgttaactgatcgaaattttaatactactttttttgacccagcaggaggtggtgatcctgttttatttcaacatttattt
>BK1SA1_2_1648
attaagtagtattcaagcccattcaggaccttcagtagatttagctatttttagtttacatttatctggagctgcatctattttaggttcaattaattttattaccactatttttaacatgagagcacctggtatgacaatgcatagattaccgttatatgtatggtctgtattaattacctcttttttattagtattatctttaccagtgtttggtggagcgattaccatgttattaactgatcgtaactttaatacaagcttttatgatccagctggcggaggagatcctatattctatcaacatttcttt
>BK1SA1_2_1691
attaagtacaattacatcacattcaggtccagctgttgatttagctatttttagtttacatttatcaggagcagcatctatattagggtctataaattttataacgacagtatttaatatgagatgccctggtttagaaatgcatagacttcctttatttgtttgggccttattagttacttcttttttattattattatctttacctgtttttgctggagcgattacaatgcttttaacagaccgaaattttaatactactttttatgatccatcagggggaggagaccctgttttatatcaacatttat
>BK1SA1_2_1939
attaagtagtattcaagcccattcaggaccttcagtagatttagctatttttagtttacatttatctggagctgcatctattttaggttcaattaattttattaccactatttttaacatgagagcacctggtatgacaatgcatagattaccgttatatgtatggtctgtattaattacctcttttttattagtattatctttaccagtgtttggtggagcgattaccatgttattaactgatcgtaactttaatacaagctcttatgatccagctggcggaggagatcctattttatatcaacatctattt
>BK1SA1_2_1946
tttaagctctattggttcacattcaggtcctgctgttgatttagcaatttttagtttacatctgtctggtgctgcctctattctaggtgcaattaattttataactaccgtgtttaatatgcgatgtcccggtttatatatgcatagattgccactgtttgtttgggctttattagttacttcttttttattattattatctttacctgtttttgctggcgctattactatgcttttaaccgatcgaaattttaatactactttttatgatccttctggtggtggagatcctgtgttatatcaacatttattt
>BK1SA1_2_2101
attaagtacaattacatcacattcaggtccagctgttgatttagctatttttagtttacatttatcaggagcagcatctatattagggtctataaattttataacgacagtatttaatatgagatgccctggtttagaaatgcatagacttcctttatttgtttgggccttattagttacttcttttttattattattatctttacctgtttttgctggagcgattacaatgcttttaacagaccgaaattttaatactactttttatgatccatcagggggaggagaccctgttttatatcgacatttattt
>BK1SA1_2_2281
attaagtagtattcaagcccattcaggcccttcagtagatttagctatttttagtttacatttatctggagctgcatctattttaggttcaattaattttattaccactatttttaacatgagagcacctggtatgacaatgcatagattaccgttatatgtatggtctgtattaattacctcttttttattagtattatctttaccagtgtttggtggagcgattaccatgttattaactgatcgtaactttaatacaagcttttatgatccagctggcggaggagatcctattttatatcaacatctattt
>BK1SA1_2_2316
attaagctctattggttcacattcaggtcctgctgttgatttagcaatttttagtttacatctgtctggtgctgcctctattctaggtgcaattaattttataactaccgtgtttaatatgcgatgtcccggtttatatatgcatagattgccactgtttgtttgggctttattagttacttcttttttattattattatctttacctgtttttgctggcgctattactatgcttttaaccgatcgaaattttaatactactttttatgatccttctggtggtggagatcctgtgttatatcaacatttattt
>BK1SA1_2_2346
tttaagttctataggttctcattctggtcccgctgtagatttagctatttttagtttgcacttgtcaggagctgcttctattttaggagctattaattttataacaacagtttttaatatgagatgccctggattagatatgcatagattacctttattcgtttgggctttattagtaacttcttttttactacttctttcattacctgtttttgcaggagcaataacaatgttattaacagatcgtaattttaatacaactttttatgatccttcaggtggtggtgatccagtattataccagcatttattt
>BK1SA1_2_2371
attaagtagtattcaagcccattcaggaccttcagtagatttagctatttttagtttacatttatctggagctgcatctattttaggttcaattaattttattaccactatttttaacatgagagcacctggtatgacaatgcatagattaccgttatttgtatggtctgtattaattacctcttttttattagtattatctttaccagtgtttggtggagcgattaccatgttattaactgatcgtaactttaatacaagcttttatgatccagctggcggaggagatcctattttatatcaacatctattt
>BK1SA1_2_2778
gttaagctctattggttcacattcaggtcctgctgttgattcagcaatttttagtttacatctgtctggtgctgcctctattctaggtgcaattaattttataactaccgtgtttaatatgcgatgtcccggtttatatatgcatagattgccactgtttgtttgggctttattagttacttcttttttattattattatctttacctgtttttgctggcgctattactatgcttttaaccgatcgaaattttaatactactttttatgatccttctggtggtggagatcctgtgttatatcaacatttattt
>BK1SA1_2_2907
tttaagcagtgtgcaagctcattcagggccttcagttgatttagcaatttttagtttacacttaacaggtgctgcttctatattaggatcaataaattttattacgactatttttaatatgagatgccctggaatgactttgcatcgtatgcctttatacgtatggtctgttttagttacttcatttttattagttatttctttgcctgttttaggaggggctattaccatgttgttaactgatcgaaattttaatactactttttttgacccagcaggaggtagtgatcctgttttatttcaacatttattt
>BK1SA1_2_2960
actatctagtgtacaagctcattcagggccttctattgatttagcaatttttagcttacacttatcaggagcagcatctattttaggagctattaactttattactactatctttaatatgagagcacctggtatgttaatgcatagattacctctatatgtatggtctatgttagtaacttctttcttattagtattatctttaccagttttagggggaggtattactatgttattaactgatagaaactttaatactacttcctttgaccctgcaggaggaggagatcctattttatatcagcatttattc
>BK1SA1_2_3012
attaagtagtattcaagcccattcaggaccttcagtagatttagctatttttagtttacatttatctggagctgcatctattttaggttcaattaattttattaccactatttttaacatgagagcacctggtatgacaatgcatagattaccgttatatgtatggtctgtattaattacctctttttcattagtattatctttaccagtgtttggtggagcgattaccatgttattaactgatcgtaactttaatacaagcttttatgatccagctggcggaggagatcctattttatatcaacatctattt
>BK1SA1_2_3162
tttaagtagtattcaagcccattcaggaccttcagtagatttagctatttttagtttacatttatctggagctgcatctattttaggttcaattaattttattaccactatttttaacatgagagcacctggtatgacaatgcatagattaccgttatatgtatggtctgtattaattacctcttttttattagtattatctttaccagtgtttggtggagcgattaccatgttattaactgatcgtaactttaatacaagcttttatgatccagctggcggaggagatcctattttatatcaacatctattt
>BK1SA1_2_3218
attaagtagtattcaagcccattcaggaccttcagtagatttagctatttttagtttacatttatctggagctgcatctattttaggttcaattaattttattaccactatttttaacatgagagcacctggtatgacaatgcatagattaccgttatatgtatggtctgtactaattacctcttttttattagtattatctttaccagtgtttggtggagcgattaccatgttattaactgatcgtaactttaatacaagcttttatgatccagctggcggaggagatcctattttatatcaacatctattt
>BK1SA1_2_3562
tttaagcagtgtgcaagctcattcagggccttcagttgatttagcaatttttagtttacacttaacaggtgctgcttctatattaggatcaataaattttattacgactatttttaatatgagatgcactggaatgactttgcatcgtatgcctttatacgtatggtctgttttagttacttcatttttattagttatttctttgcctgttttaggaggggctattaccatgttgttaactgatcgaaattttaatactactttttttgacccagcaggaggtggtgatcctgttttatttcaacatttattt
>BK1SA1_2_3585
attaagtagtattcaagcccattcaggaccttcagtagatttagctatttttagtttacatttatctggagctgcatctattttaggttcaattaattttattaccactatttttaacatgagagcacctggtatgacaatgcatagattaccgttatatgtatggtctgtattaattacctcttttttattagtattatctttacctgtattcggaggagctattacaatgctactaacggatagaaattttaatacatctttttatgatccggcaggcggaggtgatcctgtattgtatcaacatttgttt
>BK1SA1_3_36
tttaagcagtgtgcaagctcattcagggccttcagttgatttagcaatttttagtttacacttaacaggtgctgcttctatattaggatcaataaattttattacgactatttttaatatgagatgccctggaatgactttgcatcgtatgcctttatacgtatggtctgttttagttacttcatttttattagttatttctttgcctgttttaggaggggctattaccatgttgttaactgatcgaaattttaatactactttttttgacccagcaggaggtggtgatcctgttttatttcaacatttattt
>BK1SA1_3_124
attaagtagtattcaagcccattcaggaccttcagtagatttagctatttttagtttacatttatctggagctgcatctattttaggttcaattaattttattaccactatttttaacatgagagcacctggtatgacaatgcatagattaccgttatatgtatggtctgtattaattacctcttttttattagtattatctttaccagtgtttggtggagcgattaccatgttattaactgatcgtaactttaatacaagcttttatgatccagctggcggaggagatcctattttatatcaacatctattt
>BK1SA1_3_163
actatctagtgtacaagctcattcagggccttctattgatttagcaatttttagcttacacttatcaggagcagcatctattttaggagctattaactttattactactatctttaatatgagagcacctggtatgttaatgcatagattacctctatatgtatggtctatgttagtaacttctttcttattagtattatctttaccagttttagggggaggtattactatgttattaactgatagaaactttaatactactttctttgaccctgcaggaggaggagatcctattttatatcagcatttattc
>BK1SA1_3_285
cattaagtacaattacatcacattcaggtccagctgttgatttagctatttttagtttacatttatcaggagcagcatctatattagggtctataaattttataacgacagtatttaatatgagatgccctggtttagaaatgcatagacttcctttatttgtttgggccttattagttacttcttttttattattattatctttacctgtttttgctggagcgattacaatgcttttaacagaccgaaattttaatactactttttatgatccatcagggggaggagaccctgttttatatcaacatttattt
>BK1SA1_3_424
gttaagtagtattcaagcacattctggtccagctgtggatctggcaatttttagtttacatctttctggagctgcttcaattttaggttctataaattttattactactatatttaatatgagagcacctggtatgaccatgcatagattacctttatatgtttggtctgtactagttacttcttttttacttttattatctcttcctgtgttaggaggtgctattacaatgttattaacagatagaaattttagcacaactttttttgatccagcaggaggaggagaccctatcttatatcaacatttattc
>BK1SA1_3_481
tttaagtagcgttcaagcgcattcaggaccagcggttgatttagcaatttttagtttacatttaacaggagcagcatcaattttaggctcaattaattttattactactatttttaatatgcgatgtaatggaatgactatgcatcgtttaccactgtttgtttggtcaattttaattacttcatttttattagttttttctttacctgtattaggtggagcaatcacaatgttattaactgatcgaaattttaatacaactttttttgatccagccggtggtggtgatcctattttatttcaacatttattt
>BK1SA1_3_714
attaagtagtattcaagcccattcaggaccttcagtagatttagctatttttagtttacatttatctggagctgcatctattttaggttcaattaattttattaccactatttttaacatgagagcacctggtatgacaatgcatagattaccgttatatgtatggtctgtattaattacctcttttttattagtattatctttaccagtgtttggtggagcgattaccatgttattaactgatcgtaactttaatacaagcttttatgatccagctggcggaggagatcctattttatatcaacatctatt
>BK1SA1_3_845
actatctagtgtacaagctcattcagggccttctattgatttagcaatttttagcttacacttatcaggagcagcatctattttaggagctattaactttattactactatctttaatatgagagcacctggtatgttaatgcatagattacctctatatgtatggtctatgttagtaacttctttcttattagtattatctttaccagttttagggggaggtattactatgttattaactgatagaaactttaatactactttctttgaccctgcaggaggaggagatcctattttatatcagcatttattt
>BK1SA1_3_913
actaagtagtatacaagcacattctggaccttcaatagatttagcaatttttagtcttcatttatctggagcagcttctattttaggatcaattaattttattgtaactatatttaatatgagagcacctggtattgctatgcatagattacctttatatgtatggtcagtattagtaacttcatttttacttgttttatctttaccagtattaggaggaggtattactatgttattaactgatagaaattttaacactagtttttttgaccctgcaggaggaggagatcctgtattataccaacatttattt
>BK1SA1_3_958
attaagtagtattcaagcacattctggtccagctgtggatcttgcaatttttagtttacatctttctggagctgcttcaattttaggttctataaattttattactactatatttaatatgagagcacctggtatgactatgcatagattacctttatatgtttggtctgtactagttacttcttttttacttttattatctcttcctgtattaggaggtgctattacaatgttattaacagatagaaattttagcacaactttttttgatccagcaggaggaggagaccctatcttgtatcaacatttgttt
>BK1SA1_3_1035
actatctagtgtacaagctcattcagggccttctattgatttagcaatttttagcttacacttatcaggagcagcatctattttaggagctattaactttattactactatctttaatatgagagcacctggtatgctaatgcatagattacctctatatgtatggtctatgttagtaacttctttcttattagtattatctttaccagttttagggggaggtattactatgttattaactgatagaaactttaatactactttctttgaccctgcaggaggaggagatcctattttatatcagcatttattc
>BK1SA1_3_1053
attaagtagtattcaagcccattcaggaccttcagtagatttagctatttttagtttacgtttatctggagctgcatctattttaggttcaattaattttattaccactatttttaacatgagagcacctggtatgacaatgcatagattaccgttatatgtatggtctgtattaattacctcttttttattagtattatctttaccagtgtttggtggagcgattaccatgttattaactgatcgtaactttaatacaagcttttatgatccagctggcggaggagatcctattttatatcaacatctattt
>BK1SA1_3_1217
attaagtagtattcaagcccattcaggaccttcagtagatttagctatttttagtttacatttatctggagctgcatctattttaggttcaattgattttattaccactatttttaacatgagagcacctggtatgacaatgcatagattaccgttatatgtatggtctgtattaattacctcttttttattagtattatctttaccagtgtttggtggagcgattaccatgttattaactgatcgtaactttaatacaagcttttatgatccagctggcggaggagatcctattttatatcaacatctattt
>BK1SA1_3_1329
attaagtagtattcaagcccattcaggaccttcagtagatttagctatttttagtttacatttatctggagctgcatctattttaggttcaattaattttattaccactatttttaacgtgagagcacctggtatgacaatgcatagattaccgttatatgtatggtctgtattaattacctcttttttattagtattatctttaccagtgtttggtggagcgattaccatgttattaactgatcgtaactttaatacaagcttttatgatccagctggcggaggagatcctattttatatcaacatctattt
>BK1SA1_3_1396
tttaagttcgttgattgggcatcctggcccttcggttgattttatgcttttaagtctgcatgtggcaggggcttcttccattttgggagccattaattttatcaccacaatctttaatatgcgcacccctggcatgacctttcataaaatgccgctttttgtatggggaatgttaatcacatcgttcttgctgctgttatctgtccctgttttggcaggtggcatcaccatgctgttaactgacagaaattttagcaccaccttttttgaaccggctggtggcggtgatccagttttatttcagcacctattt
>BK1SA1_3_1510
attaagtagtattcaagcccattcaggaccttcagtagatttagctatttttagtttacatttatctggagctgcatctattttaggttcaattaattttattaccactatttttaacatgagagcacctggtatgacaatgcatagattaccgttatttgtatggtctgtattaattacctcttttttattagtattatctttaccagtgtttggtggagcgattaccatgttattaactgatcgtaactttaatacaagcttttatgatccagctggcggaggagatcctattttatatcaacatctattt
>BK1SA1_3_1548
attaagtagtattcaagcccattcaggaccttcagtagatttagctatttttagtttacatttatctggagctgcatctattttaggttcaattaattttattaccactatttttaacatgagagcacctggtatgacaatgcatagattaccgttatatgtatggtctgtattaattacctcttttttattagtattatctttaccagtgtttggtggagcgattaccatgttattaactgatcgtagctttaatacaagcttttatgatccagctggcggaggagatcctattttatatcaacatctattt
>BK1SA1_3_1738
attaagtagtattcaagcccattcaggaccttcagtagatttagctatttttagtttacatttatctggagctgcatctattttaggttcaattaattttattaccactatttttaacatgagagcacctggtatgacaatgcatagattaccgttatatgtatggtctgtgttaattacctcttttttattagtattatctttaccagtgtttggtggagcgattaccatgttattaactgatcgtaactttaatacaagcttttatgatccagctggcggaggagatcctattttatatcaacatctattt
>BK1SA1_3_1767
actatctagtgtacaagctcattcagggccttctattgatttagcaatttttagcttacacttatcaggagcagcatctattttaggagctattagctttattactactatctttaatatgagagcacctggtatgttaatgcatagattacctctatatgtatggtctatgttagtaacttctttcttattagtattatctttaccagttttagggggaggtattactatgttattaactgatagaaactttaatactactttctttgaccctgcaggaggaggagatcctattttatatcagcatttattc
>BK1SA1_3_1793
attaagtagtattcaagcccattcaggaccttcagtagatttagctatttttagtttacatttatctggagctgcatctattttaggttcaattaattttattaccactatttttaacataagagcacctggtatgacaatgcatagattaccgttatatgtatggtctgtattaattacctcttttttattagtattatctttaccagtgtttggtggagcgattaccatgttattaactgatcgtaactttaatacaagcttttatgatccagctggcggaggagatcctattttatatcaacatctattt
>BK1SA1_3_1811
actatctagtgtacaagctcattcagggcctcctattgatttagcaatttttagcttacacttatcaggagcagcatctattttaggagctattaactttattactactatctttaatatgagagcacctggtatgttaatgcatagattacctctatatgtatggtctatgttagtaacttctttcttattagtattatctttaccagttttagggggaggtattactatgttattaactgatagaaactttaatactactttctttgaccctgcaggaggaggagatcctattttatatcagcatttattc
>BK1SA1_3_1874
attaagtagtgtacaagcacattcaggaccttcagttgatttagctatctttagcttacatttaaatggtgcagcttctattttaggtgcaataaattttattacaactatttttaatatgagagcaccaggtatgagtatgcatcgattacctttatttgcttgggctgttttagttacatcttttttactagtattgtctttacctgtattcggaggagctattacaatgctactaacggatagaaattttaatactactttcttcgatccagctggaggaggagatcctattttatatcaacatttattt
>BK1SA1_3_1902
actatctagtgtacaagctcattcagggccttctattgatttagcaatttttagcttacacttatcaggagcggcatctattttaggagctattaactttattactactatctttaatatgagagcacctggtatgttaatgcatagattacctctatatgtatggtctatgttagtaacttctttcttattagtattatctttaccagttttagggggaggtattactatgttattaactgatagaaactttaatactactttctttgaccctgcaggaggaggagatcctattttatatcagcatttattc
>BK1SA1_3_1935
cctatctagtgtacaagctcattcagggccttctattgatttagcaatttttagcttacacttatcaggagcagcatctattttaggagctattaactttattactactatctttaatatgagagcacctggtatgttaatgcatagattacctctatatgtatggtctatgttagtaacttctttcttattagtattatctttaccagttttagggggaggtattactatgttattaactgatagaaactttaatactactttctttgaccctgcaggaggaggagatcctattttatatcagcatttattc
>BK1SA1_3_2015
actatctagtgtacaagctcattcagggccttctattgatttagcaatttttagcttacacttatcaggagcagcatctattttaggagctattaactttattactactatctttaatatgagagcacctggtatgttaatgcatagattacctctatatgtatggtctatgttagtaacttctttcttattagtattatctttaccagttttagggggaggtattactatgttattaactgatagaaactttaatactactttctttgaccctgcaggaggaggagatcctattttatatcagcgtttattc
>BK1SA1_4_27
gttaagctctattggttcacattcaggtcctgctgttgatttagcaatttttagtttacatctgtctggtgctgcctctattctaggtgcaattaattttataactaccgtgtttaatatgcgatgtcccggtttatatatgcatagattgccactgtttgtttgggctttattagttacttcttttttattattattatctttacctgtttttgctggcgctattactatgcttttaaccgatcgaaattttaatactactttttatgatccttctggtggtggagatcctgtgttatatcaacatttattt
>BK1SA1_4_38
tttaagcagtgtgcaagctcattcagggccttcagttgatttagcaatttttagtttacacttaacaggtgctgcttctatattaggatcaataaattttattacgactatttttaatatgagatgccctggaatgactttgcatcgtatgcctttatacgtatggtctgttttagttacttcatttttattagttatttctttgcctgttttaggaggggctattaccatgttgttaactgatcgaaattttaatactactttttttgacccagcaggaggtggtgatcctgttttatttcaacatttattt
>BK1SA1_4_59
actaagtagcattcaagctcattctggaccagcagtagacctagcaatttttagccttcatttatcgggagctgcttcaattttaggttcaattaacttcattacaacaatatttaatatgagagctcctggtcttacaatgcatagattaccattatatgtttggtctgtgttaattacatcttttttacttgtattatcactacctgttttaggaggagctattacaatgttattaacagacagaaattttagtacaactttttttgatcctgcaggaggaggagatccagtattatatcaacatctattt
>BK1SA1_4_123
attaagtagtattcaagcccattcaggaccttcagtagatttagctatttttagtttacatttatctggagctgcatctattttaggttcaattaattttattaccactatttttaacatgagagcacctggtatgacaatgcatagattaccgttatatgtatggtctgtattaattacctcttttttattagtattatctttaccagtgtttggtggagcgattaccatgttattaactgatcgtaactttaatacaagcttttatgatccagctggcggaggagatcctattttatatcaacatctattt
>BK1SA1_4_166
actatctagtgtacaagctcattcagggccttctattgatttagcaatttttagcttacacttatcaggagcagcatctattttaggagctattaactttattactactatctttaatatgagagcacctggtatgttaatgcatagattacctctatatgtatggtctatgttagtaacttctttcttattagtattatctttaccagttttagggggaggtattactatgttattaactgatagaaactttaatactactttctttgaccctgcaggaggaggagatcctattttatatcagcatttattc
>BK1SA1_4_311
cattaagtacaattacatcacattcaggtccagctgttgatttagctatttttagtttacatttatcaggagcagcatctatattagggtctataaattttataacgacagtatttaatatgagatgccctggtttagaaatgcatagacttcctttatttgtttgggccttattagttacttcttttttattattattatctttacctgtttttgctggagcgattacaatgcttttaacagaccgaaattttaatactactttttatgatccatcagggggaggagaccctgttttatatcaacatttattt
>BK1SA1_4_365
attaagtagtattcaagcacattcaggacctgcagttgatttagcaattttcagtcttcatttatctggagctgcatcaattttaggatctattaattttattacaacaatatttaacatgagagctcctggtcttacaatgcacagattaccattatacgtttggtcagtgttagtaacatcatttttacttgtattatcattaccagttttaggaggagctattactatgttattaacagatagaaattttagcacaactttttttgatcctgctggaggaggagatccagtattgtatcaacatctgttt
>BK1SA1_4_450
gttaagtagtattcaagcacattctggtccagctgtggatctggcaatttttagtttacatctttctggagctgcttcaattttaggttctataaattttattactactatatttaatatgagagcacctggtatgaccatgcatagattacctttatatgtttggtctgtactagttacttcttttttacttttattatctcttcctgtgttaggaggtgctattacaatgttattaacagatagaaattttagcacaactttttttgatccagcaggaggaggagaccctatcttatatcaacatttattc
>BK1SA1_4_775
attaagtagtattcaagcccattcaggaccttcagtagatttagctatttttagtttacatttatctggagctgcatctattttaggttcaattaattttattaccactatttttaacatgagagcacctggtatgacaatgcatagattaccgttatatgtatggtctgtattaattacctcttttttattagtattatctttaccagtgtttggtggagcgattaccatgttattaactgatcgtaactttaatacaagcttttatgatccagctggcggaggagatcctattttatatcaacatctatt
>BK1SA1_4_878
attaagtacaattacatcacattcaggtccagctgttgatttagctatttttagtttacatttatcaggagcagcatctatattagggtctataaattttataacgacagtatttaatatgagatgccctggtttagaaatgcatagacttcctttatttgtttgggccttattagttacttcttttttattattattatctttacctgtttttgctggcgctattactatgcttttaaccgatcgaaattttaatactactttttatgatccttctggtggtggagatcctgtgttatatcaacatttattt
>BK1SA1_4_998
attaagtacaattacatcacattcaggtccagctgttgatttagctatttttagtttacatttatcaggagcagcatctatattagggtctataaattttataacgacagtatttaatatgagatgccctggtttagaaatgcatagacttcctttatttgtttgggccttattagttacttcctttttattattattatctttacctgtttttgctggagcgattacaatgcttttaacagaccgaaattttaatactactttttatgatccatcagggggaggagaccctgttttatatcaacatttattt
>BK1SA1_4_1073
attaagtagtattcaagcacattctggtccagctgtggatcttgcaatttttagtttacatctttctggagctgcttcaattttaggttctataaattttattactactatatttaatatgagagcacctggtatgactatgcatagattacctttatatgtttggtctgtactagttacttcttttttacttttattatctcttcctgtattaggaggtgctattacaatgttattaacagatagaaattttagcacaactttttttgatccagcaggaggaggagaccctatcttgtatcaacatttgttt
>BK1SA1_4_1112
attaagtacaattacatcacattcaggtccagctgttgatttagctatttttagtttacatttatcaggagcagcatctatattagggtctataaattttataacgacagtatttaatatgagatgccctggtttagaaatgcatagacttcctttatttgtttgggccttattagttacttcttttttattattattatctttacctgtttttgctggagcgattacaatgcttttaacagaccgaaattttaatactactttttatgatcctgctggtggtggtgatcctgttttgtttcagcatttgttt
>BK1SA1_4_1169
tttaagcagtgtgcaagctcattcagggccttcagttgatttagcaatttttagtttacacttaacaggtgctgcttctatattaggatcaataaattttattacgactatttttaatatgagatgccctggaatgactttgcatcgtatgcctttatacgtatggtctgttttagttacttcatttttattagttatttctttgcctgttttaggaggggctattaccatgttgttaactgatcgaaattttaatactactttttttgacccagcaggaggtggtgatcctgttttatttcaacatttatt
>BK1SA1_4_1238
attaagtagtattcaagcccattcaggaccttcagtagatttagctatttttagtttacatttatctggagctgcatctattttaggttcaattaattttattaccactatttttaacatgagagcacctggtatgacaatgcatagattaccgttatatgtatggtctgtattaattacctcttttttattagtattatctttaccagtgtttggtggagcgattaccatgttattaactgatcgtaactttaatacaagcttttatgatccagctggcggaggaggtcctattttatatcaacatctattt
>BK1SA1_4_1246
attaagtagtattcaagctcattcaggacctgctgttgatttagctatttttagtttacatttatctggagctgcttctattttaggatctattaactttattactactatctttaatatgagagcacctggactaactatgcatagattaccactatacgtatggtctgttcttgttacctctttcttacttgtattatcattacctgtattaggaggtgctattacaatgttattaactgatagaaactttagtactaccttttttgatcctgctggaggaggagatcctgtattataccaacatttattc
>BK1SA1_4_1435
attaagtacaattacatcacattcaggtccagctgttgatttagctatttttagtttacatttatcaggagcagcatctatattagggtctataaattttataacgacagtatttagtatgagatgccctggtttagaaatgcatagacttcctttatttgtttgggccttattagttacttcttttttattattattatctttacctgtttttgctggagcgattacaatgcttttaacagaccgaaattttaatactactttttatgatccatcagggggaggagaccctgttttatatcaacatttattt
>BK1SA1_4_1737
tttaagttctataggttctcattctggtcccgctgtagatttagctatttttagtttgcacttgtcaggagctgcttctattttaggagctattaattttataacaacagtttttaatatgagatgccctggattagatatgcatagattacctttattcgtttgggctttattagtaacttcttttttactacttctttcattacctgtttttgcaggagcaataacaatgttattaacagatcgtaattttaatacaactttttatgatccttcaggtggtggtgatccagtattataccagcatttattt
>BK1SA1_4_1783
tttaagcagtgtgcaagctcattcagggccttcagttgatttagcaatttttagtttacacttaacaggtgctgcttctatattaggatcaataaattttattacgactatttttaatatgagatgccctggaatgactttgcatcgtatgcctttatacgtatggtctgttttagttacttcatttttattagttatttctttgcctgttttaggaggggctattaccatgttgttaactgatcgaaattttaatactactttttttgacccagcaggaggtggtgatcctgttttattttaacatttattt
>BK1SA1_4_1793
attaagtagtattcaagcccattcaggaccttcagtagatttagctatttttagtttacatttatctggagctgcatctattttaggttcaattaattttattaccactatttttaacatgagagcacctggtatgacaatgcatagattaccgttatatgtatggtctgtattaattacctcttttttattagtattatctttaccagtgtttggtggagcgattaccatgttgttaactgatcgtaactttaatacaagcttttatgatccagctggcggaggagatcctattttatatcaacatctattt
>BK1SA1_4_1841
attaagtagtattcaagcccattcaggaccttcagtagatttagctatttttagtttacatttatctggagctgcatctactttaggttcaattaattttattaccactatttttaacatgagagcacctggtatgacaatgcatagattaccgttatatgtatggtctgtattaattacctcttttttattagtattatctttaccagtgtttggtggagcgattaccatgttattaactgatcgtaactttaatacaagcttttatgatccagctggcggaggagatcctattttatatcaacatctattt
>BK1SA1_4_1942
attaagtagtattcaagcccattcaggaccttcagtagatttagctatttttagtttacatttatctggagctgcatctattttaggttcaattaattttattaccactatttttaacatgagagcacctggtatgacaatgcatagattaccgttatatgtatggtctgtattaattacctcttttttattagtattatctttaccagtgtttggtggagcgattaccatgttattaactgatcgtaactttaatacaagcttttacgatccagctggcggaggagatcctattttatatcaacatctattt
>BK1SA1_4_1960
attaagtagtattcaagcccattcaggaccttcagtagatttagctatttttagtttacatttatctggagctgcatctattttaggttcaattaattttattaccactatttttaacatgagagcacctggtatgacaatgcatagattaccgttatatgtatggtctgtattaattacctcttttttattagtattatctttaccagtgtttggtggagcgattaccatgttattaactgatcgtaactttaatacaagcctttatgatccagctggcggaggagatcctattttatatcaacatctattt
>BK1SA1_4_1985
gttaagctctattggttcacattcaggtcctgctgttgatttagcaatttttagtttacatctgtctggtgctgcctctattctaggtgcaattaattttataactaccgtgtttaatatgcgatgtcccggtttatatatgcatagattgccactgtttgtttgggctttattagttacttcttttttattattattatctttccctgtttttgctggcgctattactatgcttttaaccgatcgaaattttaatactactttttatgatccttctggtggtggagatcctgtgttatatcaacatttattt
>BK1SA1_4_2071
actatctagtgtacaagctcattcagggccttctattgatttagcaatttttagcttacacttatcaggagcagcatctattttaggagctattaactttattactactatctttaatatgagagcacctggtatgttaatgcatagattacctctatacgtatggtctatgttagtaacttctttcttattagtattatctttaccagttttagggggaggtattactatgttattaactgatagaaactttaatactactttctttgaccctgcaggaggaggagatcctattttatatcagcatttattc
>BK1SA1_4_2270
tttaagcagtgtgcaagctcattcagggccttcagttgatttagcaatttttagtttacacttaacaggtgctgcttctatattaggatcaataaattttattacgactatttttaatatgagatgccctggaatgactttgcatcgtatgcctttatacgtatggtctgttttagttacttcatttttattagttatttctttgcctgttttaggaggggctattaccatgttgttaactgatcgaaattttaatactactttttttgtcccagcaggaggtggtgatcctgttttatttcaacatttattt
>BK1SA1_4_2341
actatctagtgtacaagctcattcagggccttctattgatttagcaatttttagcttacacttatcaggagcagcatctattttaggagctattaactttattactactatctttaatatgagagcacctggtatgttaatgcataggttacctctatatgtatggtctatgttagtaacttctttcttattagtattatctttaccagttttagggggaggtattactatgttattaactgatagaaactttaatactactttctttgaccctgcaggaggaggagatcctattttatatcagcatttattc
>BK1SA1_4_2424
gttaagctctattggttcacattcaggtcctgctgttggtttagcaatttttagtttacatctgtctggtgctgcctctattctaggtgcaattaattttataactaccgtgtttaatatgcgatgtcccggtttatatatgcatagattgccactgtttgtttgggctttattagttacttcttttttattattattatctttacctgtttttgctggcgctattactatgcttttaaccgatcgaaattttaatactactttttatgatccttctggtggtggagatcctgtgttatatcaacatttattt
>BK1SA1_4_2560
gttatcaagtgttacagctcactctggaccttctatcgatttagcaatctttagtttacacttatctggagcagcatctattttaggttctattaactttattacaactatttttaacatgagagcacctggtatgttaatgcatagattaccattgtatgtatggtctgtgttagtaacttcttttttattagtgttatcattacctgtattaggaggaggaattaccatgttattaactgatagaaactttaacactactttctttgatcctgcaggaggaggagatcctattttatatcaacatttattt
>BK1SA1_5_27
gttaagctctattggttcacattcaggtcctgctgttgatttagcaatttttagtttacatctgtctggtgctgcctctattctaggtgcaattaattttataactaccgtgtttaatatgcgatgtcccggtttatatatgcatagattgccactgtttgtttgggctttattagttacttcttttttattattattatctttacctgtttttgctggcgctattactatgcttttaaccgatcgaaattttaatactactttttatgatccttctggtggtggagatcctgtgttatatcaacatttattt
>BK1SA1_5_40
tttaagcagtgtgcaagctcattcagggccttcagttgatttagcaatttttagtttacacttaacaggtgctgcttctatattaggatcaataaattttattacgactatttttaatatgagatgccctggaatgactttgcatcgtatgcctttatacgtatggtctgttttagttacttcatttttattagttatttctttgcctgttttaggaggggctattaccatgttgttaactgatcgaaattttaatactactttttttgacccagcaggaggtggtgatcctgttttatttcaacatttattt
>BK1SA1_5_151
attaagtagtattcaagcccattcaggaccttcagtagatttagctatttttagtttacatttatctggagctgcatctattttaggttcaattaattttattaccactatttttaacatgagagcacctggtatgacaatgcatagattaccgttatatgtatggtctgtattaattacctcttttttattagtattatctttaccagtgtttggtggagcgattaccatgttattaactgatcgtaactttaatacaagcttttatgatccagctggcggaggagatcctattttatatcaacatctattt
>BK1SA1_5_205
actatctagtgtacaagctcattcagggccttctattgatttagcaatttttagcttacacttatcaggagcagcatctattttaggagctattaactttattactactatctttaatatgagagcacctggtatgttaatgcatagattacctctatatgtatggtctatgttagtaacttctttcttattagtattatctttaccagttttagggggaggtattactatgttattaactgatagaaactttaatactactttctttgaccctgcaggaggaggagatcctattttatatcagcatttattc
>BK1SA1_5_323
cactatctagtgtacaagctcattcagggccttctattgatttagcaatttttagcttacacttatcaggagcagcatctattttaggagctattaactttattactactatctttaatatgagagcacctggtatgttaatgcatagattacctctatatgtatggtctatgttagtaacttctttcttattagtattatctttaccagttttagggggaggtattactatgttattaactgatagaaactttaatactactttctttgaccctgcaggaggaggagatcctattttatatcagcatttattc
>BK1SA1_5_364
attaagtacaattacatcacattcaggtccagctgttgatttagctatttttagtttacatttatcaggagcagcatctatattagggtctataaattttataacgacagtatttaatatgagatgccctggtttagaaatgcatagacttcctttatttgtttgggccttattagttacttcttttttattattattatctttacctgtttttgctggagcgattacaatgcttttaacagaccgaaattttaatactactttttatgatccatcagggggaggagaccctgttttatatcaacatttattc
>BK1SA1_5_489
attaagtagtgctcaagctcactcaggaccttctgttgatcttgctatttttagtttacatttatctggtgctgcttctattttaggttcaatcaatttcattactacaatttttaacatgcgtgcgcctggtcaatatttggaaagaatgcctttatatgtttggtctgttttaattacatcgtttttattattgttgtctttacctgttcttggtggtgcgattacaatgcttttaacagatagaaattttaatacaagtttctttgatcctgcaggaggtggtgatcctattttgtatcaacacttattt
>BK1SA1_5_851
attaagtacaattacatcacattcaggtccagctgttgatttagctatttttagtttacatttatcaggagcagcatctatattagggtctataaattttataacgacagtatttaatatgagatgccctggtttagaaatgcatagacttcctttatttgtttgggccttattagttacttcttttttattattattatctttacctgtttttgctggagcgattacaatgcttttaacagaccgaaattttaatactactttttatgatccatcagggggaggagaccctgttttatatcaacatttatt
>BK1SA1_5_852
ctttaagcagtgtgcaagctcattcagggccttcagttgatttagcaatttttagtttacacttaacaggtgctgcttctatattaggatcaataaattttattacgactatttttaatatgagatgccctggaatgactttgcatcgtatgcctttatacgtatggtctgttttagttacttcatttttattagttatttctttgcctgttttaggaggggctattaccatgttgttaactgatcgaaattttaatactactttttttgacccagcaggaggtggtgatcctgttttatttcaacatttattt
>BK1SA1_5_1006
gttaagctctattggctcacattcaggtcctgctgttgatttagcaatttttagtttacatctgtctggtgctgcctctattctaggtgcaattaattttataactaccgtgtttaatatgcgatgtcccggtttatatatgcatagattgccactgtttgtttgggctttattagttacttcttttttattattattatctttacctgtttttgctggcgctattactatgcttttaaccgatcgaaattttaatactactttttatgatccttctggtggtggagatcctgtgttatatcaacatttattt
>BK1SA1_5_1477
attaagtacaattacatcacattcaggtccagctgttgatttagctatttttagtttacatttatcaggagcagcatctatattagggtctataaattttataacgacagtatttaatatgagatgccctggtttagaaatgcatagacttcctttatttgtttgggccttattagttacttcttttttattattattatctttacctgtttttgctggcgctattactatgcttttaaccgatcgaaattttaatactactttttatgatccttctggtggtggagatcctgtgttatatcaacatttattt
>BK1SA1_5_1621
attaagtacaattacatcacattcaggtccagctgttgatttagctatttttagtttacatttatcaggagcagcatctatattagggtctataaattttataacgacagtatttaatatgagatgccctggtttagaaatgcatagacttcctttatttgtttgggccttattagttacttcttttttattattattatctttacctgtttttgctggagcgattacaatgcttttaacagaccgaaattttaatactactttttatgatccatcagggggaggagaccctgttttatatcaacaccttttt
>BK1SA1_5_1651
tttaagcagtgtgcaagctcattcagggccttcagttgatttagcaatttttagtttacacttaacaggtgctgcttctatattaggatcaataaattttattacggctatttttaatatgagatgccctggaatgactttgcatcgtatgcctttatacgtatggtctgttttagttacttcatttttattagttatttctttgcctgttttaggaggggctattaccatgttgttaactgatcgaaattttaatactactttttttgacccagcaggaggtggtgatcctgttttatttcaacatttattt
>BK1SA1_5_1853
gttaagctctattggttcacattcaggtcctgctgttgatttagcaatttttagtttacatctgtctggtgctgcctctattctaggtgcaattaattttataactaccgtgtttaatatgcgatgtcccggtttatatatgcatagattgccactgtttgtttgggctttattagttacttcctttttattattattatctttacctgtttttgctggcgctattactatgcttttaaccgatcgaaattttaatactactttttatgatccttctggtggtggagatcctgtgttatatcaacatttattt
>BK1SA1_5_1879
attaagtagtattcaagcacattctggtccagctgtggatcttgcaatttttagtttacatctttctggagctgcttcaattttaggttctataaattttattactactatatttaatatgagagcacctggtatgactatgcatagattacctttatatgtttggtctgtactagttacttcttttttacttttattatctcttcctgtattaggaggtgctattacaatgttattaacagatagaaattttagcacaactttttttgatccagcaggaggaggagaccctatcttgtatcaacatttgttt
>BK1SA1_5_1977
attaagtagtattcaagcccattcaggaccttcagtagatttagctatttttagtttacatttatctggagctgcatctattttaggttcaattaattttattaccactattttcaacatgagagcacctggtatgacaatgcatagattaccgttatatgtatggtctgtattaattacctcttttttattagtattatctttaccagtgtttggtggagcgattaccatgttattaactgatcgtaactttaatacaagcttttatgatccagctggcggaggagatcctattttatatcaacatctattt
>BK1SA1_5_2101
tttaagcagtgtgcaagctcattcagggccttcagttgatttagcaatttttagtttacacttaacaggtgctgcttctatattaggatcaataaattttattacgactatttttaatatgagatgccctggaatgactttgcatcgtatgcctttatacgtatggtctgttttagttacttcatttttattagttatttctttgcctgttttaggaggggctattaccatgttgttaactgatcgaaattttaatactactttttttgacccagcaggaggtggtgatcctgttttatttcaacatttatt
>BK1SA1_5_2113
attaagtagtattcaagcccattcaggaccttcagtagatttagctatttttagtttacgtttatctggagctgcatctattttaggttcaattaattttattaccactatttttaacatgagagcacctggtatgacaatgcatagattaccgttatatgtatggtctgtattaattacctcttttttattagtattatctttaccagtgtttggtggagcgattaccatgttattaactgatcgtaactttaatacaagcttttatgatccagctggcggaggagatcctattttatatcaacatctattt
>BK1SA1_5_2152
gttaagctctattggttcacgttcaggtcctgctgttgatttagcaatttttagtttacatctgtctggtgctgcctctattctaggtgcaattaattttataactaccgtgtttaatatgcgatgtcccggtttatatatgcatagattgccactgtttgtttgggctttattagttacttcttttttattattattatctttacctgtttttgctggcgctattactatgcttttaaccgatcgaaattttaatactactttttatgatccttctggtggtggagatcctgtgttatatcaacatttattt
>BK1SA1_5_2265
attaagtagtattcaagcccattcaggaccttcagtagatttagctatttttagtttacatttatctggagctgcatctattttaggttcaattaattttattaccactatttttaacatgagagcacctggtatgacaatgcatagattaccgttatatgtatggtctgtattaattacctcttttttattagtattatctttaccagtgtttggtggagcgattaccatgttattaactgatcgtaactttaatacaagcttttatgatccagctggcggaggaggtcctattttatatcaacatctattt
>BK1SA1_5_2306
attaagtagtattcaagctcattcaggacctgctgttgatttagctatttttagtttacatttatctggagctgcttctattttaggatctattaactttattactactatctttaatatgagagcacctggactaactatgcatagattaccactatacgtatggtctgttcttgttacctctttcttacttgtattatcattacctgtattaggaggtgctattacaatgttattaactgatagaaactttagtactaccttttttgatcctgctggaggaggagatcctgtattataccaacatttattc
>BK1SA1_5_2567
actaagtagtattcaagcgcactcaggaccgtcagtagatttagcaatcttcagtttacatttatctggagcttcttctatcttaggttcaattaattttattacaactattattaatatgagagcacctggactttacatgcatagattacctttatatgtttggtctgttttcattacttcttttctgttattattatctctaccagtatttggaggagcaatcaccatgttattaacagatagaaattttagtacaaccttctatgatcctgctggaggaggagatccaattttatatcaacatttattt
>BK1SA1_5_2641
attaagtacaattacatcacattcaggtccagctgttgatttagctatttttagtttacatttatcaggagcagcatctatattagggtctataaattttataacgacagtatttaatatgagatgccctggtttagaaatgcatagacttcctttatttgtttgggccttattagttacttcttttttattatcattatctttacctgtttttgctggagcgattacaatgcttttaacagaccgaaattttaatactactttttatgatccatcagggggaggagaccctgttttatatcaacatttattt
>BK1SA1_5_2694
attaagtacaattacatcacattcaggtccagctgttgatttagctatttttagtttacatttatcaggagcagcatctatattagggtctataaattttataacgacagtatttaatatgagatgccctggtttagaaatgcatagacttcctttatttgtttgggccttattagttacttcttttttattattattatctttacctgtttttgctggagcgattacaatgcttttaacagaccgaaattttaatactactttttatgatccatcagggggaggagaccctgttttatatcagcatttattc
>BK1SA1_5_2785
ttaagtagtattcaagcccattcaggaccttcagtagatttagctatttttagtttacatttatctggagctgcatctattttaggttcaattaattttattaccactatttttaacatgagagcacctggtatgacaatgcatagattaccgttatatgtatggtctgtattaattacctcttttttattagtattatctttaccagtgtttggtggagcgattaccatgttattaactgatcgtaactttaatacaagcttttatgatccagctggcggaggagatcctattttatatcaacatctattt
>BK1SA1_5_3077
attaagtagtattcaagcccattcaggaccttcagtagatttagctatttttagtttacatttatctggagctgcatctattttaggttcaattaattttattaccactatttttaacatgagagcacctggtatgacaatgcatagattaccgttatatgtatggtctgtattaattacctcttttttattagtattatctttaccagtgtttggtggagcgattaccatgttattaactgatcgtaactttaatacaagcttttatgatccagctggcggaggagatcctattttatatcaacatttattt
>BK1SA1_5_3255
tttaagttcgttgattgggcatcctggcccttcggttgattttatgcttttaagtctgcatgtggcaggggcttcttccattttgggagccattaattttatcaccacaatctttaatatgcgcacccctggcatgacctttcataaaatgccgctttttgtatggggaatgttaatcacatcgttcttgctgctgttatctgtccctgttttggcaggtggcatcaccatgctgttaactgacagaaattttagcaccaccttttttgaaccggctggtggcggtgatccagttttatttcagcacctattt
>BK1SA1_5_3278
attaagtagtattcaagcccattcaggaccttcagtagatttagctatttttagtttacatttatctggagctgcatctattttaggttcaattaattttattaccactatttttaacatgagagcacctggtatgacaatgcatagattaccgttacatgtatggtctgtattaattacctcttttttattagtattatctttaccagtgtttggtggagcgattaccatgttattaactgatcgtaactttaatacaagcttttatgatccagctggcggaggagatcctattttatatcaacatctattt
>BK1SA1_5_3285
gttaagctctattggttcacattcaggtcctgctgttgatttagcaatttttagtttacatctgtctggtgctgcctctattctaggtgcaattaattttataactaccgtgtttaatatgcgatgtcccggtttatatatgcatagattgccactgtttgtttgggctttattagttacttcttttttattattattatctttacctgtttttgggggagcgataacaatgttattaacggatagaaattttaatacttctttttatgatcctgctggtggtggtgatcctgttttgtttcagcatttgttt
>BK1SA1_5_3405
tttaagcagtgtgcaagctcattcagggccctcagttgatttagcaatttttagtttacacttaacaggtgctgcttctatattaggatcaataaattttattacgactatttttaatatgagatgccctggaatgactttgcatcgtatgcctttatacgtatggtctgttttagttacttcatttttattagttatttctttgcctgttttaggaggggctattaccatgttgttaactgatcgaaattttaatactactttttttgacccagcaggaggtggtgatcctgttttatttcaacatttattt
>BK1SA1_5_3518
tttaagcagtgtgcaagctcattcagggccttcagttgatttagcaatttttagtttacacttaacaggtgctgcttctatattaggatcaataaattttattacgactatttttaatatgagatgccctggaatgactttgcatcgtatgcctttatacgtatggtctgttttagttacttcatttttattagttatttctttgcctgttttaggaggggctattaccatgttgttaactgatcgaaattttaatactactttttttgacccagcagggggtggtgatcctgttttatttcaacatttattt
>BK1SA1_5_3532
attaagtagtattcaagcccattcaggaccttcagtagatttagctatttttagtctacatttatctggagctgcatctattttaggttcaattaattttattaccactatttttaacatgagagcacctggtatgacaatgcatagattaccgttatatgtatggtctgtattaattacctcttttttattagtattatctttaccagtgtttggtggagcgattaccatgttattaactgatcgtaactttaatacaagcttttatgatccagctggcggaggagatcctattttatatcaacatctattt
>BK1SA1_5_3616
actatctagtgtacaagctcattcggggccttctattgatttagcaatttttagcttacacttatcaggagcagcatctattttaggagctattaactttattactactatctttaatatgagagcacctggtatgttaatgcatagattacctctatatgtatggtctatgttagtaacttctttcttattagtattatctttaccagttttagggggaggtattactatgttattaactgatagaaactttaatactactttctttgaccctgcaggaggaggagatcctattttatatcagcatttattc
>BK1SA1_5_3931
gttaagctctattggttcacattcaggtcctgctgttgatttagcaatttttagtttacatctgtctggtgctgcctctattctaggtgcaattaattttataactaccgtgtttaatatgcgatgtcccggtttatatatgcatagattgccactgtttgtttgggctttattagttacttctttttattattattatctttacctgtttttgctggcgctattactatgcttttaaccgatcgaaattttaatactactttttatgatccttctggtggtggagatcctgtgttatatcaacatttattt
>BK1SA1_5_3999
tttaagcagtgtgcaagcccattcagggccttcagttgatttagcaatttttagtttacacttaacaggtgctgcttctatattaggatcaataaattttattacgactatttttaatatgagatgccctggaatgactttgcatcgtatgcctttatacgtatggtctgttttagttacttcatttttattagttatttctttgcctgttttaggaggggctattaccatgttgttaactgatcgaaattttaatactactttttttgacccagcaggaggtggtgatcctgttttatttcaacatttattt
>BK1SA1_5_4012
tttaagcagtgtgcaagctcattcagggccttcagttgatttagcaatttttagtttacacttaacaggtgctgcttctatattaggatcaataaattttattacgactatttttaatatgagatgccctgggatgactttgcatcgtatgcctttatacgtatggtctgttttagttacttcatttttattagttatttctttgcctgttttaggaggggctattaccatgttgttaactgatcgaaattttaatactactttttttgacccagcaggaggtggtgatcctgttttatttcaacatttattt
>BK1SA1_5_4350
actatctagtgtacaagctcattcagggccttctattgatttagcaatttttagcttacacttatcaggagcagcatctattttaggagctattaactttattactactatctttaatatgagagcacctggtatgttaatgcatagattacctctatatgtatggtctatgttagtaacttctttcttattagtattacctttaccagttttagggggaggtattactatgttattaactgatagaaactttaatactactttctttgaccctgcaggaggaggagatcctattttatatcagcatttattc
>BK1SA1_5_4416
actatctagtgtacaagctcattcagggccttctattgatttagcaatttttagcttacacttatcaggagcagcatctattttaggagctattaactttattactactatctttaatatgagagcacctggtacgttaatgcatagattacctctatatgtatggtctatgttagtaacttctttcttattagtattatctttaccagttttagggggaggtattactatgttattaactgatagaaactttaatactactttctttgaccctgcaggaggaggagatcctattttatatcagcatttattc
>BK1SA1_5_4583
gttaagctctattggttcacattcaggtcctgctgttgatttagcaatttttagtttacatctgcctggtgctgcctctattctaggtgcaattaattttataactaccgtgtttaatatgcgatgtcccggtttatatatgcatagattgccactgtttgtttgggctttattagttacttcttttttattattattatctttacctgtttttgctggcgctattactatgcttttaaccgatcgaaattttaatactactttttatgatccttctggtggtggagatcctgtgttatatcaacatttattt
>BK1SA1_5_4648
attaagtagtgctcaagctcactcaggaccttctgttgatcttgctatttttagtttacatttatctggtgctgcttctattttaggttcaatcaatttcattactacaatttttaacatgcgtgcgcctggtcaatatttggaaagagtgcctttatatgtttggtctgttttaattacatcgtttttattattgttgtctttacctgttcttggtggtgcgattacaatgcttttaacagatagaaattttaatacaagtttctttgatcctgcaggaggtggtgatcctattttgtatcaacacttattt
>BK1SA1_5_4684
actatctagtgtacaagctcattcagggccttctattgatttagcaatttttagcttacacttatcaggagcagcatctattttaggagctattaactttattactactatctttaatatgagagcacctggtatgttaacgcatagattacctctatatgtatggtctatgttagtaacttctttcttattagtattatctttaccagttttagggggaggtattactatgttattaactgatagaaactttaatactactttctttgaccctgcaggaggaggagatcctattttatatcagcatttattc
>BK1SA1_5_4689
gttaagctctattggttcacattcaggtcctgctgttgatttagcaatttttagtttacatctgtctggtgctgcctctattctaggtgcaattaattttataactaccgtgtttaatatgcgatgtcccggtttatatatgcatagattgccactgtttgtttgggctttattagttacttcttttttattattattatctttacctgtattcggaggagctattacaatgctactaacggatagaaattttaatacatctttttatgatccggcaggcggaggtgatcctgtattgtatcaacatttgttt
>BK1SA1_5_4835
attaagtagtgtacaagcacattcaggaccttcagttgatttagctatctttagcttacatttaaatggtgcagcttctattttaggtgcaataaattttattacaactatttttaatatgagagcaccaggtatgagtatgcatcgattacctttatttgcttgggctgttttagttacatcttttttactagtattgtctttacctgtattcggaggagctattacaatgctactaacggatagaaattttaatactactttcttcgatccagctggaggaggagatcctattttatatcaacatttattt
>BK1SA1_5_4919
tttaagtagtattcaagcccattcaggaccttcagtagatttagctatttttagtttacatttatctggagctgcatctattttaggttcaattaattttattaccactatttttaacatgagagcacctggtatgacaatgcatagattaccgttatatgtatggtctgtattaattacctcttttttattagtattatctttaccagtgtttggtggagcgattaccatgttattaactgatcgtaactttaatacaagcttttatgatccagctggcggaggagatcctattttatatcaacatctattt
>BK1SA1_5_4944
attaagtagtattcaagcccattcaggaccttcagtagatttagctatttttagtttacatttatctggagctgcatctattttaggttcaattaattttattaccactatttttaacatgagagcacctggtatgacaatgcatagattaccgttatatgtatggtctgtattaattacctcttttttattagtattatctttaccagtgtttggtggagcgattaccatgttattaactgatcgtaactctaatacaagcttttatgatccagctggcggaggagatcctattttatatcaacatctattt
>BK1SA1_5_4975
actacctagtgtacaagctcattcagggccttctattgatttagcaatttttagcttacacttatcaggagcagcatctattttaggagctattaactttattactactatctttaatatgagagcacctggtatgttaatgcatagattacctctatatgtatggtctatgttagtaacttctttcttattagtattatctttaccagttttagggggaggtattactatgttattaactgatagaaactttaatactactttctttgaccctgcaggaggaggagatcctattttatatcagcatttattc
>BK1SA1_5_5050
gttaagctctattggttcacattcaggtcctgctgttgatttagcaatttttagtttacatctgtctggtgctgcctctattctaggtgcaattaattttataactaccgtgtttaatatgcgatgtcccggtttatatatgcatagattgccactgtttgtttgggctttattagttacttcttttttattattattatctttacctgtttttgctggcgctattactatgcttttaaccgatcgagattttaatactactttttatgatccttctggtggtggagatcctgtgttatatcaacatttattt
>BK1SA1_5_5109
gttaagctctattggttcacattcaggtcctgctgttgatttagcaatttttagtttacatctgtctggtgctgcctctattctaggtgcaattaattttataactaccgtgtttaatatgcgatgtcccggtttatatatgcatagattgccactgtttgtttgggctttattagttacttcttttttattattattatcttcacctgtttttgctggcgctattactatgcttttaaccgatcgaaattttaatactactttttatgatccttctggtggtggagatcctgtgttatatcaacatttattt
>BK1SA1_5_5347
attaagtacaattacatcacattcaggtccagctgttgatttagctatttttagtttacatttatcaggagcagcatctatattagggtctataaattttataacgacagtatttaatatgagatgccctggtttagaaatgcatagacttcctttatttgtttgggccttattagttacttcttttttattattattatctttacctgtttttgctggagcgattacaatgcttttaacagaccgaaattttaatactactttttatgatccatcagggggaggagaccctgttttatatcaacacttattc
>BK1SA1_5_5658
attaagtagtattcaagcccattcaggaccttcagtagatttagctatttttagtttacatttatctggagctgcatctattttaggttcaattaattttattaccactatttttaacatgagagcacctggtatgacaatgcatagattaccgttatatgtatggtctgtattaattacctcttttttattagtattatctttacctgtattcggaggagctattacaatgctactaacggatagaaattttaatacatctttttatgatccggcaggcggaggtgatcctgtattgtatcaacatttgttt
>BK1SB1_1_25
gttaagctctattggttcacattcaggtcctgctgttgatttagcaatttttagtttacatctgtctggtgctgcctctattctaggtgcaattaattttataactaccgtgtttaatatgcgatgtcccggtttatatatgcatagattgccactgtttgtttgggctttattagttacttcttttttattattattatctttacctgtttttgctggcgctattactatgcttttaaccgatcgaaattttaatactactttttatgatccttctggtggtggagatcctgtgttatatcaacatttattt
>BK1SB1_1_36
tttaagcagtgtgcaagctcattcagggccttcagttgatttagcaatttttagtttacacttaacaggtgctgcttctatattaggatcaataaattttattacgactatttttaatatgagatgccctggaatgactttgcatcgtatgcctttatacgtatggtctgttttagttacttcatttttattagttatttctttgcctgttttaggaggggctattaccatgttgttaactgatcgaaattttaatactactttttttgacccagcaggaggtggtgatcctgttttatttcaacatttattt
>BK1SB1_1_135
attaagtagtattcaagcccattcaggaccttcagtagatttagctatttttagtttacatttatctggagctgcatctattttaggttcaattaattttattaccactatttttaacatgagagcacctggtatgacaatgcatagattaccgttatatgtatggtctgtattaattacctcttttttattagtattatctttaccagtgtttggtggagcgattaccatgttattaactgatcgtaactttaatacaagcttttatgatccagctggcggaggagatcctattttatatcaacatctattt
>BK1SB1_1_189
actatctagtgtacaagctcattcagggccttctattgatttagcaatttttagcttacacttatcaggagcagcatctattttaggagctattaactttattactactatctttaatatgagagcacctggtatgttaatgcatagattacctctatatgtatggtctatgttagtaacttctttcttattagtattatctttaccagttttagggggaggtattactatgttattaactgatagaaactttaatactactttctttgaccctgcaggaggaggagatcctattttatatcagcatttattc
>BK1SB1_1_282
attaagtacaattacatcacattcaggtccagctgttgatttagctatttttagtttacatttatcaggagcagcatctatattagggtctataaattttataacgacagtatttaatatgagatgccctggtttagaaatgcatagacttcctttatttgtttgggccttattagttacttcttttttattattattatctttacctgtttttgctggagcgattacaatgcttttaacagaccgaaattttaatactactttttatgatccatcggggggaggagaccctgttttatatcaacatttattt
>BK1SB1_1_346
attaagtacaattacatcacattcaggtccagctgttgatttagctatttttagtttacatttatcaggagcagcatctatattagggtctataaattttataacgacagtatttaatatgagatgccctggtttagaaatgcatagacttcctttatttgtttgggccttattagttacttcttttttattattattatctttacctgtttttgctggagcgattacaatgcttttaacagaccgaaattttaatactactttttatgatccatcagggggaggagaccctgttttatatcaacatttattc
>BK1SB1_1_353
attaagtacaattacatcacattcaggtccagctgttgatttagctatttttagtttacatttatcaggagcagcatctatattagggtctataaattttataacgacagtatttaatatgagatgccctggtttagaaatgcatagacttcctttatttgtttgggccttattagttacttcttttttattattattatctttacctgtttttgctggagcgattacaatgcttttaacagaccgaaattttaatactactttttatgatccatcagggggaggagaccctgttttatatcaacacttattt
>BK1SB1_1_415
attaagtagtattcaagctcattctggacctgctgtagatttagcaatttttagtttacatttatctggagctgcttctattttagggtctatcaactttattactactatttttaatatgagagcacctggactaactatgcatagattaccactatacgtatggtctgttcttgttacttcttttttacttgttttatcactacctgtattaggaggtgctattacaatgctattaactgatagaaattttagtactactttctttgatcctgctggaggaggagatcctgtattataccaacacttattc
>BK1SB1_1_664
tttaagtagcgttcaagcgcattcaggaccagcggttgatttagcaatttttagtttacatttaacaggagcagcatcaattttaggctcaattaattttattactactatttttaatatgcgatgtaatggaatgactatgcatcgtttaccactgtttgtttggtcaattttaattacttcatttttattagttttttctttacctgtattaggtggagcaatcacaatgttattaactgatcgaaattttaatacaactttttttgatccagccggtggtggtgatcctattttatttcaacatttattt
>BK1SB1_1_681
attaagtacaattacatcacattcaggtccagctgttgatttagctatttttagtttacatttatcaggagcagcatctatattagggtctataaattttataacgacagtatttaatatgagatgccctggtttagaaatgcatagacttcctttatttgtttgggccttattagttacttcttttttattattattatctttacctgtttttgctggagcgattacaatgcttttaacagaccgaaattttaatactactttttatgatccatcagggggaggagaccctgttttatatcaacatttgttt
>BK1SB1_1_748
attaagtacaattacatcacattcaggtccagctgttgatttagctatttttagtttacatttatcaggagcagcatctatattagggtctataaattttataacgacagtatttaatatgagatgccctggtttagaaatgcatagacttcctttatttgtttgggccttattagttacttcttttttattattattatctttacctgtttttgctggagcgattacaatgcttttaacagaccgaaattttaatactactttttatgatccatcagggggaggagaccctgttttatatcaacatttatt
>BK1SB1_1_1002
attaagtacaattacatcacattcaggtccagctgttgatttagctatttttagtttacatttatcaggagcagcatctatattagggtctataaattttataacgacagtatttaatatgagatgccctggcttagaaatgcatagacttcctttatttgtttgggccttattagttacttcttttttattattattatctttacctgtttttgctggagcgattacaatgcttttaacagaccgaaattttaatactactttttatgatccatcagggggaggagaccctgttttatatcaacatttattt
>BK1SB1_1_1110
attaagtagtattcaagcccattcaggaccttcagtagatttagctatttttagtttacatttatctggagctgcatctattttaggttcaattaattttattaccactatttttaacatgagagcacctggtatgacaatgcatagattaccgttatatgtatggtctgtattaattacctcttttttattagtattatctttaccagtgtttggtggagcgattaccatgttattaactgatcgtaactttaatacaagcttttatgatccagctggcggaggagatcctattttatatcaacatctatt
>BK1SB1_1_1112
attaagtacaattacatcacattcaggtccagctgttgatttagctatttttagtttacatttatcaggagcagcatctatattagggtctataaattttataacgacagtatttaatatgagatgccctggtttagaaatgcatagacttcctttatttgtttgggccttattagttacttcttttttattattattatctttacctgtttttgctggagcgattacaatgcttttaacagaccgaaattttaatactactttttatgatccatcagggggaggagaccctgttttatatcagcatttattt
>BK1SB1_1_1272
attaagtacaattacatcacattcaggtccagctgttgatttagctatttttagtttacatttatcaggagcagcatctatattagggtctataaattttataacgacagtatttaatatgagatgccctggtttagaaatgcatagacttcctttatttgtttgggccttattagttacttcttttttattattattatctttacctgtttttgctggcgctattactatgcttttaaccgatcgaaattttaatactactttttatgatccttctggtggtggagatcctgtgttatatcaacatttattt
>BK1SB1_1_1303
tttaagcagtgtgcaagctcattcagggccttcagttgatttagcaatttttagtttacacttaacaggtgctgcttctatattaggatcaataaattttattacgactatttttaatatgagatgccctggaatgactttgcatcgtatgcctttatacgtatggtctgttttagttacttcatttttattagttatttctttgcctgttttaggaggggctattaccatgttgttaactgatcgaaattttaatactactttttttgacccagcaggaggtggtgatcctgttttatttcagcatttattt
>BK1SB1_1_1462
attaagtacaattacatcacattcaggtccagctgttgatttagctatttttagtttacatttatcaggagcagcatctatattagggtctataaattttataacgacagtatttaatatgagatgccctggtttagaaatgcatagacttcctttatttgtttgggccttattagttacttcctttttattattattatctttacctgtttttgctggagcgattacaatgcttttaacagaccgaaattttaatactactttttatgatccatcagggggaggagaccctgttttatatcaacatttattt
>BK1SB1_1_1514
attaagtagtattcaagcccattcaggaccttcagtagatttagctatttttagtttacatttatctggagctgcatctattttaggttcaattaattttattaccactatttttaacatgagagcacctggtatgacaatgcatagattaccgttatatgtatggtctgtattaattacctcttttttattagtattatctttaccagtgtttggtggagcgattaccatgttattaactgatcgtaactttaatacaagcttttatgatccagctggcggaggagatcctattttatatcaacatctattc
>BK1SB1_1_1526
attaagtacaattacatcacactcaggtccagctgttgatttagctatttttagtttacatttatcaggagcagcatctatattagggtctataaattttataacgacagtatttaatatgagatgccctggtttagaaatgcatagacttcctttatttgtttgggccttattagttacttcttttttattattattatctttacctgtttttgctggagcgattacaatgcttttaacagaccgaaattttaatactactttttatgatccatcagggggaggagaccctgttttatatcaacatttattt
>BK1SB1_1_1536
tttaagcagtgtgcaagctcattcagggccttcagttgatttagcaatttttagtttacacttaacaggtgctgcttctatattaggatcaataaattttattacgactatttttaatatgagatgccctggaatgactttgcatcgtatgcctttatacatatggtctgttttagttacttcatttttattagttatttctttgcctgttttaggaggggctattaccatgttgttaactgatcgaaattttaatactactttttttgacccagcaggaggtggtgatcctgttttatttcaacatttattt
>BK1SB1_1_1562
attaagtacaattacatcacattcaggtccagctgttgatttagctatttttagtttacatttatcaggagcagcatctatattagggtctataaattttataacgacagtatttaatatgagatgccctggtttagaaatgcatagacttcctttatttgtttgggccttattagttacttcttttttattattattatctttacctgtttttgctggagcgattacaatgcctttaacagaccgaaattttaatactactttttatgatccatcagggggaggagaccctgttttatatcaacatttattt
>BK1SB1_1_1571
attaagtagtattcaagcacattctggtccagctgtggatcttgcaatttttagtttacatctttctggagctgcttcaattttaggttctataaattttattactactatatttaatatgagagcacctggtatgactatgcatagattacctttatatgtttggtctgtactagttacttcttttttacttttattatctcttcctgtattaggaggtgctattacaatgttattaacagatagaaattttagcacaactttttttgatccagcaggaggaggagaccctatcttgtatcaacatttgttt
>BK1SB1_1_1647
attaagtacaattacatcacattcaggtccagctgttgatttagctatttttagtttacatttatcaggagcagcatctatattagggtctataaattttataacgacagtatttaatatgagatgccctggtttagaaatgcatagacttcctttgtttgtttgggccttattagttacttcttttttattattattatctttacctgtttttgctggagcgattacaatgcttttaacagaccgaaattttaatactactttttatgatccatcagggggaggagaccctgttttatatcaacatttattt
>BK1SB1_1_1745
tttaagcagtgtgcaagctcattcagggccttcagttgatttagcaatttttagtttacacttaacaggtgctgcttctatattaggatcaataaattttattacgactatttttaatatgagatgccctggaatgactttgcatcgtatgcctttatacgtatggtctgttttagttacttcatttttattagttatttctttgcctgttttaggaggggctattaccatgttgttaactgatcgaaattttaatactactttttttgacccagcaggaggtggtgatcctgttttatttcaacatttatt
>BK1SB1_1_1877
attaagtagtattcaagctcattcaggacctgctgttgatttagctatttttagtttacatttatctggagctgcttctattttaggatctattaactttattactactatctttaatatgagagcacctggactaactatgcatagattaccactatacgtatggtctgttcttgttacctctttcttacttgtattatcattacctgtattaggaggtgctattacaatgttattaactgatagaaactttagtactaccttttttgatcctgctggaggaggagatcctgtattataccaacatttattc
>BK1SB1_1_2119
attaagtacaattacatcacattcaggtccagctgttgatttagctatttttagtttacatttatcaggagcagcatctatattagggtctataaattttataacgacagtatttaatatgagatgccctggtttagaaatgcatagacttcctttatttgtttgggccttattagttacttcttttttattattattatctttacctgtttttgctggagcgattacaatgcttttaacagaccgaaattttaatactactttttatgatccatcagggggaggagaccctgttttataccaacatttattt
>BK1SB1_1_2126
attaagtacaattacatcacattcaggtccagctgttgatttagctatttttagtttacatttatcaggagcagcatctatattagggtctataaattttataacgacagtatttaatatgagatgccctggtttagaaatgcatagacttcctttatttgtttgggccttattagttacttcttttttattatcattatctttacctgtttttgctggagcgattacaatgcttttaacagaccgaaattttaatactactttttatgatccatcagggggaggagaccctgttttatatcaacatttattt
>BK1SB1_1_2143
attaagtacaattacatcacattcaggtccagctgttgatttagctatttttagtttacatttatcaggagcagcatctatattagggtctataaattttataacgacagtatttaatatgagatgccctggtttagaaatgcatagacttcccttatttgtttgggccttattagttacttcttttttattattattatctttacctgtttttgctggagcgattacaatgcttttaacagaccgaaattttaatactactttttatgatccatcagggggaggagaccctgttttatatcaacatttattt
>BK1SB1_1_2238
attaagtagtattcaagcccattcaggaccttcagtagatttagctatttttagtttacatttatctggagctgcatctattttatgttcaattaattttattaccactatttttaacatgagagcacctggtatgacaatgcatagattaccgttatatgtatggtctgtattaattacctcttttttattagtattatctttaccagtgtttggtggagcgattaccatgttattaactgatcgtaactttaatacaagcttttatgatccagctggcggaggagatcctattttatatcaacatctattt
>BK1SB1_1_2259
attaagtagtattcaagcccattcaggaccttcagtagatttagctatttttagtttacatttatctggagctgcatctattttaggttcaattaattttattaccactatttttgacatgagagcacctggtatgacaatgcatagattaccgttatatgtatggtctgtattaattacctcttttttattagtattatctttaccagtgtttggtggagcgattaccatgttattaactgatcgtaactttaatacaagcttttatgatccagctggcggaggagatcctattttatatcaacatctattt
>BK1SB1_1_2468
attaagtacaattacatcacattcaggtccagctgttgatttagctatttttagtttacatctatcaggagcagcatctatattagggtctataaattttataacgacagtatttaatatgagatgccctggtttagaaatgcatagacttcctttatttgtttgggccttattagttacttcttttttattattattatctttacctgtttttgctggagcgattacaatgcttttaacagaccgaaattttaatactactttttatgatccatcagggggaggagaccctgttttatatcaacatttattt
>BK1SB1_1_2606
attaagtacaattacatcacattcaggtccagctgttgatttagctatttttagtttacatttatcaggagcagcatctatattagggtctataaattttataacgacagtatttaatatgagatgccctggtctagaaatgcatagacttcctttatttgtttgggccttattagttacttcttttttattattattatctttacctgtttttgctggagcgattacaatgcttttaacagaccgaaattttaatactactttttatgatccatcagggggaggagaccctgttttatatcaacatttattt
>BK1SB1_1_2621
attaagtagtattcaagcccattcaggaccttcagtagatttagctatttttagtttacatttatctggagctgcatctattttaggttcaattaattttattaccactatttttaacatgagagcacctggtatgacaatgcatagattaccgttatatgtatggtctgtattaattacctcttttttattagtattatctttaccagtgtttggtggagcgattaccatgttattaactgatcgtaactttaatacaagcttttatgatccagctggcggaggagatcctattttatatcaacatcttttt
>BK1SB1_1_2817
tttaagtagtattcagtctcactctggtcctgctgtagatttagctatttttagtctacacttatcaggtgcagcttctattttaggatcaattaattttattactacagtgtttaacatgcgtgctccaggtttaacaatgcatagattacctttatatgtatgggcagttttaattacttcttttttattactattatcattacctgtattagggggtggtattactatgttattaactgatcgtaattttaatacctcattctttgacccagtaggaggtggagaccctgttttatttcaacatttattc
>BK1SB1_1_2869
attaagtagtattcaagcccattcaggaccttcagtagatttagctatttttagtttacatttatctggagctgcatctattttaggttcaattaattttattaccactatttttaacatgagagcacctggtatgacaatgcatagattaccgttatatgtatggtctgtattaattacctcttttttattagtattatctttaccagtgtttggtggagcgattaccatgttattaactgatcgtaactttaatacaatcttttatgatccagctggcggaggagatcctattttatatcaacatctattt
>BK1SB1_1_2896
tttaagcagtgtgctagctcattcagggccttcagttgatttagcaatttttagtttacacttaacaggtgctgcttctatattaggatcaataaattttattacgactatttttaatatgagatgccctggaatgactttgcatcgtatgcctttatacgtatggtctgttttagttacttcatttttattagttatttctttgcctgttttaggaggggctattaccatgttgttaactgatcgaaattttaatactactttttttgacccagcaggaggtggtgatcctgttttatttcaacatttattt
>BK1SB1_1_3069
tttaagcagtgtgcaagctcattcagggccttcagttgatttagcaatttttagtttacacttaacaggtgctgcttctatattaggatcaataaattttattacgactatttttaatatgagatgccctggaatgactttgcatcgtatgcctttatacgtatggtctgttttagttacttcatttttattagttatttctttgcctgttttaggaggggctattaccatgttgttaactgatcgaaattttaatactactttttttgacccagcaggaggtggtgatcctgttttatttcaacatttgttt
>BK1SB1_1_3207
attaagtagtattcgagcccattcaggaccttcagtagatttagctatttttagtttacatttatctggagctgcatctattttaggttcaattaattttattaccactatttttaacatgagagcacctggtatgacaatgcatagattaccgttatatgtatggtctgtattaattacctcttttttattagtattatctttaccagtgtttggtggagcgattaccatgttattaactgatcgtaactttaatacaagcttttatgatccagctggcggaggagatcctattttatatcaacatctattt
>BK1SB1_1_3213
attaagtagtattcaagcccattcaggaccttcagtagatttagctatttttagtttacatttatctggagctgcatctattttaggttcaattaattttattaccactatttttaacatgagagcacctggtatgacaatgcatagattaccgttatatgtatggtctgtattaattacctcttttttattagtattatctttaccagtgtttggtggagcgattaccatgttattaactgatcgtaactttaatacaagcttttatgatccagctggcggaggagatcctattttatatcaacatctgttt
>BK1SB1_1_3362
attaagtagtattcaagcccattcaggaccttcagtagatttagctatttttagtttacatttatctggagctgcatctatcttaggttcaattaattttattaccactatttttaacatgagagcacctggtatgacaatgcatagattaccgttatatgtatggtctgtattaattacctcttttttattagtattatctttaccagtgtttggtggagcgattaccatgttattaactgatcgtaactttaatacaagcttttatgatccagctggcggaggagatcctattttatatcaacatctattt
>BK1SB1_1_3724
attaagtagtattcaagcccattcaggaccttcagtagatttagctatttttagtttacatttatctggagctgcatctattttaggttcaattaattttattaccactatttttaacatgagagcacctggtatgacaatgcatagattaccgttatatgtatggtctgtattaattacctcttttttattagtattatctttaccagtgtttggtggagcgattaccatgttattaactgatcgtaactctaatacaagcttttatgatccagctggcggaggagatcctattttatatcaacatctattt
>BK1SB1_1_3779
attaagtagtattcaagcccattcaggaccttcagtagatttagctatttttagtttacatttatctggagctgcatctattttaggttcaattaattttattaccactatttttaacatgagagcacctggtatgacaatgcatagattaccgttatatgtatggtctgtactaattacctcttttttattagtattatctttaccagtgtttggtggagcgattaccatgttattaactgatcgtaactttaatacaagcttttatgatccagctggcggaggagatcctattttatatcaacatctattt
>BK1SB1_1_3909
attaagtacaattacatcacattcaggtccagctgttgatttagctatttttagtttacatttatcaggagcagcatctatattagggtctataaattttataacgacagtatttaatatgagatgccctggtttagaaatgcatagacttcctttatttgtttgggccttattagttacttcttttttattattattatctttacctgtttttgctggagcgattacaatgcttttaacagaccgaaattttaatactactttttatgatccatcagggggaggagatcctatattctatcaacatttcttt
>BK1SB1_1_4170
attaagtacaattacatcacattcaggtccagctgttgatttagctatttttagtttacatttatcaggagcagcatctatattagggtctataaattttataacgacagtatttaatatgagatgccctggtttagaaatgcatagacttcctttatttgtttgggccttattagttacttcttttttattattattatctttacctgtttttgctggagcgattacaatgcttttaacagaccgaaattttaatactactttttatgatccatcagggggaggagaccctgttttgtatcaacatttgttt
>BK1SB1_1_4172
attaagtagtattcaagcccattcaggaccttcagtagatttagctatttttagtttacatttatctggagctgcatctattttaggttcaattaattttattaccactatttttaacatgagagcacctggtatgacaatgcatagattaccgttatatgtatggtctgtattaattacctcttttttattagtattatctttacctgtattcggaggagctattacaatgctactaacggatagaaattttaatacatctttttatgatccggcaggcggaggtgatcctgtattgtatcaacatttgttt
>BK1SB1_1_4173
attaagtacaattacatcacattcaggtccagctgttgatttagctatttttagtttacatttatcaggagcagcatctatattagggtctataaattttataacgacagtatttaatatgagatgccctggtttagaaatgcatagacttcctttatttgtttgggccttattagttacttcttttttattattattatctttacctgtttttgctggagcgattacaatgcttttaacagaccgaaattttaatactactttttatgatccatcagggggaggagaccctgttttatatcagcatttgttt
>BK1SB1_2_34
tttaagcagtgtgcaagctcattcagggccttcagttgatttagcaatttttagtttacacttaacaggtgctgcttctatattaggatcaataaattttattacgactatttttaatatgagatgccctggaatgactttgcatcgtatgcctttatacgtatggtctgttttagttacttcatttttattagttatttctttgcctgttttaggaggggctattaccatgttgttaactgatcgaaattttaatactactttttttgacccagcaggaggtggtgatcctgttttatttcaacatttattt
>BK1SB1_2_124
attaagtagtattcaagcccattcaggaccttcagtagatttagctatttttagtttacatttatctggagctgcatctattttaggttcaattaattttattaccactatttttaacatgagagcacctggtatgacaatgcatagattaccgttatatgtatggtctgtattaattacctcttttttattagtattatctttaccagtgtttggtggagcgattaccatgttattaactgatcgtaactttaatacaagcttttatgatccagctggcggaggagatcctattttatatcaacatctattt
>BK1SB1_2_162
actatctagtgtacaagctcattcagggccttctattgatttagcaatttttagcttacacttatcaggagcagcatctattttaggagctattaactttattactactatctttaatatgagagcacctggtatgttaatgcatagattacctctatatgtatggtctatgttagtaacttctttcttattagtattatctttaccagttttagggggaggtattactatgttattaactgatagaaactttaatactactttctttgaccctgcaggaggaggagatcctattttatatcagcatttattc
>BK1SB1_2_266
attaagtacaattacatcacattcaggtccagctgttgatttagctatttttagtttacatttatcaggagcagcatctatattagggtctataaattttataacgacagtatttaatatgagatgccctggtttagaaatgcatagacttcctttatttgtttgggccttattagttacttcttttttattattattatctttacctgtttttgctggagcgattacaatgcttttaacagaccgaaattttaatactactttttatgatccatcagggggaggagaccctgttttatatcaacatttattc
>BK1SB1_2_358
tttaagcagtgtgcaagctcattcagggccttcagttgatttagcaatttttagtttacacttaacaggtgctgcttctatattaggatcaataaattttattacgactatttttaatatgagatgccctggaatgactttgcatcgtatgcctttatacgtatggtctgttttagttacttcatttttattagttatttctttgcctgttttaggaggggctattaccatgttgttaactgatcgaaattttaatactactttttttgacccagcaggaggtggtgatcctgttttatttcaacatttattc
>BK1SB1_2_405
gttaagtagtattcaagcacattctggtccagctgtggatctggcaatttttagtttacatctttctggagctgcttcaattttaggttctataaattttattactactatatttaatatgagagcacctggtatgaccatgcatagattacctttatatgtttggtctgtactagttacttcttttttacttttattatctcttcctgtgttaggaggtgctattacaatgttattaacagatagaaattttagcacaactttttttgatccagcaggaggaggagaccctatcttatatcaacatttattc
>BK1SB1_2_459
tttaagtagcgttcaagcgcattcaggaccagcggttgatttagcaatttttagtttacatttaacaggagcagcatcaattttaggctcaattaattttattactactatttttaatatgcgatgtaatggaatgactatgcatcgtttaccactgtttgtttggtcaattttaattacttcatttttattagttttttctttacctgtattaggtggagcaatcacaatgttattaactgatcgaaattttaatacaactttttttgatccagccggtggtggtgatcctattttatttcaacatttattt
>BK1SB1_2_500
attaagtacaattacatcacattcaggtccagctgttgatttagctatttttagtttacatttatcaggagcagcatctatattagggtctataaattttataacgacagtatttaatatgagatgccctggtttagaaatgcatagacttcctttatttgtttgggccttattagttacttcttttttattattattatctttacctgtttttgctggagcgattacaatgcttttaacagaccgaaattttaatactactttttatgatccatcagggggaggagaccctgttttatatcaacatttatt
>BK1SB1_2_544
attaagtacaattacatcacattcaggtccagctgttgatttagctatttttagtttacatttatcaggagcagcatctatattagggtctataaattttataacgacagtatttaatatgagatgccctggtttagaaatgcatagacttcctttatttgtttgggccttattagttacttcttttttattattattatctttacctgtttttgctggagcgattacaatgcttctaacagaccgaaattttaatactactttttatgatccatcagggggaggagaccctgttttatatcaacatttattt
>BK1SB1_2_547
attaagtacaattacatcacattcaggtccagctgttgatttagctatttttagtttacatttatcgggagcagcatctatattagggtctataaattttataacgacagtatttaatatgagatgccctggtttagaaatgcatagacttcctttatttgtttgggccttattagttacttcttttttattattattatctttacctgtttttgctggagcgattacaatgcttttaacagaccgaaattttaatactactttttatgatccatcagggggaggagaccctgttttatatcaacatttattt
>BK1SB1_2_652
attaagtagtattcaagcccattcaggaccttcagtagatttagctatttttagtttacatttatctggagctgcatctattttaggttcaattaattttattaccactatttttaacatgagagcacctggtatgacaatgcatagattaccgttatatgtatggtctgtattaattacctcttttttattagtattatctttaccagtgtttggtggagcgattaccatgttattaactgatcgtaactttaatacaagcttttatgatccagctggcggaggagatcctattttatatcaacatctatt
>BK1SB1_2_714
tttaagttctttagggtcacattcaggtcctgctgtagatttagcaatttttagtttacatttatcaggagcagcatctattttaggatcgattaattttattactactgtttttaatatgagatgtcctggtttagatatgcatagaattccgttattcgtttgggcattattagttacttcttttttacttttactttctttacctgtgtttgcaggtgccattacgatgctattaacagatcgtaattttaatacaactttttatgatcctgctggtggtggagatcctgttctatatcagcatttattt
>BK1SB1_2_834
attaagtacaattacatcacattcaggtccagctgttgatttagctatttttagtttacatttatcaggagcagcatctatattagggtctataaattttataacgacagtatttaatatgagatgccctggtttagaaatgcatagacttcctttatttgtttgggccttattagttacttcctttttattattattatctttacctgtttttgctggagcgattacaatgcttttaacagaccgaaattttaatactactttttatgatccatcagggggaggagaccctgttttatatcaacatttattt
>BK1SB1_2_887
attaagtacaattacatcacattcaggtccagctgttgatttagctatttttagtttacatttatcaggagcagcatctatattagggtctataaattttataacgacagtatttaatatgagatgccctggtttagaaatgcatagacttcctttatttgtttgggccttattagttacttcttttttattattattatctttacctgtttttgctggagcgattacaatgcctttaacagaccgaaattttaatactactttttatgatccatcagggggaggagaccctgttttatatcaacatttattt
>BK1SB1_2_894
attaagtagtattcaagcacattctggtccagctgtggatcttgcaatttttagtttacatctttctggagctgcttcaattttaggttctataaattttattactactatatttaatatgagagcacctggtatgactatgcatagattacctttatatgtttggtctgtactagttacttcttttttacttttattatctcttcctgtattaggaggtgctattacaatgttattaacagatagaaattttagcacaactttttttgatccagcaggaggaggagaccctatcttgtatcaacatttgttt
>BK1SB1_2_990
attaagtacaattacatcacattcaggtccagctgttgatttagctatttttagtttacatttatcaggagcagcatctatattagggtctataaattttataacgacagtatttaatatgagatgccctggtttagaaatgcatagacttcctttatttgtttgggccttattagttacttcttttttattattattatctttacctgtttttgctggagcgattacaatgctttcaacagaccgaaattttaatactactttttatgatccatcagggggaggagaccctgttttatatcaacatttattt
>BK1SB1_2_1028
actatctagtgtacaagctcattcaggaccttctattgatttagcaatttttagcttacacttatcaggagcagcatctattttaggagctattaactttattactactatctttaatatgagagcacctggtatgttaatgcatagattacctctatatgtatggtctatgttagtaacttctttcttattagtattatctttaccagttttagggggaggtattactatgttattaactgatagaaactttaatactactttctttgaccctgcaggaggaggagatcctattttatatcagcatttattc
>BK1SB1_2_1037
gttaagtagtattcaagcccattcaggaccttcagtagatttagctatttttagtttacatttatctggagctgcatctattttaggttcaattaattttattaccactatttttaacatgagagcacctggtatgacaatgcatagattaccgttatatgtatggtctgtattaattacctcttttttattagtattatctttaccagtgtttggtggagcgattaccatgttattaactgatcgtaactttaatacaagcttttatgatccagctggcggaggagatcctattttatatcaacatctattt
>BK1SB1_2_1134
tttaagcagtgtgcaagctcattcagggccttcagttgatttagcaatttttagtttacacttaacaggtgctgcttctatattaggatcaataaattttattacgactatttttaatatgagatgccctagaatgactttgcatcgtatgcctttatacgtatggtctgttttagttacttcatttttattagttatttctttgcctgttttaggaggggctattaccatgttgttaactgatcgaaattttaatactactttttttgacccagcaggaggtggtgatcctgttttatttcaacatttattt
>BK1SB1_2_1157
attaagtacaattacatcacattcaggtccagctgttgatttagctatttttagtttacatttatcaggagcagcatctatattagggtctataaattttataacgacagtatttaatatgagatgccctggtttagaaatgcatagacttcctttatttgtttgggccttattagttacttcttttttattattattatctttacctgtttttgctggagcgattacaatgcttttaacagaccgaaattttaatactactttttatgatccatcagggggaggagaccctgttttataccaacatttattt
>BK1SB1_2_1195
actatctagtgtacaagctcattcagggccttctattgatttagcaatttttagcttacacttatcaggagcagcatctattttaggagctattaactttattactactatctttaatatgagagcacctggtatgttaatgcatagattacctctatatgtatggtctatgttagtaacttctttcttattagtattatctttaccagttttagggggaggtattactatgttattaactgatagaaactttaatactactttctttgatcctgcaggaggaggagatcctattttatatcagcatttattc
>BK1SB1_2_1343
attaagtagtattcaagcccattcaggaccttcagtagatttagctatttttagtttacattcatctggagctgcatctattttaggttcaattaattttattaccactatttttaacatgagagcacctggtatgacaatgcatagattaccgttatatgtatggtctgtattaattacctcttttttattagtattatctttaccagtgtttggtggagcgattaccatgttattaactgatcgtaactttaatacaagcttttatgatccagctggcggaggagatcctattttatatcaacatctattt
>BK1SB1_2_1392
actatctagtgtacaagctcatccagggccttctattgatttagcaatttttagcttacacttatcaggagcagcatctattttaggagctattaactttattactactatctttaatatgagagcacctggtatgttaatgcatagattacctctatatgtatggtctatgttagtaacttctttcttattagtattatctttaccagttttagggggaggtattactatgttattaactgatagaaactttaatactactttctttgaccctgcaggaggaggagatcctattttatatcagcatttattc
>BK1SB1_2_1617
tttaagcagtgtgcaagctcattcagggccttcagttgatttagcaatttttagtttacacttaacaggtgctgcttctatattaggatcaataaattttattacgactatttttaatatgagatgccctggaatgactttgcatcgtatgcctttatacgtatggtctgttttagttacttcatttttattagttatttctttgcctgttttaggaggggctattaccatgttgttaactgatcgaaattttaatactactttttttgacccagcaggaggtggtgatcctgttttatttcaacatctattt
>BK1SB1_2_1769
attaagtacaattacatcacattcaggtccagctgttgatttagctatttttagtttacatttatcaggagcagcatctatattagggtctataaattttataacgacagtatttaatatgagatgccctggtttagaaatgcatagacttcctttatttgtttgggccttattagttacttcttttttattattattatctttacctgtttttgctggagcgattacaatgcttttaacagaccgaaattttaatactactttttatgatccatcagggggaggagaccctgtattgtatcaacatttgttt
>BK1SB1_2_2029
attaagtacaattacatcacattcaggtccagctgttgatttagctatttttagtttacatttatcaggagcagcatctatattagggtctataaattttataacgacagtatttaatatgagatgccctggtttagaaatgcatagacttcctttatttgtttgggccttattagttacttcttttttattattattatctttacctgtttttgctggagcgattacaatgcttttaacagaccgaaattttaatactactttttatgatccatcagggggaggagaccctgttttataccaacatttattc
>BK1SB1_3_35
tttaagcagtgtgcaagctcattcagggccttcagttgatttagcaatttttagtttacacttaacaggtgctgcttctatattaggatcaataaattttattacgactatttttaatatgagatgccctggaatgactttgcatcgtatgcctttatacgtatggtctgttttagttacttcatttttattagttatttctttgcctgttttaggaggggctattaccatgttgttaactgatcgaaattttaatactactttttttgacccagcaggaggtggtgatcctgttttatttcaacatttattt
>BK1SB1_3_124
attaagtagtattcaagcccattcaggaccttcagtagatttagctatttttagtttacatttatctggagctgcatctattttaggttcaattaattttattaccactatttttaacatgagagcacctggtatgacaatgcatagattaccgttatatgtatggtctgtattaattacctcttttttattagtattatctttaccagtgtttggtggagcgattaccatgttattaactgatcgtaactttaatacaagcttttatgatccagctggcggaggagatcctattttatatcaacatctattt
>BK1SB1_3_164
actatctagtgtacaagctcattcagggccttctattgatttagcaatttttagcttacacttatcaggagcagcatctattttaggagctattaactttattactactatctttaatatgagagcacctggtatgttaatgcatagattacctctatatgtatggtctatgttagtaacttctttcttattagtattatctttaccagttttagggggaggtattactatgttattaactgatagaaactttaatactactttctttgaccctgcaggaggaggagatcctattttatatcagcatttattc
>BK1SB1_3_308
attaagtagtattcaagctcattctggacctgctgtagatttagcaatttttagtttacatttatctggagctgcttctattttagggtctatcaactttattactactatttttaatatgagagcacctggactaactatgcatagattaccactatacgtatggtctgttcttgttacttcttttttacttgttttatcactacctgtattaggaggtgctattacaatgctattaactgatagaaattttagtactactttctttgatcctgctggaggaggagatcctgtattataccaacacttattc
>BK1SB1_3_404
gttaagtagtattcaagcacattctggtccagctgtggatctggcaatttttagtttacatctttctggagctgcttcaattttaggttctataaattttattactactatatttaatatgagagcacctggtatgaccatgcatagattacctttatatgtttggtctgtactagttacttcttttttacttttattatctcttcctgtgttaggaggtgctattacaatgttattaacagatagaaattttagcacaactttttttgatccagcaggaggaggagaccctatcttatatcaacatttattc
>BK1SB1_3_406
attaagtacaattacatcacattcaggtccagctgttgatttagctatttttagtttacatttatcaggagcagcatctatattagggtctataaattttataacgacagtatttaatatgaggtgccctggtttagaaatgcatagacttcctttatttgtttgggccttattagttacttcttttttattattattatctttacctgtttttgctggagcgattacaatgcttttaacagaccgaaattttaatactactttttatgatccatcagggggaggagaccctgttttatatcaacatttattt
>BK1SB1_3_497
attaagtacaattacatcacattcaggtccagctgttgatttagctatttttagtttacatttatcaggagcagcatctatattagggtctataaattttataacgacagtatttaatatgagatgccctggtttagaaatgcatagacttcctttatttgtttgggccttattagttacttcttttttattattattatctttacctgtttttgctggagcgattacaatgcttttaacagaccgaaattttaatactactttttatgatccatcagggggaggagaccctgttttatatcaacatttatt
>BK1SB1_3_586
attaagtacaattacatcacattcaggtccagctgttgatttagctatttttagtttacatttatcaggagcagcatctatattagggtctataaattttataacgacagtatttaatatgagatgccctggtttagaaatgcatagacttcctttatttgtttgggccttattagttacttcttttttattattattatccttacctgtttttgctggagcgattacaatgcttttaacagaccgaaattttaatactactttttatgatccatcagggggaggagaccctgttttatatcaacatttattt
>BK1SB1_3_610
attaagtacaattacatcacattcaggtccagctgttgatttagctatttttagtttacatttatcaggagcagcatctatattagggtctataaattttataacgacagtatttaatatgagatgccctggcttagaaatgcatagacttcctttatttgtttgggccttattagttacttcttttttattattattatctttacctgtttttgctggagcgattacaatgcttttaacagaccgaaattttaatactactttttatgatccatcagggggaggagaccctgttttatatcaacatttattt
>BK1SB1_3_752
actatctagtgtacaagctcattcagggccttctattgatttagcaatttttagcttacacttatcaggagcagcatctattttaggagctattaactttattactactatctttaatatgagagcacctggtatgttaatgcatagattacctctatatgtatggtctatgttagtaacttctttcttattagtattatctttaccagttttagggggaggtattactatgttattaactgatagaaactttaatactactttctttgaccctgcaggaggaggagatcctattttatatcagcatttattt
>BK1SB1_3_802
attaagtagtattcaagcccattcaggaccttcagtagatttagctatttttagtttacatttatctggagctgcatctattttaggttcaattaattttattaccactatttttaacatgagagcacctggtatgacaatgcatagattaccgttatatgtatggtctgtattaattacctcttctttattagtattatctttaccagtgtttggtggagcgattaccatgttattaactgatcgtaactttaatacaagcttttatgatccagctggcggaggagatcctattttatatcaacatctattt
>BK1SB1_3_844
attaagtacaattacatcacattcaggtccagctgttgatttagctatttttagtttacatttatcaggagcagcatctatattagggtctataaattttataacgacagtatttaatatgagatgccctggtttagaaatgcatagacttcctttatttgtttgggccttattagttacttcttttttattattattatctttacctgtttttgctggagcgattacgatgcttttaacagaccgaaattttaatactactttttatgatccatcagggggaggagaccctgttttatatcaacatttattt
>BK1SB1_3_1041
actatctagtgtacaagctcattcagggccttctattgatttagcaatttttagcttacacttatcaggagcagcatctattttaggagctattaactttattactactatctttaatatgagagcacctggtatgttaatgcatagattacctctatatgtatggtctatgttagtaacttctttcttattagtattatctttaccagttttagggggaggtattactatgttattaactgatagaaactttaatactactttctttgaccctgcaggaggaggagatcctattttatatcagcatttactc
>BK1SB1_3_1548
attaagtacaattacatcacattcaggtccagctgttgatttagctatttttagtttacatttatcaggagcagcatctatattagggtctataaattttataacgacagtatttaatatgagatgccctggtttagaaatgcatagacttcctttatttgtttgggccttattagttacttcttttttattattattatctttacctgtttttgctggagcgattacaatgcttttaacagaccgaaattttaatactactttttatgatccatcagggggaggagatcctatattctatcaacacttattt
>BK1SB1_3_1653
actatctagtgtacaagctcattcagggccttctattgatttagcaatttttagcttacacttatcaggagcagcatctattttaggagctattaactttattactactatctttaatatgagagcacctggtatgttaatgcatagattacctctatatgtatggtctatgttagtaacttctttcttattagtattatctttaccagttttagggggaggtattactatgttattaactgatagaaactttaatactaccttctttgaccctgcaggaggaggagatcctattttatatcagcatttattc
>BK1SB1_4_29
gttaagctctattggttcacattcaggtcctgctgttgatttagcaatttttagtttacatctgtctggtgctgcctctattctaggtgcaattaattttataactaccgtgtttaatatgcgatgtcccggtttatatatgcatagattgccactgtttgtttgggctttattagttacttcttttttattattattatctttacctgtttttgctggcgctattactatgcttttaaccgatcgaaattttaatactactttttatgatccttctggtggtggagatcctgtgttatatcaacatttattt
>BK1SB1_4_42
tttaagcagtgtgcaagctcattcagggccttcagttgatttagcaatttttagtttacacttaacaggtgctgcttctatattaggatcaataaattttattacgactatttttaatatgagatgccctggaatgactttgcatcgtatgcctttatacgtatggtctgttttagttacttcatttttattagttatttctttgcctgttttaggaggggctattaccatgttgttaactgatcgaaattttaatactactttttttgacccagcaggaggtggtgatcctgttttatttcaacatttattt
>BK1SB1_4_143
attaagtagtattcaagcccattcaggaccttcagtagatttagctatttttagtttacatttatctggagctgcatctattttaggttcaattaattttattaccactatttttaacatgagagcacctggtatgacaatgcatagattaccgttatatgtatggtctgtattaattacctcttttttattagtattatctttaccagtgtttggtggagcgattaccatgttattaactgatcgtaactttaatacaagcttttatgatccagctggcggaggagatcctattttatatcaacatctattt
>BK1SB1_4_192
actatctagtgtacaagctcattcagggccttctattgatttagcaatttttagcttacacttatcaggagcagcatctattttaggagctattaactttattactactatctttaatatgagagcacctggtatgttaatgcatagattacctctatatgtatggtctatgttagtaacttctttcttattagtattatctttaccagttttagggggaggtattactatgttattaactgatagaaactttaatactactttctttgaccctgcaggaggaggagatcctattttatatcagcatttattc
>BK1SB1_4_350
cattaagtacaattacatcacattcaggtccagctgttgatttagctatttttagtttacatttatcaggagcagcatctatattagggtctataaattttataacgacagtatttaatatgagatgccctggtttagaaatgcatagacttcctttatttgtttgggccttattagttacttcttttttattattattatctttacctgtttttgctggagcgattacaatgcttttaacagaccgaaattttaatactactttttatgatccatcagggggaggagaccctgttttatatcaacatttattt
>BK1SB1_4_390
attaagtagtattcaagctcattctggacctgctgtagatttagcaatttttagtttacatttatctggagctgcttctattttagggtctatcaactttattactactatttttaatatgagagcacctggactaactatgcatagattaccactatacgtatggtctgttcttgttacttcttttttacttgttttatcactacctgtattaggaggtgctattacaatgctattaactgatagaaattttagtactactttctttgatcctgctggaggaggagatcctgtattataccaacacttattc
>BK1SB1_4_417
attaagtagtgctcaagctcactcaggaccttctgttgatcttgctatttttagtttacatttatctggtgctgcttctattttaggttcaatcaatttcattactacaatttttaacatgcgtgcgcctggtcaatatttggaaagaatgcctttatatgtttggtctgttttaattacatcgtttttattattgttgtctttacctgttcttggtggtgcgattacaatgcttttaacagatagaaattttaatacaagtttctttgatcctgcaggaggtggtgatcctattttgtatcaacacttattt
>BK1SB1_4_547
gttaagtagtattcaagcacattctggtccagctgtggatctggcaatttttagtttacatctttctggagctgcttcaattttaggttctataaattttattactactatatttaatatgagagcacctggtatgaccatgcatagattacctttatatgtttggtctgtactagttacttcttttttacttttattatctcttcctgtgttaggaggtgctattacaatgttattaacagatagaaattttagcacaactttttttgatccagcaggaggaggagaccctatcttatatcaacatttattc
>BK1SB1_4_552
attaagtacaattacatcacattcaggtccagctgttgatttagctatttttagtttacatttatcaggagcagcatctatattagggtctataaattttataacgacagtatttaatatgaggtgccctggtttagaaatgcatagacttcctttatttgtttgggccttattagttacttcttttttattattattatctttacctgtttttgctggagcgattacaatgcttttaacagaccgaaattttaatactactttttatgatccatcagggggaggagaccctgttttatatcaacatttattt
>BK1SB1_4_668
attaagtacaattacatcacattcaggtccagctgttgatttagctatttttagtttacatttatcaggagcagcatctatattagggtctataaattttataacgacagtatttaatatgagatgccctggtttagaaatgcatagacttcctttatttgtttgggccttattagttacttcttttttattattattatctttacctgtttttgctggagcgattacaatgcttttaacagaccgaaattttaatactactttttatgatccatcagggggaggagaccctgttttatatcaacatttgttt
>BK1SB1_4_718
attaagtacaattacatcacattcaggtccagctgttgatttagctatttttagtttacatttatcaggagcagcatctatattagggtctataaattttataacgacagtatttaatatgagatgccctggtttagaaatgcatagacttcctttatttgtttgggccttattagttacttcttttttattattattatctttacctgtttttgctggagcgattacaatgcttttaacagaccgaaattttaatactactttttatgatccatcagggggaggagaccctgttttatatcaacatttatt
>BK1SB1_4_1014
attaagtagtattcaagcacactcaggtccagcagttgatttagctatttttagtttacacttatcaggtgctgcatcaattttaggttcaattaattttattacaactatttttaatatgcgagctcctgggttaacaatgcatcgtttaccattatttgtttgggcagtattaattacttcatttttattattgttatcattaccagtatttggtggtgcaattacaatgttattaacagatcgtaattttaatacctcattctatgatccagtaggtggtggagatccaattttatatcaacatttattt
>BK1SB1_4_1017
attaagtagtattcaagcccattcaggaccttcagtagatttagctatttttagtttacatttatctggagctgcatctattttaggttcaattaattttattaccactatttttaacatgagagcacctggtatgacaatgcatagattaccgttatatgtatggtctgtattaattacctcttttttattagtattatctttaccagtgtttggtggagcgattaccatgttattaactgatcgtaactttaatacaagcttttatgatccagctggcggaggagatcctattttatatcaacatctatt
>BK1SB1_4_1021
attaagtacaattacatcacattcaggtccagctgttgatttagctatttttagtttacatttatcaggagcagcatctatattagggtctataaattttataacgacagtatttaatatgagatgccctggtttagaaatgcatagacttcctttatttgtttgggccttattagttacttcttttttattattattatctttacctgtttttgctggagcgattacaatgcttttaacagaccgaaattttaatactactttttatgatccatcagggggaggagaccctgttttatatcagcatttattt
>BK1SB1_4_1071
tttaagcagtgtgcaagctcattcagggccttcagttgatttagcaatttttagtttacacttaacaggtgctgcttctatattaggatcaataaattttattacgactatttttaatatgagatgccctggaatgactttgcatcgtatgcctttatacgtatggtctgttttagttacttcatttttattagttatttctttgcctgttttaggaggggctattaccatgttgttaactgatcgaaattttaatactacttttttcgacccagcaggaggtggtgatcctgttttatttcaacatttattt
>BK1SB1_4_1146
tttaagttctttagggtcacattcaggtcctgctgtagatttagcaatttttagtttacatttatcaggagcagcatctattttaggatcgattaattttattactactgtttttaatatgagatgtcctggtttagatatgcatagaattccgttattcgtttgggcattattagttacttcttttttacttttactttctttacctgtgtttgcaggtgccattacgatgctattaacagatcgtaattttaatacaactttttatgatcctgctggtggtggagatcctgttctatatcagcatttattt
>BK1SB1_4_1156
attaagtacaattacatcacattcaggtccagctgttgatttagctatttttagtttacatttatcaggagcagcatctatattagggtctataaattttataacgacagtatttaatatgagatgccctggtttagaaatgcatagacttcctttatttgtttgggccttattagttacttcttttttattattattatctttacctgtttttgctggcgctattactatgcttttaaccgatcgaaattttaatactactttttatgatccttctggtggtggagatcctgtgttatatcaacatttattt
>BK1SB1_4_1289
tttaagcagtgtgcaagctcattcagggccttcagttgatttagcaatttttagtttacacttaacaggtgctgcttctatattaggatcaataaattttattacggctatttttaatatgagatgccctggaatgactttgcatcgtatgcctttatacgtatggtctgttttagttacttcatttttattagttatttctttgcctgttttaggaggggctattaccatgttgttaactgatcgaaattttaatactactttttttgacccagcaggaggtggtgatcctgttttatttcaacatttattt
>BK1SB1_4_1345
attaagtacaattacatcacattcaggtccagctgttgatttagctatttttagtttacatttatcaggagcagcatctatattagggtctataaattttataacgacagtatttaatatgagatgccctggtttagaaatgcatagacttcctttatttgtttgggccttattagttacttcctttttattattattatctttacctgtttttgctggagcgattacaatgcttttaacagaccgaaattttaatactactttttatgatccatcagggggaggagaccctgttttatatcaacatttattt
>BK1SB1_4_1436
gttaagctctattggttcacattcaggtcctgctgttgatttagcaatttttagtttacatctgtctggtgctgcctctattctaggtgcaattaattttataactaccgtgtttaatatgcgatgtcccggtttatatatgcatagattgccactgtttgtttgggctttattagttacttcctttttattattattatctttacctgtttttgctggcgctattactatgcttttaaccgatcgaaattttaatactactttttatgatccttctggtggtggagatcctgtgttatatcaacatttattt
>BK1SB1_4_1441
attaagtacaattacatcacattcaggtccagctgttgatttagctatgtttagtttacatttatcaggagcagcatctatattagggtctataaattttataacgacagtatttaatatgagatgccctggtttagaaatgcatagacttcctttatttgtttgggccttattagttacttcttttttattattattatctttacctgtttttgctggagcgattacaatgcttttaacagaccgaaattttaatactactttttatgatccatcagggggaggagaccctgttttatatcaacatttattt
>BK1SB1_4_1447
attaagtacaattacatcacattcaggtccagctgttgatttagctatttttagtttacatttatcaggagcagcatctatattagggtctataaattttataacgacagtatttaatatgagatgccctggtttagaaatgcatagacttcctttatttgtttgggccttattagttacttcttttttattattattatctttacctgtttttgctggagcgattacaatgcctttaacagaccgaaattttaatactactttttatgatccatcagggggaggagaccctgttttatatcaacatttattt
>BK1SB1_4_1460
attaagtagtattcaagcacattctggtccagctgtggatcttgcaatttttagtttacatctttctggagctgcttcaattttaggttctataaattttattactactatatttaatatgagagcacctggtatgactatgcatagattacctttatatgtttggtctgtactagttacttcttttttacttttattatctcttcctgtattaggaggtgctattacaatgttattaacagatagaaattttagcacaactttttttgatccagcaggaggaggagaccctatcttgtatcaacatttgttt
>BK1SB1_4_1625
attaagtagtattcaagcccattcaggaccttcagtagatttagctatttttagtttacgtttatctggagctgcatctattttaggttcaattaattttattaccactatttttaacatgagagcacctggtatgacaatgcatagattaccgttatatgtatggtctgtattaattacctcttttttattagtattatctttaccagtgtttggtggagcgattaccatgttattaactgatcgtaactttaatacaagcttttatgatccagctggcggaggagatcctattttatatcaacatctattt
>BK1SB1_4_1738
attaagtagtattcaagcccattcaggaccttcagtagatttagctatttttagtttacatttatctggagctgcatctattttaggtccaattaattttattaccactatttttaacatgagagcacctggtatgacaatgcatagattaccgttatatgtatggtctgtattaattacctcttttttattagtattatctttaccagtgtttggtggagcgattaccatgttattaactgatcgtaactttaatacaagcttttatgatccagctggcggaggagatcctattttatatcaacatctattt
>BK1SB1_4_1763
attaagtagtattcaagctcattcaggacctgctgttgatttagctatttttagtttacatttatctggagctgcttctattttaggatctattaactttattactactatctttaatatgagagcacctggactaactatgcatagattaccactatacgtatggtctgttcttgttacctctttcttacttgtattatcattacctgtattaggaggtgctattacaatgttattaactgatagaaactttagtactaccttttttgatcctgctggaggaggagatcctgtattataccaacatttattc
>BK1SB1_4_1997
attaagtacaattacatcacattcaggtccagctgttgatttagctatttttagtttacatttatcaggagcagcatctatattagggtctataaattttataacgacagtatttaatatgagatgccctggtttagaaatgcatagacttcctttatttgtttgggccttattagttacttcttttttattattattatctttacctgtttttgctggagcgattacaatgcttttaacagaccgaaattttaatactactttttatgatccatcagggggaggagaccctgttttataccaacatttattt
>BK1SB1_4_2027
attaagtacaattacatcacattcaggtccagctgttgatttagctatttttagtttacatttatcaggagcagcatctatattagggtctataaattttataacgacagtatttaatatgagatgccctggtttagaaatgcatagacttcccttatttgtttgggccttattagttacttcttttttattattattatctttacctgtttttgctggagcgattacaatgcttttaacagaccgaaattttaatactactttttatgatccatcagggggaggagaccctgttttatatcaacatttattt
>BK1SB1_4_2142
attaagtagtattcaagcccattcaggaccttcagtagatttagctatttttagtttacatttatctggagctgcatctattttaggttcaattaattttattaccactatttttgacatgagagcacctggtatgacaatgcatagattaccgttatatgtatggtctgtattaattacctcttttttattagtattatctttaccagtgtttggtggagcgattaccatgttattaactgatcgtaactttaatacaagcttttatgatccagctggcggaggagatcctattttatatcaacatctattt
>BK1SB1_4_2313
attaagtacaattacatcacattcaggtccagctgttgatttagctatttttagtttacatctatcaggagcagcatctatattagggtctataaattttataacgacagtatttaatatgagatgccctggtttagaaatgcatagacttcctttatttgtttgggccttattagttacttcttttttattattattatctttacctgtttttgctggagcgattacaatgcttttaacagaccgaaattttaatactactttttatgatccatcagggggaggagaccctgttttatatcaacatttattt
>BK1SB1_4_2347
attaagtacaattacatcacattcaggtccagctgttgatttagctatttttagtttacatttatcaggagcagcatctatattagggtctataaattttataacgacagtatttaatatgagatgccctggtttagaaatgcatagacttcctttatttgtttgggccttattagttacttcttttttattattattatctttacctgtttttgctggagcgattacaatgcttttaacagaccgaaattttaatactactttttatgatccatcagggggaggagaccctgttttatatcgacatttattt
>BK1SB1_4_2466
tttaagcagtgtgcaagctcattcagggccttcagttgatttagcaatttttagtttacacttaacaggtgctgcttctatattaggatcaataaattttattacgactatttttaatatgagatgccctggaatgactttgcatcgtatgcctttatacgtatggtctgttttagttacttcatttttattagttatttctttgcctgttttaggaggggctattaccatgttgttaactgatcgaaattttaatactactttttttgacccagcaggaggtggtgatcctgttttacttcaacatttattt
>BK1SB1_4_2667
actatctagtgtacaagctcattcagggccttctattgatttagcaatttttagcttacacttatcaggagcagcatctattttaggagctattaactttattactactatctttaatatgagggcacctggtatgttaatgcatagattacctctatatgtatggtctatgttagtaacttctttcttattagtattatctttaccagttttagggggaggtattactatgttattaactgatagaaactttaatactactttctttgaccctgcaggaggaggagatcctattttatatcagcatttattc
>BK1SB1_4_2913
actatctagtgtacaagctcattcagggccttctattgatttagcaatttttagcttacacttatcaggagcagcatctattttaggagctattaactttattactactatccttaatatgagagcacctggtatgttaatgcatagattacctctatatgtatggtctatgttagtaacttctttcttattagtattatctttaccagttttagggggaggtattactatgttattaactgatagaaactttaatactactttctttgaccctgcaggaggaggagatcctattttatatcagcatttattc
>BK1SB1_4_2949
attaagtagtattcaagcccattcaggaccttcagtagatttagctatttttagtttacatttatctggagctgcatctattttaggttcaattaattttattaccactatttttaacatgagagcacctggtatggcaatgcatagattaccgttatatgtatggtctgtattaattacctcttttttattagtattatctttaccagtgtttggtggagcgattaccatgttattaactgatcgtaactttaatacaagcttttatgatccagctggcggaggagatcctattttatatcaacatctattt
>BK1SB1_4_3121
actatctagtgtacaagctcattcagggccttctattgatttagcaatttttagcttacacttatcaggagcagcatctattttaggagctattaactttattactactatctttaatatgagagcacctggtatgttaatgcatagattacctctatatgtatggtctatgttagtaacttctttcttattagtattatctttgccagttttagggggaggtattactatgttattaactgatagaaactttaatactactttctttgaccctgcaggaggaggagatcctattttatatcagcatttattc
>BK1SB1_4_3129
attaagtagtattcaagcccattcaggaccttcagtagatttagctatttttagtttacatttatctggagctgcatctattttaggttcaattaattttattaccactatttttaacatgagagcgcctggtatgacaatgcatagattaccgttatatgtatggtctgtattaattacctcttttttattagtattatctttaccagtgtttggtggagcgattaccatgttattaactgatcgtaactttaatacaagcttttatgatccagctggcggaggagatcctattttatatcaacatctattt
>BK1SB1_4_3285
attaagtacaattacatcacattcaggtccagctgttgatttagctatttttagtttacatttatcaggagcagcatctatattagggtctataaattttataacgacagtatttaatatgagatgccctggtttagaaatgcatagacttcctttatttgtttgggccttattagttacttcttttttattattattatctttacctgtttttgctggagcgattacaatgcttttaacagaccgaaattttaatactactttttatgatccatcagggggaggagaccctgttttgtttcagcatttgttt
>BK1SB1_4_3302
tttaagcagtgtgcaagctcattcagggccttcagttgatttagcaatttttagtttacacttaacaggtgctgcttctatattaggatcaataaattttattacgactatttttaatatgagatgccctggaatgactttgcatcgtatgcctttatacgtatggtccgttttagttacttcatttttattagttatttctttgcctgttttaggaggggctattaccatgttgttaactgatcgaaattttaatactactttttttgacccagcaggaggtggtgatcctgttttatttcaacatttattt
>BK1SB1_4_3408
gttaagctctattggttcacattcaggtcctgctgttgatttagcaatttttagtttacatctgtctggtgctgcctctattctaggtgcaattaattttataactaccgtgtttaatatgcgatgtcccggtttatatatgcatagattgccactgtttgtttgggctttattagttacttcttttttattattattatctttacctgtttttgctggcgctattactatgcttttaaccgatcgaaattttaatactactttttatgatccttctggtggtggaggtcctgtgttatatcaacatttattt
>BK1SB1_4_3412
attaagtacaattacatcacattcaggtccagctgttgatttagctatttttagtttacatttatcaggagcagcatctatattagggtctataaattttataacgacagtatttaatatgagatgccctggtttagaaatgcatagacttcctttatttgtttgggccttattagttacttcttttttattattattatctttacctgtttttgctggagcgattacaatgcttttaacagaccgaaattttaatactactttttatgatccatcagagggaggagaccctgttttatatcaacatttattt
>BK1SB1_4_3419
actatctagtgtacaagctcattcagggccttctattgatttagcaatttttagcttacacttatcaggagcagcatctactttaggagctattaactttattactactatctttaatatgagagcacctggtatgttaatgcatagattacctctatatgtatggtctatgttagtaacttctttcttattagtattatctttaccagttttagggggaggtattactatgttattaactgatagaaactttaatactactttctttgaccctgcaggaggaggagatcctattttatatcagcatttattc
>BK1SB1_4_3490
cctatctagtgtacaagctcattcagggccttctattgatttagcaatttttagcttacacttatcaggagcagcatctattttaggagctattaactttattactactatctttaatatgagagcacctggtatgttaatgcatagattacctctatatgtatggtctatgttagtaacttctttcttattagtattatctttaccagttttagggggaggtattactatgttattaactgatagaaactttaatactactttctttgaccctgcaggaggaggagatcctattttatatcagcatttattc
>BK1SB1_4_3498
attaagtagtattcaagcccattcaggaccttcagtagatttagctatttttagtttacatttatctggagctgcatctattttagattcaattaattttattaccactatttttaacatgagagcacctggtatgacaatgcatagattaccgttatatgtatggtctgtattaattacctcttttttattagtattatctttaccagtgtttggtggagcgattaccatgttattaactgatcgtaactttaatacaagcttttatgatccagctggcggaggagatcctattttatatcaacatctattt
>BK1SB1_4_3579
actatctagtgtacaagctcattcagggccttctattgatttagcaatttttagcttacacttatcagaagcagcatctattttaggagctattaactttattactactatctttaatatgagagcacctggtatgttaatgcatagattacctctatatgtatggtctatgttagtaacttctttcttattagtattatctttaccagttttagggggaggtattactatgttattaactgatagaaactttaatactactttctttgaccctgcaggaggaggagatcctattttatatcagcatttattc
>BK1SB1_4_3669
gttaagctctattggttcacattcaggtcctgctgttgatttagcaatttttagtttacatctgtctggtgctgcctctattctaggtgcaattaattttataactaccgtgtttaatatgcgatgtcccggtttatatatgcatagattgccactgtttgtttgggctttattagttacttcttttttattattattatctttacctgtttttgctggcgctattactatgcttttaaccgatcggaattttaatactactttttatgatccttctggtggtggagatcctgtgttatatcaacatttattt
>BK1SB1_4_3778
tttaagcagtgtgcaagctcattcagggccttcagttgatttagcaatttttagtttacacttaacaggtgctgcttctatattaggatcaataaattttattacgactatttttaatatgagatgcactggaatgactttgcatcgtatgcctttatacgtatggtctgttttagttacttcatttttattagttatttctttgcctgttttaggaggggctattaccatgttgttaactgatcgaaattttaatactactttttttgacccagcaggaggtggtgatcctgttttatttcaacatttattt
>BK1SB1_4_3785
actatctagtgtacaagctcattcagggccttctattgatttagcaatttttagcttacacttatcaggagcagcatctattttaggagctattaactttattactactatctttaatatgagagcacctggtatgttaatgcgtagattacctctatatgtatggtctatgttagtaacttctttcttattagtattatctttaccagttttagggggaggtattactatgttattaactgatagaaactttaatactactttctttgaccctgcaggaggaggagatcctattttatatcagcatttattc
>BK1SB1_5_36
tttaagcagtgtgcaagctcattcagggccttcagttgatttagcaatttttagtttacacttaacaggtgctgcttctatattaggatcaataaattttattacgactatttttaatatgagatgccctggaatgactttgcatcgtatgcctttatacgtatggtctgttttagttacttcatttttattagttatttctttgcctgttttaggaggggctattaccatgttgttaactgatcgaaattttaatactactttttttgacccagcaggaggtggtgatcctgttttatttcaacatttattt
>BK1SB1_5_123
attaagtagtattcaagcccattcaggaccttcagtagatttagctatttttagtttacatttatctggagctgcatctattttaggttcaattaattttattaccactatttttaacatgagagcacctggtatgacaatgcatagattaccgttatatgtatggtctgtattaattacctcttttttattagtattatctttaccagtgtttggtggagcgattaccatgttattaactgatcgtaactttaatacaagcttttatgatccagctggcggaggagatcctattttatatcaacatctattt
>BK1SB1_5_158
actatctagtgtacaagctcattcagggccttctattgatttagcaatttttagcttacacttatcaggagcagcatctattttaggagctattaactttattactactatctttaatatgagagcacctggtatgttaatgcatagattacctctatatgtatggtctatgttagtaacttctttcttattagtattatctttaccagttttagggggaggtattactatgttattaactgatagaaactttaatactactttctttgaccctgcaggaggaggagatcctattttatatcagcatttattc
>BK1SB1_5_395
gttaagtagtattcaagcacattctggtccagctgtggatctggcaatttttagtttacatctttctggagctgcttcaattttaggttctataaattttattactactatatttaatatgagagcacctggtatgaccatgcatagattacctttatatgtttggtctgtactagttacttcttttttacttttattatctcttcctgtgttaggaggtgctattacaatgttattaacagatagaaattttagcacaactttttttgatccagcaggaggaggagaccctatcttatatcaacatttattc
>BK1SB1_5_460
tttaagtagcgttcaagcgcattcaggaccagcggttgatttagcaatttttagtttacatttaacaggagcagcatcaattttaggctcaattaattttattactactatttttaatatgcgatgtaatggaatgactatgcatcgtttaccactgtttgtttggtcaattttaattacttcatttttattagttttttctttacctgtattaggtggagcaatcacaatgttattaactgatcgaaattttaatacaactttttttgatccagccggtggtggtgatcctattttatttcaacatttattt
>BK1SB1_5_495
attaagtacaattacatcacattcaggtccagctgttgatttagctatttttagtttacatttatcaggagcagcatctatattagggtctataaattttataacgacagtatttaatatgagatgccctggtttagaaatgcatagacttcctttatttgtttgggccttattagttacttcttttttattattattatctttacctgtttttgctggagcgattacaatgcttttaacagaccgaaattttaatactactttttatgatccatcagggggaggagaccctgttttatatcaacatttatt
>BK1SB1_5_617
tttaagtgctattgcttcacattctggtccagcggttgatttagctatttttagtttgcatttatcaggagcagcatctattttaggatcaataaattttataactacagtttttaatatgagatctcctggattagatatgcatagaataccattatttgtttgggctttattagttacatcttttttattattattatcattacctgtttttgctggtgcaattactatgttattaactgatcgtaattttaatactactttttatgatccttctggtggtggtgaccctgttttatatcagcatttattt
>BK1SB1_5_650
attaagtacaattacatcacattcaggtccagctgttgatttagctatttttagtttacatttatcaggagcagcatctatattagggtctataaattttataacgacagtatttaatatgagatgccctggttcagaaatgcatagacttcctttatttgtttgggccttattagttacttcttttttattattattatctttacctgtttttgctggagcgattacaatgcttttaacagaccgaaattttaatactactttttatgatccatcagggggaggagaccctgttttatatcaacatttattt
>BK1SB1_5_795
attaagtacaattacatcacattcaggtccagctgttgatttagctatttttagtttacatttatcaggagcagcatctatattagggtctataaattttataacgacagtatttaatatgagatgccctggtttagaaatgcatagacttcctttatttgtttgggccttattagttacttcctttttattattattatctttacctgtttttgctggagcgattacaatgcttttaacagaccgaaattttaatactactttttatgatccatcagggggaggagaccctgttttatatcaacatttattt
>BK1SB1_5_821
attaagtacaattacatcacattcaggtccagctgttgatttagctatttttagtttacatttatcaggagcagcatctatattagggtctataaattttataacgacagtatttaatatgagatgccctggtttagaaatgcatagacttcctttatttgtttgggccttattagttacttcttttttattattattatctttacctgtttttgctggagcgattacgatgcttttaacagaccgaaattttaatactactttttatgatccatcagggggaggagaccctgttttatatcaacatttattt
>BK1SB1_5_835
attaagtagtattcaagcacattctggtccagctgtggatcttgcaatttttagtttacatctttctggagctgcttcaattttaggttctataaattttattactactatatttaatatgagagcacctggtatgactatgcatagattacctttatatgtttggtctgtactagttacttcttttttacttttattatctcttcctgtattaggaggtgctattacaatgttattaacagatagaaattttagcacaactttttttgatccagcaggaggaggagaccctatcttgtatcaacatttgttt
>BK1SB1_5_917
tttaagcagtgtgcaagctcattcagggccttcagttgatttagcaatttttagtttacacttaacaggtgctgcttctatattaggatcaataaattttattacgactatttttaatatgagatgccctggaatgactttgcatcgtatgcctttatacgtatggtctgttttagttacttcatttttattagttatttctttgcctgttttaggaggggctattaccatgttgttaactgatcgaaattttaatactactttttttgacccagcaggaggtggtgatcctgttttatttcaacatttatt
>BK1SB1_5_1016
atcaagtagtattcaagcccattcaggaccttcagtagatttagctatttttagtttacatttatctggagctgcatctattttaggttcaattaattttattaccactatttttaacatgagagcacctggtatgacaatgcatagattaccgttatatgtatggtctgtattaattacctcttttttattagtattatctttaccagtgtttggtggagcgattaccatgttattaactgatcgtaactttaatacaagcttttatgatccagctggcggaggagatcctattttatatcaacatctattt
>BK1SB1_5_1082
attaagtacaattacatcacattcaggtccagctgttgatttagctatttttagtttacatttatcaggagcagcatctatattagggtctataaattttataacgacagtatttaatatgagatgccctggtttagaaatgcatagacttcctttatttgtttgggccttattagttacttcttttttattatcattatctttacctgtttttgctggagcgattacaatgcttttaacagaccgaaattttaatactactttttatgatccatcagggggaggagaccctgttttatatcaacatttattt
>BK1SB1_5_1093
attaagtacaattacatcacattcaggtccagctgttgatttagctatttttagtttacatttatcaggagcagcatctatattagggtctataaattttataacgacagtatttaatatgagatgccctggtttagaaatgcatagacttcccttatttgtttgggccttattagttacttcttttttattattattatctttacctgtttttgctggagcgattacaatgcttttaacagaccgaaattttaatactactttttatgatccatcagggggaggagaccctgttttatatcaacatttattt
>BK1SB1_5_1185
attaagtagtattcaagcccattcaggaccttcagtagatttagctatttttagtttacatttatctggagctgcatctattttaggttcaattaattttattaccactatttttaacgtgagagcacctggtatgacaatgcatagattaccgttatatgtatggtctgtattaattacctcttttttattagtattatctttaccagtgtttggtggagcgattaccatgttattaactgatcgtaactttaatacaagcttttatgatccagctggcggaggagatcctattttatatcaacatctattt
>BK1SB1_5_1355
attaagtacaattacatcacattcaggtccagctgttgatttagctatttttagtttacatttatcaggagcagcatctatattagggtctataaattttataacgacagtatttaatatgagatgccctggtttagaaatgcatagacttcctttatttgtttgggccttattagttacttcttttttattattattatctttacctgtttttgctggagcgattacaatgctttaacagaccgaaattttaatactactttttatgatccatcagggggaggagaccctgttttatatcaacatttattt
>BK1SB1_5_1755
attaagtagtattcaagcccattcaggaccttcagtagatttagctatttttagtttacatttatctggagctgcatctattttaggttcaattaattttattaccactatttttaacatgagagcacctggtatgacaatgcatagattaccgttatatgtatggtctgtattaattacctcttttttattagtattatctttaccagtgtttggtggagcgattaccatgttattaactgatcgtaactttaatacaagcttttatgatccagctggcggaggagatcctactttatatcaacatctattt
>BK1SB1_5_1829
attaagtagtgtacaagcacattcaggaccttcagttgatttagctatctttagcttacatttaaatggtgcagcttctattttaggtgcaataaattttattacaactatttttaatatgagagcaccaggtatgagtatgcatcgattacctttatttgcttgggctgttttagttacatcttttttacttgtaatttcattaccagttcttgcagggggtattactatgcttttaactgatagaaattttaatactactttcttcgatccagctggaggaggagatcctattttatatcaacatttattt
>BK1SC1_1_27
gttaagctctattggttcacattcaggtcctgctgttgatttagcaatttttagtttacatctgtctggtgctgcctctattctaggtgcaattaattttataactaccgtgtttaatatgcgatgtcccggtttatatatgcatagattgccactgtttgtttgggctttattagttacttcttttttattattattatctttacctgtttttgctggcgctattactatgcttttaaccgatcgaaattttaatactactttttatgatccttctggtggtggagatcctgtgttatatcaacatttattt
>BK1SC1_1_39
tttaagcagtgtgcaagctcattcagggccttcagttgatttagcaatttttagtttacacttaacaggtgctgcttctatattaggatcaataaattttattacgactatttttaatatgagatgccctggaatgactttgcatcgtatgcctttatacgtatggtctgttttagttacttcatttttattagttatttctttgcctgttttaggaggggctattaccatgttgttaactgatcgaaattttaatactactttttttgacccagcaggaggtggtgatcctgttttatttcaacatttattt
>BK1SC1_1_127
attaagtagtattcaagcccattcaggaccttcagtagatttagctatttttagtttacatttatctggagctgcatctattttaggttcaattaattttattaccactatttttaacatgagagcacctggtatgacaatgcatagattaccgttatatgtatggtctgtattaattacctcttttttattagtattatctttaccagtgtttggtggagcgattaccatgttattaactgatcgtaactttaatacaagcttttatgatccagctggcggaggagatcctattttatatcaacatctattt
>BK1SC1_1_156
actatctagtgtacaagctcattcagggccttctattgatttagcaatttttagcttacacttatcaggagcagcatctattttaggagctattaactttattactactatctttaatatgagagcacctggtatgttaatgcatagattacctctatatgtatggtctatgttagtaacttctttcttattagtattatctttaccagttttagggggaggtattactatgttattaactgatagaaactttaatactactttctttgaccctgcaggaggaggagatcctattttatatcagcatttattc
>BK1SC1_1_269
cattaagtacaattacatcacattcaggtccagctgttgatttagctatttttagtttacatttatcaggagcagcatctatattagggtctataaattttataacgacagtatttaatatgagatgccctggtttagaaatgcatagacttcctttatttgtttgggccttattagttacttcttttttattattattatctttacctgtttttgctggagcgattacaatgcttttaacagaccgaaattttaatactactttttatgatccatcagggggaggagaccctgttttatatcaacatttattt
>BK1SC1_1_305
attaagtagtgctcaagctcactcaggaccttctgttgatcttgctatttttagtttacatttatctggtgctgcttctattttaggttcaatcaatttcattactacaatttttaacatgcgtgcgcctggtcaatatttggaaagaatgcctttatatgtttggtctgttttaattacatcgtttttattattgttgtctttacctgttcttggtggtgcgattacaatgcttttaacagatagaaattttaatacaagtttctttgatcctgcaggaggtggtgatcctattttgtatcaacacttattt
>BK1SC1_1_372
gttaagtagtattcaagcacattctggtccagctgtggatctggcaatttttagtttacatctttctggagctgcttcaattttaggttctataaattttattactactatatttaatatgagagcacctggtatgaccatgcatagattacctttatatgtttggtctgtactagttacttcttttttacttttattatctcttcctgtgttaggaggtgctattacaatgttattaacagatagaaattttagcacaactttttttgatccagcaggaggaggagaccctatcttatatcaacatttattc
>BK1SC1_1_413
attaagtacaattacatcacattcaggtccagctgttgatttagctatttttagtttacatttatcaggagcagcatctatattagggtctataaattttataacgacagtatttaatatgagatgccctggtttagaaatgcatagacttcctttatttgtttgggccttattagttacttcttttttattattattatctttacctgtttttgctggagcgattacaatgcttttaacagaccgaaattttaatactactttttatgatccatcagggggaggagaccctgttttatatcaacatttgttt
>BK1SC1_1_440
ttaagcagtgtgcaagctcattcagggccttcagttgatttagcaatttttagtttacacttaacaggtgctgcttctatattaggatcaataaattttattacgactatttttaatatgagatgccctggaatgactttgcatcgtatgcctttatacgtatggtctgttttagttacttcatttttattagttatttctttgcctgttttaggaggggctattaccatgttgttaactgatcgaaattttaatactactttttttgacccagcaggaggtggtgatcctgttttatttcaacatttattt
>BK1SC1_1_631
tttaagcagtgtgcaagctcattcagggccttcagttgatttagcaatttttagtttacacttaacaggtgctgcttctatattaggatcaataaattttattacgactatttttaatatgagatgccctggaatgactttgcatcgtatgcctttatacgtatggtctgttttagttacttcatttttattagttatttctttgcctgttttaggaggggctattaccatgttgttaactgatcgaaattttaatactactttttttgacccagcaggaggtggtgatcctgttttatttcagcatttattt
>BK1SC1_1_646
tttaagtagtgttcaagctcattcaggtccttcagtagaccttgcaatttttagtttacatttaaatggagctgcttcaattttaggagctattaattttataactaccatttttaatatgagagctccaggtatgagtatgcatagattgcctttatttgcttggtctattttagtaacatcttttttattagtgttatcattgcctgtttttggtggagctattactatgttattaacagatagaaattttaatacttctttttatgatccagcaggtggaggtgaccctgtattatatcagcatttattt
>BK1SC1_1_687
actaagtagtatacaagcacattctggaccttcaatagatttagcaatttttagtcttcatttatctggagcagcttctattttaggatcaattaattttattgtaactatatttaatatgagagcacctggtattgctatgcatagattacctttatatgtatggtcagtattagtaacttcatttttacttgttttatctttaccagtattaggaggaggtattactatgttattaactgatagaaattttaacactagtttttttgaccctgcaggaggaggagatcctgtattataccaacatttattt
>BK1SC1_1_808
attatctagtattcaagctcattctggaccatctgttgatttagcaatttttagtctacacttatctggagcttcgtcaattttaggatctattaattttattactactactataaatatgagagctcctggaatgtctatgcatagattaccattatacgcttgggctgtatttattacttcaattctattattattatctttaccagtattcggaggtgccattacaatgcttttaactgatagaaattttagtacaactttctttgatcctgctggaggaggggatccagtattataccaacatttattt
>BK1SC1_1_894
attaagtacaattacatcacattcaggtccagctgttgatttagctatttttagtttacatttatcaggagcagcatctatattagggtctataaattttataacgacagtatttaatatgagatgccctggtttagaaatgcatagacttcccttatttgtttgggccttattagttacttcttttttattattattatctttacctgtttttgctggagcgattacaatgcttttaacagaccgaaattttaatactactttttatgatccatcagggggaggagaccctgttttatatcaacatttattt
>BK1SC1_1_922
gttaagctctattggttcacattcaggtcctgctgttgatttagcaatttttagtttacatctgtctggtgctgcctctattctaggtgcaattaattttataactaccgtgtttaatatgcgatgtcccggtttatatatgcatagattgccactgtttgtttgggctttattagttacttcttttttattattattatctttacctgtttttgctggcgctattactatgcttttaaccgatcgaaattttaatactactttttatgatccttctggtggtggagaccctgtgttatatcaacatttattt
>BK1SC1_1_942
tttaagcagtgtgcaagctcattcagggccttcagttgatttagcaatttttagtttacacttaacaggtgctgcttctatattaggatcaataaattttattacgactatttttaatatgagatgccctggaatgactttgcatcgtatgcctttatacgtatggtctgttttagttacttcatttttattagttatctctttgcctgttttaggaggggctattaccatgttgttaactgatcgaaattttaatactactttttttgacccagcaggaggtggtgatcctgttttatttcaacatttattt
>BK1SC1_1_958
tttaagcagtgtgcaagctcattcagggccttcagttgatttagcaatttttagtttacacttaacaggtgctgcttctatattaggatcaataaattttattacgactatttttaatatgagatgccctggaatgactttgcatcgtatgcctttatacgtatggtctgttttagttacttcatttttattagttatttctttgcctgttttaggaggggctattaccatgttgtcaactgatcgaaattttaatactactttttttgacccagcaggaggtggtgatcctgttttatttcaacatttattt
>BK1SC1_1_1098
actatctagtgtacaagctcattcggggccttctattgatttagcaatttttagcttacacttatcaggagcagcatctattttaggagctattaactttattactactatctttaatatgagagcacctggtatgttaatgcatagattacctctatatgtatggtctatgttagtaacttctttcttattagtattatctttaccagttttagggggaggtattactatgttattaactgatagaaactttaatactactttctttgaccctgcaggaggaggagatcctattttatatcagcatttattc
>BK1SC1_1_1179
tttaagcagtgtgcaagctcattcagggccttcagttgatttagcaatttttagtttacacttaacaggtgctgcttctatattaggatcgataaattttattacgactatttttaatatgagatgccctggaatgactttgcatcgtatgcctttatacgtatggtctgttttagttacttcatttttattagttatttctttgcctgttttaggaggggctattaccatgttgttaactgatcgaaattttaatactactttttttgacccagcaggaggtggtgatcctgttttatttcaacatttattt
>BK1SC1_1_1237
attaagtagtattcaagcccattcaggaccttcagtagatttagctatttttagtttacatttatctggagctgcatctattttaggttcaattaattttattaccactatttttaacatgagagcacctggtatgacaatgcatagattaccgttatatgtatggactgtattaattacctcttttttattagtattatctttaccagtgtttggtggagcgattaccatgttattaactgatcgtaactttaatacaagcttttatgatccagctggcggaggagatcctattttatatcaacatctattt
>BK1SC1_1_1241
attaagtagtattcaagcccattcaggaccttcagtagatttagctatttttagtttacatttatctggagctgcatctattttaggttcaattaattttattaccactatttttaacatgagagcacctggtatgacaatgcatagattaccgttatatgtatggtctgtattaattacctcttttttattagtattatcttttccagtgtttggtggagcgattaccatgttattaactgatcgtaactttaatacaagcttttatgatccagctggcggaggagatcctattttatatcaacatctattt
>BK1SC1_1_1347
tttaagcagtgtgcaagctcattcagggccttcagttgatttagcaatttttagtttacacttaacaggtgctgcttctatattaggatcaataaattttattacgactatttttaatatgagatgccctggaatgactttgcatcgtatgcctttatacgtatggtctgttttagttacttcatttttattagttatttctttgcctgttttaggaggggctattaccatgttgttaactgatcgaaattttaatactactttttttgacccagcaggaggtggtggtcctgttttatttcaacatttattt
>BK1SC1_1_1499
actatctagtgtacaagctcattcagggccttctattgatttagcaatttttagcttacacttatcgggagcagcatctattttaggagctattaactttattactactatctttaatatgagagcacctggtatgttaatgcatagattacctctatatgtatggtctatgttagtaacttctttcttattagtattatctttaccagttttagggggaggtattactatgttattaactgatagaaactttaatactactttctttgaccctgcaggaggaggagatcctattttatatcagcatttattc
>BK1SC1_1_1519
tttaagcagtgtgcaagctcattcagggccttcagttgatttagcaatttttagtttacacttaacaggtgctgcttctatattaggatcaataaattttattacgactatttttaatatgagatgccctggaatgactttgcatcgtatgcctttatacgtatggtctgttttagttacttcatttttattagttatttctttgcctgttttaggaggggctattactatgttgttaactgatcgaaattttaatactactttttttgacccagcaggaggtggtgatcctgttttatttcaacatttattt
>BK1SC1_2_24
gttaagctctattggttcacattcaggtcctgctgttgatttagcaatttttagtttacatctgtctggtgctgcctctattctaggtgcaattaattttataactaccgtgtttaatatgcgatgtcccggtttatatatgcatagattgccactgtttgtttgggctttattagttacttcttttttattattattatctttacctgtttttgctggcgctattactatgcttttaaccgatcgaaattttaatactactttttatgatccttctggtggtggagatcctgtgttatatcaacatttattt
>BK1SC1_2_37
tttaagcagtgtgcaagctcattcagggccttcagttgatttagcaatttttagtttacacttaacaggtgctgcttctatattaggatcaataaattttattacgactatttttaatatgagatgccctggaatgactttgcatcgtatgcctttatacgtatggtctgttttagttacttcatttttattagttatttctttgcctgttttaggaggggctattaccatgttgttaactgatcgaaattttaatactactttttttgacccagcaggaggtggtgatcctgttttatttcaacatttattt
>BK1SC1_2_121
attaagtagtattcaagcccattcaggaccttcagtagatttagctatttttagtttacatttatctggagctgcatctattttaggttcaattaattttattaccactatttttaacatgagagcacctggtatgacaatgcatagattaccgttatatgtatggtctgtattaattacctcttttttattagtattatctttaccagtgtttggtggagcgattaccatgttattaactgatcgtaactttaatacaagcttttatgatccagctggcggaggagatcctattttatatcaacatctattt
>BK1SC1_2_154
actatctagtgtacaagctcattcagggccttctattgatttagcaatttttagcttacacttatcaggagcagcatctattttaggagctattaactttattactactatctttaatatgagagcacctggtatgttaatgcatagattacctctatatgtatggtctatgttagtaacttctttcttattagtattatctttaccagttttagggggaggtattactatgttattaactgatagaaactttaatactactttctttgaccctgcaggaggaggagatcctattttatatcagcatttattc
>BK1SC1_2_286
attaagtagtattcaagctcattctggacctgctgtagatttagcaatttttagtttacatttatctggagctgcttctattttagggtctatcaactttattactactatttttaatatgagagcacctggactaactatgcatagattaccactatacgtatggtctgttcttgttacttcttttttacttgttttatcactacctgtattaggaggtgctattacaatgctattaactgatagaaattttagtactactttctttgatcctgctggaggaggagatcctgtattataccaacacttattc
>BK1SC1_2_338
tttaagcagtgtgcaagctcattcagggccttcagttgatttagcaatttttagtttacacttaacaggtgctgcttctatattgggatcaataaattttattacgactatttttaatatgagatgccctggaatgactttgcatcgtatgcctttatacgtatggtctgttttagttacttcatttttattagttatttctttgcctgttttaggaggggctattaccatgttgttaactgatcgaaattttaatactactttttttgacccagcaggaggtggtgatcctgttttatttcaacatttattt
>BK1SC1_2_388
gttaagtagtattcaagcacattctggtccagctgtggatctggcaatttttagtttacatctttctggagctgcttcaattttaggttctataaattttattactactatatttaatatgagagcacctggtatgaccatgcatagattacctttatatgtttggtctgtactagttacttcttttttacttttattatctcttcctgtgttaggaggtgctattacaatgttattaacagatagaaattttagcacaactttttttgatccagcaggaggaggagaccctatcttatatcaacatttattc
>BK1SC1_2_452
attaagtacaattacatcacattcaggtccagctgttgatttagctatttttagtttacatttatcaggagcagcatctatattagggtctataaattttataacgacagtatttaatatgagatgccctggtttagaaatgcatagacttcctttatttgtttgggccttattagttacttcttttttattattattatctttacctgtttttgctggagcgattacaatgcttttaacagaccgaaattttaatactactttttatgatccatcagggggaggagaccctgttttatatcaacatttgttt
>BK1SC1_2_476
ttaagcagtgtgcaagctcattcagggccttcagttgatttagcaatttttagtttacacttaacaggtgctgcttctatattaggatcaataaattttattacgactatttttaatatgagatgccctggaatgactttgcatcgtatgcctttatacgtatggtctgttttagttacttcatttttattagttatttctttgcctgttttaggaggggctattaccatgttgttaactgatcgaaattttaatactactttttttgacccagcaggaggtggtgatcctgttttatttcaacatttattt
>BK1SC1_2_648
attaagtacaattacatcacattcaggtccagctgttgatttagctatttttagtttacatttatcaggagcagcatctatattagggtctataaattttataacgacagtatttaatatgagatgccctggtttagaaatgcatagacttcctttatttgtttgggccttattagttacttcttttttattattattatctttacctgtttttgctggagcgattacaatgcttttaacagaccgaaattttaatactactttttatgatccatcagggggaggagaccctgttttatatcaacatttactt
>BK1SC1_2_652
[truncated: 11,213,827 more chars]
