# Supplementary material for: A novel taxonomic database for eukaryotic mitochondrial cytochrome oxidase subunit I gene (eKOI), with a focus on protists diversity
Source: Database (Oxford). 2025 Sep 24;2025:baaf057. doi: 10.1093/database/baaf057 (PMC12462617; doi:10.1093/database/baaf057)
Supplement: baaf057_Supplemental_File [file baaf057_supplemental_file.zip › 3_ASV_metabarcoding/ochrophyta_OTUs.csv]

Sequence Name	OTU
A2-3-COI_ASV6098_59	4
A3-1-COI_ASV6109_59	4
A5-2-COI_ASV12512_22	4
A5-3-COI_ASV4649_74	4
B1-2-COI_ASV10989_30	4
B1-3-COI_ASV12567_22	4
Z-B-COI_ASV14695_13	4
A5-1-COI_ASV17082_3	5
B1-3-COI_ASV13206_19	5
A5-3-COI_ASV14296_14	6
Bahamas01__000186789	7
Jamaica_02__000186789	7
Bahamas01__000057306	8
Bahamas02__000057306	8
Bahamas04__000057306	8
Bahamas07__000057306	8
Bahamas08__000057306	8
Bahamas13__000057306	8
Belize_01__000057306	8
Belize_03__000057306	8
Belize_04__000057306	8
Belize_05__000057306	8
Belize_06__000057306	8
Belize_07__000057306	8
Belize_08__000057306	8
BVI03__000057306	8
BVI04__000057306	8
BVI05__000057306	8
BVI06__000057306	8
BVI07__000057306	8
BVI08__000057306	8
BVI09__000057306	8
BVI10__000057306	8
BVI11__000057306	8
BVI12__000057306	8
BVI13__000057306	8
Jamaica_02__000057306	8
Jamaica_03__000057306	8
Jamaica_06__000057306	8
Jamaica_10__000057306	8
Jamaica_12__000057306	8
TurksCaicos01__000057306	8
TurksCaicos_03__000057306	8
TurksCaicos_04__000057306	8
TurksCaicos_07__000057306	8
TurksCaicos_08__000057306	8
TurksCaicos_10__000057306	8
TurksCaicos_11__000057306	8
TurksCaicos_12__000057306	8
TurksCaicos_13__000057306	8
TurksCaicos_14__000057306	8
TurksCaicos_15__000057306	8
TurksCaicos_16__000057306	8
TurksCaicos_17__000057306	8
TurksCaicos_18__000057306	8
TurksCaicos_19__000057306	8
TurksCaicos_20__000057306	8
TurksCaicos_21__000057306	8
V4003A_Zotu1091	8
V4006A_Zotu1091	8
V4008A_Zotu1091	8
V4009A_Zotu1091	8
V4010A_Zotu1091	8
V4011A_Zotu1091	8
V4013A_Zotu1091	8
V4015A_Zotu1091	8
V4016A_Zotu1091	8
V4017A_Zotu1091	8
V4018A_Zotu1091	8
V4018A_Zotu2089	8
V4019A_Zotu1091	8
V4019A_Zotu2089	8
V4020A_Zotu1091	8
V4021A_Zotu1091	8
V4022A_Zotu1091	8
V4023A_Zotu1091	8
V4023A_Zotu2089	8
V4025A_Zotu1091	8
V4027A_Zotu1091	8
V4028A_Zotu1091	8
V4032A_Zotu2089	8
V4033A_Zotu2089	8
V4034A_Zotu2089	8
V4036A_Zotu2089	8
V4038A_Zotu2089	8
V4040A_Zotu1091	8
V4040A_Zotu2089	8
V4041A_Zotu2089	8
V4042A_Zotu2089	8
V4044A_Zotu2089	8
V4045A_Zotu2089	8
V4046A_Zotu2089	8
V4048A_Zotu2089	8
V4050A_Zotu1091	8
V4051A_Zotu2089	8
V4052A_Zotu2089	8
V4053A_Zotu2089	8
V4055A_Zotu2089	8
V4056A_Zotu2089	8
V4069_Zotu1091	8
V4070_Zotu1091	8
V4171A_Zotu2089	8
V4173A_Zotu2089	8
V4174A_Zotu2089	8
V4175A_Zotu2089	8
V4176A_Zotu2089	8
V4177A_Zotu2089	8
V4178A_Zotu2089	8
V4179A_Zotu2089	8
V4180A_Zotu2089	8
V4181A_Zotu2089	8
X003V4020A_Zotu1091	8
X003V4020A_CBRzOTU8923	8
X004V4028A_Zotu1091	8
X005V4036A_Zotu2089	8
X006V4044A_Zotu2089	8
X007V4052A_Zotu2089	8
X014V4175A_Zotu2089	8
X028V4166A_Zotu2089	8
X032V4170A_Zotu2089	8
Bahamas01__000072284	9
Bahamas02__000072284	9
Bahamas04__000072284	9
Bahamas05__000072284	9
Bahamas08__000072284	9
BVI01__000072284	9
BVI02__000072284	9
BVI03__000072284	9
BVI04__000072284	9
BVI05__000072284	9
BVI06__000072284	9
BVI07__000072284	9
BVI08__000072284	9
BVI09__000072284	9
BVI10__000072284	9
BVI11__000072284	9
BVI12__000072284	9
BVI13__000072284	9
COI_19_249_W32_Water_Bautino_1_1526	9
COI_20_244_W46_Water_Ersai_1_1012	9
COI_20_246_W48_Water_Ersai_1_1081	9
Jamaica_06__000072284	9
TurksCaicos01__000072284	9
TurksCaicos_07__000072284	9
TurksCaicos_08__000072284	9
TurksCaicos_19__000072284	9
V4005A_Zotu1401	9
V4005A_Zotu4292	9
V4006A_Zotu1401	9
V4006A_Zotu4292	9
V4008A_Zotu1401	9
V4008A_Zotu4292	9
V4009A_Zotu1401	9
V4009A_Zotu4292	9
V4010A_Zotu1401	9
V4010A_Zotu4292	9
V4011A_Zotu1401	9
V4011A_Zotu4292	9
V4012A_Zotu1401	9
V4012A_Zotu4292	9
V4013A_Zotu1401	9
V4013A_Zotu4292	9
V4015A_Zotu1401	9
V4015A_Zotu4292	9
V4018A_Zotu1401	9
V4018A_Zotu4292	9
V4019A_Zotu1401	9
V4019A_Zotu4292	9
V4020A_Zotu1401	9
V4020A_Zotu4292	9
V4021A_Zotu4292	9
V4022A_Zotu1401	9
V4023A_Zotu1401	9
V4025A_Zotu1401	9
V4025A_Zotu4292	9
V4027A_Zotu1401	9
V4027A_Zotu4292	9
V4028A_Zotu4292	9
V4029A_Zotu1401	9
V4032A_Zotu1401	9
V4033A_Zotu1401	9
V4034A_Zotu1401	9
V4036A_Zotu1401	9
V4038A_Zotu1401	9
V4040A_Zotu1401	9
V4041A_Zotu1401	9
V4042A_Zotu1401	9
V4045_Zotu1401	9
V4045A_Zotu1401	9
V4048A_Zotu1401	9
V4049A_Zotu1401	9
V4050A_Zotu1401	9
V4051A_Zotu1401	9
V4052A_Zotu1401	9
V4053_Zotu1401	9
V4053A_Zotu1401	9
V4055_Zotu1401	9
V4055A_Zotu1401	9
V4056_Zotu1401	9
V4056A_Zotu1401	9
V4071_Zotu1401	9
V4174A_Zotu1401	9
V4175A_Zotu1401	9
V4176A_Zotu1401	9
V4177A_Zotu1401	9
V4178A_Zotu1401	9
V4179A_Zotu1401	9
V4180A_Zotu1401	9
V4181A_Zotu1401	9
V4185A_Zotu1401	9
X002V4012A_Zotu1401	9
X002V4012A_Zotu4292	9
X003V4020A_Zotu1401	9
X003V4020A_Zotu4292	9
X004V4028A_Zotu1401	9
X005V4036A_Zotu1401	9
X006V4044A_Zotu1401	9
X007V4052A_Zotu1401	9
X031V4169A_Zotu1401	9
Bahamas01__000003559	10
Bahamas02__000003559	10
Bahamas03__000003559	10
Bahamas04__000003559	10
Bahamas05__000003559	10
Bahamas06__000003559	10
Bahamas07__000003559	10
Bahamas08__000003559	10
Bahamas10__000003559	10
Bahamas11__000003559	10
Bahamas12__000003559	10
Bahamas13__000003559	10
Bahamas14__000003559	10
Belize_01__000003559	10
Belize_02__000003559	10
Belize_03__000003559	10
Belize_04__000003559	10
Belize_05__000003559	10
Belize_06__000003559	10
Belize_07__000003559	10
Belize_08__000003559	10
BVI01__000003559	10
BVI02__000003559	10
BVI03__000003559	10
BVI04__000003559	10
BVI05__000003559	10
BVI06__000003559	10
BVI07__000003559	10
BVI08__000003559	10
BVI09__000003559	10
BVI10__000003559	10
BVI11__000003559	10
BVI12__000003559	10
BVI13__000003559	10
COI_19_249_W32_Water_Bautino_1_1426	10
COI_19_558_W41_Water_Ersai_1_463	10
COI_19_560_W43_Water_Ersai_1_1038	10
COI_20_242_W44_Water_Ersai_1_1494	10
COI_20_244_W46_Water_Ersai_1_1194	10
COI_20_246_W48_Water_Ersai_1_851	10
Jamaica_01__000003559	10
Jamaica_02__000003559	10
Jamaica_06__000003559	10
Jamaica_08__000003559	10
Jamaica_10__000003559	10
Jamaica_12__000003559	10
TurksCaicos01__000003559	10
TurksCaicos_02__000003559	10
TurksCaicos_07__000003559	10
TurksCaicos_08__000003559	10
TurksCaicos_09__000003559	10
TurksCaicos_10__000003559	10
TurksCaicos_11__000003559	10
TurksCaicos_12__000003559	10
TurksCaicos_13__000003559	10
TurksCaicos_14__000003559	10
TurksCaicos_15__000003559	10
TurksCaicos_16__000003559	10
TurksCaicos_17__000003559	10
TurksCaicos_18__000003559	10
TurksCaicos_19__000003559	10
TurksCaicos_20__000003559	10
TurksCaicos_21__000003559	10
Bahamas02__000009365	11
Bahamas03__000009365	11
Bahamas04__000009365	11
Bahamas05__000009365	11
Bahamas06__000009365	11
Bahamas07__000009365	11
Bahamas08__000009365	11
Belize_04__000009365	11
Belize_05__000009365	11
Belize_06__000009365	11
Belize_07__000009365	11
Belize_08__000009365	11
BVI01__000009365	11
BVI02__000009365	11
BVI03__000009365	11
BVI04__000009365	11
BVI05__000009365	11
BVI06__000009365	11
BVI07__000009365	11
BVI08__000009365	11
BVI09__000009365	11
BVI10__000009365	11
BVI11__000009365	11
BVI12__000009365	11
BVI13__000009365	11
Jamaica_02__000009365	11
Jamaica_03__000009365	11
Jamaica_06__000009365	11
Jamaica_08__000009365	11
Jamaica_10__000009365	11
TurksCaicos01__000009365	11
TurksCaicos_02__000009365	11
TurksCaicos_03__000009365	11
TurksCaicos_04__000009365	11
TurksCaicos_05__000009365	11
TurksCaicos_06__000009365	11
TurksCaicos_07__000009365	11
TurksCaicos_08__000009365	11
TurksCaicos_09__000009365	11
TurksCaicos_10__000009365	11
TurksCaicos_11__000009365	11
TurksCaicos_12__000009365	11
TurksCaicos_13__000009365	11
TurksCaicos_14__000009365	11
TurksCaicos_15__000009365	11
TurksCaicos_16__000009365	11
TurksCaicos_17__000009365	11
TurksCaicos_18__000009365	11
TurksCaicos_19__000009365	11
TurksCaicos_20__000009365	11
TurksCaicos_21__000009365	11
V4008A_Zotu3452	11
V4009A_Zotu3452	11
V4010A_Zotu3452	11
V4012A_Zotu3452	11
V4015A_Zotu3452	11
V4018A_Zotu3452	11
V4019A_Zotu3452	11
V4020A_Zotu3452	11
V4022A_Zotu3452	11
V4025A_Zotu3452	11
V4027A_Zotu3452	11
V4028A_Zotu3452	11
V4029A_Zotu3452	11
X003V4020A_Zotu3452	11
X003V4020A_CBRzOTU8685	11
X004V4028A_Zotu3452	11
Bahamas02__000177633	12
Bahamas03__000177633	12
Bahamas04__000177633	12
Bahamas05__000177633	12
Bahamas06__000177633	12
Bahamas07__000177633	12
Bahamas08__000177633	12
Bahamas11__000177633	12
Bahamas12__000177633	12
Bahamas13__000177633	12
Bahamas14__000177633	12
Belize_04__000177633	12
Belize_05__000177633	12
BVI01__000177633	12
BVI04__000177633	12
BVI05__000177633	12
BVI06__000177633	12
BVI08__000177633	12
BVI09__000177633	12
BVI10__000177633	12
Jamaica_02__000177633	12
Jamaica_03__000177633	12
Jamaica_07__000177633	12
V4008A_Zotu3404	12
V4009A_Zotu3404	12
V4010A_Zotu3404	12
V4011A_Zotu3404	12
V4013A_Zotu3404	12
V4015A_Zotu3404	12
V4019A_Zotu3404	12
V4020A_Zotu3404	12
V4021A_Zotu3404	12
V4022A_Zotu3404	12
V4023A_Zotu3404	12
V4025A_Zotu3404	12
V4028A_Zotu3404	12
V4029A_Zotu3404	12
V4032A_Zotu3404	12
V4040A_Zotu3404	12
V4041A_Zotu3404	12
V4042A_Zotu3404	12
V4051A_Zotu3404	12
V4066_Zotu3404	12
V4171A_Zotu3404	12
V4173A_Zotu3404	12
V4174A_Zotu3404	12
V4175A_Zotu3404	12
V4177A_Zotu3404	12
V4178A_Zotu3404	12
V4179A_Zotu3404	12
V4181A_Zotu3404	12
V4184A_Zotu3404	12
X004V4028A_Zotu3404	12
X029V4167A_Zotu3404	12
X031V4169A_Zotu3404	12
X032V4170A_Zotu3404	12
Bahamas02__000032125	13
Bahamas03__000032125	13
Bahamas04__000032125	13
Bahamas05__000032125	13
Bahamas06__000032125	13
Bahamas07__000032125	13
Bahamas08__000032125	13
Bahamas10__000032125	13
Bahamas12__000032125	13
Bahamas13__000032125	13
Belize_02__000032125	13
Belize_03__000032125	13
Belize_04__000032125	13
BVI02__000032125	13
BVI05__000032125	13
BVI07__000032125	13
BVI08__000032125	13
BVI09__000032125	13
BVI10__000032125	13
BVI11__000032125	13
BVI12__000032125	13
BVI13__000032125	13
Jamaica_03__000032125	13
Jamaica_06__000032125	13
Jamaica_11__000032125	13
Jamaica_12__000032125	13
TurksCaicos_02__000032125	13
TurksCaicos_04__000032125	13
TurksCaicos_05__000032125	13
TurksCaicos_06__000032125	13
TurksCaicos_09__000032125	13
V4008A_Zotu1305	13
V4012A_Zotu1305	13
V4013A_Zotu1305	13
V4016A_Zotu1305	13
V4017A_Zotu1305	13
V4025A_Zotu1305	13
V4044_Zotu1305	13
V4045_Zotu1305	13
V4048_Zotu1305	13
V4049_Zotu1305	13
V4050_Zotu1305	13
V4053_Zotu1305	13
V4054A_Zotu1305	13
V4055_Zotu1305	13
V4056_Zotu1305	13
V4058_Zotu1305	13
V4059_Zotu1305	13
V4175A_Zotu1305	13
V4179A_Zotu1305	13
V4180A_Zotu1305	13
Bahamas02__000045829	14
Bahamas03__000045829	14
Bahamas04__000045829	14
Bahamas05__000045829	14
Bahamas06__000045829	14
Bahamas07__000045829	14
Bahamas08__000045829	14
Bahamas13__000045829	14
Bahamas14__000045829	14
Belize_04__000045829	14
BVI03__000045829	14
BVI04__000045829	14
BVI05__000045829	14
BVI07__000045829	14
BVI08__000045829	14
BVI09__000045829	14
BVI10__000045829	14
BVI11__000045829	14
BVI12__000045829	14
BVI13__000045829	14
Jamaica_02__000045829	14
Jamaica_03__000045829	14
Jamaica_06__000045829	14
Jamaica_07__000045829	14
Jamaica_08__000045829	14
Jamaica_09__000045829	14
Jamaica_10__000045829	14
Jamaica_11__000045829	14
Jamaica_12__000045829	14
Bahamas02__000205284	15
Bahamas04__000205284	15
Bahamas05__000205284	15
Bahamas08__000205284	15
Bahamas12__000205284	15
Belize_07__000205284	15
BVI01__000205284	15
BVI02__000205284	15
BVI03__000205284	15
BVI04__000205284	15
BVI05__000205284	15
BVI06__000205284	15
BVI07__000205284	15
BVI08__000205284	15
BVI09__000205284	15
BVI10__000205284	15
BVI11__000205284	15
BVI12__000205284	15
BVI13__000205284	15
Jamaica_03__000205284	15
V4006A_Zotu5651	15
V4008A_Zotu5651	15
V4009A_Zotu5651	15
V4010A_Zotu5651	15
V4013A_Zotu5651	15
V4016A_Zotu5651	15
V4018A_Zotu5651	15
V4019A_Zotu5651	15
V4020A_Zotu5651	15
V4025A_Zotu5651	15
V4027A_Zotu5651	15
V4028A_Zotu5651	15
V4044A_Zotu5651	15
X003V4020A_Zotu5651	15
X004V4028A_Zotu5651	15
Bahamas03__000233714	16
Bahamas05__000233714	16
BK1BA1_5_433	16
BK1BA1_5_2816	16
BK1BB1_2_349	16
BK1BB1_3_328	16
BK1BB1_5_412	16
BK1BC1_1_480	16
BK1BC1_3_284	16
BK1SA1_2_359	16
BK1SB1_1_415	16
BK1SB1_3_308	16
BK1SB1_4_390	16
BK1SC1_2_286	16
BK1SC1_3_388	16
BK1SC1_4_282	16
BK3SC1_4_134	16
BK5BB1_1_575	16
BK5BC1_1_510	16
BK5BC1_2_564	16
BK5BC1_2_6631	16
BK5BC1_3_521	16
BK5SB1_1_534	16
BK5SB1_1_7447	16
BK5SB1_2_479	16
BK5SB1_4_520	16
BK5SB1_4_5389	16
BK5SC1_1_557	16
BK5SC1_1_6594	16
BK5SC1_2_564	16
BK5SC1_3_487	16
BK5SC1_3_5228	16
BK5SC1_5_570	16
BK5SC1_5_7696	16
BK6SA1_2_376	16
BK6SB1_3_521	16
BK6SB1_3_7069	16
BK6SC1_3_511	16
BK6SC1_3_5693	16
BK7BA1_3_577	16
BK7BC1_4_494	16
BK7SA1_2_508	16
BK7SC1_1_529	16
PN1BB2_1_1296	16
PN1BB2_2_2565	16
PN1BB2_4_1189	16
PN2BA2_5_1674	16
PN2BC2_2_2947	16
PN5SC2_1_7693	16
PN6BA2_4_8361	16
PN6BB2_4_9761	16
Bahamas04__000013755	17
BVI06__000013755	17
Bahamas04__000174073	18
Bahamas07__000174073	18
Bahamas11__000174073	18
BVI01__000174073	18
BVI02__000174073	18
BVI03__000174073	18
BVI04__000174073	18
BVI05__000174073	18
BVI06__000174073	18
BVI07__000174073	18
BVI08__000174073	18
BVI09__000174073	18
BVI10__000174073	18
BVI11__000174073	18
BVI12__000174073	18
BVI13__000174073	18
Jamaica_01__000174073	18
Jamaica_02__000174073	18
Jamaica_03__000174073	18
Jamaica_06__000174073	18
Jamaica_10__000174073	18
V4008A_Zotu3065	18
V4010A_Zotu3065	18
V4013A_Zotu3065	18
V4015A_Zotu3065	18
V4023A_Zotu3065	18
V4029A_Zotu3065	18
V4036A_Zotu3065	18
V4041A_Zotu3065	18
V4042A_Zotu3065	18
V4173A_Zotu3065	18
V4174A_Zotu3065	18
V4175A_Zotu3065	18
V4176A_Zotu3065	18
V4178A_Zotu3065	18
V4179A_Zotu3065	18
V4180A_Zotu3065	18
V4181A_Zotu3065	18
X002V4012A_Zotu3065	18
Bahamas07__000386485	19
Bahamas09__000386485	19
V4006A_Zotu1198	19
V4008A_Zotu1198	19
V4009A_Zotu1198	19
V4010A_Zotu1198	19
V4011A_Zotu1198	19
V4012A_Zotu1198	19
V4013A_Zotu1198	19
V4015A_Zotu1198	19
V4018A_Zotu1198	19
V4019A_Zotu1198	19
V4020A_Zotu1198	19
V4021A_Zotu1198	19
V4022A_Zotu1198	19
V4023A_Zotu1198	19
V4025A_Zotu1198	19
V4027A_Zotu1198	19
V4029A_Zotu1198	19
V4033A_Zotu1198	19
V4034A_Zotu1198	19
V4036A_Zotu1198	19
V4037A_Zotu1198	19
V4038A_Zotu1198	19
V4040A_Zotu1198	19
V4041A_Zotu1198	19
V4042A_Zotu1198	19
V4044A_Zotu1198	19
V4045A_Zotu1198	19
V4046A_Zotu1198	19
V4047A_Zotu1198	19
V4048A_Zotu1198	19
V4050A_Zotu1198	19
V4051A_Zotu1198	19
V4052A_Zotu1198	19
V4053A_Zotu1198	19
V4055A_Zotu1198	19
V4056A_Zotu1198	19
V4143A_Zotu1198	19
V4157A_Zotu1198	19
V4171A_Zotu1198	19
V4173A_Zotu1198	19
V4174A_Zotu1198	19
V4175A_Zotu1198	19
V4176A_Zotu1198	19
V4177A_Zotu1198	19
V4180A_Zotu1198	19
V4182A_Zotu1198	19
V4183A_Zotu1198	19
V4184A_Zotu1198	19
X002V4012A_Zotu1198	19
X003V4020A_Zotu1198	19
X005V4036A_Zotu1198	19
X006V4044A_Zotu1198	19
X013V4167A_Zotu1198	19
X014V4175A_Zotu1198	19
X031V4169A_Zotu1198	19
X032V4170A_Zotu1198	19
Bahamas08__000028849	20
Belize_02__000028849	20
Belize_04__000028849	20
Belize_05__000028849	20
Belize_06__000028849	20
Belize_07__000028849	20
BVI03__000028849	20
BVI04__000028849	20
BVI05__000028849	20
BVI06__000028849	20
BVI07__000028849	20
BVI08__000028849	20
BVI09__000028849	20
BVI10__000028849	20
BVI11__000028849	20
BVI12__000028849	20
BVI13__000028849	20
Jamaica_02__000028849	20
Jamaica_03__000028849	20
Jamaica_06__000028849	20
Jamaica_08__000028849	20
Jamaica_10__000028849	20
TurksCaicos_02__000028849	20
TurksCaicos_04__000028849	20
TurksCaicos_06__000028849	20
TurksCaicos_14__000028849	20
TurksCaicos_15__000028849	20
TurksCaicos_20__000028849	20
Bahamas08__000068224	21
BVI01__000068224	21
BVI02__000068224	21
BVI03__000068224	21
BVI04__000068224	21
BVI05__000068224	21
BVI06__000068224	21
BVI07__000068224	21
BVI08__000068224	21
BVI09__000068224	21
BVI10__000068224	21
BVI11__000068224	21
BVI12__000068224	21
BVI13__000068224	21
Jamaica_08__000068224	21
Jamaica_10__000068224	21
Belize_01__000949689	22
Belize_02__000949689	22
BVI02__000949689	22
BVI05__000949689	22
BVI06__000949689	22
BVI07__000949689	22
BVI10__000949689	22
BVI11__000949689	22
BVI12__000949689	22
Belize_07__000898178	23
TurksCaicos_02__000898178	23
BK1BA1_1_25	24
BK1BA1_1_1756	24
BK1BA1_1_2233	24
BK1BA1_1_2887	24
BK1BA1_1_2911	24
BK1BA1_2_27	24
BK1BA1_2_377	24
BK1BA1_2_2974	24
BK1BA1_2_4025	24
BK1BA1_2_4128	24
BK1BA1_2_4259	24
BK1BA1_2_4541	24
BK1BA1_2_4847	24
BK1BA1_2_5351	24
BK1BA1_2_5607	24
BK1BA1_3_27	24
BK1BA1_3_884	24
BK1BA1_3_1663	24
BK1BA1_3_2151	24
BK1BA1_3_3347	24
BK1BA1_4_24	24
BK1BA1_4_1279	24
BK1BA1_4_1506	24
BK1BA1_5_26	24
BK1BA1_5_1386	24
BK1BA1_5_1649	24
BK1BA1_5_2121	24
BK1BA1_5_2351	24
BK1BA1_5_2420	24
BK1BA1_5_2462	24
BK1BA1_5_2780	24
BK1BA1_5_2880	24
BK1BA1_5_2916	24
BK1BA1_5_4061	24
BK1BB1_1_26	24
BK1BB1_1_1305	24
BK1BB1_1_1612	24
BK1BB1_1_1876	24
BK1BB1_1_1878	24
BK1BB1_1_2268	24
BK1BB1_1_2526	24
BK1BB1_1_2924	24
BK1BB1_1_3081	24
BK1BB1_1_3230	24
BK1BB1_1_3246	24
BK1BB1_1_3422	24
BK1BB1_1_3595	24
BK1BB1_1_3797	24
BK1BB1_1_3840	24
BK1BB1_1_4192	24
BK1BB1_1_4236	24
BK1BB1_1_4253	24
BK1BB1_1_4475	24
BK1BB1_2_27	24
BK1BB1_2_2131	24
BK1BB1_2_2135	24
BK1BB1_2_2280	24
BK1BB1_3_25	24
BK1BB1_3_1336	24
BK1BB1_3_1431	24
BK1BB1_3_1676	24
BK1BB1_3_2010	24
BK1BB1_3_2040	24
BK1BB1_3_2217	24
BK1BB1_5_27	24
BK1BB1_5_1079	24
BK1BB1_5_2784	24
BK1BB1_5_3672	24
BK1BB1_5_3880	24
BK1BC1_1_26	24
BK1BC1_2_29	24
BK1BC1_2_2953	24
BK1BC1_2_3507	24
BK1BC1_2_3737	24
BK1BC1_2_5275	24
BK1BC1_2_5340	24
BK1BC1_3_25	24
BK1BC1_3_1133	24
BK1BC1_4_24	24
BK1BC1_4_795	24
BK1SA1_1_25	24
BK1SA1_1_1324	24
BK1SA1_1_1370	24
BK1SA1_1_1399	24
BK1SA1_1_1551	24
BK1SA1_1_2011	24
BK1SA1_2_25	24
BK1SA1_2_1016	24
BK1SA1_2_1946	24
BK1SA1_2_2316	24
BK1SA1_2_2778	24
BK1SA1_4_27	24
BK1SA1_4_1985	24
BK1SA1_4_2424	24
BK1SA1_5_27	24
BK1SA1_5_1006	24
BK1SA1_5_1853	24
BK1SA1_5_2152	24
BK1SA1_5_4583	24
BK1SA1_5_5050	24
BK1SA1_5_5109	24
BK1SB1_1_25	24
BK1SB1_4_29	24
BK1SB1_4_1436	24
BK1SB1_4_3408	24
BK1SB1_4_3669	24
BK1SC1_1_27	24
BK1SC1_1_922	24
BK1SC1_2_24	24
BK1SC1_2_1785	24
BK1SC1_2_1912	24
BK1SC1_4_857	24
BK1SC1_5_704	24
BK1SC1_5_869	24
BK2BA1_1_21	24
BK2BA1_1_344	24
BK2BA1_1_551	24
BK2BA1_1_565	24
BK2BA1_2_25	24
BK2BA1_2_1286	24
BK2BA1_2_1669	24
BK2BA1_2_1938	24
BK2BA1_2_2241	24
BK2BA1_2_2308	24
BK2BA1_2_2403	24
BK2BA1_2_2722	24
BK2BA1_2_3210	24
BK2BA1_2_3242	24
BK2BA1_2_3786	24
BK2BA1_2_3843	24
BK2BA1_2_3877	24
BK2BA1_2_4057	24
BK2BA1_2_4142	24
BK2BA1_3_24	24
BK2BA1_3_976	24
BK2BA1_3_1067	24
BK2BA1_3_1119	24
BK2BA1_3_1191	24
BK2BA1_3_1675	24
BK2BA1_3_1740	24
BK2BA1_4_25	24
BK2BA1_4_1007	24
BK2BA1_4_1620	24
BK2BA1_4_3166	24
BK2BA1_4_3239	24
BK2BA1_4_3292	24
BK2BA1_4_3368	24
BK2BA1_4_4432	24
BK2BA1_4_4522	24
BK2BA1_4_4734	24
BK2BA1_4_4777	24
BK2BA1_4_5373	24
BK2BA1_4_5468	24
BK2BA1_4_5601	24
BK2BA1_4_5639	24
BK2BA1_4_5871	24
BK2BA1_4_6639	24
BK2BA1_5_23	24
BK2BA1_5_1615	24
BK2BA1_5_1750	24
BK2BA1_5_2163	24
BK2BB1_1_26	24
BK2BB1_1_1440	24
BK2BB1_1_1689	24
BK2BB1_2_24	24
BK2BB1_2_619	24
BK2BB1_3_26	24
BK2BB1_3_1828	24
BK2BB1_3_2790	24
BK2BB1_3_4353	24
BK2BB1_3_4482	24
BK2BB1_3_4944	24
BK2BB1_3_5387	24
BK2BB1_3_5955	24
BK2BB1_3_6184	24
BK2BB1_3_6787	24
BK2BB1_3_6978	24
BK2BB1_3_8310	24
BK2BB1_3_8978	24
BK2BB1_4_25	24
BK2BB1_4_1057	24
BK2BB1_4_1112	24
BK2BB1_4_1535	24
BK2BB1_4_1588	24
BK2BB1_4_1915	24
BK2BB1_4_2480	24
BK2BB1_4_2930	24
BK2BB1_5_24	24
BK2BB1_5_957	24
BK2BB1_5_2326	24
BK2BB1_5_2553	24
BK2BB1_5_2851	24
BK2BB1_5_3916	24
BK2BB1_5_4228	24
BK2BC1_1_26	24
BK2BC1_1_1359	24
BK2BC1_1_2003	24
BK2BC1_1_2124	24
BK2BC1_1_2501	24
BK2BC1_1_2664	24
BK2BC1_2_24	24
BK2BC1_2_1304	24
BK2BC1_2_1356	24
BK2BC1_2_1382	24
BK2BC1_2_1491	24
BK2BC1_2_1494	24
BK2BC1_2_1514	24
BK2BC1_2_1851	24
BK2BC1_2_1858	24
BK2BC1_2_2011	24
BK2BC1_2_2061	24
BK2BC1_2_2215	24
BK2BC1_2_2379	24
BK2BC1_2_2422	24
BK2BC1_3_24	24
BK2BC1_3_583	24
BK2BC1_3_1230	24
BK2BC1_3_1303	24
BK2BC1_3_1329	24
BK2BC1_3_1338	24
BK2BC1_3_1560	24
BK2BC1_4_26	24
BK2BC1_4_1892	24
BK2BC1_4_2229	24
BK2BC1_4_2925	24
BK2BC1_4_3028	24
BK2BC1_4_3275	24
BK2BC1_4_3623	24
BK2BC1_4_4519	24
BK2BC1_4_4808	24
BK2BC1_4_4858	24
BK2BC1_4_5747	24
BK2BC1_4_6004	24
BK2BC1_5_24	24
BK2BC1_5_2905	24
BK2BC1_5_2932	24
BK2BC1_5_3185	24
BK2SA1_1_20	24
BK2SA1_1_476	24
BK2SA1_1_566	24
BK2SA1_1_600	24
BK2SA1_3_25	24
BK2SA1_3_291	24
BK2SA1_3_982	24
BK2SA1_3_1036	24
BK2SA1_3_1230	24
BK2SA1_3_1272	24
BK2SA1_3_1422	24
BK2SA1_3_1567	24
BK2SA1_3_1844	24
BK2SA1_3_2065	24
BK2SA1_3_2167	24
BK2SA1_3_2557	24
BK2SA1_3_2674	24
BK2SA1_3_2716	24
BK2SA1_3_2824	24
BK2SA1_3_2903	24
BK2SA1_3_2947	24
BK2SA1_3_3270	24
BK2SA1_4_27	24
BK2SA1_4_1287	24
BK2SA1_4_1812	24
BK2SA1_4_2269	24
BK2SA1_4_2336	24
BK2SA1_4_2662	24
BK2SA1_4_2699	24
BK2SA1_4_2703	24
BK2SA1_4_2772	24
BK2SA1_4_2809	24
BK2SA1_4_2941	24
BK2SA1_4_3008	24
BK2SA1_4_3101	24
BK2SA1_4_3145	24
BK2SA1_4_3326	24
BK2SA1_4_3669	24
BK2SA1_4_4132	24
BK2SA1_4_4500	24
BK2SA1_4_4899	24
BK2SA1_4_5021	24
BK2SA1_4_5193	24
BK2SA1_4_5309	24
BK2SA1_4_5752	24
BK2SA1_4_5840	24
BK2SA1_4_6070	24
BK2SA1_4_6275	24
BK2SA1_4_6376	24
BK2SA1_4_6812	24
BK2SA1_5_25	24
BK2SB1_1_27	24
BK2SB1_1_1362	24
BK2SB1_1_1971	24
BK2SB1_1_2118	24
BK2SB1_1_2526	24
BK2SB1_1_3171	24
BK2SB1_1_3459	24
BK2SB1_1_3798	24
BK2SB1_1_3933	24
BK2SB1_1_4103	24
BK2SB1_1_4233	24
BK2SB1_1_4895	24
BK2SB1_1_5291	24
BK2SB1_1_5735	24
BK2SB1_1_6063	24
BK2SB1_1_7023	24
BK2SB1_1_7097	24
BK2SB1_1_7130	24
BK2SB1_1_7195	24
BK2SB1_1_7207	24
BK2SB1_1_7469	24
BK2SB1_1_7505	24
BK2SB1_1_7648	24
BK2SB1_1_7829	24
BK2SB1_1_8117	24
BK2SB1_1_8594	24
BK2SB1_1_8946	24
BK2SB1_1_8974	24
BK2SB1_2_25	24
BK2SB1_2_1824	24
BK2SB1_2_2444	24
BK2SB1_2_3241	24
BK2SB1_2_3535	24
BK2SB1_2_3652	24
BK2SB1_3_29	24
BK2SB1_3_1214	24
BK2SB1_3_1546	24
BK2SB1_3_2339	24
BK2SB1_3_2604	24
BK2SB1_3_2671	24
BK2SB1_3_2773	24
BK2SB1_3_2813	24
BK2SB1_3_2991	24
BK2SB1_3_3208	24
BK2SB1_3_3339	24
BK2SB1_3_3390	24
BK2SB1_3_4152	24
BK2SB1_3_4163	24
BK2SB1_3_4222	24
BK2SB1_3_4441	24
BK2SB1_4_27	24
BK2SB1_4_1340	24
BK2SB1_4_2043	24
BK2SB1_4_2510	24
BK2SB1_4_2811	24
BK2SB1_4_2911	24
BK2SB1_4_3258	24
BK2SB1_4_3623	24
BK2SB1_4_3642	24
BK2SB1_4_3699	24
BK2SB1_4_3893	24
BK2SB1_4_3942	24
BK2SB1_4_4360	24
BK2SB1_5_26	24
BK2SB1_5_1575	24
BK2SB1_5_2264	24
BK2SB1_5_2516	24
BK2SC1_1_27	24
BK2SC1_1_912	24
BK2SC1_1_1150	24
BK2SC1_1_1238	24
BK2SC1_1_1722	24
BK2SC1_1_2376	24
BK2SC1_1_2420	24
BK2SC1_1_2560	24
BK2SC1_2_25	24
BK2SC1_2_933	24
BK2SC1_2_1725	24
BK2SC1_2_1777	24
BK2SC1_2_2014	24
BK2SC1_3_29	24
BK2SC1_3_385	24
BK2SC1_3_3982	24
BK2SC1_3_4069	24
BK2SC1_3_5634	24
BK2SC1_3_5645	24
BK2SC1_3_5678	24
BK2SC1_3_5776	24
BK2SC1_3_6327	24
BK2SC1_5_868	24
BK3BA1_2_25	24
BK3BA1_3_26	24
BK3BA1_4_24	24
BK3BB1_1_27	24
BK3BB1_1_1466	24
BK3BB1_1_2219	24
BK3BB1_1_3139	24
BK3BB1_1_3691	24
BK3BB1_1_4064	24
BK3BB1_2_26	24
BK3BB1_2_1694	24
BK3BB1_2_2731	24
BK3BB1_2_6109	24
BK3BB1_3_27	24
BK3BB1_3_2708	24
BK3BB1_3_3367	24
BK3BB1_3_3621	24
BK3BB1_3_4221	24
BK3BB1_3_5234	24
BK3BB1_3_5562	24
BK3BB1_3_7948	24
BK3BB1_3_8063	24
BK3BB1_4_25	24
BK3BB1_4_2297	24
BK3BB1_4_2601	24
BK3BB1_4_3353	24
BK3BB1_4_3627	24
BK3BB1_4_4128	24
BK3BB1_4_4912	24
BK3BB1_4_5157	24
BK3BB1_4_6964	24
BK3BB1_5_26	24
BK3BB1_5_1989	24
BK3BB1_5_2944	24
BK3BB1_5_3039	24
BK3BB1_5_3075	24
BK3BB1_5_3454	24
BK3BB1_5_3712	24
BK3BB1_5_3745	24
BK3BB1_5_3789	24
BK3BB1_5_3920	24
BK3BB1_5_4022	24
BK3BB1_5_4145	24
BK3BB1_5_4747	24
BK3BB1_5_4757	24
BK3BB1_5_4802	24
BK3BB1_5_5593	24
BK3BB1_5_5659	24
BK3BB1_5_5861	24
BK3BB1_5_5984	24
BK3BB1_5_6343	24
BK3BB1_5_6379	24
BK3BB1_5_6382	24
BK3BB1_5_8023	24
BK3BC1_1_25	24
BK3BC1_1_1634	24
BK3BC1_1_1989	24
BK3BC1_1_3452	24
BK3BC1_1_4919	24
BK3BC1_1_4927	24
BK3BC1_1_5713	24
BK3BC1_1_6425	24
BK3BC1_1_6667	24
BK3BC1_1_8189	24
BK3BC1_2_25	24
BK3BC1_2_1929	24
BK3BC1_2_2414	24
BK3BC1_2_2664	24
BK3BC1_2_3576	24
BK3BC1_2_3857	24
BK3BC1_2_3981	24
BK3BC1_2_4003	24
BK3BC1_2_4042	24
BK3BC1_2_4143	24
BK3BC1_2_4791	24
BK3BC1_2_4835	24
BK3BC1_2_4866	24
BK3BC1_2_4904	24
BK3BC1_2_5141	24
BK3BC1_2_5215	24
BK3BC1_2_5547	24
BK3BC1_2_6327	24
BK3BC1_2_6552	24
BK3BC1_3_25	24
BK3BC1_3_1470	24
BK3BC1_3_2776	24
BK3BC1_3_3346	24
BK3BC1_3_3596	24
BK3BC1_3_4550	24
BK3BC1_4_24	24
BK3BC1_4_1558	24
BK3BC1_4_1712	24
BK3BC1_5_27	24
BK3BC1_5_2209	24
BK3BC1_5_2858	24
BK3BC1_5_3478	24
BK3BC1_5_4681	24
BK3BC1_5_4968	24
BK3BC1_5_5724	24
BK3BC1_5_5984	24
BK3BC1_5_6065	24
BK3BC1_5_6080	24
BK3BC1_5_6475	24
BK3BC1_5_6960	24
BK3BC1_5_7545	24
BK3BC1_5_7706	24
BK3BC1_5_7952	24
BK3BC1_5_8776	24
BK3BC1_5_9084	24
BK3BC1_5_10208	24
BK3SA1_1_27	24
BK3SA1_5_25	24
BK3SB1_1_24	24
BK3SB1_1_1302	24
BK3SB1_1_1556	24
BK3SB1_1_3245	24
BK3SB1_2_23	24
BK3SB1_2_1421	24
BK3SB1_2_3024	24
BK3SB1_2_3584	24
BK3SB1_2_3901	24
BK3SB1_2_4135	24
BK3SB1_2_4172	24
BK3SB1_2_4355	24
BK3SB1_2_4483	24
BK3SB1_3_25	24
BK3SB1_3_1691	24
BK3SB1_3_2350	24
BK3SB1_3_2565	24
BK3SB1_3_2567	24
BK3SB1_3_3169	24
BK3SB1_3_3172	24
BK3SB1_3_3357	24
BK3SB1_3_3501	24
BK3SB1_3_3579	24
BK3SB1_3_4081	24
BK3SB1_3_4123	24
BK3SB1_3_4905	24
BK3SB1_3_5034	24
BK3SB1_3_5164	24
BK3SB1_3_5666	24
BK3SB1_3_5698	24
BK3SB1_3_5731	24
BK3SB1_3_5829	24
BK3SB1_3_5850	24
BK3SB1_3_5960	24
BK3SB1_3_6027	24
BK3SB1_3_6129	24
BK3SB1_3_6509	24
BK3SB1_3_6570	24
BK3SB1_3_6852	24
BK3SB1_4_25	24
BK3SB1_4_325	24
BK3SB1_4_2557	24
BK3SB1_4_3408	24
BK3SB1_4_3800	24
BK3SB1_4_3803	24
BK3SB1_5_24	24
BK3SB1_5_5850	24
BK3SC1_1_5741	24
BK3SC1_3_24	24
BK3SC1_5_23	24
BK4BA1_1_4930	24
BK4BA1_5_30	24
BK4BB1_1_28	24
BK4BB1_1_2538	24
BK4BB1_1_2942	24
BK4BB1_1_3214	24
BK4BB1_1_3466	24
BK4BB1_1_3507	24
BK4BB1_1_3829	24
BK4BB1_1_4612	24
BK4BB1_1_4757	24
BK4BB1_1_5360	24
BK4BB1_1_6265	24
BK4BB1_1_6497	24
BK4BB1_1_7462	24
BK4BB1_1_7620	24
BK4BB1_1_8127	24
BK4BB1_1_8486	24
BK4BB1_1_8689	24
BK4BB1_1_8752	24
BK4BB1_2_26	24
BK4BB1_2_987	24
BK4BB1_2_1305	24
BK4BB1_2_1412	24
BK4BB1_2_1705	24
BK4BB1_2_1891	24
BK4BB1_2_2024	24
BK4BB1_2_2942	24
BK4BB1_2_3432	24
BK4BB1_2_3571	24
BK4BB1_3_32	24
BK4BB1_3_3156	24
BK4BB1_3_4050	24
BK4BB1_3_4209	24
BK4BB1_3_5528	24
BK4BB1_3_6859	24
BK4BB1_3_7055	24
BK4BB1_3_9549	24
BK4BB1_3_9713	24
BK4BB1_3_10962	24
BK4BB1_3_11855	24
BK4BB1_3_11902	24
BK4BB1_3_14030	24
BK4BB1_3_14599	24
BK4BB1_4_29	24
BK4BB1_4_3108	24
BK4BB1_4_4165	24
BK4BB1_4_4422	24
BK4BB1_4_5505	24
BK4BB1_4_5916	24
BK4BB1_4_6278	24
BK4BB1_4_6282	24
BK4BB1_4_6514	24
BK4BB1_4_6570	24
BK4BB1_4_6686	24
BK4BB1_4_7025	24
BK4BB1_4_7158	24
BK4BB1_4_7249	24
BK4BB1_4_7414	24
BK4BB1_4_8216	24
BK4BB1_4_8939	24
BK4BB1_4_8984	24
BK4BB1_4_9098	24
BK4BB1_4_9662	24
BK4BB1_4_10486	24
BK4BB1_4_10833	24
BK4BB1_4_10971	24
BK4BB1_4_11185	24
BK4BB1_4_12221	24
BK4BB1_4_12712	24
BK4BB1_4_12997	24
BK4BB1_4_13250	24
BK4BB1_4_13534	24
BK4BB1_4_13563	24
BK4BB1_4_13866	24
BK4BB1_4_14205	24
BK4BB1_4_14489	24
BK4BB1_4_15235	24
BK4BB1_4_15309	24
BK4BB1_5_29	24
BK4BB1_5_3396	24
BK4BB1_5_4516	24
BK4BB1_5_5153	24
BK4BB1_5_5372	24
BK4BB1_5_6866	24
BK4BB1_5_7317	24
BK4BB1_5_9388	24
BK4BB1_5_9557	24
BK4BC1_1_32	24
BK4BC1_1_3119	24
BK4BC1_1_3343	24
BK4BC1_1_4139	24
BK4BC1_1_4430	24
BK4BC1_1_4865	24
BK4BC1_1_4934	24
BK4BC1_1_5078	24
BK4BC1_1_5170	24
BK4BC1_1_5516	24
BK4BC1_1_5896	24
BK4BC1_1_6251	24
BK4BC1_1_6505	24
BK4BC1_1_7085	24
BK4BC1_1_7208	24
BK4BC1_1_7231	24
BK4BC1_1_7343	24
BK4BC1_1_7453	24
BK4BC1_1_7921	24
BK4BC1_1_8168	24
BK4BC1_1_8308	24
BK4BC1_1_8815	24
BK4BC1_1_8869	24
BK4BC1_1_9325	24
BK4BC1_1_9582	24
BK4BC1_1_9687	24
BK4BC1_1_10396	24
BK4BC1_1_10782	24
BK4BC1_1_11275	24
BK4BC1_1_11449	24
BK4BC1_1_11729	24
BK4BC1_1_11860	24
BK4BC1_1_11959	24
BK4BC1_1_12151	24
BK4BC1_1_12311	24
BK4BC1_1_12540	24
BK4BC1_1_12592	24
BK4BC1_1_12703	24
BK4BC1_1_12848	24
BK4BC1_1_12979	24
BK4BC1_1_13059	24
BK4BC1_1_13208	24
BK4BC1_1_13642	24
BK4BC1_1_13808	24
BK4BC1_1_14936	24
BK4BC1_1_14978	24
BK4BC1_1_15031	24
BK4BC1_2_32	24
BK4BC1_2_3256	24
BK4BC1_2_3689	24
BK4BC1_2_3925	24
BK4BC1_2_5269	24
BK4BC1_4_30	24
BK4BC1_4_1644	24
BK4BC1_4_2505	24
BK4BC1_4_2780	24
BK4BC1_4_3887	24
BK4BC1_4_4407	24
BK4BC1_4_4460	24
BK4BC1_4_4741	24
BK4BC1_4_5082	24
BK4BC1_4_5402	24
BK4BC1_4_6033	24
BK4BC1_4_6252	24
BK4BC1_4_6671	24
BK4BC1_4_6887	24
BK4BC1_4_7676	24
BK4BC1_4_8395	24
BK4BC1_4_8786	24
BK4BC1_4_9320	24
BK4BC1_4_9443	24
BK4BC1_4_10020	24
BK4BC1_4_10128	24
BK4BC1_4_11274	24
BK4BC1_4_12550	24
BK4BC1_4_12719	24
BK4BC1_5_27	24
BK4BC1_5_1272	24
BK4BC1_5_2016	24
BK4BC1_5_2904	24
BK4BC1_5_3191	24
BK4BC1_5_4075	24
BK4BC1_5_4698	24
BK4BC1_5_5186	24
BK4BC1_5_5451	24
BK4BC1_5_5768	24
BK4BC1_5_5946	24
BK4BC1_5_6205	24
BK4BC1_5_6308	24
BK4BC1_5_6309	24
BK4BC1_5_6604	24
BK4BC1_5_6961	24
BK4SA1_1_26	24
BK4SA1_1_1880	24
BK4SA1_1_2962	24
BK4SA1_1_3849	24
BK4SA1_1_4299	24
BK4SA1_1_5698	24
BK4SA1_1_5894	24
BK4SA1_2_24	24
BK4SA1_2_1769	24
BK4SA1_2_1927	24
BK4SA1_2_2227	24
BK4SA1_2_2939	24
BK4SA1_2_3246	24
BK4SA1_2_3598	24
BK4SA1_2_3682	24
BK4SA1_3_27	24
BK4SA1_3_3768	24
BK4SA1_3_6483	24
BK4SA1_4_25	24
BK4SA1_4_3605	24
BK4SA1_4_3880	24
BK4SA1_4_3948	24
BK4SA1_4_4581	24
BK4SA1_4_4738	24
BK4SA1_4_6433	24
BK4SA1_4_7133	24
BK4SA1_4_7192	24
BK4SA1_4_7274	24
BK4SA1_4_7768	24
BK4SA1_4_7833	24
BK4SA1_4_7995	24
BK4SA1_4_8044	24
BK4SA1_4_8780	24
BK4SA1_4_9893	24
BK4SA1_4_9912	24
BK4SA1_5_26	24
BK4SA1_5_1920	24
BK4SA1_5_2125	24
BK4SB1_2_26	24
BK4SB1_2_1182	24
BK4SB1_2_1622	24
BK4SB1_2_2100	24
BK4SB1_2_2383	24
BK4SB1_2_2386	24
BK4SB1_2_2671	24
BK4SB1_2_3166	24
BK4SB1_2_3540	24
BK4SB1_2_3892	24
BK4SB1_2_4393	24
BK4SB1_2_4877	24
BK4SB1_2_5247	24
BK4SB1_3_26	24
BK4SB1_3_1093	24
BK4SB1_3_1524	24
BK4SB1_3_1559	24
BK4SB1_3_1929	24
BK4SB1_3_2310	24
BK4SB1_3_2649	24
BK4SB1_3_3188	24
BK4SB1_5_26	24
BK4SB1_5_1151	24
BK4SB1_5_1414	24
BK4SB1_5_2045	24
BK4SB1_5_2266	24
BK4SB1_5_2558	24
BK4SB1_5_2980	24
BK4SB1_5_3067	24
BK4SB1_5_3264	24
BK4SC1_2_27	24
BK4SC1_4_29	24
BK5BA1_1_30	24
BK5BA1_1_2702	24
BK5BA1_1_3818	24
BK5BA1_1_4200	24
BK5BA1_1_4668	24
BK5BA1_1_5884	24
BK5BA1_1_6642	24
BK5BA1_1_6783	24
BK5BA1_1_7879	24
BK5BA1_1_8567	24
BK5BA1_1_8595	24
BK5BA1_1_8890	24
BK5BA1_1_9035	24
BK5BA1_1_9467	24
BK5BA1_1_9823	24
BK5BA1_1_9866	24
BK5BA1_1_9885	24
BK5BA1_1_9943	24
BK5BA1_1_10472	24
BK5BA1_1_10507	24
BK5BA1_1_10632	24
BK5BA1_1_11657	24
BK5BA1_1_11679	24
BK5BA1_1_11681	24
BK5BA1_1_12102	24
BK5BA1_2_29	24
BK5BA1_2_1616	24
BK5BA1_2_2768	24
BK5BA1_2_3717	24
BK5BA1_2_3805	24
BK5BA1_2_4371	24
BK5BA1_2_4877	24
BK5BA1_2_5942	24
BK5BA1_2_6313	24
BK5BA1_2_6426	24
BK5BA1_2_7402	24
BK5BA1_2_8380	24
BK5BA1_2_9117	24
BK5BA1_2_9259	24
BK5BA1_2_9658	24
BK5BA1_2_10059	24
BK5BA1_2_10497	24
BK5BA1_2_10731	24
BK5BA1_2_10989	24
BK5BA1_2_11251	24
BK5BA1_2_11258	24
BK5BA1_3_30	24
BK5BA1_3_2491	24
BK5BA1_3_3170	24
BK5BA1_3_3984	24
BK5BA1_3_4250	24
BK5BA1_3_4370	24
BK5BA1_3_4529	24
BK5BA1_3_5371	24
BK5BA1_3_5570	24
BK5BA1_3_6079	24
BK5BA1_3_6341	24
BK5BA1_3_6441	24
BK5BA1_3_7164	24
BK5BA1_3_7216	24
BK5BA1_3_7274	24
BK5BA1_3_7755	24
BK5BA1_3_7775	24
BK5BA1_3_8044	24
BK5BA1_3_8112	24
BK5BA1_3_8245	24
BK5BA1_3_8633	24
BK5BA1_3_8683	24
BK5BA1_3_8873	24
BK5BA1_3_8960	24
BK5BA1_3_8968	24
BK5BA1_3_9022	24
BK5BA1_3_9269	24
BK5BA1_3_9592	24
BK5BA1_3_9639	24
BK5BA1_3_9670	24
BK5BA1_3_10491	24
BK5BA1_3_10500	24
BK5BA1_3_10913	24
BK5BA1_4_28	24
BK5BA1_4_1369	24
BK5BA1_4_1630	24
BK5BA1_4_1944	24
BK5BA1_4_2104	24
BK5BA1_4_2977	24
BK5BA1_4_2998	24
BK5BA1_4_3441	24
BK5BA1_4_3923	24
BK5BA1_4_3955	24
BK5BA1_4_4766	24
BK5BA1_5_24	24
BK5BB1_1_29	24
BK5BB1_1_475	24
BK5BB1_1_2466	24
BK5BB1_1_2771	24
BK5BB1_1_3596	24
BK5BB1_1_3738	24
BK5BB1_1_4422	24
BK5BB1_1_4949	24
BK5BB1_1_5178	24
BK5BB1_1_5225	24
BK5BB1_1_5297	24
BK5BB1_1_5628	24
BK5BB1_1_5879	24
BK5BB1_1_6011	24
BK5BB1_1_6284	24
BK5BB1_1_6373	24
BK5BB1_1_6390	24
BK5BB1_1_6481	24
BK5BB1_1_6503	24
BK5BB1_1_7151	24
BK5BB1_1_7488	24
BK5BB1_1_7900	24
BK5BB1_1_8012	24
BK5BB1_1_8503	24
BK5BB1_1_8653	24
BK5BB1_1_9577	24
BK5BB1_1_9839	24
BK5BB1_1_9910	24
BK5BB1_1_10630	24
BK5BB1_1_10667	24
BK5BB1_1_10746	24
BK5BB1_1_10864	24
BK5BB1_1_11050	24
BK5BB1_1_11159	24
BK5BB1_1_11252	24
BK5BB1_1_11869	24
BK5BB1_1_12036	24
BK5BB1_1_12262	24
BK5BB1_1_12278	24
BK5BB1_1_12487	24
BK5BB1_1_13020	24
BK5BB1_1_13890	24
BK5BB1_1_13950	24
BK5BB1_2_29	24
BK5BB1_2_1530	24
BK5BB1_2_1780	24
BK5BB1_2_2079	24
BK5BB1_2_2616	24
BK5BB1_2_3535	24
BK5BB1_2_4189	24
BK5BB1_2_4193	24
BK5BB1_2_4323	24
BK5BB1_2_4668	24
BK5BB1_2_4798	24
BK5BB1_2_5286	24
BK5BB1_2_5807	24
BK5BB1_2_6056	24
BK5BB1_2_6122	24
BK5BB1_2_6277	24
BK5BB1_2_6781	24
BK5BB1_2_6929	24
BK5BB1_2_6996	24
BK5BB1_2_7111	24
BK5BB1_2_7120	24
BK5BB1_2_7694	24
BK5BB1_2_8694	24
BK5BB1_2_8766	24
BK5BB1_2_9215	24
BK5BB1_2_9283	24
BK5BB1_2_9368	24
BK5BB1_2_9384	24
BK5BB1_2_9496	24
BK5BB1_2_9578	24
BK5BB1_2_9836	24
BK5BB1_2_9974	24
BK5BB1_2_9992	24
BK5BB1_2_10239	24
BK5BB1_2_10318	24
BK5BB1_2_10540	24
BK5BB1_2_10886	24
BK5BB1_2_10974	24
BK5BB1_2_11009	24
BK5BB1_2_11039	24
BK5BB1_2_11418	24
BK5BB1_2_11575	24
BK5BB1_2_11678	24
BK5BB1_2_11976	24
BK5BB1_2_12190	24
BK5BB1_2_12458	24
BK5BB1_3_29	24
BK5BB1_3_1292	24
BK5BB1_3_2111	24
BK5BB1_3_2652	24
BK5BB1_3_3182	24
BK5BB1_3_3189	24
BK5BB1_3_3526	24
BK5BB1_3_3642	24
BK5BB1_3_4148	24
BK5BB1_3_4224	24
BK5BB1_3_4402	24
BK5BB1_3_4517	24
BK5BB1_3_4535	24
BK5BB1_3_4547	24
BK5BB1_3_5225	24
BK5BB1_3_5803	24
BK5BB1_3_6389	24
BK5BB1_3_6528	24
BK5BB1_3_6785	24
BK5BB1_3_6859	24
BK5BB1_3_6975	24
BK5BB1_3_6993	24
BK5BB1_3_6997	24
BK5BB1_3_7105	24
BK5BB1_3_7106	24
BK5BB1_3_7260	24
BK5BB1_3_7267	24
BK5BB1_3_7290	24
BK5BB1_3_7386	24
BK5BB1_3_7528	24
BK5BB1_3_7560	24
BK5BB1_3_8230	24
BK5BB1_3_8265	24
BK5BB1_3_8478	24
BK5BB1_4_28	24
BK5BB1_4_2134	24
BK5BB1_4_2406	24
BK5BB1_4_4199	24
BK5BB1_4_4507	24
BK5BB1_4_4970	24
BK5BB1_4_6325	24
BK5BB1_4_6817	24
BK5BB1_4_7268	24
BK5BB1_4_8219	24
BK5BB1_4_9348	24
BK5BB1_5_28	24
BK5BB1_5_2437	24
BK5BB1_5_3240	24
BK5BB1_5_4006	24
BK5BB1_5_4255	24
BK5BB1_5_4582	24
BK5BB1_5_5258	24
BK5BB1_5_5368	24
BK5BB1_5_6663	24
BK5BB1_5_6872	24
BK5BB1_5_7299	24
BK5BB1_5_7837	24
BK5BB1_5_9658	24
BK5BB1_5_9901	24
BK5BB1_5_10420	24
BK5BB1_5_10698	24
BK5BB1_5_11070	24
BK5BB1_5_11110	24
BK5BB1_5_11151	24
BK5BC1_1_27	24
BK5BC1_2_28	24
BK5BC1_2_2058	24
BK5BC1_2_2549	24
BK5BC1_2_4053	24
BK5BC1_2_4146	24
BK5BC1_2_4383	24
BK5BC1_2_5477	24
BK5BC1_2_5572	24
BK5BC1_2_6341	24
BK5BC1_2_6531	24
BK5BC1_2_6805	24
BK5BC1_2_7374	24
BK5BC1_2_8611	24
BK5BC1_2_9621	24
BK5BC1_2_10164	24
BK5BC1_2_11450	24
BK5BC1_3_28	24
BK5BC1_3_1534	24
BK5BC1_3_2163	24
BK5BC1_3_2700	24
BK5BC1_3_3555	24
BK5BC1_3_3798	24
BK5BC1_3_4407	24
BK5BC1_3_4809	24
BK5BC1_3_4906	24
BK5BC1_3_5032	24
BK5BC1_3_5371	24
BK5BC1_3_5388	24
BK5BC1_3_5708	24
BK5BC1_3_6369	24
BK5BC1_3_6469	24
BK5BC1_3_6487	24
BK5BC1_3_6657	24
BK5BC1_3_6696	24
BK5BC1_3_6745	24
BK5BC1_3_6799	24
BK5BC1_3_6824	24
BK5BC1_3_6863	24
BK5BC1_3_6933	24
BK5BC1_3_7089	24
BK5BC1_3_7098	24
BK5BC1_3_7120	24
BK5BC1_3_7224	24
BK5BC1_3_7384	24
BK5BC1_3_7938	24
BK5BC1_3_8021	24
BK5BC1_5_30	24
BK5BC1_5_2563	24
BK5SA1_1_27	24
BK5SA1_1_1612	24
BK5SA1_1_3088	24
BK5SA1_1_3786	24
BK5SA1_1_4791	24
BK5SA1_1_5481	24
BK5SA1_1_5577	24
BK5SA1_1_6082	24
BK5SA1_1_6311	24
BK5SA1_2_26	24
BK5SA1_2_348	24
BK5SA1_2_1314	24
BK5SA1_2_1440	24
BK5SA1_2_2065	24
BK5SA1_2_2137	24
BK5SA1_2_2269	24
BK5SA1_2_2724	24
BK5SA1_2_3243	24
BK5SA1_2_3456	24
BK5SA1_2_3554	24
BK5SA1_2_3647	24
BK5SA1_2_3801	24
BK5SA1_2_3832	24
BK5SA1_2_4067	24
BK5SA1_2_4431	24
BK5SA1_2_4594	24
BK5SA1_2_4716	24
BK5SA1_3_28	24
BK5SA1_3_450	24
BK5SA1_3_2120	24
BK5SA1_3_2385	24
BK5SA1_3_3037	24
BK5SA1_3_3817	24
BK5SA1_3_4070	24
BK5SA1_3_4644	24
BK5SA1_3_5055	24
BK5SA1_3_5085	24
BK5SA1_3_5366	24
BK5SA1_3_6210	24
BK5SA1_3_6220	24
BK5SA1_3_6229	24
BK5SA1_3_6516	24
BK5SA1_3_6611	24
BK5SA1_3_6997	24
BK5SA1_3_7073	24
BK5SA1_3_7188	24
BK5SA1_3_7215	24
BK5SA1_3_7317	24
BK5SA1_3_7725	24
BK5SA1_3_7833	24
BK5SA1_3_7945	24
BK5SA1_3_8025	24
BK5SA1_3_8307	24
BK5SA1_3_8887	24
BK5SA1_3_8933	24
BK5SA1_3_8982	24
BK5SA1_3_9004	24
BK5SA1_3_9152	24
BK5SA1_3_9353	24
BK5SA1_3_9486	24
BK5SA1_3_9859	24
BK5SA1_3_9876	24
BK5SA1_3_10227	24
BK5SA1_3_10429	24
BK5SA1_3_10553	24
BK5SA1_3_10706	24
BK5SA1_3_10796	24
BK5SA1_4_29	24
BK5SA1_4_377	24
BK5SA1_4_1786	24
BK5SA1_4_2205	24
BK5SA1_4_2615	24
BK5SA1_4_2712	24
BK5SA1_4_2866	24
BK5SA1_4_3295	24
BK5SA1_4_3697	24
BK5SA1_4_4045	24
BK5SA1_4_4502	24
BK5SA1_4_4834	24
BK5SA1_4_5439	24
BK5SA1_4_5647	24
BK5SA1_4_5653	24
BK5SA1_4_6437	24
BK5SA1_4_6613	24
BK5SA1_5_30	24
BK5SA1_5_446	24
BK5SA1_5_1524	24
BK5SA1_5_2406	24
BK5SA1_5_2696	24
BK5SA1_5_3526	24
BK5SA1_5_3668	24
BK5SA1_5_4508	24
BK5SA1_5_4563	24
BK5SA1_5_4878	24
BK5SA1_5_5606	24
BK5SA1_5_5611	24
BK5SA1_5_6326	24
BK5SA1_5_6424	24
BK5SA1_5_6527	24
BK5SA1_5_6718	24
BK5SA1_5_7279	24
BK5SA1_5_7530	24
BK5SA1_5_8856	24
BK5SA1_5_8902	24
BK5SA1_5_9029	24
BK5SA1_5_9495	24
BK5SA1_5_10469	24
BK5SA1_5_10949	24
BK5SA1_5_11149	24
BK5SA1_5_11247	24
BK5SA1_5_11558	24
BK5SA1_5_11584	24
BK5SA1_5_11658	24
BK5SA1_5_11693	24
BK5SA1_5_11786	24
BK5SA1_5_11868	24
BK5SA1_5_12110	24
BK5SA1_5_12823	24
BK5SA1_5_12960	24
BK5SA1_5_13182	24
BK5SA1_5_13983	24
BK5SA1_5_14202	24
BK5SB1_1_29	24
BK5SB1_1_1739	24
BK5SB1_1_2583	24
BK5SB1_1_3362	24
BK5SB1_1_3572	24
BK5SB1_1_3745	24
BK5SB1_1_4656	24
BK5SB1_1_5519	24
BK5SB1_1_5724	24
BK5SB1_1_6025	24
BK5SB1_1_6236	24
BK5SB1_1_8508	24
BK5SB1_1_8604	24
BK5SB1_1_9312	24
BK5SB1_1_9723	24
BK5SB1_1_10878	24
BK5SB1_1_11172	24
BK5SB1_1_11740	24
BK5SB1_1_13003	24
BK5SB1_2_28	24
BK5SB1_2_1815	24
BK5SB1_2_2632	24
BK5SB1_2_2638	24
BK5SB1_2_2888	24
BK5SB1_2_2954	24
BK5SB1_2_2988	24
BK5SB1_2_3051	24
BK5SB1_2_3297	24
BK5SB1_2_3321	24
BK5SB1_2_3513	24
BK5SB1_2_3620	24
BK5SB1_2_3632	24
BK5SB1_2_4057	24
BK5SB1_2_4271	24
BK5SB1_2_4720	24
BK5SB1_2_4996	24
BK5SB1_2_5110	24
BK5SB1_2_5572	24
BK5SB1_2_5674	24
BK5SB1_2_5749	24
BK5SB1_2_6058	24
BK5SB1_2_6120	24
BK5SB1_2_6203	24
BK5SB1_2_6372	24
BK5SB1_2_6421	24
BK5SB1_3_28	24
BK5SB1_3_2287	24
BK5SB1_3_3228	24
BK5SB1_3_3548	24
BK5SB1_3_3741	24
BK5SB1_3_5161	24
BK5SB1_3_5248	24
BK5SB1_3_6636	24
BK5SB1_3_6776	24
BK5SB1_3_7271	24
BK5SB1_3_7609	24
BK5SB1_4_30	24
BK5SB1_4_2204	24
BK5SB1_4_3433	24
BK5SB1_4_3645	24
BK5SB1_4_4088	24
BK5SB1_4_4581	24
BK5SB1_4_4587	24
BK5SB1_4_5239	24
BK5SB1_4_5938	24
BK5SB1_4_6604	24
BK5SB1_4_6636	24
BK5SB1_4_6822	24
BK5SB1_4_7081	24
[truncated: 33,299 more rows]
