# Supplementary material for: A novel taxonomic database for eukaryotic mitochondrial cytochrome oxidase subunit I gene (eKOI), with a focus on protists diversity
Source: Database (Oxford). 2025 Sep 24;2025:baaf057. doi: 10.1093/database/baaf057 (PMC12462617; doi:10.1093/database/baaf057)
Supplement: baaf057_Supplemental_File [file baaf057_supplemental_file.zip › 3_ASV_metabarcoding/Percolozoa.fasta]

>Bahamas03__000454869
tctatcatctttacaatctcattcaggtgcatctgtagatttaatgatctttagtttccacttagtaggaattggatcaattgtagcagcaattaactttatttgtacaattttttactataaaaatgaagctatgtttaataaagacttacctttatttgtatggtcagtagcagtaacatcttttttagtaattgtagcaattccagtactagcagcagctattactttattattatttgatagaaattttaacacttctttttatgacccagtaggaggaggagatgttgtattatatcaacatttattt
>Bahamas07__000911341
attatcttcattacaatcccactcaggagcaagtgtagacttaatgatttttagttttcacttagtaggtatcggatcaatcgtagcagctattaattttatttgtacaattttttattataaaaacgaagctatgtttaataaagatttaccactattcgtttggtcagtagcagttacttcatttttagtaattgtagcaattccagtattagcagcagctattacattgttactatttgatcgtaattttaatacttcattctatgacccagtaggaggaggagatgtagtattatatcaacatttattt
>Bahamas13__000911341
attatcttcattacaatcccactcaggagcaagtgtagacttaatgatttttagttttcacttagtaggtatcggatcaatcgtagcagctattaattttatttgtacaattttttattataaaaacgaagctatgtttaataaagatttaccactattcgtttggtcagtagcagttacttcatttttagtaattgtagcaattccagtattagcagcagctattacattgttactatttgatcgtaattttaatacttcattctatgacccagtaggaggaggagatgtagtattatatcaacatttattt
>BK1BA1_2_1163
tttatcttcattacaatcacactcaggaccaagtgtagacttaatgatttttagttttcacttagtagggattggatcaatagtagcaggtattaattttatctgtactattttttattataaaaacgaagcaatgtttaataaagatttaccattgttcgtatggtcagttgcaattacttcttttttagtaattgtagctattcctgtattagcagcagctattacattattattatttgatagaaattttaatacttcattctatgatccagtaggaggaggagatgtagtattatatcaacatcttttc
>BK1BA1_2_4168
attatcttctctacaatctcactcaggttcaagtgtagatttaatgatatttagctttcatttagtaggtatcggttcaataatagcagctataaattttatatgtactattttttattataaaaatgaagcaatgtttaataaagacctgcccttattcgtatggtcggtagcaattacttcgtttttagtaatagtagcaataccagtgttagccgcagcaataacattattattattcgatagaaatttcaatacttctttctatgatccagtaggaggaggagatgtggttttataccaacatcttttt
>BK1BA1_3_990
tttatcttcattacaatcacactcaggaccaagtgtagacttaatgatttttagttttcacttagtagggattggatcaatagtagcaggtattaattttatctgtactattttttattataaaaacgaagcaatgtttaataaagatttaccattgttcgtatggtcagttgcaattacttcttttttagtaattgtagctattcctgtattagcagcagctattacattattattatttgatagaaattttaatacttcattctatgatccagtaggaggaggagatgtagtattatatcaacatcttttc
>BK1BA1_4_1557
attatcttctctacaatctcactcaggttcaagtgtagatttaatgatatttagctttcatttagtaggtatcggttcaataatagcagctataaattttatatgtactattttttattataaaaatgaagcaatgtttaataaagacctgcccttattcgtatggtcggtagcaattacttcgtttttagtaatagtagcaataccagtgttagccgcagcaataacattattattattcgatagaaatttcaatacttctttctatgatccagtaggaggaggagatgtggttttataccaacatcttttt
>BK1SC1_3_2708
attatcttctttacaatctcattcaggagctagtgtagatttaatgattttcagtttccatttagtaggtattggatcaattgtagcagctattaattttatctgtacaattttttattataaaaatgaagctatgtttaataaagatttaccattatttgtatggtctgtagcagttacttcttttttagtaattgtagctattccagtattagcagcagctattacttcattattatttgatcgtaatttcaatacttctttttatgacccagtaggaggaggagatgttgtattatatcaacatttattt
>BK2BB1_1_157
attatcttctctacaatctcactcaggttcaagtgtagatttaatgatatttagctttcatttagtaggtattggttcaataatagcagctataaattttatatgtactattttttattataaaaatgaagcaatgtttaataaggacctgcccttattcgtatggtcggtagcaattacttcgtttttagtaatagtagcaataccagtgttagccgcagcaataacattattattattcgatagaaatttcaatacttctttctatgctccagtaggaggaggagatgtgattttataccaacatcttttt
>BK2BB1_2_148
attatcttctctacaatctcactcaggttcaagtgtagatttaatgatatttagctttcatttagtaggtattggttcaataatagcagctataaattttatatgtactattttttattataaaaatgaagcaatgtttaataaggacctgcccttattcgtatggtcggtagcaattacttcgtttttagtaatagtagcaataccagtgttagccgcagcaataacattattattattcgatagaaatttcaatacttctttctatgctccagtaggaggaggagatgtgattttataccaacatcttttt
>BK2SA1_4_1324
tttatcttcattacaatcacactcaggaccaagtgtagacttaatgatttttagttttcacttagtagggattggatcaatagtagcaggtattaattttatctgtactattttttattataaaaacgaagcaatgtttaataaagatttaccattgttcgtatggtcagttgcaattacttcttttttagtaattgtagctattcctgtattagcagcagctattacattattattatttgatagaaattttaatacttcattctatgatccagtaggaggaggagatgtagtattatatcaacatcttttc
>BK3BA1_1_178
attatcttctctacaatctcactcaggttcaagtgtagatttaatgatatttagctttcatttagtaggtattggttcaataatagcagctataaattttatatgtactattttttattataaaaatgaagcaatgtttaataaggacctgcccttattcgtatggtcggtagcaattacttcgtttttagtaatagtagcaataccagtgttagccgcagcaataacattattattattcgatagaaatttcaatacttctttctatgctccagtaggaggaggagatgtgattttataccaacatcttttt
>BK3BA1_1_2739
tttatcttctttacaatctcattcaggagcatcagtagatttaatgatttttagttttcatttagtaggaattggttctatcgtagcagcaattaattttatttgtacaattttttattataaaaatgaagcaatgtttaataaagatttacctttatttgtttggtcagtagcagttacttcttttttagtaattgtagcaattccagtattagcagcagctattactttattattatctgatagaaattttaatacatctttctatgacccagtaggaggaggagatgtagtattatatcaacatttattt
>BK3BA1_2_2816
tttatcttctttacaatctcattcaggagcatcagtagatttaatgatttttagttttcatttagtaggaattggttctatcgtagcagcaattaattttatttgtacaattttttattataaaaatgaagcaatgtttaataaagatttacctttatttgtttggtcagtagcagttacttcttttttagtaattgtagcaattccagtattagcagcagctattactttattattatctgatagaaattttaatacatctttctatgacccagtaggaggaggagatgtagtattatatcaacatttattt
>BK3BA1_3_1068
tttatcttcattacaatcacactcaggaccaagtgtagacttaatgatttttagttttcacttagtagggattggatcaatagtagcaggtattaattttatctgtactattttttattataaaaacgaagcaatgtttaataaagatttaccattgttcgtatggtcagttgcaattacttcttttttagtaattgtagctattcctgtattagcagcagctattacattattattatttgatagaaattttaatacttcattctatgatccagtaggaggaggagatgtagtattatatcaacatcttttc
>BK3BA1_3_3066
tttatcttctttacaatctcattcaggagcatcagtagatttaatgatttttagttttcatttagtaggaattggttctatcgtagcagcaattaattttatttgtacaattttttattataaaaatgaagcaatgtttaataaagatttacctttatttgtttggtcagtagcagttacttcttttttagtaattgtagcaattccagtattagcagcagctattactttattattatctgatagaaattttaatacatctttctatgacccagtaggaggaggagatgtagtattatatcaacatttattt
>BK3BA1_4_195
attatcttctctacaatctcactcaggttcaagtgtagatttaatgatatttagctttcatttagtaggtattggttcaataatagcagctataaattttatatgtactattttttattataaaaatgaagcaatgtttaataaggacctgcccttattcgtatggtcggtagcaattacttcgtttttagtaatagtagcaataccagtgttagccgcagcaataacattattattattcgatagaaatttcaatacttctttctatgctccagtaggaggaggagatgtgattttataccaacatcttttt
>BK3BA1_5_2924
attatcttctttacaatctcattcaggagcatctgtagatctaatgatttttagttttcacttagtaggtattggatcaattgtagcagctattaattttatttgtactattttctactataaaaatgaagctatgtttaataaagacttacctttatttgtatggtcagtagcagttacttcttttttagtaattgtagctattccagtattagcagcagcaattacattattattgtttgatcgtaattttaatacttcattctatgatccagtaggaggaggagatgtagtactataccaacatttattt
>BK3BA1_5_3783
attatcatccttacaatctcattcaggagcaagtgttgatttaatgatttttagttttcacttagtaggtattggatcaattatagcagctattaattttatttgtactattttttattataaaaatgaagcaatgtttaataaagacttaccattatttgtatggtcagtagctgtaacatctttcttagtaatcgtagcaatcccagtattagcagcagctattactttattgttatttgatcgtaattttaatacatcgttctatgacccagtaggaggaggagacgtagtattataccaacatttattt
>BK3BB1_1_1132
tttatcttcattacaatcacactcaggaccaagtgtagacttaatgatttttagttttcacttagtagggattggatcaatagtagcaggtattaattttatctgtactattttttattataaaaacgaagcaatgtttaataaagatttaccattgttcgtatggtcagttgcaattacttcttttttagtaattgtagctattcctgtattagcagcagctattacattattattatttgatagaaattttaatacttcattctatgatccagtaggaggaggagatgtagtattatatcaacatcttttc
>BK3BB1_1_1490
tttatcttctttacaatcccattcaggagcatcagtagatttaatgatttttagttttcatttagtaggaattggttctatcgtagcagcaattaattttatttgtacaattttttattataaaaatgaagcaatgtttaataaagatttacctttatttgtttggtcagtagcagttacttcttttttagtaattgtagcaattccagtattagcagcagctattactttattattatctgatagaaattttaatacatctttctatgacccagtaggaggaggagatgtagtattatatcaacatttattt
>BK3BB1_2_1269
tttatcttcattacaatcacactcaggaccaagtgtagacttaatgatttttagttttcacttagtagggattggatcaatagtagcaggtattaattttatctgtactattttttattataaaaacgaagcaatgtttaataaagatttaccattgttcgtatggtcagttgcaattacttcttttttagtaattgtagctattcctgtattagcagcagctattacattattattatttgatagaaattttaatacttcattctatgatccagtaggaggaggagatgtagtattatatcaacatcttttc
>BK3BB1_2_1726
tttatcttctttacaatcccattcaggagcatcagtagatttaatgatttttagttttcatttagtaggaattggttctatcgtagcagcaattaattttatttgtacaattttttattataaaaatgaagcaatgtttaataaagatttacctttatttgtttggtcagtagcagttacttcttttttagtaattgtagcaattccagtattagcagcagctattactttattattatctgatagaaattttaatacatctttctatgacccagtaggaggaggagatgtagtattatatcaacatttattt
>BK3BB1_3_1542
tttatcttcattacaatcacactcaggaccaagtgtagacttaatgatttttagttttcacttagtagggattggatcaatagtagcaggtattaattttatctgtactattttttattataaaaacgaagcaatgtttaataaagatttaccattgttcgtatggtcagttgcaattacttcttttttagtaattgtagctattcctgtattagcagcagctattacattattattatttgatagaaattttaatacttcattctatgatccagtaggaggaggagatgtagtattatatcaacatcttttc
>BK3BB1_4_1273
tttatcttcattacaatcacactcaggaccaagtgtagacttaatgatttttagttttcacttagtagggattggatcaatagtagcaggtattaattttatctgtactattttttattataaaaacgaagcaatgtttaataaagatttaccattgttcgtatggtcagttgcaattacttcttttttagtaattgtagctattcctgtattagcagcagctattacattattattatttgatagaaattttaatacttcattctatgatccagtaggaggaggagatgtagtattatatcaacatcttttc
>BK3BB1_5_2040
tttatcttctttacaatcccattcaggagcatcagtagatttaatgatttttagttttcatttagtaggaattggttctatcgtagcagcaattaattttatttgtacaattttttattataaaaatgaagcaatgtttaataaagatttacctttatttgtttggtcagtagcagttacttcttttttagtaattgtagcaattccagtattagcagcagctattactttattattatctgatagaaattttaatacatctttctatgacccagtaggaggaggagatgtagtattatatcaacatttattt
>BK3BC1_2_1449
tttatcttcattacaatcacactcaggaccaagtgtagacttaatgatttttagttttcacttagtagggattggatcaatagtagcaggtattaattttatctgtactattttttattataaaaacgaagcaatgtttaataaagatttaccattgttcgtatggtcagttgcaattacttcttttttagtaattgtagctattcctgtattagcagcagctattacattattattatttgatagaaattttaatacttcattctatgatccagtaggaggaggagatgtagtattatatcaacatcttttc
>BK3BC1_2_4330
tttatcttctttacagtctcactcaggagcatcagtagatttaatgatttttagttttcatttagtaggaattggttctattgtagcagcaattaattttatttgtactatcttctattatagaaatgaagcaatgtttaataaggatttacctctatttgtttggtcagtagcagttacatcttttttagtaattgtagcaattccagtattagcagcagctactactttattattatttgatagaaattttaatacatctttctatgacccagtaggaggaggagatgtagtattatatcaacatttattt
>BK3BC1_3_1127
tttatcttcattacaatcacactcaggaccaagtgtagacttaatgatttttagttttcacttagtagggattggatcaatagtagcaggtattaattttatctgtactattttttattataaaaacgaagcaatgtttaataaagatttaccattgttcgtatggtcagttgcaattacttcttttttagtaattgtagctattcctgtattagcagcagctattacattattattatttgatagaaattttaatacttcattctatgatccagtaggaggaggagatgtagtattatatcaacatcttttc
>BK3BC1_5_218
attatcttctctacaatctcactcaggttcaagtgtagatttaatgatatttagctttcatttagtaggtattggttcaataatagcagctataaattttatatgtactattttttattataaaaatgaagcaatgtttaataaggacctgcccttattcgtatggtcggtagcaattacttcgtttttagtaatagtagcaataccagtgttagccgcagcaataacattattattattcgatagaaatttcaatacttctttctatgctccagtaggaggaggagatgtgattttataccaacatcttttt
>BK3SA1_4_1656
tttatcttctttacaatcccattcaggagcatcagtagatttaatgatttttagttttcatttagtaggaattggttctatcgtagcagcaattaattttatttgtacaattttttattataaaaatgaagcaatgtttaataaagatttacctttatttgtttggtcagtagcagttacttcttttttagtaattgtagcaattccagtattagcagcagctattactttattattatctgatagaaattttaatacatctttctatgacccagtaggaggaggagatgtagtattatatcaacatttattt
>BK3SA1_5_2519
attatcatccttacaatctcattcaggagcaagtgttgatttaatgatttttagttttcacttagtaggtattggatcaattatagcagctattaattttatttgtactattttttattataaaaatgaagcaatgtttaataaagacttaccattatttgtatggtcagtagctgtaacatctttcttagtaatcgtagcaatcccagtattagcagcagctattactttattgttatttgatcgtaattttaatacatcgttctatgacccagtaggaggaggagacgtagtattataccaacatttattt
>BK3SB1_3_202
attatcttctctacaatctcactcaggttcaagtgtagatttaatgatatttagctttcatttagtaggtattggttcaataatagcagctataaattttatatgtactattttttattataaaaatgaagcaatgtttaataaggacctgcccttattcgtatggtcggtagcaattacttcgtttttagtaatagtagcaataccagtgttagccgcagcaataacattattattattcgatagaaatttcaatacttctttctatgctccagtaggaggaggagatgtgattttataccaacatcttttt
>BK3SB1_3_5886
attatcttctctacaatctcactcaggttcaagtgtagatttaatgatatttagctttcatttagtaggtattggttcaataatagcagctataaattttatatgtactattttttattataaaaatgaagcaatgtttaataaggacctgcccttattcgtatggtcggtagcaattacttcgtttttagtaatagtagcaataccagtgttagccgcagcaataacattattattattcgatagaaatttcaatacttctttctatgctccagtaggaggaggagatgtgattttataccaacatctttt
>BK3SC1_1_1662
tttatcttctttacaatcccattcaggagcatcagtagatttaatgatttttagttttcatttagtaggaattggttctatcgtagcagcaattaattttatttgtacaattttttattataaaaatgaagcaatgtttaataaagatttacctttatttgtttggtcagtagcagttacttcttttttagtaattgtagcaattccagtattagcagcagctattactttattattatctgatagaaattttaatacatctttctatgacccagtaggaggaggagatgtagtattatatcaacatttattt
>BK3SC1_1_5036
attatcttctctacaatctcactcaggttcaagtgtagatttaatgatatttagctttcatttagtaggtatcggttcaataatagcagctataaattttatatgtactattttttattataaaaatgaagcaatgtttaataaagacctgcccttattcgtatggtcggtagcaattacttcgtttttagtaatagtagcaataccagtgttagccgcagcaataacattattattattcgatagaaatttcaatacttctttctatgatccagtaggaggaggagatgtggttttataccaacatcttttt
>BK3SC1_3_2810
attatcttctctacaatctcactcaggttcaagtgtagatttaatgatatttagctttcatttagtaggtatcggttcaataatagcagctataaattttatatgtactattttttattataaaaatgaagcaatgtttaataaagacctgcccttattcgtatggtcggtagcaattacttcgtttttagtaatagtagcaataccagtgttagccgcagcaataacattattattattcgatagaaatttcaatacttctttctatgatccagtaggaggaggagatgtggttttataccaacatcttttt
>BK3SC1_5_732
tttatcttcattacaatcacactcaggaccaagtgtagacttaatgatttttagttttcacttagtagggattggatcaatagtagcaggtattaattttatctgtactattttttattataaaaacgaagcaatgtttaataaagatttaccattgttcgtatggtcagttgcaattacttcttttttagtaattgtagctattcctgtattagcagcagctattacattattattatttgatagaaattttaatacttcattctatgatccagtaggaggaggagatgtagtattatatcaacatcttttc
>BK3SC1_5_1835
attatcttctctacaatctcactcaggttcaagtgtagatttaatgatatttagctttcatttagtaggtatcggttcaataatagcagctataaattttatatgtactattttttattataaaaatgaagcaatgtttaataaagacctgcccttattcgtatggtcggtagcaattacttcgtttttagtaatagtagcaataccagtgttagccgcagcaataacattattattattcgatagaaatttcaatacttctttctatgatccagtaggaggaggagatgtggttttataccaacatcttttt
>BK4BA1_5_4043
attatcttctctacaatctcactcaggttcaagtgtagatttaatgatatttagctttcatttagtaggtatcggttcaataatagcagctataaattttatatgtactattttttattataaaaatgaagcaatgtttaataaagacctgcccttattcgtatggtcggtagcaattacttcgtttttagtaatagtagcaataccagtgttagccgcagcaataacattattattattcgatagaaatttcaatacttctttctatgatccagtaggaggaggagatgtggttttataccaacatcttttt
>BK4BB1_1_220
attatcttctctacaatctcactcaggttcaagtgtagatttaatgatatttagctttcatttagtaggtattggttcaataatagcagctataaattttatatgtactattttttattataaaaatgaagcaatgtttaataaggacctgcccttattcgtatggtcggtagcaattacttcgtttttagtaatagtagcaataccagtgttagccgcagcaataacattattattattcgatagaaatttcaatacttctttctatgctccagtaggaggaggagatgtgattttataccaacatcttttt
>BK4BB1_1_1737
tttatcttcattacaatcacactcaggaccaagtgtagacttaatgatttttagttttcacttagtagggattggatcaatagtagcaggtattaattttatctgtactattttttattataaaaacgaagcaatgtttaataaagatttaccattgttcgtatggtcagttgcaattacttcttttttagtaattgtagctattcctgtattagcagcagctattacattattattatttgatagaaattttaatacttcattctatgatccagtaggaggaggagatgtagtattatatcaacatcttttc
>BK4BB1_1_3638
attatcttctctacaatctcactcaggttcaagtgtagatttaatgatatttagctttcatttagtaggtattggttcaataatagcagctataaattttatatgtactattttttattataaaaatgaagcaatgtttaataaggacctgcccttattcgtatggtcggtagcaattacttcgtttttagtaatagtagcaataccagtgttagccgcagcaataacattattattattcgatagaaatttcaatacttctttctatgctccagtaggaggaggagatgtgattttataccaacatcttttc
>BK4BB1_1_7779
attatcttctctacaatctcactcaggttcaagtgtagatttaatgatatttagctttcatttagtaggtattggttcaataatagcagctataaattttatatgtactattttttattataaaaatgaagcaatgtttaataaggacctgcccttattcgtatggtcggtagcaattacttcgtttttagtaatagtagcaataccagtgttagccgcagcaataacattattattattcgatagaaatttcaatacttctttctatgctccagtaggaggaggagatgtgattttataccaacatctttt
>BK4BB1_2_192
attatcttctctacaatctcactcaggttcaagtgtagatttaatgatatttagctttcatttagtaggtattggttcaataatagcagctataaattttatatgtactattttttattataaaaatgaagcaatgtttaataaggacctgcccttattcgtatggtcggtagcaattacttcgtttttagtaatagtagcaataccagtgttagccgcagcaataacattattattattcgatagaaatttcaatacttctttctatgctccagtaggaggaggagatgtgattttataccaacatcttttt
>BK4BB1_2_1112
tttatcttcattacaatcacactcaggaccaagtgtagacttaatgatttttagttttcacttagtagggattggatcaatagtagcaggtattaattttatctgtactattttttattataaaaacgaagcaatgtttaataaagatttaccattgttcgtatggtcagttgcaattacttcttttttagtaattgtagctattcctgtattagcagcagctattacattattattatttgatagaaattttaatacttcattctatgatccagtaggaggaggagatgtagtattatatcaacatcttttc
>BK4BB1_2_1956
attatcttctctacaatctcactcaggttcaagtgtagatttaatgatatttagctttcatttagtaggtattggttcaataatagcagctataaattttatatgtactattttttattataaaaatgaagcaatgtttaataaggacctgcccttattcgtatggtcggtagcaattacttcgtttttagtaatagtagcaataccagtgttagccgcagcaataacattattattattcgatagaaatttcaatacttctttctatgctccagtaggaggaggagatgtgattttataccaacatcttttc
>BK4BB1_2_3542
attatcttctctacaatctcactcaggttcaagtgtagatttaatgatatttagctttcatttagtaggtattggttcaataatagcagctataaattttatatgtactattttttattataaaaatgaagcaatgtttaataaggacctgcccttattcgtatggtcggtagcaattacttcgtttttagtaatagtagcaataccagtgttagccgcagcaataacattattattattcgatagaaatttcaatacttctttctatgctccagtaggaggaggagatgtgattttataccaacatctttt
>BK4BB1_3_252
attatcttctctacaatctcactcaggttcaagtgtagatttaatgatatttagctttcatttagtaggtattggttcaataatagcagctataaattttatatgtactattttttattataaaaatgaagcaatgtttaataaggacctgcccttattcgtatggtcggtagcaattacttcgtttttagtaatagtagcaataccagtgttagccgcagcaataacattattattattcgatagaaatttcaatacttctttctatgctccagtaggaggaggagatgtgattttataccaacatcttttt
>BK4BB1_3_2216
tttatcttcattacaatcacactcaggaccaagtgtagacttaatgatttttagttttcacttagtagggattggatcaatagtagcaggtattaattttatctgtactattttttattataaaaacgaagcaatgtttaataaagatttaccattgttcgtatggtcagttgcaattacttcttttttagtaattgtagctattcctgtattagcagcagctattacattattattatttgatagaaattttaatacttcattctatgatccagtaggaggaggagatgtagtattatatcaacatcttttc
>BK4BB1_3_5192
attatcttctctacaatctcactcaggttcaagtgtagatttaatgatatttagctttcatttagtaggtattggttcaataatagcagctataaattttatatgtactattttttattataaaaatgaagcaatgtttaataaggacctgcccttattcgtatggtcggtagcaattacttcgtttttagtaatagtagcaataccagtgttagccgcagcaataacattattattattcgatagaaatttcaatacttctttctatgctccagtaggaggaggagatgtgattttataccaacatcttttc
>BK4BB1_3_12992
attatcttctctacaatctcactcaggttcaagtgtagatttaatgatatttagctttcatttagtaggtattggttcaataatagcagctataaattttatatgtactattttttattataaaaatgaagcaatgtttaataaggacctgcccttattcgtatggtcggtagcaattacttcgtttttagtaatagtagcaataccagtgttagccgcagcaataacattattattattcgatagaaatttcaatacttctttctatgctccagtaggaggaggagatgtgattttataccaacatctttt
>BK4BB1_4_247
attatcttctctacaatctcactcaggttcaagtgtagatttaatgatatttagctttcatttagtaggtattggttcaataatagcagctataaattttatatgtactattttttattataaaaatgaagcaatgtttaataaggacctgcccttattcgtatggtcggtagcaattacttcgtttttagtaatagtagcaataccagtgttagccgcagcaataacattattattattcgatagaaatttcaatacttctttctatgctccagtaggaggaggagatgtgattttataccaacatcttttt
>BK4BB1_4_5156
attatcttctctacaatctcactcaggttcaagtgtagatttaatgatatttagctttcatttagtaggtattggttcaataatagcagctataaattttatatgtactattttttattataaaaatgaagcaatgtttaataaggacctgcccttattcgtatggtcggtagcaattacttcgtttttagtaatagtagcaataccagtgttagccgcagcaataacattattattattcgatagaaatttcaatacttctttctatgctccagtaggaggaggagatgtgattttataccaacatcttttc
>BK4BB1_4_12844
attatcttctctacaatctcactcaggttcaagtgtagatttaatgatatttagctttcatttagtaggtattggttcaataatagcagctataaattttatatgtactattttttattataaaaatgaagcaatgtttaataaggacctgcccttattcgtatggtcggtagcaattacttcgtttttagtaatagtagcaataccagtgttagccgcagcaataacattattattattcgatagaaatttcaatacttctttctatgctccagtaggaggaggagatgtgattttataccaacatctttt
>BK4BB1_5_244
attatcttctctacaatctcactcaggttcaagtgtagatttaatgatatttagctttcatttagtaggtattggttcaataatagcagctataaattttatatgtactattttttattataaaaatgaagcaatgtttaataaggacctgcccttattcgtatggtcggtagcaattacttcgtttttagtaatagtagcaataccagtgttagccgcagcaataacattattattattcgatagaaatttcaatacttctttctatgctccagtaggaggaggagatgtgattttataccaacatcttttt
>BK4BB1_5_1859
tttatcttcattacaatcacactcaggaccaagtgtagacttaatgatttttagttttcacttagtagggattggatcaatagtagcaggtattaattttatctgtactattttttattataaaaacgaagcaatgtttaataaagatttaccattgttcgtatggtcagttgcaattacttcttttttagtaattgtagctattcctgtattagcagcagctattacattattattatttgatagaaattttaatacttcattctatgatccagtaggaggaggagatgtagtattatatcaacatcttttc
>BK4BB1_5_4150
attatcttctctacaatctcactcaggttcaagtgtagatttaatgatatttagctttcatttagtaggtattggttcaataatagcagctataaattttatatgtactattttttattataaaaatgaagcaatgtttaataaggacctgcccttattcgtatggtcggtagcaattacttcgtttttagtaatagtagcaataccagtgttagccgcagcaataacattattattattcgatagaaatttcaatacttctttctatgctccagtaggaggaggagatgtgattttataccaacatcttttc
>BK4BB1_5_9428
attatcttctctacaatctcactcaggttcaagtgtagatttaatgatatttagctttcatttagtaggtattggttcaataatagcagctataaattttatatgtactattttttattataaaaatgaagcaatgtttaataaggacctgcccttattcgtatggtcggtagcaattacttcgtttttagtaatagtagcaataccagtgttagccgcagcaataacattattattattcgatagaaatttcaatacttctttctatgctccagtaggaggaggagatgtgattttataccaacatctttt
>BK4BC1_1_251
attatcttctctacaatctcactcaggttcaagtgtagatttaatgatatttagctttcatttagtaggtattggttcaataatagcagctataaattttatatgtactattttttattataaaaatgaagcaatgtttaataaggacctgcccttattcgtatggtcggtagcaattacttcgtttttagtaatagtagcaataccagtgttagccgcagcaataacattattattattcgatagaaatttcaatacttctttctatgctccagtaggaggaggagatgtgattttataccaacatcttttt
>BK4BC1_1_2176
tttatcttcattacaatcacactcaggaccaagtgtagacttaatgatttttagttttcacttagtagggattggatcaatagtagcaggtattaattttatctgtactattttttattataaaaacgaagcaatgtttaataaagatttaccattgttcgtatggtcagttgcaattacttcttttttagtaattgtagctattcctgtattagcagcagctattacattattattatttgatagaaattttaatacttcattctatgatccagtaggaggaggagatgtagtattatatcaacatcttttc
>BK4BC1_1_8499
attatcttctttacaatctcattcaggagcatctgtagatttaatgatttttagttttcacttagtaggtattggatcaattgtagcagctattaattttatttgtactattttctactataaaaatgaagctatgtttaataaagacttacctttatttgtatggtcagtagcagttacttcttttttagtaattgtagctattccagtattagcagcagcaattacattattattgtttgatcgtaattttaatacttcattctatgatccagtaggaggaggagatgtagtactataccaacatttattt
>BK4BC1_1_12660
attatcttctctacaatctcactcaggttcaagtgtagatttaatgatatttagctttcatttagtaggtattggttcaataatagcagctataaattttatatgtactattttttattataaaaatgaagcaatgtttaataaggacctgcccttattcgtatggtcggtagcaattacttcgtttttagtaatagtagcaataccagtgttagccgcagcaataacattattattattcgatagaaatttcaatacttctttctatgctccagtaggaggaggagatgtgattttataccaacatctttt
>BK4BC1_2_235
attatcttctctacaatctcactcaggttcaagtgtagatttaatgatatttagctttcatttagtaggtattggttcaataatagcagctataaattttatatgtactattttttattataaaaatgaagcaatgtttaataaggacctgcccttattcgtatggtcggtagcaattacttcgtttttagtaatagtagcaataccagtgttagccgcagcaataacattattattattcgatagaaatttcaatacttctttctatgctccagtaggaggaggagatgtgattttataccaacatcttttt
>BK4BC1_2_1726
tttatcttcattacaatcacactcaggaccaagtgtagacttaatgatttttagttttcacttagtagggattggatcaatagtagcaggtattaattttatctgtactattttttattataaaaacgaagcaatgtttaataaagatttaccattgttcgtatggtcagttgcaattacttcttttttagtaattgtagctattcctgtattagcagcagctattacattattattatttgatagaaattttaatacttcattctatgatccagtaggaggaggagatgtagtattatatcaacatcttttc
>BK4BC1_3_229
attatcttctctacaatctcactcaggttcaagtgtagatttaatgatatttagctttcatttagtaggtattggttcaataatagcagctataaattttatatgtactattttttattataaaaatgaagcaatgtttaataaggacctgcccttattcgtatggtcggtagcaattacttcgtttttagtaatagtagcaataccagtgttagccgcagcaataacattattattattcgatagaaatttcaatacttctttctatgctccagtaggaggaggagatgtgattttataccaacatcttttt
>BK4BC1_3_2503
tttatcttctttacaatcccattcaggagcatcagtagatttaatgatttttagttttcatttagtaggaattggttctatcgtagcagcaattaattttatttgtacaattttttattataaaaatgaagcaatgtttaataaagatttacctttatttgtttggtcagtagcagttacttcttttttagtaattgtagcaattccagtattagcagcagctattactttattattatctgatagaaattttaatacatctttctatgacccagtaggaggaggagatgtagtattatatcaacatttattt
>BK4BC1_3_3896
attatcttctctacaatctcactcaggttcaagtgtagatttaatgatatttagctttcatttagtaggtattggttcaataatagcagctataaattttatatgtactattttttattataaaaatgaagcaatgtttaataaggacctgcccttattcgtatggtcggtagcaattacttcgtttttagtaatagtagcaataccagtgttagccgcagcaataacattattattattcgatagaaatttcaatacttctttctatgctccagtaggaggaggagatgtgattttataccaacatcttttc
>BK4BC1_3_8872
attatcttctctacaatctcactcaggttcaagtgtagatttaatgatatttagctttcatttagtaggtattggttcaataatagcagctataaattttatatgtactattttttattataaaaatgaagcaatgtttaataaggacctgcccttattcgtatggtcggtagcaattacttcgtttttagtaatagtagcaataccagtgttagccgcagcaataacattattattattcgatagaaatttcaatacttctttctatgctccagtaggaggaggagatgtgattttataccaacatctttt
>BK4BC1_4_238
attatcttctctacaatctcactcaggttcaagtgtagatttaatgatatttagctttcatttagtaggtattggttcaataatagcagctataaattttatatgtactattttttattataaaaatgaagcaatgtttaataaggacctgcccttattcgtatggtcggtagcaattacttcgtttttagtaatagtagcaataccagtgttagccgcagcaataacattattattattcgatagaaatttcaatacttctttctatgctccagtaggaggaggagatgtgattttataccaacatcttttt
>BK4BC1_4_4481
attatcttctctacaatctcactcaggttcaagtgtagatttaatgatatttagctttcatttagtaggtattggttcaataatagcagctataaattttatatgtactattttttattataaaaatgaagcaatgtttaataaggacctgcccttattcgtatggtcggtagcaattacttcgtttttagtaatagtagcaataccagtgttagccgcagcaataacattattattattcgatagaaatttcaatacttctttctatgctccagtaggaggaggagatgtgattttataccaacatcttttc
>BK4BC1_4_10924
attatcttctctacaatctcactcaggttcaagtgtagatttaatgatatttagctttcatttagtaggtattggttcaataatagcagctataaattttatatgtactattttttattataaaaatgaagcaatgtttaataaggacctgcccttattcgtatggtcggtagcaattacttcgtttttagtaatagtagcaataccagtgttagccgcagcaataacattattattattcgatagaaatttcaatacttctttctatgctccagtaggaggaggagatgtgattttataccaacatctttt
>BK4BC1_5_1480
tttatcttcattacaatcacactcaggaccaagtgtagacttaatgatttttagttttcacttagtagggattggatcaatagtagcaggtattaattttatctgtactattttttattataaaaacgaagcaatgtttaataaagatttaccattgttcgtatggtcagttgcaattacttcttttttagtaattgtagctattcctgtattagcagcagctattacattattattatttgatagaaattttaatacttcattctatgatccagtaggaggaggagatgtagtattatatcaacatcttttc
>BK4SA1_3_200
attatcttctctacaatctcactcaggttcaagtgtagatttaatgatatttagctttcatttagtaggtattggttcaataatagcagctataaattttatatgtactattttttattataaaaatgaagcaatgtttaataaggacctgcccttattcgtatggtcggtagcaattacttcgtttttagtaatagtagcaataccagtgttagccgcagcaataacattattattattcgatagaaatttcaatacttctttctatgctccagtaggaggaggagatgtgattttataccaacatcttttt
>BK5BA1_1_1888
tttatcttcattacaatcacactcaggaccaagtgtagacttaatgatttttagttttcacttagtagggattggatcaatagtagcaggtattaattttatctgtactattttttattataaaaacgaagcaatgtttaataaagatttaccattgttcgtatggtcagttgcaattacttcttttttagtaattgtagctattcctgtattagcagcagctattacattattattatttgatagaaattttaatacttcattctatgatccagtaggaggaggagatgtagtattatatcaacatcttttc
>BK5BA1_3_7272
attatcttctttacaatctcattcaggagcatctgtagatttaatgatttttagttttcacttagtaggtattggatcaattgtagcagctattaattttatttgtactattttctactataaaaatgaagctatgttcaataaagacttacctttatttgtatggtcagtagcagttacttcttttttagtaattgtagctatcccagtattagcagcagcaattacattattattatttgatcgtaattttaatacttcattctatgatccagtaggaggaggagatgtagtactatatcaacatttattt
>BK5BB1_5_217
attatcttctctacaatctcactcaggttcaagtgtagatttaatgatatttagctttcatttagtaggtattggttcaataatagcagctataaattttatatgtactattttttattataaaaatgaagcaatgtttaataaggacctgcccttattcgtatggtcggtagcaattacttcgtttttagtaatagtagcaataccagtgttagccgcagcaataacattattattattcgatagaaatttcaatacttctttctatgctccagtaggaggaggagatgtgattttataccaacatcttttt
>BK5BC1_4_6514
attatcttctttacaatctcattcaggagcatctgtagatttaatgatttttagttttcacttagtaggtattggatcaattgtagcagctattaattttatttgtactattttctactataaaaatgaagctatgtttaataaagacttacctttatttgtatggtcagtagcagttacttcttttttagtaattgtagctattccagtattagcagcagcaattacattattattgtttgatcgtaattttaatacttcattctatgatccagtaggaggaggagatgtagtactataccaacatttattt
>BK5BC1_4_6614
attatcttctttacaatctcattcaggagcatctgtagatctaatgatttttagttttcacttagtaggtattggatcaattgtagcagctattaattttatttgtactattttctactataaaaatgaagctatgtttaataaagacttacctttatttgtatggtcagtagcagttacttcttttttagtaattgtagctattccagtattagcagcagcaattacattattattgtttgatcgtaattttaatacttcattctatgatccagtaggaggaggagatgtagtactataccaacatttattt
>BK5SA1_1_1635
tttatcttctttacaatcccattcaggagcatcagtagatttaatgatttttagttttcatttagtaggaattggttctatcgtagcagcaattaattttatttgtacaattttttattataaaaatgaagcaatgtttaataaagatttacctttatttgtttggtcagtagcagttacttcttttttagtaattgtagcaattccagtattagcagcagctattactttattattatctgatagaaattttaatacatctttctatgacccagtaggaggaggagatgtagtattatatcaacatttattt
>BK5SA1_2_3048
tttatcttctttacagtctcactcaggagcatcagtagatttaatgatttttagttttcatttagtaggaattggttctattgtagcagcaattaattttatttgtactatcttctattatagaaatgaagcaatgtttaataaggatttacctctatttgtttggtcagtagcagttacatcttttttagtaattgtagcaattccagtattagcagcagctactactttattattatttgatagaaattttaatacatctttctatgacccagtaggaggaggagatgtagtattatatcaacatttattt
>BK5SA1_3_227
attatcttctctacaatctcactcaggttcaagtgtagatttaatgatatttagctttcatttagtaggtattggttcaataatagcagctataaattttatatgtactattttttattataaaaatgaagcaatgtttaataaggacctgcccttattcgtatggtcggtagcaattacttcgtttttagtaatagtagcaataccagtgttagccgcagcaataacattattattattcgatagaaatttcaatacttctttctatgctccagtaggaggaggagatgtgattttataccaacatcttttt
>BK5SA1_4_4450
attatcttctttacaatctcattcaggagctagtgtagatttaatgattttcagtttccatttagtaggtattggatcaattgtagcagctattaattttatctgtacaattttttattataaaaatgaagctatgtttaataaagatttaccattatttgtatggtctgtagcagttacttcttttttagtaattgtagctattccagtattagcagcagctattacttcattattatttgatcgtaatttcaatacttctttttatgacccagtaggaggaggagatgttgtattatatcaacatttattt
>BK5SA1_5_7074
tttatcttctttacagtctcactcaggagcatcagtagatttaatgatttttagttttcatttagtaggaattggttctattgtagcagcaattaattttatttgtactatcttctattatagaaatgaagcaatgtttaataaggatttacctctatttgtttggtcagtagcagttacatcttttttagtaattgtagcaattccagtattagcagcagctactactttattattatttgatagaaattttaatacatctttctatgacccagtaggaggaggagatgtagtattatatcaacatttattt
>BK5SB1_1_6757
tttatcttctttacagtctcactcaggagcatcagtagatttaatgatttttagttttcatttagtaggaattggttctattgtagcagcaattaattttatttgtactatcttctattatagaaatgaagcaatgtttaataaggatttacctctatttgtttggtcagtagcagttacatcttttttagtaattgtagcaattccagtattagcagcagctactactttattattatttgatagaaattttaatacatctttctatgacccagtaggaggaggagatgtagtattatatcaacatttattt
>BK5SB1_2_205
attatcttctctacaatctcactcaggttcaagtgtagatttaatgatatttagctttcatttagtaggtattggttcaataatagcagctataaattttatatgtactattttttattataaaaatgaagcaatgtttaataaggacctgcccttattcgtatggtcggtagcaattacttcgtttttagtaatagtagcaataccagtgttagccgcagcaataacattattattattcgatagaaatttcaatacttctttctatgctccagtaggaggaggagatgtgattttataccaacatcttttt
>BK5SB1_3_5414
attatcttctttacaatctcattcaggagcatctgtagatctaatgatttttagttttcacttagtaggtattggatcaattgtagcagctattaattttatttgtactattttctactataaaaatgaagctatgtttaataaagacttacctttatttgtatggtcagtagcagttacttcttttttagtaattgtagctattccagtattagcagcagcaattacattattattgtttgatcgtaattttaatacttcattctatgatccagtaggaggaggagatgtagtactataccaacatttattt
>BK5SB1_4_5504
attatcttctttacaatctcattcaggagcatctgtagatctaatgatttttagttttcacttagtaggtattggatcaattgtagcagctattaattttatttgtactattttctactataaaaatgaagctatgtttaataaagacttacctttatttgtatggtcagtagcagttacttcttttttagtaattgtagctattccagtattagcagcagcaattacattattattgtttgatcgtaattttaatacttcattctatgatccagtaggaggaggagatgtagtactataccaacatttattt
>BK5SC1_1_1753
tttatcttcattacaatcacactcaggaccaagtgtagacttaatgatttttagttttcacttagtagggattggatcaatagtagcaggtattaattttatctgtactattttttattataaaaacgaagcaatgtttaataaagatttaccattgttcgtatggtcagttgcaattacttcttttttagtaattgtagctattcctgtattagcagcagctattacattattattatttgatagaaattttaatacttcattctatgatccagtaggaggaggagatgtagtattatatcaacatcttttc
>BK5SC1_1_9648
attatcttctctacaatctcactcaggttcaagtgtagatttaatgatatttagctttcatttagtaggtattggttcaataatagcagctataaattttatatgtactattttttattataaaaatgaagcaatgtttaataaggacctgcccttattcgtatggtcggtagcaattacttcgtttttagtaatagtagcaataccagtgttagccgcagcaataacattattattattcgatagaaatttcaatacttctttctatgctccagtaggaggaggagatgtgattttataccaacatctttt
>BK5SC1_3_1506
tttatcttcattacaatcacactcaggaccaagtgtagacttaatgatttttagttttcacttagtagggattggatcaatagtagcaggtattaattttatctgtactattttttattataaaaacgaagcaatgtttaataaagatttaccattgttcgtatggtcagttgcaattacttcttttttagtaattgtagctattcctgtattagcagcagctattacattattattatttgatagaaattttaatacttcattctatgatccagtaggaggaggagatgtagtattatatcaacatcttttc
>BK5SC1_3_7576
tttatcttcattacaatcacactcaggaccaagtgtagacttagtgatttttagttttcacttagtagggattggatcaatagtagcaggtattaattttatctgtactattttttattataaaaacgaagcaatgtttaataaagatttaccattgttcgtatggtcagttgcaattacttcttttttagtaattgtagctattcctgtattagcagcagctattacattattattatttgatagaaattttaatacttcattctatgatccagtaggaggaggagatgtagtattatatcaacatcttttc
>BK5SC1_4_1637
tttatcttcattacaatcacactcaggaccaagtgtagacttaatgatttttagttttcacttagtagggattggatcaatagtagcaggtattaattttatctgtactattttttattataaaaacgaagcaatgtttaataaagatttaccattgttcgtatggtcagttgcaattacttcttttttagtaattgtagctattcctgtattagcagcagctattacattattattatttgatagaaattttaatacttcattctatgatccagtaggaggaggagatgtagtattatatcaacatcttttc
>BK5SC1_5_237
attatcttctctacaatctcactcaggttcaagtgtagatttaatgatatttagctttcatttagtaggtattggttcaataatagcagctataaattttatatgtactattttttattataaaaatgaagcaatgtttaataaggacctgcccttattcgtatggtcggtagcaattacttcgtttttagtaatagtagcaataccagtgttagccgcagcaataacattattattattcgatagaaatttcaatacttctttctatgctccagtaggaggaggagatgtgattttataccaacatcttttt
>BK5SC1_5_4581
attatcttctctacaatctcactcaggttcaagtgtagatttaatgatatttagctttcatttagtaggtattggttcaataatagcagctataaattttatatgtactattttttattataaaaatgaagcaatgtttaataaggacctgcccttattcgtatggtcggtagcaattacttcgtttttagtaatagtagcaataccagtgttagccgcagcaataacattattattattcgatagaaatttcaatacttctttctatgctccagtaggaggaggagatgtgattttataccaacatcttttc
>BK5SC1_5_10201
attatcttctctacaatctcactcaggttcaagtgtagatttaatgatatttagctttcatttagtaggtatcggttcaataatagcagctataaattttatatgtactattttttattataaaaatgaagcaatgtttaataaagacctgcccttattcgtatggtcggtagcaattacttcgtttttagtaatagtagcaataccagtgttagccgcagcaataacattattattattcgatagaaatttcaatacttctttctatgatccagtaggaggaggagatgtggttttataccaacatcttttt
>BK5SC1_5_11903
attatcttctctacaatctcactcaggttcaagtgtagatttaatgatatttagctttcatttagtaggtattggttcaataatagcagctataaattttatatgtactattttttattataaaaatgaagcaatgtttaataaggacctgcccttattcgtatggtcggtagcaattacttcgtttttagtaatagtagcaataccagtgttagccgcagcaataacattattattattcgatagaaatttcaatacttctttctatgctccagtaggaggaggagatgtgattttataccaacatctttt
>BK6SA1_4_181
attatcttctctacaatctcactcaggttcaagtgtagatttaatgatatttagctttcatttagtaggtattggttcaataatagcagctataaattttatatgtactattttttattataaaaatgaagcaatgtttaataaggacctgcccttattcgtatggtcggtagcaattacttcgtttttagtaatagtagcaataccagtgttagccgcagcaataacattattattattcgatagaaatttcaatacttctttctatgctccagtaggaggaggagatgtgattttataccaacatcttttt
>BK6SA1_5_665
tttatcttcattacaatcacactcaggaccaagtgtagacttaatgatttttagttttcacttagtagggattggatcaatagtagcaggtattaattttatctgtactattttttattataaaaacgaagcaatgtttaataaagatttaccattgttcgtatggtcagttgcaattacttcttttttagtaattgtagctattcctgtattagcagcagctattacattattattatttgatagaaattttaatacttcattctatgatccagtaggaggaggagatgtagtattatatcaacatcttttc
>BK6SB1_1_1657
tttatcttctttacaatcccattcaggagcatcagtagatttaatgatttttagttttcatttagtaggaattggttctatcgtagcagcaattaattttatttgtacaattttttattataaaaatgaagcaatgtttaataaagatttacctttatttgtttggtcagtagcagttacttcttttttagtaattgtagcaattccagtattagcagcagctattactttattattatctgatagaaattttaatacatctttctatgacccagtaggaggaggagatgtagtattatatcaacatttattt
>BK6SB1_2_1465
tttatcttcattacaatcacactcaggaccaagtgtagacttaatgatttttagttttcacttagtagggattggatcaatagtagcaggtattaattttatctgtactattttttattataaaaacgaagcaatgtttaataaagatttaccattgttcgtatggtcagttgcaattacttcttttttagtaattgtagctattcctgtattagcagcagctattacattattattatttgatagaaattttaatacttcattctatgatccagtaggaggaggagatgtagtattatatcaacatcttttc
>BK6SB1_3_2544
tttatcttctttacaatcccattcaggagcatcagtagatttaatgatttttagttttcatttagtaggaattggttctatcgtagcagcaattaattttatttgtacaattttttattataaaaatgaagcaatgtttaataaagatttacctttatttgtttggtcagtagcagttacttcttttttagtaattgtagcaattccagtattagcagcagctattactttattattatctgatagaaattttaatacatctttctatgacccagtaggaggaggagatgtagtattatatcaacatttattt
>BK6SC1_1_1438
tttatcttcattacaatcacactcaggaccaagtgtagacttaatgatttttagttttcacttagtagggattggatcaatagtagcaggtattaattttatctgtactattttttattataaaaacgaagcaatgtttaataaagatttaccattgttcgtatggtcagttgcaattacttcttttttagtaattgtagctattcctgtattagcagcagctattacattattattatttgatagaaattttaatacttcattctatgatccagtaggaggaggagatgtagtattatatcaacatcttttc
>BK6SC1_4_1984
tttatcttctttacaatcccattcaggagcatcagtagatttaatgatttttagttttcatttagtaggaattggttctatcgtagcagcaattaattttatttgtacaattttttattataaaaatgaagcaatgtttaataaagatttacctttatttgtttggtcagtagcagttacttcttttttagtaattgtagcaattccagtattagcagcagctattactttattattatctgatagaaattttaatacatctttctatgacccagtaggaggaggagatgtagtattatatcaacatttattt
>BK7BA1_1_159
attatcttctctacaatctcactcaggttcaagtgtagatttaatgatatttagctttcatttagtaggtattggttcaataatagcagctataaattttatatgtactattttttattataaaaatgaagcaatgtttaataaggacctgcccttattcgtatggtcggtagcaattacttcgtttttagtaatagtagcaataccagtgttagccgcagcaataacattattattattcgatagaaatttcaatacttctttctatgctccagtaggaggaggagatgtgattttataccaacatcttttt
>BK7BA1_3_238
attatcttctctacaatctcactcaggttcaagtgtagatttaatgatatttagctttcatttagtaggtattggttcaataatagcagctataaattttatatgtactattttttattataaaaatgaagcaatgtttaataaggacctgcccttattcgtatggtcggtagcaattacttcgtttttagtaatagtagcaataccagtgttagccgcagcaataacattattattattcgatagaaatttcaatacttctttctatgctccagtaggaggaggagatgtgattttataccaacatcttttt
>BK7BA1_3_3575
attatcttctctacaatctcactcaggttcaagtgtagatttaatgatatttagctttcatttagtaggtattggttcaataatagcagctataaattttatatgtactattttttattataaaaatgaagcaatgtttaataaggacctgcccttattcgtatggtcggtagcaattacttcgtttttagtaatagtagcaataccagtgttagccgcagcaataacattattattattcgatagaaatttcaatacttctttctatgctccagtaggaggaggagatgtgattttataccaacatcttttc
>BK7BA1_4_233
attatcttctctacaatctcactcaggttcaagtgtagatttaatgatatttagctttcatttagtaggtattggttcaataatagcagctataaattttatatgtactattttttattataaaaatgaagcaatgtttaataaggacctgcccttattcgtatggtcggtagcaattacttcgtttttagtaatagtagcaataccagtgttagccgcagcaataacattattattattcgatagaaatttcaatacttctttctatgctccagtaggaggaggagatgtgattttataccaacatcttttt
>BK7BA1_4_1631
tttatcttcattacaatcacactcaggaccaagtgtagacttaatgatttttagttttcacttagtagggattggatcaatagtagcaggtattaattttatctgtactattttttattataaaaacgaagcaatgtttaataaagatttaccattgttcgtatggtcagttgcaattacttcttttttagtaattgtagctattcctgtattagcagcagctattacattattattatttgatagaaattttaatacttcattctatgatccagtaggaggaggagatgtagtattatatcaacatcttttc
>BK7BA1_4_5049
attatcttctttacaatctcattcaggagcatctgtagatctaatgatttttagttttcacttagtaggtattggatcaattgtagcagctattaattttatttgtactattttctactataaaaatgaagctatgtttaataaagacttacctttatttgtatggtcagtagcagttacttcttttttagtaattgtagctattccagtattagcagcagcaattacattattattgtttgatcgtaattttaatacttcattctatgatccagtaggaggaggagatgtagtactataccaacatttattt
>BK7BA1_5_226
attatcttctctacaatctcactcaggttcaagtgtagatttaatgatatttagctttcatttagtaggtattggttcaataatagcagctataaattttatatgtactattttttattataaaaatgaagcaatgtttaataaggacctgcccttattcgtatggtcggtagcaattacttcgtttttagtaatagtagcaataccagtgttagccgcagcaataacattattattattcgatagaaatttcaatacttctttctatgctccagtaggaggaggagatgtgattttataccaacatcttttt
>BK7BA1_5_1808
tttatcttcattacaatcacactcaggaccaagtgtagacttaatgatttttagttttcacttagtagggattggatcaatagtagcaggtattaattttatctgtactattttttattataaaaacgaagcaatgtttaataaagatttaccattgttcgtatggtcagttgcaattacttcttttttagtaattgtagctattcctgtattagcagcagctattacattattattatttgatagaaattttaatacttcattctatgatccagtaggaggaggagatgtagtattatatcaacatcttttc
>BK7BA1_5_3831
attatcttctctacaatctcactcaggttcaagtgtagatttaatgatatttagctttcatttagtaggtattggttcaataatagcagctataaattttatatgtactattttttattataaaaatgaagcaatgtttaataaggacctgcccttattcgtatggtcggtagcaattacttcgtttttagtaatagtagcaataccagtgttagccgcagcaataacattattattattcgatagaaatttcaatacttctttctatgctccagtaggaggaggagatgtgattttataccaacatcttttc
>BK7BA1_5_6001
tttatcttctttacaatctcattcaggagcatcagtagatttaatgatttttagttttcatttagtaggaattggttctatcgtagcagcaattaattttatttgtacaattttttattataaaaatgaagcaatgtttaataaagatttacctttatttgtttggtcagtagcagttacttcttttttagtaattgtagcaattccagtattagcagcagctattactttattattatctgatagaaattttaatacatctttctatgacccagtaggaggaggagatgtagtattatatcaacatttattt
>BK7BA1_5_8008
attatcttctctacaatctcactcaggttcaagtgtagatttaatgatatttagctttcatttagtaggtattggttcaataatagcagctataaattttatatgtactattttttattataaaaatgaagcaatgtttaataaggacctgcccttattcgtatggtcggtagcaattacttcgtttttagtaatagtagcaataccagtgttagccgcagcaataacattattattattcgatagaaatttcaatacttctttctatgctccagtaggaggaggagatgtgattttataccaacatctttt
>BK7BB1_2_236
attatcttctctacaatctcactcaggttcaagtgtagatttaatgatatttagctttcatttagtaggtattggttcaataatagcagctataaattttatatgtactattttttattataaaaatgaagcaatgtttaataaggacctgcccttattcgtatggtcggtagcaattacttcgtttttagtaatagtagcaataccagtgttagccgcagcaataacattattattattcgatagaaatttcaatacttctttctatgctccagtaggaggaggagatgtgattttataccaacatcttttt
>BK7BB1_2_1653
tttatcttcattacaatcacactcaggaccaagtgtagacttaatgatttttagttttcacttagtagggattggatcaatagtagcaggtattaattttatctgtactattttttattataaaaacgaagcaatgtttaataaagatttaccattgttcgtatggtcagttgcaattacttcttttttagtaattgtagctattcctgtattagcagcagctattacattattattatttgatagaaattttaatacttcattctatgatccagtaggaggaggagatgtagtattatatcaacatcttttc
>BK7BB1_2_3353
attatcttctctacaatctcactcaggttcaagtgtagatttaatgatatttagctttcatttagtaggtattggttcaataatagcagctataaattttatatgtactattttttattataaaaatgaagcaatgtttaataaggacctgcccttattcgtatggtcggtagcaattacttcgtttttagtaatagtagcaataccagtgttagccgcagcaataacattattattattcgatagaaatttcaatacttctttctatgctccagtaggaggaggagatgtgattttataccaacatcttttc
>BK7BB1_3_3402
attatcttctttacaatctcattcaggagctagtgtagatttaatgattttcagtttccatttagtaggtattggatcaattgtagcagctattaattttatctgtacaattttttattataaaaatgaagctatgtttaataaagatttaccattatttgtatggtctgtagcagttacttcttttttagtaattgtagctattccagtattagcagcagctattacttcattattatttgatcgtaatttcaatacttctttttatgacccagtaggaggaggagatgttgtattatatcaacatttattt
>BK7BB1_4_233
attatcttctctacaatctcactcaggttcaagtgtagatttaatgatatttagctttcatttagtaggtattggttcaataatagcagctataaattttatatgtactattttttattataaaaatgaagcaatgtttaataaggacctgcccttattcgtatggtcggtagcaattacttcgtttttagtaatagtagcaataccagtgttagccgcagcaataacattattattattcgatagaaatttcaatacttctttctatgctccagtaggaggaggagatgtgattttataccaacatcttttt
>BK7BB1_4_1505
tttatcttcattacaatcacactcaggaccaagtgtagacttaatgatttttagttttcacttagtagggattggatcaatagtagcaggtattaattttatctgtactattttttattataaaaacgaagcaatgtttaataaagatttaccattgttcgtatggtcagttgcaattacttcttttttagtaattgtagctattcctgtattagcagcagctattacattattattatttgatagaaattttaatacttcattctatgatccagtaggaggaggagatgtagtattatatcaacatcttttc
>BK7BB1_5_925
tttatcttcattacaatcacactcaggaccaagtgtagacttaatgatttttagttttcacttagtagggattggatcaatagtagcaggtattaattttatctgtactattttttattataaaaacgaagcaatgtttaataaagatttaccattgttcgtatggtcagttgcaattacttcttttttagtaattgtagctattcctgtattagcagcagctattacattattattatttgatagaaattttaatacttcattctatgatccagtaggaggaggagatgtagtattatatcaacatcttttc
>BK7BB1_5_1181
tttatcttctttacaatcccattcaggagcatcagtagatttaatgatttttagttttcatttagtaggaattggttctatcgtagcagcaattaattttatttgtacaattttttattataaaaatgaagcaatgtttaataaagatttacctttatttgtttggtcagtagcagttacttcttttttagtaattgtagcaattccagtattagcagcagctattactttattattatctgatagaaattttaatacatctttctatgacccagtaggaggaggagatgtagtattatatcaacatttattt
>BK7BC1_1_1687
tttatcttcattacaatcacactcaggaccaagtgtagacttaatgatttttagttttcacttagtagggattggatcaatagtagcaggtattaattttatctgtactattttttattataaaaacgaagcaatgtttaataaagatttaccattgttcgtatggtcagttgcaattacttcttttttagtaattgtagctattcctgtattagcagcagctattacattattattatttgatagaaattttaatacttcattctatgatccagtaggaggaggagatgtagtattatatcaacatcttttc
>BK7BC1_2_216
attatcttctctacaatctcactcaggttcaagtgtagatttaatgatatttagctttcatttagtaggtattggttcaataatagcagctataaattttatatgtactattttttattataaaaatgaagcaatgtttaataaggacctgcccttattcgtatggtcggtagcaattacttcgtttttagtaatagtagcaataccagtgttagccgcagcaataacattattattattcgatagaaatttcaatacttctttctatgctccagtaggaggaggagatgtgattttataccaacatcttttt
>BK7BC1_2_1327
tttatcttcattacaatcacactcaggaccaagtgtagacttaatgatttttagttttcacttagtagggattggatcaatagtagcaggtattaattttatctgtactattttttattataaaaacgaagcaatgtttaataaagatttaccattgttcgtatggtcagttgcaattacttcttttttagtaattgtagctattcctgtattagcagcagctattacattattattatttgatagaaattttaatacttcattctatgatccagtaggaggaggagatgtagtattatatcaacatcttttc
>BK7BC1_2_2479
attatcttctctacaatctcactcaggttcaagtgtagatttaatgatatttagctttcatttagtaggtattggttcaataatagcagctataaattttatatgtactattttttattataaaaatgaagcaatgtttaataaggacctgcccttattcgtatggtcggtagcaattacttcgtttttagtaatagtagcaataccagtgttagccgcagcaataacattattattattcgatagaaatttcaatacttctttctatgctccagtaggaggaggagatgtgattttataccaacatcttttc
>BK7BC1_4_217
attatcttctctacaatctcactcaggttcaagtgtagatttaatgatatttagctttcatttagtaggtattggttcaataatagcagctataaattttatatgtactattttttattataaaaatgaagcaatgtttaataaggacctgcccttattcgtatggtcggtagcaattacttcgtttttagtaatagtagcaataccagtgttagccgcagcaataacattattattattcgatagaaatttcaatacttctttctatgctccagtaggaggaggagatgtgattttataccaacatcttttt
>BK7BC1_5_1699
tttatcttcattacaatcacactcaggaccaagtgtagacttaatgatttttagttttcacttagtagggattggatcaatagtagcaggtattaattttatctgtactattttttattataaaaacgaagcaatgtttaataaagatttaccattgttcgtatggtcagttgcaattacttcttttttagtaattgtagctattcctgtattagcagcagctattacattattattatttgatagaaattttaatacttcattctatgatccagtaggaggaggagatgtagtattatatcaacatcttttc
>BK7SA1_4_2560
attatcttctttacaatctcattcaggagctagtgtagatttaatgattttcagtttccatttagtaggtattggatcaattgtagcagctattaattttatctgtacaattttttattataaaaatgaagctatgtttaataaagatttaccattatttgtatggtctgtagcagttacttcttttttagtaattgtagctattccagtattagcagcagctattacttcattattatttgatcgtaatttcaatacttctttttatgacccagtaggaggaggagatgttgtattatatcaacatttattt
>BK7SA1_5_1545
tttatcttcattacaatcacactcaggaccaagtgtagacttaatgatttttagttttcacttagtagggattggatcaatagtagcaggtattaattttatctgtactattttttattataaaaacgaagcaatgtttaataaagatttaccattgttcgtatggtcagttgcaattacttcttttttagtaattgtagctattcctgtattagcagcagctattacattattattatttgatagaaattttaatacttcattctatgatccagtaggaggaggagatgtagtattatatcaacatcttttc
>Littlefair_2759
CATTATCATCATTACAATCTCATTCAGGAGCAAGTGTTGACTTAATGATTTTTAGTTTTCATTTAGTAGGTATAGGATCTATAATCGCTGCAATTAACTTTATTTGTACTATTTTCTATTATAAAAATGAAGCAATGTTTAACAAAGACTTACCTCTATTCGTATGGTCTGTCGCAGTAACTTCTTTTTTAGTTATCGTAGCAATACCAGTACTTGCAGCAGCAATTACTTTATTACTATTTGATAGAAATTTTAATACTTCATTCTATGACCCAGTAGGAGGAGGAGATGTAGTATTGTATCAACATTTATTT
>Littlefair_7134
CATTATCATCATTACAATCTCATTCAGGAGCAAGTGTTGACTTAATGATTTTTAGTTTTCATTTAGTAGGTATAGGATCTATAATCGCTGCAATTAACTTTATTTGTACTATTTTCTATTATAAAAATGAAGCAATGTTTAACAAAGACTTACCTCTATTCGTATGGTCTGTCGCAGTAACTTCTTTTTTAGTTATCGTAGCAATACCAGTACTTGCAGCAGCAATTACTTTATTACTATTTGATAGAAATTTTAATACTTCATTTTATGACCCAGTAGGAGGAGGAGATGTAGTATTGTATCAACATTTATTT
>Littlefair_7570
CATTATCATCATTACAATCTCATTCAGGAGCAAGTGTTGACCTGATGATTTTTAGTTTTCATTTAGTAGGAATTGGATCGATCGTAGCAGCTATTAACTTTATTTGTACAATTTTCTATTATAAAAACGAAGCAATGTTTAATAAAGACTTACCTCTATTTGTATGGTCTGTAGCAGTAACTTCTTTTTTAGTAATAGTAGCAATCCCAGTACTTGCAGCAGCAATTACTTTACTACTGTTTGATAGAAATTTTAATACTTCGTTCTATGACCCAGTAGGAGGAGGAGATGTAGTATTATATCAACATTTATTT
>PN1SA2_1_2497
attatcttctctacaatctcactcaggttcaagtgtagatttaatgatatttagctttcatttagtaggtattggttcaataatagcagctataaattttatatgtactattttttattataaaaatgaagcaatgtttaataaggacctgcccttattcgtatggtcggtagcaattacttcgtttttagtaatagtagcaataccagtgttagccgcagcaataacattattattattcgatagaaatttcaatacttctttctatgctccagtaggaggaggagatgtgattttataccaacatcttttt
>PN1SA2_5_2736
attatcttctctacaatctcactcaggttcaagtgtagatttaatgatatttagctttcatttagtaggtattggttcaataatagcagctataaattttatatgtactattttttattataaaaatgaagcaatgtttaataaggacctgcccttattcgtatggtcggtagcaattacttcgtttttagtaatagtagcaataccagtgttagccgcagcaataacattattattattcgatagaaatttcaatacttctttctatgctccagtaggaggaggagatgtgattttataccaacatcttttt
>PN1SC2_1_3093
attatcttctctacaatctcactcaggttcaagtgtagatttaatgatatttagctttcatttagtaggtattggttcaataatagcagctataaattttatatgtactattttttattataaaaatgaagcaatgtttaataaggacctgcccttattcgtatggtcggtagcaattacttcgtttttagtaatagtagcaataccagtgttagccgcagcaataacattattattattcgatagaaatttcaatacttctttctatgctccagtaggaggaggagatgtgattttataccaacatcttttt
>PN1SC2_2_2125
attatcttctctacaatctcactcaggttcaagtgtagatttaatgatatttagctttcatttagtaggtattggttcaataatagcagctataaattttatatgtactattttttattataaaaatgaagcaatgtttaataaggacctgcccttattcgtatggtcggtagcaattacttcgtttttagtaatagtagcaataccagtgttagccgcagcaataacattattattattcgatagaaatttcaatacttctttctatgctccagtaggaggaggagatgtgattttataccaacatcttttt
>PN1SC2_3_1828
attatcttctctacaatctcactcaggttcaagtgtagatttaatgatatttagctttcatttagtaggtattggttcaataatagcagctataaattttatatgtactattttttattataaaaatgaagcaatgtttaataaggacctgcccttattcgtatggtcggtagcaattacttcgtttttagtaatagtagcaataccagtgttagccgcagcaataacattattattattcgatagaaatttcaatacttctttctatgctccagtaggaggaggagatgtgattttataccaacatcttttt
>PN1SC2_4_2648
attatcttctctacaatctcactcaggttcaagtgtagatttaatgatatttagctttcatttagtaggtattggttcaataatagcagctataaattttatatgtactattttttattataaaaatgaagcaatgtttaataaggacctgcccttattcgtatggtcggtagcaattacttcgtttttagtaatagtagcaataccagtgttagccgcagcaataacattattattattcgatagaaatttcaatacttctttctatgctccagtaggaggaggagatgtgattttataccaacatcttttt
>PN1SC2_5_2332
attatcttctctacaatctcactcaggttcaagtgtagatttaatgatatttagctttcatttagtaggtattggttcaataatagcagctataaattttatatgtactattttttattataaaaatgaagcaatgtttaataaggacctgcccttattcgtatggtcggtagcaattacttcgtttttagtaatagtagcaataccagtgttagccgcagcaataacattattattattcgatagaaatttcaatacttctttctatgctccagtaggaggaggagatgtgattttataccaacatcttttt
>PN2BC2_1_835
tttatcttcattacaatcacactcaggaccaagtgtagacttaatgatttttagttttcacttagtagggattggatcaatagtagcaggtattaattttatctgtactattttttattataaaaacgaagcaatgtttaataaagatttaccattgttcgtatggtcagttgcaattacttcttttttagtaattgtagctattcctgtattagcagcagctattacattattattatttgatagaaattttaatacttcattctatgatccagtaggaggaggagatgtagtattatatcaacatcttttc
>PN2BC2_5_929
tttatcttcattacaatcacactcaggaccaagtgtagacttaatgatttttagttttcacttagtagggattggatcaatagtagcaggtattaattttatctgtactattttttattataaaaacgaagcaatgtttaataaagatttaccattgttcgtatggtcagttgcaattacttcttttttagtaattgtagctattcctgtattagcagcagctattacattattattatttgatagaaattttaatacttcattctatgatccagtaggaggaggagatgtagtattatatcaacatcttttc
>PN2SC2_3_1918
attatcttctctacaatctcactcaggttcaagtgtagatttaatgatatttagctttcatttagtaggtattggttcaataatagcagctataaattttatatgtactattttttattataaaaatgaagcaatgtttaataaggacctgcccttattcgtatggtcggtagcaattacttcgtttttagtaatagtagcaataccagtgttagccgcagcaataacattattattattcgatagaaatttcaatacttctttctatgctccagtaggaggaggagatgtgattttataccaacatcttttt
>PN3BB2_1_1636
attatcttctctacaatctcactcaggttcaagtgtagatttaatgatatttagctttcatttagtaggtattggttcaataatagcagctataaattttatatgtactattttttattataaaaatgaagcaatgtttaataaggacctgcccttattcgtatggtcggtagcaattacttcgtttttagtaatagtagcaataccagtgttagccgcagcaataacattattattattcgatagaaatttcaatacttctttctatgctccagtaggaggaggagatgtgattttataccaacatcttttt
>PN3BB2_3_1279
tttatcttcattacaatcacactcaggaccaagtgtagacttaatgatttttagttttcacttagtagggattggatcaatagtagcaggtattaattttatctgtactattttttattataaaaacgaagcaatgtttaataaagatttaccattgttcgtatggtcagttgcaattacttcttttttagtaattgtagctattcctgtattagcagcagctattacattattattatttgatagaaattttaatacttcattctatgatccagtaggaggaggagatgtagtattatatcaacatcttttc
>PN3BB2_5_1467
tttatcttcattacaatcacactcaggaccaagtgtagacttaatgatttttagttttcacttagtagggattggatcaatagtagcaggtattaattttatctgtactattttttattataaaaacgaagcaatgtttaataaagatttaccattgttcgtatggtcagttgcaattacttcttttttagtaattgtagctattcctgtattagcagcagctattacattattattatttgatagaaattttaatacttcattctatgatccagtaggaggaggagatgtagtattatatcaacatcttttc
>PN3SA2_3_1349
tttatcttcattacaatcacactcaggaccaagtgtagacttaatgatttttagttttcacttagtagggattggatcaatagtagcaggtattaattttatctgtactattttttattataaaaacgaagcaatgtttaataaagatttaccattgttcgtatggtcagttgcaattacttcttttttagtaattgtagctattcctgtattagcagcagctattacattattattatttgatagaaattttaatacttcattctatgatccagtaggaggaggagatgtagtattatatcaacatcttttc
>PN3SC2_1_1271
tttatcttcattacaatcacactcaggaccaagtgtagacttaatgatttttagttttcacttagtagggattggatcaatagtagcaggtattaattttatctgtactattttttattataaaaacgaagcaatgtttaataaagatttaccattgttcgtatggtcagttgcaattacttcttttttagtaattgtagctattcctgtattagcagcagctattacattattattatttgatagaaattttaatacttcattctatgatccagtaggaggaggagatgtagtattatatcaacatcttttc
>PN3SC2_3_1016
tttatcttcattacaatcacactcaggaccaagtgtagacttaatgatttttagttttcacttagtagggattggatcaatagtagcaggtattaattttatctgtactattttttattataaaaacgaagcaatgtttaataaagatttaccattgttcgtatggtcagttgcaattacttcttttttagtaattgtagctattcctgtattagcagcagctattacattattattatttgatagaaattttaatacttcattctatgatccagtaggaggaggagatgtagtattatatcaacatcttttc
>PN3SC2_5_1134
tttatcttcattacaatcacactcaggaccaagtgtagacttaatgatttttagttttcacttagtagggattggatcaatagtagcaggtattaattttatctgtactattttttattataaaaacgaagcaatgtttaataaagatttaccattgttcgtatggtcagttgcaattacttcttttttagtaattgtagctattcctgtattagcagcagctattacattattattatttgatagaaattttaatacttcattctatgatccagtaggaggaggagatgtagtattatatcaacatcttttc
>PN4BA2_5_2911
attatcttctctacaatctcactcaggttcaagtgtagatttaatgatatttagctttcatttagtaggtattggttcaataatagcagctataaattttatatgtactattttttattataaaaatgaagcaatgtttaataaggacctgcccttattcgtatggtcggtagcaattacttcgtttttagtaatagtagcaataccagtgttagccgcagcaataacattattattattcgatagaaatttcaatacttctttctatgctccagtaggaggaggagatgtgattttataccaacatcttttt
>PN4BC2_5_3140
attatcttctctacaatctcactcaggttcaagtgtagatttaatgatatttagctttcatttagtaggtattggttcaataatagcagctataaattttatatgtactattttttattataaaaatgaagcaatgtttaataaggacctgcccttattcgtatggtcggtagcaattacttcgtttttagtaatagtagcaataccagtgttagccgcagcaataacattattattattcgatagaaatttcaatacttctttctatgctccagtaggaggaggagatgtgattttataccaacatcttttt
>PN4SC2_2_2061
tttatcttcattacaatcacactcaggaccaagtgtagacttaatgatttttagttttcacttagtagggattggatcaatagtagcaggtattaattttatctgtactattttttattataaaaacgaagcaatgtttaataaagatttaccattgttcgtatggtcagttgcaattacttcttttttagtaattgtagctattcctgtattagcagcagctattacattattattatttgatagaaattttaatacttcattctatgatccagtaggaggaggagatgtagtattatatcaacatcttttc
>PN4SC2_5_1749
tttatcttcattacaatcacactcaggaccaagtgtagacttaatgatttttagttttcacttagtagggattggatcaatagtagcaggtattaattttatctgtactattttttattataaaaacgaagcaatgtttaataaagatttaccattgttcgtatggtcagttgcaattacttcttttttagtaattgtagctattcctgtattagcagcagctattacattattattatttgatagaaattttaatacttcattctatgatccagtaggaggaggagatgtagtattatatcaacatcttttc
>PN5BA2_1_1244
tttatcttcattacaatcacactcaggaccaagtgtagacttaatgatttttagttttcacttagtagggattggatcaatagtagcaggtattaattttatctgtactattttttattataaaaacgaagcaatgtttaataaagatttaccattgttcgtatggtcagttgcaattacttcttttttagtaattgtagctattcctgtattagcagcagctattacattattattatttgatagaaattttaatacttcattctatgatccagtaggaggaggagatgtagtattatatcaacatcttttc
>PN5BC2_3_1544
tttatcttcattacaatcacactcaggaccaagtgtagacttaatgatttttagttttcacttagtagggattggatcaatagtagcaggtattaattttatctgtactattttttattataaaaacgaagcaatgtttaataaagatttaccattgttcgtatggtcagttgcaattacttcttttttagtaattgtagctattcctgtattagcagcagctattacattattattatttgatagaaattttaatacttcattctatgatccagtaggaggaggagatgtagtattatatcaacatcttttc
>PN5SA2_2_977
tttatcttcattacaatcacactcaggaccaagtgtagacttaatgatttttagttttcacttagtagggattggatcaatagtagcaggtattaattttatctgtactattttttattataaaaacgaagcaatgtttaataaagatttaccattgttcgtatggtcagttgcaattacttcttttttagtaattgtagctattcctgtattagcagcagctattacattattattatttgatagaaattttaatacttcattctatgatccagtaggaggaggagatgtagtattatatcaacatcttttc
>PN5SA2_3_1401
tttatcttcattacaatcacactcaggaccaagtgtagacttaatgatttttagttttcacttagtagggattggatcaatagtagcaggtattaattttatctgtactattttttattataaaaacgaagcaatgtttaataaagatttaccattgttcgtatggtcagttgcaattacttcttttttagtaattgtagctattcctgtattagcagcagctattacattattattatttgatagaaattttaatacttcattctatgatccagtaggaggaggagatgtagtattatatcaacatcttttc
>PN5SA2_4_1635
tttatcttcattacaatcacactcaggaccaagtgtagacttaatgatttttagttttcacttagtagggattggatcaatagtagcaggtattaattttatctgtactattttttattataaaaacgaagcaatgtttaataaagatttaccattgttcgtatggtcagttgcaattacttcttttttagtaattgtagctattcctgtattagcagcagctattacattattattatttgatagaaattttaatacttcattctatgatccagtaggaggaggagatgtagtattatatcaacatcttttc
>PN5SA2_5_1415
tttatcttcattacaatcacactcaggaccaagtgtagacttaatgatttttagttttcacttagtagggattggatcaatagtagcaggtattaattttatctgtactattttttattataaaaacgaagcaatgtttaataaagatttaccattgttcgtatggtcagttgcaattacttcttttttagtaattgtagctattcctgtattagcagcagctattacattattattatttgatagaaattttaatacttcattctatgatccagtaggaggaggagatgtagtattatatcaacatcttttc
>PN5SB2_1_2010
tttatcttcattacaatcacactcaggaccaagtgtagacttaatgatttttagttttcacttagtagggattggatcaatagtagcaggtattaattttatctgtactattttttattataaaaacgaagcaatgtttaataaagatttaccattgttcgtatggtcagttgcaattacttcttttttagtaattgtagctattcctgtattagcagcagctattacattattattatttgatagaaattttaatacttcattctatgatccagtaggaggaggagatgtagtattatatcaacatcttttc
>PN5SB2_3_1807
tttatcttcattacaatcacactcaggaccaagtgtagacttaatgatttttagttttcacttagtagggattggatcaatagtagcaggtattaattttatctgtactattttttattataaaaacgaagcaatgtttaataaagatttaccattgttcgtatggtcagttgcaattacttcttttttagtaattgtagctattcctgtattagcagcagctattacattattattatttgatagaaattttaatacttcattctatgatccagtaggaggaggagatgtagtattatatcaacatcttttc
>PN5SB2_4_1700
tttatcttcattacaatcacactcaggaccaagtgtagacttaatgatttttagttttcacttagtagggattggatcaatagtagcaggtattaattttatctgtactattttttattataaaaacgaagcaatgtttaataaagatttaccattgttcgtatggtcagttgcaattacttcttttttagtaattgtagctattcctgtattagcagcagctattacattattattatttgatagaaattttaatacttcattctatgatccagtaggaggaggagatgtagtattatatcaacatcttttc
>PN5SC2_1_1705
tttatcttcattacaatcacactcaggaccaagtgtagacttaatgatttttagttttcacttagtagggattggatcaatagtagcaggtattaattttatctgtactattttttattataaaaacgaagcaatgtttaataaagatttaccattgttcgtatggtcagttgcaattacttcttttttagtaattgtagctattcctgtattagcagcagctattacattattattatttgatagaaattttaatacttcattctatgatccagtaggaggaggagatgtagtattatatcaacatcttttc
>PN5SC2_1_2878
attatcttctctacaatctcactcaggttcaagtgtagatttaatgatatttagctttcatttagtaggtattggttcaataatagcagctataaattttatatgtactattttttattataaaaatgaagcaatgtttaataaggacctgcccttattcgtatggtcggtagcaattacttcgtttttagtaatagtagcaataccagtgttagccgcagcaataacattattattattcgatagaaatttcaatacttctttctatgctccagtaggaggaggagatgtgattttataccaacatcttttt
>PN5SC2_2_1793
tttatcttcattacaatcacactcaggaccaagtgtagacttaatgatttttagttttcacttagtagggattggatcaatagtagcaggtattaattttatctgtactattttttattataaaaacgaagcaatgtttaataaagatttaccattgttcgtatggtcagttgcaattacttcttttttagtaattgtagctattcctgtattagcagcagctattacattattattatttgatagaaattttaatacttcattctatgatccagtaggaggaggagatgtagtattatatcaacatcttttc
>PN5SC2_2_3122
attatcttctctacaatctcactcaggttcaagtgtagatttaatgatatttagctttcatttagtaggtattggttcaataatagcagctataaattttatatgtactattttttattataaaaatgaagcaatgtttaataaggacctgcccttattcgtatggtcggtagcaattacttcgtttttagtaatagtagcaataccagtgttagccgcagcaataacattattattattcgatagaaatttcaatacttctttctatgctccagtaggaggaggagatgtgattttataccaacatcttttt
>PN5SC2_3_1702
tttatcttcattacaatcacactcaggaccaagtgtagacttaatgatttttagttttcacttagtagggattggatcaatagtagcaggtattaattttatctgtactattttttattataaaaacgaagcaatgtttaataaagatttaccattgttcgtatggtcagttgcaattacttcttttttagtaattgtagctattcctgtattagcagcagctattacattattattatttgatagaaattttaatacttcattctatgatccagtaggaggaggagatgtagtattatatcaacatcttttc
>PN5SC2_3_2899
attatcttctctacaatctcactcaggttcaagtgtagatttaatgatatttagctttcatttagtaggtattggttcaataatagcagctataaattttatatgtactattttttattataaaaatgaagcaatgtttaataaggacctgcccttattcgtatggtcggtagcaattacttcgtttttagtaatagtagcaataccagtgttagccgcagcaataacattattattattcgatagaaatttcaatacttctttctatgctccagtaggaggaggagatgtgattttataccaacatcttttt
>PN5SC2_4_1703
tttatcttcattacaatcacactcaggaccaagtgtagacttaatgatttttagttttcacttagtagggattggatcaatagtagcaggtattaattttatctgtactattttttattataaaaacgaagcaatgtttaataaagatttaccattgttcgtatggtcagttgcaattacttcttttttagtaattgtagctattcctgtattagcagcagctattacattattattatttgatagaaattttaatacttcattctatgatccagtaggaggaggagatgtagtattatatcaacatcttttc
>PN5SC2_4_2945
attatcttctctacaatctcactcaggttcaagtgtagatttaatgatatttagctttcatttagtaggtattggttcaataatagcagctataaattttatatgtactattttttattataaaaatgaagcaatgtttaataaggacctgcccttattcgtatggtcggtagcaattacttcgtttttagtaatagtagcaataccagtgttagccgcagcaataacattattattattcgatagaaatttcaatacttctttctatgctccagtaggaggaggagatgtgattttataccaacatcttttt
>PN5SC2_5_1682
tttatcttcattacaatcacactcaggaccaagtgtagacttaatgatttttagttttcacttagtagggattggatcaatagtagcaggtattaattttatctgtactattttttattataaaaacgaagcaatgtttaataaagatttaccattgttcgtatggtcagttgcaattacttcttttttagtaattgtagctattcctgtattagcagcagctattacattattattatttgatagaaattttaatacttcattctatgatccagtaggaggaggagatgtagtattatatcaacatcttttc
>PN5SC2_5_2879
attatcttctctacaatctcactcaggttcaagtgtagatttaatgatatttagctttcatttagtaggtattggttcaataatagcagctataaattttatatgtactattttttattataaaaatgaagcaatgtttaataaggacctgcccttattcgtatggtcggtagcaattacttcgtttttagtaatagtagcaataccagtgttagccgcagcaataacattattattattcgatagaaatttcaatacttctttctatgctccagtaggaggaggagatgtgattttataccaacatcttttt
>PN6BA2_3_2879
attatcttctctacaatctcactcaggttcaagtgtagatttaatgatatttagctttcatttagtaggtattggttcaataatagcagctataaattttatatgtactattttttattataaaaatgaagcaatgtttaataaggacctgcccttattcgtatggtcggtagcaattacttcgtttttagtaatagtagcaataccagtgttagccgcagcaataacattattattattcgatagaaatttcaatacttctttctatgctccagtaggaggaggagatgtgattttataccaacatcttttt
>PN6BA2_4_3159
attatcttctctacaatctcactcaggttcaagtgtagatttaatgatatttagctttcatttagtaggtattggttcaataatagcagctataaattttatatgtactattttttattataaaaatgaagcaatgtttaataaggacctgcccttattcgtatggtcggtagcaattacttcgtttttagtaatagtagcaataccagtgttagccgcagcaataacattattattattcgatagaaatttcaatacttctttctatgctccagtaggaggaggagatgtgattttataccaacatcttttt
>PN6BA2_5_3921
attatcttctctacaatctcactcaggttcaagtgtagatttaatgatatttagctttcatttagtaggtattggttcaataatagcagctataaattttatatgtactattttttattataaaaatgaagcaatgtttaataaggacctgcccttattcgtatggtcggtagcaattacttcgtttttagtaatagtagcaataccagtgttagccgcagcaataacattattattattcgatagaaatttcaatacttctttctatgctccagtaggaggaggagatgtgattttataccaacatcttttt
>PN6BB2_4_2004
tttatcttcattacaatcacactcaggaccaagtgtagacttaatgatttttagttttcacttagtagggattggatcaatagtagcaggtattaattttatctgtactattttttattataaaaacgaagcaatgtttaataaagatttaccattgttcgtatggtcagttgcaattacttcttttttagtaattgtagctattcctgtattagcagcagctattacattattattatttgatagaaattttaatacttcattctatgatccagtaggaggaggagatgtagtattatatcaacatcttttc
>PN6BC2_2_3687
attatcttctctacaatctcactcaggttcaagtgtagatttaatgatatttagctttcatttagtaggtattggttcaataatagcagctataaattttatatgtactattttttattataaaaatgaagcaatgtttaataaggacctgcccttattcgtatggtcggtagcaattacttcgtttttagtaatagtagcaataccagtgttagccgcagcaataacattattattattcgatagaaatttcaatacttctttctatgctccagtaggaggaggagatgtgattttataccaacatcttttt
>PN6BC2_3_3373
attatcttctctacaatctcactcaggttcaagtgtagatttaatgatatttagctttcatttagtaggtattggttcaataatagcagctataaattttatatgtactattttttattataaaaatgaagcaatgtttaataaggacctgcccttattcgtatggtcggtagcaattacttcgtttttagtaatagtagcaataccagtgttagccgcagcaataacattattattattcgatagaaatttcaatacttctttctatgctccagtaggaggaggagatgtgattttataccaacatcttttt
>PN6SA2_4_1373
attatcttctctacaatctcactcaggttcaagtgtagatttaatgatatttagctttcatttagtaggtattggttcaataatagcagctataaattttatatgtactattttttattataaaaatgaagcaatgtttaataaggacctgcccttattcgtatggtcggtagcaattacttcgtttttagtaatagtagcaataccagtgttagccgcagcaataacattattattattcgatagaaatttcaatacttctttctatgctccagtaggaggaggagatgtgattttataccaacatcttttt
>PN6SB2_2_1493
tttatcttcattacaatcacactcaggaccaagtgtagacttaatgatttttagttttcacttagtagggattggatcaatagtagcaggtattaattttatctgtactattttttattataaaaacgaagcaatgtttaataaagatttaccattgttcgtatggtcagttgcaattacttcttttttagtaattgtagctattcctgtattagcagcagctattacattattattatttgatagaaattttaatacttcattctatgatccagtaggaggaggagatgtagtattatatcaacatcttttc
>PN6SB2_2_2445
attatcttctctacaatctcactcaggttcaagtgtagatttaatgatatttagctttcatttagtaggtattggttcaataatagcagctataaattttatatgtactattttttattataaaaatgaagcaatgtttaataaggacctgcccttattcgtatggtcggtagcaattacttcgtttttagtaatagtagcaataccagtgttagccgcagcaataacattattattattcgatagaaatttcaatacttctttctatgctccagtaggaggaggagatgtgattttataccaacatcttttt
>PN6SB2_5_1450
tttatcttcattacaatcacactcaggaccaagtgtagacttaatgatttttagttttcacttagtagggattggatcaatagtagcaggtattaattttatctgtactattttttattataaaaacgaagcaatgtttaataaagatttaccattgttcgtatggtcagttgcaattacttcttttttagtaattgtagctattcctgtattagcagcagctattacattattattatttgatagaaattttaatacttcattctatgatccagtaggaggaggagatgtagtattatatcaacatcttttc
>PN6SB2_5_2432
attatcttctctacaatctcactcaggttcaagtgtagatttaatgatatttagctttcatttagtaggtattggttcaataatagcagctataaattttatatgtactattttttattataaaaatgaagcaatgtttaataaggacctgcccttattcgtatggtcggtagcaattacttcgtttttagtaatagtagcaataccagtgttagccgcagcaataacattattattattcgatagaaatttcaatacttctttctatgctccagtaggaggaggagatgtgattttataccaacatcttttt
>PN6SC2_4_1705
tttatcttcattacaatcacactcaggaccaagtgtagacttaatgatttttagttttcacttagtagggattggatcaatagtagcaggtattaattttatctgtactattttttattataaaaacgaagcaatgtttaataaagatttaccattgttcgtatggtcagttgcaattacttcttttttagtaattgtagctattcctgtattagcagcagctattacattattattatttgatagaaattttaatacttcattctatgatccagtaggaggaggagatgtagtattatatcaacatcttttc
>PN7BA2_5_2915
attatcttctctacaatctcactcaggttcaagtgtagatttaatgatatttagctttcatttagtaggtattggttcaataatagcagctataaattttatatgtactattttttattataaaaatgaagcaatgtttaataaggacctgcccttattcgtatggtcggtagcaattacttcgtttttagtaatagtagcaataccagtgttagccgcagcaataacattattattattcgatagaaatttcaatacttctttctatgctccagtaggaggaggagatgtgattttataccaacatcttttt
>PN7BB2_1_1502
tttatcttcattacaatcacactcaggaccaagtgtagacttaatgatttttagttttcacttagtagggattggatcaatagtagcaggtattaattttatctgtactattttttattataaaaacgaagcaatgtttaataaagatttaccattgttcgtatggtcagttgcaattacttcttttttagtaattgtagctattcctgtattagcagcagctattacattattattatttgatagaaattttaatacttcattctatgatccagtaggaggaggagatgtagtattatatcaacatcttttc
>PN7BB2_2_2632
attatcttctctacaatctcactcaggttcaagtgtagatttaatgatatttagctttcatttagtaggtattggttcaataatagcagctataaattttatatgtactattttttattataaaaatgaagcaatgtttaataaggacctgcccttattcgtatggtcggtagcaattacttcgtttttagtaatagtagcaataccagtgttagccgcagcaataacattattattattcgatagaaatttcaatacttctttctatgctccagtaggaggaggagatgtgattttataccaacatcttttt
>PN7SC2_4_3626
attatcttctctacaatctcactcaggttcaagtgtagatttaatgatatttagctttcatttagtaggtattggttcaataatagcagctataaattttatatgtactattttttattataaaaatgaagcaatgtttaataaggacctgcccttattcgtatggtcggtagcaattacttcgtttttagtaatagtagcaataccagtgttagccgcagcaataacattattattattcgatagaaatttcaatacttctttctatgctccagtaggaggaggagatgtgattttataccaacatcttttt
>TurksCaicos_16__000454869
tctatcatctttacaatctcattcaggtgcatctgtagatttaatgatctttagtttccacttagtaggaattggatcaattgtagcagcaattaactttatttgtacaattttttactataaaaatgaagctatgtttaataaagacttacctttatttgtatggtcagtagcagtaacatcttttttagtaattgtagcaattccagtactagcagcagctattactttattattatttgatagaaattttaacacttctttttatgacccagtaggaggaggagatgttgtattatatcaacatttattt
>TurksCaicos_20__000454869
tctatcatctttacaatctcattcaggtgcatctgtagatttaatgatctttagtttccacttagtaggaattggatcaattgtagcagcaattaactttatttgtacaattttttactataaaaatgaagctatgtttaataaagacttacctttatttgtatggtcagtagcagtaacatcttttttagtaattgtagcaattccagtactagcagcagctattactttattattatttgatagaaattttaacacttctttttatgacccagtaggaggaggagatgttgtattatatcaacatttattt
>SRR1706049_3628
TATTTTATATATTTATTTCGGAATATTTAATGGATTTTTAGCCTATTTTATTGTCTATGTTAATGAGATTAGAATTAACATTTCCAGGAGATCAAGTTTTATTTGGTGAATATCTAATTTTATAATATGTTAACTACTATGCTACGGTGTTTTAATGTCTATTTGTTGTTGTAATGCC
