# Supplementary material for: A novel taxonomic database for eukaryotic mitochondrial cytochrome oxidase subunit I gene (eKOI), with a focus on protists diversity
Source: Database (Oxford). 2025 Sep 24;2025:baaf057. doi: 10.1093/database/baaf057 (PMC12462617; doi:10.1093/database/baaf057)
Supplement: baaf057_Supplemental_File [file baaf057_supplemental_file.zip › 3_ASV_metabarcoding/Percolozoa_OTUs.csv]

Sequence Name	OTU
Bahamas03__000454869	1
TurksCaicos_16__000454869	1
TurksCaicos_20__000454869	1
Bahamas07__000911341	2
Bahamas13__000911341	2
BK1BA1_2_1163	3
BK1BA1_3_990	3
BK2SA1_4_1324	3
BK3BA1_3_1068	3
BK3BB1_1_1132	3
BK3BB1_2_1269	3
BK3BB1_3_1542	3
BK3BB1_4_1273	3
BK3BC1_2_1449	3
BK3BC1_3_1127	3
BK3SC1_5_732	3
BK4BB1_1_1737	3
BK4BB1_2_1112	3
BK4BB1_3_2216	3
BK4BB1_5_1859	3
BK4BC1_1_2176	3
BK4BC1_2_1726	3
BK4BC1_5_1480	3
BK5BA1_1_1888	3
BK5SC1_1_1753	3
BK5SC1_3_1506	3
BK5SC1_3_7576	3
BK5SC1_4_1637	3
BK6SA1_5_665	3
BK6SB1_2_1465	3
BK6SC1_1_1438	3
BK7BA1_4_1631	3
BK7BA1_5_1808	3
BK7BB1_2_1653	3
BK7BB1_4_1505	3
BK7BB1_5_925	3
BK7BC1_1_1687	3
BK7BC1_2_1327	3
BK7BC1_5_1699	3
BK7SA1_5_1545	3
PN2BC2_1_835	3
PN2BC2_5_929	3
PN3BB2_3_1279	3
PN3BB2_5_1467	3
PN3SA2_3_1349	3
PN3SC2_1_1271	3
PN3SC2_3_1016	3
PN3SC2_5_1134	3
PN4SC2_2_2061	3
PN4SC2_5_1749	3
PN5BA2_1_1244	3
PN5BC2_3_1544	3
PN5SA2_2_977	3
PN5SA2_3_1401	3
PN5SA2_4_1635	3
PN5SA2_5_1415	3
PN5SB2_1_2010	3
PN5SB2_3_1807	3
PN5SB2_4_1700	3
PN5SC2_1_1705	3
PN5SC2_2_1793	3
PN5SC2_3_1702	3
PN5SC2_4_1703	3
PN5SC2_5_1682	3
PN6BB2_4_2004	3
PN6SB2_2_1493	3
PN6SB2_5_1450	3
PN6SC2_4_1705	3
PN7BB2_1_1502	3
BK1BA1_2_4168	4
BK1BA1_4_1557	4
BK2BB1_1_157	4
BK2BB1_2_148	4
BK3BA1_1_178	4
BK3BA1_4_195	4
BK3BC1_5_218	4
BK3SB1_3_202	4
BK3SB1_3_5886	4
BK3SC1_1_5036	4
BK3SC1_3_2810	4
BK3SC1_5_1835	4
BK4BA1_5_4043	4
BK4BB1_1_220	4
BK4BB1_1_3638	4
BK4BB1_1_7779	4
BK4BB1_2_192	4
BK4BB1_2_1956	4
BK4BB1_2_3542	4
BK4BB1_3_252	4
BK4BB1_3_5192	4
BK4BB1_3_12992	4
BK4BB1_4_247	4
BK4BB1_4_5156	4
BK4BB1_4_12844	4
BK4BB1_5_244	4
BK4BB1_5_4150	4
BK4BB1_5_9428	4
BK4BC1_1_251	4
BK4BC1_1_12660	4
BK4BC1_2_235	4
BK4BC1_3_229	4
BK4BC1_3_3896	4
BK4BC1_3_8872	4
BK4BC1_4_238	4
BK4BC1_4_4481	4
BK4BC1_4_10924	4
BK4SA1_3_200	4
BK5BB1_5_217	4
BK5SA1_3_227	4
BK5SB1_2_205	4
BK5SC1_1_9648	4
BK5SC1_5_237	4
BK5SC1_5_4581	4
BK5SC1_5_10201	4
BK5SC1_5_11903	4
BK6SA1_4_181	4
BK7BA1_1_159	4
BK7BA1_3_238	4
BK7BA1_3_3575	4
BK7BA1_4_233	4
BK7BA1_5_226	4
BK7BA1_5_3831	4
BK7BA1_5_8008	4
BK7BB1_2_236	4
BK7BB1_2_3353	4
BK7BB1_4_233	4
BK7BC1_2_216	4
BK7BC1_2_2479	4
BK7BC1_4_217	4
PN1SA2_1_2497	4
PN1SA2_5_2736	4
PN1SC2_1_3093	4
PN1SC2_2_2125	4
PN1SC2_3_1828	4
PN1SC2_4_2648	4
PN1SC2_5_2332	4
PN2SC2_3_1918	4
PN3BB2_1_1636	4
PN4BA2_5_2911	4
PN4BC2_5_3140	4
PN5SC2_1_2878	4
PN5SC2_2_3122	4
PN5SC2_3_2899	4
PN5SC2_4_2945	4
PN5SC2_5_2879	4
PN6BA2_3_2879	4
PN6BA2_4_3159	4
PN6BA2_5_3921	4
PN6BC2_2_3687	4
PN6BC2_3_3373	4
PN6SA2_4_1373	4
PN6SB2_2_2445	4
PN6SB2_5_2432	4
PN7BA2_5_2915	4
PN7BB2_2_2632	4
PN7SC2_4_3626	4
BK1SC1_3_2708	5
BK5SA1_4_4450	5
BK7BB1_3_3402	5
BK7SA1_4_2560	5
BK3BA1_1_2739	6
BK3BA1_2_2816	6
BK3BA1_3_3066	6
BK3BB1_1_1490	6
BK3BB1_2_1726	6
BK3BB1_5_2040	6
BK3SA1_4_1656	6
BK3SC1_1_1662	6
BK4BC1_3_2503	6
BK5SA1_1_1635	6
BK6SB1_1_1657	6
BK6SB1_3_2544	6
BK6SC1_4_1984	6
BK7BA1_5_6001	6
BK7BB1_5_1181	6
BK3BA1_5_2924	7
BK4BC1_1_8499	7
BK5BA1_3_7272	7
BK5BC1_4_6514	7
BK5BC1_4_6614	7
BK5SB1_3_5414	7
BK5SB1_4_5504	7
BK7BA1_4_5049	7
BK3BA1_5_3783	8
BK3SA1_5_2519	8
BK3BC1_2_4330	9
BK5SA1_2_3048	9
BK5SA1_5_7074	9
BK5SB1_1_6757	9
Littlefair_2759	10
Littlefair_7134	10
Littlefair_7570	11
SRR1706049_3628	12	mal
