# Supplementary material for: A novel taxonomic database for eukaryotic mitochondrial cytochrome oxidase subunit I gene (eKOI), with a focus on protists diversity
Source: Database (Oxford). 2025 Sep 24;2025:baaf057. doi: 10.1093/database/baaf057 (PMC12462617; doi:10.1093/database/baaf057)
Supplement: baaf057_Supplemental_File [file baaf057_supplemental_file.zip › 3_ASV_metabarcoding/Peronosporomycetes.fasta]

>A1-3-COI_ASV12198_23
GGTACTGGTTGAACAGTTTATCCTCCATTATCAAGTGTAGCAGCACATTCAGGACCATCGGTAGATTTAGCAATTTTTAGTTTACATATTGCTGGGGCTTCTTCTTTATTAGGAGCAATCAATTTTATTGTAACTATTTTTAATATGCGATCTCCTGGTTTATATATGCATCGTTTACCTTTATATGTTTGGGCAGTTTTAGTAACTGCTTTTTTATTATTATTATCATTACCTGTTTTAGCTGGAGCAATTACCATGTTATTAACAGATCGTAATTTCAATACTACTTTTTATGATCCTGCTGGTGGTGGTGATCCTGTATTATATCAACACTTATTTTGGTTTTTTGGCCATCCCGAGGTCTA
>A1-3-COI_ASV13278_18
GGAACTGGTTGAACAGTATATCCACCATTATCTAGTGTACAAGCTCACTCAGGACCATCAGTAGATTTAGCAATTTTTAGTTTACATATTGCTGGTGTTTCTTCATTATTAGGTGCTATTAATTTTATTGTTACTATTTTCAATATGCGTGCACCTGGTTTATATATGCATAGATTACCATTATATGTATGGGCTGTTTTAGTAACAGCATTTTTATTATTATTATCATTACCAGTTTTAGCAGGAGCTATTACTATGTTATTAACTGATCGTAATTTAAATACTGCTTTTTATGACCCATCAGGTGGAGGTGATCCTGTATTATATCAACATTTATTTTGGTTTTTTGGCCATCCCGAAGTCTA
>A1-3-COI_ASV15459_9
GGAACTGGTTGAACTGTATATCCGCCATTATCAAGTGTACAAGCTCATTCAGGACCTTCTGTTGATTTAGCTATTTTTAGTTTACACTTATCAGGAGCAGCTTCTATTTTAGGTGCTATTAATTTTATTACAACTATTTTTAATATGAGAGCGCCTGGTTTAACAATGCACAGACTACCGTTATTTGTGTGGTCAGTATTAATTACAGCATTTTTATTATTATTGTCTTTACCAGTATTAGCAGGTGCAATTACAATGTTACTTACTGATAGAAATTTTAATACTACTTTCTACGATCCTGCTGGAGGTGGTGATCCAGTACTTTATCAACATTTATTCTGGTTCTTTGGCCATCCCGAGGTCTA
>A2-1-COI_ASV8848_41
GGTACAGGTTGAACAGTATATCCTCCATTATCAGGAATTCAATTTCATTCAGGACCATCTGTAGATTTAGCTATTTTTAGTTTACATTTAGCAGGTGTTTCATCTATTTTAGGTGCTATTAATTTTATAGTAACTATTTTTAATATGCGTGCTCCTGGAATGTTTATGCATAAATTACCATTATATGTTTGAGCGATATTAATTACCGCATTTTTATTATTATTATCATTACCTGTTTTAGCTGGTGCAATTACTATGCTATTAACTGATCGTAATTTTAATACAACTTTCTTTGACCCAGCAGGTGGAGGTGATCCTGTATTATATCAACATTTATTTTGATTTTTTGGCCACCCCGAAGTCTA
>A2-1-COI_ASV9525_37
GGTACAGGTTGAACAGTATATCCTCCATTATCAGGAATTCAATTTCATTCAGGACCATCTGTAGATTTAGCTATTTTTAGTTTACATTTAGCAGGTGTTTCATCTATTTTAGGTGCTATTAATTTTATAGTAACTATTTTTAATATGCGTGCTCCTGGAATGTTTATGCATAAATTACCATTATATGTTTGAGCGATATTAATTACCGCATTTTTATTATTATTATCATTACCTGTTTTAGCTGGTGCAATTACTATGCTATTAACTGATCGTAATTTTAATACAACTTTCTTTGACCCAGCAGGTGGAGGTGATCCTGTATTATATCAACATTTATTTTGATTTTTTGGCCACCCCGAGGTCTA
>A2-1-COI_ASV13292_18
GGTACTGGATGAACTGTTTATCCGCCATTATCAAGTGTACAAGCTCATTCAGGACCTTCTGTTGATTTAGCTATTTTTAGTTTACACTTATCAGGAGCAGCTTCTATTTTAGGTGCTATTAATTTTATTACAACTATTTTTAATATGAGAGCGCCTGGTTTAACAATGCACAGACTACCGTTATTTGTGTGGTCAGTATTAATTACAGCATTTTTATTATTATTGTCTTTACCAGTATTAGCAGGTGCAATTACAATGTTACTTACTGATAGAAATTTTAATACTACTTTCTACGATCCTGCTGGAGGTGGTGATCCAGTACTTTATCAACATTTATTCTGGTTCTTTGGACATCCCGAGGTCTA
>A2-2-COI_ASV15216_10
GGAACTGGATGAACAGTATACCCGCCATTATCAAGTGTACAAGCTCATTCAGGACCTTCTGTTGATTTAGCTATTTTTAGTTTACACTTATCAGGAGCAGCTTCTATTTTAGGTGCTATTAATTTTATTACAACTATTTTTAATATGAGAGCGCCTGGTTTAACAATGCACAGACTACCGTTATTTGTGTGGTCAGTATTAATTACAGCATTTTTATTATTATTGTCTTTACCAGTATTAGCAGGTGCAATTACAATGTTACTTACTGATAGAAATTTTAATACTACTTTCTACGATCCTGCTGGAGGTGGTGATCCAGTACTTTATCAACATTTATTCTGGTTCTTTGGCCATCCCGAGGTCTA
>A2-2-COI_ASV17030_3
GGTACAGGTTGAACAGTATATCCACCATTATCAAGTGTACAAGCACACTCAGGACCTTCAGTAGATTTAGCTATTTTTAGTTTACATATTGCAGGTGCTTCTTCATTATTAGGTGCTATTAACTTTATTGTTACTATTTTTAATATGCGTGCTCCTGGTTTATATATGCATAGACTACCGTTATATGTATGGGCTGTATTAGTAACAGCATTTTTATTATTATTATCATTACCAGTATTAGCAGGAGCAATTACTATGCTATTAACTGATCGTAATTTTAATACAACTTTTTATGACCCTTCAGGTGGAGGAGATCCTGTATTATATCAACATTTATTTTGGTTCTTTGGCCACCCCGAAGTCTA
>A2-3-COI_ASV3877_86
GGTACAGGTTGAACTGTTTATCCGCCATTATCAAGTGTACAAGCTCATTCAGGACCTTCTGTTGATTTAGCTATTTTTAGTTTACACTTATCAGGAGCAGCTTCTATTTTAGGTGCTATTAATTTTATTACAACTATTTTTAATATGAGAGCGCCTGGTTTAACAATGCACAGACTACCGTTATTTGTGTGGTCAGTATTAATTACAGCATTTTTATTATTATTGTCTTTACCAGTATTAGCAGGTGCAATTACAATGTTACTTACTGATAGAAATTTTAATACTACTTTCTACGATCCTGCTGGAGGTGGTGATCCAGTACTTTATCAACATTTATTCTGGTTCTTTGGCCATCCCGAGGTCTA
>A2-3-COI_ASV4947_70
GGAACAGGTTGAACAGTTTACCCACCATTATCTAGTGTACAAGCTCACTCAGGACCATCAGTAGATTTAGCAATTTTTAGTTTACATATTGCTGGTGTTTCTTCATTATTAGGTGCTATTAATTTTATTGTTACTATTTTCAATATGCGTGCACCTGGTTTATATATGCATAGATTACCATTATATGTATGGGCTGTTTTAGTAACAGCATTTTTATTATTATTATCATTACCAGTTTTAGCAGGAGCTATTACTATGTTATTAACTGATCGTAATTTAAATACTGCTTTTTATGACCCATCAGGTGGAGGTGATCCTGTATTATATCAACATTTATTTTGGTTTTTTGGCCATCCCGAAGTCTA
>A2-3-COI_ASV6639_55
GGTACAGGATGAACTGTTTATCCTCCATTATCTAGTGTGCAAGCTCATTCAGGACCTTCTGTTGATTTAGCTATTTTTAGTTTACATTTAGCAGGTGCTTCTTCTATTTTAGGTGCAATTAATTTTATTGTAACTATCTTTAATATGCGTTGTCCAGGTATGTTTATGCATAAATTACCTTTATACGCTTGAGCTGTTTTAATTACTGCTGTATTATTATTATTATCATTACCAGTATTAGCTGGAGCTATTACTATGTTATTAACTGATAGAAATTTTAATACTACTTTCTTTGATCCAGCTGGGGGTGGAGATCCTATATTATATCAACATTTATTCTGATTTTTTGGCCACCCCGAGGTCTA
>A2-3-COI_ASV6771_54
GGAACAGGATGAACTGTATATCCTCCATTAAGTAGTGTACAAGCACATTCAGGACCTTCTGTAGATTTAGCTATTTTTAGTTTACATTTATCAGGAGTATCTTCTTTATTAGGAGCAATTAATTTTTTAATTACTATTTGAAATATGAGAGCTCCAGGATTTTTTTTCCATAAATTAGATTTATTCGTATGAGCAGTATTTGTAACTGCAATTTTATTATTATTATCATTACCAGTATTAGCAGGAGCAATTACCATGTTATTAACTGACCGTAATTTTAATACTACTTTCTTTGATCCAGCAGGAGGAGGAGATCCTGTATTATATCAACATTTATTCTGATTCTTCGGCCATCCCGAGGTCTA
>A2-3-COI_ASV9007_40
GGTACAGGATGAACTGTTTATCCTCCATTATCTAGTGTGCAAGCTCATTCAGGACCTTCTGTTGATTTAGCTATTTTTAGTTTACATTTAGCAGGTGCTTCTTCTATTTTAGGTGCAATTAATTTTATTGTAACTATCTTTAATATGCGTTGTCCAGGTATGTTTATGCATAAATTACCTTTATACGCTTGAGCTGTTTTAATTACTGCTGTATTATTATTATTATCATTACCAGTATTAGCTGGAGCTATTACTATGTTATTAACTGATAGAAATTTTAATACTACTTTCTTTGATCCAGCTGGGGGTGGAGATCCTATATTATATCAACATTTATTCTGATTTTTTGGCCACCCCGAAGTCTA
>A2-3-COI_ASV9534_37
GGTACTGGATGAACAGTTTATCCACCATTATCAAGTGTACAAGCACACTCAGGACCTTCAGTAGATTTAGCTATTTTTAGTTTACATATTGCAGGTGCTTCTTCATTATTAGGTGCTATTAACTTTATTGTTACTATTTTTAATATGCGTGCTCCTGGTTTATATATGCATAGACTACCGTTATATGTATGGGCTGTATTAGTAACAGCATTTTTATTATTATTATCATTACCAGTATTAGCAGGAGCAATTACTATGCTATTAACTGATCGTAATTTTAATACAACTTTTTATGACCCTTCAGGTGGAGGAGATCCTGTATTATATCAACATTTATTTTGGTTCTTTGGCCACCCCGAGGTCTA
>A2-3-COI_ASV9736_36
GGTACTGGATGAACTGTTTATCCACCATTATCAGGTATACAAGCACATTCAGGACCTTCTGTAGACTTAGCTATTTTTAGTTTACATTTATCAGGTGCTTCATCTATTTTAGGATCAATTAATTTTATTGTGACTATTTTTAATATGAGAGCTCCTGGATTATTCATGCATAAATTACCTTTATTTGTATGAGCAGTATTAATTACTACTTTTTTATTATTATTATCTTTACCTGTTTTTGGTGGAGCTATTACTATGTTATTAACAGATCGTAATTTTAATACTAGTTTTTATGATCCTGCTGGAGGAGGTGATCCTGTATTATATCAACATTTATTTTGATTTTTCGGCCATCCCGAGGTCTA
>A2-3-COI_ASV13313_18
GGTACTGGATGAACAGTATACCCTCCACTATCTAGTGTTCAAGCGCATTCAGGACCTTCAGTAGATTTAGCTATTTTTAGTTTACATTTAGCTGGTATTTCATCTATTTTAGGTGCTATTAATTTTATTGTTACTATTTTCAATATGCGTGCTCCAGGAATGTTTTTACATAAATTACCTTTATACGCTTGAGCTGTATTAATTACAGCATTCTTATTAGTATTATCTTTACCAGTTTTAGCAGGAGCTATTACTATGTTATTAACTGATCGTAATTTTAATACTACTTTCTTTGATCCAGCAGGTGGAGGTGATCCTGTATTATATCAACATTTATTTTGATTTTTTGGCCATCCCGAAGTCTA
>A2-3-COI_ASV14482_13
GGAACTGGATGAACAGTATATCCTCCGTTAAGTAGTGTTCAAGCACATTCAGGCCCTTCTGTAGATTTAGCTATTTTTAGTTTACACTTATCTGGAGCCGCATCAATTTTAGGTGCTATTAATTTTATTACAACTATTTTTAATATGCGCGCACCTGGAATGACTATGCATAGATTACCTTTATATGTTTGGTCAATCTTAATTACTTCTTTTCTTTTACTTTTATCATTACCTGTATTAGGAGGAGCAATAACTATGCTATTAACTGATAGAAATTTTAATACTTCGTTTTTTGATCCTGCTGGTGGGGGAGATCCAATTTTATTTCAACATTTATTTTGGTTTTTTGGTCATCCCGAGGTCTA
>A2-3-COI_ASV15476_9
GGTACTGGTTGAACTGTATACCCACCTTTATCAAGTGTACAAGCTCACTCTGGACCTTCAGTAGATTTAGCTATTTTTAGTTTACATATTGCTGGTGCTTCATCATTATTAGGTGCTATTAATTTTATTGTTACTGTTTTTAATATGCGCGCACCTGGTTTATATATGCACAGATTACCATTATATGTATGGGCTGTACTAATTACAGCATTTTTATTATTATTATCATTACCTGTTTTAGCTGGTGCAATTACTATGCTATTAACTGATCGTAATTTTAATACAACTTTTTATGATCCTGCAGGTGGTGGTGATCCTGTATTATACCAACATTTATTTTGGTTCTTTGGCCATCCCGAGGTCTA
>A2-3-COI_ASV17224_2
GGTACAGGTTGAACAGTTTATCCACCTTTATCAAGTATTCAAGCGCATTCTGGGCCATCAGTTGATTGTGCAATTTTTAGTTTACACTTATCAGGAATTGCTTCTATTTTAGGAGCAATAAATTTTATTACAACAATCTTTAATATGAGAGCGCCTGGATTAACTATGCATAGATTACCTTTATTCGTATGGGCTGTTTTAATTACCGCTTTTTTACTTTTATTATCATTACCTGTTTTCGCAGGAGCAATTACAATGTTGCTTACTGATAGAAATTTTAATACAACTTTCTATGATCCATCAGGAGGAGGTGATCCAGTATTATACCAACATCTTTTTTGATTCTTCGGGCACCCCGAAGTCTA
>A3-1-COI_ASV8703_42
GGTACTGGTTGAACTGTTTATCCTCCATTATCAAGTGTTCAAGCACACTCAGGTCCTTCAGTAGATTTAGCAATCTTTAGTTTACATATCGCAGGTGCTTCATCAATTTTAGGTGCAATTAACTTTATTTGTACTATTTTTAATATGCGAGCTCCTGGTTTAAGCTATCACCGATTACCTTTATTCGTATGGGCAGTTTTAATTACAGCGTTCTTATTATTATTATCGCTTCCTGTATTAGCTGGAGCTATTACTATGTTATTAACTGACCGTAACTTTAATACTACCTTCTTTGACCCAGCTGGTGGAGGAGACCCTGTATTATACCAACATTTATTCTGGTTCTTTGGTCACCCCGAAGTCTA
>A3-1-COI_ASV12694_21
GGAACAGGATGAACTGTTTATCCGCCATTATCAAGTGTACAAGCTCATTCAGGACCTTCTGTTGATTTAGCTATTTTTAGTTTACACTTATCAGGAGCAGCTTCTATTTTAGGTGCTATTAATTTTATTACAACTATTTTTAATATGAGAGCGCCTGGTTTAACAATGCACAGACTACCGTTATTTGTGTGGTCAGTATTAATTACAGCATTTTTATTATTATTGTCTTTACCAGTATTAGCAGGTGCAATTACAATGTTACTTACTGATAGAAATTTTAATACTACTTTCTACGATCCTGCTGGAGGTGGTGATCCAGTACTTTATCAACATTTATTCTGGTTCTTTGGACATCCCGAGGTCTA
>A3-1-COI_ASV14230_14
GGAACAGGATGAACTGTTTATCCGCCATTATCAAGTGTACAAGCTCATTCAGGACCTTCTGTTGATTTAGCTATTTTTAGTTTACACTTATCAGGAGCAGCTTCTATTTTAGGTGCTATTAATTTTATTACAACTATTTTTAATATGAGAGCGCCTGGTTTAACAATGCACAGACTACCGTTATTTGTGTGGTCAGTATTAATTACAGCATTTTTATTATTATTGTCTTTACCAGTATTAGCAGGTGCAATTACAATGTTACTTACTGATAGAAATTTTAATACTACTTTCTACGATCCTGCTGGAGGTGGTGATCCAGTACTTTATCAACATTTATTCTGGTTTTTTGGCCACCCCGAGGTCTA
>A3-1-COI_ASV14496_13
GGTACTGGATGAACAGTTTACCCTCCATTAAGTAGTGTACAAGCACATTCAGGACCTTCTGTAGATTTAGCTATTTTTAGTTTACATTTATCAGGAGTATCTTCTTTATTAGGAGCAATTAATTTTTTAATTACTATTTGAAATATGAGAGCTCCAGGATTTTTTTTCCATAAATTAGATTTATTCGTATGAGCAGTATTTGTAACTGCAATTTTATTATTATTATCATTACCAGTATTAGCAGGAGCAATTACCATGTTATTAACTGACCGTAATTTTAATACTACTTTCTTTGATCCAGCAGGAGGAGGAGATCCTGTATTATATCAACATTTATTCTGATTCTTCGGCCATCCCGAAGTCTA
>A3-1-COI_ASV15743_8
GGAACTGGATGAACAGTTTATCCTCCTTTATCAAGTATTGAAGCGCATGGTGGCGGTAGTGTAGATTTAGCGATATTTAGTTTACATATAGCAGGTGTTTCATCAATTTTAGGTGCAATTAATTTTATTACAACAATATTTAATATGAGAGCACCAGGTATGTATATGCATCGAATGCCTTTATTTGTTTGGTCTATTTTAATTACAGCGTTTTTATTATTATTGTCATTACCAGTATTTGCTGGTGCTATTACAATGTTATTAACAGATCGAAATTTTAATACAACATTTTTTGATCCTGCAGGTGGTGGTGATCCTATTTTGTATCAACATTTATTTTGGTTTTTTGGCCATCCCGAGGTCTA
>A3-1-COI_ASV15744_8
GGTACTGGTTGAACTGTTTATCCACCATTATCTAGTGTACAAGCTCACTCAGGACCATCAGTAGATTTAGCAATTTTTAGTTTACATATTGCTGGTGTTTCTTCATTATTAGGTGCTATTAATTTTATTGTTACTATTTTCAATATGCGTGCACCTGGTTTATATATGCATAGATTACCATTATATGTATGGGCTGTTTTAGTAACAGCATTTTTATTATTATTATCATTACCAGTTTTAGCAGGAGCTATTACTATGTTATTAACTGATCGTAATTTAAATACTGCTTTTTATGACCCATCAGGTGGAGGTGATCCTGTATTATATCAACATTTATTTTGGTTTTTTGGCCATCCCGAAGTCTA
>A3-1-COI_ASV16042_7
GGAACTGGTTGAACTGTTTATCCACCATTATCAGGTATACAAGCACATTCAGGACCTTCTGTAGACTTAGCTATTTTTAGTTTACATTTATCAGGTGCTTCATCTATTTTAGGATCAATTAATTTTATTGTGACTATTTTTAATATGAGAGCTCCTGGATTATTCATGCATAAATTACCTTTATTTGTATGAGCAGTATTAATTACTACTTTTTTATTATTATTATCTTTACCTGTTTTTGGTGGAGCTATTACTATGTTATTAACAGATCGTAATTTTAATACTAGTTTTTATGATCCTGCTGGAGGAGGTGATCCTGTATTATATCAACATTTATTTTGATTTTTCGGCCATCCCGAAGTCTA
>A3-2-COI_ASV2306_145
GGTACTGGTTGAACTGTATATCCTCCTTTGTCTAGTGTTCAATCACACTCGGGTGCTTCTGTAGATTTAGCTATTTTTAGTTTACACTTATCAGGAGCTGCTTCAATATTAGGAGCTATTAATTTTATATGTACTATTTTAAATATGAGAGTAAAAGGTTTATTTATGCATAGATTACCTTTATTTGTTTGGGCTATTCTAATTACAGCTGTATTATTACTTCTATCTTTACCTGTATTAGCAGGAGCCATAACTATGTTATTAACTGACCGTAATTTCAATACTACTTTTTTTGATCCTGCTGGTGGAGGAGATCCTGTGTTATATCAACATTTATTCTGGTTCTTTGGCCATCCCGAGGTCTA
>A3-2-COI_ASV9554_37
GGAACTGGATGAACTGTATATCCCCCATTATCTAGTGTACAAGCTCACTCAGGACCATCAGTAGATTTAGCAATTTTTAGTTTACATATTGCTGGTGTTTCTTCATTATTAGGTGCTATTAATTTTATTGTTACTATTTTCAATATGCGTGCACCTGGTTTATATATGCATAGATTACCATTATATGTATGGGCTGTTTTAGTAACAGCATTTTTATTATTATTATCATTACCAGTTTTAGCAGGAGCTATTACTATGTTATTAACTGATCGTAATTTAAATACTGCTTTTTATGACCCATCAGGTGGAGGTGATCCTGTATTATATCAACATTTATTTTGGTTTTTTGGCCATCCCGAGGTCTA
>A3-2-COI_ASV9558_37
GGAACTGGATGAACAGTATATCCGCCATTATCAAGTGTACAAGCTCATTCAGGACCTTCTGTTGATTTAGCTATTTTTAGTTTACACTTATCAGGAGCAGCTTCTATTTTAGGTGCTATTAATTTTATTACAACTATTTTTAATATGAGAGCGCCTGGTTTAACAATGCACAGACTACCGTTATTTGTGTGGTCAGTATTAATTACAGCATTTTTATTATTATTGTCTTTACCAGTATTAGCAGGTGCAATTACAATGTTACTTACTGATAGAAATTTTAATACTACTTTCTACGATCCTGCTGGAGGTGGTGATCCAGTACTTTATCAACATTTATTCTGGTTCTTTGGCCATCCCGAGGTCTA
>A3-2-COI_ASV12464_22
GGTACTGGATGAACTGTTTACCCACCATTATCTAGTGTGCAAGCTCATTCAGGACCTTCTGTTGATTTAGCTATTTTTAGTTTACATTTAGCAGGTGCTTCTTCTATTTTAGGTGCAATTAATTTTATTGTAACTATCTTTAATATGCGTTGTCCAGGTATGTTTATGCATAAATTACCTTTATACGCTTGAGCTGTTTTAATTACTGCTGTATTATTATTATTATCATTACCAGTATTAGCTGGAGCTATTACTATGTTATTAACTGATAGAAATTTTAATACTACTTTCTTTGATCCAGCTGGGGGTGGAGATCCTATATTATATCAACATTTATTCTGATTTTTTGGCCACCCCGAGGTCTA
>A3-3-COI_ASV14766_12
GGTACTGGATGAACTGTATATCCTCCATTAAGTAGTGTACAAGCACATTCAGGACCTTCTGTAGATTTAGCTATTTTTAGTTTACATTTATCAGGAGTATCTTCTTTATTAGGAGCAATTAATTTTTTAATTACTATTTGAAATATGAGAGCTCCAGGATTTTTTTTCCATAAATTAGATTTATTCGTATGAGCAGTATTTGTAACTGCAATTTTATTATTATTATCATTACCAGTATTAGCAGGAGCAATTACCATGTTATTAACTGACCGTAATTTTAATACTACTTTCTTTGATCCAGCAGGAGGAGGAGATCCTGTATTATATCAACATTTATTCTGATTCTTCGGCCATCCCGAGGTCTA
>A3-3-COI_ASV15254_10
GGTACTGGATGAACAGTTTATCCACCTTTAAGTAGTGTTCAAGCTCATTCAGGTGGTTCAGTAGATTTAGCTATTTTTAGTTTACATTTAGCAGGTGCGTCTTCTATTTTAGGTGCTATAAATTTTATTACAACAATTATTAATATGCGAGCACCTGGTCAAGTAATGCATCAATTACCATTATTTGTATGGTCTGTATTAATTACAGCTGTATTATTATTATTATCATTACCTGTTTTAGCTGGTGCTATTACTATGTTATTAACCGATCGAAATTTTAATACAACATTTTTTGATCCTGCAGGAGGAGGAGATCCTGTATTATACCAACACTTATTTTGGTTTTTTGGCCATCCCGAGGTCTA
>A3-3-COI_ASV15768_8
GGTACTGGTTGAACAGTTTATCCGCCATTATCAAGTGTACAAGCTCATTCAGGACCTTCTGTTGATTTAGCTATTTTTAGTTTACACTTATCAGGAGCAGCTTCTATTTTAGGTGCTATTAATTTTATTACAACTATTTTTAATATGAGAGCGCCTGGTTTAACAATGCACAGACTACCGTTATTTGTGTGGTCAGTATTAATTACAGCATTTTTATTATTATTGTCTTTACCAGTATTAGCAGGTGCAATTACAATGTTACTTACTGATAGAAATTTTAATACTACTTTCTACGATCCTGCTGGAGGTGGTGATCCAGTACTTTATCAACATTTATTCTGGTTCTTTGGCCATCCCGAAGTCTA
>A3-3-COI_ASV16325_6
GGTACAGGTTGAACAGTTTATCCACCATTATCTAGTGTACAAGCTCACTCAGGACCATCAGTAGATTTAGCAATTTTTAGTTTACATATTGCTGGTGTTTCTTCATTATTAGGTGCTATTAATTTTATTGTTACTATTTTCAATATGCGTGCACCTGGTTTATATATGCATAGATTACCATTATATGTATGGGCTGTTTTAGTAACAGCATTTTTATTATTATTATCATTACCAGTTTTAGCAGGAGCTATTACTATGTTATTAACTGATCGTAATTTAAATACTGCTTTTTATGACCCATCAGGTGGAGGTGATCCTGTATTATATCAACATTTATTTTGGTTTTTTGGCCATCCCGAGGTCTA
>A4-1-COI_ASV5060_69
GGAACTGGATGAACAGTTTATCCGCCATTATCAAGTGTACAAGCTCATTCAGGACCTTCTGTTGATTTAGCTATTTTTAGTTTACACTTATCAGGAGCAGCTTCTATTTTAGGTGCTATTAATTTTATTACAACTATTTTTAATATGAGAGCGCCTGGTTTAACAATGCACAGACTACCGTTATTTGTGTGGTCAGTATTAATTACAGCATTTTTATTATTATTGTCTTTACCAGTATTAGCAGGTGCAATTACAATGTTACTTACTGATAGAAATTTTAATACTACTTTCTACGATCCTGCTGGAGGTGGTGATCCAGTACTTTATCAACATTTATTCTGGTTCTTTGGCCATCCCGAGGTCTA
>A4-1-COI_ASV12485_22
GGTACTGGTTGAACAGTTTATCCTCCTTTATCAGGTATACAAGCTCATTCAGGACCTGCAGTTGATTTAGCTATTTTTAGTTTACACTTAGCTGGTGCATCATCAATTTTAGGTGCAATTAACTTTATTACAACTATTTTTAATATGCGCGCTCCTGGTATGTCAATGCATAGATTACCTTTACTAGTATGGTCATTATTAATTACTGCATTTTTATTATTATTATCATTGCCCGTATTAGCAGGAGGAATTACTATGTTATTAACTGATAGAAATTTTAATACTACATTTTTTGATCCAGCAGGCGGAGGAGATCCATTATTATATCAACATTTATTTTGGTTTTTTGGCCATCCCGAGGTCTA
>A4-2-COI_ASV12499_22
GGTACTGGTTGAACTGTTTATCCTCCATTAAGTAGTGTACAAGCACATTCAGGACCTTCTGTAGATTTAGCTATTTTTAGTTTACATTTATCAGGAGTATCTTCTTTATTAGGAGCAATTAATTTTTTAATTACTATTTGAAATATGAGAGCTCCAGGATTTTTTTTCCATAAATTAGATTTATTCGTATGAGCAGTATTTGTAACTGCAATTTTATTATTATTATCATTACCAGTATTAGCAGGAGCAATTACCATGTTATTAACTGACCGTAATTTTAATACTACTTTCTTTGATCCAGCAGGAGGAGGAGATCCTGTATTATATCAACATTTATTCTGATTCTTCGGCCATCCCGAGGTCTA
>A4-2-COI_ASV13142_19
GGAACTGGTTGAACTGTATACCCTCCATTATCAAGTGTAGCAGCACATTCAGGACCATCGGTAGATTTAGCAATTTTTAGTTTACATATTGCTGGGGCTTCTTCTTTATTAGGAGCAATCAATTTTATTGTAACTATTTTTAATATGCGATCTCCTGGTTTATATATGCATCGTTTACCTTTATATGTTTGGGCAGTTTTAGTAACTGCTTTTTTATTATTATTATCATTACCTGTTTTAGCTGGAGCAATTACCATGTTATTAACAGATCGTAATTTCAATACTACTTTTTATGATCCTGCTGGTGGTGGTGATCCTGTATTATATCAACACTTATTTTGGTTTTTTGGCCATCCCGAAGTCTA
>A4-2-COI_ASV16089_7
GGTACTGGATGAACTGTATATCCTCCATTATCTAGTGTACAAGCTCACTCAGGACCATCAGTAGATTTAGCAATTTTTAGTTTACATATTGCTGGTGTTTCTTCATTATTAGGTGCTATTAATTTTATTGTTACTATTTTCAATATGCGTGCACCTGGTTTATATATGCATAGATTACCATTATATGTATGGGCTGTTTTAGTAACAGCATTTTTATTATTATTATCATTACCAGTTTTAGCAGGAGCTATTACTATGTTATTAACTGATCGTAATTTAAATACTGCTTTTTATGACCCATCAGGTGGAGGTGATCCTGTATTATATCAACATTTATTTTGGTTTTTCGGCCATCCCGAAGTCTA
>A4-2-COI_ASV16091_7
GGTACAGGATGAACAGTTTACCCGCCATTATCAAGTGTACAAGCTCATTCAGGACCTTCTGTTGATTTAGCTATTTTTAGTTTACACTTATCAGGAGCAGCTTCTATTTTAGGTGCTATTAATTTTATTACAACTATTTTTAATATGAGAGCGCCTGGTTTAACAATGCACAGACTACCGTTATTTGTGTGGTCAGTATTAATTACAGCATTTTTATTATTATTGTCTTTACCAGTATTAGCAGGTGCAATTACAATGTTACTTACTGATAGAAATTTTAATACTACTTTCTACGATCCTGCTGGAGGTGGTGATCCAGTACTTTATCAACATTTATTCTGGTTCTTTGGCCATCCCGAAGTCTA
>A4-2-COI_ASV16350_6
GGAACTGGTTGAACTGTATATCCACCTTTATCAAGTGTACAAGCACACTCAGGTCCTTCAGTAGATTTAGCAATTTTTAGTTTACATATTGCTGGTGCATCTTCATTATTAGGTGCTATTAATTTTATTGTAACTATTTTTAATATGCGATCTCCTGGTTTATATATGCATAGATTACCTCTATATGTTTGGGCAGTTTTAGTAACAGCATTTTTACTATTATTATCATTACCTGTATTAGCAGGAGCTATTACTATGCTATTAACTGATCGTAATTTTAATACAACTTTCTATGATCCATCAGGAGGAGGAGATCCTGTTTTATATCAACATTTATTTTGGTTTTTTGGCCACCCCGAGGTCTA
>A4-3-COI_ASV15036_11
GGAACTGGTTGAACAGTATACCCACCATTATCAAGTGTACAAGCACACTCAGGACCTTCAGTAGATTTAGCTATTTTTAGTTTACATATTGCAGGTGCTTCTTCATTATTAGGTGCTATTAACTTTATTGTTACTATTTTTAATATGCGTGCTCCTGGTTTATATATGCATAGACTACCGTTATATGTATGGGCTGTATTAGTAACAGCATTTTTATTATTATTATCATTACCAGTATTAGCAGGAGCAATTACTATGCTATTAACTGATCGTAATTTTAATACAACTTTTTATGACCCTTCAGGTGGAGGAGATCCTGTATTATATCAACATTTATTTTGGTTCTTTGGCCACCCCGAAGTCTA
>A4-3-COI_ASV16352_6
GGAACAGGTTGAACTGTATATCCTCCATTAAGTAGTGTACAAGCACATTCAGGACCTTCTGTAGATTTAGCTATTTTTAGTTTACATTTATCAGGAGTATCTTCTTTATTAGGAGCAATTAATTTTTTAATTACTATTTGAAATATGAGAGCTCCAGGATTTTTTTTCCATAAATTAGATTTATTCGTATGAGCAGTATTTGTAACTGCAATTTTATTATTATTATCATTACCAGTATTAGCAGGAGCAATTACCATGTTATTAACTGACCGTAATTTTAATACTACTTTCTTTGATCCAGCAGGAGGAGGAGATCCTGTATTATATCAACATTTATTCTGATTCTTCGGCCATCCCGAAGTCTA
>A4-3-COI_ASV16594_5
GGAACTGGATGAACAGTATATCCGCCATTATCAAGTGTACAAGCTCATTCAGGACCTTCTGTTGATTTAGCTATTTTTAGTTTACACTTATCAGGAGCAGCTTCTATTTTAGGTGCTATTAATTTTATTACAACTATTTTTAATATGAGAGCGCCTGGTTTAACAATGCACAGACTACCGTTATTTGTGTGGTCAGTATTAATTACAGCATTTTTATTATTATTGTCTTTACCAGTATTAGCAGGTGCAATTACAATGTTACTTACTGATAGAAATTTTAATACTACTTTCTACGATCCTGCTGGAGGTGGTGATCCAGTACTTTATCAACATTTATTCTGGTTCTTTGGACATCCCGAAGTCTA
>A5-1-COI_ASV11879_25
GGAACAGGTTGAACAGTTTATCCTCCATTATCAAGTGTAGCAGCACATTCAGGACCATCGGTAGATTTAGCAATTTTTAGTTTACATATTGCTGGGGCTTCTTCTTTATTAGGAGCAATCAATTTTATTGTAACTATTTTTAATATGCGATCTCCTGGTTTATATATGCATCGTTTACCTTTATATGTTTGGGCAGTTTTAGTAACTGCTTTTTTATTATTATTATCATTACCTGTTTTAGCTGGAGCAATTACCATGTTATTAACAGATCGTAATTTCAATACTACTTTTTATGATCCTGCTGGTGGTGGTGATCCTGTATTATATCAACACTTATTTTGGTTTTTTGGCCATCCCGAAGTCTA
>A5-2-COI_ASV3892_86
GGTACAGGTTGAACTGTATATCCTCCATTATCAAGTGTGGGTGCTCATTCAGGTCCTTCTGTTGATTTAGCTATTTTTAGTTTACATTTAGCAGGTGCTTCTTCTATTTTAGGAGCTTCTAATTTTATTACAACAATTTTTAATATGCGTGCTCCTGGTATGTATATGCATAAACTGCCTTTATTTGTATGGTCTGTTTTAATTACAGCTTTTTTATTATTACTTTCTTTACCTGTACTTGCGGGAGCAATTACAATGTTATTAACAGATCGTAATTTTAATACAACTTTTTTTGACCCAGCAGGGGGAGGTGATCCTGTATTATACCAACATTTATTTTGGTTTTTTGGCCACCCCGAGGTCTA
>A5-2-COI_ASV9591_37
GGTACTGGTTGAACTGTTTACCCTCCATTATCAAGTGTTCAAGCACACTCAGGTCCTTCAGTAGATTTAGCAATCTTTAGTTTACATATCGCAGGTGCTTCATCAATTTTAGGTGCAATTAACTTTATTTGTACTATTTTTAATATGCGAGCTCCTGGTTTAAGCTATCACCGATTACCTTTATTCGTATGGGCAGTTTTAATTACAGCGTTCTTATTATTATTATCGCTTCCTGTATTAGCTGGAGCTATTACTATGTTATTAACTGACCGTAACTTTAATACTACCTTCTTTGACCCAGCTGGTGGAGGAGACCCTGTATTATACCAACATTTATTCTGGTTCTTTGGTCACCCCGAAGTCTA
>A5-2-COI_ASV14806_12
GGTACTGGTTGAACAGTTTATCCTCCATTAAGTAGTGTACAAGCACATTCAGGACCTTCTGTAGATTTAGCTATTTTTAGTTTACATTTATCAGGAGTATCTTCTTTATTAGGAGCAATTAATTTTTTAATTACTATTTGAAATATGAGAGCTCCAGGATTTTTTTTCCATAAATTAGATTTATTCGTATGAGCAGTATTTGTAACTGCAATTTTATTATTATTATCATTACCAGTATTAGCAGGAGCAATTACCATGTTATTAACTGACCGTAATTTTAATACTACTTTCTTTGATCCAGCAGGAGGAGGAGATCCTGTATTATATCAACATTTATTCTGATTCTTCGGCCATCCCGAGGTCTA
>A5-2-COI_ASV16366_6
GGAACAGGTTGAACAGTTTATCCACCATTATCTAGTGTACAAGCTCACTCAGGACCATCAGTAGATTTAGCAATTTTTAGTTTACATATTGCTGGTGTTTCTTCATTATTAGGTGCTATTAATTTTATTGTTACTATTTTCAATATGCGTGCACCTGGTTTATATATGCATAGATTACCATTATATGTATGGGCTGTTTTAGTAACAGCATTTTTATTATTATTATCATTACCAGTTTTAGCAGGAGCTATTACTATGTTATTAACTGATCGTAATTTAAATACTGCTTTTTATGACCCATCAGGTGGAGGTGATCCTGTATTATATCAACATTTATTTTGGTTTTTTGGCCATCCCGAAGTCTA
>A5-2-COI_ASV16608_5
GGAACAGGTTGAACTGTATACCCTCCATTATCAAGTGTAGCAGCACATTCAGGACCATCGGTAGATTTAGCAATTTTTAGTTTACATATTGCTGGGGCTTCTTCTTTATTAGGAGCAATCAATTTTATTGTAACTATTTTTAATATGCGATCTCCTGGTTTATATATGCATCGTTTACCTTTATATGTTTGGGCAGTTTTAGTAACTGCTTTTTTATTATTATTATCATTACCTGTTTTAGCTGGAGCAATTACCATGTTATTAACAGATCGTAATTTCAATACTACTTTTTATGATCCTGCTGGTGGTGGTGATCCTGTATTATATCAACACTTATTTTGGTTTTTTGGCCATCCCGAAGTCTA
>A5-2-COI_ASV16850_4
GGAACTGGTTGAACTGTATATCCACCATTATCAAGTGTACAAGCTCATTCAGGACCTTCTGTTGATTTAGCTATTTTTAGTTTACACTTATCAGGAGCAGCTTCTATTTTAGGTGCTATTAATTTTATTACAACTATTTTTAATATGAGAGCGCCTGGTTTAACAATGCACAGACTACCGTTATTTGTGTGGTCAGTATTAATTACAGCATTTTTATTATTATTGTCTTTACCAGTATTAGCAGGTGCAATTACAATGTTACTTACTGATAGAAATTTTAATACTACTTTCTACGATCCTGCTGGAGGTGGTGATCCAGTACTTTATCAACATTTATTCTGGTTCTTTGGCCATCCCGAGGTCTA
>A5-2-COI_ASV17085_3
GGTACAGGTTGAACTGTTTATCCACCTTTAAGTAGTGTTCAAGCTCATTCAGGTGGTTCAGTAGATTTAGCTATTTTTAGTTTACATTTAGCAGGTGCGTCTTCTATTTTAGGTGCTATAAATTTTATTACAACAATTATTAATATGCGAGCACCTGGTCAAGTAATGCATCAATTACCATTATTTGTATGGTCTGTATTAATTACAGCTGTATTATTATTATTATCATTACCTGTTTTAGCTGGTGCTATTACTATGTTATTAACCGATCGAAATTTTAATACAACATTTTTTGATCCTGCAGGAGGAGGAGATCCTGTATTATACCAACACTTATTTTGGTTTTTTGGCCATCCCGAAGTCTA
>A5-3-COI_ASV6023_60
GGTACAGGATGAACAGTATACCCACCATTAGCTAGTGTACAAGCACACTCAGGGCCTTCAGTTGATTTAGCTATTTTTAGTTTGCACTTAGGTGGTACTTCATCAATCCTAGGTGCTATTAATTTTATTACAACTATTATTAATATGCGCTGCCCAGGTATGACCATGCATAAATTACCTTTATTTGTTTGGTCAGTACTAATTACTGCAGTATTATTATTACTATCGTTACCTGTATTAGCGGGTGCGATTACTATGTTATTAACTGATCGTAATTTTAATACTACTTTCTTTGATCCTGCAGGTGGTGGAGATCCTGTATTATATCAGCATTTATTCTGGTTCTTTGGCCACCCCGAGGTCTA
>A5-3-COI_ASV11498_27
GGAACAGGATGAACTGTTTATCCACCATTATCTAGTGTGCAAGCTCATTCAGGACCTTCTGTTGATTTAGCTATTTTTAGTTTACATTTAGCAGGTGCTTCTTCTATTTTAGGTGCAATTAATTTTATTGTAACTATCTTTAATATGCGTTGTCCAGGTATGTTTATGCATAAATTACCTTTATACGCTTGAGCTGTTTTAATTACTGCTGTATTATTATTATTATCATTACCAGTATTAGCTGGAGCTATTACTATGTTATTAACTGATAGAAATTTTAATACTACTTTCTTTGATCCAGCTGGGGGTGGAGATCCTATATTATATCAACATTTATTCTGATTTTTTGGCCACCCCGAGGTCTA
>A5-3-COI_ASV16854_4
GGTACAGGTTGAACTGTATATCCGCCATTATCAAGTGTACAAGCTCATTCAGGACCTTCTGTTGATTTAGCTATTTTTAGTTTACACTTATCAGGAGCAGCTTCTATTTTAGGTGCTATTAATTTTATTACAACTATTTTTAATATGAGAGCGCCTGGTTTAACAATGCACAGACTACCGTTATTTGTGTGGTCAGTATTAATTACAGCATTTTTATTATTATTGTCTTTACCAGTATTAGCAGGTGCAATTACAATGTTACTTACTGATAGAAATTTTAATACTACTTTCTACGATCCTGCTGGAGGTGGTGATCCAGTACTTTATCAACATTTATTCTGGTTCTTTGGACATCCTGAGGTCTA
>A6-1-COI_ASV3877_86
GGTACAGGTTGAACTGTTTATCCGCCATTATCAAGTGTACAAGCTCATTCAGGACCTTCTGTTGATTTAGCTATTTTTAGTTTACACTTATCAGGAGCAGCTTCTATTTTAGGTGCTATTAATTTTATTACAACTATTTTTAATATGAGAGCGCCTGGTTTAACAATGCACAGACTACCGTTATTTGTGTGGTCAGTATTAATTACAGCATTTTTATTATTATTGTCTTTACCAGTATTAGCAGGTGCAATTACAATGTTACTTACTGATAGAAATTTTAATACTACTTTCTACGATCCTGCTGGAGGTGGTGATCCAGTACTTTATCAACATTTATTCTGGTTCTTTGGCCATCCCGAGGTCTA
>A6-1-COI_ASV15080_11
GGTACTGGATGAACAGTTTATCCACCATTATCAAGTGTACAAGCACACTCAGGACCTTCAGTAGATTTAGCTATTTTTAGTTTACATATTGCAGGTGCTTCTTCATTATTAGGTGCTATTAACTTTATTGTTACTATTTTTAATATGCGTGCTCCTGGTTTATATATGCATAGACTACCGTTATATGTATGGGCTGTATTAGTAACAGCATTTTTATTATTATTATCATTACCAGTATTAGCAGGAGCAATTACTATGCTATTAACTGATCGTAATTTTAATACAACTTTTTATGACCCTTCAGGTGGAGGAGATCCTGTATTATATCAACATTTATTTTGGTTCTTTGGCCACCCCGAAGTCTA
>A6-1-COI_ASV15311_10
GGTACTGGATGAACAGTATATCCTCCATTATCAAGTGTAACAGCACATTCAGGACCATCGGTAGATTTAGCAATTTTTAGTTTACATATTGCTGGGGCTTCTTCTTTATTAGGAGCAATCAATTTTATTGTAACTATTTTTAATATGCGATCTCCTGGTTTATATATGCATCGTTTACCTTTATATGTTTGGGCAGTTTTAGTAACTGCTTTTTTATTATTATTATCATTACCTGTTTTAGCTGGAGCAATTACCATGTTATTAACAGATCGTAATTTCAATACTACTTTTTATGATCCTGCTGGTGGTGGTGATCCTGTATTATATCAACACTTATTTTGGTTTTTTGGCCATCCCGAAGTCTA
>A6-2-COI_ASV7883_47
GGTACTGGTTGAACTGTTTATCCGCCATTATCAAGTGTACAAGCTCATTCAGGACCTTCTGTTGATTTAGCTATTTTTAGTTTACACTTATCAGGAGCAGCTTCTATTTTAGGTGCTATTAATTTTATTACAACTATTTTTAATATGAGAGCGCCTGGTTTAACAATGCACAGACTACCGTTATTTGTGTGGTCAGTATTAATTACAGCATTTTTATTATTATTGTCTTTACCAGTATTAGCAGGTGCAATTACAATGTTACTTACTGATAGAAATTTTAATACTACTTTCTACGATCCTGCTGGAGGTGGTGATCCAGTACTTTATCAACATTTATTCTGGTTCTTTGGCCATCCCGAGGTCTA
>A6-2-COI_ASV14312_14
GGAACAGGTTGAACAGTTTATCCTCCATTATCAAGTGTTGAATTCCATTCAGGACCTTCAGTAGATTTAGCAATTTTTAGTTTACATTTAGCAGGTGCTTCATCAATTTTAGGTGCTATAAATTTTATAGTAACTATTTTTAATATGCGTGCTCCTGGTATGTTTATGCATAAATTACCTTTATATGCTTGAGCTGTTTTAATTACAGCCTTTTTATTAGTATTATCATTACCTGTATTAGCTGGAGCTATTACTATGTTATTAACTGATCGTAATTTTAATACTACTTTCTTTGACCCTGCGGGTGGAGGAGATCCTGTATTATATCAACATTTATTCTGATTTTTTGGCCATCCCGAAGTCTA
>A6-2-COI_ASV16130_7
GGTACAGGTTGAACTGTATATCCTCCTTTATCAAGTGTACAAGCTCACTCTGGACCTTCAGTAGATTTAGCTATTTTTAGTTTACATATTGCTGGTGCTTCATCATTATTAGGTGCTATTAATTTTATTGTTACTGTTTTTAATATGCGCGCACCTGGTTTATATATGCACAGATTACCATTATATGTATGGGCTGTACTAATTACAGCATTTTTATTATTATTATCATTACCTGTTTTAGCTGGTGCAATTACTATGCTATTAACTGATCGTAATTTTAATACAACTTTTTATGATCCTGCAGGTGGTGGTGATCCTGTATTATACCAACATTTATTTTGGTTCTTTGGCCATCCCGAGGTCTA
>A6-2-COI_ASV16390_6
GGTACAGGATGAACTGTATATCCTCCATTATCAAGTGTACAAGCACACTCAGGACCTTCAGTAGATTTAGCTATTTTTAGTTTACATATTGCAGGTGCTTCTTCATTATTAGGTGCTATTAACTTTATTGTTACTATTTTTAATATGCGTGCTCCTGGTTTATATATGCATAGACTACCGTTATATGTATGGGCTGTATTAGTAACAGCATTTTTATTATTATTATCATTACCAGTATTAGCAGGAGCAATTACTATGCTATTAACTGATCGTAATTTTAATACAACTTTTTATGACCCTTCAGGTGGAGGAGATCCTGTATTATATCAACATTTATTTTGGTTCTTTGGCCACCCCGAGGTCTA
>A6-3-COI_ASV12545_22
GGTACTGGTTGAACTGTTTATCCTCCATTATCAAGTGTTGAATTCCATTCAGGACCTTCAGTAGATTTAGCAATTTTTAGTTTACATTTAGCAGGTGCTTCATCAATTTTAGGTGCTATAAATTTTATAGTAACTATTTTTAATATGCGTGCTCCTGGTATGTTTATGCATAAATTACCTTTATATGCTTGAGCTGTTTTAATTACAGCCTTTTTATTAGTATTATCATTACCTGTATTAGCTGGAGCTATTACTATGTTATTAACTGATCGTAATTTTAATACTACTTTCTTTGACCCTGCGGGTGGAGGAGATCCTGTATTATATCAACATTTATTCTGATTTTTTGGCCATCCCGAGGTCTA
>B1-1-COI_ASV11708_26
GGTACTGGTTGAACTGTATATCCACCTTTAAGTAGTGTTCAAGCTCATTCAGGTGGTTCAGTAGATTTAGCTATTTTTAGTTTACATTTAGCAGGTGCGTCTTCTATTTTAGGTGCTATAAATTTTATTACAACAATTATTAATATGCGAGCACCTGGTCAAGTAATGCATCAATTACCATTATTTGTATGGTCTGTATTAATTACAGCTGTATTATTATTATTATCATTACCTGTTTTAGCTGGTGCTATTACTATGTTATTAACCGATCGAAATTTTAATACAACATTTTTTGATCCTGCAGGAGGAGGAGATCCTGTATTATACCAACACTTATTTTGGTTTTTTGGCCACCCCGAAGTCTA
>B1-1-COI_ASV17285_2
GGTACAGGTTGAACAGTATATCCACCTTTATCAAGTGTACAAGCACACTCAGGTCCTTCAGTAGATTTAGCAATTTTTAGTTTACATATTGCTGGTGCATCTTCATTATTAGGTGCTATTAATTTTATTGTAACTATTTTTAATATGCGATCTCCTGGTTTATATATGCATAGATTACCTCTATATGTTTGGGCAGTTTTAGTAACAGCATTTTTACTATTATTATCATTACCTGTATTAGCAGGAGCTATTACTATGCTATTAACTGATCGTAATTTTAATACAACTTTCTATGATCCATCAGGAGGAGGAGATCCTGTTTTATATCAACATTTATTTTGGTTTTTTGGCCACCCCGAAGTCTA
>B1-2-COI_ASV12988_20
GGAACTGGATGAACTGTATATCCGCCATTATCAAGTGTACAAGCTCATTCAGGACCTTCTGTTGATTTAGCTATTTTTAGTTTACACTTATCAGGAGCAGCTTCTATTTTAGGTGCTATTAATTTTATTACAACTATTTTTAATATGAGAGCGCCTGGTTTAACAATGCACAGACTACCGTTATTTGTGTGGTCAGTATTAATTACAGCATTTTTATTATTATTGTCTTTACCAGTATTAGCAGGTGCAATTACAATGTTACTTACTGATAGAAATTTTAATACTACTTTCTACGATCCTGCTGGAGGTGGTGATCCAGTACTTTATCAACATTTATTCTGGTTCTTTGGCCATCCTGAGGTCTA
>B1-2-COI_ASV15112_11
GGAACTGGTTGAACAGTTTACCCACCGTTAAGTAGTGTTCAAGCACATTCAGGCCCTTCTGTAGATTTAGCTATTTTTAGTTTACACTTATCTGGAGCCGCATCAATTTTAGGTGCTATTAATTTTATTACAACTATTTTTAATATGCGCGCACCTGGAATGACTATGCATAGATTACCTTTATATGTTTGGTCAATCTTAATTACTTCTTTTCTTTTACTTTTATCATTACCTGTATTAGGAGGAGCAATAACTATGCTATTAACTGATAGAAATTTTAATACTTCGTTTTTTGATCCTGCTGGTGGAGGAGATCCAATTTTATTTCAACATTTATTTTGGTTTTTTGGCCATCCCGAGGTCTA
>B1-2-COI_ASV15116_11
GGAACTGGATGAACAGTATATCCACCATTATCAAGTGTACAAGCACACTCAGGACCTTCAGTAGATTTAGCTATTTTTAGTTTACATATTGCAGGTGCTTCTTCATTATTAGGTGCTATTAACTTTATTGTTACTATTTTTAATATGCGTGCTCCTGGTTTATATATGCATAGACTACCGTTATATGTATGGGCTGTATTAGTAACAGCATTTTTATTATTATTATCATTACCAGTATTAGCAGGAGCAATTACTATGCTATTAACTGATCGTAATTTTAATACAACTTTTTATGACCCTTCAGGTGGAGGAGATCCTGTATTATATCAACATTTATTTTGGTTCTTTGGCCACCCCGAAGTCTA
>B1-2-COI_ASV17119_3
GGAACAGGTTGAACTGTATATCCTCCACTATCTAGTGTTCAAGCGCATTCAGGACCTTCAGTAGATTTAGCTATTTTTAGTTTACATTTAGCTGGTATTTCATCTATTTTAGGTGCTATTAATTTTATTGTTACTATTTTCAATATGCGTGCTCCAGGAATGTTTTTACATAAATTACCTTTATACGCTTGAGCTGTATTAATTACAGCATTCTTATTAGTATTATCTTTACCAGTTTTAGCAGGAGCTATTACTATGTTATTAACTGATCGTAATTTTAATACTACTTTCTTTGATCCAGCAGGTGGAGGTGATCCTGTATTATATCAACATTTATTTTGATTTTTTGGCCATCCCGAGGTCTA
>B1-3-COI_ASV10796_31
GGTACTGGATGAACTGTTTATCCGCCATTATCAAGTGTACAAGCTCATTCAGGACCTTCTGTTGATTTAGCTATTTTTAGTTTACACTTATCAGGAGCAGCTTCTATTTTAGGTGCTATTAATTTTATTACAACTATTTTTAATATGAGAGCGCCTGGTTTAACAATGCACAGACTACCGTTATTTGTGTGGTCAGTATTAATTACAGCATTTTTATTATTATTGTCTTTACCAGTATTAGCAGGTGCAATTACAATGTTACTTACTGATAGAAATTTTAATACTACTTTCTACGATCCTGCTGGAGGTGGTGATCCAGTACTTTATCAACATTTATTCTGGTTCTTTGGCCATCCCGAGGTCTA
>B1-3-COI_ASV14612_13
GGTACTGGTTGAACAGTTTATCCTCCACTATCAAGTGCTCAAGCTCATTCAGGACCTTCAGTAGATTTAGCAATTTTTAGTTTACATATCGCAGGGGTTTCTTCTATTTTAGGTGCTATTAATTTTATAGTAACTATTTTTAATATGCGTGCTCCAGGAATGTTTATGCATAAATTACCTTTATATGTTTGAGCTGTATTAATTACTGCATTTTTACTTTTATTATCATTACCTGTATTTGCTGGTGCAATTACAATGTTATTAACTGATAGAAACTTTAATACAAGCTTTTATGATCCAGCTGGAGGTGGAGATCCTGTATTATATCAACATTTATTCTGATTCTTCGGCCACCCCGAAGTCTA
>B1-3-COI_ASV15349_10
GGTACAGGATGAACAGTTTATCCACCGTTAAGTAGTGTTCAAGCACATTCAGGCCCTTCTGTAGATTTAGCTATTTTTAGTTTACACTTATCTGGAGCCGCATCAATTTTAGGTGCTATTAATTTTATTACAACTATTTTTAATATGCGCGCACCTGGAATGACTATGCATAGATTACCTTTATATGTTTGGTCAATCTTAATTACTTCTTTTCTTTTACTTTTATCATTACCTGTATTAGGAGGAGCAATAACTATGCTATTAACTGATAGAAATTTTAATACTTCGTTTTTTGATCCTGCTGGTGGAGGAGATCCAATTTTATTTCAACATTTATTTTGGTTTTTTGGCCATCCCGAGGTCTA
>B1-3-COI_ASV15886_8
GGAACAGGTTGAACTGTTTATCCACCATTATCAAGTGTACAAGCACACTCAGGACCTTCAGTAGATTTAGCTATTTTTAGTTTACATATTGCAGGTGCTTCTTCATTATTAGGTGCTATTAACTTTATTGTTACTATTTTTAATATGCGTGCTCCTGGTTTATATATGCATAGACTACCGTTATATGTATGGGCTGTATTAGTAACAGCATTTTTATTATTATTATCATTACCAGTATTAGCAGGAGCAATTACTATGCTATTAACTGATCGTAATTTTAATACAACTTTTTATGACCCTTCAGGTGGAGGAGATCCTGTATTATATCAACATTTATTTTGGTTCTTTGGACACCCCGAGGTCTA
>B2-1-COI_ASV10996_30
GGTACAGGATGAACAGTATATCCACCTTTAAGTAGTGTTCAAGCTCATTCAGGTGGTTCAGTAGATTTAGCTATTTTTAGTTTACATTTAGCAGGTGCGTCTTCTATTTTAGGTGCTATAAATTTTATTACAACAATTATTAATATGCGAGCACCTGGTCAAGTAATGCATCAATTACCATTATTTGTATGGTCTGTATTAATTACAGCTGTATTATTATTATTATCATTACCTGTTTTAGCTGGTGCTATTACTATGTTATTAACCGATCGAAATTTTAATACAACATTTTTTGATCCTGCAGGAGGAGGAGATCCTGTATTATACCAACACTTATTTTGGTTTTTTGGCCATCCCGAGGTCTA
>B2-1-COI_ASV16163_7
GGAACTGGTTGAACTGTTTACCCTCCATTATCAAGTGTTGAATTTCATTCAGGACCTTCAGTAGATTTAGCAATTTTTAGTTTACATTTAGCAGGTGCTTCATCAATTTTAGGTGCTATAAATTTTATAGTAACTATTTTTAATATGCGTGCTCCTGGTATGTTTATGCATAAATTACCTTTATATGCTTGAGCTGTTTTAATTACAGCCTTTTTATTAGTATTATCATTACCTGTATTAGCTGGAGCTATTACTATGTTATTAACTGATCGTAATTTTAATACTACTTTCTTTGACCCTGCGGGTGGAGGAGATCCTGTATTATATCAACATTTATTCTGATTTTTTGGCCATCCCGAAGTCTA
>B3-2-COI_ASV10046_35
GGTACTGGATGAACTGTTTATCCTCCACTATCAAGTGCTCAAGCTCATTCAGGACCTTCAGTAGATTTAGCAATTTTTAGTTTACATATCGCAGGGGTTTCTTCTATTTTAGGTGCTATTAATTTTATAGTAACTATTTTTAATATGCGTGCTCCAGGAATGTTTATGCATAAATTACCTTTATATGTTTGAGCTGTATTAATTACTGCATTTTTACTTTTATTATCATTACCTGTATTTGCTGGTGCAATTACAATGTTATTAACTGATAGAAACTTTAATACAAGCTTTTATGATCCAGCTGGAGGTGGAGATCCTGTATTATATCAACATTTATTCTGATTCTTCGGCCATCCCGAAGTCTA
>B3-2-COI_ASV16171_7
GGTACTGGATGAACAGTTTATCCTCCACTATCTAGTGTTCAAGCGCATTCAGGACCTTCAGTAGATTTAGCTATTTTTAGTTTACATTTAGCTGGTATTTCATCTATTTTAGGTGCTATTAATTTTATTGTTACTATTTTCAATATGCGTGCTCCAGGAATGTTTTTACATAAATTACCTTTATACGCTTGAGCTGTATTAATTACAGCATTCTTATTAGTATTATCTTTACCAGTTTTAGCAGGAGCTATTACTATGTTATTAACTGATCGTAATTTTAATACTACTTTCTTTGATCCAGCAGGTGGAGGTGATCCTGTATTATATCAACATTTATTTTGATTTTTTGGCCACCCCGAGGTCTA
>B5-3-COI_ASV10053_35
GGTACTGGTTGAACTGTTTACCCTCCATTATCTAGTGTTCAAGCACATTCAGGACCATCAGTAGATTTAGCAATTTTTAGTTTACATTTAGCTGGTATATCTTCTATTTTAGGAGCTATAAATTTTATAGTAACTATTTTTAATATGCGTGCTCCAGGAATGTTTATGCATAAATTACCATTATATGCTTGAGCAGTGTTAATTACAGCATTTTTATTAGTATTATCATTACCTGTATTAGCTGGTGCTATAACTATGTTATTAACTGATCGTAATTTTAATACAACTTTCTTTGATCCTGCTGGAGGTGGTGATCCTGTTTTATATCAACATTTATTTTGATTTTTTGGCCATCCCGAAGTCTA
>Bahamas01__000055290
attaagtagtgttcaagcacactcaggaccttcagtagatttagcaatctttagtctacacttatcaggagcagcttctattttaggtgctattaattttattactaccatttttaacatgagagctccaggtatgactatgcatagattacctttatatgtttggtctattttaattacctcatttttattattattatctttaccagtgttagcaggtgcgattacaatgcttttaactgatagaaattttaatactaccttctttgacccagctggaggaggagatccagtattatatcaacatttattc
>Bahamas01__000508030
attaagtagtgtacaagcacattcaggaccttctgtagatttagctatttttagtttacatatagcaggtgcttcttcaattttaggagcaattaattttataactactattgtaaatacgagggcacctggaatgactatgcatagattaccattatttgtttggtcagttttaattacagctgttttattattattatcattacctgtattagcaggtgcaattactatgttattaactgatcgtaattttaatacaactttttttgaacctgctggtggaggagatcctttattatatcaacatttattt
>Bahamas01__002645551
gttaagtagtgttcaagcacattcaggcccttctgtagatttagctatttttagtttacacttatctggagccgcatcaattttaggtgctattaattttatcacaactatttttaatatgcgcgcacctggaatgactatgcatagattacctttatatgtttggtcaatcttaattacttcttttcttttacttttatcattacctgtattaggaggagcaataactatgctattaactgatagaaattttaatacttcgttttttgatcctgctggtggaggagatccaattttatttcaacatttattt
>Bahamas01__001556660
attatctagtgtacaagctcactcaggaccttcagtagatttagcaatttttagtttacatttatcaggtatttcatcattattaggtgcaattaattttatttcaactatttataatatgagagcacctggtttaagttttcatagattacctttatttgtttggtctatattaattaccgcttttcttttattattaactttacctgttttagctggagcattaacaatgcttttaacagatagaaatttaaatacttcattctatgatccatcaggaggaggtgatcctgtattataccaacatttattt
>Bahamas01__000025656
tttatcaagtgtacaagcacattcaggtccttcagtagatttagctatttttagtttacacttagcaggtatttcatcaatattaggtgcaataaattttattactactatttgtaatatgcgtgctcctggtatgacttttcatagattacctttatttgtttggtcagttttaatcactgcaatattattattattatctttaccggtattagcaggtgctattactatgttattaactgatagaaatttaaatacaactttttttgatccatctggtggtggtgatcccgtattatatcaacatttattt
>Bahamas01__000562730
actttctagtgtacaagcacattcaggtccatcagtagatttagctatttttagtttacatttatctggtatatcttcaatattaggttctataaattttattacaactattttaaatatgagagctcctggtatgactatgcatagattacctttatttgtttgggctgtttttattacagccattttattattattatctttacctgtattagctggtgcaataacaatgttattaacagatcgtaatttaaatacaactttttttgatccttcaggtggaggtgatcctgtattatatcaacatcttttt
>Bahamas01__000210521
attatcaagtgtacaggcacattcagggccttcagtagatttagctatatttagtttacatttagcaggtatttcttcaatattaggtgctataaactttataactactatttgtaatatgcgtgcgcctggtatgactttccatagattacctttatttgtatggtctgttttaataacagctgttttattattattatctttacctgtattagcaggtgctattacaatgttattaactgataggaatttaaatacaactttttttgatccatctggtggtggtgaccctgtattataccaacatttattt
>Bahamas01__000361812
attatcaagtgttcaagcacactcaggtccttcagtggatttagctatttttagtttacacttagcaggtatttcatctattttaggtgctattaattttataacaacaatctttaatatgcgtgcaccgggtatgactttccatagattacctttatttgtttgggctatttttattactgcgattttattattattatctttacctgtattagcaggtgctataacaatgttattaaccgatagaaacttaaatacaactttttttgatccatctggtggtggtgatcctgtattatatcaacacttattc
>Bahamas01__000015858
attagcaagtgcacaagcccattcaggaccatcagttgatttagctatttttagtttacatttagcaggtatttcatcaatattaggtgcaattaattttataactacaatttgtaatatgagatcaccaggtttaacttttcatagattacctttatttgtatggtctatttttattactgcaatattattattgttatctttacctgttttagctggagctattacaatgttattaactgatcgtaatctaaatactgctttttttgatccatcgggaggtggggatcctattttatatcaacatttattt
>Bahamas01__000243414
tttatcaagttcacaagctcattctggaccttcagtagatttagctatttttagtttacacttatcaggtattgcttcaatattaggtgcaataaattttattacaactatttttaatatgagatcacctggtatgacctttcatagattgccgttatttgtatggtctgtattaattacagcagttttattattattatctttacctgttttagctggaggtattacaatgttattaactgatagaaatttaaatacttcttttttcgaccctgcaggaggaggagatcctgttttataccaacatttgttt
>Bahamas01__001334996
tctttcaagtgtacaagctcattctgggccttcagtagatttagctatatttagtttacatttatcaggtatttcatctatattaggttctataaattttataacaaccattttaaatatgagggcacctggtatgactatgcatagattacctttatttgtatgggctgtttttattacagctattttattattattatctttacctgtattagcaggagctattacaatgttattaacagaccgtaatttaaatactactttttttgacccatctggtggtggtgatcctgttttatatcaacatcttttt
>Bahamas01__000469848
tttatctagtgttcaagcccattcaggaccttctgtagatttagctatatttagtttacatttagcaggtatagcttcaatattaggtgctataaattttataacaacaataatgaatatgagagcacctggaatgtattatcatagattacctttatttgtttggtcagtttttattactgcttttttattattattatcattgccagttttagcagcaggtattacaatgttattaacagatcgtaatttaaatacatctttttttgatccttcaggaggaggtgatcctgttttatatcaacatttattt
>Bahamas01__000153645
attatcaagtgcacaagcacattcaggaccttcagttgatttagcaatttttagtttgcatttatcaggtattgcttcaattttaggttctattaattttataacaactatttttaatatgcgtgcacctggtatgacttttcatagattacctttatttgtttgggctatactaattacagcaattttacttttattatcattgcctgttttagccggagcaattacaatgttattaacagatagaaatttaaatacttctttctttgatcctgccggaggtggtgatcctatattatatcaacatttattc
>Bahamas01__000059386
tctttcaagtgctcaagcacactcaggaccttctgtagatttagctatttttagtttacatttatcaggtatagcttcaattttaggtgctgtgaattttattacaactatttttaatatgagatcaccaggaatgacttttcatagattgcctttatttgtttggtctattttaattaccgctgtattattattactttctttacctgtattagcaggagctattacaatgttattaactgatagaaatttaaatacttcattttttgatccttctggtggtggtgatccaattttataccaacatctattt
>Bahamas01__000097248
attatctagtgttcaagcacattcaggtccgtcagttgatctagctatttttagtttacatttagcaggtatagcgtctattttaggagctataaattttattgttaccatttgtaacatgagagctccaggtatgacttttcatagattacctttatttgtttggtctgttttaattacagcagtattgcttttattatctttaccagtactagctgcagcaattactatgttattaactgatagaaacttaaatacttctttttttgacccttcaggtggaggagatccagttttataccagcatttattt
>Bahamas01__000230904
attatcaaacgcacaagcccattctggcccatctgttgatttagcaatttttagtttacatttagcaggtattgcatcaattttaggtgctattaattttattacaactattatcaatatgagattacctggtatgacctttcatagattacctttatttgtttggtcagtttttattacagcttttttacttttattatccttacctgtgttagctggtgctattactatgttattaacagataggaatttaaatactactttttttgacccagccggtggaggtgatcccgtattataccaacatttgttt
>Bahamas01__000561335
tttagcaagtgctcaagcacattcaggaccttctgtagatttagctatttttagtctacatttagcaggtatttcttcaatcctaggggctatcaattttataacaactattttaaatatgagagcacctggtatgacttttcatagactacctttatccgtgtggtctgtattaattactgctgtacttttattattgtctttatctgtattagcaggtgcaattactatgcttttaaccgatagaaatttaaacacagctctttttgatccatcaggtggaggtgatcctgtattataccaacatttattt
>Bahamas01__000965902
attatctagtgtgcaagctcattcagggccttcagttgatttagctatttttagtttacatttagctggtgtatcttctattttaggagctattaactttatagttactattttaaatatgcgtgctcctggtatgtttatgcataaattaccattatatgcttgagctgtattaattactgctgtattattattattatcattaccagtattagcaggtgctattactatgttattaactgatcgtaattttaatactaccttctttgatccagcaggtggaggtgatcctgtattatatcaacatttattt
>Bahamas01__000239396
attagcaagtgctcaggcacattcaggtccctcagtagatttagcaattttcagcctacacttggctggtattgcatcaatattaggtgcagtaaattttataactactatttgtaatatgagggcaccaggtatgacttttcaccgtttacctttatttgtatggtcagtattaattacagctgttcttttattactatcattacctgtattagcaggtgcaattactatgttattaactgatcgtaacttaaatacttcattttttgatccatctggtggtggtgatccagtattatatcaacatttattt
>Bahamas01__001877657
attagctagttcacaagctcattcaggaccttcagtagatttagttatttttagcttacatttagctggtatttcttctatattaggtgcggtaaattttattacaacaattattaatatgagggcacctggaatgacattccatagattacctttattcgtttggtctgttttaataacagcaatattattattattatcattaccagttctagctggtgcaattactatgcttttaacagatagaaatttaaatacaaccttttttgatccatcaggtggtggagatccagtattataccaacatttattt
>Bahamas01__000383590
tttatcaagtgttcaggcacattctggtccttcagtagatttagcaatttttagtttacatttagcaggtatatcgtcaatattaggagctattaattttattactacgattttcaatatgagatcacctggtatgacatttcatagattacctttgtttatttgggctgtacttataactgcgtttttattattgttatcattaccagttttagcaggtggtattactatgcttttaacagatcgaaatttaaatacaacgttttttgatccatctggtggtggagatcctatactttatcaacatttattt
>Bahamas01__002647812
tttatcaagtattcaagcgcattctgggccatcagttgattgtgcaatttttagtttacacttatcaggaattgcttctattttaggagcaataaattttattacaacaatctttaatatgagagcgcctggattaactatgcatagattacctttatttgtatgggctgttttaattaccgcttttttacttttattatcattacctgttttcgcaggagcaattacaatgttacttactgatagaaattttaatacaactttctatgatccatcaggaggaggtgatccagtattataccaacatcttttt
>Bahamas01__000069575
attatcgagtgtagaatttcattcaggaccttcagtagatttagcaatttttagtctacatttagcaggtgcttcatcaattttaggtgctataaattttatagtaactatttttaacatgcgtgctcctggaatgtttatgcataaattacctttatatgcttgagctgttttaattacagcttttttattagtattatcattacctgtattagctggtgctattactatgttattaactgatcgtaattttaatactactttctttgatcctgcgggaggaggagatccggtattatatcaacatttattt
>Bahamas01__000547836
tatcaggaattcaagcacattcaggaccttctgtagatttagctatttttagtttacacttagcaggtgcatcttcaattttaggagctattaattttattactactattatgaatatgagagctcctggtttatatatgcacaaattaccgttatttgtatggtcaattttaattaccgcagtgttattattattatcattacctgtgttagcaggggcaattactatgcttttaactgatcgaaattttaatactactttttttgatcctgcaggaggtggtgatcctgtattgtatcaacatttattt
>Bahamas01__001093893
attatctagtatccaagcacattcaggtccatcagtggatttagctatttttagtcttcatttagcaggaattgcatcaattttaggagcaataaattttattgtaacaatttgtaacatgagagctccaggtataacatttcatcgtttacctttattcgtttggtctgttttaattacagcaatattattgttattatctcttccagttttagcagccgctataactatgttattaactgatagaaatttaaatacctctttttttgacccatcaggagggggtgatccagttttatatcaacatttattt
>Bahamas02__000055290
attaagtagtgttcaagcacactcaggaccttcagtagatttagcaatctttagtctacacttatcaggagcagcttctattttaggtgctattaattttattactaccatttttaacatgagagctccaggtatgactatgcatagattacctttatatgtttggtctattttaattacctcatttttattattattatctttaccagtgttagcaggtgcgattacaatgcttttaactgatagaaattttaatactaccttctttgacccagctggaggaggagatccagtattatatcaacatttattc
>Bahamas02__002645551
gttaagtagtgttcaagcacattcaggcccttctgtagatttagctatttttagtttacacttatctggagccgcatcaattttaggtgctattaattttatcacaactatttttaatatgcgcgcacctggaatgactatgcatagattacctttatatgtttggtcaatcttaattacttcttttcttttacttttatcattacctgtattaggaggagcaataactatgctattaactgatagaaattttaatacttcgttttttgatcctgctggtggaggagatccaattttatttcaacatttattt
>Bahamas02__000000139
tttatcaagcgcgcaagcacattcaggaccttctgtcgatttagctatatttagtttacatttatcaggtatagcttctatattaggttctattaattttttaacaactatttttaatatgagagctccaggaatgtatttccataggttacctttatttgtatggtctatattaataacagctattttattattattatctttacctgtattagctgcagctattactatgttattaacagatcgtaatttaaacacttctttttttgatccatctggtggaggtgatcctgtgttatatcaacatttattc
>Bahamas02__000245062
tctttcaagtgttcaagcacattcaggaccttcagtagatttagctatatttagtttacatttatctggtatttcatcaatattaggttcaataaattttataacaactattttgaatatgcgtgcccctggtatgacaatgcatagattacctttatttgtatgggctgtttttattacagctattttattattattatctttaccagtattagctggagctataacaatgttattaactgatcgtaatttaaatactactttttttgatccatcaggaggtggtgatccagttttatatcaacatttattt
>Bahamas02__000097248
attatctagtgttcaagcacattcaggtccgtcagttgatctagctatttttagtttacatttagcaggtatagcgtctattttaggagctataaattttattgttaccatttgtaacatgagagctccaggtatgacttttcatagattacctttatttgtttggtctgttttaattacagcagtattgcttttattatctttaccagtactagctgcagcaattactatgttattaactgatagaaacttaaatacttctttttttgacccttcaggtggaggagatccagttttataccagcatttattt
>Bahamas02__001551194
attagcatcatctttagcacactcaggaccttctgttgatttagctatttttagtttacatttagcaggtatttcttctattttaggtgctattaactttattacaacaattataaatatgagggcacctggaatgtcttttcataaattaccattatttgtgtgggctgttttaattactgcttttttattattattatcattaccggtcttagcaggtgcaattacaatgttattaactgatagaaatttaaatacaactttttttgatcctgctggaggtggagatcctgtattatatcaacatttattt
>Bahamas02__000230904
attatcaaacgcacaagcccattctggcccatctgttgatttagcaatttttagtttacatttagcaggtattgcatcaattttaggtgctattaattttattacaactattatcaatatgagattacctggtatgacctttcatagattacctttatttgtttggtcagtttttattacagcttttttacttttattatccttacctgtgttagctggtgctattactatgttattaacagataggaatttaaatactactttttttgacccagccggtggaggtgatcccgtattataccaacatttgttt
>Bahamas02__000366036
actatcaagtgctcaagcacattcaggtccatctgtcgatttagcaatttttagtttacatttagctggtattgcttcaattttgggtgcagttaattttattactacaatttataatatgcgtgcacctggtatgacttttcataggttacctttatttgtttggtcagttttaataactgcagttttattattattatctttaccagttttagcgggtgcaattactatgttgctaactgatcgaaatttgaatacaacattttttgacccatctggtggtggtgatcctgttttgtatcaacatttattt
>Bahamas02__000239396
attagcaagtgctcaggcacattcaggtccctcagtagatttagcaattttcagcctacacttggctggtattgcatcaatattaggtgcagtaaattttataactactatttgtaatatgagggcaccaggtatgacttttcaccgtttacctttatttgtatggtcagtattaattacagctgttcttttattactatcattacctgtattagcaggtgcaattactatgttattaactgatcgtaacttaaatacttcattttttgatccatctggtggtggtgatccagtattatatcaacatttattt
>Bahamas02__000111095
attatcaagtgttcaagcacactcaggaccttctgtagatttagctatctttagtctacatattgcaggtgcatcatcaattttaggtgctattaattttattacaacaatctttaatatgcgagcaccaggtatgagtatgcaccgacttcctttatttgtatgggctgttttaattacagctttcttattattattatcattacctgtattagcaggagctattacgatgctattaacagatcgtaatttcaatactactttttttgatcctgctggtggaggagaccctgtcctttatcaacatttattt
>Bahamas03__000055290
attaagtagtgttcaagcacactcaggaccttcagtagatttagcaatctttagtctacacttatcaggagcagcttctattttaggtgctattaattttattactaccatttttaacatgagagctccaggtatgactatgcatagattacctttatatgtttggtctattttaattacctcatttttattattattatctttaccagtgttagcaggtgcgattacaatgcttttaactgatagaaattttaatactaccttctttgacccagctggaggaggagatccagtattatatcaacatttattc
>Bahamas03__002645551
gttaagtagtgttcaagcacattcaggcccttctgtagatttagctatttttagtttacacttatctggagccgcatcaattttaggtgctattaattttatcacaactatttttaatatgcgcgcacctggaatgactatgcatagattacctttatatgtttggtcaatcttaattacttcttttcttttacttttatcattacctgtattaggaggagcaataactatgctattaactgatagaaattttaatacttcgttttttgatcctgctggtggaggagatccaattttatttcaacatttattt
>Bahamas03__000469848
tttatctagtgttcaagcccattcaggaccttctgtagatttagctatatttagtttacatttagcaggtatagcttcaatattaggtgctataaattttataacaacaataatgaatatgagagcacctggaatgtattatcatagattacctttatttgtttggtcagtttttattactgcttttttattattattatcattgccagttttagcagcaggtattacaatgttattaacagatcgtaatttaaatacatctttttttgatccttcaggaggaggtgatcctgttttatatcaacatttattt
>Bahamas03__000230904
attatcaaacgcacaagcccattctggcccatctgttgatttagcaatttttagtttacatttagcaggtattgcatcaattttaggtgctattaattttattacaactattatcaatatgagattacctggtatgacctttcatagattacctttatttgtttggtcagtttttattacagcttttttacttttattatccttacctgtgttagctggtgctattactatgttattaacagataggaatttaaatactactttttttgacccagccggtggaggtgatcccgtattataccaacatttgttt
>Bahamas03__001338052
actatcaagtgtacaagcacattctggaccttcagtggatttagctatatttagtttacatttagctggtatagcttctattttaggggctattaattttataacaactatttttaatatgagagcaccaggtatgtattttcatagattacctttatttgtgtggtctgttttaatcaccgctgttcttttattactatcattacctgtattagccgcagctataactatgcttctaacagatcgtaatttaaatacatcttttcttgatccatcaggtggaggtgatcctgtattatatcaacatcttttt
>Bahamas03__002647812
tttatcaagtattcaagcgcattctgggccatcagttgattgtgcaatttttagtttacacttatcaggaattgcttctattttaggagcaataaattttattacaacaatctttaatatgagagcgcctggattaactatgcatagattacctttatttgtatgggctgttttaattaccgcttttttacttttattatcattacctgttttcgcaggagcaattacaatgttacttactgatagaaattttaatacaactttctatgatccatcaggaggaggtgatccagtattataccaacatcttttt
>Bahamas03__001137724
gttatcaagtgtacaagctcattcaggtccttcggtagatttagctatttttagtttacatttagcaggtgcatcgtcaattttaggtgctgttaattttataacaactatctttaatatgcgaagtcctggtatgaaaatgcataatttacctttgtatgtttggtcagttttaattacagcttttttattattgttatcattaccagttttagcgggtgcgattactatgttattaacagatagaaatttcaatactacattttttgatcctgccggtggtggtgatccagtattatatcaacatttattt
>Bahamas03__001093893
attatctagtatccaagcacattcaggtccatcagtggatttagctatttttagtcttcatttagcaggaattgcatcaattttaggagcaataaattttattgtaacaatttgtaacatgagagctccaggtataacatttcatcgtttacctttattcgtttggtctgttttaattacagcaatattattgttattatctcttccagttttagcagccgctataactatgttattaactgatagaaatttaaatacctctttttttgacccatcaggagggggtgatccagttttatatcaacatttattt
>Bahamas04__000055290
attaagtagtgttcaagcacactcaggaccttcagtagatttagcaatctttagtctacacttatcaggagcagcttctattttaggtgctattaattttattactaccatttttaacatgagagctccaggtatgactatgcatagattacctttatatgtttggtctattttaattacctcatttttattattattatctttaccagtgttagcaggtgcgattacaatgcttttaactgatagaaattttaatactaccttctttgacccagctggaggaggagatccagtattatatcaacatttattc
>Bahamas04__000054979
attatcaagtgtgcaagcacactctggaccatccgtagatttagctatttttagtttacacttagcaggtgcatcgtcaattttaggtgcgattaattttatttgtactatctttaatatgagagctcctggtctaactatgcatagattacctttatttgtatgggctgtattaattaccgcattcttactacttctgtctcttccagtattagcaggagcaattactatgctattaactgatagaaattttaatactactttctttgatccagcaggtggtggagaccctgtattatatcagcacttattc
>Bahamas04__000111095
attatcaagtgttcaagcacactcaggaccttctgtagatttagctatctttagtctacatattgcaggtgcatcatcaattttaggtgctattaattttattacaacaatctttaatatgcgagcaccaggtatgagtatgcaccgacttcctttatttgtatgggctgttttaattacagctttcttattattattatcattacctgtattagcaggagctattacgatgctattaacagatcgtaatttcaatactactttttttgatcctgctggtggaggagaccctgtcctttatcaacatttattt
>Bahamas05__000055290
attaagtagtgttcaagcacactcaggaccttcagtagatttagcaatctttagtctacacttatcaggagcagcttctattttaggtgctattaattttattactaccatttttaacatgagagctccaggtatgactatgcatagattacctttatatgtttggtctattttaattacctcatttttattattattatctttaccagtgttagcaggtgcgattacaatgcttttaactgatagaaattttaatactaccttctttgacccagctggaggaggagatccagtattatatcaacatttattc
>Bahamas05__000432422
tctttcaagtgcgcaagcacattctggtccttcggtagatcttgctatttttagcttacatttagcaggtatagcttctattttaggtgcagttaattttattacaactatttgtaatatgagagctccaggtatgactttccatagattacctctttttgtatggtctgtattaattactgccgttcttttattattatcattacctgtattagcaggtgcaattactatgttattaacagatcgtaatttaaacacttctttttttgatccatctggtggaggggatccagtattataccaacatttattt
>Bahamas05__000469848
tttatctagtgttcaagcccattcaggaccttctgtagatttagctatatttagtttacatttagcaggtatagcttcaatattaggtgctataaattttataacaacaataatgaatatgagagcacctggaatgtattatcatagattacctttatttgtttggtcagtttttattactgcttttttattattattatcattgccagttttagcagcaggtattacaatgttattaacagatcgtaatttaaatacatctttttttgatccttcaggaggaggtgatcctgttttatatcaacatttattt
>Bahamas05__000029349
attatcaagtgttcaagctcactcaggtggttctgttgatttagctattttcagtttacacttatctggtatgtcttcaatcttaggtgctgtaaactttattacaaccattcataatatgagaagtcctggtatgtcgtaccacagattacctttatttgtttggtctgttttaattactgctgtattattattattatcattacctgtattagcagctgctattactatgttattaactgatagaaatttaaatactgctttctttgacccatctggtggtggtgatcctgtattataccaacatttattt
>Bahamas05__000054979
attatcaagtgtgcaagcacactctggaccatccgtagatttagctatttttagtttacacttagcaggtgcatcgtcaattttaggtgcgattaattttatttgtactatctttaatatgagagctcctggtctaactatgcatagattacctttatttgtatgggctgtattaattaccgcattcttactacttctgtctcttccagtattagcaggagcaattactatgctattaactgatagaaattttaatactactttctttgatccagcaggtggtggagaccctgtattatatcagcacttattc
>Bahamas05__000111095
attatcaagtgttcaagcacactcaggaccttctgtagatttagctatctttagtctacatattgcaggtgcatcatcaattttaggtgctattaattttattacaacaatctttaatatgcgagcaccaggtatgagtatgcaccgacttcctttatttgtatgggctgttttaattacagctttcttattattattatcattacctgtattagcaggagctattacgatgctattaacagatcgtaatttcaatactactttttttgatcctgctggtggaggagaccctgtcctttatcaacatttattt
>Bahamas05__001210622
attatctagtttaccttttcactcgggaccttctgtagatttagctatttttagtttacatattgcaggggcttcttcattattaggtgctattaattttattgtaactatttttaatatgcgtgcacctggattacattttcatagactaccattatatgtatggtctgtattagtaactgcatttttattattatcatcattaccagtattagctggagcaattactatgttattaactgatcgtaattttaatacttctttttatgatccttctggtggaggggaccccgttctattccagcatttattc
>Bahamas06__000055290
attaagtagtgttcaagcacactcaggaccttcagtagatttagcaatctttagtctacacttatcaggagcagcttctattttaggtgctattaattttattactaccatttttaacatgagagctccaggtatgactatgcatagattacctttatatgtttggtctattttaattacctcatttttattattattatctttaccagtgttagcaggtgcgattacaatgcttttaactgatagaaattttaatactaccttctttgacccagctggaggaggagatccagtattatatcaacatttattc
>Bahamas06__000128631
tttagctagtgcacaagcgcattcaggtccttctgtagatttagctatttttagtttacatttagccggtatttcttcaattttaggtgcaataaattttataacaacaatttgtaatatgagatcacctggtctaacttttcatagattacctttatttgtatgggctatttttattacagctatattattattactatctttacctgttttagctggtgctataacaatgttattaacagatcgtaatttaaatactactttttttgacccttctggaggaggagatcctattttatatcaacatttattc
>Bahamas06__000255267
tttatctagtgttcaagctcattctggaccttctgtagatttagctatttttagtttacacctttctggggcttcttctattttaggtgctatcaactttattacaactatttttaatatgagagcacctgggttaactatgcatagattacctttatttgtttgggcagtattgattactgcttttttgttattattatctttacctgtactagcttctgctattactatgttattaactgatcgtaatttcaatactactttttttgatcctgctggtgggggtgatccagtactttatcaacatcttttt
>Bahamas06__001137724
gttatcaagtgtacaagctcattcaggtccttcggtagatttagctatttttagtttacatttagcaggtgcatcgtcaattttaggtgctgttaattttataacaactatctttaatatgcgaagtcctggtatgaaaatgcataatttacctttgtatgtttggtcagttttaattacagcttttttattattgttatcattaccagttttagcgggtgcgattactatgttattaacagatagaaatttcaatactacattttttgatcctgccggtggtggtgatccagtattatatcaacatttattt
>Bahamas06__000054979
attatcaagtgtgcaagcacactctggaccatccgtagatttagctatttttagtttacacttagcaggtgcatcgtcaattttaggtgcgattaattttatttgtactatctttaatatgagagctcctggtctaactatgcatagattacctttatttgtatgggctgtattaattaccgcattcttactacttctgtctcttccagtattagcaggagcaattactatgctattaactgatagaaattttaatactactttctttgatccagcaggtggtggagaccctgtattatatcagcacttattc
>Bahamas06__000751044
tctttcaagtgttcaagcacattcaggcccttcagtagatttagctatttttagtctacatttggcaggtatagcttcaattttaggcgctataaattttattacaacaatagtaaatatgagaacacctggtttatattatcataggttacctttattcgtatggtcagttttaattacagccgtattattattattgtctttacctgttttagcagcggctataactatgttattaaccgatcgcaacttaaatacatctttttttgacccctcgggtggaggtgatcctgttttatatcaacatctattc
>Bahamas07__000055290
attaagtagtgttcaagcacactcaggaccttcagtagatttagcaatctttagtctacacttatcaggagcagcttctattttaggtgctattaattttattactaccatttttaacatgagagctccaggtatgactatgcatagattacctttatatgtttggtctattttaattacctcatttttattattattatctttaccagtgttagcaggtgcgattacaatgcttttaactgatagaaattttaatactaccttctttgacccagctggaggaggagatccagtattatatcaacatttattc
>Bahamas07__000407904
attatcaagtgtacaagctcactctggaccttcagtagatttagctatttttagtttacacttatctggtatttcatcattattaggtgctatcaatttcttatcaactatatataatatgagagctcctggattaagtttccacagattaccattatttgtatggtctgtttttattacagctttcttattattattaacattaccagtattagcaggtgctattaccatgttattaacagatagaaatttaaatacatctttctatgatccttcaggtggaggtgaccctgttttatatcaacatttattt
>Bahamas07__002647812
tttatcaagtattcaagcgcattctgggccatcagttgattgtgcaatttttagtttacacttatcaggaattgcttctattttaggagcaataaattttattacaacaatctttaatatgagagcgcctggattaactatgcatagattacctttatttgtatgggctgttttaattaccgcttttttacttttattatcattacctgttttcgcaggagcaattacaatgttacttactgatagaaattttaatacaactttctatgatccatcaggaggaggtgatccagtattataccaacatcttttt
>Bahamas07__000054979
attatcaagtgtgcaagcacactctggaccatccgtagatttagctatttttagtttacacttagcaggtgcatcgtcaattttaggtgcgattaattttatttgtactatctttaatatgagagctcctggtctaactatgcatagattacctttatttgtatgggctgtattaattaccgcattcttactacttctgtctcttccagtattagcaggagcaattactatgctattaactgatagaaattttaatactactttctttgatccagcaggtggtggagaccctgtattatatcagcacttattc
>Bahamas08__000055290
attaagtagtgttcaagcacactcaggaccttcagtagatttagcaatctttagtctacacttatcaggagcagcttctattttaggtgctattaattttattactaccatttttaacatgagagctccaggtatgactatgcatagattacctttatatgtttggtctattttaattacctcatttttattattattatctttaccagtgttagcaggtgcgattacaatgcttttaactgatagaaattttaatactaccttctttgacccagctggaggaggagatccagtattatatcaacatttattc
>Bahamas08__002645551
gttaagtagtgttcaagcacattcaggcccttctgtagatttagctatttttagtttacacttatctggagccgcatcaattttaggtgctattaattttatcacaactatttttaatatgcgcgcacctggaatgactatgcatagattacctttatatgtttggtcaatcttaattacttcttttcttttacttttatcattacctgtattaggaggagcaataactatgctattaactgatagaaattttaatacttcgttttttgatcctgctggtggaggagatccaattttatttcaacatttattt
>Bahamas08__000239396
attagcaagtgctcaggcacattcaggtccctcagtagatttagcaattttcagcctacacttggctggtattgcatcaatattaggtgcagtaaattttataactactatttgtaatatgagggcaccaggtatgacttttcaccgtttacctttatttgtatggtcagtattaattacagctgttcttttattactatcattacctgtattagcaggtgcaattactatgttattaactgatcgtaacttaaatacttcattttttgatccatctggtggtggtgatccagtattatatcaacatttattt
>Bahamas08__000054979
attatcaagtgtgcaagcacactctggaccatccgtagatttagctatttttagtttacacttagcaggtgcatcgtcaattttaggtgcgattaattttatttgtactatctttaatatgagagctcctggtctaactatgcatagattacctttatttgtatgggctgtattaattaccgcattcttactacttctgtctcttccagtattagcaggagcaattactatgctattaactgatagaaattttaatactactttctttgatccagcaggtggtggagaccctgtattatatcagcacttattc
>Bahamas08__000111095
attatcaagtgttcaagcacactcaggaccttctgtagatttagctatctttagtctacatattgcaggtgcatcatcaattttaggtgctattaattttattacaacaatctttaatatgcgagcaccaggtatgagtatgcaccgacttcctttatttgtatgggctgttttaattacagctttcttattattattatcattacctgtattagcaggagctattacgatgctattaacagatcgtaatttcaatactactttttttgatcctgctggtggaggagaccctgtcctttatcaacatttattt
>Bahamas09__001006180
attaagtagtgtacaagcacactcaggtccttctgtagatttagctatttttagtttacatattgcaggggcttcttctattttaggagctattaactttattacaactattgttaatatgagagcaccaggtatgactatgcatagtttacctttatttgtttgggcagtatttattacagcaattttattattattatcattccctgtatttgctgcagctattacaatgttattaacagatcgtaattttaatactactttttatgatccagcaggaggaggagatcctgtattatatcaacatttattt
>Bahamas09__000055290
attaagtagtgttcaagcacactcaggaccttcagtagatttagcaatctttagtctacacttatcaggagcagcttctattttaggtgctattaattttattactaccatttttaacatgagagctccaggtatgactatgcatagattacctttatatgtttggtctattttaattacctcatttttattattattatctttaccagtgttagcaggtgcgattacaatgcttttaactgatagaaattttaatactaccttctttgacccagctggaggaggagatccagtattatatcaacatttattc
>Bahamas09__002645551
gttaagtagtgttcaagcacattcaggcccttctgtagatttagctatttttagtttacacttatctggagccgcatcaattttaggtgctattaattttatcacaactatttttaatatgcgcgcacctggaatgactatgcatagattacctttatatgtttggtcaatcttaattacttcttttcttttacttttatcattacctgtattaggaggagcaataactatgctattaactgatagaaattttaatacttcgttttttgatcctgctggtggaggagatccaattttatttcaacatttattt
>Bahamas09__001556660
attatctagtgtacaagctcactcaggaccttcagtagatttagcaatttttagtttacatttatcaggtatttcatcattattaggtgcaattaattttatttcaactatttataatatgagagcacctggtttaagttttcatagattacctttatttgtttggtctatattaattaccgcttttcttttattattaactttacctgttttagctggagcattaacaatgcttttaacagatagaaatttaaatacttcattctatgatccatcaggaggaggtgatcctgtattataccaacatttattt
>Bahamas09__001137479
attatcgagtgtacaagcacattcaggtccttcagttgatttagctatttttagtttacacttggcaggtatttcttcaatattaggtgctataaattttattactactatttgtaatatgcgtgcaccaggtatgacttttcatagattacctttatttgtttggtctgttttaattactgctatattattattattatcattacctgtattagctggtgcaattaccatgttattaactgatagaaatttaaatactactttttttgatccatcaggtggtggtgatcctgtattataccaacatttattt
>Bahamas09__000210521
attatcaagtgtacaggcacattcagggccttcagtagatttagctatatttagtttacatttagcaggtatttcttcaatattaggtgctataaactttataactactatttgtaatatgcgtgcgcctggtatgactttccatagattacctttatttgtatggtctgttttaataacagctgttttattattattatctttacctgtattagcaggtgctattacaatgttattaactgataggaatttaaatacaactttttttgatccatctggtggtggtgaccctgtattataccaacatttattt
>Bahamas09__000015858
attagcaagtgcacaagcccattcaggaccatcagttgatttagctatttttagtttacatttagcaggtatttcatcaatattaggtgcaattaattttataactacaatttgtaatatgagatcaccaggtttaacttttcatagattacctttatttgtatggtctatttttattactgcaatattattattgttatctttacctgttttagctggagctattacaatgttattaactgatcgtaatctaaatactgctttttttgatccatcgggaggtggggatcctattttatatcaacatttattt
>Bahamas09__001334996
tctttcaagtgtacaagctcattctgggccttcagtagatttagctatatttagtttacatttatcaggtatttcatctatattaggttctataaattttataacaaccattttaaatatgagggcacctggtatgactatgcatagattacctttatttgtatgggctgtttttattacagctattttattattattatctttacctgtattagcaggagctattacaatgttattaacagaccgtaatttaaatactactttttttgacccatctggtggtggtgatcctgttttatatcaacatcttttt
>Bahamas09__000153645
attatcaagtgcacaagcacattcaggaccttcagttgatttagcaatttttagtttgcatttatcaggtattgcttcaattttaggttctattaattttataacaactatttttaatatgcgtgcacctggtatgacttttcatagattacctttatttgtttgggctatactaattacagcaattttacttttattatcattgcctgttttagccggagcaattacaatgttattaacagatagaaatttaaatacttctttctttgatcctgccggaggtggtgatcctatattatatcaacatttattc
>Bahamas09__002647007
actatctagtgttcaagcgcattcaggaccttcagtagatttagctatttttagtttacatttagctggtatttcatctattttaggtgctattaattttattgttactattttcaatatgcgtgctccaggaatgtttttacataaattacctttatacgcttgagctgtattaattacagcattcttattagtattatctttaccagttttagcaggagctattactatgttattaactgatcgtaattttaatactactttctttgatccagcaggtggaggtgatcctgtattatatcaacatttattt
>Bahamas09__000980952
attatcaggaatccaagctcactcaggaccttctgtagatttagctatttttagtttacacttagcaggtgcttcatcaattttaggagcaattaattttattacaacaattataaatatgagagctcctggattaagtatgcataaattacctttatttgtatggtctattttaattacagcggttttattattactttcattacctgtattagctggtgcaattacaatgttattaactgaccgtaattttaatacaactttttttgatcctgctggaggaggagatcctgtattataccaacatttattt
>Bahamas09__000187632
gttaagcagtgtccaagcacattcaggtccttctgttgatttagccatttttagtttacatttagcgggtgcatcatcaatattaggtgcaattaactttattacaactattttaaatatgagatcacccggtatgacaatgcatcaattaccgttatttgtttggtcggttttaattacagcggttttattattattatctttaccggttttagctggtgcaattacaatgttattaacagatagaaattttaatacaactttttttgatcctgcaggtgggggagatcctgttttatatcaacatttattt
>Bahamas09__000471703
actttcaagttctcaagcacactcaggaccatctgttgatttagctatttttagtttacatttatcaggtattgcttcaattttaggagctataaattttattacaacaatttgtaatatgagatcaccaggtatgacttttcatagattgcctttatttgtatggtctgtttttattacagcaatactattacttttatctttacctgttttagctggtggtattacaatgttattaactgatagaaatttaaatacaactttctttgatccatcaggaggaggtgaccctattttatatcaacatttattt
>Bahamas09__000965902
attatctagtgtgcaagctcattcagggccttcagttgatttagctatttttagtttacatttagctggtgtatcttctattttaggagctattaactttatagttactattttaaatatgcgtgctcctggtatgtttatgcataaattaccattatatgcttgagctgtattaattactgctgtattattattattatcattaccagtattagcaggtgctattactatgttattaactgatcgtaattttaatactaccttctttgatccagcaggtggaggtgatcctgtattatatcaacatttattt
>Bahamas09__000239396
attagcaagtgctcaggcacattcaggtccctcagtagatttagcaattttcagcctacacttggctggtattgcatcaatattaggtgcagtaaattttataactactatttgtaatatgagggcaccaggtatgacttttcaccgtttacctttatttgtatggtcagtattaattacagctgttcttttattactatcattacctgtattagcaggtgcaattactatgttattaactgatcgtaacttaaatacttcattttttgatccatctggtggtggtgatccagtattatatcaacatttattt
>Bahamas09__000573638
tttatctagtgctcaagcgcactcaggaccttcagtggatttagctatttttagtttacacttagcaggtatagcttctatattaggtgcagtaaattttataactactatttttaatatgagagccccaggtatgacatttcatagacttcctttatttgtatggtcagtattaattacagcagtattacttttactatctttacctgtattagcaggtgcaataacaatgttattaacagatcgtaatttaaatacatctttctttgacccttcgggtggtggagatcctgttttatatcaacatttattt
>Bahamas09__000069575
attatcgagtgtagaatttcattcaggaccttcagtagatttagcaatttttagtctacatttagcaggtgcttcatcaattttaggtgctataaattttatagtaactatttttaacatgcgtgctcctggaatgtttatgcataaattacctttatatgcttgagctgttttaattacagcttttttattagtattatcattacctgtattagctggtgctattactatgttattaactgatcgtaattttaatactactttctttgatcctgcgggaggaggagatccggtattatatcaacatttattt
>Bahamas09__000418071
tttatctagtgtacaagcgcactcgggaccttcagttgatttagctatttttagcttacacttagctggtgtttcttctattttaggtgcaattaactttttaactacaattttaaatatgaaagcacctggattaactttccatcgtttacctttattcgtatgggcagtttttattacagcaattttactactattatcattacctgtacttgcaggtgctataaccatgcttttaacagatagaaatttaaatacaactttctttgacccatcaggtggtggtgatccagtattatatcaacatcttttt
>Bahamas09__000320445
tttagcgagtgttcaagcacattctggcccatcagttgatttagctatttttagtcttcatttagcaggaatagcttcaattttgggagcaattaatttcattgttactatttgtaatatgcgagctcctggaataacatttcatagattacctttatttgtatggtcagttttaattactgcagtattattattattatcacttcctgttttagctgctgcaataactatgttattaactgatagaaacttaaatacatctttttttgacccatctggaggaggtgatcctatattatatcaacatttattt
>Bahamas09__000014426
attaagtagtgtacaagcacactcaggaccttctgtagatttagctatttttagtttacatttatcaggagtatcatcattattaggagcaattaattttttaattactatttgaaatatgagagcacctggattctttttccataaattagaattatttgtttgatcagtatttgtaactgctattttattattactatctttacctgtattagctggagctattactatgttattaactgatcgtaattttaatactactttcttcgacccagctggaggaggagatcctgtattatatcaacacttattc
>Bahamas09__001093893
attatctagtatccaagcacattcaggtccatcagtggatttagctatttttagtcttcatttagcaggaattgcatcaattttaggagcaataaattttattgtaacaatttgtaacatgagagctccaggtataacatttcatcgtttacctttattcgtttggtctgttttaattacagcaatattattgttattatctcttccagttttagcagccgctataactatgttattaactgatagaaatttaaatacctctttttttgacccatcaggagggggtgatccagttttatatcaacatttattt
>Bahamas10__000210521
attatcaagtgtacaggcacattcagggccttcagtagatttagctatatttagtttacatttagcaggtatttcttcaatattaggtgctataaactttataactactatttgtaatatgcgtgcgcctggtatgactttccatagattacctttatttgtatggtctgttttaataacagctgttttattattattatctttacctgtattagcaggtgctattacaatgttattaactgataggaatttaaatacaactttttttgatccatctggtggtggtgaccctgtattataccaacatttattt
>Bahamas10__000054979
attatcaagtgtgcaagcacactctggaccatccgtagatttagctatttttagtttacacttagcaggtgcatcgtcaattttaggtgcgattaattttatttgtactatctttaatatgagagctcctggtctaactatgcatagattacctttatttgtatgggctgtattaattaccgcattcttactacttctgtctcttccagtattagcaggagcaattactatgctattaactgatagaaattttaatactactttctttgatccagcaggtggtggagaccctgtattatatcagcacttattc
>Bahamas11__002353180
ttatcaagtgtagaagcacattctggtccatctgttgatttagctatttttagtttacatttagcaggtatttcttcaattttaggggctattaattttattacaacaatttttaatatacgaagtccaggtatgactatacatagattacctttattttgttgggctgttttaattacagcttttttattgttattatctctaccagttttagcaggaggtattacaatattattaacagatagaaattttaatacaactttttttgacccagcaggtggtggtgacccagtattataccaacatttattt
>Bahamas11__001382707
attagccagtgcacaagcacattctggtccatcagtagatttagctatatttagtttacacttagcaggtatagcatcaatattaggagcagttaattttattacaactatttttagtatgagagctccaggtatgatatttcatagattacctttatttgtatggtctgttttaataacagctattttattattattatctttacctgtattagccggagctataactatgttattaacagatcgaaatttaaatacatctttttttgatcctgcgggaggaggtgatcctgtattatatcaacatttattt
>Bahamas11__000717676
attatcaagtgtacaagcacactcaggaccttcagtagacttagctatttttagtttacatattgcaggtgcttcttcattattaggtgctattaattttatagttactatttttaatatgcgtgctcctggtttatatatgcatagattaccattatatgtatgggctgtattagtaacagcatttttattattattatcattaccagtattagcaggagctattactatgttattaactgatcgtaattttaatacaactttttatgacccttcaggtgggggagatcctatattataccaacatttattt
>Bahamas11__000827476
attatctagtgttcaagcacattcagggccatcagttgatttagctatttttagtttacatttagcaggtatagcgtctattttaggagccataaattttattgttaccatttgtaacatgagagctccaggtatgacttttcatagattacctttatttgtttggtcggttttaattacagcaatattacttttattatctttaccagtattagccgcagcaattaccatgttattaactgatagaaatttaaatacttctttttttgatccttcaggtggaggcgatccagttttatatcaacatttattt
>Bahamas11__000144255
attatcagctgctagtgcgcattctgggccatctgttgatttagctatttttagcttacatttagcgggaattgcatcattattaggggcaattaattttattacaacaatttataatatgcgagccccaggtttaacatttcatcgattacctttatttgtttgggcagttttaattactgcaatattattattattatcgcttcctgtattagctggtggaattacaatgttattaactgatagaaatttaaatacttcattttttgacccatcaggaggtggtgatccagttttatatcaacatttattt
>Bahamas11__000912281
attaagtagcgtacaagctcactcaggttcttctgtagatttagctatttttagtttacatttagctggagcttcttctattttaggtgctattaattttataacaactatttttaatatgagagcaccaggtattacatttcaacggttaaacttatatgtttggtctattttaattacagcagttttattattattatctttacctgtattagcaggtgcaattacaatgttattaacagatcgaaactttaatacaactttttttgatcctgctggtggtggtgatcctgttttatatcaacatttattc
>Bahamas11__000054979
attatcaagtgtgcaagcacactctggaccatccgtagatttagctatttttagtttacacttagcaggtgcatcgtcaattttaggtgcgattaattttatttgtactatctttaatatgagagctcctggtctaactatgcatagattacctttatttgtatgggctgtattaattaccgcattcttactacttctgtctcttccagtattagcaggagcaattactatgctattaactgatagaaattttaatactactttctttgatccagcaggtggtggagaccctgtattatatcagcacttattc
>Bahamas11__000320445
tttagcgagtgttcaagcacattctggcccatcagttgatttagctatttttagtcttcatttagcaggaatagcttcaattttgggagcaattaatttcattgttactatttgtaatatgcgagctcctggaataacatttcatagattacctttatttgtatggtcagttttaattactgcagtattattattattatcacttcctgttttagctgctgcaataactatgttattaactgatagaaacttaaatacatctttttttgacccatctggaggaggtgatcctatattatatcaacatttattt
>Bahamas11__000917325
gttatcgagtgcacaagcacattctggcccgtctgtagatttagcaatttttagtttacatttagctggaatttcatctattttaggtgcaattaattttattacaacaatttttaatatgagatctcctggtatgtattttcatagattaccgttgtttgtttggtctattttgattactgcctttttattacttttatcattaccagttttagcaggtgcgattacaatgcttttaactgatcgaaacttaaatacaaccttttttgaccctgcaggagggggtgatcctattttgtatcaacatttattt
>Bahamas11__000691126
attatcaagtgttcaagcacactcaggaccatctgtagatttagctatttttagtttacatatagctggtgcatcatcaattttaggtgctattaattttattacaacaatctttaacatgcgtgcaccaggtatgagtatgcatcgacttcctttatttgtatggactgttttaattacagcgtttctgttattattatcattacccgtattagcaggagctattacaatgctattaacagaccgtaattttaatactactttttttgaccctgctggtggaggagaccctgttctatatcaacatttattt
>Bahamas12__001597488
attatcaagtgtaacagctcattcaggtccatctgtagatttagctatttttagtttacatattgcaggtgcatcatcactattaggagcaataaattttattgtaactatttttaatatgtgtgcaccagggttatatttacatagattaccattatatgtatgggcagtattaattacagcatttttattattattatcattaccagttttagcaggtgctattactatgttattaactgaccgtaattttaatactactttttatgatccttcaggaggaggagaccctgtattatatcaacatttattt
>Bahamas13__000054979
attatcaagtgtgcaagcacactctggaccatccgtagatttagctatttttagtttacacttagcaggtgcatcgtcaattttaggtgcgattaattttatttgtactatctttaatatgagagctcctggtctaactatgcatagattacctttatttgtatgggctgtattaattaccgcattcttactacttctgtctcttccagtattagcaggagcaattactatgctattaactgatagaaattttaatactactttctttgatccagcaggtggtggagaccctgtattatatcagcacttattc
>Bahamas13__000102056
tttatcaagtgctcaggcacactccggaccttcagtagatttagcaatatttagtctacacttagctggtatagcatcaattttaggttcagtaaattttataacaactatttgtaatatgagagctccaggtatgacttttcaccgtttacctttattcgtatggtctgttttaattaccgcagttcttctattactatctttacctgttttagctggtgctattactatgttattaactgaccgtaatttaaatacttcattttttgatccatctggtggtggtgatcctgttttatatcagcatttattc
>Bahamas14__000055290
attaagtagtgttcaagcacactcaggaccttcagtagatttagcaatctttagtctacacttatcaggagcagcttctattttaggtgctattaattttattactaccatttttaacatgagagctccaggtatgactatgcatagattacctttatatgtttggtctattttaattacctcatttttattattattatctttaccagtgttagcaggtgcgattacaatgcttttaactgatagaaattttaatactaccttctttgacccagctggaggaggagatccagtattatatcaacatttattc
>Bahamas14__002645551
gttaagtagtgttcaagcacattcaggcccttctgtagatttagctatttttagtttacacttatctggagccgcatcaattttaggtgctattaattttatcacaactatttttaatatgcgcgcacctggaatgactatgcatagattacctttatatgtttggtcaatcttaattacttcttttcttttacttttatcattacctgtattaggaggagcaataactatgctattaactgatagaaattttaatacttcgttttttgatcctgctggtggaggagatccaattttatttcaacatttattt
>Bahamas14__000153645
attatcaagtgcacaagcacattcaggaccttcagttgatttagcaatttttagtttgcatttatcaggtattgcttcaattttaggttctattaattttataacaactatttttaatatgcgtgcacctggtatgacttttcatagattacctttatttgtttgggctatactaattacagcaattttacttttattatcattgcctgttttagccggagcaattacaatgttattaacagatagaaatttaaatacttctttctttgatcctgccggaggtggtgatcctatattatatcaacatttattc
>Bahamas14__000245062
tctttcaagtgttcaagcacattcaggaccttcagtagatttagctatatttagtttacatttatctggtatttcatcaatattaggttcaataaattttataacaactattttgaatatgcgtgcccctggtatgacaatgcatagattacctttatttgtatgggctgtttttattacagctattttattattattatctttaccagtattagctggagctataacaatgttattaactgatcgtaatttaaatactactttttttgatccatcaggaggtggtgatccagttttatatcaacatttattt
>Bahamas14__000366036
actatcaagtgctcaagcacattcaggtccatctgtcgatttagcaatttttagtttacatttagctggtattgcttcaattttgggtgcagttaattttattactacaatttataatatgcgtgcacctggtatgacttttcataggttacctttatttgtttggtcagttttaataactgcagttttattattattatctttaccagttttagcgggtgcaattactatgttgctaactgatcgaaatttgaatacaacattttttgacccatctggtggtggtgatcctgttttgtatcaacatttattt
>Bahamas14__002647812
tttatcaagtattcaagcgcattctgggccatcagttgattgtgcaatttttagtttacacttatcaggaattgcttctattttaggagcaataaattttattacaacaatctttaatatgagagcgcctggattaactatgcatagattacctttatttgtatgggctgttttaattaccgcttttttacttttattatcattacctgttttcgcaggagcaattacaatgttacttactgatagaaattttaatacaactttctatgatccatcaggaggaggtgatccagtattataccaacatcttttt
>Bahamas14__001137724
gttatcaagtgtacaagctcattcaggtccttcggtagatttagctatttttagtttacatttagcaggtgcatcgtcaattttaggtgctgttaattttataacaactatctttaatatgcgaagtcctggtatgaaaatgcataatttacctttgtatgtttggtcagttttaattacagcttttttattattgttatcattaccagttttagcgggtgcgattactatgttattaacagatagaaatttcaatactacattttttgatcctgccggtggtggtgatccagtattatatcaacatttattt
>Bahamas14__000111095
attatcaagtgttcaagcacactcaggaccttctgtagatttagctatctttagtctacatattgcaggtgcatcatcaattttaggtgctattaattttattacaacaatctttaatatgcgagcaccaggtatgagtatgcaccgacttcctttatttgtatgggctgttttaattacagctttcttattattattatcattacctgtattagcaggagctattacgatgctattaacagatcgtaatttcaatactactttttttgatcctgctggtggaggagaccctgtcctttatcaacatttattt
>Bahamas14__000691126
attatcaagtgttcaagcacactcaggaccatctgtagatttagctatttttagtttacatatagctggtgcatcatcaattttaggtgctattaattttattacaacaatctttaacatgcgtgcaccaggtatgagtatgcatcgacttcctttatttgtatggactgttttaattacagcgtttctgttattattatcattacccgtattagcaggagctattacaatgctattaacagaccgtaattttaatactactttttttgaccctgctggtggaggagaccctgttctatatcaacatttattt
>Bahamas14__001309103
attatctagtattgaatatcactcaggtggatcagttgatttagctatttttagtttacacttagctggtgtatcttcattattaggtgcaattaattttattacaactatttttaatatgcgtggtcatggtttaactttacataaaatgccattatttgtatgggctgtattaatcacagcatttttattattattatctttacctgtattagctggtggtattactatgttattaacagatcgtaattttaacactagtttcttcgatcctgcaggtggtggtgatcctattttatatcaacacttattt
>Belize_01__000153645
attatcaagtgcacaagcacattcaggaccttcagttgatttagcaatttttagtttgcatttatcaggtattgcttcaattttaggttctattaattttataacaactatttttaatatgcgtgcacctggtatgacttttcatagattacctttatttgtttgggctatactaattacagcaattttacttttattatcattgcctgttttagccggagcaattacaatgttattaacagatagaaatttaaatacttctttctttgatcctgccggaggtggtgatcctatattatatcaacatttattc
>Belize_02__000055290
attaagtagtgttcaagcacactcaggaccttcagtagatttagcaatctttagtctacacttatcaggagcagcttctattttaggtgctattaattttattactaccatttttaacatgagagctccaggtatgactatgcatagattacctttatatgtttggtctattttaattacctcatttttattattattatctttaccagtgttagcaggtgcgattacaatgcttttaactgatagaaattttaatactaccttctttgacccagctggaggaggagatccagtattatatcaacatttattc
>Belize_02__003127685
attatcaagtgtacaagcacactctggtggttctgtagacttagctatttttagtttacatttatcaggtatgtcttctattttaggtgctgtaaattttattactactattcataatatgagaagtcctggtatgtcttaccatagattaccattatttgtatggtctgttttaattactgctgtattattattattatctttacctgtattagctgcggctattaccatgttattaactgatagaaatttaaatactgctttttttgatccatctggtggtggtgaccctgtattataccaacatttattt
>Belize_02__001384035
tctttcaagttcacaagcgcattcaggaccttcagtagatttagctatttttagcttacatttatcaggtatagcttctattttaggtgctataaattttattaccacaatatgtaatatgagatcacctggtatgacttttcatagattacctttatttgtatggtctgtattaattacagctgtattattacttttatctttacctgttttagcaggaggaatcacaatgttattaactgatagaaatttaaatacttcattttttgatccatcaggaggaggtgatccaattttatatcaacatttattt
>Belize_02__001591722
attagcaggaattcaagcacattcaggaccttctgtagatttagcaatttttagtttacatttagcaggtgcttcttcaattttaggagcaataaatttcattactactattatgaatatgagagctcctggtttatatatgcataaattaccattatttgtatggtcaattttaattacagcagtattattattattatcattacctgtattagcaggtgcaattactatgcttctaactgatcgaaattttaatactactttttttgatcctgcaggaggtggtgatcctgtattatatcaacatctattt
>Belize_03__000055290
attaagtagtgttcaagcacactcaggaccttcagtagatttagcaatctttagtctacacttatcaggagcagcttctattttaggtgctattaattttattactaccatttttaacatgagagctccaggtatgactatgcatagattacctttatatgtttggtctattttaattacctcatttttattattattatctttaccagtgttagcaggtgcgattacaatgcttttaactgatagaaattttaatactaccttctttgacccagctggaggaggagatccagtattatatcaacatttattc
>Belize_03__000054979
attatcaagtgtgcaagcacactctggaccatccgtagatttagctatttttagtttacacttagcaggtgcatcgtcaattttaggtgcgattaattttatttgtactatctttaatatgagagctcctggtctaactatgcatagattacctttatttgtatgggctgtattaattaccgcattcttactacttctgtctcttccagtattagcaggagcaattactatgctattaactgatagaaattttaatactactttctttgatccagcaggtggtggagaccctgtattatatcagcacttattc
>Belize_04__000055290
attaagtagtgttcaagcacactcaggaccttcagtagatttagcaatctttagtctacacttatcaggagcagcttctattttaggtgctattaattttattactaccatttttaacatgagagctccaggtatgactatgcatagattacctttatatgtttggtctattttaattacctcatttttattattattatctttaccagtgttagcaggtgcgattacaatgcttttaactgatagaaattttaatactaccttctttgacccagctggaggaggagatccagtattatatcaacatttattc
>Belize_04__000210521
attatcaagtgtacaggcacattcagggccttcagtagatttagctatatttagtttacatttagcaggtatttcttcaatattaggtgctataaactttataactactatttgtaatatgcgtgcgcctggtatgactttccatagattacctttatttgtatggtctgttttaataacagctgttttattattattatctttacctgtattagcaggtgctattacaatgttattaactgataggaatttaaatacaactttttttgatccatctggtggtggtgaccctgtattataccaacatttattt
>Belize_04__001294232
tttatcaagtgctcaagctcactcagggccttctgtagatttagctatttttagtttacatttagctgggattgcttctatattaggatcaattaattttataactactatttataatatgagaagtccaggattaacttttcatagattacctttatttgtatggtccgttttaattactgcagttttattgttattatcattgcctgttttagcaggtgctataacaatgttattaactgatagaaatttaaatacttcattttttgattcttcagggggaggagatcctattttataccaacatttattt
>Belize_04__000102056
tttatcaagtgctcaggcacactccggaccttcagtagatttagcaatatttagtctacacttagctggtatagcatcaattttaggttcagtaaattttataacaactatttgtaatatgagagctccaggtatgacttttcaccgtttacctttattcgtatggtctgttttaattaccgcagttcttctattactatctttacctgttttagctggtgctattactatgttattaactgaccgtaatttaaatacttcattttttgatccatctggtggtggtgatcctgttttatatcagcatttattc
>Belize_04__000111095
attatcaagtgttcaagcacactcaggaccttctgtagatttagctatctttagtctacatattgcaggtgcatcatcaattttaggtgctattaattttattacaacaatctttaatatgcgagcaccaggtatgagtatgcaccgacttcctttatttgtatgggctgttttaattacagctttcttattattattatcattacctgtattagcaggagctattacgatgctattaacagatcgtaatttcaatactactttttttgatcctgctggtggaggagaccctgtcctttatcaacatttattt
>Belize_04__000691126
attatcaagtgttcaagcacactcaggaccatctgtagatttagctatttttagtttacatatagctggtgcatcatcaattttaggtgctattaattttattacaacaatctttaacatgcgtgcaccaggtatgagtatgcatcgacttcctttatttgtatggactgttttaattacagcgtttctgttattattatcattacccgtattagcaggagctattacaatgctattaacagaccgtaattttaatactactttttttgaccctgctggtggaggagaccctgttctatatcaacatttattt
>Belize_06__000055290
attaagtagtgttcaagcacactcaggaccttcagtagatttagcaatctttagtctacacttatcaggagcagcttctattttaggtgctattaattttattactaccatttttaacatgagagctccaggtatgactatgcatagattacctttatatgtttggtctattttaattacctcatttttattattattatctttaccagtgttagcaggtgcgattacaatgcttttaactgatagaaattttaatactaccttctttgacccagctggaggaggagatccagtattatatcaacatttattc
>Belize_06__000029349
attatcaagtgttcaagctcactcaggtggttctgttgatttagctattttcagtttacacttatctggtatgtcttcaatcttaggtgctgtaaactttattacaaccattcataatatgagaagtcctggtatgtcgtaccacagattacctttatttgtttggtctgttttaattactgctgtattattattattatcattacctgtattagcagctgctattactatgttattaactgatagaaatttaaatactgctttctttgacccatctggtggtggtgatcctgtattataccaacatttattt
>Belize_06__000144255
attatcagctgctagtgcgcattctgggccatctgttgatttagctatttttagcttacatttagcgggaattgcatcattattaggggcaattaattttattacaacaatttataatatgcgagccccaggtttaacatttcatcgattacctttatttgtttgggcagttttaattactgcaatattattattattatcgcttcctgtattagctggtggaattacaatgttattaactgatagaaatttaaatacttcattttttgacccatcaggaggtggtgatccagttttatatcaacatttattt
>Belize_06__000471703
actttcaagttctcaagcacactcaggaccatctgttgatttagctatttttagtttacatttatcaggtattgcttcaattttaggagctataaattttattacaacaatttgtaatatgagatcaccaggtatgacttttcatagattgcctttatttgtatggtctgtttttattacagcaatactattacttttatctttacctgttttagctggtggtattacaatgttattaactgatagaaatttaaatacaactttctttgatccatcaggaggaggtgaccctattttatatcaacatttattt
>Belize_06__000440600
tttatcaagtgttcaagcgcattccggaccatcagttgatttagcaatttttagtttacatttagctggaattgcatcgattttaggggcaattaattttataacaacaatttataacatgcgagcacctggaatgacttttcatagattacctttatttgtttggtcagttttaataacagctgttttattattattatcattaccggttttagcaggagcaatcacaatgttattaacggatcgaaatttaaatacaactttttttgatccagctggtggtggtgatccaattttatatcaacatttattt
>Belize_06__001591722
attagcaggaattcaagcacattcaggaccttctgtagatttagcaatttttagtttacatttagcaggtgcttcttcaattttaggagcaataaatttcattactactattatgaatatgagagctcctggtttatatatgcataaattaccattatttgtatggtcaattttaattacagcagtattattattattatcattacctgtattagcaggtgcaattactatgcttctaactgatcgaaattttaatactactttttttgatcctgcaggaggtggtgatcctgtattatatcaacatctattt
>Belize_07__000055290
attaagtagtgttcaagcacactcaggaccttcagtagatttagcaatctttagtctacacttatcaggagcagcttctattttaggtgctattaattttattactaccatttttaacatgagagctccaggtatgactatgcatagattacctttatatgtttggtctattttaattacctcatttttattattattatctttaccagtgttagcaggtgcgattacaatgcttttaactgatagaaattttaatactaccttctttgacccagctggaggaggagatccagtattatatcaacatttattc
>Belize_07__000128631
tttagctagtgcacaagcgcattcaggtccttctgtagatttagctatttttagtttacatttagccggtatttcttcaattttaggtgcaataaattttataacaacaatttgtaatatgagatcacctggtctaacttttcatagattacctttatttgtatgggctatttttattacagctatattattattactatctttacctgttttagctggtgctataacaatgttattaacagatcgtaatttaaatactactttttttgacccttctggaggaggagatcctattttatatcaacatttattc
>Belize_07__000245062
tctttcaagtgttcaagcacattcaggaccttcagtagatttagctatatttagtttacatttatctggtatttcatcaatattaggttcaataaattttataacaactattttgaatatgcgtgcccctggtatgacaatgcatagattacctttatttgtatgggctgtttttattacagctattttattattattatctttaccagtattagctggagctataacaatgttattaactgatcgtaatttaaatactactttttttgatccatcaggaggtggtgatccagttttatatcaacatttattt
>Belize_07__002162594
tttatcaagtgtgcaagcacattcaggaccttctgtagatttagctatttttagtttacatttagcaggagcttcttcactattaggagctattaattttatagtaactatatttaatatgagagctcctggattatatatgcatagacttcctttatttgtatggtctgtattaataacagcatttttattattattatcactacctgtattagctggaggaattactatgctattaacagatagaaactttaatactactttttttgatcctgcgggaggtggtgatcctgtattataccaacatttattt
>Belize_08__000507090
attaagtagtgtacaagcacattcaggaccgtctgtagatttagctatttttagtttacacttagcaggtgcttcttcaattttaggtgcaattaattttattacaactatttttaatatgcgtgcaccaggaatgtctatgcatagattaccgttaatggtatgggcagttttaattactgctttcttattactattatcgctacctgtattagcaggagcaattacaatgcttttaactgatagaaattttaatacaactttttttgatccagcaggtggaggagatccagtattataccaacatttattt
>Belize_08__000029349
attatcaagtgttcaagctcactcaggtggttctgttgatttagctattttcagtttacacttatctggtatgtcttcaatcttaggtgctgtaaactttattacaaccattcataatatgagaagtcctggtatgtcgtaccacagattacctttatttgtttggtctgttttaattactgctgtattattattattatcattacctgtattagcagctgctattactatgttattaactgatagaaatttaaatactgctttctttgacccatctggtggtggtgatcctgtattataccaacatttattt
>Belize_08__000111095
attatcaagtgttcaagcacactcaggaccttctgtagatttagctatctttagtctacatattgcaggtgcatcatcaattttaggtgctattaattttattacaacaatctttaatatgcgagcaccaggtatgagtatgcaccgacttcctttatttgtatgggctgttttaattacagctttcttattattattatcattacctgtattagcaggagctattacgatgctattaacagatcgtaatttcaatactactttttttgatcctgctggtggaggagaccctgtcctttatcaacatttattt
>BK1BA1_1_503
attatcaagtgtacaagcacattcaggtccttcagtagatttagctatttttagtttacatttatctggtatttcatcattattaggtgctattaattttctttcaactatttataatatgagagctcctggtttaagtttccatagattacctttattcgtttggtctgtttttattactgctttcttattattattaacattacctgtattagctggtgctattacaatgttattaactgatagaaacttaaatacttctttctatgatccatcaggtggaggtgatccagtattatatcaacatttattt
>BK1BA1_1_631
tttagcaagtgcacaagcacattcagggccatcagtagatttagcaatttttagtttacatttagctggtgcttcttcaattttaggtgcaattaattttattgtaactatttttaatatgagagcccctggtatgtttatgcataaaattccattatttgtatgagctgttctaattacagcttttcttttattattatcattacctgtatttgctggagcaattactatgttgttaactgataggaattttaatacatctttttatgatcctgctggtggtggtgatcctgtgttatatcaacatttattt
>BK1BA1_1_1358
attaagtagtgtacaagcacattcaggaccttcagttgatttagctatctttagcttacatttaaatggtgcagcttctattttaggtgcaataaattttattacaactatttttaatatgagagcaccaggtatgagtatgcatcgattacctttattcgcttgggctgttttagttacatcttttttactagtattgtctttacctgtattcggaggagctattacaatgctactaacggatagaaattttaatacatctttttatgatccggcaggcggaggtgatcctgtattgtatcaacatttattt
>BK1BA1_1_1669
attaagtagtgtacaagcacattcaggaccttcagttgatttagctatctttagcttacatttaaatggtgcagcttctattttaggtgcaataaattttattacaactatttttaatatgagagcaccaggtatgagtatgcatcgattacctttatttgtttggtctgttttagttacatcttttttactagtattgtctttacctgtattcggaggagctattacaatgctactaacggatagaaattttaatacatctttttatgatccggcaggcggaggtgatcctgtattgtatcaacatttgttt
>BK1BA1_1_1693
tttatcaagtgtacaagcacattcgggtccttctgtagatttagctatttttagtttacatttatcaggtatttcttcgcttttaggggctattaattttctttcaacgatttataatatgagagcgcctggtttaagttttcacagattacctttatttgtgtggtctgttcttattacagcattcctattattattaacattaccagttttagcaggtgcgattacaatgttattaaccgatcgtaatttaaatacatctttttatgatccatctggtggtggagatcctgtattatatcaacatttattt
>BK1BA1_1_1922
attaagtagtgtacaagcacattcaggaccttcagttgatttagctatctttagcttacatttaaatggtacagcttctattttaggtgcaataaattttattacaactatttttaatatgagagcaccaggtatgagtatgcatcgattacctttatttgcttgggctgttttagttacatcttttttactagtattgtctttacctgtattcggaggagctattacaatgctactaacggatagaaattttaatacatctttttatgatccggcaggcggaggtgatcctgtattgtatcaacat
>BK1BA1_1_2829
attaagtagtgtacaagcacattcaggaccttcagttgatttagctatctttagcttacatttaaatggtgcagcttctattttaggtgcaataaattttattacaactatttttaatatgagagcaccaggtatgagtatgcatcgattacctttatttgcttgggctgttttagttacatcttttttactagtattgtctttacctgtattcggaggagctattacaatgctactaacggatagaaattttaatactactttttatgatccatcagggggaggagaccctgttttatatcaacatttattt
>BK1BA1_1_2997
tttagcaagtgcacaagcacattcagggccatcagtagatttagcaatttttagtttacatttagctggtgcttcttcaattttaggtgcaattaattttattgtaactatttttaatatgagagcccctggtatgtttatgcataaaattccattatttgtatgagctgttctaattacagcttttcttttattattatcattacctgtatttgctggagcaattactatgttgttaactgataggaattttaatacatctttttatgatcctgctggtggtggtgatcctgtgttatatcaacatttatt
>BK1BA1_2_242
attatctagtattcaaagtcattctggtggttctgtagatttagcaatttttagtttacatttagcaggtgtttcttctttattgggttctataaattttattactacaatattaaatatgagagcacctggtttaagtatgcataaattacctttatttgtttgggctgtgtttattactgttattttattattattaagtttacctgtattagctggtggtattacaatgttattaaccgatagaaattttaatacaactttttttgacccagcaggtggtggtgatcctatattatatcaacatttattt
>BK1BA1_2_251
attatcaagtgtacaagcacattcaggtccttctgtagatttagctatttttagtttacacttatctggtatttcatcattattaggtgctattaactttctttcaactatttataacatgagagctcctggattaagtttccatagattacctttatttgtttggtctgttttcattacagcatttttattattattaacattacctgtattagcaggagcaattactatgttattaactgatagaaatttaaatacttcattctacgatccatctggtggaggtgatcctgtattatatcaacatttattt
>BK1BA1_2_760
tttagcaagtgcacaagcacattcagggccatcagtagatttagcaatttttagtttacatttagctggtgcttcttcaattttaggtgcaattaattttattgtaactatttttaatatgagagcccctggtatgtttatgcataaaattccattatttgtatgagctgttctaattacagcttttcttttattattatcattacctgtatttgctggagcaattactatgttgttaactgataggaattttaatacatctttttatgatcctgctggtggtggtgatcctgtgttatatcaacatttattt
>BK1BA1_2_952
attatcaagtgttcaagcacattctggaccttcagtagatttagctatttttagtttacatttatcaggtatatcttcattattaggtgctataaattttttatcaactatttataatatgagagcacctggattaagttttcatagattacctttatttgtttggtctatttttattactgcttttttattattattgacattacctgtattagcaggagctattacaatgttgttaactgatagaaatttaaatacatctttttatgatccttcaggtggaggtgatcctgtattatatcagcatttattt
>BK1BA1_2_2691
attatcaagtgttcaagcacattctggaccttcagtagatttagctatttttagtttacatttatcaggtatatcttcattattaggtgctataaattttttatcaactatttataatatgagagcacctggattaagttttcatagattacctttatttgtttggtctatttttattactgcttttttattattattgacattacctgtattagcaggagctattacaatgttgttaactgatagaaatttaaatacatctttttatgatccttcaggtggaggtgatcctgtattatatcagcatttatt
>BK1BA1_2_2800
attaagtagtgtacaagcacattcaggaccttcagttgatttagctatctttagcttacatttaaatggtacagcttctattttaggtgcaataaattttattacaactatttttaatatgagagcaccaggtatgagtatgcatcgattacctttatttgcttgggctgttttagttacatcttttttactagtattgtctttacctgtattcggaggagctattacaatgctactaacggatagaaattttaatacatctttttatgatccggcaggcggaggtgatcctgtattgtatcaacat
>BK1BA1_2_3318
attaagtagtgtacaagcacattcaggaccttcagttgatttagctatctttagcttacatttaactggtgcagcttctattttaggtgcaataaattttattacaactatttttaatatgagagcaccaggtatgagtatgcatcgattacctttatttgcttgggctgttttagttacatcttttttactattattgtctttacctgtattcggaggagctattacaatgctactaacggatagaaattttaatacatctttttatgatccggcaggcggaggtgatcctgtattgtatcaacatttgttt
>BK1BA1_2_4132
attaagtagtgtacaagcacattcaggaccttcagttgatttagctatctttagcttacatttaaatggtgcagcttctattttaggtgcaataaattttattacaactatttttaatatgagagcaccaggtatgagtatgcatagattacctttatttgcttgggctgttttagttacatcttttttactagtattgtctttacctgtattcggaggagctattacaatgctactaacggatagaaattttaatacatctttttatgatcctgcaggcggaggtgatcctgtattgtatcaacatttgttt
>BK1BA1_2_4512
attaagtagtgtacaagcacactcaggaccttcagttgatttagctatctttagcttacatttaaatggtgcagcttctattttaggtgcaataaattttattacaactatttttaatatgagagcaccaggtatgagtatgcatcgattacctttatttgcttgggctgttttagttacatcttttttactagtattgtctttacctgtattcggaggagctattacaatgctactaacggatagaaattttaatacatctttttatgatccggcaggcggaggtgatcctgtattgtatcaacatttattt
>BK1BA1_2_5267
attaagtagtgtacaagcacattcaggaccttcagttgatttagctatctttagcttacatttaaatggtgcagcttctattttaggtgcaataaattttattacaactatttttaatatgagagcaccaggtatgagtatgcatcgattacctttatttgcttgggctgttttagttacatcttttttgttattattgtctttaccagtgtttggtggagctattaccatgttattaactgatagaaactttaatacttctttttatgatcctgccggtggtggtgatcccgtgttgtatcaacatttattt
>BK1BA1_2_5579
attaagtagtgtacaagcacattcaggaccttcagttgatttagctatctttagcttacatttaaatggtgcagcttctattttaggtgcaataaattttattacaactatttttaatatgagagcaccaggtatgagtatgcatcgattacctttatttgcttggtctgttttagttacatcttttttactagtattgtctttacctgtattcggaggtgctattacaatgctactaacggatagaaattttaatacatctttttatgatccggcaggcggaggtgatcctgtattgtatcaacatttgttt
>BK1BA1_3_239
attatctagtattcaaagtcattctggtggttctgtagatttagcaatttttagtttacatttagcaggtgtttcttctttattgggttctataaattttattactacaatattaaatatgagagcacctggtttaagtatgcataaattacctttatttgtttgggctgtgtttattactgttattttattattattaagtttacctgtattagctggtggtattacaatgttattaaccgatagaaattttaatacaactttttttgacccagcaggtggtggtgatcctatattatatcaacatttattt
>BK1BA1_3_315
tttatcaagtgtacaagcacattcaggtccttcagtagatttagctatttttagtttacatttatcaggtatttcttctttattaggagctataaattttctttcaactatttataatatgagagccccaggtttaagtttccatagattacctctattcgtatggtccgttttaattacagcttttttactattgttaacattacccgtattggctggagcaattacaatgttattaactgatagaaatttaaatacatctttctatgacccttctggagggggtgatccggtattatatcaacatttattt
>BK1BA1_3_601
ttatcatctataggatttcattcaggtgcttccgtagatttagcaatctttagtttacatttagcaggtatttcttcattattaggtgctatgaattttattactacaatattaaatatgcgagcacctttattaactatgaataaattacctttatttgtatggtctgttttaattactgctgtattattattattatctttacctgtattagcaggtggaataactatgttattaactgatcgtaatttaaatacatcattttttgatccagcaggaggaggagatcctattttatatcaacatttattt
>BK1BA1_3_836
attatcaagtgttcaagcacattctggaccttcagtagatttagctatttttagtttacatttatcaggtatatcttcattattaggtgctataaattttttatcaactatttataatatgagagcacctggattaagttttcatagattacctttatttgtttggtctatttttattactgcttttttattattattgacattacctgtattagcaggagctattacaatgttgttaactgatagaaatttaaatacatctttttatgatccttcaggtggaggtgatcctgtattatatcagcatttattt
>BK1BA1_3_881
attatcaagtgttcaagcacactctggaccttcagtagatttagctatttttagtttacatttagcaggtatttcttctttattaggttcaattaattttatttcaactatttataacatgagagctccaggtttaagttttcatagattacctttatttgtttgggctattttagtaacagtttttttattattattaactttacctgtattagctggggcaattactatgttattaactgatagaaatttaaatacatctttttatgacccttctggaggaggtgatccagttttatatcaacatttattt
>BK1BA1_3_900
attatcatctataggatttcattcaggtgcttctgtagatttagcaatctttagtttacatttagcaggtatttcttcattattaggtgctatgaattttattactacaatattaaatatgcgagcacctttattaactatgaataaattacctttatttgtatggtctgttttaattactgctgtattattattattatctttacctgtattagcaggtggaataactatgttattaactgatcgtaatttaaatacatcattttttgatcctgcaggaggaggagatcctattttatatcaacatttattt
>BK1BA1_3_1994
attatcaagtgttcaagcacattctggaccttcagtagatttagctatttttagtttacatttatcaggtatatcttcattattaggtgctataaattttttatcaactatttataatatgagagcacctggattaagttttcatagattacctttatttgtttggtctatttttattactgcttttttattattattgacattacctgtattagcaggagctattacaatgttgttaactgatagaaatttaaatacatctttttatgatccttcaggtggaggtgatcctgtattatatcagcatttattc
>BK1BA1_3_2203
attaagtagtgtacaagcacattcaggaccttcagttgatttagctatctttagcttacatttaaatggtacagcttctattttaggtgcaataaattttattacaactatttttaatatgagagcaccaggtatgagtatgcatcgattacctttatttgcttgggctgttttagttacatcttttttactagtattgtctttacctgtattcggaggagctattacaatgctactaacggatagaaattttaatacatctttttatgatccggcaggcggaggtgatcctgtattgtatcaacat
>BK1BA1_3_2472
tttaagtagcattgaagcacattctggtccttctgtagatttagcaatttttagtttacatattgctggagcatcttcattattaggatcaattaattttattgttactatttttaatatgagagctcctggaatgcatttacatagaatgcctttattcgtatgggcaattttagtaactacttttttattattattgtcattaccagtattagcaggtgcaattactatgttattaactgatagaaatttaaatacttctttttatgatccagctggaggaggagatcctgtattgtatcaacatttattt
>BK1BA1_3_3355
attaagtagtgtacaagcacattcaggaccttcagttgatttagctatctttagcttacatttaaatggtgcagcttctattttaggtgcaattaattttattacaactatttttaatatgagagcaccaggtatgagtttgcatcgattacctttatttgcttgggctgttttagttacatcttttttactagtattgtctttacctgtattcggaggagctattacaatgctactaacggatagaaattttaatacatctttttatgatccggcaggcggaggtgatcctgtattgtatcaacatttgttt
>BK1BA1_3_3593
cattatctagtattcaaagtcattctggtggttctgtagatttagcaatttttagtttacatttagcaggtgtttcttctttattgggttctataaattttattactacaatattaaatatgagagcacctggtttaagtatgcataaattacctttatttgtttgggctgtgtttattactgttattttattattattaagtttacctgtattagctggtggtattacaatgttattaaccgatagaaattttaatacaactttttttgacccagcaggtggtggtgatcctatattatatcaacatttattt
>BK1BA1_3_3882
attaagtagtgtacaagcacattcaggaccttcagttgatttagctatctttagcttacatttaaatggtgcagcttctattttaggtgcaataaattttattacaactatttttaatatgagagcaccaggtatgagtatgcatcgattacctttatttgcttgggctgttttagttacatcttttttactagtattgtctttacctgtattcggaggagctattacaatgctactaactgatagaaattttaatacatctttttatgatcctgcaggcggaggtgatcctgtattgtatcaacatttgttt
>BK1BA1_3_3886
attaagtagtgtacaagcacattcaggaccttcagttgatttagctatctttagcttacatttaaatggtgcagcttctattttaggtgcaataaattttattacaactatttttaatatgagagcaccaggtatgagtatgcatcgattacctttatttgcttgggctgttttagttacatcttttttgttattattgtctttaccagtgtttggtggagctattaccatgttattaactgatagaaactttaatacttctttttatgatcctgccggtggtggtgatcccgtgttgtatcaacatttattt
>BK1BA1_4_198
attatcaagtgtacaagcacattcaggtccttctgtagatttagctatttttagtttacacttatctggtatttcatcattattaggtgctattaactttctttcaactatttataacatgagagctcctggattaagtttccatagattacctttatttgtttggtctgttttcattacagcatttttattattattaacattacctgtattagcaggagcaattactatgttattaactgatagaaatttaaatacttcattctacgatccatctggtggaggtgatcctgtattatatcaacatttattt
>BK1BA1_4_574
attatcaagtgttcaagcacactctggaccttcagtagatttagctatttttagtttacatttagcaggtatttcttctttattaggttcaattaattttatttcaactatttataacatgagagctccaggtttaagttttcatagattacctttatttgtttgggctattttagtaacagtttttttattattattaactttacctgtattagctggggcaattactatgttattaactgatagaaatttaaatacatctttttatgacccttctggaggaggtgatccagttttatatcaacatttattt
>BK1BA1_4_742
attaagtagtgtacaagcacattcaggaccttcagttgatttagctatctttagcttacatttaaatggtgcagcttctattttaggtgcaataaattttattacaactatttttaatatgagagcaccaggtatgagtatgcatagattacctttatttgcttggtctgttttagttacatcttttttactagtattgtctttacctgtattcggaggagctattacaatgctactaacggatagaaattttaatacatctttttatgatccggcaggcggaggtgatcctgtattgtatcaacatttgttt
>BK1BA1_4_1072
attaagtagtgtacaagcacattcaggaccttcagttgatttagctatctttagcttacatttaaatggtgcagcttctattttaggtgcaataaattttattacaactatttttaatatgagagcaccaggtatgagtatgcatcgattacctttatttgcttgggctgttttagttacatcttttttactagtattgtctttacctgtattcggaggagctattacaatgctactaacggatagaaattttaatacatctttttatgatccggcaggcggaggtgatcctgtattatatcaacatttattt
>BK1BA1_4_1151
attaagtagtgtacaagcacattcaggaccttcagttgatttagctatctttagcttacatttaaatggtgcagcttctattttaggtgcaataaattttattacaactatttttaatatgagagcaccaggtatgagtatgcatcgattacctttatttgcttgggctgttttagttacttcttttttattattattatctttacctgtttttgctggagcgattacaatgcttttaacagaccgaaattttaatactactttttatgatccatcagggggaggagaccctgttttatatcaacatttattt
>BK1BA1_4_1621
attatcaagtgtacaagcacattcaggtccttctgtagatttagctatttttagcttacacttatctggtatttcatcattattaggtgctattaactttctttcaactatttataacatgagagctcctggattaagtttccatagattacctttatttgtttggtctgttttcattacagcatttttattattattaacattacctgtattagcaggagcaattactatgttattaactgatagaaatttaaatacttcattctacgatccatctggtggaggtgatcctgtattatatcaacatttattt
>BK1BA1_4_1786
attaagtagtgtacaagcacattcaggaccttcagttgatttagctatctttagcttacatttaaatggtgcagcttctattttaggtgcaataaattttattacaactatttttaatatgagagcaccaggtatgagtatgcatcgattacctttatttgcttgggctgttttagttacatcttttttactagtattgtctttacctgtattcggaggagctattacaatgctactaacggatagaaattttaatacatctttttatgatccatcagggggaggagaccctgttttatatcaacatttattt
>BK1BA1_4_1791
attatcaagtgtacaagcacattcaggtccttctgtagatttagctatttttagtttacacttatctggtatttcatcattattaggtgctattaactttctttcaactatttataacatgagagctcctggattaagtttccatagattacctttatttgtttggtctgttttcattacagcatttttattattattaacattacctgtattagcaggagcaattactatgttattaactgatagaaatttaaatacttcattctacggtccatctggtggaggtgatcctgtattatatcaacatttattt
>BK1BA1_4_1908
attatcaagtgtacaagcacattcaggtccttctgtagatttagctatttttagtttacacttatctggtatttcatcattattaggtgctattaactttctttcaactatttataacatgagagctcctggattaagtttccatagattacctttatttgtttggtctgttttcattacagcatttttattattattaacattacctgtattagcaggagcaattactatgttattaactgatagaaatttaaatacttcattctacgatccatctggtggaggtgatcctgtattatatcaacgtttattt
>BK1BA1_5_1973
attatcaagtgtacaagcacattcaggtccttctgtagatttagctattcttagtttacacttatctggtatttcatcattattaggtgctattaactttctttcaactatttataacatgagagctcctggattaagtttccatagattacctttatttgtttggtctgttttcattacagcatttttattattattaacattacctgtattagcaggagcaattactatgttattaactgatagaaatttaaatacttcattctacgatccatctggtggaggtgatcctgtattatatcaacatttattt
>BK1BA1_5_2011
attaagtagtgtacaagcacattcaggaccttcagttgatttagctatctttagcttacatttaaatggtgcagcttctattttaggtgcaataaattttattacaactatttttaatatgagagcaccaggtatgagtatgcatcgattacctttatttgtttggtctgttttagttacatcttttttactagtattgtctttacctgtattcggaggagctattacaatgctactaacggatagaaattttaatacatctttttatgatccggcaggcggaggtgatcctgtattgtatcaacatttgttt
>BK1BA1_5_2426
attaagtagtgtacaagcacattcaggaccttcagttgatttagctatctttagcctacatttaaatggtgcagcttctattttaggtgcaataaattttattacaactatttttaatatgagagcaccaggtatgagtatgcatcgattacctttatttgcttgggctgttttagttacatcttttttactagtattgtctttacctgtattcggaggagctattacaatgctactaacggatagaaattttaatacatctttttatgatccggcaggcggaggtgatcctgtattgtatcaacat
>BK1BA1_5_3076
attaagtagtgtacaagcacattcaggaccttcagttgatttagctatctttagcttacatttaaatggtgcagcttctattttaggtgcaataaattttattacaactatttttaatatgagagcaccaggtatgagtatgcatcgattacctttatttgcttgggctgttttagttacatcttttttactagtattgtctttacctgtattcggaggagctattacaatgctactaacggatagaaattttaatacttctttttatgatcctgcaggcggaggtgatcctgtattgtatcaacatttgttt
>BK1BA1_5_3492
attaagtagtgtacaagcacattcaggaccttcagttgatttagctatctttagcttacatttaaatggtgcagcttctattttaggtgcaataaattttattacaactatttttaatatgagagcaccaggtatgagtattcatcgattacctttatttgcttggtctgttttagttacatcttttttactagtattgtctttacctgtattcggaggagctattacaatgctactaacggatagaaattttaatacatctttttatgatccggcaggcggaggtgatcctgtattgtatcaacatttgttt
>BK1BA1_5_3736
attaagtagtgtacaagcacattcaggaccttcagttgatttagctatctttagcttacatttaaatggtgcagcttctattttaggtgcaataaattttattacaactatttttaatatgagagcaccaggtatgagtatgcatcgattacctttatttgcttggtctgttttagttacatcttttttactattattgtctttacctgtattcggaggagctattacaatgctactaacggatagaaattttaatacatctttttatgatccggcaggcggaggtgatcctgtattgtatcaacatttgttt
>BK1BA1_5_3778
attaagtagtgtacaagcacattcaggaccttcagttgatttagctatctttagcttacatttaaatggtgcagcttctattttaggtgcaataaattttattacaactatttttaatatgagagcaccaggtatgagtatgcatcgattacctttatttgcttggtctgttttagttacatcttttttactagtattgtctttacctgtattcggaggagctattactatgctactaacggatagaaattttaatacatctttttatgatccggcaggcggaggtgatcctgtattgtatcaacatttgttt
>BK1BA1_5_4032
attaagtagtgtacaagcacattcaggaccttcagttgatttagctatctttagcttacatttaaatggtgcagcttctattttaggtgcaataaattttattacaactatttttaatatgagagcaccaggtatgagtatgcatcgattacctttatttgcttgggctgttttagttacatcttttttactagtattgtctttacctgtattcggaggagctattacaatgctactaacggatagaaattttaatacatctttttatgatccatcagggggaggagaccctgttttatatcaacatttattt
>BK1BB1_1_217
attatctagtattcaaagtcattctggtggttctgtagatttagcaatttttagtttacatttagcaggtgtttcttctttattgggttctataaattttattactacaatattaaatatgagagcacctggtttaagtatgcataaattacctttatttgtttgggctgtgtttattactgttattttattattattaagtttacctgtattagctggtggtattacaatgttattaaccgatagaaattttaatacaactttttttgacccagcaggtggtggtgatcctatattatatcaacatttattt
>BK1BB1_1_301
tttatcaagtgtacaagcacattcaggtccttcagtagatttagctatttttagtttacatttatcaggtatttcttctttattaggagctataaattttctttcaactatttataatatgagagccccaggtttaagtttccatagattacctctattcgtatggtccgttttaattacagcttttttactattgttaacattacccgtattggctggagcaattacaatgttattaactgatagaaatttaaatacatctttctatgacccttctggagggggtgatccggtattatatcaacatttattt
>BK1BB1_1_1274
attaagtagtgtacaagcacattcaggaccttcagttgatttagctatctttagcttacatttaaatggtgcagcttctattttaggtgcaataaattttattacaactatttttaatatgagagcaccaggtatgagtatgcatcgattacctttatttgcttgggctgttttagttacatcttttttactagtattgtctttacctgtattcggaggagctattacaatgctactaacggatagaaattttaatacatctttttatgatcctgctggtggtggtgatcctgtattgtatcaacatttgttt
>BK1BB1_1_1728
tttatcaagtgttcaagcacattcaggaccttcagtagatttagctatttttagtttacatttagcaggaatttcatctttattgggtgctataaattttattactactatttataatatgagatcgccaggattttcatttcataaattacctttatttatttggtcagtttttattactgcttttttattgttattaagtttaccagtattagcaggagcaataactatgttattaactgatagaaatttaaatacttctttttttgatccttctggtgggggtgatcctgttttatatcaacatttattt
>BK1BB1_1_1992
attaagtagtgtacaagcacattcaggaccttcagttgatttagctatctttagcttacatttaaatggtgcagcttctattttaggtgcaataaattttattacaactatttttaatatgagagcaccaggtatgagtatgcatcgattacctttatttgcttggtctgttttagttacatcttttttactagtattgtctttacctgtattcggaggagctattacaatgctactaactgatagaaattttaatacatctttttatgatccggcaggcggaggtgatcctgtattgtatcaacatttgttt
>BK1BB1_1_2017
attatctagtattcaaagtcattctggtggctctgtagatttagcaatttttagtttacatttagcaggtgtttcttctttattgggttctataaattttattactacaatattaaatatgagagcacctggtttaagtatgcataaattacctttatttgtttgggctgtgtttattactgttattttattattattaagtttacctgtattagctggtggtattacaatgttattaaccgatagaaattttaatacaactttttttgacccagcaggtggtggtgatcctatattatatcaacatttattt
>BK1BB1_1_2217
attaagtagtgtacaagcacattcaggaccttcagttgatttagctatctttagcttacatttaaatggtgcagcttctattttaggtgcaataaattttattacaactatttttaatatgagagcaccaggtatgagtatgcatcgattacctttatttgcttgggctgttttagttacatcttttttactagtattgtctttacctgtattcggaggagctattactatgctactgacggatagaaattttaatacatctttttatgatccggcaggcggaggtgatcctgtattgtatcaacatttgttt
>BK1BB1_1_3524
attaagtagtgtacaagcacattcaggaccttcagttgatttagctatctttagtttacatttaactggtgcagcttctattttaggtgcaataaattttattacaactatttttaatatgagagcaccaggtatgagtatgcatcgattacctttatttgcttgggctgttttagttacatcttttttactagtattgtctttacctgtattcggaggagctattacaatgctactaacggatagaaattttaatacatctttttatgatccggcaggcggaggtgatcctgtattgtatcaacatttgttt
>BK1BB1_1_3900
attatctagtattcaaagtcattctggtggttctgtagatttagcaatttttagtttacatttagcaggtgtttcttctttattgggttctataaattttattactacaatattaaatatgagagcacctggtttaagtatgcataaattacctttatttgtttgggctgtgtttattactgttattttattattattaagtttacctgtattagctggtggtattacaatgttattaaccgatagaaattttaatacaactttttttgacccagcaggtggtggtgatcctatattatatcaacatctattt
>BK1BB1_1_4048
tttatcatctataggatttcattcaggtgcttccgtagatttagcaatctttagtttacatttagcaggtatttcttcattattaggtgctatgaattttattactacaatattaaatatgcgagcacctttattaactatgaataaattacctttatttgtatggtctgttttaattactgctgtattattattattatctttacctgtattagcaggtggaataactatgttattaactgatcgtaatttaaatacatcattttttgatccagcaggaggaggagatcctattttatatcaacatttattt
>BK1BB1_1_4377
attaagtagtgtacaagcacattcaggaccttcagttgatttagctatctttagcttacatttaaatggtgcagcttctattttaggtgcaataaattttattacaactatttttaatatgagagcaccaggtatgagtatgcatcgattacctttatttgcttgggctgttttagttacatcttttttactattattgtctttacctgtattcggaggagctattacaatgctactaacggatagaaattttaatacatctttttatgatcctgcaggcggaggtgatcctgtattgtatcaacatttgttt
>BK1BB1_2_193
attatctagtattcaaagtcattctggtggttctgtagatttagcaatttttagtttacatttagcaggtgtttcttctttattgggttctataaattttattactacaatattaaatatgagagcacctggtttaagtatgcataaattacctttatttgtttgggctgtgtttattactgttattttattattattaagtttacctgtattagctggtggtattacaatgttattaaccgatagaaattttaatacaactttttttgacccagcaggtggtggtgatcctatattatatcaacatttattt
>BK1BB1_2_266
tttatcaagtgtacaagcacattcaggtccttcagtagatttagctatttttagtttacatttatcaggtatttcttctttattaggagctataaattttctttcaactatttataatatgagagccccaggtttaagtttccatagattacctctattcgtatggtccgttttaattacagcttttttactattgttaacattacccgtattggctggagcaattacaatgttattaactgatagaaatttaaatacatctttctatgacccttctggagggggtgatccggtattatatcaacatttattt
>BK1BB1_2_464
tttatctagcattatgtctcattctggaccttctgttgatttagctatttttagtttacatttagctggaatttcttctttattaggagctattaattttataagtactattttaaacatgagattacctggtatgacaatgcataaacttccattatttgtatggtctatttttattactgctattttattattattatctttacctgttttagctggtgctataactatgttattaacagatagaaattttaatacaactttttttgatcctgctggaggaggtgatcctattttatatcaacatttattt
>BK1BB1_2_844
attaagtagtgtacaagcacattcaggaccttcagttgatttagctatctttagcttacatttaaatggtgcagcttctattttaggtgcaataaattttattacaactatttttaatatgagagcaccaggtatgagtatgcatcgattacctttatttgcttgggctgttttagttacatcttttttattattattatctttacctgtttttgctggagcgattacaatgcttttaacagaccgaaattttaatactactttttatgatccatcagggggaggagaccctgttttatatcaacatttattt
>BK1BB1_2_845
attatcaagtgtacaagcacattcaggtccttctgtagatttagcaatttttagtttacatttagcgggagcttcttctattcttggagcaattaattttattgtaactattttaaatatgagatgtcctggaatgtttatgcataaaatacctttatatgtatgatctgtttttataacagcaattttattattattatctttacctgtattagcaggagcaattacaatgttattaacagatagaaattttaatacaagtttttttgatcctgcgggtggtggagatcctgtattatatcaacatttattt
>BK1BB1_2_1491
attaagtagtgtacaagcacattcaggaccttcagttgatttagctatctttagcttacatttaaatggtgcagcttctattttaggtgcaataaattttattacaactatttttaatatgagagcaccaggtatgagtatgcatcgattacctttatttgcttgggctgttttagttacttcttttttattattattatctttacctgtttttgctggagcgattacaatgcttttaacagaccgaaattttaatactactttttatgatccatcagggggaggagaccctgttttatatcaacatttattt
>BK1BB1_2_2447
attatgtagtgtacaagcacattcaggaccttcagttgatttagctatctttagcttacatttaactggtgcagcttctattttaggtgcaataaattttattacaactatttttaatatgagagcaccaggtatgagtatgcatcgattacctttatttgcttgggctgttttagttacatcttttttactagtattgtctttacctgtattcggaggagctattacaatgctactaacggatagaaattttaatacatctttttatgatccggcaggcggaggtgatcctgtattgtatcaacatttgttt
>BK1BB1_3_189
attatctagtattcaaagtcattctggtggttctgtagatttagcaatttttagtttacatttagcaggtgtttcttctttattgggttctataaattttattactacaatattaaatatgagagcacctggtttaagtatgcataaattacctttatttgtttgggctgtgtttattactgttattttattattattaagtttacctgtattagctggtggtattacaatgttattaaccgatagaaattttaatacaactttttttgacccagcaggtggtggtgatcctatattatatcaacatttattt
>BK1BB1_3_253
tttatcaagtgtacaagcacattcaggtccttcagtagatttagctatttttagtttacatttatcaggtatttcttctttattaggagctataaattttctttcaactatttataatatgagagccccaggtttaagtttccatagattacctctattcgtatggtccgttttaattacagcttttttactattgttaacattacccgtattggctggagcaattacaatgttattaactgatagaaatttaaatacatctttctatgacccttctggagggggtgatccggtattatatcaacatttattt
>BK1BB1_3_795
attatcaagtgtacaagcacattcaggtccttctgtagatttagcaatttttagtttacatttagcgggagcttcttctattcttggagcaattaattttattgtaactattttaaatatgagatgtcctggaatgtttatgcataaaatacctttatatgtatgatctgtttttataacagcaattttattattattatctttacctgtattagcaggagcaattacaatgttattaacagatagaaattttaatacaagtttttttgatcctgcgggtggtggagatcctgtattatatcaacatttattt
>BK1BB1_3_2048
attatctagtattcaaagtcattctggtggttctgcagatttagcaatttttagtttacatttagcaggtgtttcttctttattgggttctataaattttattactacaatattaaatatgagagcacctggtttaagtatgcataaattacctttatttgtttgggctgtgtttattactgttattttattattattaagtttacctgtattagctggtggtattacaatgttattaaccgatagaaattttaatacaactttttttgacccagcaggtggtggtgatcctatattatatcaacatttattt
>BK1BB1_5_226
attatctagtattcaaagtcattctggtggttctgtagatttagcaatttttagtttacatttagcaggtgtttcttctttattgggttctataaattttattactacaatattaaatatgagagcacctggtttaagtatgcataaattacctttatttgtttgggctgtgtttattactgttattttattattattaagtttacctgtattagctggtggtattacaatgttattaaccgatagaaattttaatacaactttttttgacccagcaggtggtggtgatcctatattatatcaacatttattt
>BK1BB1_5_307
tttatcaagtgtacaagcacattcaggtccttcagtagatttagctatttttagtttacatttatcaggtatttcttctttattaggagctataaattttctttcaactatttataatatgagagccccaggtttaagtttccatagattacctctattcgtatggtccgttttaattacagcttttttactattgttaacattacccgtattggctggagcaattacaatgttattaactgatagaaatttaaatacatctttctatgacccttctggagggggtgatccggtattatatcaacatttattt
>BK1BB1_5_986
attatcatctataggatttcattcaggtgcttctgtagatttagcaatctttagtttacatttagcaggtatttcttcattattaggtgctatgaattttattactacaatattaaatatgcgagcacctttattaactatgaataaattacctttatttgtatggtctgttttaattactgctgtattattattattatctttacctgtattagcaggtggaataactatgttattaactgatcgtaatttaaatacatcattttttgatcctgcaggaggaggagatcctattttatatcaacatttattt
>BK1BB1_5_1218
attaagtagtgtacaagcacattcaggaccttcagttgatttagctatctttagcttacatttaaatggtgcagcttctattttaggtgcaataaattttattacaactatttttaatatgagagcaccaggtatgagtatgcatcgattacctttatttgcttgggctgttttagttacatcttttttattattattatctttacctgtttttgctggagcgattacaatgcttttaacagaccgaaattttaatactactttttatgatccatcagggggaggagaccctgttttatatcaacatttattt
>BK1BB1_5_1399
attaagtagtgtacaagcacattcaggaccttcagttgatttagctatctttagcttacatttaaatggtgcagcttctattttaggtgcaataaattttattacaactatttttaatatgagagcaccaggtatgagtatgcatcgattacctttatttgcttgggctgttttagttacatcttttttactagtattgtctttacctgtattcggaggagctattacaatgctactaacggatagaaattttaatacatctttttatgatcctgctggtggtggtgatcctgtattgtatcaacatttgttt
>BK1BB1_5_2266
attaagtagtgtacaagcacattcaggaccttcagttgatttagctatctttagcttacatttaaatggtgcagcttctattttaggtgcaataaattttattacaactatttttaatatgagagcaccaggtatgagtatgcatcgattacctttatttgcttgggctgttttagttacatcttttttactagtattgtctttacctgtattcggaggagctattacaatgctactaacggatagaaattttaatacatctttttatgatccggcaggcggaggtgatcctgtattatatcaacatttattt
>BK1BB1_5_2439
attaagtagtgtacaagcacattcaggaccttcagttgatttagctatctttagcttacatttaaatggtgcagcttctattttaggtgcaataaattttattacaactatttttaatatgagagcaccaggtatgagtatgcatcgattacctttatttgcttgggctgttttagttacatcttttttactagtattgtctttacctgtattcggaggagctattactatgctactgacggatagaaattttaatacatctttttatgatccggcaggcggaggtgatcctgtattgtatcaacatttgttt
>BK1BB1_5_2865
attaagtagtgtacaagcacattcaggaccttcagttgatttagctatctttagcttacatttaaatggtgcagcttctattttaggtgcaataaattttattacaactatttttaatatgagagcaccaggtatgagtatgcatcgattacctttatttgcttgggctgttttagttacatcttttctactagtattgtctttacctgtattcggaggagctattacaatgctactaacggatagaaattttaatacatctttttatgatccggcaggcggaggtgatcctgtattgtatcaacat
>BK1BB1_5_3656
attaagtagtgtacaagcacattcaggaccttcagttgatttagctatctttagcttacatttaactggtgcagcttctattttaggtgcaataaattttattacaactatttttaatatgagagcaccaggtatgagtatgcatcgattacctttatttgcttggtctgttttagttacatcttttttactagtattgtctttacctgtattcggaggagctattacaatgctactaacggatagaaattttaatacatctttttatgatccggcaggcggaggtgatcctgtattgtatcaacatttgttt
>BK1BB1_5_3943
attaagtagtgtacaagcacattcaggaccttcagttgatttagctatctttagcttacatttaaatggtgcagcttctattttaggtgcaataaattttattacaactatttttaatatgagagcaccaggtatgagtatgcatcgattacctttatttgcttggtctgttttagttacatcttttttactagtattgtctttacctgtattcggaggagctattacaatgctactaacggatagaaattttaatacatctttttatgatccgtcaggcggaggtgatcctgtattgtatcaacatttgttt
>BK1BB1_5_4315
attaagtagtgtacaagcacattcaggaccttcagttgatttagctatctttagcttacatttaaatggtgcagcttctattttaggtgcaataaattttattacaactatttttaatatgagagcaccaggtatgagtatgcatcgattacctttatttgcttggtctgttttagttacatcttttttactagtattgtctttacctgtattcggaggagctattacaatgctactaacggatagaaattttaatacatctttttatgatccggctggcggaggtgatcctgtattgtatcaacatttgttt
>BK1BB1_5_4338
attaagtagtgtacaagcacattcaggaccttcagttgatttagctatctttagcttacatttaaatggtgcagcttctattttaggtgcaataaattttattacaactatttttaatatgagagcaccaggtatgagtatgcatcgattacctttatttgcttgggctgttttagttacatcttttttactagtattgtctttacctgtattcggaggagctattacaatgctactaacggatagaaattttaatacatctttttatgatccatcagggggaggagaccctgttttatatcaacatttattt
>BK1BB1_5_4371
attaagtagtgtacaagcacattcaggaccttcagtagatttagctatttttagtttacatttatctggagctgcatctattttaggttcaattaattttattaccactatttttaacatgagagcacctggtatgacaatgcatagattaccgttatatgtatggtctgtattaattacctcttttttattagtattatctttaccagtgtttggtggagcgattaccatgttattaactgatcgtaactttaatacaagcttttatgatccagctggcggaggagatcctattttatatcaacatctattt
>BK1BB1_5_4828
tttatcaagtgtacaagcacattcaggtccttcagtagatttagctatttttagtttacatttatcaggtatttcttccttattaggagctataaattttctttcaactatttataatatgagagccccaggtttaagtttccatagattacctctattcgtatggtccgttttaattacagcttttttactattgttaacattacccgtattggctggagcaattacaatgttattaactgatagaaatttaaatacatctttctatgacccttctggagggggtgatccggtattatatcaacatttattt
>BK1BC1_1_355
tttatcaagtgtacaagcacattcaggtccttcagtagatttagctatttttagtttacatttatcaggtatttcttctttattaggagctataaattttctttcaactatttataatatgagagccccaggtttaagtttccatagattacctctattcgtatggtccgttttaattacagcttttttactattgttaacattacccgtattggctggagcaattacaatgttattaactgatagaaatttaaatacatctttctatgacccttctggagggggtgatccggtattatatcaacatttattt
>BK1BC1_1_734
ttatcatctataggatttcattcaggtgcttccgtagatttagcaatctttagtttacatttagcaggtatttcttcattattaggtgctatgaattttattactacaatattaaatatgcgagcacctttattaactatgaataaattacctttatttgtatggtctgttttaattactgctgtattattattattatctttacctgtattagcaggtggaataactatgttattaactgatcgtaatttaaatacatcattttttgatccagcaggaggaggagatcctattttatatcaacatttattt
>BK1BC1_1_1026
attatcaagtgtacaagcacactctggtccttcagtagatttagctatttttagtttacacttatctggtatttcatcattattaggtgctattaattttctttcaactatttataatatgagagctcctggtttaagtttccatagattacctttattcgtttggtctgtatttattactgctttcttattactattaacattacctgtattagctggtgctattacaatgttattaacagatagaaacttaaatacttctttctatgatccatcaggtggaggtgatcctgtattataccaacatttattt
>BK1BC1_1_1072
attatcaagtgttcaagcacattctggaccttcagtagatttagctatttttagtttacatttatcaggtatatcttcattattaggtgctataaattttttatcaactatttataatatgagagcacctggattaagttttcatagattacctttatttgtttggtctatttttattactgcttttttattattattgacattacctgtattagcaggagctattacaatgttgttaactgatagaaatttaaatacatctttttatgatccttcaggtggaggtgatcctgtattatatcagcatttattt
>BK1BC1_1_1467
attaagtagtgtacaagcacattcaggaccttcagttgatttagctatctttagcttacatttaaatggtgcagcttctattttaggtgcaataaattttattacaactatttttaatatgagagcaccaggtatgagtatgcatcgattacctttatttgcttgggctgttttagttacatcttttttattattattatctttacctgtttttgctggagcgattacaatgcttttaacagaccgaaattttaatactactttttatgatccatcagggggaggagaccctgttttatatcaacatttattt
>BK1BC1_1_2543
attaagtagtgtacaagcacattcaggaccttcagttgatttagctatctttagcttacatttaaatggtgcagcttctattttaggtgcaataaattttattacaactatttttaatatgagagcaccaggtatgagtatgcatcgattacctttatttgcttggtctgttttagttacatcttttttactagtattgtctttacctgtattcggaggagctattacaatgctactaacggatagaaattttaatacttctttttatgatccggcaggcggaggtgatcctgtattgtatcaacatttgttt
>BK1BC1_1_2790
attatcaagtattcaaggacattcaggaccttctgtagatttagctatttttagtttacacttatcaggagcttcttcaattttaggagcggttaatttcattactactattttaaatatgagaatgcctggtatgtatatgcacagattacctttatttgtatgggcagttttaattacagctgttttattattactatctttacctgtatttgctggagctattactatgttattaactgatcgaaattttaatactagtttttatgatcctgctggaggaggagatcctgtattatatcaacatttattt
>BK1BC1_1_2870
tttatcaagtgtacaagcacattcgggtccttctgtagatttagctatttttagtttacatttatcaggtatttcttcgcttttaggggctattaattttctttcaacgatttataatatgagagcgcctggtttaagttttcacagattacctttatttgtgtggtctgttcttattacagcattcctattattattaacattaccagttttagcaggtgcgattacaatgttattaaccgatcgtaatttaaatacatctttttatgatccatctggtggtggagatcctgtattatatcaacatttattt
>BK1BC1_1_4415
attaagtagtgtacaagcacattcaggaccttcagttgatttagctatctttagcttacatttaaatggtgcagcttctattttaggtgcaataaattttattacaactatttttaatatgagagcaccaggtatgagtatgcatcgattacctttatttgcttgggctgttttagttacatcttttttactagtattgtctttacctgtattcggaggtgctattacaatgctactaacggatagaaattttaatacatctttttatgatcctgcaggcggaggtgatcctgtattgtatcaacatttgttt
>BK1BC1_1_4507
attaagtagtgtacaagcacattcaggaccttcagttgatttagctatctttagcttacatttaaatggtgcagcttctattttaggtgcaataaattttattacaactatttttaatatgagagcaccaggtatgagtatgcatcgattacctttatttgcttgggctgttttagttacatcttttttactagtattgtctttacctgtattcggaggagctattacaatgctactaacggatagaaattttaatacttctttttatgatcctgcaggcggaggtgatcctgtattgtatcaacatttgttt
>BK1BC1_1_4714
attaagtagtgtacaagcacattcaggaccttcagttgatttagctatctttagcttacatttaaatggtgcagcttctattttaggtgcaataaattttattacaactatttttaatatgagagcaccaggtatgagtatgcatcgattacctttatttgcttgggctgttttagttacatcttttttactagtattgtctttacctgtattcggaggagctattactatgctactaacggatagaaattttaatacatctttttatgatcctgcaggcggaggtgatcctgtattgtatcaacatttgttt
>BK1BC1_1_5368
attaagtagtgtacaagcacattcaggaccttcagttgatttagctatctttagcttacatttaaatggtgcagcttctattttaggtgcaataaattttattacaactatttttaatatgagagcaccaggtatgagtatgcatcgattacctttatttgcttgggctgttttagttacatcttttttactagtattgtctttacctgtattcggaggagctattacaatgctactaacggatagaaattttaatactactttttatgatccatcagggggaggagaccctgttttatatcaacatttattt
>BK1BC1_1_5374
attaagtagtgtacaagcacattcaggaccttcagttgatttagctatctttagcttacatttaaatggtgcagcttctattttaggtgcaataaattttattacaactatttttaatatgagagcaccaggtatgagtatgcatcgattacctttatttgcttgggctgttttagttacatcttttttactagtattgtctttacctgtattcggaggagctattacaatgctactaacggatagaaattttaatacatctttttatgacccggcaggcggaggtgatcctgtattgtatcaacat
>BK1BC1_1_6032
attaagtagtgtacaagcacattcaggaccttcagttgatttagctatctttagcttacatttaaatggtgcagcttctattttaggtgcaataaattttattacaactatttttaatatgagagcaccaggtatgagtatgcatcgattacctttatttgcttgggctgttttagttacatcttttttactagtattgtctttacctgtattcggaggagctattacaatgctactaacggatagaaattttaatacatctttttatgatccatcagggggaggagaccctgttttatatcaacatttattt
>BK1BC1_1_6094
attaagtagtgtacaagcacattcaggaccttcagtagatttagctatttttagtttacatttatctggagctgcatctattttaggttcaattaattttattaccactatttttaacatgagagcacctggtatgacaatgcatagattaccgttatatgtatggtctgtattaattacctcttttttattagtattatctttaccagtgtttggtggagcgattaccatgttattaactgatcgtaactttaatacaagcttttatgatccagctggcggaggagatcctattttatatcaacatctattt
>BK1BC1_1_6273
attaagtagtgtacaagcacattcaggaccttcagttgatttagctatctttagcttacatttaaatggtgcagcttctattttaggtgcaataaattttattacaactatttttaatatgagagcaccaggtatgagtatgcatcgattacctttatttgcttgggctgttttagttacatcttttttactagtattgtctttacctgtattcggaggagctattacaatgctactaactgatagaaattttaatacatctttttatgatcctgcaggcggaggtgatcctgtattgtatcaacatttgttt
>BK1BC1_1_6386
attaagtagtgtacaagcacattcaggaccttcagttgatttagctatctttagcttacatttaaatggtgcagcttctattttaggtgcaataaattttattacaactatttttaatatgagagcaccaggtatgagtatgcatcgattacctttatttgcttgggctgttttagttacatcttttttactagtattgtctttacctgtattcggaggagctattacaatgctactaacggatagaaattttaatacatctttttatgatccttcaggcggaggtgatcctgtattgtatcaacatttgttt
>BK1BC1_1_6601
attaagtagtgtacaagcacattcaggaccttcagttgatttagctatctttagcttacatttaactggtgcatcttctattttaggtgcaataaattttattacaactatttttaatatgagagcaccaggtatgagtatgcatcgattacctttatttgcttgggctgttttagttacatcttttttactagtattgtctttacctgtattcggaggagctattacaatgctactaacggatagaaattttaatacatctttttatgatccggcaggcggaggtgatcctgtattgtatcaacatttgttt
>BK1BC1_1_6713
attaagtagtgtacaagcacattcaggaccttcagttgatttagctatctttagcttacatttaaatggtgcagcttctattttaggtgcaattaattttattacaactatttttaatatgagagcaccaggtatgagtatgcatagattacctttatttgcttgggctgttttagttacatcttttttactagtattgtctttacctgtattcggaggagctattacaatgctactaacggatagaaattttaatacatctttttatgatccggcaggcggaggtgatcctgtattgtatcaacatttgttt
>BK1BC1_2_332
tttatcaagtgtacaagcacattcaggtccttcagtagatttagctatttttagtttacatttatcaggtatttcttctttattaggagctataaattttctttcaactatttataatatgagagccccaggtttaagtttccatagattacctctattcgtatggtccgttttaattacagcttttttactattgttaacattacccgtattggctggagcaattacaatgttattaactgatagaaatttaaatacatctttctatgacccttctggagggggtgatccggtattatatcaacatttattt
>BK1BC1_2_598
attatcaagtgtacaagcacattcaggtccttcagtagatttagctatttttagtttacatttatctggtatttcatcattattaggtgctattaattttctttcaactatttataatatgagagctcctggtttaagtttccatagattacctttattcgtttggtctgtttttattactgctttcttattattattaacattacctgtattagctggtgctattacaatgttattaactgatagaaacttaaatacttctttctatgatccatcaggtggaggtgatccagtattatatcaacatttattt
>BK1BC1_2_929
tttatcaagtgtacaagcacattcaggtccttcagtagatttagctatttttagtttacatttatcaggtatttcttctttattaggagctataaatcttctttcaactatttataatatgagagccccaggtttaagtttccatagattacctctattcgtatggtccgttttaattacagcttttttactattgttaacattacccgtattggctggagcaattacaatgttattaactgatagaaatttaaatacatctttctatgacccttctggagggggtgatccggtattatatcaacatttattt
>BK1BC1_2_936
attatcaagtgtacaagcacactctggtccttcagtagatttagctatttttagtttacacttatctggtatttcatcattattaggtgctattaattttctttcaactatttataatatgagagctcctggtttaagtttccatagattacctttattcgtttggtctgtatttattactgctttcttattactattaacattacctgtattagctggtgctattacaatgttattaacagatagaaacttaaatacttctttctatgatccatcaggtggaggtgatcctgtattataccaacatttattt
>BK1BC1_2_977
attatcaagtgttcaagcacattctggaccttcagtagatttagctatttttagtttacatttatcaggtatatcttcattattaggtgctataaattttttatcaactatttataatatgagagcacctggattaagttttcatagattacctttatttgtttggtctatttttattactgcttttttattattattgacattacctgtattagcaggagctattacaatgttgttaactgatagaaatttaaatacatctttttatgatccttcaggtggaggtgatcctgtattatatcagcatttattt
>BK1BC1_2_1022
attaagtagtgtacaagcacattcaggaccttcagttgatttagctatctttagcttacatttaaatggtgtagcttctattttaggtgcaataaattttattacaactatttttaatatgagagcaccaggtatgagtatgcatcgattacctttatttgcttgggctgttttagttacatcttttttactagtattgtctttacctgtattcggaggagctattacaatgctactaacggatagaaattttaatacatctttttatgatccggcaggcggaggtgatcctgtattgtatcaacat
>BK1BC1_2_1360
attaagtagtgtacaagcacattcaggaccttcagttgatttagctatctttagcttacatttaaatggtgcagcttctattttaggtgcaataaattttattacaactatttttaatatgagagcaccaggtatgagtatgcatcgattacctttatttgcttgggctgttttagttacatcttttttattattattatctttacctgtttttgctggagcgattacaatgcttttaacagaccgaaattttaatactactttttatgatccatcagggggaggagaccctgttttatatcaacatttattt
>BK1BC1_2_1484
attaagtagtgtacaagcacactcaggaccttcagttgatttagctatttttagcttacatttaaatggtgcagcttctattttaggtgcaataaattttattacaactatttttaatatgagagcaccaggtatgagtatgcatcgattacctttatttgcttgggctgttttagttacatcttttttactagtattgtctttacctgtattcggaggagctattacaatgctactaacggatagaaattttaatacatctttttatgatccggcaggcggaggtgatcctgtattgtatcaacatttgttt
>BK1BC1_2_1507
attaagtagtgtacaagcacattcaggaccttcagttgatttagctatctttagcttacatttaaatggtgcagcttctattttaggtgcaataaattttattacaactatttttaatatgagagcaccaggtatgagtatgcatagattacctttatttgcttggtctgttttagttacatcttttttactagtattgtctttacctgtattcggaggagctattacaatgctactaacggatagaaattttaatacatctttttatgatccggcaggcggaggtgatcctgtattgtatcaacatttgttt
>BK1BC1_2_1658
tttatcaagtgtacaagcacattcaggtccttcagtagatttagctatttttagtttacatttatcaggtatttcttctttattaggagctataaattttctttcaactatttataatatgagagccccaggtttaagtttccatagattacctctattcgtatggtccgttttaattacagcttttttactattgttaacattacccgtattggctggagcaattacaatgttattaactgatagaaatttaaatacatctttctatgacccttctggagggggtgatccggtattatatcaacatttattc
>BK1BC1_2_2466
attatcaagtattcaaggacattcaggaccttctgtagatttagctatttttagtttacacttatcaggagcttcttcaattttaggagcggttaatttcattactactattttaaatatgagaatgcctggtatgtatatgcacagattacctttatttgtatgggcagttttaattacagctgttttattattactatctttacctgtatttgctggagctattactatgttattaactgatcgaaattttaatactagtttttatgatcctgctggaggaggagatcctgtattatatcaacatttattt
>BK1BC1_2_2633
attaagtagtgtacaagcacattcaggaccttcagttgatttagctatctttagcttacatttaaatggtgcagcttctattttaggtgcaataaattttattacaactatttttaatatgagagcaccaggtatgagtatgcatcgattacctttatttgcttgggctgttttagttacatcttttttactagtattgtctttacctgtattcggaggagctattacaatgctactaacggatagaaattttaatacatctttttatgatccggcaggcggaggtgatcctgtattatatcaacatttattt
>BK1BC1_2_3714
attaagtagtgtacaagcacattcaggaccttcagttgatttagctatctttagcttacatttaaatggtgcagcttctattttaggtgcaataaattttattacaactatttttaatatgagagcaccaggtatgagtatgcatcgattacctttatttgcttggtctgttttagttacatcttttttactagtattgtctttacctgtattcggaggagctattacaatgctactaacggatagaaattttaatacatctttttatgatcctgcaggcggaggtgatcctgtattgtatcaacatttgttt
>BK1BC1_2_3793
attaagtagtgtacaagcacattcaggaccttcagttgatttagctatctttagcctacatttaaatggtgcagcttctattttaggtgcaataaattttattacaactatttttaatatgagagcaccaggtatgagtatgcatcgattacctttatttgcttgggctgttttagttacatcttttctactagtattgtctttacctgtattcggaggagctattacaatgctactaacggatagaaattttaatacatctttttatgatccggcaggcggaggtgatcctgtattgtatcaacatttgttt
>BK1BC1_2_4003
ctttatcaagtgtacaagcacattcaggtccttcagtagatttagctatttttagtttacatttatcaggtatttcttctttattaggagctataaattttctttcaactatttataatatgagagccccaggtttaagtttccatagattacctctattcgtatggtccgttttaattacagcttttttactattgttaacattacccgtattggctggagcaattacaatgttattaactgatagaaatttaaatacatctttctatgacccttctggagggggtgatccggtattatatcaacatttattt
>BK1BC1_2_4352
attaagtagtgtacaagcacattcaggaccttcagttgatttagctatctttagcttacatttaactggtgcagcttctattttaggtgcaataaattttattacaactatttttaatatgagagcaccaggtatgagtatgcatcgattacctttatttgcttggtctgttttagttacatcttttttactagtattgtctttacctgtattcggaggagctattacaatgctactaacggatagaaattttaatacatctttttatgatccggcaggcggaggtgatcctgtattgtatcaacatttgttt
>BK1BC1_2_4356
attaagtagtgtacaagcacattcaggaccttcagttgatttagctatctttagcttacatttaaatggtgcagcttctattttaggtgcaataaattttattacaactatttttaatatgagagcaccaggtatgagtatgcatagattacctttatttgtttgggctgttttagttacatcttttttactagtattgtctttacctgtattcggaggagctattacaatgctactaacggatagaaattttaatacatctttttatgatccggcaggcggaggtgatcctgtattgtatcaacatttgttt
>BK1BC1_2_4664
attaagtagtgtacaagcacattcaggaccttcagttgatttagctatctttagcttacatttaaatggtgcagcttctattttaggtgcaataaattttattacaactatttttaatatgagagcaccaggtatgagtatgcatcgattacctttatttgcttgggctgttttagttacatcttttttactagtattgtctttacctgtattcggaggagctattacaatgctactaacggatagaaattttaatactactttttatgatccatcagggggaggagaccctgttttatatcaacatttattt
>BK1BC1_2_4743
attaagtagtgtacaagcacactcaggaccttcagttgatttagctatctttagcttacatttaaatggtgcagcttctattttaggtgcaataaattttattacaactatttttaatatgagagcaccaggtatgagtatgcatcgattacctttatttgcttgggctgttttagttacatcttttttactagtattgtctttacctgtattcggaggagctattacaatgctactaacggatagaaattttaatacatctttttatgatccggcaggcggaggtgatcctgtattgtatcaacatttattt
>BK1BC1_2_5222
tttatcatctataggatttcattcaggtgcttccgtagatttagcaatctttagtttacatttagcaggtatttcttcattattaggtgctatgaattttattactacaatattaaatatgcgagcacctttattaactatgaataaattacctttatttgtatggtctgttttaattactgctgtattattattattatctttacctgtattagcaggtggaataactatgttattaactgatcgtaatttaaatacatcattttttgatccagcaggaggaggagatcctattttatatcaacatttattt
>BK1BC1_3_509
attatcatctataggatttcattcaggtgcttctgtagatttagcaatctttagtttacatttagcaggtatttcttcattattaggtgctatgaattttattactacaatattaaatatgcgagcacctttattaactatgaataaattacctttatttgtatggtctgttttaattactgctgtattattattattatctttacctgtattagcaggtggaataactatgttattaactgatcgtaatttaaatacatcattttttgatcctgcaggaggaggagatcctattttatatcaacatttattt
>BK1BC1_3_573
attatcaagtgtacaagcacattcaggtccttctgtagatttagcaatttttagtttacatttagcgggagcttcttctattcttggagcaattaattttattgtaactattttaaatatgagatgtcctggaatgtttatgcataaaatacctttatatgtatgatctgtttttataacagcaattttattattattatctttacctgtattagcaggagcaattacaatgttattaacagatagaaattttaatacaagtttttttgatcctgcgggtggtggagatcctgtattatatcaacatttattt
>BK1BC1_4_755
attaagtagtgtacaagcacattcaggaccttcagttgatttagctatctttagcttacatttaaatggtgcagcttctattttaggtgcaataaattttattacaactatttttaatatgagagcaccaggtatgagtatgcatcgattacctttatttgcttgggctgttttagttacatcttttttactagtattgtctttaccagtgtttggtggagctattaccatgttattaactgatagaaactttaatacttctttttatgatcctgccggtggtggtgatcccgtgttgtatcaacatttattt
>BK1BC1_5_340
tttatcaagtgtacaagcacattcaggtccttcagtagatttagctatttttagtttacatttatcaggtatttcttctttattaggagctataaattttctttcaactatttataatatgagagccccaggtttaagtttccatagattacctctattcgtatggtccgttttaattacagcttttttactattgttaacattacccgtattggctggagcaattacaatgttattaactgatagaaatttaaatacatctttctatgacccttctggagggggtgatccggtattatatcaacatttattt
>BK1BC1_5_1047
attatcaagtgttcaagcacattctggaccttcagtagatttagctatttttagtttacatttatcaggtatatcttcattattaggtgctataaattttttatcaactatttataatatgagagcacctggattaagttttcatagattacctttatttgtttggtctatttttattactgcttttttattattattgacattacctgtattagcaggagctattacaatgttgttaactgatagaaatttaaatacatctttttatgatccttcaggtggaggtgatcctgtattatatcagcatttattt
>BK1BC1_5_1452
attatcatctataggatttcattcaggtgcttccgtagatttagcaatctttagtttacatttagcaggtatttcttcattattaggtgctatgaattttattactacaatattaaatatgcgagcacctttattaactatgaataaattacctttatttgtatggtctgttttaattactgctgtattattattattatctttacctgtattagcaggtggaataactatgttattaactgatcgtaatttaaatacatcattttttgatccagcaggaggaggagatcctgttttatatcaacatttattt
>BK1BC1_5_1456
attaagtagtgtacaagcacattcaggaccttcagttgatttagctatctttagcttacatttaaatggtgcagcttctattttaggtgcaataaattttattacaactatttttaatatgagagcaccaggtatgagtatgcatcgattacctttatttgcttgggctgttttagttacatcttttttattattattatctttacctgtttttgctggagcgattacaatgcttttaacagaccgaaattttaatactactttttatgatccatcagggggaggagaccctgttttatatcaacatttattt
>BK1BC1_5_2374
tttatcaagtgttcaagcacattcaggaccttcagtagatttagctatttttagtttacatttagcaggaatttcatctttattgggtgctataaattttattactactatttataatatgagatcgccaggattttcatttcataaattacctttatttatttggtcagtttttattactgcttttttattgttattaagtttaccagtattagcaggagcaataactatgttattaactgatagaaatttaaatacttctttttttgatccttctggtgggggtgatcctgttttatatcaacatttattt
>BK1BC1_5_2731
attatcaagtattcaaggacattcaggaccttctgtagatttagctatttttagtttacacttatcaggagcttcttcaattttaggagcggttaatttcattactactattttaaatatgagaatgcctggtatgtatatgcacagattacctttatttgtatgggcagttttaattacagctgttttattattactatctttacctgtatttgctggagctattactatgttattaactgatcgaaattttaatactagtttttatgatcctgctggaggaggagatcctgtattatatcaacatttattt
>BK1BC1_5_2749
attaagtagtgtacaagcacattcaggaccttcagttgatttagctatctttagcttacatttaaatggtgcagcttctattttaggtgcaataaattttattacaactatttttaatatgagagcaccaggtatgagtatgcatcgattacctttatttgtttggtctgttttagttacatcttttttactagtattgtctttacctgtattcggaggagctattacaatgctactaacggatagaaattttaatacatctttttatgatccggcaggcggaggtgatcctgtattgtatcaacatttgttt
>BK1BC1_5_2763
attaagtagtgtacaagcacattcaggaccttcagttgatttagctatctttagcttacatttaaatggtgcagcttctattttaggtgcaataaattttattacaactatttttaatatgagagcaccaggtatgagtatgcatcgattacctttatttgcttggtctgttttagttacatcttttttactagtattgtctttacctgtattcggaggagctattacaatgctactaactgatagaaattttaatacatctttttatgatccggcaggcggaggtgatcctgtattgtatcaacatttgttt
>BK1BC1_5_2806
tttatcaagtgtacaagcacattcgggtccttctgtagatttagctatttttagtttacatttatcaggtatttcttcgcttttaggggctattaattttctttcaacgatttataatatgagagcgcctggtttaagttttcacagattacctttatttgtgtggtctgttcttattacagcattcctattattattaacattaccagttttagcaggtgcgattacaatgttattaaccgatcgtaatttaaatacatctttttatgatccatctggtggtggagatcctgtattatatcaacatttattt
>BK1BC1_5_2924
attaagtagtgtacaagcacattcaggaccttcagttgatttagctatctttagcttacatttaaatggtgcagcttctattttaggtgcaataaattttattacaactatttttaatatgagagcaccaggtatgagtatgcatcgattacctttatttgcttgggctgttttagttacatcttttttactagtattgtctttacctgtattcggaggagctattacaatgctactaacggatagaaattttaatacatctttttatgatccggcaggcggaggtgatcctgtattatatcaacatttattt
>BK1BC1_5_3209
attaagtagtgtacaagcacattcaggaccttcagttgatttagctatctttagcttacatttaaatggtgcagcttctattttaggtgcaataaattttattacaactatttttaatatgagagcaccaggtatgagtatgcatcgattacctttatttgcttgggctgttttagttacttcttttttattattattatctttacctgtttttgctggagcgattacaatgcttttaacagaccgaaattttaatactactttttatgatccatcagggggaggagaccctgttttatatcaacatttattt
>BK1BC1_5_3736
attaagtagtgtacaagcacattcaggaccttcagttgatttagctatctttagcttacatttaaatggtgcagcttctattttaggtgcaataaattttattacaactatttttaatatgagagcaccaggtatgagtatgcatcgattacctttatttgcttgggctgttttagttacatcttttctactagtattgtctttacctgtattcggaggagctattacaatgctactaacggatagaaattttaatacatctttttatgatccggcaggcggaggtgatcctgtattgtatcaacat
>BK1BC1_5_4138
attaagtagtgtacaagcacattcaggaccttcagttgatttagctatctttagcttacatttaaatggtgcagcttctattttaggtgcaataaattttattacaactatttttaatatgagagcaccaggtatgagtatgcatcgattacctttatttgcttggtctgttttagttacatcttttttactagtattgtctttacctgtattcggaggagctattacaatgctactaacggatagaaattttaatacatctttttatgatcctgcaggcggaggtgatcctgtattgtatcaacatttgttt
>BK1BC1_5_4840
attaagtagtgtacaagcacattcaggaccttcagttgatttagctatctttagcttacatttaactggtgcagcttctattttaggtgcaataaattttattacaactatttttaatatgagagcaccaggtatgagtatgcatcgattacctttatttgcttggtctgttttagttacatcttttttactagtattgtctttacctgtattcggaggagctattacaatgctactaacggatagaaattttaatacatctttttatgatccggcaggcggaggtgatcctgtattgtatcaacatttgttt
>BK1BC1_5_5413
attaagtagtgtacaagcacattcaggaccttcagttgatttagctatctttagcttacatttaaatggtgcagcttctattttaggtgcaataaattttattacaactatttttaatatgagagcaccaggtatgagtatgcatcgattacctttatttgtttgggctgttttagttacatcttttttactagtattgtctttacctgtattcggaggagctattactatgctactaacggatagaaattttaatacatctttttatgatccggcaggcggaggtgatcctgtattgtatcaacatttgttt
>BK1BC1_5_5528
attaagtagtgtacaagcacattcaggaccttcagttgatttagctatctttagcttacatttaaatggtgcagcttctattttaggtgcaataaattttattacaactatttttaatatgagagcaccaggtatgagtatgcatcgattacctttatttgcttggtctgttttagttacatcttttttactagtattgtctttacctgtattcggaggagctattactatgctactaacggatagaaattttaatacatctttttatgatccggcaggcggaggtgatcctgtattgtatcaacatttgttt
>BK1BC1_5_5830
attaagtagtgtacaagcacattcaggaccttcagttgatttagctatctttagcttacatttaaatggtgcagcttctattttaggtgcaataaattttattacaactatttttaatatgagagcaccaggtatgagtatgcatcgattacctttatttgcttgggctgttttagttacatcttttttactagtattgtctttacctgtattcggaggagctattacaatgctactaacggatagaaattttaatacatctttttatgatccatcagggggaggagaccctgttttatatcaacatttattt
>BK1BC1_5_6034
attaagtagtgtacaagcacattcaggaccttcagttgatttagctatctttagcttacatttaaatggtgcagcttctattttaggtgcaataaattttattacaactatttttaatatgagagcaccaggtatgagtatgcatcgattacctttatttgcttgggctgttttagttacatcttttttactagtattgtctttacctgtattcggaggagctattacaatgctactaactgatagaaattttaatacatctttttatgatcctgcaggcggaggtgatcctgtattgtatcaacatttgttt
>BK1SA1_1_247
tttatcaagtgtacaagcacattcaggtccttcagtagatttagctatttttagtttacatttatcaggtatttcttctttattaggagctataaattttctttcaactatttataatatgagagccccaggtttaagtttccatagattacctctattcgtatggtccgttttaattacagcttttttactattgttaacattacccgtattggctggagcaattacaatgttattaactgatagaaatttaaatacatctttctatgacccttctggagggggtgatccggtattatatcaacatttattt
>BK1SA1_1_1975
attaagtagtgtacaagcacattcaggaccttcagttgatttagctatctttagcttacatttaaatggtgcagcttctattttaggtgcaataaattttattacaactatttttaatatgagagcaccaggtatgagtatgcatcgattacctttatttgcttgggctgttttagttacatcttttttactagtattgtctttacctgtattcggaggagctattacaatgctactaacggatagaaattttaatactactttttatgatccatcagggggaggagaccctgttttatatcaacatttattt
>BK1SA1_1_2306
attaagtagtgtacaagcacattcaggaccttcagttgatttagctatctttagcttacatttaaatggtgcagcttctattttaggtgcaataaattttattacaactatttttaatatgagagcaccaggtatgagtatgcatcgattacctttatttgcttgggctgttttagttacatcttttttactagtattgtctttacctgtattcggaggagctattacaatgctactaacggatagaaattttaatacatctttttatgatccttcaggcggaggtgatcctgtattgtatcaacatttgttt
>BK1SA1_2_723
attatcaagtgttcaagcacattctggaccttcagtagatttagctatttttagtttacatttatcaggtatatcttcattattaggtgctataaattttttatcaactatttataatatgagagcacctggattaagttttcatagattacctttatttgtttggtctatttttattactgcttttttattattattgacattacctgtattagcaggagctattacaatgttgttaactgatagaaatttaaatacatctttttatgatccttcaggtggaggtgatcctgtattatatcagcatttattt
>BK1SA1_2_820
attatctagtgttcaagcgcattcaggtccttcagttgacttagcaatttttagtttacatttatcaggtatatcatcattattaggtgctataaattttttagcaactatttataatatgagagctccaggtttaagttttcatagattacctttatttgtatgggctatttttattacagcttttttattattattaactttacctgttttagctggagcaattacaatgttattaacagatagaaatttaaacacttctttttatgatccatctggtggaggagatcctgtattatatcaacatttattt
>BK1SA1_2_1734
tttatctgcagcacaagcacattcagggccttctgtagatttagctatttttagtttacatatttctggactttcttctgtattaggatctattaattttattacaactatttttaatatgagagcaccaggtatgagtatgcatcgattacctttatttgcttgggctgttttagttacatcttttttactagtattgtctttacctgtattcggaggagctattacaatgctactaacggatagaaattttaatacatctttttatgatccggcaggcggaggtgatcctgtattgtatcaacatttgttt
>BK1SA1_2_1818
attatcaagtgttcaagcacattctggaccttcagtagatttagctatttttagtttacatttatcaggtatatcttcattattaggtgctataaattttttatcaactatttataatatgagagcacctggattaagttttcatagattacctttatttgtttggtctatttttattactgcttttttattattattgacattacctgtattagcaggagctattacaatgttgttaactgatagaaatttaaatacatctttttatgatccttcaggtggaggtgatcctgtattatatcagcatttatt
>BK1SA1_2_1883
attaagtagtgtacaagcacattcaggaccttcagttgatttagctatctttagcttacatttaaatggtacagcttctattttaggtgcaataaattttattacaactatttttaatatgagagcaccaggtatgagtatgcatcgattacctttatttgcttgggctgttttagttacatcttttttactagtattgtctttacctgtattcggaggagctattacaatgctactaacggatagaaattttaatacatctttttatgatccggcaggcggaggtgatcctgtattgtatcaacat
>BK1SA1_2_2552
attaagtagtgtacaagcacattcaggaccttcagttgatttagctatctttagcttacatttaaatggtgcagcttctattttaggtgcaataaattttattacaactatttttaatatgagagcaccaggtatgagtatgcatagattacctttatttgcttgggctgttttagttacatcttttttactattattgtctttacctgtattcggaggagctattacaatgctactaacggatagaaattttaatacatctttttatgatccggcaggcggaggtgatcctgtattgtatcaacatttgttt
>BK1SA1_2_2647
tttatctgcagcacaagcacattcagggccttctgtagatttagctatttttagtttacatatttctggactttcttctgtattaggatctattaattttattgtgactatttttaatatgagagcaccaggtatgagtatgcatcgattacctttatttgcttgggctgttttagttacatcttttttactagtattgtctttacctgtattcggaggagctattacaatgctactaacggatagaaattttaatacatctttttatgatccggcaggcggaggtgatcctgtattgtatcaacatttgttt
>BK1SA1_2_2699
attaagtagtgtacaagcacattcaggaccttcagttgatttagctatctttagcttacatttaactggtgcagcttctattttaggtgcaataaattttattacaactatttttaatatgagagcaccaggtatgagtatgcatcgattacctttatttgcttggtctgttttagttacatcttttttactagtattgtctttacctgtattcggaggagctattacaatgctactaacggatagaaattttaatacatctttttatgatccggcaggcggaggtgatcctgtattgtatcaacatttgttt
>BK1SA1_2_3238
attaagtagtgtacaagcacattcaggaccttcagttgatttagctatctttagcttacatttaaatggtgcagcttctattttaggtgcaataaattttattacaactatttttaatatgagagcaccaggtatgagtatgcatcgattacctttatttgcttgggctgttttagttacatcttttttactagtattgtctttacctgtattcggaggagctattacaatgctactaacggatagaaattttaatacatctttttatgatccatcagggggaggagaccctgttttatatcaacatttattt
>BK1SA1_2_3337
attaagtagtgtacaagcacattcaggaccttcagttgatttagctatctttagcttacatttaaatggtgcagcttctattttaggtgcaataaattttattacaactatttttaatatgagagcaccaggtatgagtatgcatcgattacctttatttgcttgggctgttttagttacatcttttttactagtattgtctttacctgtattcggaggagctattacaatgctactaactgatagaaattttaatacatctttttatgatcctgcaggcggaggtgatcctgtattgtatcaacatttgttt
>BK1SA1_3_593
attatcaagtgtacaagcacattcaggtccttctgtagatttagctatttttagtttacacttatctggtatttcatcattattaggtgctattaactttctttcaactatttataacatgagagctcctggattaagtttccatagattacctttatttgtttggtctgttttcattacagcatttttattattattaacattacctgtattagcaggagcaattactatgttattaactgatagaaatttaaatacttcattctacgatccatctggtggaggtgatcctgtattatatcaacatttatt
>BK1SA1_3_1416
attaagtagtgtacaagcacattcaggaccttcagttgatttagctatctttagcttacatttaactggtgcagcttctattttaggtgcaataaattttattacaactatttttaatatgagagcaccaggtatgagtatgcatcgattacctttatttgcttgggctgttttagttacatcttttttactattattgtctttacctgtattcggaggagctattacaatgctactaacggatagaaattttaatacatctttttatgatccggcaggcggaggtgatcctgtattgtatcaacatttgttt
>BK1SA1_3_1929
attaagtagtgtacaagcacattcaggaccttcagttgatttagctatctttagcttacatttaaatggtgcagcttctattttaggtgcaataaattttattacaactatttttaatatgagagcaccaggtatgagtatgcatagattacctttatttgcttgggctgttttagttacatcttttttactagtattgtctttacctgtattcggaggagctattacaatgctactaacggatagaaattttaatacatctttttatgatccgtcaggcggaggtgatcctgtattgtatcaacatttgttt
>BK1SA1_3_2037
attaagtagtgtacaagcacattcaggaccttcagttgatttagctatctttagcttacatttaaatggtgcagcttctattttaggtgcaataaattttattacaactatttttaatatgagagcaccaggtatgagtatgcatcgattacctttatttgcttgggctgttttagttacatcttttttactagtattgtctttacctgtattcggaggagctattacaatgctactaacggatagaaattttaatacatctttttatgatccggcaggcgggggtgatcctgtattgtatcaacatttattt
>BK1SA1_3_2043
attaagtagtgtacaagcacattcaggaccttcagttgatttagctatctttagcttacatttaaatggtgcagcttctattttaggtgcaataaattttattacaactatttttaatatgagagcaccaggtatgagtatgcatcgattacctttatttgcttgggctgttttagttacatcttttttactattattgtctttacctgtattcggaggagctattacaatgctactaacggatagaaattttaatacatctttttatgatcctgcaggcggaggtgatcctgtattgtatcaacatttgttt
>BK1SA1_4_688
attatctagtgttcaagcgcattcaggtccttcagttgacttagcaatttttagtttacatttatcaggtatatcatcattattaggtgctataaattttttagcaactatttataatatgagagctccaggtttaagttttcatagattacctttatttgtatgggctatttttattacagcttttttattattattaactttacctgttttagctggagcaattacaatgttattaacagatagaaatttaaacacttctttttatgatccatctggtggaggagatcctgtattatatcaacatttattt
>BK1SA1_4_1242
attatcaagtattcaaggacattcaggaccttctgtagatttagctatttttagtttacacttatcaggagcttcttcaattttaggagcggttaatttcattactactattttaaatatgagaatgcctggtatgtatatgcacagattacctttatttgtatgggcagttttaattacagctgttttattattactatctttacctgtatttgctggagctattactatgttattaactgatcgaaattttaatactagtttttatgatcctgctggaggaggagatcctgtattatatcaacatttattt
>BK1SA1_5_338
tttatcaagtgtacaagcacattcaggtccttcagtagatttagctatttttagtttacatttatcaggtatttcttctttattaggagctataaattttctttcaactatttataatatgagagccccaggtttaagtttccatagattacctctattcgtatggtccgttttaattacagcttttttactattgttaacattacccgtattggctggagcaattacaatgttattaactgatagaaatttaaatacatctttctatgacccttctggagggggtgatccggtattatatcaacatttattt
>BK1SA1_5_1285
attaagtagtgtacaagcacattcaggaccttcagttgatttagctatctttagcttacatttaaatggtgcagcttctattttaggtgcaataaattttattacaactatttttaatatgagagcaccaggtatgagtatgcatcgattacctttatttgcttgggctgttttagttacatcttttttattattattatctttacctgtttttgctggagcgattacaatgcttttaacagaccgaaattttaatactactttttatgatccatcagggggaggagaccctgttttatatcaacatttattt
>BK1SA1_5_3140
attaagtagtgtacaagcacattcaggaccttcagttgatttagctatctttagcttacatttaaatggtgcagcttctattttaggtgcaataaattttattacaactatttttaatatgagagcaccaggtatgagtatgcatcgattacctttatttgcttgggctgttttagttacatcttttctactagtattgtctttacctgtattcggaggagctattacaatgctactaacggatagaaattttaatacatctttttatgatccggcaggcggaggtgatcctgtattgtatcaacat
>BK1SA1_5_4067
tttatctgcagcacaagcacattcagggccttctgtagatttagctatttttagtttacatatttctggactttcttctgtattaggatctattaattttattgtgactatttttaatatgagagcaccaggtatgagtatgcatcgattacctttatttgcttgggctgttttagttacatcttttttactagtattgtctttacctgtattcggaggagctattacaatgctactaacggatagaaattttaatacatctttttatgatccggcaggcggaggtgatcctgtattgtatcaacatttgttt
>BK1SA1_5_4319
attaagtagtgtacaagcacattcaggaccttcagttgatttagctatctttagcttacatttaaatggtgcagcttctattttaggtgcaataaattttattacaactatttttaatatgagagcaccaggtatgagtattcatcgattacctttatttgcttggtctgttttagttacatcttttttactagtattgtctttacctgtattcggaggagctattacaatgctactaacggatagaaattttaatacatctttttatgatccggcaggcggaggtgatcctgtattgtatcaacatttgttt
>BK1SA1_5_4487
attaagtagtgtacaagcacattcaggaccttcagttgatttagctatctttagcttacatttaaatggtgcagcttctattttaggtgcaataaattttattacaactatttttaatatgagagcaccaggtatgagtatgcatcgattacctttatttgcttgggctgttttagttacatcttttttactagtattgtctttacctgtattcggaggagctattacaatgctactaacggatagaaattttaatactactttttatgatccatcagggggaggagaccctgttttatatcaacatttattt
>BK1SA1_5_5559
attaagtagtgtacaagcacattcaggaccttcagttgatttagctatctttagcttacatttaaatggtgcagcttctattttaggtgcaataaattttattacaactatttttaatatgagagcaccaggtatgagtatgcatcgattacctttatttgcttggtctgttttagttacatcttttttactagtattgtctttacctgtattcggaggtgctattacaatgctactaacggatagaaattttaatacatctttttatgatccggcaggcggaggtgatcctgtattgtatcaacatttgttt
>BK1SB1_1_319
tttatcaagtgtacaagcacattcaggtccttcagtagatttagctatttttagtttacatttatcaggtatttcttctttattaggagctataaattttctttcaactatttataatatgagagccccaggtttaagtttccatagattacctctattcgtatggtccgttttaattacagcttttttactattgttaacattacccgtattggctggagcaattacaatgttattaactgatagaaatttaaatacatctttctatgacccttctggagggggtgatccggtattatatcaacatttattt
>BK1SB1_1_1117
attaagtagtgtacaagcacattcaggaccttcagttgatttagctatctttagcttacatttaaatggtgcagcttctattttaggtgcaataaattttattacaactatttttaatatgagagcaccaggtatgagtatgcatcgattacctttatttgcttgggctgttttagttacatcttttttattattattatctttacctgtttttgctggagcgattacaatgcttttaacagaccgaaattttaatactactttttatgatccatcagggggaggagaccctgttttatatcaacatttattt
>BK1SB1_1_1276
attaagtagtgtacaagcacattcaggaccttcagttgatttagctatctttagcttacatttaaatggtgcagcttctattttaggtgcaataaattttattacaactatttttaatatgagagcaccaggtatgagtatgcatcgattacctttatttgcttgggctgttttagttacatcttttttactagtattgtctttacctgtattcggaggagctattacaatgctactaacggatagaaattttaatacatctttttatgatcctgctggtggtggtgatcctgtattgtatcaacatttgttt
>BK1SB1_1_2153
attaagtagtgtacaagcacattcaggaccttcagttgatttagctatctttagcttacatttaaatggtgcagcttctattttaggtgcaataaattttattacaactatttttaatatgagagcaccaggtatgagtatgcatcgattacctttatttgcttgggctgttttagttacttcttttttattattattatctttacctgtttttgctggagcgattacaatgcttttaacagaccgaaattttaatactactttttatgatccatcagggggaggagaccctgttttatatcaacatttattt
>BK1SB1_1_3415
attaagtagtgtacaagcacattcaggaccttcagttgatttagctatctttagcttacatttaaatggtgcagcttctattttaggtgcaataaattttattacaactatttttaatatgagagcaccaggtatgagtatgcatcgattacctttatttgcttgggctgttttagttacatcttttttactagtattgtctttacctgtattcggaggagctattacaatgctactaacggatagaaattttaatactactttttatgatccatcagggggaggagaccctgttttatatcaacatttattt
>BK1SB1_1_3805
attaagtagtgtacaagcacattcaggaccttcagttgatttagctatctttagcttacatttaaatggtgcagcttctattttaggtgcaataaattttattacaactatttttaatatgagagcaccaggtatgagtatgcatcgattacctttatttgcttgggctgttttagttacatcttttttactagtattgtctttacctgtattcggaggagctattacaatgctactaacggatagaaattttaatacatctttttatgatccatcagggggaggagaccctgttttatatcaacatttattt
>BK1SB1_1_4114
attaagtagtgtacaagcacattcaggaccttcagttgatttagctatttttagcttacatttaaatggtgcagcttctattttaggtgcaattaattttattacaactatttttaatatgagagcaccaggtatgagtatgcatcgattacctttatttgcttgggctgttttagttacatcttttttactagtattgtctttacctgtattcggaggagctattacaatgctactaacggatagaaattttaatacatctttttatgatccggcaggcggaggtgatcctgtattgtatcaacatttgttt
>BK1SB1_1_4195
attaagtagtgtacaagcacattcaggaccttcagttgatttagctatttttagcttacatttaaatggtgcagcttctattttaggtgcaataaattttattacaactatttttaatatgagagcaccaggtatgagtatgcatagattacctttatttgcttgggctgttttagttacatcttttttactagtattgtctttacctgtattcggaggagctattacaatgctactaacggatagaaattttaatacatctttttatgatccggcaggcggaggtgatcctgtattgtatcaacatttgttt
>BK1SB1_2_250
tttatcaagtgtacaagcacattcaggtccttcagtagatttagctatttttagtttacatttatcaggtatttcttctttattaggagctataaattttctttcaactatttataatatgagagccccaggtttaagtttccatagattacctctattcgtatggtccgttttaattacagcttttttactattgttaacattacccgtattggctggagcaattacaatgttattaactgatagaaatttaaatacatctttctatgacccttctggagggggtgatccggtattatatcaacatttattt
>BK1SB1_2_554
attatcaagtgttcaagcacactctggaccttcagtagatttagctatttttagtttacatttagcaggtatttcttctttattaggttcaattaattttatttcaactatttataacatgagagctccaggtttaagttttcatagattacctttatttgtttgggctattttagtaacagtttttttattattattaactttacctgtattagctggggcaattactatgttattaactgatagaaatttaaatacatctttttatgacccttctggaggaggtgatccagttttatatcaacatttattt
>BK1SB1_2_2011
tttatcaagtgtacaagcacattcaggtccttcagtagatttagctatttttagtttacatttatcaggtatttcttctttattaggagctataaattttctttcgactatttataatatgagagccccaggtttaagtttccatagattacctctattcgtatggtccgttttaattacagcttttttactattgttaacattacccgtattggctggagcaattacaatgttattaactgatagaaatttaaatacatctttctatgacccttctggagggggtgatccggtattatatcaacatttattt
>BK1SB1_3_579
attatcatctataggatttcattcaggtgcttctgtagatttagcaatctttagtttacatttagcaggtatttcttcattattaggtgctatgaattttattactacaatattaaatatgcgagcacctttattaactatgaataaattacctttatttgtatggtctgttttaattactgctgtattattattattatctttacctgtattagcaggtggaataactatgttattaactgatcgtaatttaaatacatcattttttgatcctgcaggaggaggagatcctattttatatcaacatttattt
>BK1SB1_3_1203
attaagtagtgtacaagcacattcaggaccttcagttgatttagctatctttagcttacatttaaatggtgcagcttctattttaggtgcaataaattttattacaactatttttaatatgagagcaccaggtatgagtatgcatcgattacctttatttgcttgggctgttttagttacatcttttctactagtattgtctttacctgtattcggaggagctattacaatgctactaacggatagaaattttaatacatctttttatgatccggcaggcggaggtgatcctgtattgtatcaacat
>BK1SB1_4_225
attatctagtattcaaagtcattctggtggttctgtagatttagcaatttttagtttacatttagcaggtgtttcttctttattgggttctataaattttattactacaatattaaatatgagagcacctggtttaagtatgcataaattacctttatttgtttgggctgtgtttattactgttattttattattattaagtttacctgtattagctggtggtattacaatgttattaaccgatagaaattttaatacaactttttttgacccagcaggtggtggtgatcctatattatatcaacatttattt
>BK1SB1_4_1139
actttctagtgttcaggcgcattcaggaccttcagtagatttagctatttttagcttacatttatcaggaatttcatcattattgggttctataaatttcatatcaaccatctataatatgagaattcctggattaagttttcatcgtttacctttatttgtttggtctgttcttgttacagcttttttattattattaactttacctgttttagcaggagctataactatgttattaacagatagaaatttaaatacaactttttatgacccatcaggaggaggagatcctgttttatatcaacatcttttt
>BK1SB1_4_1862
attaagtagtgtacaagcacattcaggaccttcagttgatttagctatctttagcttacatttaaatggtgcagcttctattttaggtgcaataaattttattacaactatttttaatatgagagcaccaggtatgagtatgcatcgattacctttatttgcttgggctgttttagttacatcttttttactagtattgtctttacctgtattcggaggagctattacaatgctactaacggatagaaattttaatacatctttttatgatccggcaggcggaggtgatcctgtattatatcaacatttattt
>BK1SB1_4_2036
attaagtagtgtacaagcacattcaggaccttcagttgatttagctatctttagcttacatttaaatggtgcagcttctattttaggtgcaataaattttattacaactatttttaatatgagagcaccaggtatgagtatgcatcgattacctttatttgcttgggctgttttagttacttcttttttattattattatctttacctgtttttgctggagcgattacaatgcttttaacagaccgaaattttaatactactttttatgatccatcagggggaggagaccctgttttatatcaacatttattt
>BK1SB1_4_2143
attaagtagtgtacaagcacattcaggaccttcagttgatttagctatctttagcctacatttaaatggtgcagcttctattttaggtgcaataaattttattacaactatttttaatatgagagcaccaggtatgagtatgcatcgattacctttatttgcttgggctgttttagttacatcttttttactagtattgtctttacctgtattcggaggagctattacaatgctactaacggatagaaattttaatacatctttttatgatccggcaggcggaggtgatcctgtattgtatcaacat
>BK1SB1_4_2567
attaagtagtgtacaagcacattcaggaccttcagttgatttagctatctttagcttacatttaaatggtgcagcttctattttaggtgcaataaattttattacaactatttttaatatgagagcaccaggtatgagtatgcatcgattacctttatttgcttggtctgttttagttacatcttttttactagtattgtctttacctgtattcggaggagctattacaatgctactaacggatagaaattttaatacatctttttatgatcctgcaggcggaggtgatcctgtattgtatcaacatttgttt
>BK1SC1_2_232
tttatcaagtgtacaagcacattcaggtccttcagtagatttagctatttttagtttacatttatcaggtatttcttctttattaggagctataaattttctttcaactatttataatatgagagccccaggtttaagtttccatagattacctctattcgtatggtccgttttaattacagcttttttactattgttaacattacccgtattggctggagcaattacaatgttattaactgatagaaatttaaatacatctttctatgacccttctggagggggtgatccggtattatatcaacatttattt
>BK1SC1_2_533
attaagtagtgtacaagcacattcaggaccttcagttgatttagctatctttagcttacatttaaatggtgtagcttctattttaggtgcaataaattttattacaactatttttaatatgagagcaccaggtatgagtatgcatcgattacctttatttgcttgggctgttttagttacatcttttttactagtattgtctttacctgtattcggaggagctattacaatgctactaacggatagaaattttaatacatctttttatgatccggcaggcggaggtgatcctgtattgtatcaacat
>BK1SC1_2_711
attaagtagtgtacaagcacattcaggaccttcagttgatttagctatctttagcttacatttaaatggtgcagcttctattttaggtgcaataaattttattacaactatttttaatatgagagcaccaggtatgagtatgcatcgattacctttatttgcttgggctgttttagttacatcttttttactagtattgtctttacctgtattcggaggagctattacaatgctactaacggatagaaattttaatacatctttttatgatcctgctggtggtggtgatcctgtattgtatcaacatttgttt
>BK1SC1_2_1014
attaagtagtgtacaagcacattcaggaccttcagttgatttagctatctttagcttacatttaaatggtgcagcttctattttaggtgcaataaattttattacaactatttttaatatgagagcaccaggtatgagtatgcatcgattacctttatttgcttggtctgttttagttacatcttttttactagtattgtctttacctgtattcggaggagctattacaatgctactaactgatagaaattttaatacatctttttatgatccggcaggcggaggtgatcctgtattgtatcaacatttgttt
>BK1SC1_2_1687
attaagtagtgtacaagcacattcaggaccttcagttgatttagctatctttagcttacatttaactggtgcagcttctattttaggtgcaataaattttattacaactatttttaatatgagagcaccaggtatgagtatgcatcgattacctttatttgcttggtctgttttagttacatcttttttactagtattgtctttacctgtattcggaggagctattacaatgctactaacggatagaaattttaatacatctttttatgatccggcaggcggaggtgatcctgtattgtatcaacatttgttt
>BK1SC1_2_1814
tttatcaagtgtacaagcacattcaggtccttcagtagatttagctatttttagtttacatttatcaggtatttcttctttattaggagctataaattttctttcaactatttataatatgagagccccaggtttaagtttccatagattacctctattcgtatggtccgttttaattacagcttttttactattgttaacattacccgtattggctggagcaattacaatgttattaactgatagaaatttaaatacatctttctatgacccttctggagggggtgatccggtattatatcaacacttattt
>BK1SC1_3_307
tttatcaagtgtacaagcacattcaggtccttcagtagatttagctatttttagtttacatttatcaggtatttcttctttattaggagctataaattttctttcaactatttataatatgagagccccaggtttaagtttccatagattacctctattcgtatggtccgttttaattacagcttttttactattgttaacattacccgtattggctggagcaattacaatgttattaactgatagaaatttaaatacatctttctatgacccttctggagggggtgatccggtattatatcaacatttattt
>BK1SC1_3_562
ttatcatctataggatttcattcaggtgcttccgtagatttagcaatctttagtttacatttagcaggtatttcttcattattaggtgctatgaattttattactacaatattaaatatgcgagcacctttattaactatgaataaattacctttatttgtatggtctgttttaattactgctgtattattattattatctttacctgtattagcaggtggaataactatgttattaactgatcgtaatttaaatacatcattttttgatccagcaggaggaggagatcctattttatatcaacatttattt
>BK1SC1_3_773
attatcaagtgttcaagcacattctggaccttcagtagatttagctatttttagtttacatttatcaggtatatcttcattattaggtgctataaattttttatcaactatttataatatgagagcacctggattaagttttcatagattacctttatttgtttggtctatttttattactgcttttttattattattgacattacctgtattagcaggagctattacaatgttgttaactgatagaaatttaaatacatctttttatgatccttcaggtggaggtgatcctgtattatatcagcatttattt
>BK1SC1_3_890
attatctagtgttcaagcgcattcaggtccttcagttgacttagcaatttttagtttacatttatcaggtatatcatcattattaggtgctataaattttttagcaactatttataatatgagagctccaggtttaagttttcatagattacctttatttgtatgggctatttttattacagcttttttattattattaactttacctgttttagctggagcaattacaatgttattaacagatagaaatttaaacacttctttttatgatccatctggtggaggagatcctgtattatatcaacatttattt
>BK1SC1_3_2352
attaagtagtgtacaagcacattcaggaccttcagttgatttagctatctttagcttacatttaaatggtgcagcttctattttaggtgcaataaattttattacaactatttttaatatgagagcaccaggtatgagtatgcatcgattacctttatttgcttgggctgttttagttacatcttttctactagtattgtctttacctgtattcggaggagctattacaatgctactaacggatagaaattttaatacatctttttatgatccggcaggcggaggtgatcctgtattgtatcaacat
>BK1SC1_3_2875
attaagtagtgtacaagcacattcaggaccttcagttgatttagctatctttagcttacatttaaatggtgcagcttctattttaggtgcaataaattttattacaactatttttaatatgagagcaccaggtatgagtatgcatagattacctttatttgcttgggctgttttagttacatcttttttactattattgtctttacctgtattcggaggagctattacaatgctactaacggatagaaattttaatacatctttttatgatccggcaggcggaggtgatcctgtattgtatcaacatttgttt
>BK1SC1_3_3030
attaagtagtgtacaagcacattcaggaccttcagttgatttagctatctttagcttacatttaactggtgcagcttctattttaggtgcaataaattttattacaactatttttaatatgagagcaccaggtatgagtatgcatcgattacctttatttgcttggtctgttttagttacatcttttttactagtattgtctttacctgtattcggaggagctattacaatgctactaacggatagaaattttaatacatctttttatgatccggcaggcggaggtgatcctgtattgtatcaacatttgttt
>BK1SC1_3_3655
attaagtagtgtacaagcacattcaggaccttcagttgatttagctatctttagcttacatttaaatggtgcagcttctattttaggtgcaataaattttattacaactatttttaatatgagagcaccaggtatgagtatgcatcgattacctttatttgcttgggctgttttagttacatcttttttactattattgtctttacctgtattcggaggagctattactatgctactaacggatagaaattttaatacatctttttatgatccggcaggcggaggtgatcctgtattgtatcaacatttgttt
>BK1SC1_3_3666
attaagtagtgtacaagcacattcaggaccttcagttgatttagctatctttagcttacatttaaatggtgcagcttctattttaggtgcaataaattttattacaactatttttaatatgagagcaccaggtatgagtatgcatcgattacctttatttgcttgggctgttttagttacatcttttttactagtattgtctttacctgtattcggaggagctattacaatgctactaacggatagaaattttaatacatctttttatgatccatcagggggaggagaccctgttttatatcaacatttattt
>BK1SC1_3_4097
attatcaagtgttcaagcacattctggaccttcagtagatttagctatttttagtttacatttatcaggtatatcttcattattaggtgctataaattttttatcaactatttataatatgagagcacctggattaagttttcatagattacctttatttgtttggtctatttttattactgcctttttattattattgacattacctgtattagcaggagctattacaatgttgttaactgatagaaatttaaatacatctttttatgatccttcaggtggaggtgatcctgtattatatcagcatttattt
>BK1SC1_4_1344
attaagtagtgtacaagcacattcaggaccttcagttgatttagctatctttagcttacatttaaatggtgcagcttctattttaggtgcaataaattttattacaactatttttaatatgagagcaccaggtatgagtatgcatcgattacctttatttgcttgggctgttttagttacatcttttttgttattattgtctttaccagtgtttggtggagctattaccatgttattaactgatagaaactttaatacttctttttatgatcctgccggtggtggtgatcccgtgttgtatcaacatttattt
>BK1SC1_5_179
attatcaagtgtacaagcacattcaggtccttctgtagatttagctatttttagtttacacttatctggtatttcatcattattaggtgctattaactttctttcaactatttataacatgagagctcctggattaagtttccatagattacctttatttgtttggtctgttttcattacagcatttttattattattaacattacctgtattagcaggagcaattactatgttattaactgatagaaatttaaatacttcattctacgatccatctggtggaggtgatcctgtattatatcaacatttattt
>BK1SC1_5_229
tttatcaagtgtacaagcacattcaggtccttcagtagatttagctatttttagtttacatttatcaggtatttcttctttattaggagctataaattttctttcaactatttataatatgagagccccaggtttaagtttccatagattacctctattcgtatggtccgttttaattacagcttttttactattgttaacattacccgtattggctggagcaattacaatgttattaactgatagaaatttaaatacatctttctatgacccttctggagggggtgatccggtattatatcaacatttattt
>BK1SC1_5_465
attatcaagtgttcaagcacactctggaccttcagtagatttagctatttttagtttacatttagcaggtatttcttctttattaggttcaattaattttatttcaactatttataacatgagagctccaggtttaagttttcatagattacctttatttgtttgggctattttagtaacagtttttttattattattaactttacctgtattagctggggcaattactatgttattaactgatagaaatttaaatacatctttttatgacccttctggaggaggtgatccagttttatatcaacatttattt
>BK2BA1_1_269
attatcaagtgttcaagcacattctggaccttcagtagatttagctatttttagtttacatttatcaggtatatcttcattattaggtgctataaattttttatcaactatttataatatgagagcacctggattaagttttcatagattacctttatttgtttggtctatttttattactgcttttttattattattgacattacctgtattagcaggagctattacaatgttgttaactgatagaaatttaaatacatctttttatgatccttcaggtggaggtgatcctgtattatatcagcatttattt
>BK2BA1_2_230
attatcaagtgtacaagcacattcaggtccttctgtagatttagctatttttagtttacacttatctggtatttcatcattattaggtgctattaactttctttcaactatttataacatgagagctcctggattaagtttccatagattacctttatttgtttggtctgttttcattacagcatttttattattattaacattacctgtattagcaggagcaattactatgttattaactgatagaaatttaaatacttcattctacgatccatctggtggaggtgatcctgtattatatcaacatttattt
>BK2BA1_2_299
tttatcaagtgtacaagcacattcaggtccttcagtagatttagctatttttagtttacatttatcaggtatttcttctttattaggagctataaattttctttcaactatttataatatgagagccccaggtttaagtttccatagattacctctattcgtatggtccgttttaattacagcttttttactattgttaacattacccgtattggctggagcaattacaatgttattaactgatagaaatttaaatacatctttctatgacccttctggagggggtgatccggtattatatcaacatttattt
>BK2BA1_2_1871
attatcaagtattcaaggacattcaggaccttctgtagatttagctatttttagtttacacttatcaggagcttcttcaattttaggagcggttaatttcattactactattttaaatatgagaatgcctggtatgtatatgcacagattacctttatttgtatgggcagttttaattacagctgttttattattactatctttacctgtatttgctggagctattactatgttattaactgatcgaaattttaatactagtttttatgatcctgctggaggaggagatcctgtattatatcaacatttattt
>BK2BA1_2_2187
attaagtagtgtacaagcacattcaggaccttcagttgatttagctatctttagcttacatttaaatggtgcagcttctattttaggtgcaataaattttattacaactatttttaatatgagagcaccaggtatgagtatgcatcgattacctttatttgcttgggctgttttagttacttcttttttattattattatctttacctgtttttgctggagcgattacaatgcttttaacagaccgaaattttaatactactttttatgatccatcagggggaggagaccctgttttatatcaacatttattt
>BK2BA1_2_3059
attatcaagtattcaagcacactcaggtgcttctgttgatttagctatttttagtttacatttagcaggtatttcttcaattttaggtgctgttaactttattacaactattttaaacatgcgacctgaaggtatgagcatgcatttattacctttatttgtatgggctgttttaattactgcagttttattattattatcattaccagtattagcaggggctattacaatgttattaactgatcgaaattttaacacaactttttttgatcctgctggtggaggtgatccagtattataccaacatttattt
>BK2BA1_2_3565
attaagtagtgtacaagcacattcaggaccttcagttgatttagctatctttagcttacatttaaatggtgcagcttctattttaggtgcaataaattttattacaactatttttaatatgagagcaccaggtatgagtatgcatcgattacctttatttgcttgggctgttttagttacatcttttttactagtattgtctttacctgtattcggaggagctattacaatgctactaacggatagaaattttaatactactttttatgatccatcagggggaggagaccctgttttatatcaacatttattt
>BK2BA1_2_3955
attatgtagtgtacaagcacattcaggaccttcagttgatttagctatctttagcttacatttaactggtgcagcttctattttaggtgcaataaattttattacaactatttttaatatgagagcaccaggtatgagtatgcatcgattacctttatttgcttgggctgttttagttacatcttttttactagtattgtctttacctgtattcggaggagctattacaatgctactaacggatagaaattttaatacatctttttatgatccggcaggcggaggtgatcctgtattgtatcaacatttgttt
>BK2BA1_2_4134
attaagtagtgtacaagcacattcaggaccttcagttgatttagctatctttagcttacatttaaatggtgcagcttctattttaggtgcaataaattttattacaactatttttaatatgagagcaccaggtatgagtatgcatcgattacctttatttgcttgggctgttttagttacatcttttttgttattattgtctttaccagtgtttggtggagctattaccatgttattaactgatagaaactttaatacttctttttatgatcctgccggtggtggtgatcccgtgttgtatcaacatttattt
>BK2BA1_3_1262
attaagtagtgtacaagcacattcaggaccttcagttgatttagctatctttagcttacatttaaatggtgcagcttctattttaggtgcaataaattttattacaactatttttaatatgagagcaccaggtatgagtttgcatcgattacctttatttgcttggtctgttttagttacatcttttttactagtattgtctttacctgtattcggaggagctattacaatgctactaacggatagaaattttaatacatctttttatgatccggcaggcggaggtgatcctgtattgtatcaacatttgttt
>BK2BA1_4_229
attatctagtattcaaagtcattctggtggttctgtagatttagcaatttttagtttacatttagcaggtgtttcttctttattgggttctataaattttattactacaatattaaatatgagagcacctggtttaagtatgcataaattacctttatttgtttgggctgtgtttattactgttattttattattattaagtttacctgtattagctggtggtattacaatgttattaaccgatagaaattttaatacaactttttttgacccagcaggtggtggtgatcctatattatatcaacatttattt
>BK2BA1_4_238
attatcaagtgtacaagcacattcaggtccttctgtagatttagctatttttagtttacacttatctggtatttcatcattattaggtgctattaactttctttcaactatttataacatgagagctcctggattaagtttccatagattacctttatttgtttggtctgttttcattacagcatttttattattattaacattacctgtattagcaggagcaattactatgttattaactgatagaaatttaaatacttcattctacgatccatctggtggaggtgatcctgtattatatcaacatttattt
>BK2BA1_4_1329
attaagtagtgtacaagcacattcaggaccttcagttgatttagctatctttagcttacatttaaatggtgcagcttctattttaggtgcaataaattttattacaactatttttaatatgagagcaccaggtatgagtatgcatcgattacctttatttgcttgggctgttttagttacatcttttttattattattatctttacctgtttttgctggagcgattacaatgcttttaacagaccgaaattttaatactactttttatgatccatcagggggaggagaccctgttttatatcaacatttattt
>BK2BA1_4_1915
attaagtagtgtacaagcacattcaggaccttcagttgatttagctatctttagcttacatttaactggtgcagcttctattttaggtgcaataaattttattacaactatttttaatatgagagcaccaggtatgagtatgcatagattacctttatttgcttgggctgttttagttacatcttttttactagtattgtctttacctgtattcggaggagctattacaatgctactaacggatagaaattttaatacatctttttatgatccggcaggcggaggtgatcctgtattgtatcaacatttgttt
>BK2BA1_4_2539
attaagtagtgtacaagcacattcaggaccttcagttgatttagctatttttagtttacatttaaatggtgcagcttctattttaggtgcaataaattttattacaactatttttaatatgagagcaccaggtatgagtatgcatcgattacctttatttgcttgggctgttttagttacatcttttttactagtattgtctttacctgtattcggaggagctattacaatgctactaacggatagaaattttaatacatctttttatgatccggcaggcggaggtgatcctgtattgtatcaacatttgttt
>BK2BA1_4_2739
attaagtagtgtacaagcacattcaggaccttcagttgatttagctatctttagcttacatttaaatggtgcagcttctattttaggtgcaataaattttattacaactatttttaatatgagagcaccaggtatgagtatgcatcgattacctttatttgcttgggctgttttagttacatcttttttactagtattgtctttacctgtattcggaggagctattacaatgctactaacggatagaaattttaatacatctttttatgatccggcaggcggaggtgatcctgtattatatcaacatttattt
>BK2BA1_4_2887
tttatctgcagcacaagcacattcagggccttctgtagatttagctatttttagtttacatatttctggactttcttctgtattaggatctattaattttattacaactatttttaatatgagagcaccaggtatgagtatgcatcgattacctttatttgcttgggctgttttagttacatcttttttactagtattgtctttacctgtattcggaggagctattacaatgctactaacggatagaaattttaatacatctttttatgatccggcaggcggaggtgatcctgtattgtatcaacatttgttt
>BK2BA1_4_4998
attaagtagtgtacaagcacattcaggaccttcagttgatttagctatctttagcttacatttaaatggtgcagcttctattttaggtgcaataaattttattacaactatttttaatatgagagcaccaggtatgagtatgcatagattacctttatttgcttgggctgttttagttacatcttttttactagtattgtctttacctgtattcggaggagctattacaatgctactaacggatagaaattttaatacatctttttatgatcctgcaggcggaggtgatcctgtattgtatcaacatttgttt
>BK2BA1_4_5451
attaagtagtgtacaagcacactcaggaccttcagttgatttagctatctttagcttacatttaaatggtgcagcttctattttaggtgcaataaattttattacaactatttttaatatgagagcaccaggtatgagtatgcatcgattacctttatttgcttgggctgttttagttacatcttttttactagtattgtctttacctgtattcggaggagctattacaatgctactaacggatagaaattttaatacatctttttatgatccggcaggcggaggtgatcctgtattgtatcaacatttattt
>BK2BA1_4_5534
attatcaagtgttcaagcacactctggaccttcagtagatttagctatttttagtttacatttagcaggtatttcttctttattaggttcaattaattttatttcaactatttataacatgagagctccaggtttaagttttcatagattacctttatttgtttgggctattttagtaacagtttttttattattattaactttacctgtattagctggggcaattactatgttattaactgatagaaatttaaatacatctttttatgacccttctggaggaggtgatccagttttatatcaacatttattc
>BK2BA1_4_6135
attaagtagtgtacaagcacattcaggaccttcagttgatttagctatctttagcttacatttaaatggtgcagcttctattttaggtgcaataaattttattacaactatttttaatatgagagcaccaggtatgagtatgcatcgattacctttatttgcttgggctgttttagttacatcttttttactattattgtctttacctgtattcggaggagctattactatgctactaacggatagaaattttaatacatctttttatgatccggcaggcggaggtgatcctgtattgtatcaacatttgttt
>BK2BA1_5_561
attatcaagtgttcaagcacattctggaccttcagtagatttagctatttttagtttacatttatcaggtatatcttcattattaggtgctataaattttttatcaactatttataatatgagagcacctggattaagttttcatagattacctttatttgtttggtctatttttattactgcttttttattattattgacattacctgtattagcaggagctattacaatgttgttaactgatagaaatttaaatacatctttttatgatccttcaggtggaggtgatcctgtattatatcagcatttattt
>BK2BA1_5_765
attaagtagtgtacaagcacattcaggaccttcagttgatttagctatctttagcttacatttaaatggtgcagcttctattttaggtgcaataaattttattacaactatttttaatatgagagcaccaggtatgagtatgcatagattacctttatttgcttggtctgttttagttacatcttttttactagtattgtctttacctgtattcggaggagctattacaatgctactaacggatagaaattttaatacatctttttatgatccggcaggcggaggtgatcctgtattgtatcaacatttgttt
>BK2BB1_1_184
attatctagtattcaaagtcattctggtggttctgtagatttagcaatttttagtttacatttagcaggtgtttcttctttattgggttctataaattttattactacaatattaaatatgagagcacctggtttaagtatgcataaattacctttatttgtttgggctgtgtttattactgttattttattattattaagtttacctgtattagctggtggtattacaatgttattaaccgatagaaattttaatacaactttttttgacccagcaggtggtggtgatcctatattatatcaacatttattt
>BK2BB1_1_233
tttatcaagtgtacaagcacattcaggtccttcagtagatttagctatttttagtttacatttatcaggtatttcttctttattaggagctataaattttctttcaactatttataatatgagagccccaggtttaagtttccatagattacctctattcgtatggtccgttttaattacagcttttttactattgttaacattacccgtattggctggagcaattacaatgttattaactgatagaaatttaaatacatctttctatgacccttctggagggggtgatccggtattatatcaacatttattt
>BK2BB1_1_484
tttatcaagtgtacaagcacattcaggtccttcagtagatttagctatttttagtttacatttatcaggtatttcttctttattaggagctataaatcttctttcaactatttataatatgagagccccaggtttaagtttccatagattacctctattcgtatggtccgttttaattacagcttttttactattgttaacattacccgtattggctggagcaattacaatgttattaactgatagaaatttaaatacatctttctatgacccttctggagggggtgatccggtattatatcaacatttattt
>BK2BB1_1_625
attaagtagtgtacaagcacattcaggaccttcagttgatttagctatctttagcttacatttaaatggtgcagcttctattttaggtgcaataaattttattacaactatttttaatatgagagcaccaggtatgagtatgcatcgattacctttatttgcttgggctgttttagttacatcttttttattattattatctttacctgtttttgctggagcgattacaatgcttttaacagaccgaaattttaatactactttttatgatccatcagggggaggagaccctgttttatatcaacatttattt
>BK2BB1_1_628
attatcaagtgtacaagcacattcaggtccttctgtagatttagcaatttttagtttacatttagcgggagcttcttctattcttggagcaattaattttattgtaactattttaaatatgagatgtcctggaatgtttatgcataaaatacctttatatgtatgatctgtttttataacagcaattttattattattatctttacctgtattagcaggagcaattacaatgttattaacagatagaaattttaatacaagtttttttgatcctgcgggtggtggagatcctgtattatatcaacatttattt
>BK2BB1_1_1109
attatcaagtgtacaagcacattcaggtccctctgtagatttagctatttttagtttacacttatctggtatttcatcattattaggtgctattaactttctttcaactatttataacatgagagctcctggattaagtttccatagattacctttatttgtttggtctgttttcattacagcatttttattattattaacattacctgtattagcaggagcaattactatgttattaactgatagaaatttaaatacttcattctacgatccatctggtggaggtgatcctgtattatatcaacatttattt
>BK2BB1_2_492
attatcaagtgtacaagcacactctggtccttcagtagatttagctatttttagtttacacttatctggtatttcatcattattaggtgctattaattttctttcaactatttataatatgagagctcctggtttaagtttccatagattacctttattcgtttggtctgtatttattactgctttcttattactattaacattacctgtattagctggtgctattacaatgttattaacagatagaaacttaaatacttctttctatgatccatcaggtggaggtgatcctgtattataccaacatttattt
>BK2BB1_2_524
attatcaagtgttcaagcacactctggaccttcagtagatttagctatttttagtttacatttagcaggtatttcttctttattaggttcaattaattttatttcaactatttataacatgagagctccaggtttaagttttcatagattacctttatttgtttgggctattttagtaacagtttttttattattattaactttacctgtattagctggggcaattactatgttattaactgatagaaatttaaatacatctttttatgacccttctggaggaggtgatccagttttatatcaacatttattt
>BK2BB1_2_1354
attaagtagtgtacaagcacattcaggaccttcagttgatttagctatctttagcttacatttaaatggtgcagcttctattttaggtgcaataaattttattacaactatttttaatatgagagcaccaggtatgagtatgcatcgattacctttatttgcttgggctgttttagttacatcttttttactagtattgtctttacctgtttttgctggagcgattacaatgcttttaacagaccgaaattttaatactactttttatgatccatcagggggaggagaccctgttttatatcaacatttattt
>BK2BB1_2_1463
tttatctgcagcacaagcacattcagggccttctgtagatttagctatttttagtttacatatttctggactttcttctgtattaggatctattaattttattgtgactatttttaatatgagagcaccaggtatgagtatgcatcgattacctttatttgcttgggctgttttagttacatcttttttactagtattgtctttacctgtattcggaggagctattacaatgctactaacggatagaaattttaatacatctttttatgatccggcaggcggaggtgatcctgtattgtatcaacatttgttt
>BK2BB1_3_244
attatcaagtgtacaagcacattcaggtccttctgtagatttagctatttttagtttacacttatctggtatttcatcattattaggtgctattaactttctttcaactatttataacatgagagctcctggattaagtttccatagattacctttatttgtttggtctgttttcattacagcatttttattattattaacattacctgtattagcaggagcaattactatgttattaactgatagaaatttaaatacttcattctacgatccatctggtggaggtgatcctgtattatatcaacatttattt
>BK2BB1_3_335
tttatcaagtgtacaagcacattcaggtccttcagtagatttagctatttttagtttacatttatcaggtatttcttctttattaggagctataaattttctttcaactatttataatatgagagccccaggtttaagtttccatagattacctctattcgtatggtccgttttaattacagcttttttactattgttaacattacccgtattggctggagcaattacaatgttattaactgatagaaatttaaatacatctttctatgacccttctggagggggtgatccggtattatatcaacatttattt
>BK2BB1_3_615
attatcaagtgtacaagcacattcaggtccttcagtagatttagctatttttagtttacatttatctggtatttcatcattattaggtgctattaattttctttcaactatttataatatgagagctcctggtttaagtttccatagattacctttattcgtttggtctgtttttattactgctttcttattattattaacattacctgtattagctggtgctattacaatgttattaactgatagaaacttaaatacttctttctatgatccatcaggtggaggtgatccagtattatatcaacatttattt
>BK2BB1_3_975
attatcaagtgtacaagcacactctggtccttcagtagatttagctatttttagtttacacttatctggtatttcatcattattaggtgctattaattttctttcaactatttataatatgagagctcctggtttaagtttccatagattacctttattcgtttggtctgtatttattactgctttcttattactattaacattacctgtattagctggtgctattacaatgttattaacagatagaaacttaaatacttctttctatgatccatcaggtggaggtgatcctgtattataccaacatttattt
>BK2BB1_3_1082
attatcaagtgttcaagcacactctggaccttcagtagatttagctatttttagtttacatttagcaggtatttcttctttattaggttcaattaattttatttcaactatttataacatgagagctccaggtttaagttttcatagattacctttatttgtttgggctattttagtaacagtttttttattattattaactttacctgtattagctggggcaattactatgttattaactgatagaaatttaaatacatctttttatgacccttctggaggaggtgatccagttttatatcaacatttattt
>BK2BB1_3_1133
attatcatctataggatttcattcaggtgcttctgtagatttagcaatctttagtttacatttagcaggtatttcttcattattaggtgctatgaattttattactacaatattaaatatgcgagcacctttattaactatgaataaattacctttatttgtatggtctgttttaattactgctgtattattattattatctttacctgtattagcaggtggaataactatgttattaactgatcgtaatttaaatacatcattttttgatcctgcaggaggaggagatcctattttatatcaacatttattt
>BK2BB1_3_1474
attaagtagtgtacaagcacattcaggaccttcagttgatttagctatctttagcttacatttaaatggtgcagcttctattttaggtgcaataaattttattacaactatttttaatatgagagcaccaggtatgagtatgcatcgattacctttatttgcttgggctgttttagttacatcttttttattattattatctttacctgtttttgctggagcgattacaatgcttttaacagaccgaaattttaatactactttttatgatccatcagggggaggagaccctgttttatatcaacatttattt
>BK2BB1_3_1479
attatcaagtgtacaagcacattcaggtccttctgtagatttagcaatttttagtttacatttagcgggagcttcttctattcttggagcaattaattttattgtaactattttaaatatgagatgtcctggaatgtttatgcataaaatacctttatatgtatgatctgtttttataacagcaattttattattattatctttacctgtattagcaggagcaattacaatgttattaacagatagaaattttaatacaagtttttttgatcctgcgggtggtggagatcctgtattatatcaacatttattt
>BK2BB1_3_1775
attaagtagtgtacaagcacattcaggaccttcagttgatttagctatctttagcttacatttaaatggtgcagcttctattttaggtgcaataaattttattacaactatttttaatatgagagcaccaggtatgagtatgcatcgattacctttatttgcttgggctgttttagttacatcttttttactagtattgtctttacctgtattcggaggagctattacaatgctactaacggatagaaattttaatacatctttttatgatcctgctggtggtggtgatcctgtattgtatcaacatttgttt
>BK2BB1_3_2881
ttatcaagtgtacaagcacattcaggtccttcagtagatttagctatttttagtttacatttatcaggtatttcttctttattaggagctataaattttctttcaactatttataatatgagagccccaggtttaagtttccatagattacctctattcgtatggtccgttttaattacagcttttttactattgttaacattacccgtattggctggagcaattacaatgttattaactgatagaaatttaaatacatctttctatgacccttctggagggggtgatccggtattatatcaacatttattt
>BK2BB1_3_2973
attatcaagtattcaaggacattcaggaccttctgtagatttagctatttttagtttacacttatcaggagcttcttcaattttaggagcggttaatttcattactactattttaaatatgagaatgcctggtatgtatatgcacagattacctttatttgtatgggcagttttaattacagctgttttattattactatctttacctgtatttgctggagctattactatgttattaactgatcgaaattttaatactagtttttatgatcctgctggaggaggagatcctgtattatatcaacatttattt
>BK2BB1_3_3199
attaagtagtgtacaagcacattcaggaccttcagttgatttagctatctttagcttacatttaaatggtgcagcttctattttaggtgcaataaattttattacaactatttttaatatgagagcaccaggtatgagtatgcatcgattacctttatttgcttgggctgttttagttacatcttttttactagtattgtctttacctgtattcggaggagctattacaatgctactaacggatagaaattttaatacatctttttatgatccggcaggcggaggtgatcctgtattatatcaacatttattt
>BK2BB1_3_3393
tttatctgcagcacaagcacattcagggccttctgtagatttagctatttttagtttacatatttctggactttcttctgtattaggatctattaattttattacaactatttttaatatgagagcaccaggtatgagtatgcatcgattacctttatttgcttgggctgttttagttacatcttttttactagtattgtctttacctgtattcggaggagctattacaatgctactaacggatagaaattttaatacatctttttatgatccggcaggcggaggtgatcctgtattgtatcaacatttgttt
>BK2BB1_3_3838
attaagtagtgtacaagcacattcaggaccttcagttgatttagctatctttagcctacatttaaatggtgcagcttctattttaggtgcaataaattttattacaactatttttaatatgagagcaccaggtatgagtatgcatcgattacctttatttgcttgggctgttttagttacatcttttttactagtattgtctttacctgtattcggaggagctattacaatgctactaacggatagaaattttaatacatctttttatgatccggcaggcggaggtgatcctgtattgtatcaacat
>BK2BB1_3_4516
attaagtagtgtacaagcacattcaggaccttcagttgatttagctatctttagcttacatttaaatggtgcagcttctattttaggtgcaataaattttattacaactatttttaatatgagagcaccaggtatgagtttgcatcgattacctttatttgcttggtctgttttagttacatcttttttactagtattgtctttacctgtattcggaggagctattacaatgctactaacggatagaaattttaatacatctttttatgatccggcaggcggaggtgatcctgtattgtatcaacatttgttt
>BK2BB1_3_5042
attaagtagtgtacaagcacattcaggaccttcagttgatttagctatctttagcttacatttaaatggtgcagcttctattttaggtgcaataaattttattacaactatttttaatatgagagcaccaggtatgagtatgcatcgattacctttatttgcttggtctgttttaattacatcttttttactagtattgtctttacctgtattcggaggagctattacaatgctactaacggatagaaattttaatacatctttttatgatccggcaggcggaggtgatcctgtattgtatcaacatttgttt
>BK2BB1_3_5287
attaagtagtgtacaagcacattcaggaccttcagttgatttagctatctttagcttacatttaaatggtgcagcttctattttaggtgcaataaattttattacaactatttttaatatgagagcaccaggtatgagtatgcatcgattacctttatttgcttgggctgttttagttacatcttttttactagtattgtctttacctgtattcggaggtgctattacaatgctactaacggatagaaattttaatacatctttttatgatcctgcaggcggaggtgatcctgtattgtatcaacatttgttt
>BK2BB1_3_5523
attaagtagtgtacaagcacattcaggaccttcagttgatttagctatctttagcttacatttaaatggtgcagcttctattttaggtgcaataaattttattacaactatttttaatatgagagcaccaggtatgagtatgcatcgattacctttatttgcttgggctgttttagttacatcttttttactagtattgtctttaccagtgtttggtggagctattaccatgttattaactgatagaaactttaatacttctttttatgatcctgccggtggtggtgatcccgtgttgtatcaacatttattt
>BK2BB1_3_5660
attaagtagtgtacaagcacattcaggaccttcagttgatttagctatctttagcttacatttaaatggtgcagcttctattttaggtgctattaattttattacaactatttttaatatgagagcaccaggtatgagtatgcatcgattacctttatttgcttgggctgttttagttacatcttttttactagtattgtctttacctgtattcggaggagctattacaatgctactaacggatagaaattttaatacatctttttatgatccggcaggcggaggtgatcctgtattgtatcaacatttgttt
>BK2BB1_3_6001
tttatctgcagcacaagcacattcagggccttctgtagatttagctatttttagtttacatatttctggactttcttctgtattaggatctattaattttattgtgactatttttaatatgagagcaccaggtatgagtatgcatcgattacctttatttgcttgggctgttttagttacatcttttttactagtattgtctttacctgtattcggaggagctattacaatgctactaacggatagaaattttaatacatctttttatgatccggcaggcggaggtgatcctgtattgtatcaacatttgttt
>BK2BB1_3_6648
tttatcaagtgtacaagcacattcaggtccttcagtagatttagctatttttagtttacatttatcaggtatttcttctttattaggagctataaattttctttcaactatttataatatgagagccccaggtttaagtttccatagattacctctattcgtatggtccgttttaattacagcttttttactattgttaacattacccgtattggctggagcaattacaatgttattaactgatagaaatttaaatacatctttctatgacccttctggagggggtgatccggtattatatcaacatttatt
>BK2BB1_3_6755
attaagtagtgtacaagcacattcaggaccttcagttgatttagctatctttagcttacatttaaatggtgcagcttctattttaggtgcaataaattttattacaactatttttaatatgagagcaccaggtatgagtatgcatcgattacctttatttgcttgggctgttttagttacatcttttttactagtattgtctttacctgtattcggaggagctattacaatgctactaacggatagaaattttaatactactttttatgatccatcagggggaggagaccctgttttatatcaacatttattt
>BK2BB1_3_6898
attaagtagtgtacaagcacattcaggaccttcagttgatttagctatctttagcttacatttaaatggtgcagcttctattttaggtgcaataaattttattacaactatttttaatatgagagcaccaggtatgagtatgcatcgattacctttatttgcttggtctgttttagttacatcttttttactagtattgtctttacctgtattcggaggagctattacaatgctactaacggatagaaattttaatacatctttttatgatccgtcaggcggaggtgatcctgtattgtatcaacatttgttt
>BK2BB1_3_7058
tttatcaagtgtacaagcacattcaggtccttcagtagatttagctatttttagtttacatttatcaggtatttcttctttattaggagctataaattttctttcaactatttataatatgagagccccaggtttaagtttccatagattacctctattcgtatggtccgttttaattacagcttttttactattgttaacattacccgtattggctggagcaattacaatgttattaactgatagaaatttaaatacatcttcctatgacccttctggagggggtgatccggtattatatcaacatttattt
>BK2BB1_3_7179
attaagtagtgtacaagcacattcaggaccttcagttgatttagctatctttagcttacatttaaatggtgcagcttctattttaggtgcaataaattttattacaactatttttaatatgagagcaccaggtatgagtatgcatcgattacctttatttgcttggtctgttttagttacatcttttttactattattgtctttacctgtattcggaggagctattacaatgctactaacggatagaaattttaatacatctttttatgatccggcaggcggaggtgatcctgtattgtatcaacatttgttt
>BK2BB1_3_8094
attaagtagtgtacaagcacattcaggaccttcagttgatttagctatctttagcttacatttaactggtgcagcttctattttaggtgcaataaattttattacaactatttttaatatgagagcaccaggtatgagtatgcatcgattacctttatttgcttgggctgttttagttacatcttttttactagtattgtctttacctgtattcggaggagctattacaatgctactaacggatagaaattttaatacatctttttatgatccggcaggcggaggtgatcctgtattgtatcaacat
>BK2BB1_3_8250
tttatcaagtgtacaagcacattcaggtccttcagtagatttagctatttttagtttacatttatcaggtatttcttctttattaggagctataaattttctttcaactatttataatatgagagccccaggtttaagtttccatagattacctctattcgtatggtccgttttaattacagcttttttactattgttaacattacccgtattggctggagcaattacaatgttattaactgatagaaatttaaatacatctttctatgacccttctggagggggtgatccggtattatatcaacatttatta
>BK2BB1_3_8313
attaagtagtgtacaagcacattcaggaccttcagttgatttagctatctttagcttacatttaaatggtgcagcttctattttaggtgcaataaattttattacaactatttttaatatgagagcaccaggtatgagtatgcatcgattacctttatttgcttgggctgttttagttacatcttttttgttattattgtctttaccagtgtttggtggagctattaccatgttattaactgatagaaactttaatacttctttttatgatcctgccggtggtggtgatcccgtgttgtatcaacatttattt
>BK2BB1_4_277
tttatcaagtgtacaagcacattcaggtccttcagtagatttagctatttttagtttacatttatcaggtatttcttctttattaggagctataaattttctttcaactatttataatatgagagccccaggtttaagtttccatagattacctctattcgtatggtccgttttaattacagcttttttactattgttaacattacccgtattggctggagcaattacaatgttattaactgatagaaatttaaatacatctttctatgacccttctggagggggtgatccggtattatatcaacatttattt
>BK2BB1_4_670
attatcaagtgtacaagcacactctggtccttcagtagatttagctatttttagtttacacttatctggtatttcatcattattaggtgctattaattttctttcaactatttataatatgagagctcctggtttaagtttccatagattacctttattcgtttggtctgtatttattactgctttcttattactattaacattacctgtattagctggtgctattacaatgttattaacagatagaaacttaaatacttctttctatgatccatcaggtggaggtgatcctgtattataccaacatttattt
>BK2BB1_4_1754
attaagtagtgtacaagcacattcaggaccttcagttgatttagctatctttagcttacatttaaatggtgcagcttctattttaggtgcaataaattttattacaactatttttaatatgagagcaccaggtatgagtatgcatcgattacctttatttgcttgggctgttttagttacttcttttttattattattatctttacctgtttttgctggagcgattacaatgcttttaacagaccgaaattttaatactactttttatgatccatcagggggaggagaccctgttttatatcaacatttattt
>BK2BB1_4_2352
attaagtagtgtacaagcacattcaggaccttcagttgatttagctatctttagcttacatttaaatggtgcatcttctattttaggtgcaataaattttattacaactatttttaatatgagagcaccaggtatgagtatgcatcgattacctttatttgcttggtctgttttagttacatcttttttactagtattgtctttacctgtattcggaggagctattacaatgctactaacggatagaaattttaatacatctttttatgatccggcaggcggaggtgatcctgtattgtatcaacatttgttt
>BK2BB1_5_297
tttatcaagtgtacaagcacattcaggtccttcagtagatttagctatttttagtttacatttatcaggtatttcttctttattaggagctataaattttctttcaactatttataatatgagagccccaggtttaagtttccatagattacctctattcgtatggtccgttttaattacagcttttttactattgttaacattacccgtattggctggagcaattacaatgttattaactgatagaaatttaaatacatctttctatgacccttctggagggggtgatccggtattatatcaacatttattt
>BK2BB1_5_782
attatcaagtgtacaagcacactctggtccttcagtagatttagctatttttagtttacacttatctggtatttcatcattattaggtgctattaattttctttcaactatttataatatgagagctcctggtttaagtttccatagattacctttattcgtttggtctgtatttattactgctttcttattactattaacattacctgtattagctggtgctattacaatgttattaacagatagaaacttaaatacttctttctatgatccatcaggtggaggtgatcctgtattataccaacatttattt
>BK2BB1_5_1095
attaagtagtgtacaagcacattcaggaccttcagttgatttagctatctttagcttacatttaaatggtgcagcttctattttaggtgcaataaattttattacaactatttttaatatgagagcaccaggtatgagtatgcatcgattacctttatttgcttgggctgttttagttacatcttttttattattattatctttacctgtttttgctggagcgattacaatgcttttaacagaccgaaattttaatactactttttatgatccatcagggggaggagaccctgttttatatcaacatttattt
>BK2BB1_5_1209
attaagtagtgtacaagcacattcaggaccttcagttgatttagctatctttagcttacatttaaatggtgcagcttctattttaggtgcaataaattttattacaactatttttaatatgagagcaccaggtatgagtatgcatagattacctttatttgcttggtctgttttagttacatcttttttactagtattgtctttacctgtattcggaggagctattacaatgctactaacggatagaaattttaatacatctttttatgatccggcaggcggaggtgatcctgtattgtatcaacatttgttt
>BK2BB1_5_3773
attaagtagtgtacaagcacattcaggaccttcagttgatttagctatctttagcttacatttaaatggtgcagcttctattttaggtgcaataaattttattacaactatttttaatatgagagcaccaggtatgagtattcatcgattacctttatttgcttggtctgttttagttacatcttttttactagtattgtctttacctgtattcggaggagctattacaatgctactaacggatagaaattttaatacatctttttatgatccggcaggcggaggtgatcctgtattgtatcaacatttgttt
>BK2BB1_5_3933
attaagtagtgtacaagcacattcaggaccttcagttgatttagctatctttagcttacatttaaatggtgcagcttctattttaggtgcaataaattttattacaactatttttaatatgagagcaccaggtatgagtatgcatcgattacctttatttgcttgggctgttttagttacatcttttttactagtattgtctttacctgtattcggaggagctattacaatgctactaacggatagaaattttaatacatctttttatgacccggcaggcggaggtgatcctgtattgtatcaacat
>BK2BB1_5_5024
attaagtagtgtacaagcacattcaggaccttcagttgatttagctatctttagcttacatttaactggtgcatcttctattttaggtgcaataaattttattacaactatttttaatatgagagcaccaggtatgagtatgcatcgattacctttatttgcttgggctgttttagttacatcttttttactagtattgtctttacctgtattcggaggagctattacaatgctactaacggatagaaattttaatacatctttttatgatccggcaggcggaggtgatcctgtattgtatcaacatttgttt
>BK2BC1_1_250
tttatcaagtgtacaagcacattcaggtccttcagtagatttagctatttttagtttacatttatcaggtatttcttctttattaggagctataaattttctttcaactatttataatatgagagccccaggtttaagtttccatagattacctctattcgtatggtccgttttaattacagcttttttactattgttaacattacccgtattggctggagcaattacaatgttattaactgatagaaatttaaatacatctttctatgacccttctggagggggtgatccggtattatatcaacatttattt
>BK2BC1_1_616
tttatcaagtgtacaagcacattcaggtccttcagtagatttagctatttttagtttacatttatcaggtatttcttctttattaggagctataaattttctttcaactatttataatatgagagccccaggtttaagtttccatagattacctctattcgtatggtccgttttaattacggcttttttactattgttaacattacccgtattggctggagcaattacaatgttattaactgatagaaatttaaatacatctttctatgacccttctggagggggtgatccggtattatatcaacatttattt
>BK2BC1_1_631
attatcaagtgttcaagcacattctggaccttcagtagatttagctatttttagtttacatttatcaggtatatcttcattattaggtgctataaattttttatcaactatttataatatgagagcacctggattaagttttcatagattacctttatttgtttggtctatttttattactgcttttttattattattgacattacctgtattagcaggagctattacaatgttgttaactgatagaaatttaaatacatctttttatgatccttcaggtggaggtgatcctgtattatatcagcatttattt
>BK2BC1_1_657
attatcaagtgttcaagcacactctggaccttcagtagatttagctatttttagtttacatttagcaggtatttcttctttattaggttcaattaattttatttcaactatttataacatgagagctccaggtttaagttttcatagattacctttatttgtttgggctattttagtaacagtttttttattattattaactttacctgtattagctggggcaattactatgttattaactgatagaaatttaaatacatctttttatgacccttctggaggaggtgatccagttttatatcaacatttattt
>BK2BC1_1_1318
attatcaagtattcaaggacattcaggaccttctgtagatttagctatttttagtttacacttatcaggagcttcttcaattttaggagcggttaatttcattactactattttaaatatgagaatgcctggtatgtatatgcacagattacctttatttgtatgggcagttttaattacagctgttttattattactatctttacctgtatttgctggagctattactatgttattaactgatcgaaattttaatactagtttttatgatcctgctggaggaggagatcctgtattatatcaacatttattt
>BK2BC1_1_1887
attaagtagtgtacaagcacattcaggaccttcagttgatttagctatctttagtttacatttaaatggtgcagcttctattttaggtgcaataaattttattacaactatttttaatatgagagcaccaggtatgagtatgcatcgattacctttatttgcttgggctgttttagttacatcttttttactagtattgtctttacctgtattcggaggagctattacaatgctactaacggatagaaattttaatacatctttttatgatccggcaggcggaggtgatcctgtattgtatcaacat
>BK2BC1_1_2795
attatctagtattcaaagtcattctggtggttctgtagatttagcaatttttagtttacatttagcaggtgtttcttctttattgggttctataaattttattactacaatattaaatatgagagcacctggtttaagtatgcataaattacctttatttgtttgggctgtgtttattactgttattttattattattaagtttacctgtattagctggtggtattacaatgttattaaccgatagaaattttaatacaactttttttgacccagcaggtggtggtgatcctatattctatcaacacttattt
>BK2BC1_2_243
tttatcaagtgtacaagcacattcaggtccttcagtagatttagctatttttagtttacatttatcaggtatttcttctttattaggagctataaattttctttcaactatttataatatgagagccccaggtttaagtttccatagattacctctattcgtatggtccgttttaattacagcttttttactattgttaacattacccgtattggctggagcaattacaatgttattaactgatagaaatttaaatacatctttctatgacccttctggagggggtgatccggtattatatcaacatttattt
>BK2BC1_2_595
attatcaagtgttcaagcacactctggaccttcagtagatttagctatttttagtttacatttagcaggtatttcttctttattaggttcaattaattttatttcaactatttataacatgagagctccaggtttaagttttcatagattacctttatttgtttgggctattttagtaacagtttttttattattattaactttacctgtattagctggggcaattactatgttattaactgatagaaatttaaatacatctttttatgacccttctggaggaggtgatccagttttatatcaacatttattt
>BK2BC1_2_854
attaagtagtgtacaagcacattcaggaccttcagttgatttagctatctttagcttacatttaactggtgcagcttctattttaggtgcaataaattttattacaactatttttaatatgagagcaccaggtatgagtatgcatcgattacctttatttgtttgggctgttttagttacatcttttttactagtattgtctttacctgtattcggaggagctattacaatgctactaacggatagaaattttaatacatctttttatgatccggcaggcggaggtgatcctgtattgtatcaacatttgttt
>BK2BC1_2_964
attatcaagtgtacaagcacattcaggtccttctgtagatttagctatttttagtttacacttatctggtatttcatcattattaggtgctattaactttctttcaactatttataacatgagagctcctggattaagtttccatagattacctttatttgtttggtctgttttcattacagcatttttattattattaacattacctgtattagcaggagcaattactatgttattaactgatagaaatttaaatacttcattctacgatccatctggtggaggtgatcctgtattatatcaacatttattc
>BK2BC1_2_2532
attaagtagtgtacaagcacattcaggaccttcagttgatttagctatctttagcttacatttaaatggtgcagcttctattttaggtgcaataaattttattacaactatttttaatatgagagcaccaggtatgagtatgcatcgattacctttatttgcttgggctgttttagttacatcttttttgttattattgtctttaccagtgtttggtggagctattaccatgttattaactgatagaaactttaatacttctttttatgatcctgccggtggtggtgatcccgtgttgtatcaacatttattt
>BK2BC1_3_202
tttatcaagtgtacaagcacattcaggtccttcagtagatttagctatttttagtttacatttatcaggtatttcttctttattaggagctataaattttctttcaactatttataatatgagagccccaggtttaagtttccatagattacctctattcgtatggtccgttttaattacagcttttttactattgttaacattacccgtattggctggagcaattacaatgttattaactgatagaaatttaaatacatctttctatgacccttctggagggggtgatccggtattatatcaacatttattt
>BK2BC1_3_1130
attaagtagtgtacaagcacattcaggaccttcagttgatttagctatctttagcttacatttaaatggtgcagcttctattttaggtgcaataaattttattacaactatttttaatatgagagcaccaggtatgagtatgcatcgattacctttatttgcttgggctgttttagttacatcttttttactagtattgtctttaccagtgtttggtggagctattaccatgttattaactgatagaaactttaatacttctttttatgatcctgccggtggtggtgatcccgtgttgtatcaacatttattt
>BK2BC1_3_1189
tttatctgcagcacaagcacattcagggccttctgtagatttagctatttttagtttacatatttctggactttcttctgtattaggatctattaattttattgtgactatttttaatatgagagcaccaggtatgagtatgcatcgattacctttatttgcttgggctgttttagttacatcttttttactagtattgtctttacctgtattcggaggagctattacaatgctactaacggatagaaattttaatacatctttttatgatccggcaggcggaggtgatcctgtattgtatcaacatttgttt
>BK2BC1_3_1251
attaagtagtgtacaagcacattcaggaccttcagttgatttagctatctttagcttacatttaaatggtgcagcttctattttaggtgcaataaattttattacaactatttttaatatgagagcaccaggtatgagtattcatcgattacctttatttgcttggtctgttttagttacatcttttttactagtattgtctttacctgtattcggaggagctattacaatgctactaacggatagaaattttaatacatctttttatgatccggcaggcggaggtgatcctgtattgtatcaacatttgttt
>BK2BC1_3_1297
attaagtagtgtacaagcacattcaggaccttcagttgatttagctatctttagcttacatttaaatggtgcagcttctattttaggtgcaataaattttattacaactatttttaatatgagagcaccaggtatgagtatgcatcgattacctttatttgcttgggctgttttagttacatcttttttactagtattgtctttacctgtattcggaggagctattacaatgctactaacggatagaaattttaatactactttttatgatccatcagggggaggagaccctgttttatatcaacatttattt
>BK2BC1_3_1523
attaagtagtgtacaagcacattcaggaccttcagttgatttagctatctttagcttacatttaaatggtgcagcttctattttaggtgcaataaattttattacaactatttttaatatgagagcaccaggtatgagtatgcatcgattacctttatttgcttgggctgttttagttacatcttttttattagtattgtctttacctgtattcggaggagctattacaatgctactaacggatagaaattttaatacttctttttatgatccggcaggcggaggtgatcctgtattgtatcaacatttgttt
>BK2BC1_4_225
attatcaagtgtacaagcacattcaggtccttctgtagatttagctatttttagtttacacttatctggtatttcatcattattaggtgctattaactttctttcaactatttataacatgagagctcctggattaagtttccatagattacctttatttgtttggtctgttttcattacagcatttttattattattaacattacctgtattagcaggagcaattactatgttattaactgatagaaatttaaatacttcattctacgatccatctggtggaggtgatcctgtattatatcaacatttattt
>BK2BC1_4_298
tttatcaagtgtacaagcacattcaggtccttcagtagatttagctatttttagtttacatttatcaggtatttcttctttattaggagctataaattttctttcaactatttataatatgagagccccaggtttaagtttccatagattacctctattcgtatggtccgttttaattacagcttttttactattgttaacattacccgtattggctggagcaattacaatgttattaactgatagaaatttaaatacatctttctatgacccttctggagggggtgatccggtattatatcaacatttattt
>BK2BC1_4_589
ttatcatctataggatttcattcaggtgcttccgtagatttagcaatctttagtttacatttagcaggtatttcttcattattaggtgctatgaattttattactacaatattaaatatgcgagcacctttattaactatgaataaattacctttatttgtatggtctgttttaattactgctgtattattattattatctttacctgtattagcaggtggaataactatgttattaactgatcgtaatttaaatacatcattttttgatccagcaggaggaggagatcctattttatatcaacatttattt
>BK2BC1_4_1201
attaagtagtgtacaagcacattcaggaccttcagttgatttagctatctttagcttacatttaaatggtgcagcttctattttaggtgcaataaattttattacaactatttttaatatgagagcaccaggtatgagtatgcatcgattacctttatttgcttgggctgttttagttacatcttttttattattattatctttacctgtttttgctggagcgattacaatgcttttaacagaccgaaattttaatactactttttatgatccatcagggggaggagaccctgttttatatcaacatttattt
>BK2BC1_4_1329
attaagtagtgtacaagcacactcaggaccttcagttgatttagctatttttagcttacatttaaatggtgcagcttctattttaggtgcaataaattttattacaactatttttaatatgagagcaccaggtatgagtatgcatcgattacctttatttgcttgggctgttttagttacatcttttttactagtattgtctttacctgtattcggaggagctattacaatgctactaacggatagaaattttaatacatctttttatgatccggcaggcggaggtgatcctgtattgtatcaacatttgttt
>BK2BC1_4_2819
attaagtagtgtacaagcacattcaggaccttcagttgatttagctatctttagcctacatttaaatggtgcagcttctattttaggtgcaataaattttattacaactatttttaatatgagagcaccaggtatgagtatgcatcgattacctttatttgcttgggctgttttagttacatcttttttactagtattgtctttacctgtattcggaggagctattacaatgctactaacggatagaaattttaatacatctttttatgatccggcaggcggaggtgatcctgtattgtatcaacat
>BK2BC1_4_3397
attaagtagtgtacaagcacattcaggaccttcagttgatttagctatctttagcttacatttaactggtgcagcttctattttaggtgcaataaattttattacaactatttttaatatgagagcaccaggtatgagtatgcatcgattacctttatttgcttgggctgttttagttacatcttttttactattattgtctttacctgtattcggaggagctattacaatgctactaacggatagaaattttaatacatctttttatgatccggcaggcggaggtgatcctgtattgtatcaacatttgttt
>BK2BC1_4_4043
attaagtagtgtacaagcacattcaggaccttcagttgatttagctatctttagcttacatttaaatggtgcagcttctattttaggtgcaataaattttattacaactatttttaatatgagagcaccaggtatgagtatgcatagattacctttatttgcttgggctgttttagttacatcttttttactattattgtctttacctgtattcggaggagctattacaatgctactaacggatagaaattttaatacatctttttatgatccggcaggcggaggtgatcctgtattgtatcaacatttgttt
>BK2BC1_4_4189
tttatctgcagcacaagcacattcagggccttctgtagatttagctatttttagtttacatatttctggactttcttctgtattaggatctattaattttattgtgactatttttaatatgagagcaccaggtatgagtatgcatcgattacctttatttgcttgggctgttttagttacatcttttttactagtattgtctttacctgtattcggaggagctattacaatgctactaacggatagaaattttaatacatctttttatgatccggcaggcggaggtgatcctgtattgtatcaacatttgttt
>BK2BC1_4_5342
attaagtagtgtacaagcacattcaggaccttcagttgatttagctatctttagcttacatttaaatggtgcagcttctattttaggtgcaataaattttattacaactatttttaatatgagagcaccaggtatgagtatgcatcgattacctttatttgcttgggctgttttagttacatcttttttactagtattgtctttacctgtattcggaggagctattacaatgctactaacggatagaaattttaatacatctttttatgatccatcagggggaggagaccctgttttatatcaacatttattt
>BK2BC1_4_5590
attaagtagtgtacaagcacattcaggaccttcagttgatttagctatctttagcttacatttaaatggtgcagcttctattttaggtgcaataaattttattacaactatttttaatatgagagcaccaggtatgagtatgcatcgattacctttatttgcttgggctgttttagttacatcttttttgttattattgtctttaccagtgtttggtggagctattaccatgttattaactgatagaaactttaatacttctttttatgatcctgccggtggtggtgatcccgtgttgtatcaacatttattt
>BK2BC1_4_5810
attaagtagtgtacaagcacattcaggaccttcagttgatttagctatctttagcctacatttaactggtgcagcttctattttaggtgcaataaattttattacaactatttttaatatgagagcaccaggtatgagtatgcatcgattacctttatttgcttgggctgttttagttacatcttttttactagtattgtctttacctgtattcggaggagctattacaatgctactaacggatagaaattttaatacatctttttatgatccggcaggcggaggtgatcctgtattgtatcaacatttgttt
>BK2BC1_5_2981
attaagtagtgtacaagcacactcaggaccttcagttgatttagctatctttagcttacatttaaatggtgcagcttctattttaggtgcaataaattttattacaactatttttaatatgagagcaccaggtatgagtatgcatcgattacctttatttgcttgggctgttttagttacatcttttttactagtattgtctttacctgtattcggaggagctattacaatgctactaacggatagaaattttaatacatctttttatgatccggcaggcggaggtgatcctgtattgtatcaacatttattt
>BK2BC1_5_3631
attaagtagtgtacaagcacattcaggaccttcagttgatttagctatctttagcttacatttaaatggtgcagcttctattttaggtgcaataaattttattacaactatttttaatatgagagcaccaggtatgagtatgcatcgattacctttatttgcttgggctgttttagttacatcttttttactattattgtctttacctgtattcggaggagctattacaatgctactaacggatagaaattttaatacatctttttatgatcctgcaggcggaggtgatcctgtattgtatcaacatttgttt
>BK2SA1_2_144
attatctagtattcaaagtcattctggtggttctgtagatttagcaatttttagtttacatttagcaggtgtttcttctttattgggttctataaattttattactacaatattaaatatgagagcacctggtttaagtatgcataaattacctttatttgtttgggctgtgtttattactgttattttattattattaagtttacctgtattagctggtggtattacaatgttattaaccgatagaaattttaatacaactttttttgacccagcaggtggtggtgatcctatattatatcaacatttattt
>BK2SA1_2_872
attaagtagtgtacaagcacattcaggaccttcagttgatttagctatctttagcttacatttaaatggtgcagcttctattttaggtgcaataaattttattacaactatttttaatatgagagcaccaggtatgagtatgcatcgattacctttatttgcttggtctgttttagttacatcttttttactagtattgtctttacctgtattcggaggagctattacaatgctactaacggatagaaattttaatacatctttttatgatccggcaggcggaggtgatcctgtattgtatcaacat
>BK2SA1_3_267
tttatcaagtgtacaagcacattcaggtccttcagtagatttagctatttttagtttacatttatcaggtatttcttctttattaggagctataaattttctttcaactatttataatatgagagccccaggtttaagtttccatagattacctctattcgtatggtccgttttaattacagcttttttactattgttaacattacccgtattggctggagcaattacaatgttattaactgatagaaatttaaatacatctttctatgacccttctggagggggtgatccggtattatatcaacatttattt
>BK2SA1_3_490
ttatcatctataggatttcattcaggtgcttccgtagatttagcaatctttagtttacatttagcaggtatttcttcattattaggtgctatgaattttattactacaatattaaatatgcgagcacctttattaactatgaataaattacctttatttgtatggtctgttttaattactgctgtattattattattatctttacctgtattagcaggtggaataactatgttattaactgatcgtaatttaaatacatcattttttgatccagcaggaggaggagatcctattttatatcaacatttattt
>BK2SA1_3_689
attatcaagtgttcaagcacactctggaccttcagtagatttagctatttttagtttacatttagcaggtatttcttctttattaggttcaattaattttatttcaactatttataacatgagagctccaggtttaagttttcatagattacctttatttgtttgggctattttagtaacagtttttttattattattaactttacctgtattagctggggcaattactatgttattaactgatagaaatttaaatacatctttttatgacccttctggaggaggtgatccagttttatatcaacatttattt
>BK2SA1_3_1145
attaagtagtgtacaagcacattcaggaccttcagttgatttagctatctttagcttacatttaaatggtgcagcttctattttaggtgcaataaattttattacaactatttttaatatgagagcaccaggtatgagtatgcatcgattacctttattcgcttgggctgttttagttacatcttttttactagtattgtctttacctgtattcggaggagctattacaatgctactaacggatagaaattttaatacatctttttatgatccggcaggcggaggtgatcctgtattgtatcaacatttattt
>BK2SA1_3_1416
ttatcaagtgtacaagcacattcaggtccttcagtagatttagctatttttagtttacatttatcaggtatttcttctttattaggagctataaattttctttcaactatttataatatgagagccccaggtttaagtttccatagattacctctattcgtatggtccgttttaattacagcttttttactattgttaacattacccgtattggctggagcaattacaatgttattaactgatagaaatttaaatacatctttctatgacccttctggagggggtgatccggtattatatcaacatttattt
>BK2SA1_3_2094
attaagtagtgtacaagcacattcaggaccttcagttgatttagctatctttagcttacatttaactggtgcagcttctattttaggtgcaattaattttattacaactatttttaatatgagagcaccaggtatgagtatgcatcgattacctttatttgcttgggctgttttagttacatcttttttactagtattgtctttacctgtattcggaggagctattacaatgctactaacggatagaaattttaatacatctttttatgatccggcaggcggaggtgatcctgtattgtatcaacatttgttt
>BK2SA1_3_3213
attaagtagtgtacaagcacattcaggaccttcagttgatttagctatctttagcttacatttaaatggtgcagcttctattttaggtgcaataaattttattacaactatttttaatatgagagcaccaggtatgagtatgcatcgattacctttatttgcttgggctgttttagttacatcttttttattagtattgtctttacctgtattcggaggagctattacaatgctactaacggatagaaattttaatacttctttttatgatccggcaggcggaggtgatcctgtattgtatcaacatttgttt
>BK2SA1_4_269
attatcaagtgtacaagcacattcaggtccttctgtagatttagctatttttagtttacacttatctggtatttcatcattattaggtgctattaactttctttcaactatttataacatgagagctcctggattaagtttccatagattacctttatttgtttggtctgttttcattacagcatttttattattattaacattacctgtattagcaggagcaattactatgttattaactgatagaaatttaaatacttcattctacgatccatctggtggaggtgatcctgtattatatcaacatttattt
>BK2SA1_4_364
tttatcaagtgtacaagcacattcaggtccttcagtagatttagctatttttagtttacatttatcaggtatttcttctttattaggagctataaattttctttcaactatttataatatgagagccccaggtttaagtttccatagattacctctattcgtatggtccgttttaattacagcttttttactattgttaacattacccgtattggctggagcaattacaatgttattaactgatagaaatttaaatacatctttctatgacccttctggagggggtgatccggtattatatcaacatttattt
>BK2SA1_4_821
attaagtagtgtacaagcacattcaggaccttcagttgatttagctatctttagcttacatttaaatggtgcagcttctattttaggtgcaataaattttattacaactatttttaatatgagagcaccaggtatgagtatgcatcgattacctttatttgcttgggctgttttagttacatcttttttactagtattgtctttacctgtattcggaggagctattacaatgctactaacggatagaaattttaatacatctttttatgatccggcaggcggaggtgatcctgtattatatcaacatttattc
>BK2SA1_4_1483
attaagtagtgtacaagcacattcaggaccttcagttgatttagctatctttagcttacatttaaatggtgcagcttctattttaggtgcaataaattttattacaactatttttaatatgagagcaccaggtatgagtatgcatcgattacctttatttgcttgggctgttttagttacatcttttttattattattatctttacctgtttttgctggagcgattacaatgcttttaacagaccgaaattttaatactactttttatgatccatcagggggaggagaccctgttttatatcaacatttattt
>BK2SA1_4_1849
tttatcaagtgtacaagcacattcaggtccttcagtagatttagctatttttagtttacatttatcaggtatttcttctttattaggagctataaattttctttcaactatttataatatgagagccccaggtttaagtttccatagattacctctattcgtatggtccgttttaattacagcttttttactattgttaacattacccgtattggctggagcaattacaatgttattaactgatagaaatttaaatacatctttctatgacccttctggagggggtgatccggtattatatcaacatttattc
>BK2SA1_4_2137
attaagtagtgtacaagcacattcaggaccttcagttgatttagctatctttagcttacatttaactggtgcagcttctattttaggtgcaataaattttattacaactatttttaatatgagagcaccaggtatgagtatgcatagattacctttatttgcttgggctgttttagttacatcttttttactagtattgtctttacctgtattcggaggagctattacaatgctactaacggatagaaattttaatacatctttttatgatccggcaggcggaggtgatcctgtattgtatcaacatttgttt
>BK2SA1_4_2177
attaagtagtgtacaagcacattcaggaccttcagttgatttagctatctttagcttacatttaaatggtgcagcttctattttaggtgcaataaattttattacaactatttttaatatgagagcaccaggtatgagtatgcatcgattacctttattcgcttgggctgttttagttacatcttttttactagtattgtctttacctgtattcggaggagctattacaatgctactaacggatagaaattttaatacatctttttatgatccggcaggcggaggtgatcctgtattgtatcaacatttattt
>BK2SA1_4_2196
tttatcaagtgtacaagcacattcaggtccttcagtagatttagctatttttagtttacatttatcaggtatttcttctttattaggagctataaattttctttcaactatttataatatgagagccccaggtttaagtttccatagattacctctattcgtatggtccgttttaattacagcttttttactattgttaacattacccgtattggctggagcaattacaatgttattaactgatagaaatttaaatacatctttctatgacccttctggagggggtgatccggtattatatcaacatttgttt
>BK2SA1_4_2607
attaagtagtgtacaagcacattcaggaccttcagttgatttagctatctttagcttacatttaaatggtgcagcttctattttaggtgcaataaattttattacaactatttttaatatgagagcaccaggtatgagtatgcatcgattacctttatttgcttgggctgttttagttacatcttttttactagtattgtctttacctgtattcggaggagctattacaatgctactaacggatagaaattttaatacatctttttatgatcctgctggcggaggtgatcctgtattgtatcaacatttgttt
>BK2SA1_4_2764
ttatcaagtgtacaagcacattcaggtccttcagtagatttagctatttttagtttacatttatcaggtatttcttctttattaggagctataaattttctttcaactatttataatatgagagccccaggtttaagtttccatagattacctctattcgtatggtccgttttaattacagcttttttactattgttaacattacccgtattggctggagcaattacaatgttattaactgatagaaatttaaatacatctttctatgacccttctggagggggtgatccggtattatatcaacatttattt
>BK2SA1_4_3014
attaagtagtgtacaagcacattcaggaccttcagttgatttagctatctttagcttacatttaaatggtgcagcttctattttaggtgcaataaattttattacaactatttttaatatgagagcaccaggtatgagtatgcatcgattacctttatttgcttgggctgttttagttacatcttttttactagtattgtctttacctgtattcggaggagctattacaatgctactaacggatagaaattttaatacatctttttatgatccggcaggcggaggtgatcctgtattatatcaacatttattt
>BK2SA1_4_4181
tttatcaagtgtacaagcacattcaggtccttcagtagatttagctatttttagtttacatttatcaggtatttcttctttattaggagctataaattttctttcaactatttataatatgagagccccaggtttaagtttccatagattacccctattcgtatggtccgttttaattacagcttttttactattgttaacattacccgtattggctggagcaattacaatgttattaactgatagaaatttaaatacatctttctatgacccttctggagggggtgatccggtattatatcaacatttattt
>BK2SA1_4_5051
attaagtagtgtacaagcacattcaggaccttcagttgatttagctatctttagcttacatttaaatggtgcagcttctattttaggtgcaataaattttattacaactatttttaatatgagagcaccaggtatgagtatgcatagattacctttatttgcttgggctgttttagttacatcttttttactagtattgtctttacctgtattcggaggagctattacaatgctactaacggatagaaattttaatacatctttttatgatcctgcaggcggaggtgatcctgtattgtatcaacatttgttt
>BK2SA1_4_5211
attaagtagtgtacaagcacattcaggaccttcagttgatttagctatctttagcttacatttaaatggtgcagcttctattttaggtgcaataaattttattacaactatttttaatatgagagcaccaggtatgagtattcatcgattacctttatttgcttggtctgttttagttacatcttttttactagtattgtctttacctgtattcggaggagctattacaatgctactaacggatagaaattttaatacatctttttatgatccggcaggcggaggtgatcctgtattgtatcaacatttgttt
>BK2SA1_4_5272
tttatcaagtgtacaagcacattcaggtccttcagtagatttagctatttttagtttacatttatcaggtatttcttctttattaggagctataaattttctttcaactatttataatatgagagccccaggtttaagtttccatagattacctctattcgtatggtccgttttaattacagcttttttactattgttaacattacccgtattggctggagcaattacaatgttattaactgatagaaatttaaatacatctttctgtgacccttctggagggggtgatccggtattatatcaacatttattt
>BK2SA1_4_5732
attaagtagtgtacaagcacattcaggaccttcagttgatttagctatctttagcttacatttaaatggtgcagcttctattttaggtgcaataaattttattacaactatttttaatatgagagcaccaggtatgagtatgcatcgattacctttatttgcttggtctgttttagttacatcttttttactagtattgtctttacctgtattcggaggagctattactatgctactaacggatagaaattttaatacatctttttatgatccggcaggcggaggtgatcctgtattgtatcaacatttgttt
>BK2SA1_4_6806
attaagtagtgtacaagcacattcaggaccttcagttgatttagctatctttagcttacatttaaatggtgcagcttctattttaggtgcaataaattttattacaactatttttaatatgagagcaccaggtatgagtatgcatcgattacctttatttgcttgggctgttttagttacatcttttttactagtattgtctttacctgtattcggaggagctattactatgctactaactgatagaaattttaatacatctttttatgatccggcaggcggaggtgatcctgtattgtatcaacatttgttt
>BK2SA1_4_6894
tttatcaagtgtacaagcacattcaggtccttcagtagatttagctatttttagtttacatttatcaggtatttcttccttattaggagctataaattttctttcaactatttataatatgagagccccaggtttaagtttccatagattacctctattcgtatggtccgttttaattacagcttttttactattgttaacattacccgtattggctggagcaattacaatgttattaactgatagaaatttaaatacatctttctatgacccttctggagggggtgatccggtattatatcaacatttattt
>BK2SA1_5_465
attatctagtgttcaagcgcattcaggtccttcagttgacttagcaatttttagtttacatttatcaggtatatcatcattattaggtgctataaattttttagcaactatttataatatgagagctccaggtttaagttttcatagattacctttatttgtatgggctatttttattacagcttttttattattattaactttacctgttttagctggagcaattacaatgttattaacagatagaaatttaaacacttctttttatgatccatctggtggaggagatcctgtattatatcaacatttattt
>BK2SA1_5_955
attaagtagtgtacaagcacattcaggaccttcagttgatttagctatctttagtttacatttaaatggtgcagcttctattttaggtgcaataaattttattacaactatttttaatatgagagcaccaggtatgagtatgcatcgattacctttatttgcttgggctgttttagttacatcttttttactagtattgtctttacctgtattcggaggagctattacaatgctactaacggatagaaattttaatacatctttttatgatccggcaggcggaggtgatcctgtattgtatcaacat
>BK2SA1_5_1106
attaagtagtgtacaagcacattcaggaccttcagttgatttagctatctttagcttacatttaaatggtgcagcttctattttaggtgcaataaattttattacaactatttttaatatgagagcaccaggtatgagtatgcatcgattacctttatttgcttgggctgttttagttacatcttttttactagtattgtctttacctgtattcggaggagctattacaatgctactaacggatagaaattttaatactactttttatgatccatcagggggaggagaccctgttttatatcaacatttattt
>BK2SB1_1_355
tttatcaagtgtacaagcacattcaggtccttcagtagatttagctatttttagtttacatttatcaggtatttcttctttattaggagctataaattttctttcaactatttataatatgagagccccaggtttaagtttccatagattacctctattcgtatggtccgttttaattacagcttttttactattgttaacattacccgtattggctggagcaattacaatgttattaactgatagaaatttaaatacatctttctatgacccttctggagggggtgatccggtattatatcaacatttattt
>BK2SB1_1_1045
tttatcaagtgtacaagcacattcaggtccttcagtagatttagctatttttagtttacatttatcaggtatttcttctttattaggagctataaattttctttcaactatttataatatgagagccccaggtttaagtttccatagattacctctattcgtatggtccgttttaattacggcttttttactattgttaacattacccgtattggctggagcaattacaatgttattaactgatagaaatttaaatacatctttctatgacccttctggagggggtgatccggtattatatcaacatttattt
>BK2SB1_1_1081
attatcaagtgttcaagcacattctggaccttcagtagatttagctatttttagtttacatttatcaggtatatcttcattattaggtgctataaattttttatcaactatttataatatgagagcacctggattaagttttcatagattacctttatttgtttggtctatttttattactgcttttttattattattgacattacctgtattagcaggagctattacaatgttgttaactgatagaaatttaaatacatctttttatgatccttcaggtggaggtgatcctgtattatatcagcatttattt
>BK2SB1_1_1173
attatcaagtgttcaagcacactctggaccttcagtagatttagctatttttagtttacatttagcaggtatttcttctttattaggttcaattaattttatttcaactatttataacatgagagctccaggtttaagttttcatagattacctttatttgtttgggctattttagtaacagtttttttattattattaactttacctgtattagctggggcaattactatgttattaactgatagaaatttaaatacatctttttatgacccttctggaggaggtgatccagttttatatcaacatttattt
>BK2SB1_1_1606
attaagtagtgtacaagcacattcaggaccttcagttgatttagctatctttagcttacatttaaatggtgcagcttctattttaggtgcaataaattttattacaactatttttaatatgagagcaccaggtatgagtatgcatcgattacctttatttgcttgggctgttttagttacatcttttttattattattatctttacctgtttttgctggagcgattacaatgcttttaacagaccgaaattttaatactactttttatgatccatcagggggaggagaccctgttttatatcaacatttattt
>BK2SB1_1_1818
attaagtagtgtacaagcacattcaggaccttcagttgatttagctatctttagcttacatttaaatggtgcagcttctattttaggtgcaataaattttattacaactatttttaatatgagagcaccaggtatgagtatgcatagattacctttatttgcttggtctgttttagttacatcttttttactagtattgtctttacctgtattcggaggagctattacaatgctactaacggatagaaattttaatacatctttttatgatccggcaggcggaggtgatcctgtattgtatcaacatttgttt
>BK2SB1_1_2014
tttatcaagtgtacaagcacattcaggtccttcagtagatttagctatttttagtttacatttatcaggtatttcttctttattaggagctataaattttctttcaactatttataatatgagagccccaggtttaagtttccatagattacctctattcgtatggtccgttttaattacagcttttttactattgttaacattacccgtattggctggagcaattacaatgttattaactgatagaaatttaaatacatctttctatgacccttctggagggggtgatccggtattatatcaacatttattc
>BK2SB1_1_2425
tttatcaagtgtacaagcacattcaggtccttcagtagatttagctatttttagtttacatttatcaggtatttcttctttattaggagctataaattttctttcaactatttataatatgagagccccaggtttaagtttccatagattacctctattcgtatggtccgttttaattacagcttttttactattgttaacattacccgtattggctggagcaattacaatgttattaactgatagaaatttaaatacatctttctatgacccttctggagggggtgatccggtattatatcaacatttgttt
>BK2SB1_1_2943
attaagtagtgtacaagcacattcaggaccttcagttgatttagctatctttagcttacatttaaatggtgcagcttctattttaggtgcaataaattttattacaactatttttaatatgagagcaccaggtatgagtatgcatcgattacctttatttgcttgggctgttttagttacatcttttttactagtattgtctttacctgtattcggaggagctattacaatgctactaacggatagaaattttaatacatctttttatgatcctgctggcggaggtgatcctgtattgtatcaacatttgttt
>BK2SB1_1_3129
ttatcaagtgtacaagcacattcaggtccttcagtagatttagctatttttagtttacatttatcaggtatttcttctttattaggagctataaattttctttcaactatttataatatgagagccccaggtttaagtttccatagattacctctattcgtatggtccgttttaattacagcttttttactattgttaacattacccgtattggctggagcaattacaatgttattaactgatagaaatttaaatacatctttctatgacccttctggagggggtgatccggtattatatcaacatttattt
>BK2SB1_1_4585
gttatcaagtgttcaagcacattctggaccttcagtagatttagctatttttagtttacatttatcaggtatatcttcattattaggtgctataaattttttatcaactatttataatatgagagcacctggattaagttttcatagattacctttatttgtttggtctatttttattactgcttttttattattattgacattacctgtattagcaggagctattacaatgttgttaactgatagaaatttaaatacatctttttatgatccttcaggtggaggtgatcctgtattatatcagcatttattt
>BK2SB1_1_5090
tttatcaagtgtacaagcacattcaggtccttcagtagatttagctatttttagtttacatttatcaggtatttcttctttattaggagctataaattttctttcaactatttataatatgagagccccaggtttaagtttccatagattacccctattcgtatggtccgttttaattacagcttttttactattgttaacattacccgtattggctggagcaattacaatgttattaactgatagaaatttaaatacatctttctatgacccttctggagggggtgatccggtattatatcaacatttattt
>BK2SB1_1_5634
attatcaagtgtagcagcacattcaggcccttcagttgatttagctatttttagtttacatttatctggtatttcttcattattaggtgctattaattttattgctactatatttaatatgagagctcctggtttaagtatgcatagaatgcctttatttgtatggtctttattaattacagcttttttaattgtacttactttaccagtattttcaggatcaattacaatgctattaactgatagaaattttaatacatctttttatgatccagcaggtggaggtgatccagttttattccaacatttattt
>BK2SB1_1_5775
attaagtagtgtacaagcacattcaggaccttcagttgatttagctatctttagcttacatttaaatggtgcagcttctattttaggtgcaataaattttattacaactatttttaatatgagagcaccaggtatgagtatgcatcgattacctttatttgcttgggctgttttagttacatcttttttactagtattgtctttaccagtgtttggtggagctattaccatgttattaactgatagaaactttaatacttctttttatgatcctgccggtggtggtgatcccgtgttgtatcaacatttattt
>BK2SB1_1_6001
attatcaggtattcaagcacattcaggaccttctgtagatttagctattgtaagtttacatttagctggtatttcatcacttttaagttcaattaattttattgtaactatttttaatatgagagctcctggaatgtttatgcataaacttccactttttgtatgatctgtattaattacagcattccttttattactttctcttccagtattagctggtggtattactatgttattaacagatcgtaattttaatacttcattttatgatccagctggaggaggagatcctattttatatcaacatttattt
>BK2SB1_1_6359
attaagtagtgtacaagcacattcaggaccttcagttgatttagctatctttagcttacatttaaatggtgcagcttctattttaggtgcaataaattttattacaactatttttaatatgagagcaccaggtatgagtatgcatagattacctttatttgtttgggctgttttagttacatcttttttactagtattgtctttacctgtattcggaggagctattacaatgctactaacggatagaaattttaatacatctttttatgatccggcaggcggaggtgatcctgtattgtatcaacatttgttt
>BK2SB1_1_6708
attaagtagtgtacaagcacattcaggaccttcagttgatttagctatctttagtttacatttaactggtgcagcttctattttaggtgcaataaattttattacaactatttttaatatgagagcaccaggtatgagtatgcatcgattacctttatttgcttgggctgttttagttacatcttttttactagtattgtctttacctgtattcggaggagctattacaatgctactaacggatagaaattttaatacatctttttatgatccggcaggcggaggtgatcctgtattgtatcaacatttgttt
>BK2SB1_1_7921
attaagtagtgtacaagcacattcaggaccttcagttgatttagctatctttagcttacatttaaatggtgcagcttctattttaggtgcaataaattttattacaactatttttaatatgagagcaccaggtatgagtatgcatcgattacctttatttgcttggtctgttttagttacatcttttttactagtattgtctttacctgtattcggaggagctattacaatgctactaacggatagaaattttaatacatctttttatgatccggctggcggaggtgatcctgtattgtatcaacatttgttt
>BK2SB1_1_7986
attaagtagtgtacaagcacattcaggaccttcagttgatttagctatctttagcttacatttaaatggtgcagcttctattttaggtgcaataaattttattacaactatttttaatatgagagcaccaggtatgagtatgcatcgattacctttatttgcttgggctgttttagttacatcttttttactagtattgtctttacctgtattcggaggagctattacaatgctactaacggatagaaattttaatacatctttttatgatccatcagggggaggagaccctgttttatatcaacatttattt
>BK2SB1_1_8578
tttatcaagtgtacaagcacattcaggtccttcagtagatttagctatttttagtttacatttatcaggtatttcttctttattaggagctataaattttctttcaactatttataatatgagagccccaggtttaagtttccatagattacctctattcgtatggtccgttttaattacagcttttttactattgttaacattacccgtattggctggagcaattacaatgttattaactgatagaaatttaaatacatctttctatgacccttctggagggggtgatccggtattataccaacatttattt
>BK2SB1_1_8704
attaagtagtgtacaagcacattcaggaccttcagttgatttagctatctttagcctacatttaactggtgcagcttctattttaggtgcaataaattttattacaactatttttaatatgagagcaccaggtatgagtatgcatcgattacctttatttgcttgggctgttttagttacatcttttttactagtattgtctttacctgtattcggaggagctattacaatgctactaacggatagaaattttaatacatctttttatgatccggcaggcggaggtgatcctgtattgtatcaacatttgttt
>BK2SB1_1_8782
attaagtagtgtacaagcacattcaggaccttcagttgatttagctatctttagcttacatttaaatggtgcagcttctattttaggtgcaataaattttattacaactatttttaatatgagagcaccaggtatgagtatgcatcgattacctttatttgcttgggctgttttagttacatcttttttactattattgtctttacctgtattcggaggagctattacaatgctactaacggatagaaattttaatacatctttttatgatcctgcaggcggaggtgatcctgtattgtatcaacatttgttt
>BK2SB1_2_310
tttatcaagtgtacaagcacattcaggtccttcagtagatttagctatttttagtttacatttatcaggtatttcttctttattaggagctataaattttctttcaactatttataatatgagagccccaggtttaagtttccatagattacctctattcgtatggtccgttttaattacagcttttttactattgttaacattacccgtattggctggagcaattacaatgttattaactgatagaaatttaaatacatctttctatgacccttctggagggggtgatccggtattatatcaacatttattt
>BK2SB1_2_1579
attatctagtattcaaagtcattctggtggttctgtagatttagcaatttttagtttacatttagcaggtgtttcttctttattgggttctataaattttattactacaatattaaatatgagagcacctggtttaagtatgcataaattacctttatttgtttgggctgtgtttattactgttattttattattattaagtttacctgtattagctggtggtattacaatgttattaaccgatagaaattttaatacaactttttttgacccagcaggtggtggtgatcctatattatatcaacatttgttt
>BK2SB1_2_1996
attaagtagtgtacaagcacattcaggaccttcagttgatttagctatctttagcttacatttaaatggtgcagcttctattttaggtgcaataaattttattacaactatttttaatatgagagcaccaggtatgagtatgcatcgattacctttatttgcttgggctgttttagttacatcttttttactagtattgtctttacctgtattcggaggagctattactatgctactgacggatagaaattttaatacatctttttatgatccggcaggcggaggtgatcctgtattgtatcaacatttgttt
>BK2SB1_2_2631
attatcaagtgtagcagcacattcaggcccttcagttgatttagctatttttagtttacatttatctggtatttcttcattattaggtgctattaattttattgctactatatttaatatgagagctcctggtttaagtatgcatagaatgcctttatttgtatggtctttattaattacagcttttttaattgtacttactttaccagtattttcaggatcaattacaatgctattaactgatagaaattttaatacatctttttatgatccagcaggtggaggtgatccagttttattccaacatttattt
>BK2SB1_2_2749
attaagtagtgtacaagcacattcaggaccttcagttgatttagctatctttagcctacatttaaatggtgcagcttctattttaggtgcaataaattttattacaactatttttaatatgagagcaccaggtatgagtatgcatcgattacctttatttgcttgggctgttttagttacatcttttttactagtactgtctttacctgtattcggaggagctattacaatgctactaacggatagaaattttaatacatctttttatgatccggcaggcggaggtgatcctgtattgtatcaacatttgttt
>BK2SB1_2_3065
tttatcaagcgtacaagcacattcaggtccttcagtagatttagctatttttagtttacatttatcaggtatttcttctttattaggagctataaattttctttcaactatttataatatgagagccccaggtttaagtttccatagattacctctattcgtatggtccgttttaattacagcttttttactattgttaacattacccgtattggctggagcaattacaatgttattaactgatagaaatttaaatacatctttctatgacccttctggagggggtgatccggtattatatcaacatttattt
>BK2SB1_2_3376
attaagtagtgtacaagcacattcaggaccttcagttgatttagctatctttagcttacatttaaatggtgcagcttctattttaggtgcaataaattttattacaactatttttaatatgagagcaccaggtatgagtatgcatcgattacctttatttgcttggtctgttttagttacatcttttttactagtattgtctttacctgtattcggaggagctattacaatgctactaacggatagaaattttaatacatctttttatgatccggcaggcggaggtgatcctgtattgtatcaacat
>BK2SB1_2_3790
attaagtagtgtacaagcacattcaggaccttcagttgatttagctatttttagcttacatttaaatggtgcagcttctattttaggtgcaataaattttattacaactatttttaatatgagagcaccaggtatgagtatgcatagattacctttatttgcttgggctgttttagttacatcttttttactagtattgtctttacctgtattcggaggagctattacaatgctactaacggatagaaattttaatacatctttttatgatccggcaggcggaggtgatcctgtattgtatcaacatttgttt
>BK2SB1_3_245
attatcaagtgtacaagcacattcaggtccttctgtagatttagctatttttagtttacacttatctggtatttcatcattattaggtgctattaactttctttcaactatttataacatgagagctcctggattaagtttccatagattacctttatttgtttggtctgttttcattacagcatttttattattattaacattacctgtattagcaggagcaattactatgttattaactgatagaaatttaaatacttcattctacgatccatctggtggaggtgatcctgtattatatcaacatttattt
>BK2SB1_3_338
tttatcaagtgtacaagcacattcaggtccttcagtagatttagctatttttagtttacatttatcaggtatttcttctttattaggagctataaattttctttcaactatttataatatgagagccccaggtttaagtttccatagattacctctattcgtatggtccgttttaattacagcttttttactattgttaacattacccgtattggctggagcaattacaatgttattaactgatagaaatttaaatacatctttctatgacccttctggagggggtgatccggtattatatcaacatttattt
>BK2SB1_3_1501
attaagtagtgtacaagcacattcaggaccttcagttgatttagctatctttagcttacatttaactggtgcagcttctattttaggtgcaataaattttattacaactatttttaatatgagagcaccaggtatgagtatgcatcgattacctttatttgtttgggctgttttagttacatcttttttactagtattgtctttacctgtattcggaggagctattacaatgctactaacggatagaaattttaatacatctttttatgatccggcaggcggaggtgatcctgtattgtatcaacatttgttt
>BK2SB1_3_3359
attatcaagtgtagcagcacattcaggcccttcagttgatttagctatttttagtttacatttatctggtatttcttcattattaggtgctattaattttattgctactatatttaatatgagagctcctggtttaagtatgcatagaatgcctttatttgtatggtctttattaattacagcttttttaattgtacttactttaccagtattttcaggatcaattacaatgctattaactgatagaaattttaatacatctttttatgatccagcaggtggaggtgatccagttttattccaacatttattt
>BK2SB1_3_4064
tttatcaagtgtacaagcacattcaggtccttcagtagatttagctatttttagtttacatttatcaggtatttcttctttattaggagctataaattttctttcaactatttataatatgagagccccaggtttaagtttccatagattacctctattcgtatggtccgttttaattacagcttttttactattgttaacattacccgtattggctggagcaattacaatgttattaactgatagaaatttaaatacatcttcctatgacccttctggagggggtgatccggtattatatcaacatttattt
>BK2SB1_3_4140
attaagtagtgtacaagcacattcaggaccttcagttgatttagctatctttagcttacatttaaatggtgcagcttctattttaggtgcaataaattttattacaactatttttaatatgagagcaccaggtatgagtatgcatcgattacctttatttgcttggtctgttttagttacatcttttttactagtattgtctttacctgtattcggaggagctattactatgctactaacggatagaaattttaatacatctttttatgatccggcaggcggaggtgatcctgtattgtatcaacatttgttt
>BK2SB1_3_4423
attaagtagtgtacaagcacattcaggaccttcagtagatttagctatttttagtttacatttatctggagctgcatctattttaggttcaattaattttattaccactatttttaacatgagagcacctggtatgacaatgcatagattaccgttatatgtatggtctgtattaattacctcttttttattagtattatctttaccagtgtttggtggagcgattaccatgttattaactgatcgtaactttaatacaagcttttatgatccagctggcggaggagatcctattttatatcaacatctattt
>BK2SB1_4_318
tttatcaagtgtacaagcacattcaggtccttcagtagatttagctatttttagtttacatttatcaggtatttcttctttattaggagctataaattttctttcaactatttataatatgagagccccaggtttaagtttccatagattacctctattcgtatggtccgttttaattacagcttttttactattgttaacattacccgtattggctggagcaattacaatgttattaactgatagaaatttaaatacatctttctatgacccttctggagggggtgatccggtattatatcaacatttattt
>BK2SB1_4_824
attatcaagtgttcaagcacattctggaccttcagtagatttagctatttttagtttacatttatcaggtatatcttcattattaggtgctataaattttttatcaactatttataatatgagagcacctggattaagttttcatagattacctttatttgtttggtctatttttattactgcttttttattattattgacattacctgtattagcaggagctattacaatgttgttaactgatagaaatttaaatacatctttttatgatccttcaggtggaggtgatcctgtattatatcagcatttattt
>BK2SB1_4_873
attatcaagtgttcaagcacactctggaccttcagtagatttagctatttttagtttacatttagcaggtatttcttctttattaggttcaattaattttatttcaactatttataacatgagagctccaggtttaagttttcatagattacctttatttgtttgggctattttagtaacagtttttttattattattaactttacctgtattagctggggcaattactatgttattaactgatagaaatttaaatacatctttttatgacccttctggaggaggtgatccagttttatatcaacatttattt
>BK2SB1_4_1826
attaagtagtgtacaagcacattcaggaccttcagttgatttagctatctttagcttacatttaaatggtgcagcttctattttaggtgcaataaattttattacaactatttttaatatgagagcaccaggtatgagtatgcatcgattacctttatttgcttggtctgttttagttacatcttttttactagtattgtctttacctgtattcggaggagctattacaatgctactaacggatagaaattttaatacttctttttatgatccggcaggcggaggtgatcctgtattgtatcaacatttgttt
>BK2SB1_4_2294
attaagtagtgtacaagcacattcaggaccttcagttgatttagctatctttagcttacatttaaatggtgcagcttctattttaggtgcaataaattttattacaactatttttaatatgagagcaccaggtatgagtatgcatcgattacctttatttgcttgggctgttttagttacttcttttttattattattatctttacctgtttttgctggagcgattacaatgcttttaacagaccgaaattttaatactactttttatgatccatcagggggaggagaccctgttttatatcaacatttattt
>BK2SB1_4_2394
attaagtagtgtacaagcacattcaggaccttcagttgatttagctatctttagcttacatttaaatggtgcagcttctattttaggtgcaattaattttattacaactatttttaatatgagagcaccaggtatgagtatgcatcgattacctttatttgtttgggctgttttagttacatcttttttactagtattgtctttacctgtattcggaggagctattacaatgctactaacggatagaaattttaatacatctttttatgatccggcaggcggaggtgatcctgtattgtatcaacatttgttt
>BK2SB1_4_3094
attatcaagtgtagcagcacattcaggcccttcagttgatttagctatttttagtttacatttatctggtatttcttcattattaggtgctattaattttattgctactatatttaatatgagagctcctggtttaagtatgcatagaatgcctttatttgtatggtctttattaattacagcttttttaattgtacttactttaccagtattttcaggatcaattacaatgctattaactgatagaaattttaatacatctttttatgatccagcaggtggaggtgatccagttttattccaacatttattt
>BK2SB1_4_3228
attaagtagtgtacaagcacattcaggaccttcagttgatttagctatctttagcctacatttaaatggtgcagcttctattttaggtgcaataaattttattacaactatttttaatatgagagcaccaggtatgagtatgcatcgattacctttatttgcttgggctgttttagttacatcttttttactagtactgtctttacctgtattcggaggagctattacaatgctactaacggatagaaattttaatacatctttttatgatccggcaggcggaggtgatcctgtattgtatcaacatttgttt
>BK2SB1_4_4043
attaagtagtgtacaagcacattcaggaccttcagttgatttagctatttttagcttacatttaactggtgcagcttctattttaggtgcaataaattttattacaactatttttaatatgagagcaccaggtatgagtatgcatcgattacctttatttgcttgggctgttttagttacatcttttttactagtattgtctttacctgtattcggaggagctattacaatgctactaacggatagaaattttaatacatctttttatgatccggcaggcggaggtgatcctgtattgtatcaacatttgttt
>BK2SB1_4_4064
attaagtagtgtacaagcacattcaggaccttcagtagatttagctatttttagtttacatttatctggagctgcatctattttaggttcaattaattttattaccactatttttaacatgagagcacctggtatgacaatgcatagattaccgttatatgtatggtctgtattaattacctcttttttattagtattatctttaccagtgtttggtggagcgattaccatgttattaactgatcgtaactttaatacaagcttttatgatccagctggcggaggagatcctattttatatcaacatctattt
>BK2SB1_4_4373
attaagtagtgtacaagcacattcaggaccttcagttgatttagctatctttagcttacatttaactggtgcatcttctattttaggtgcaataaattttattacaactatttttaatatgagagcaccaggtatgagtatgcatcgattacctttatttgcttgggctgttttagttacatcttttttactagtattgtctttacctgtattcggaggagctattacaatgctactaacggatagaaattttaatacatctttttatgatccggcaggcggaggtgatcctgtattgtatcaacatttgttt
>BK2SB1_4_4501
attatcaagtgttcaagcacattctggaccttcagtagatttagctatttttagtttacatttatcaggtatatcttcattattaggtgctataaattttttatcaactatttataatatgagagcacctggattaagttttcatagattacctttatttgtttggtctatttttattactgcctttttattattattgacattacctgtattagcaggagctattacaatgttgttaactgatagaaatttaaatacatctttttatgatccttcaggtggaggtgatcctgtattatatcagcatttattt
>BK2SB1_5_841
attatcaagtgtagcagcacattcaggcccttcagttgatttagctatttttagtttacatttatctggtatttcttcattattaggtgctattaattttattgctactatatttaatatgagagctcctggtttaagtatgcatagaatgcctttatttgtatggtctttattaattacagcttttttaattgtacttactttaccagtattttcaggatcaattacaatgctattaactgatagaaattttaatacatctttttatgatccagcaggtggaggtgatccagttttattccaacatttattc
>BK2SB1_5_1510
attatcaagtattcaaggacattcaggaccttctgtagatttagctatttttagtttacacttatcaggagcttcttcaattttaggagcggttaatttcattactactattttaaatatgagaatgcctggtatgtatatgcacagattacctttatttgtatgggcagttttaattacagctgttttattattactatctttacctgtatttgctggagctattactatgttattaactgatcgaaattttaatactagtttttatgatcctgctggaggaggagatcctgtattatatcaacatttattt
>BK2SB1_5_1525
attatcaagtattcaaggacattcaggaccttctgtagatttagctatttttagtttacacttatcaggagcttcttcaattttaggagcggttaatttcattactactattttaaatatgagaatgcctggtatgtatatgcacagattacctttatttgtatgggcagttttaattacagctgttttattattactatctttacctgtatttgctggagctattactatgttattaactgatcgaaattttaatactagtttttatgatcctgctggaggaggagatcctgtattatatcaacatttattc
>BK2SB1_5_1612
attaagtagtgtacaagcacattcaggaccttcagttgatttagctatctttagcttacatttaaatggtgcagcttctattttaggtgcaataaattttattacaactatttttaatatgagagcaccaggtatgagtatgcatcgattacctttatttgcttgggctgttttagttacatcttttttactagtattgtctttacctgtattcggaggagctattacaatgctactaacggatagaaattttaatacatctttttatgatccggcaggcggaggtgatcctgtattatatcaacatttattt
>BK2SB1_5_2335
attatcaagtgtagcagcacattcaggcccttcagttgatttagctatttttagtttacatttatctggtatttcttcattattaggtgctattaattttattgctactatatttaatatgagagctcctggtttaagtatgcatagaatgcctttatttgtatggtctttattaattacagcttttttaattgtacttactttaccagtattttcaggatcaattacaatgctattaactgatagaaattttaatacatctttttatgatccagcaggtggaggtgatccagttttattccaacatttattt
>BK2SB1_5_2432
attaagtagtgtacaagcacattcaggaccttcagttgatttagctatctttagcttacatttaaatggtgcagcttctattttaggtgctattaattttattacaactatttttaatatgagagcaccaggtatgagtatgcatcgattacctttatttgcttgggctgttttagttacatcttttttactagtattgtctttacctgtattcggaggagctattacaatgctactaacggatagaaattttaatacatctttttatgatccggcaggcggaggtgatcctgtattgtatcaacatttgttt
>BK2SC1_1_263
tttatcaagtgtacaagcacattcaggtccttcagtagatttagctatttttagtttacatttatcaggtatttcttctttattaggagctataaattttctttcaactatttataatatgagagccccaggtttaagtttccatagattacctctattcgtatggtccgttttaattacagcttttttactattgttaacattacccgtattggctggagcaattacaatgttattaactgatagaaatttaaatacatctttctatgacccttctggagggggtgatccggtattatatcaacatttattt
>BK2SC1_1_879
actttctagtgttcaggcgcattcaggaccttcagtagatttagctatttttagcttacatttatcaggaatttcatcattattgggttctataaatttcatatcaaccatctataatatgagaattcctggattaagttttcatcgtttacctttatttgtttggtctgttcttgttacagcttttttattattattaactttacctgttttagcaggagctataactatgttattaacagatagaaatttaaatacaactttttatgacccatcaggaggaggagatcctgttttatatcaacatcttttt
>BK2SC1_1_2342
attaagtagtgtacaagcacattcaggaccttcagttgatttagctatctttagcttacatttaaatggtgcagcttctattttaggtgcaataaattttattacaactatttttaatatgagagcaccaggtatgagtatgcatcgattacctttatttgcttgggctgttttagttacatcttttttactagtattgtctttacctgtattcggaggagctattacaatgctactaacggatagaaattttaatacatctttttatgatccatcagggggaggagaccctgttttatatcaacatttattt
>BK2SC1_2_625
attatcaagtgttcaagcacattctggaccttcagtagatttagctatttttagtttacatttatcaggtatatcttcattattaggtgctataaattttttatcaactatttataatatgagagcacctggattaagttttcatagattacctttatttgtttggtctatttttattactgcttttttattattattgacattacctgtattagcaggagctattacaatgttgttaactgatagaaatttaaatacatctttttatgatccttcaggtggaggtgatcctgtattatatcagcatttattt
>BK2SC1_2_667
attatcaagtgttcaagcacactctggaccttcagtagatttagctatttttagtttacatttagcaggtatttcttctttattaggttcaattaattttatttcaactatttataacatgagagctccaggtttaagttttcatagattacctttatttgtttgggctattttagtaacagtttttttattattattaactttacctgtattagctggggcaattactatgttattaactgatagaaatttaaatacatctttttatgacccttctggaggaggtgatccagttttatatcaacatttattt
>BK2SC1_2_1411
attatcaagtgttcaagcacattctggaccttcagtagatttagctatttttagtttacatttatcaggtatatcttcattattaggtgctataaattttttatcaactatttataatatgagagcacctggattaagttttcatagattacctttatttgtttggtctatttttattactgcttttttattattattgacattacctgtattagcaggagctattacaatgttgttaactgatagaaatttaaatacatctttttatgatccttcaggtggaggtgatcctgtattatatcagcatttatt
>BK2SC1_2_1782
attaagtagtgtacaagcacattcaggaccttcagttgatttagctatctttagcttacatttaaatggtgcagcttctattttaggtgcaataaattttattacaactatttttaatatgagagcaccaggtatgagtatgcatcgattacctttatttgcttggtctgttttaattacatcttttttactagtattgtctttacctgtattcggaggagctattacaatgctactaacggatagaaattttaatacatctttttatgatccggcaggcggaggtgatcctgtattgtatcaacatttgttt
>BK2SC1_2_2236
attaagtagtgtacaagcacattcaggaccttcagttgatttagctatctttagcttacatttaaatggtgcagcttctattttaggtgcaataaattttattacaactatttttaatatgagagcaccaggtatgagtatgcatcgattacctttatttgcttggtctgttttagttacatcttttttactagtattgtctttacctgtattcggaggagctattactatgctactaacggatagaaattttaatacatctttttatgatccggcaggcggaggtgatcctgtattgtatcaacatttgttt
>BK2SC1_3_1430
attaagtagtgtacaagcacattcaggaccttcagttgatttagctatctttagcttacatttaaatggtgcagcttctattttaggtgcaataaattttattacaactatttttaatatgagagcaccaggtatgagtatgcatcgattacctttatttgcttgggctgttttagttacatcttttttattattattatctttacctgtttttgctggagcgattacaatgcttttaacagaccgaaattttaatactactttttatgatccatcagggggaggagaccctgttttatatcaacatttattt
>BK2SC1_3_1686
attaagtagtgtacaagcacattcaggaccttcagttgatttagctatctttagcttacatttaaatggtgcagcttctattttaggtgcaataaattttattacaactatttttaatatgagagcaccaggtatgagtatgcatcgattacctttatttgcttgggctgttttagttacatcttttttactagtattgtctttacctgtattcggaggagctattacaatgctactaacggatagaaattttaatacatctttttatgatcctgctggtggtggtgatcctgtattgtatcaacatttgttt
>BK2SC1_3_1798
attaagtagtgtacaagcacattcaggaccttcagttgatttagctatctttagcttacatttaactggtgcagcttctattttaggtgcaataaattttattacaactatttttaatatgagagcaccaggtatgagtatgcatcgattacctttatttgtttgggctgttttagttacatcttttttactagtattgtctttacctgtattcggaggagctattacaatgctactaacggatagaaattttaatacatctttttatgatccggcaggcggaggtgatcctgtattgtatcaacatttgttt
>BK2SC1_3_3070
tttatctgcagcacaagcacattcagggccttctgtagatttagctatttttagtttacatatttctggactttcttctgtattaggatctattaattttattacaactatttttaatatgagagcaccaggtatgagtatgcatcgattacctttatttgcttgggctgttttagttacatcttttttactagtattgtctttacctgtattcggaggagctattacaatgctactaacggatagaaattttaatacatctttttatgatccggcaggcggaggtgatcctgtattgtatcaacatttgttt
>BK2SC1_3_3428
attaagtagtgtacaagcacattcaggaccttcagttgatttagctatctttagcttacatttaaatggtgcagcttctattttaggtgcaattaattttattacaactatttttaatatgagagcaccaggtatgagtatgcatcgattacctttatttgtttgggctgttttagttacatcttttttactagtattgtctttacctgtattcggaggagctattacaatgctactaacggatagaaattttaatacatctttttatgatccggcaggcggaggtgatcctgtattgtatcaacatttgttt
>BK2SC1_3_3445
attaagtagtgtacaagcacattcaggaccttcagttgatttagctatctttagcctacatttaaatggtgcagcttctattttaggtgcaataaattttattacaactatttttaatatgagagcaccaggtatgagtatgcatcgattacctttatttgcttgggctgttttagttacatcttttttactagtattgtctttacctgtattcggaggagctattacaatgctactaacggatagaaattttaatacatctttttatgatccggcaggcggaggtgatcctgtattgtatcaacat
>BK2SC1_3_4014
attaagtagtgtacaagcacattcaggaccttcagttgatttagctatctttagcttacatttaaatggtgcagcttctattttaggtgcaataaattttattacaactatttttaatatgagagcaccaggtatgagtttgcatcgattacctttatttgcttggtctgttttagttacatcttttttactagtattgtctttacctgtattcggaggagctattacaatgctactaacggatagaaattttaatacatctttttatgatccggcaggcggaggtgatcctgtattgtatcaacatttgttt
>BK2SC1_3_4531
attaagtagtgtacaagcacattcaggaccttcagttgatttagctatctttagcttacatttaaatggtgcagcttctattttaggtgcaataaattttattacaactatttttaatatgagagcaccaggtatgagtatgcatcgattacctttatttgcttgggctgttttagttacatcttttttactagtattgtctttacctgtttttgctggagcgattacaatgcttttaacagaccgaaattttaatactactttttatgatccatcagggggaggagaccctgttttatatcaacatttattt
>BK2SC1_3_4745
attaagtagtgtacaagcacattcaggaccttcagttgatttagctatctttagcttacatttaaatggtgcagcttctattttaggtgcaataaattttattacaactatttttaatatgagagcaccaggtatgagtatgcatcgattacctttatttgcttgggctgttttagttacatcttttttactagtattgtctttaccagtgtttggtggagctattaccatgttattaactgatagaaactttaatacttctttttatgatcctgccggtggtggtgatcccgtgttgtatcaacatttattt
>BK2SC1_3_5093
tttatctgcagcacaagcacattcagggccttctgtagatttagctatttttagtttacatatttctggactttcttctgtattaggatctattaattttattgtgactatttttaatatgagagcaccaggtatgagtatgcatcgattacctttatttgcttgggctgttttagttacatcttttttactagtattgtctttacctgtattcggaggagctattacaatgctactaacggatagaaattttaatacatctttttatgatccggcaggcggaggtgatcctgtattgtatcaacatttgttt
>BK2SC1_3_6461
attaagtagtgtacaagcacattcaggaccttcagttgatttagctatctttagcttacatttaaatggtgcagcttctattttaggtgcaataaattttattacaactatttttaatatgagagcaccaggtatgagtatgcatcgattacctttatttgcttgggctgttttagttacatcttttttactagtattgtctttacctgtattcggaggagctattacaatgctactaacggatagaaattttaatacatctttttatgatccatcagggggaggagaccctgttttatatcaacatttattt
>BK2SC1_3_6557
attatctagtattcaaagtcattctggtggttctgtagatttagcaatttttagtttacatttagcaggtgtttcttctttgttgggttctataaattttattactacaatattaaatatgagagcacctggtttaagtatgcataaattacctttatttgtttgggctgtgtttattactgttattttattattattaagtttacctgtattagctggtggtattacaatgttattaaccgatagaaattttaatacaactttttttgacccagcaggtggtggtgatcctatattatatcaacatttattt
>BK2SC1_3_7078
attaagtagtgtacaagcacattcaggaccttcagttgatttagctatctttagcttacatttaaatggtgcagcttctattttaggtgcaataaattttattacaactatttttaatatgagagcaccaggtatgagtatgcatcgattacctttatttgcttgggctgttttagttacatcttttttactattattgtctttacctgtattcggaggagctattacaatgctactaacggatagaaattttaatacatctttttatgatcctgcaggcggaggtgatcctgtattgtatcaacatttgttt
>BK2SC1_3_7079
attaagtagtgtacaagcacattcaggaccttcagttgatttagctatctttagcttacatttaaatggtgcagcttctattttaggtgcaataaattttattacaactatttttaatatgagagcaccaggtatgagtatgcatcgattacctttatttgcttgggctgttttagttacatcttttttattagtattgtctttacctgtattcggaggagctattacaatgctactaacggatagaaattttaatacttctttttatgatccggcaggcggaggtgatcctgtattgtatcaacatttgttt
>BK2SC1_5_541
tttatctagtattcaaagtcattctggtggttctgtagatttagcaatttttagtttacatttagcaggtgtttcttctttattgggttctataaattttattactacaatattaaatatgagagcacctggtttaagtatgcataaattacctttatttgtttgggctgtgtttattactgttattttattattattaagtttacctgtattagctggtggtattacaatgttattaaccgatagaaattttaatacaactttttttgacccagcaggtggtggtgatcctatattatatcaacatttattt
>BK2SC1_5_876
attaagtagtgtacaagcacattcaggaccttcagttgatttagctatctttagcttacatttaaatggtgcagcttctattttaggtgcaataaattttattacaactatttttaatatgagagcaccaggtatgagtatgcatcgattacctttatttgcttgggctgttttagttacttcttttttattattattatctttacctgtttttgctggagcgattacaatgcttttaacagaccgaaattttaatactactttttatgatccatcagggggaggagaccctgttttatatcaacatttattt
>BK2SC1_5_1151
attaagtagtgtacaagcacattcaggaccttcagttgatttagctatctttagcttacatttaaatggtgcagcttctattttaggtgcaataaattttattacaactatttttaatatgagagcaccaggtatgagtatgcatagattacctttatttgcttgggctgttttagttacatcttttttactagtattgtctttacctgtattcggaggagctattacaatgctactaacggatagaaattttaatacatctttttatgatcctgcaggcggaggtgatcctgtattgtatcaacatttgttt
>BK3BA1_1_516
attatcaagtgtacaagcacattcaggtccttcagtagatttagctatttttagtttacatttatctggtatttcatcattattaggtgctattaattttctttcaactatttataatatgagagctcctggtttaagtttccatagattacctttattcgtttggtctgtttttattactgctttcttattattattaacattacctgtattagctggtgctattacaatgttattaactgatagaaacttaaatacttctttctatgatccatcaggtggaggtgatccagtattatatcaacatttattt
>BK3BA1_1_798
attatcaagtgttcaagcacattctggaccttcagtagatttagctatttttagtttacatttatcaggtatatcttcattattaggtgctataaattttttatcaactatttataatatgagagcacctggattaagttttcatagattacctttatttgtttggtctatttttattactgcttttttattattattgacattacctgtattagcaggagctattacaatgttgttaactgatagaaatttaaatacatctttttatgatccttcaggtggaggtgatcctgtattatatcagcatttattt
>BK3BA1_1_846
attatcaagtgttcaagcacactctggaccttcagtagatttagctatttttagtttacatttagcaggtatttcttctttattaggttcaattaattttatttcaactatttataacatgagagctccaggtttaagttttcatagattacctttatttgtttgggctattttagtaacagtttttttattattattaactttacctgtattagctggggcaattactatgttattaactgatagaaatttaaatacatctttttatgacccttctggaggaggtgatccagttttatatcaacatttattt
>BK3BA1_1_1998
attaagtagtgtacaagcacattcaggaccttcagttgatttagctatctttagcttacatttaaatggtgcagcttctattttaggtgcaataaattttattacaactatttttaatatgagagcaccaggtatgagtatgcatcgattacctttatttgcttgggctgttttagttacatcttttttactagtattgtctttacctgtattcggaggagctattacaatgctactaacggatagaaattttaatacatctttttatgatccggcaggcggaggtgatcctgtattatatcaacatttattt
>BK3BA1_1_2086
tttatctgcagcacaagcacattcagggccttctgtagatttagctatttttagtttacatatttctggactttcttctgtattaggatctattaattttattacaactatttttaatatgagagcaccaggtatgagtatgcatcgattacctttatttgcttgggctgttttagttacatcttttttactagtattgtctttacctgtattcggaggagctattacaatgctactaacggatagaaattttaatacatctttttatgatccggcaggcggaggtgatcctgtattgtatcaacatttgttt
>BK3BA1_1_2487
attaagtagtgtacaagcacattcaggaccttcagttgatttagctatctttagcttacatttaaatggtgcagcttctattttaggtgcaataaattttattacaactatttttaatatgagagcaccaggtatgagtatgcatcgattacctttatttgcttgggctgttttagttacatcttttctactagtattgtctttacctgtattcggaggagctattacaatgctactaacggatagaaattttaatacatctttttatgatccggcaggcggaggtgatcctgtattgtatcaacat
>BK3BA1_1_2745
attaagtagtgtacaagcacattcaggaccttcagttgatttagctatctttagcttacatttaaatggtgcagcttctattttaggtgcaataaattttattacaactatttttaatatgagagcaccaggtatgagtatgcatcgattacctttatttgcttggtctgttttagttacatcttttttactagtattgtctttacctgtattcggaggagctattacaatgctactaacggatagaaattttaatacatctttttatgatcctgcaggcggaggtgatcctgtattgtatcaacatttgttt
>BK3BA1_1_3008
attaagtagtgtacaagcacattcaggaccttcagttgatttagctatctttagcttacatttaaatggtgcagcttctattttaggtgcaataaattttattacaactatttttaatatgagagcaccaggtatgagtatgcatcgattacctttatttgcttgggctgttttagttacatcttttttactagtattgtctttacctgtattcggaggagctattactatgctactaacggatagaaattttaatacatctttttatgatcctgcaggcggaggtgatcctgtattgtatcaacatttgttt
>BK3BA1_1_3099
tttatctgcagcacaagcacattcagggccttctgtagatttagctatttttagtttacatatttctggactttcttctgtattaggatctattaattttattgtgactatttttaatatgagagcaccaggtatgagtatgcatcgattacctttatttgcttgggctgttttagttacatcttttttactagtattgtctttacctgtattcggaggagctattacaatgctactaacggatagaaattttaatacatctttttatgatccggcaggcggaggtgatcctgtattgtatcaacatttgttt
>BK3BA1_1_3350
tttatcaagcgtacaagcacattcaggtccttcagtagatttagctatttttagtttacatttatcaggtatttcttctttattaggagctataaattttctttcaactatttataatatgagagccccaggtttaagtttccatagattacctctattcgtatggtccgttttaattacagcttttttactattgttaacattacccgtattggctggagcaattacaatgttattaactgatagaaatttaaatacatctttctatgacccttctggagggggtgatccggtattatatcaacatttattt
>BK3BA1_1_3408
tttatcaagtgttcaagcacattctggaccttcagttgatttagctatttttagtttacatttatcaggtatttcttcattattaggtgctattaattttttatcaactatttataatatgagggcacctggtttaagttttcatagattacctttatttgtttgggcaatttttattactgcttttttattattattaactttacctgttttagcaggagcaattacaatgttattaacagatagaaatttaaatacatctttttatgatccttctggaggaggtgatccagtattatatcaacatttattt
>BK3BA1_1_3460
attaagtagtgtacaagcacattcaggaccttcagttgatttagctatctttagcttacatttaaatggtgcagcttctattttaggtgcaataaattttattacaactatttttaatatgagagcaccaggtatgagtatgcatcgattacctttatttgtttgggctgttttagttacatcttttttactagtattgtctttacctgtattcggaggagctattactatgctactaacggatagaaattttaatacatctttttatgatccggcaggcggaggtgatcctgtattgtatcaacatttgttt
>BK3BA1_1_3624
gttatcaagtgtacaagcacactcaggaccttcagtagacttagcaatttttagtttacatttagcaggtatttcttctttattaggttcaattaattttatttcaactatttataatatgagagctccaggtttaagttttcatagattacctttatttgtatgggcaattttagtaacagttttcttattattattaaccttacctgttttagcaggagcaattactatgcttttaactgatagaaatttaaatacttctttttatgatccttcaggaggaggagatcctgtattatatcaacatttattt
>BK3BA1_1_3828
ttatcaagtgttcaagcacattctggaccttcagtagatttagctatttttagtttacatttatcaggtatatcttcattattaggtgctataaattttttatcaactatttataatatgagagcacctggattaagttttcatagattacctttatttgtttggtctatttttattactgcttttttattattattgacattacctgtattagcaggagctattacaatgttgttaactgatagaaatttaaatacatctttttatgatccttcaggtggaggtgatcctgtattatatcagcatttattt
>BK3BA1_1_3914
ttatcaagtattcaagcacactcaggtgcttctgttgatttagctatttttagtttacatttagcaggtatttcttcaattttaggtgctgttaactttattacaactattttaaacatgcgacctgaaggtatgagcatgcatttattacctttatttgtatgggctgttttaattactgcagttttattattattatcattaccagtattagcaggggctattacaatgttattaactgatcgaaactttaacacaactttttttgatcctgctggtggaggtgatccagtattataccaacatttattt
>BK3BA1_1_4067
attaagtagtgtacaagcacattcaggaccttcagttgatttagctatctttagcttacatttaaatggtgcagcttctattttaggtgcaataaattttattacaactatttttaatatgagagcaccaggtatgagtatgcatcgattacctttatttgcttgggctgttttagttacatcttttttactagtattgtctttacctgtattcggaggagctattactatgctactaactgatagaaattttaatacatctttttatgatccggcaggcggaggtgatcctgtattgtatcaacatttgttt
>BK3BA1_1_4102
attaagtagtgtacaagcacattcaggaccttcagttgatttagctatctttagcttacatttaaatggtgcagcttctattttaggtgcaataaattttattacaactatttttaatatgagagcaccaggtatgagtatgcatcgattacctttatttgcttgggctgttttagttacatcttttttactagtattgtctttacctgtttttgggggagcaataactatgttattgactgatagaaattttaatacttcattttacgatcctgctggtggtggagatcctgtgttgtatcaacaccttttt
>BK3BA1_2_231
attatcaagtgtacaagcacattcaggtccttctgtagatttagctatttttagtttacacttatctggtatttcatcattattaggtgctattaactttctttcaactatttataacatgagagctcctggattaagtttccatagattacctttatttgtttggtctgttttcattacagcatttttattattattaacattacctgtattagcaggagcaattactatgttattaactgatagaaatttaaatacttcattctacgatccatctggtggaggtgatcctgtattatatcaacatttattt
>BK3BA1_2_305
tttatcaagtgtacaagcacattcaggtccttcagtagatttagctatttttagtttacatttatcaggtatttcttctttattaggagctataaattttctttcaactatttataatatgagagccccaggtttaagtttccatagattacctctattcgtatggtccgttttaattacagcttttttactattgttaacattacccgtattggctggagcaattacaatgttattaactgatagaaatttaaatacatctttctatgacccttctggagggggtgatccggtattatatcaacatttattt
>BK3BA1_2_845
attatcaagtgttcaagcacattctggaccttcagtagatttagctatttttagtttacatttatcaggtatatcttcattattaggtgctataaattttttatcaactatttataatatgagagcacctggattaagttttcatagattacctttatttgtttggtctatttttattactgcttttttattattattgacattacctgtattagcaggagctattacaatgttgttaactgatagaaatttaaatacatctttttatgatccttcaggtggaggtgatcctgtattatatcagcatttattt
>BK3BA1_2_899
attatcaagtgttcaagcacactctggaccttcagtagatttagctatttttagtttacatttagcaggtatttcttctttattaggttcaattaattttatttcaactatttataacatgagagctccaggtttaagttttcatagattacctttatttgtttgggctattttagtaacagtttttttattattattaactttacctgtattagctggggcaattactatgttattaactgatagaaatttaaatacatctttttatgacccttctggaggaggtgatccagttttatatcaacatttattt
>BK3BA1_2_2063
attaagtagtgtacaagcacattcaggaccttcagttgatttagctatctttagcttacatttaaatggtgcagcttctattttaggtgcaataaattttattacaactatttttaatatgagagcaccaggtatgagtatgcatcgattacctttatttgcttgggctgttttagttacatcttttttactagtattgtctttacctgtattcggaggagctattacaatgctactaacggatagaaattttaatacatctttttatgatccggcaggcggaggtgatcctgtattatatcaacatttattt
>BK3BA1_2_2156
tttatctgcagcacaagcacattcagggccttctgtagatttagctatttttagtttacatatttctggactttcttctgtattaggatctattaattttattacaactatttttaatatgagagcaccaggtatgagtatgcatcgattacctttatttgcttgggctgttttagttacatcttttttactagtattgtctttacctgtattcggaggagctattacaatgctactaacggatagaaattttaatacatctttttatgatccggcaggcggaggtgatcctgtattgtatcaacatttgttt
>BK3BA1_2_2238
attaagtagtgtacaagcacattcaggaccttcagttgatttagctatctttagcttacatttaaatggtgcagcttctattttaggtgcaataaattttattacaactatttttaatatgagagcaccaggtatgagtatgcatcgattacctttatttgcttgggctgttttagttacttcttttttattattattatctttacctgtttttgctggagcgattacaatgcttttaacagaccgaaattttaatactactttttatgatccatcagggggaggagaccctgttttatatcaacatttattt
>BK3BA1_2_2580
cattatcaagtgttcaagcacattctggaccttcagtagatttagctatttttagtttacatttatcaggtatatcttcattattaggtgctataaattttttatcaactatttataatatgagagcacctggattaagttttcatagattacctttatttgtttggtctatttttattactgcttttttattattattgacattacctgtattagcaggagctattacaatgttgttaactgatagaaatttaaatacatctttttatgatccttcaggtggaggtgatcctgtattatatcagcatttattt
>BK3BA1_2_2957
attatcaagtgtagcagcacattcaggcccttcagttgatttagctatttttagtttacatttatctggtatttcttcattattaggtgctattaattttattgctactatatttaatatgagagctcctggtttaagtatgcatagaatgcctttatttgtatggtctttattaattacagcttttttaattgtacttactttaccagtattttcaggatcaattacaatgctattaactgatagaaattttaatacatctttttatgatccagcaggtggaggtgatccagttttattccaacatttattt
>BK3BA1_2_3320
tttatcaagtgtacaagcacattcaggtccttcagtagatttagctatttttagtttacatttatcaggtattccttctttattaggagctataaattttctttcaactatttataatatgagagccccaggtttaagtttccatagattacctctattcgtatggtccgttttaattacagcttttttactattgttaacattacccgtattggctggagcaattacaatgttattaactgatagaaatttaaatacatctttctatgacccttctggagggggtgatccggtattatatcaacatttattt
>BK3BA1_2_3998
attaagtagtgtacaagcacattcaggaccttcagttgatttagctatctttagcttacatttaaatggtgcagcttctattttaggtgcaataaattttattacaactatttttaatatgagagcaccaggtatgagtatgcatcgattacctttatttgcttgggctgttttagttacatcttttttactagtattgtctttacctgtattcggaggagctattacaatgctactaacggatagaaattttaatacatctttttatgatccttcaggcggaggtgatcctgtattgtatcaacatttgttt
>BK3BA1_2_4022
tttatcaagtgtacaagcacattcaggtccttcagtagatttagctatttttagtttacatttatcaggtatttcttctttattaggagctataaattttctttcaactatttataatatgagagccccaggtttaagtttccatagattacctctattcgtatggtccgttttaattacagcttttttactattgttaacattacccgtattggctggagcaattacaatgttattaactgatagaaatttaaatacatctttctatgacccttctggagggggtgatccggtattataccaacatttattt
>BK3BA1_2_4076
attatcaagtgttcaagcacattctggaccttcagtagatttagctatttttagtttacatttatcaggtatatcttcattattaggtgctataaattttttatcaactatttataatatgagagcacctggattaagttttcatagattacctttatttgtttggtctatttttattactgcttttttattattattgacattacctgtattagcaggagctattacgatgttgttaactgatagaaatttaaatacatctttttatgatccttcaggtggaggtgatcctgtattatatcagcatttattt
>BK3BA1_2_4125
attaagtagtgtacaagcacattcaggaccttcagttgatttagctatctttagcttacatttaactggtgcagcttctattttaggtgctataaattttattacaactatttttaatatgagagcaccaggtatgagtatgcatcgattacctttatttgcttgggctgttttagttacatcttttttactagtattgtctttacctgtattcggaggagctattacaatgctactaacggatagaaattttaatacatctttttatgatccggcaggcggaggtgatcctgtattgtatcaacatttgttt
>BK3BA1_3_869
attatcaagtgttcaagcacattctggaccttcagtagatttagctatttttagtttacatttatcaggtatatcttcattattaggtgctataaattttttatcaactatttataatatgagagcacctggattaagttttcatagattacctttatttgtttggtctatttttattactgcttttttattattattgacattacctgtattagcaggagctattacaatgttgttaactgatagaaatttaaatacatctttttatgatccttcaggtggaggtgatcctgtattatatcagcatttattt
>BK3BA1_3_922
attatcaagtgttcaagcacactctggaccttcagtagatttagctatttttagtttacatttagcaggtatttcttctttattaggttcaattaattttatttcaactatttataacatgagagctccaggtttaagttttcatagattacctttatttgtttgggctattttagtaacagtttttttattattattaactttacctgtattagctggggcaattactatgttattaactgatagaaatttaaatacatctttttatgacccttctggaggaggtgatccagttttatatcaacatttattt
>BK3BA1_3_2207
attaagtagtgtacaagcacattcaggaccttcagttgatttagctatctttagcttacatttaaatggtgcagcttctattttaggtgcaataaattttattacaactatttttaatatgagagcaccaggtatgagtatgcatcgattacctttatttgcttgggctgttttagttacatcttttttactagtattgtctttacctgtattcggaggagctattacaatgctactaacggatagaaattttaatacatctttttatgatccggcaggcggaggtgatcctgtattatatcaacatttattt
>BK3BA1_3_2303
tttatctgcagcacaagcacattcagggccttctgtagatttagctatttttagtttacatatttctggactttcttctgtattaggatctattaattttattacaactatttttaatatgagagcaccaggtatgagtatgcatcgattacctttatttgcttgggctgttttagttacatcttttttactagtattgtctttacctgtattcggaggagctattacaatgctactaacggatagaaattttaatacatctttttatgatccggcaggcggaggtgatcctgtattgtatcaacatttgttt
>BK3BA1_3_2398
attatcaagtgttcaagcacattctggaccttcagtagatttagctatttttagtttacatttatcaggtatatcttcattattaggtgctataaattttttatcaactatttataatatgagagcacctggattaagttttcatagattacctttatttgtttggtctatttttattactgcttttttattattattgacattacctgtattagcaggagctattacaatgttgttaactgatagaaatttaaatacatctttttatgatccttcaggtggaggtgatcctgtattatatcagcatttatt
>BK3BA1_3_3068
attaagtagtgtacaagcacattcaggaccttcagttgatttagctatctttagcttacatttaaatggtgcagcttctattttaggtgcaataaattttattacaactatttttaatatgagagcaccaggtatgagtatgcatcgattacctttatttgcttggtctgttttagttacatcttttttactagtattgtctttacctgtattcggaggagctattacaatgctactaacggatagaaattttaatacatctttttatgatcctgcaggcggaggtgatcctgtattgtatcaacatttgttt
>BK3BA1_3_3216
attaagtagtgtacaagcacattcaggaccttcagttgatttagctatctttagcttacatttaaatggtgcagcttctattttaggtgcaataaattttattacaactatttttaatatgagagcaccaggtatgagtatgcatcgattacctttatttgcttgggctgttttagttacatcttttttactagtattgtctttacctgtattcggaggtgctattacaatgctactaacggatagaaattttaatacatctttttatgatcctgcaggcggaggtgatcctgtattgtatcaacatttgttt
>BK3BA1_3_3317
attaagtagtgtacaagcacattcaggaccttcagttgatttagctatctttagcttacatttaaatggtgcagcttctattttaggtgcaataaattttattacaactatttttaatatgagagcaccaggtatgagtatgcatcgattacctttatttgcttgggctgttttagttacatcttttttactagtattgtctttaccagtgtttggtggagctattaccatgttattaactgatagaaactttaatacttctttttatgatcctgccggtggtggtgatcccgtgttgtatcaacatttattt
>BK3BA1_3_3535
tttatctgcagcacaagcacattcagggccttctgtagatttagctatttttagtttacatatttctggactttcttctgtattaggatctattaattttattgtgactatttttaatatgagagcaccaggtatgagtatgcatcgattacctttatttgcttgggctgttttagttacatcttttttactagtattgtctttacctgtattcggaggagctattacaatgctactaacggatagaaattttaatacatctttttatgatccggcaggcggaggtgatcctgtattgtatcaacatttgttt
>BK3BA1_3_3769
attaagtagtattgaagctcattcaggtccttctgtagatttagcaatttttagtttacatattgctggtgcttcttctttattaggatcaattaattttattgtaactatttttaatatgagagctcctggaatgcatatgcatagaatgccattatttgtttgggcaattttagtaactactttcttattattattatctttacctgtattagctggtgcaattactatgctattaactgatagaaatttaaatacttctttctatgatccagctggaggaggagatcctgtattataccaacatttattt
>BK3BA1_3_3943
tttatcaagtgttcaagcacattctggaccttcagttgatttagctatttttagtttacatttatcaggtatttcttcattattaggtgctattaattttttatcaactatttataatatgagggcacctggtttaagttttcatagattacctttatttgtttgggcaatttttattactgcttttttattattattaactttacctgttttagcaggagcaattacaatgttattaacagatagaaatttaaatacatctttttatgatccttctggaggaggtgatccagtattatatcaacatttattt
>BK3BA1_3_4350
attaagtagtgtacaagcacattcaggaccttcagttgatttagctatctttagcttacatttaaatggtgcagcttctattttaggtgcaataaattttattacaactatttttaatatgagagcaccaggtatgagtatgcatagattacctttatttgcttgggctgttttagttacatcttttttactagtattgtctttacctgtattcggaggagctattacaatgctactaacggatagaaattttaatacatctttttatgatccgtcaggcggaggtgatcctgtattgtatcaacatttgttt
>BK3BA1_3_4558
attaagtagtgtacaagcacattcaggaccttcagttgatttagctatctttagcttacatttaaatggtgcagcttctattttaggtgcaataaattttattacaactatttttaatatgagagcaccaggtatgagtatgcatcgattacctttatttgcttgggctgttttagttacatcttttttactagtattgtctttacctgtattcggaggagctattacaatgctactaacggatagaaattttaatacatctttttatgatccttcaggcggaggtgatcctgtattgtatcaacatttgttt
>BK3BA1_4_231
attatctagtattcaaagtcattctggtggttctgtagatttagcaatttttagtttacatttagcaggtgtttcttctttattgggttctataaattttattactacaatattaaatatgagagcacctggtttaagtatgcataaattacctttatttgtttgggctgtgtttattactgttattttattattattaagtttacctgtattagctggtggtattacaatgttattaaccgatagaaattttaatacaactttttttgacccagcaggtggtggtgatcctatattatatcaacatttattt
>BK3BA1_4_508
gttatcaagtgtacaagcacattcaggtccttcagtagatttagctatttttagtttacatttatctggtatttcatcattattaggtgctattaattttctttcaactatttataatatgagagctcctggtttaagtttccatagattacctttattcgtttggtctgtttttattactgctttcttattattattaacattacctgtattagctggtgctattacaatgttattaactgatagaaacttaaatacttctttctatgatccatcaggtggaggtgatccagtattatatcaacatttattt
>BK3BA1_4_595
attatcaagtgtacaagcacattcaggtccttcagtagatttagctatttttagtttacatttatctggtatttcatcattattaggtgctattaattttctttcaactatttataatatgagagctcctggtttaagtttccatagattacctttattcgtttggtctgtttttattactgctttcttattattattaacattacctgtattagctggtgctattacaatgttattaactgatagaaacttaaatacttctttctatgatccatcaggtggaggtgatccagtattatatcaacatttattt
>BK3BA1_4_991
attatcaagtgttcaagcacattctggaccttcagtagatttagctatttttagtttacatttatcaggtatatcttcattattaggtgctataaattttttatcaactatttataatatgagagcacctggattaagttttcatagattacctttatttgtttggtctatttttattactgcttttttattattattgacattacctgtattagcaggagctattacaatgttgttaactgatagaaatttaaatacatctttttatgatccttcaggtggaggtgatcctgtattatatcagcatttattt
>BK3BA1_4_1222
attatctagtattcaaagtcattctggtggttctgtagatttagcaatttttagtttacatttagcaggtgtttcttctttattgggttctataaattttattactacaatattaaatatgagagcacctggtttaagtatgcataaattacctttatttgtttgggctgtgtttattactgttattttattattattaagtttacctgtattagctggtggtattacaatgttattaaccgatagaaattttaatacaactttttttgacccagcaggtggtggtgatcctatattatatcaacatttatt
>BK3BA1_4_1422
tttatctagtattcaaagtcattctggtggttctgtagatttagcaatttttagtttacatttagcaggtgtttcttctttattgggttctataaattttattactacaatattaaatatgagagcacctggtttaagtatgcataaattacctttatttgtttgggctgtgtttattactgttattttattattattaagtttacctgtattagctggtggtattacaatgttattaaccgatagaaattttaatacaactttttttgacccagcaggtggtggtgatcctatattatatcaacatttattt
>BK3BA1_4_1680
attatctagtattcaaagtcattctggtggttctgtagatttagcaatttttagtttacatttagcaggtgtttcttctttattgggttctataaattttattactacaatattaaatatgagagcacctggtttaagtatgcataaattacctttatttgtttgggctgtgtttattactgttattttattattattaagtttacctgtattagctggtggtattacaatgttattaaccgataggaattttaatacaactttttttgacccagcaggtggtggtgatcctatattatatcaacatttattt
>BK3BA1_4_1783
attatctagtattcaaagtcattctggcggttctgtagatttagcaatttttagtttacatttagcaggtgtttcttctttattgggttctataaattttattactacaatattaaatatgagagcacctggtttaagtatgcataaattacctttatttgtttgggctgtgtttattactgttattttattattattaagtttacctgtattagctggtggtattacaatgttattaaccgatagaaattttaatacaactttttttgacccagcaggtggtggtgatcctatattatatcaacatttattt
>BK3BA1_4_2834
attaagtagtgtacaagcacattcaggaccttcagttgatttagctatctttagcttacatttaaatggtgcagcttctattttaggtgcaataaattttattacaactatttttaatatgagagcaccaggtatgagtatgcatcgattacctttatttgcttgggctgttttagttacatcttttttactagtattgtctttacctgtattcggaggagctattacaatgctactaacggatagaaattttaatacatctttttatgatccggcaggcggaggtgatcctgtattatatcaacatttattt
>BK3BA1_4_3135
attatcaagtgttcaagcacattctggaccttcagtagatttagctatttttagtttacatttatcaggtatatcttcattattaggtgctataaattttttatcaactatttataatatgagagcacctggattaagttttcatagattacctttatttgtttggtctatttttattactgcttttttattattattgacattacctgtattagcaggagctattacaatgttgttaactgatagaaatttaaatacatctttttatgatccttcaggtggaggtgatcctgtattatatcagcatttatt
>BK3BA1_4_3634
gttatcaagtgttcaagcacattctggaccttcagtagatttagctatttttagtttacatttatcaggtatatcttcattattaggtgctataaattttttatcaactatttataatatgagagcacctggattaagttttcatagattacctttatttgtttggtctatttttattactgcttttttattattattgacattacctgtattagcaggagctattacaatgttgttaactgatagaaatttaaatacatctttttatgatccttcaggtggaggtgatcctgtattatatcagcatttattt
>BK3BA1_4_3698
cattatcaagtgttcaagcacattctggaccttcagtagatttagctatttttagtttacatttatcaggtatatcttcattattaggtgctataaattttttatcaactatttataatatgagagcacctggattaagttttcatagattacctttatttgtttggtctatttttattactgcttttttattattattgacattacctgtattagcaggagctattacaatgttgttaactgatagaaatttaaatacatctttttatgatccttcaggtggaggtgatcctgtattatatcagcatttattt
>BK3BA1_4_4306
attatcaagtgttcaagcacattctggaccttcagtagatttagctatttttagtttacatttatcaggtatatcttcattattaggtgctataaattttttatcaactatttataatatgagagcacctggattaagttttcatagattacctttatttgtttggtctatttttattaccgcttttttattattattgacattacctgtattagcaggagctattacaatgttgttaactgatagaaatttaaatacatctttttatgatccttcaggtggaggtgatcctgtattatatcagcatttattt
>BK3BA1_4_4316
attatcaagtgtacaagcacattcaggtccttcagtagatttagctatttttagtttacatttatctggtatttcatcattattaggtgctattaattttctttcaactatttataatatgagagctcctggtttaagtttccatagattacctttattcgtttggtctgtttttattactgctttcttattattattaacattacctgtattagctggtgctattacaatgttattaactgatagaaacttaaatacttctttctatgatccatcaggtggaggtgatccagtattatatcaacatttatt
>BK3BA1_4_4605
attaagtagtgtacaagcacattcaggaccttcagttgatttagctatctttagcctacatttaaatggtgcagcttctattttaggtgcaataaattttattacaactatttttaatatgagagcaccaggtatgagtatgcatcgattacctttatttgcttgggctgttttagttacatcttttttactagtactgtctttacctgtattcggaggagctattacaatgctactaacggatagaaattttaatacatctttttatgatccggcaggcggaggtgatcctgtattgtatcaacatttgttt
>BK3BA1_4_5051
attaagtagtgtacaagcacattcaggaccttcagttgatttagctatctttagtttacatttaactggtgcagcttctattttaggtgcaataaattttattacaactatttttaatatgagagcaccaggtatgagtatgcatcgattacctttatttgcttgggctgttttagttacatcttttttactagtattgtctttacctgtattcggaggagctattacaatgctactaacggatagaaattttaatacatctttttatgatccggcaggcggaggtgatcctgtattgtatcaacatttgttt
>BK3BA1_4_5188
attaagtagtgtacaagcacattcaggaccttcagttgatttagctatctttagcttacatttaaatggtgcagcttctattttaggtgcaataaattttattacaactatttttaatatgagagcaccaggtatgagtatgcatcgattacctttatttgcttgggctgttttagttacatcttttttactagtattgtctttacctgtattcggaggagctattacaatgctactaacggatagaaattttaatacatctttttatgacccggcaggcggaggtgatcctgtattgtatcaacat
>BK3BA1_4_5605
gttatcaagtgtacaagcacactcaggaccttcagtagacttagcaatttttagtttacatttagcaggtatttcttctttattaggttcaattaattttatttcaactatttataatatgagagctccaggtttaagttttcatagattacctttatttgtatgggcaattttagtaacagttttcttattattattaaccttacctgttttagcaggagcaattactatgcttttaactgatagaaatttaaatacttctttttatgatccttcaggaggaggagatcctgtattatatcaacatttattt
>BK3BA1_4_6421
attaagtagtgtacaagcacattcaggaccttcagttgatttagctatctttagcttacatttaaatggtgcagcttctattttaggtgcaattaattttattacaactatttttaatatgagagcaccaggtatgagtatgcatagattacctttatttgcttgggctgttttagttacatcttttttactagtattgtctttacctgtattcggaggagctattacaatgctactaacggatagaaattttaatacatctttttatgatccggcaggcggaggtgatcctgtattgtatcaacatttgttt
>BK3BA1_4_6507
attatcaagtgttcaagcacattctggaccttcagtagatttagctatttttagtttacatttatcaggtatatcttcattattaggtgctataaattttttatcaactatttataatatgagagcacctggattaagttttcatagattacctttatttgtttggtctatttttattactgcctttttattattattgacattacctgtattagcaggagctattacaatgttgttaactgatagaaatttaaatacatctttttatgatccttcaggtggaggtgatcctgtattatatcagcatttattt
>BK3BA1_5_225
attatcaagtgtacaagcacattcaggtccttctgtagatttagctatttttagtttacacttatctggtatttcatcattattaggtgctattaactttctttcaactatttataacatgagagctcctggattaagtttccatagattacctttatttgtttggtctgttttcattacagcatttttattattattaacattacctgtattagcaggagcaattactatgttattaactgatagaaatttaaatacttcattctacgatccatctggtggaggtgatcctgtattatatcaacatttattt
>BK3BA1_5_527
attatcaagtgtacaagcacattcaggtccttcagtagatttagctatttttagtttacatttatctggtatttcatcattattaggtgctattaattttctttcaactatttataatatgagagctcctggtttaagtttccatagattacctttattcgtttggtctgtttttattactgctttcttattattattaacattacctgtattagctggtgctattacaatgttattaactgatagaaacttaaatacttctttctatgatccatcaggtggaggtgatccagtattatatcaacatttattt
>BK3BA1_5_870
attatcaagtgttcaagcacattctggaccttcagtagatttagctatttttagtttacatttatcaggtatatcttcattattaggtgctataaattttttatcaactatttataatatgagagcacctggattaagttttcatagattacctttatttgtttggtctatttttattactgcttttttattattattgacattacctgtattagcaggagctattacaatgttgttaactgatagaaatttaaatacatctttttatgatccttcaggtggaggtgatcctgtattatatcagcatttattt
>BK3BA1_5_1200
attaagtagtgtacaagcacattcaggaccttcagttgatttagctatctttagcttacatttaaatggtgcagcttctattttaggtgcaataaattttattacaactatttttaatatgagagcaccaggtatgagtatgcatcgattacctttatttgcttgggctgttttagttacatcttttttattattattatctttacctgtttttgctggagcgattacaatgcttttaacagaccgaaattttaatactactttttatgatccatcagggggaggagaccctgttttatatcaacatttattt
>BK3BA1_5_2163
attaagtagtgtacaagcacattcaggaccttcagttgatttagctatctttagcttacatttaaatggtgcagcttctattttaggtgcaataaattttattacaactatttttaatatgagagcaccaggtatgagtatgcatcgattacctttatttgcttgggctgttttagttacatcttttttactagtattgtctttacctgtattcggaggagctattacaatgctactaacggatagaaattttaatacatctttttatgatccggcaggcggaggtgatcctgtattatatcaacatttattt
>BK3BA1_5_2185
attatcaagtgttcaagcacattctggaccttcagtagatttagctatttttagtttacatttatcaggtatatcttcattattaggtgctataaattttttatcaactatttataatatgagagcacctggattaagttttcatagattacctttatttgtttggtctatttttattactgcttttttattattattgacattacctgtattagcaggagctattacaatgttgttaactgatagaaatttaaatacatctttttatgatccttcaggtggaggtgatcctgtattatatcagcatttattc
>BK3BA1_5_2357
attatcaagtgttcaagcacattctggaccttcagtagatttagctatttttagtttacatttatcaggtatatcttcattattaggtgctataaattttttatcaactatttataatatgagagcacctggattaagttttcatagattacctttatttgtttggtctatttttattactgcttttttattattattgacattacctgtattagcaggagctattacaatgttgttaactgatagaaatttaaatacatctttttatgatccttcaggtggaggtgatcctgtattatatcagcatttatt
>BK3BA1_5_2690
gttatcaagtgttcaagcacattctggaccttcagtagatttagctatttttagtttacatttatcaggtatatcttcattattaggtgctataaattttttatcaactatttataatatgagagcacctggattaagttttcatagattacctttatttgtttggtctatttttattactgcttttttattattattgacattacctgtattagcaggagctattacaatgttgttaactgatagaaatttaaatacatctttttatgatccttcaggtggaggtgatcctgtattatatcagcatttattt
>BK3BA1_5_3147
attatcaagtgtacaagcacattcaggtccttcagtagatttagctatttttagtttacatttatctggtatttcatcattattaggtgctattaattttctttcaactatttataatatgagagctcctggtttaagtttccatagattacctttattcgtttggtctgtttttattactgctttcttattattattaacattacctgtattagctggtgctattacaatgttattaactgatagaaacttaaatacttctttctatgatccatcaggtggaggtgatccagtattatatcaacatttattc
>BK3BA1_5_4093
ttatcaagtgttcaagcacattctggaccttcagtagatttagctatttttagtttacatttatcaggtatatcttcattattaggtgctataaattttttatcaactatttataatatgagagcacctggattaagttttcatagattacctttatttgtttggtctatttttattactgcttttttattattattgacattacctgtattagcaggagctattacaatgttgttaactgatagaaatttaaatacatctttttatgatccttcaggtggaggtgatcctgtattatatcagcatttattt
>BK3BB1_1_233
attatctagtattcaaagtcattctggtggttctgtagatttagcaatttttagtttacatttagcaggtgtttcttctttattgggttctataaattttattactacaatattaaatatgagagcacctggtttaagtatgcataaattacctttatttgtttgggctgtgtttattactgttattttattattattaagtttacctgtattagctggtggtattacaatgttattaaccgatagaaattttaatacaactttttttgacccagcaggtggtggtgatcctatattatatcaacatttattt
>BK3BB1_1_329
tttatcaagtgtacaagcacattcaggtccttcagtagatttagctatttttagtttacatttatcaggtatttcttctttattaggagctataaattttctttcaactatttataatatgagagccccaggtttaagtttccatagattacctctattcgtatggtccgttttaattacagcttttttactattgttaacattacccgtattggctggagcaattacaatgttattaactgatagaaatttaaatacatctttctatgacccttctggagggggtgatccggtattatatcaacatttattt
>BK3BB1_1_593
attatcaagtgtacaagcacattcaggtccttcagtagatttagctatttttagtttacatttatctggtatttcatcattattaggtgctattaattttctttcaactatttataatatgagagctcctggtttaagtttccatagattacctttattcgtttggtctgtttttattactgctttcttattattattaacattacctgtattagctggtgctattacaatgttattaactgatagaaacttaaatacttctttctatgatccatcaggtggaggtgatccagtattatatcaacatttattt
>BK3BB1_1_923
attatcaagtgttcaagcacattctggaccttcagtagatttagctatttttagtttacatttatcaggtatatcttcattattaggtgctataaattttttatcaactatttataatatgagagcacctggattaagttttcatagattacctttatttgtttggtctatttttattactgcttttttattattattgacattacctgtattagcaggagctattacaatgttgttaactgatagaaatttaaatacatctttttatgatccttcaggtggaggtgatcctgtattatatcagcatttattt
>BK3BB1_1_963
attaagtagtgtacaagcacattcaggaccttcagttgatttagctatctttagcttacatttaaatggtgtagcttctattttaggtgcaataaattttattacaactatttttaatatgagagcaccaggtatgagtatgcatcgattacctttatttgcttgggctgttttagttacatcttttttactagtattgtctttacctgtattcggaggagctattacaatgctactaacggatagaaattttaatacatctttttatgatccggcaggcggaggtgatcctgtattgtatcaacat
>BK3BB1_1_1491
tttatcaagtgtacaagcacattcaggtccttcagtagatttagctatttttagtttacatttatcaggtatttcttctttattaggagctataaattttctttcaactatttataatatgagagccccaggtttaagtttccatagattacctctattcgtatggtccgttttaattacagcttttttactattgttaacattacccgtattggctggagcaattacaatgttattaactgatagaaatttaaatacatctttctatgacccttctggagggggtgatccggtattatatcaacatttattc
>BK3BB1_1_3841
tttatcaagtgtacaagcacattcaggtccttcagtagatttagctatttttagtttacatttatcaggtatttcttctttattaggagctataaattttctttcaactatttataatatgagagccccaggtttaagtttccatagattacctctattcgtatggtccgttttaattacagcttttttactattgttaacattacccgtattggctggagcaattacaatgttattaactgatagaaatttaaatacatctttctatgacccttctggagggggtgatccggtattatatcaacatttatt
>BK3BB1_1_4555
attatcaagtgttcaagcacattctggaccttcagtagatttagctatttttagtttacatttatcaggtatatcttcattattaggtgctataaattttttatcaactatttataatatgagagcacctggattaagttttcatagattacctttatttgtttggtctatttttattactgcttttttattattattgacattacctgtattagcaggagctattacgatgttgttaactgatagaaatttaaatacatctttttatgatccttcaggtggaggtgatcctgtattatatcagcatttattt
>BK3BB1_1_4566
attaagtagtgtacaagcacattcaggaccttcagttgatttagctatctttagcttacatttaaatggtgcagcttctattttaggtgcaataaattttattacaactatttttaatatgagagcaccaggtatgagtatgcatcgattacctttatttgcttgggctgttttagttacatcttttttactagtattgtctttacctgtattcggaggagctattacaatgctactaacggatagaaattttaatacatctttttatgatccggcaggcgggggtgatcctgtattgtatcaacatttattt
>BK3BB1_2_355
tttatcaagtgtacaagcacattcaggtccttcagtagatttagctatttttagtttacatttatcaggtatttcttctttattaggagctataaattttctttcaactatttataatatgagagccccaggtttaagtttccatagattacctctattcgtatggtccgttttaattacagcttttttactattgttaacattacccgtattggctggagcaattacaatgttattaactgatagaaatttaaatacatctttctatgacccttctggagggggtgatccggtattatatcaacatttattt
>BK3BB1_2_677
tttatctagcattatgtctcattctggaccttctgttgatttagctatttttagtttacatttagctggaatttcttctttattaggagctattaattttataagtactattttaaacatgagattacctggtatgacaatgcataaacttccattatttgtatggtctatttttattactgctattttattattattatctttacctgttttagctggtgctataactatgttattaacagatagaaattttaatacaactttttttgatcctgctggaggaggtgatcctattttatatcaacatttattt
>BK3BB1_2_1017
attatcaagtgttcaagcacattctggaccttcagtagatttagctatttttagtttacatttatcaggtatatcttcattattaggtgctataaattttttatcaactatttataatatgagagcacctggattaagttttcatagattacctttatttgtttggtctatttttattactgcttttttattattattgacattacctgtattagcaggagctattacaatgttgttaactgatagaaatttaaatacatctttttatgatccttcaggtggaggtgatcctgtattatatcagcatttattt
>BK3BB1_2_1656
attaagtagtgtacaagcacattcaggaccttcagttgatttagctatctttagcttacatttaaatggtgcagcttctattttaggtgcaataaattttattacaactatttttaatatgagagcaccaggtatgagtatgcatcgattacctttatttgcttgggctgttttagttacatcttttttactagtattgtctttacctgtattcggaggagctattacaatgctactaacggatagaaattttaatacatctttttatgatcctgctggtggtggtgatcctgtattgtatcaacatttgttt
>BK3BB1_2_1729
tttatcaagtgtacaagcacattcaggtccttcagtagatttagctatttttagtttacatttatcaggtatttcttctttattaggagctataaattttctttcaactatttataatatgagagccccaggtttaagtttccatagattacctctattcgtatggtccgttttaattacagcttttttactattgttaacattacccgtattggctggagcaattacaatgttattaactgatagaaatttaaatacatctttctatgacccttctggagggggtgatccggtattatatcaacatttattc
>BK3BB1_2_1755
attatcatctataggatttcattcaggtgcttccgtagatttagcaatctttagtttacatttagcaggtatttcttcattattaggtgctatgaattttattactacaatattaaatatgcgagcacctttattaactatgaataaattacctttatttgtatggtctgttttaattactgctgtattattattattatctttacctgtattagcaggtggaataactatgttattaactgatcgtaatttaaatacatcattttttgatccagcaggaggaggagatcctattttatatcaacatttattc
>BK3BB1_2_3036
attaagtagtgtacaagcacattcaggaccttcagttgatttagctatctttagcttacatttaaatggtgcagcttctattttaggtgcaataaattttattacaactatttttaatatgagagcaccaggtatgagtatgcatcgattacctttatttgcttgggctgttttagttacatcttttttactagtattgtctttacctgtattcggaggagctattactatgctactgacggatagaaattttaatacatctttttatgatccggcaggcggaggtgatcctgtattgtatcaacatttgttt
>BK3BB1_2_4386
attatcaagtgtacaagcacattcaggtccttcagtagatttagctatttttagtttacatttatctggtatttcatcattattaggtgctattaattttctttcaactatttataatatgagagctcctggtttaagtttccatagattacctttattcgtttggtctgtttttattactgctttcttattattattaacattacctgtattagctggtgctattacaatgttattaactgatagaaacttaaatacttctttctatgatccatcaggtggaggtgatccagtattatatcaacatttattc
>BK3BB1_2_4392
attaagtagtgtacaagcacattcaggaccttcagttgatttagctatctttagcttacatttaaatggtgcagcttctattttaggtgcaataaattttattacaactatttttaatatgagagcaccaggtatgagtatgcatcgattacctttatttgcttgggctgttttagttacatcttttttactagtattgtctttaccagtgtttggtggagctattaccatgttattaactgatagaaactttaatacttctttttatgatcctgccggtggtggtgatcccgtgttgtatcaacatttattt
>BK3BB1_2_4694
tttatctgcagcacaagcacattcagggccttctgtagatttagctatttttagtttacatatttctggactttcttctgtattaggatctattaattttattgtgactatttttaatatgagagcaccaggtatgagtatgcatcgattacctttatttgcttgggctgttttagttacatcttttttactagtattgtctttacctgtattcggaggagctattacaatgctactaacggatagaaattttaatacatctttttatgatccggcaggcggaggtgatcctgtattgtatcaacatttgttt
>BK3BB1_2_5379
attatcaagtgttcaagcacactctggaccttcagtagatttagctatttttagtttacatttagcaggtatttcttctttattaggttcaattaattttatttcaactatttataacatgagagctccaggtttaagttttcatagattacctttatttgtttgggctattttagtaacagtttttttattattattaactttacctgtattagctggggcaattactatgttattaactgatagaaatttaaatacatctttttatgacccttctggaggaggtgatccagttttatatcaacatttattc
>BK3BB1_3_368
tttatcaagtgtacaagcacattcaggtccttcagtagatttagctatttttagtttacatttatcaggtatttcttctttattaggagctataaattttctttcaactatttataatatgagagccccaggtttaagtttccatagattacctctattcgtatggtccgttttaattacagcttttttactattgttaacattacccgtattggctggagcaattacaatgttattaactgatagaaatttaaatacatctttctatgacccttctggagggggtgatccggtattatatcaacatttattt
>BK3BB1_3_606
gttatcaagtgtacaagcacattcaggtccttcagtagatttagctatttttagtttacatttatctggtatttcatcattattaggtgctattaattttctttcaactatttataatatgagagctcctggtttaagtttccatagattacctttattcgtttggtctgtttttattactgctttcttattattattaacattacctgtattagctggtgctattacaatgttattaactgatagaaacttaaatacttctttctatgatccatcaggtggaggtgatccagtattatatcaacatttattt
>BK3BB1_3_690
attatcaagtgtacaagcacattcaggtccttcagtagatttagctatttttagtttacatttatctggtatttcatcattattaggtgctattaattttctttcaactatttataatatgagagctcctggtttaagtttccatagattacctttattcgtttggtctgtttttattactgctttcttattattattaacattacctgtattagctggtgctattacaatgttattaactgatagaaacttaaatacttctttctatgatccatcaggtggaggtgatccagtattatatcaacatttattt
>BK3BB1_3_914
tttagcaagtgcacaagcacattcagggccatcagtagatttagcaatttttagtttacatttagctggtgcttcttcaattttaggtgcaattaattttattgtaactatttttaatatgagagcccctggtatgtttatgcataaaattccattatttgtatgagctgttctaattacagcttttcttttattattatcattacctgtatttgctggagcaattactatgttgttaactgataggaattttaatacatctttttatgatcctgctggtggtggtgatcctgtgttatatcaacatttattt
>BK3BB1_3_1104
tttatcaagtgtacaagcacactcaggaccttcagtagatttagctatttttagtttacatttatcaggtatttcatctttattaggtgctattaactttctttcaactatttataatatgagagctccaggtttaagcttccatagattacctttatttgtttgggctatttttattacagctttcttattagttttaactttacctgttttagctggagctattacaatgttattaacagatagaaacttaaatacatctttttatgatccttcaggtggaggtgatcctgttttatatcaacatttattt
>BK3BB1_3_1288
attatcaagtgttcaagcacactctggaccttcagtagatttagctatttttagtttacatttagcaggtatttcttctttattaggttcaattaattttatttcaactatttataacatgagagctccaggtttaagttttcatagattacctttatttgtttgggctattttagtaacagtttttttattattattaactttacctgtattagctggggcaattactatgttattaactgatagaaatttaaatacatctttttatgacccttctggaggaggtgatccagttttatatcaacatttattt
>BK3BB1_3_1741
attaagtagtgtacaagcacattcaggaccttcagttgatttagctatctttagcttacatttaaatggtgcagcttctattttaggtgcaataaattttattacaactatttttaatatgagagcaccaggtatgagtatgcatcgattacctttatttgcttgggctgttttagttacatcttttttattattattatctttacctgtttttgctggagcgattacaatgcttttaacagaccgaaattttaatactactttttatgatccatcagggggaggagaccctgttttatatcaacatttattt
>BK3BB1_3_2194
tttatcaagtgtacaagcacattcaggtccttcagtagatttagctatttttagtttacatttatcaggtatttcttctttattaggagctataaattttctttcaactatttataatatgagagccccaggtttaagtttccatagattacctctattcgtatggtccgttttaattacagcttttttactattgttaacattacccgtattggctggagcaattacaatgttattaactgatagaaatttaaatacatctttctatgacccttctggagggggtgatccggtattatatcaacatttattc
>BK3BB1_3_2605
attaagtagtgtacaagcacattcaggaccttcagttgatttagctatctttagcttacatttaaatggtgcagcttctattttaggtgcaataaattttattacaactatttttaatatgagagcaccaggtatgagtatgcatcgattacctttattcgcttgggctgttttagttacatcttttttactagtattgtctttacctgtattcggaggagctattacaatgctactaacggatagaaattttaatacatctttttatgatccggcaggcggaggtgatcctgtattgtatcaacatttattt
>BK3BB1_3_3352
ttatcaagtgtacaagcacattcaggtccttcagtagatttagctatttttagtttacatttatcaggtatttcttctttattaggagctataaattttctttcaactatttataatatgagagccccaggtttaagtttccatagattacctctattcgtatggtccgttttaattacagcttttttactattgttaacattacccgtattggctggagcaattacaatgttattaactgatagaaatttaaatacatctttctatgacccttctggagggggtgatccggtattatatcaacatttattt
>BK3BB1_3_3727
attaagtagtgtacaagcacattcaggaccttcagttgatttagctatctttagcttacatttaaatggtgcagcttctattttaggtgcaataaattttattacaactatttttaatatgagagcaccaggtatgagtatgcatcgattacctttatttgcttgggctgttttagttacatcttttttactagtattgtctttacctgtattcggaggagctattacaatgctactaacggatagaaattttaatacatctttttatgatccggcaggcggaggtgatcctgtattatatcaacatttattt
>BK3BB1_3_3923
tttatctgcagcacaagcacattcagggccttctgtagatttagctatttttagtttacatatttctggactttcttctgtattaggatctattaattttattacaactatttttaatatgagagcaccaggtatgagtatgcatcgattacctttatttgcttgggctgttttagttacatcttttttactagtattgtctttacctgtattcggaggagctattacaatgctactaacggatagaaattttaatacatctttttatgatccggcaggcggaggtgatcctgtattgtatcaacatttgttt
>BK3BB1_3_5890
attaagtagtgtacaagcacattcaggaccttcagttgatttagctatctttagcttacatttaaatggtgcagcttctattttaggtgcaataaattttattacaactatttttaatatgagagcaccaggtatgagtatgcatcgattacctttatttgcttgggctgttttagttacatcttttttactagtattgtctttacctgtattcggaggtgctattacaatgctactaacggatagaaattttaatacatctttttatgatcctgcaggcggaggtgatcctgtattgtatcaacatttgttt
>BK3BB1_3_5907
attatcaagtgtacaagcacattcaggtccttcagtagatttagctatttttagtttacatttatctggtatttcatcattattaggtgctattaattttctttcaactatttataatatgagagctcctggtttaagtttccatagattacctttattcgtttggtctgtttttattactgctttcttattattattaacattacctgtattagctggtgctattacaatgttattaactgatagaaacttaaatacttctttctatgatccatcaggtggaggtgatccagtattatatcaacatttatt
>BK3BB1_3_6113
attatcaagtgtacaagcacattcaggtccttcagtagatttagctatttttagtttacatttatctggtatttcatcattattaggtgctattaattttctttcaactatttataatatgagagctcctggtttaagtttccatagattacctttattcgtttggtctgtttttattactgctttcttattattattaacattacctgtattagctggtgctattacaatgttattaactgatagaaacttaaatacttctttctatgatccatcaggtggaggtgatccagtattatatcaacatttattc
>BK3BB1_3_6119
ctttatcaagtgtacaagcacattcaggtccttcagtagatttagctatttttagtttacatttatcaggtatttcttctttattaggagctataaattttctttcaactatttataatatgagagccccaggtttaagtttccatagattacctctattcgtatggtccgttttaattacagcttttttactattgttaacattacccgtattggctggagcaattacaatgttattaactgatagaaatttaaatacatctttctatgacccttctggagggggtgatccggtattatatcaacatttattt
>BK3BB1_3_6995
tttatcaagtgtacaagcacattcaggtccttcagtagatttagctatttttagtttacatttatcaggtatttcttctttattaggagctataaattttctttcaactatttataatatgagagccccaggtttaagtttccatagattacctctattcgtatggtccgttttaattacagctttttactattgttaacattacccgtattggctggagcaattacaatgttattaactgatagaaatttaaatacatctttctatgacccttctggagggggtgatccggtattatatcaacatttattt
>BK3BB1_3_7017
attaagtagtgtacaagcacattcaggaccttcagttgatttagctatctttagcttacatttaaatggtgcagcttctattttaggtgcaataaattttattacaactatttttaatatgagagcaccaggtatgagtattcatcgattacctttatttgcttggtctgttttagttacatcttttttactagtattgtctttacctgtattcggaggagctattacaatgctactaacggatagaaattttaatacatctttttatgatccggcaggcggaggtgatcctgtattgtatcaacatttgttt
>BK3BB1_3_7136
tttatcaagtgtacaagcacattcaggtccttcagtagatttagctatttttagtttacatttatcaggtatttcttctttattaggagctataaattttctttcaactatttataatatgagagccccaggtttaagtttccatagattacctctattcgtatgttccgttttaattacagcttttttactattgttaacattacccgtattggctggagcaattacaatgttattaactgatagaaatttaaatacatctttctatgacccttctggagggggtgatccggtattatatcaacatttattt
>BK3BB1_3_7177
tttatcaagtgtacaagcacattcaggtccttcagtagatttagctatttttagtttacatttatcaggtatttcttctttattaggagctataaattttctttcaactatttataatatgagagccccaggtttaagtttccatagattacctctattcgtatggtccgttttaattacagcttttttactattgttaacattacccgtattggctggagcaattacaatgttattaactgatagaaatttaaatacatctttctatgacccttctggagggggtgatccggtattatatcaacatttatt
>BK3BB1_3_7280
tttatcaagcgtacaagcacattcaggtccttcagtagatttagctatttttagtttacatttatcaggtatttcttctttattaggagctataaattttctttcaactatttataatatgagagccccaggtttaagtttccatagattacctctattcgtatggtccgttttaattacagcttttttactattgttaacattacccgtattggctggagcaattacaatgttattaactgatagaaatttaaatacatctttctatgacccttctggagggggtgatccggtattatatcaacatttattt
>BK3BB1_3_7789
tttagcaagtgcacaagcacattcagggccatcagtagatttagcaatttttagtttacatttagctggtgcttcttcaattttaggtgcaattaattttattgtaactatttttaatatgagagcccctggtatgtttatgcataaaattccattatttgtatgagctgttctaattacagcttttcttttattattatcattacctgtatttgctggagcaattactatgttgttaactgataggaattttaatacatctttttatgatcctgctggtggtggtgatcctgtgttatatcaacatttatt
>BK3BB1_3_8277
attaagtagtgtacaagcacattcaggaccttcagttgatttagctatctttagcttacatttaaatggtgcagcttctattttaggtgcaataaattttattacaactatttttaatatgagagcaccaggtatgagtatgcatcgattacctttatttgcttgggctgttttagttacatcttttttactagtattgtctttacctgtattcggaggagctattacaatgctactaacggatagaaattttaatacatctttttatgatccatcagggggaggagaccctgttttatatcaacatttattt
>BK3BB1_4_246
attatctagtattcaaagtcattctggtggttctgtagatttagcaatttttagtttacatttagcaggtgtttcttctttattgggttctataaattttattactacaatattaaatatgagagcacctggtttaagtatgcataaattacctttatttgtttgggctgtgtttattactgttattttattattattaagtttacctgtattagctggtggtattacaatgttattaaccgatagaaattttaatacaactttttttgacccagcaggtggtggtgatcctatattatatcaacatttattt
>BK3BB1_4_340
tttatcaagtgtacaagcacattcaggtccttcagtagatttagctatttttagtttacatttatcaggtatttcttctttattaggagctataaattttctttcaactatttataatatgagagccccaggtttaagtttccatagattacctctattcgtatggtccgttttaattacagcttttttactattgttaacattacccgtattggctggagcaattacaatgttattaactgatagaaatttaaatacatctttctatgacccttctggagggggtgatccggtattatatcaacatttattt
>BK3BB1_4_546
gttatcaagtgtacaagcacattcaggtccttcagtagatttagctatttttagtttacatttatctggtatttcatcattattaggtgctattaattttctttcaactatttataatatgagagctcctggtttaagtttccatagattacctttattcgtttggtctgtttttattactgctttcttattattattaacattacctgtattagctggtgctattacaatgttattaactgatagaaacttaaatacttctttctatgatccatcaggtggaggtgatccagtattatatcaacatttattt
>BK3BB1_4_620
attatcaagtgtacaagcacattcaggtccttcagtagatttagctatttttagtttacatttatctggtatttcatcattattaggtgctattaattttctttcaactatttataatatgagagctcctggtttaagtttccatagattacctttattcgtttggtctgtttttattactgctttcttattattattaacattacctgtattagctggtgctattacaatgttattaactgatagaaacttaaatacttctttctatgatccatcaggtggaggtgatccagtattatatcaacatttattt
>BK3BB1_4_1073
attatcaagtgttcaagcacactctggaccttcagtagatttagctatttttagtttacatttagcaggtatttcttctttattaggttcaattaattttatttcaactatttataacatgagagctccaggtttaagttttcatagattacctttatttgtttgggctattttagtaacagtttttttattattattaactttacctgtattagctggggcaattactatgttattaactgatagaaatttaaatacatctttttatgacccttctggaggaggtgatccagttttatatcaacatttattt
>BK3BB1_4_1706
attaagtagtgtacaagcacattcaggaccttcagttgatttagctatctttagcttacatttaaatggtgcagcttctattttaggtgcaataaattttattacaactatttttaatatgagagcaccaggtatgagtatgcatcgattacctttatttgcttgggctgttttagttacatcttttttactagtattgtctttacctgtattcggaggagctattacaatgctactaacggatagaaattttaatacatctttttatgatcctgctggtggtggtgatcctgtattgtatcaacatttgttt
>BK3BB1_4_1818
attaagtagtgtacaagcacattcaggaccttcagttgatttagctatctttagcttacatttaactggtgcagcttctattttaggtgcaataaattttattacaactatttttaatatgagagcaccaggtatgagtatgcatcgattacctttatttgtttgggctgttttagttacatcttttttactagtattgtctttacctgtattcggaggagctattacaatgctactaacggatagaaattttaatacatctttttatgatccggcaggcggaggtgatcctgtattgtatcaacatttgttt
>BK3BB1_4_2959
attaagtagtgtacaagcacattcaggaccttcagttgatttagctatctttagcttacatttaaatggtgcagcttctattttaggtgcaataaattttattacaactatttttaatatgagagcaccaggtatgagtatgcatcgattacctttatttgcttgggctgttttagttacatcttttttactagtattgtctttacctgtattcggaggagctattacaatgctactaacggatagaaattttaatacatctttttatgatccggcaggcggaggtgatcctgtattatatcaacatttattt
>BK3BB1_4_3124
tttatctgcagcacaagcacattcagggccttctgtagatttagctatttttagtttacatatttctggactttcttctgtattaggatctattaattttattacaactatttttaatatgagagcaccaggtatgagtatgcatcgattacctttatttgcttgggctgttttagttacatcttttttactagtattgtctttacctgtattcggaggagctattacaatgctactaacggatagaaattttaatacatctttttatgatccggcaggcggaggtgatcctgtattgtatcaacatttgttt
>BK3BB1_4_3271
attaagtagtgtacaagcacattcaggaccttcagttgatttagctatctttagcttacatttaaatggtgcagcttctattttaggtgcaataaattttattacaactatttttaatatgagagcaccaggtatgagtatgcatcgattacctttatttgcttgggctgttttagttacttcttttttattattattatctttacctgtttttgctggagcgattacaatgcttttaacagaccgaaattttaatactactttttatgatccatcagggggaggagaccctgttttatatcaacatttattt
>BK3BB1_4_3871
attaagtagtgtacaagcacattcaggaccttcagttgatttagctatctttagcttacatttaaatggtgcagcttctattttaggtgcaataaattttattacaactatttttaatatgagagcaccaggtatgagtatgcatcgattacctttatttgcttgggctgttttagttacatcttttctactagtattgtctttacctgtattcggaggagctattacaatgctactaacggatagaaattttaatacatctttttatgatccggcaggcggaggtgatcctgtattgtatcaacat
>BK3BB1_4_4100
attaagtagtgtacaagcacattcaggaccttcagttgatttagctatctttagcttacatttaactggtgcagcttctattttaggtgcaataaattttattacaactatttttaatatgagagcaccaggtatgagtatgcatcgattacctttatttgcttgggctgttttagttacatcttttttactattattgtctttacctgtattcggaggagctattacaatgctactaacggatagaaattttaatacatctttttatgatccggcaggcggaggtgatcctgtattgtatcaacatttgttt
>BK3BB1_4_4542
attatcaagtgtacaagcacattcaggtccttcagtagatttagctatttttagtttacatttatctggtatttcatcattattaggtgctattaattttctttcaactatttataatatgagagctcctggtttaagtttccatagattacctttattcgtttggtctgtttttattactgctttcttattattattaacattacctgtattagctggtgctattacaatgttattaactgatagaaacttaaatacttctttctatgatccatcaggtggaggtgatccagtattatatcaacatttatt
>BK3BB1_4_4711
ctttatcaagtgtacaagcacattcaggtccttcagtagatttagctatttttagtttacatttatcaggtatttcttctttattaggagctataaattttctttcaactatttataatatgagagccccaggtttaagtttccatagattacctctattcgtatggtccgttttaattacagcttttttactattgttaacattacccgtattggctggagcaattacaatgttattaactgatagaaatttaaatacatctttctatgacccttctggagggggtgatccggtattatatcaacatttattt
>BK3BB1_4_4716
attaagtagtgtacaagcacattcaggaccttcagttgatttagctatctttagcttacatttaaatggtgcagcttctattttaggtgcaataaattttattacaactatttttaatatgagagcaccaggtatgagtatgcatcgattacctttatttgcttgggctgttttagttacatcttttttactagtattgtctttaccagtgtttggtggagctattaccatgttattaactgatagaaactttaatacttctttttatgatcctgccggtggtggtgatcccgtgttgtatcaacatttattt
>BK3BB1_4_5059
tttatctgcagcacaagcacattcagggccttctgtagatttagctatttttagtttacatatttctggactttcttctgtattaggatctattaattttattgtgactatttttaatatgagagcaccaggtatgagtatgcatcgattacctttatttgcttgggctgttttagttacatcttttttactagtattgtctttacctgtattcggaggagctattacaatgctactaacggatagaaattttaatacatctttttatgatccggcaggcggaggtgatcctgtattgtatcaacatttgttt
>BK3BB1_4_5481
tttatcaagtgtacaagcacattcaggtccttcagtagatttagctatttttagtttacatttatcaggtatttcttctttattaggagctataaattttctttcaactatttataatatgagagccccaggtttaagtttccatagattacctctattcgtatgttccgttttaattacagcttttttactattgttaacattacccgtattggctggagcaattacaatgttattaactgatagaaatttaaatacatctttctatgacccttctggagggggtgatccggtattatatcaacatttattt
>BK3BB1_4_5523
tttatcaagtgtacaagcacattcaggtccttcagtagatttagctatttttagtttacatttatcaggtatttcttctttattaggagctataaattttctttcaactatttataatatgagagccccaggtttaagtttccatagattacctctattcgtatggtccgttttaattacagcttttttactattgttaacattacccgtattggctggagcaattacaatgttattaactgatagaaatttaaatacatctttctatgacccttctggagggggtgatccggtattatatcaacatttatt
>BK3BB1_4_6336
attaagtagtgtacaagcacattcaggaccttcagttgatttagctatctttagcttacatttaaatggtgcagcttctattttaggtgcaataaattttattacaactatttttaatatgagagcaccaggtatgagtatgcatcgattacctttatttgcttgggctgttttagttacatcttttttactagtattgtctttacctgtattcggaggagctattacaatgctactaacggatagaaattttaatacatctttttatgatccatcagggggaggagaccctgttttatatcaacatttattt
>BK3BB1_4_6566
attaagtagtgtacaagcacattcaggaccttcagttgatttagctatctttagcttacatttaaatggtgcagcttctattttaggtgcaataaattttattacaactatttttaatatgagagcaccaggtatgagtatgcatcgattacctttatttgcttgggctgttttagttacatcttttttgttattattgtctttaccagtgtttggtggagctattaccatgttattaactgatagaaactttaatacttctttttatgatcctgccggtggtggtgatcccgtgttgtatcaacatttattt
>BK3BB1_4_6709
tttatcaagtgtacaagcacattcaggtccttcagtagatttagctatttttagtttacatttatcaggtatttcttctttattaggagctataaattttctttcaactatttataatatgagagccccaggtttaagtttccatagattacctctattcgtatggtccgttttaattacagcttttttactattgttaacattacccgtattggctggagcaattacaatgttattaactgatagaaatttaaatacatctttctatgacccttctggagggggtgatccggtattataccaacatttattt
>BK3BB1_5_351
tttatcaagtgtacaagcacattcaggtccttcagtagatttagctatttttagtttacatttatcaggtatttcttctttattaggagctataaattttctttcaactatttataatatgagagccccaggtttaagtttccatagattacctctattcgtatggtccgttttaattacagcttttttactattgttaacattacccgtattggctggagcaattacaatgttattaactgatagaaatttaaatacatctttctatgacccttctggagggggtgatccggtattatatcaacatttattt
>BK3BB1_5_677
attatcaagtgtacaagcacattcaggtccttcagtagatttagctatttttagtttacatttatctggtatttcatcattattaggtgctattaattttctttcaactatttataatatgagagctcctggtttaagtttccatagattacctttattcgtttggtctgtttttattactgctttcttattattattaacattacctgtattagctggtgctattacaatgttattaactgatagaaacttaaatacttctttctatgatccatcaggtggaggtgatccagtattatatcaacatttattt
>BK3BB1_5_762
ttatcatctataggatttcattcaggtgcttccgtagatttagcaatctttagtttacatttagcaggtatttcttcattattaggtgctatgaattttattactacaatattaaatatgcgagcacctttattaactatgaataaattacctttatttgtatggtctgttttaattactgctgtattattattattatctttacctgtattagcaggtggaataactatgttattaactgatcgtaatttaaatacatcattttttgatccagcaggaggaggagatcctattttatatcaacatttattt
>BK3BB1_5_3342
attaagtagtgtacaagcacattcaggaccttcagttgatttagctatctttagcttacatttaaatggtgcagcttctattttaggtgcaataaattttattacaactatttttaatatgagagcaccaggtatgagtatgcatcgattacctttatttgcttgggctgttttagttacatcttttttactagtattgtctttacctgtattcggaggagctattacaatgctactaacggatagaaattttaatacatctttttatgatccggcaggcggaggtgatcctgtattatatcaacatttattt
>BK3BB1_5_4419
attaagtagtgtacaagcacattcaggaccttcagttgatttagctatctttagcttacatttaaatggtgcagcttctattttaggtgcaataaattttattacaactatttttaatatgagagcaccaggtatgagtatgcatcgattacctttatttgcttgggctgttttagttacatcttttctactagtattgtctttacctgtattcggaggagctattacaatgctactaacggatagaaattttaatacatctttttatgatccggcaggcggaggtgatcctgtattgtatcaacat
>BK3BB1_5_4708
attaagtagtgtacaagcacattcaggaccttcagttgatttagctatctttagcttacatttaactggtgcagcttctattttaggtgcaataaattttattacaactatttttaatatgagagcaccaggtatgagtatgcatcgattacctttatttgcttgggctgttttagttacatcttttttactattattgtctttacctgtattcggaggagctattacaatgctactaacggatagaaattttaatacatctttttatgatccggcaggcggaggtgatcctgtattgtatcaacatttgttt
>BK3BB1_5_5198
attatcaagtgtacaagcacattcaggtccttcagtagatttagctatttttagtttacatttatctggtatttcatcattattaggtgctattaattttctttcaactatttataatatgagagctcctggtttaagtttccatagattacctttattcgtttggtctgtttttattactgctttcttattattattaacattacctgtattagctggtgctattacaatgttattaactgatagaaacttaaatacttctttctatgatccatcaggtggaggtgatccagtattatatcaacatttatt
>BK3BB1_5_5509
attaagtagtgtacaagcacattcaggaccttcagttgatttagctatctttagcttacatttaaatggtgcagcttctattttaggtgctattaattttattacaactatttttaatatgagagcaccaggtatgagtatgcatcgattacctttatttgcttgggctgttttagttacatcttttttactagtattgtctttacctgtattcggaggagctattacaatgctactaacggatagaaattttaatacatctttttatgatccggcaggcggaggtgatcctgtattgtatcaacatttgttt
>BK3BB1_5_6282
tttatcaagtgtacaagcacattcaggtccttcagtagatttagctatttttagtttacatttatcaggtatttcttctttattaggagctataaattttctttcaactatttataatatgagagccccaggtttaagtttccatagattacctctattcgtatggtccgttttaattacagcttttttactattgttaacattacccgtattggctggagcaattacaatgttattaactgatagaaatttaaatacatctttctatgacccttctggagggggtgatccggtattatatcaacatttatt
>BK3BB1_5_6494
tttatcaagtgtacaagcacattcaggtccttcagtagatttagctatttttagtttacatttatcaggtatttcttctttattaggagctataaattttctttcaactatttataatatgagagccccaggtttaagtttccatagattacctctattcgtatggtccgttttaattacagcttttttactattgttaacattacccgtattggctggagcaattacaatgttattaactgatagaaatttaaatacatctttctatgacccttctggagggggtgatccggtattatatcaacacttattt
>BK3BB1_5_7338
attaagtagtgtacaagcacattcaggaccttcagttgatttagctatctttagcttacatttaactggtgcagcttctattttaggtgcaataaattttattacaactatttttaatatgagagcaccaggtatgagtatgcatcgattacctttatttgcttgggctgttttagttacatcttttttactagtattgtctttacctgtattcggaggagctattacaatgctactaacggatagaaattttaatacatctttttatgatccggcaggcggaggtgatcctgtattgtatcaacat
>BK3BB1_5_7610
attaagtagtgtacaagcacattcaggaccttcagttgatttagctatctttagcttacatttaaatggtgcagcttctattttaggtgcaataaattttattacaactatttttaatatgagagcaccaggtatgagtatgcatcgattacctttatttgcttgggctgttttagttacatcttttttactagtattgtctttacctgtattcggaggagctattacaatgctactaacggatagaaattttaatacatctttttatgatccttcaggcggaggtgatcctgtattgtatcaacatttgttt
>BK3BB1_5_7686
ttatcaagtattcaagcacactcaggtgcttctgttgatttagctatttttagtttacatttagcaggtatttcttcaattttaggtgctgttaactttattacaactattttaaacatgcgacctgaaggtatgagcatgcatttattacctttatttgtatgggctgttttaattactgcagttttattattattatcattaccagtattagcaggggctattacaatgttattaactgatcgaaactttaacacaactttttttgatcctgctggtggaggtgatccagtattataccaacatttattt
>BK3BB1_5_8095
tttatcaagtgtacaagcacattcaggtccttcagtagatttagctatttttagtttacatttatcaggtatttcttccttattaggagctataaattttctttcaactatttataatatgagagccccaggtttaagtttccatagattacctctattcgtatggtccgttttaattacagcttttttactattgttaacattacccgtattggctggagcaattacaatgttattaactgatagaaatttaaatacatctttctatgacccttctggagggggtgatccggtattatatcaacatttattt
>BK3BC1_1_250
attatctagtattcaaagtcattctggtggttctgtagatttagcaatttttagtttacatttagcaggtgtttcttctttattgggttctataaattttattactacaatattaaatatgagagcacctggtttaagtatgcataaattacctttatttgtttgggctgtgtttattactgttattttattattattaagtttacctgtattagctggtggtattacaatgttattaaccgatagaaattttaatacaactttttttgacccagcaggtggtggtgatcctatattatatcaacatttattt
>BK3BC1_1_260
attatcaagtgtacaagcacattcaggtccttctgtagatttagctatttttagtttacacttatctggtatttcatcattattaggtgctattaactttctttcaactatttataacatgagagctcctggattaagtttccatagattacctttatttgtttggtctgttttcattacagcatttttattattattaacattacctgtattagcaggagcaattactatgttattaactgatagaaatttaaatacttcattctacgatccatctggtggaggtgatcctgtattatatcaacatttattt
>BK3BC1_1_664
attatcaagtgtacaagcacattcaggtccttcagtagatttagctatttttagtttacatttatctggtatttcatcattattaggtgctattaattttctttcaactatttataatatgagagctcctggtttaagtttccatagattacctttattcgtttggtctgtttttattactgctttcttattattattaacattacctgtattagctggtgctattacaatgttattaactgatagaaacttaaatacttctttctatgatccatcaggtggaggtgatccagtattatatcaacatttattt
>BK3BC1_1_1079
attatcaagtgtacaagcacactctggtccttcagtagatttagctatttttagtttacacttatctggtatttcatcattattaggtgctattaattttctttcaactatttataatatgagagctcctggtttaagtttccatagattacctttattcgtttggtctgtatttattactgctttcttattactattaacattacctgtattagctggtgctattacaatgttattaacagatagaaacttaaatacttctttctatgatccatcaggtggaggtgatcctgtattataccaacatttattt
>BK3BC1_1_1644
attaagtagtgtacaagcacattcaggaccttcagttgatttagctatctttagcttacatttaaatggtgcagcttctattttaggtgcaataaattttattacaactatttttaatatgagagcaccaggtatgagtatgcatcgattacctttatttgcttgggctgttttagttacatcttttttattattattatctttacctgtttttgctggagcgattacaatgcttttaacagaccgaaattttaatactactttttatgatccatcagggggaggagaccctgttttatatcaacatttattt
>BK3BC1_1_1650
attatcaagtgtacaagcacattcaggtccttctgtagatttagcaatttttagtttacatttagcgggagcttcttctattcttggagcaattaattttattgtaactattttaaatatgagatgtcctggaatgtttatgcataaaatacctttatatgtatgatctgtttttataacagcaattttattattattatctttacctgtattagcaggagcaattacaatgttattaacagatagaaattttaatacaagtttttttgatcctgcgggtggtggagatcctgtattatatcaacatttattt
>BK3BC1_1_1659
tttatcaagtgttcaagcacactcaggaccttcagtagatttagctatttttagtttacatttatctggtatttcatcattattaggtgctattaatttcttatcaacaatttataatatgagagctcctggtttaagtttccacagattacctttattcgtatggtcagtatttattacagctttcttattattattaacattaccagtattagcaggtgctattactatgttattaactgatagaaacttaaatacttctttctatgatccttcaggtggaggtgacccagttttatatcaacatttattt
>BK3BC1_1_2063
attatcatctataggatttcattcaggtgcttccgtagatttagcaatctttagtttacatttagcaggtatttcttcattattaggtgctatgaattttattactacaatattaaatatgcgagcacctttattaactatgaataaattacctttatttgtatggtctgttttaattactgctgtattattattattatctttacctgtattagcaggtggaataactatgttattaactgatcgtaatttaaatacatcattttttgatccagcaggaggaggagatcctattttatatcaacatttattc
>BK3BC1_1_2337
attaagtagtgtacaagcacattcaggaccttcagttgatttagctatctttagcttacatttaactggtgcagcttctattttaggtgcaataaattttattacaactatttttaatatgagagcaccaggtatgagtatgcatagattacctttatttgcttgggctgttttagttacatcttttttactagtattgtctttacctgtattcggaggagctattacaatgctactaacggatagaaattttaatacatctttttatgatccggcaggcggaggtgatcctgtattgtatcaacatttgttt
>BK3BC1_1_2373
attatcaagtgtacaagcacattcaggtccttctgtagatttagctatttttagtttacacttatctggtatttcatcattattaggtgctattaactttctttcaactatttataacatgagagctcctggattaagtttccatagattacctttatttgtttggtctgttttcattacagcatttttattattattaacattacctgtattagcaggagcaattactatgttattaactgatagaaatttaaatacttcattctacgatccatctggtggaggtgatcctgtattatatcaacatttattc
>BK3BC1_1_3094
attatcaagtattcaaggacattcaggaccttctgtagatttagctatttttagtttacacttatcaggagcttcttcaattttaggagcggttaatttcattactactattttaaatatgagaatgcctggtatgtatatgcacagattacctttatttgtatgggcagttttaattacagctgttttattattactatctttacctgtatttgctggagctattactatgttattaactgatcgaaattttaatactagtttttatgatcctgctggaggaggagatcctgtattatatcaacatttattt
>BK3BC1_1_3116
attaagtagtgtacaagcacattcaggaccttcagttgatttagctatctttagcttacatttaaatggtgcagcttctattttaggtgcaataaattttattacaactatttttaatatgagagcaccaggtatgagtatgcatcgattacctttatttgtttggtctgttttagttacatcttttttactagtattgtctttacctgtattcggaggagctattacaatgctactaacggatagaaattttaatacatctttttatgatccggcaggcggaggtgatcctgtattgtatcaacatttgttt
>BK3BC1_1_3479
tttatctgcagcacaagcacattcagggccttctgtagatttagctatttttagtttacatatttctggactttcttctgtattaggatctattaattttattacaactatttttaatatgagagcaccaggtatgagtatgcatcgattacctttatttgcttgggctgttttagttacatcttttttactagtattgtctttacctgtattcggaggagctattacaatgctactaacggatagaaattttaatacatctttttatgatccggcaggcggaggtgatcctgtattgtatcaacatttgttt
>BK3BC1_1_4217
attatcaagtgtacaagcacattcaggtccttctgtagatttagctatttttagtttacacttatctggtatttcatcattattaggtgctattaactttctttcaactatttataacatgagagctcctggattaagtttccatagattacctttatttgtttggtctgttttcattacagcatttttattattattaacattacctgtattagcaggagcaattactatgttattaactgatagaaatttaaatacttcattctacgatccatctggtggaggtgatcctgtattatatcaacatttgttt
>BK3BC1_1_5063
attatcaagtgtacaagcacattcaggtccttctgtagatttagctatttttagtttacacttatctggtatttcatcattattaggtgctattaactttctctcaactatttataacatgagagctcctggattaagtttccatagattacctttatttgtttggtctgttttcattacagcatttttattattattaacattacctgtattagcaggagcaattactatgttattaactgatagaaatttaaatacttcattctacgatccatctggtggaggtgatcctgtattatatcaacatttattt
>BK3BC1_1_5169
attatcaagtgtacaagcacattcaggtccttcagtagatttagctatttttagtttacatttatctggtatttcatcattattaggtgctattaattttctttcaactatttataatatgagagctcctggtttaagtttccatagattacctttattcgtttggtctgtttttattactgctttcttattattattaacattacctgtattagctggtgctattacaatgttattaactgatagaaacttaaatacttctttctatgatccatcaggtggaggtgatccagtattatatcaacatttatt
>BK3BC1_1_6439
attaagtagtgtacaagcacattcaggaccttcagttgatttagctatctttagcttacatttaaatggtgcagcttctattttaggtgcaataaattttattacaactatttttaatatgagagcaccaggtatgagtatgcatcgattacctttatttgcttgggctgttttagttacatcttttttactagtattgtctttacctgtattcggaggagctattacaatgctactaacggatagaaattttaatactactttttatgatccatcagggggaggagaccctgttttatatcaacatttattt
>BK3BC1_1_6563
tttatcaagtgttcaagcacattctggaccttcagttgatttagctatttttagtttacatttatcaggtatttcttcattattaggtgctattaattttttatcaactatttataatatgagggcacctggtttaagttttcatagattacctttatttgtttgggcaatttttattactgcttttttattattattaactttacctgttttagcaggagcaattacaatgttattaacagatagaaatttaaatacatctttttatgatccttctggaggaggtgatccagtattatatcaacatttattt
>BK3BC1_1_6825
attaagtagtgtacaagcacattcaggaccttcagttgatttagctatctttagcttacatttaaatggtgcagcttctattttaggtgcaataaattttattacaactatttttaatatgagagcaccaggtatgagtatgcatcgattacctttatttgcttggtctgttttagttacatcttttttactagtattgtctttacctgtattcggaggagctattactatgctactaacggatagaaattttaatacatctttttatgatccggcaggcggaggtgatcctgtattgtatcaacatttgttt
>BK3BC1_1_7354
attaagtagtgtacaagcacattcaggaccttcagttgatttagctatttttagcttacatttaactggtgcagcttctattttaggtgcaataaattttattacaactatttttaatatgagagcaccaggtatgagtatgcatcgattacctttatttgcttgggctgttttagttacatcttttttactagtattgtctttacctgtattcggaggagctattacaatgctactaacggatagaaattttaatacatctttttatgatccggcaggcggaggtgatcctgtattgtatcaacatttgttt
>BK3BC1_1_7460
attaagtagtgtacaagcacattcaggaccttcagttgatttagctatctttagcttacatttaactggtgcagcttctattttaggtgcaataaattttattacaactatttttaatatgagagcaccaggtatgagtatgcatcgattacctttatttgcttgggctgttttagttacatcttttttactagtattgtctttacctgtattcggaggagctattacaatgctactaacggatagaaattttaatacatctttttatgatccggcaggcggaggtgatcctgtattgtatcaacat
>BK3BC1_1_8032
attaagtagtgtacaagcacattcaggaccttcagttgatttagctatctttagcttacatttaaatggtgcagcttctattttaggtgcaataaattttattacaactatttttaatatgagagcaccaggtatgagtatgcatagattacctttatttgcttgggctgttttagttacatcttttttactagtattgtctttacctgtattcggaggagctattactatgctactaacggatagaaattttaatacatctttttatgatccggcaggcggaggtgatcctgtattgtatcaacatttgttt
>BK3BC1_1_8053
attaagtagtgtacaagcacattcaggaccttcagttgatttagctatctttagcttacatttaactggtgcagcttctattttaggtgctataaattttattacaactatttttaatatgagagcaccaggtatgagtatgcatcgattacctttatttgcttgggctgttttagttacatcttttttactagtattgtctttacctgtattcggaggagctattacaatgctactaacggatagaaattttaatacatctttttatgatccggcaggcggaggtgatcctgtattgtatcaacatttgttt
>BK3BC1_1_8064
attaagtagtgtacaagcacattcaggaccttcagttgatttagctatctttagcttacatttaactggtgcatcttctattttaggtgcaataaattttattacaactatttttaatatgagagcaccaggtatgagtatgcatcgattacctttatttgcttgggctgttttagttacatcttttttactagtattgtctttacctgtattcggaggagctattacaatgctactaacggatagaaattttaatacatctttttatgatccggcaggcggaggtgatcctgtattgtatcaacatttgttt
>BK3BC1_1_8315
attatcaagtgtacaagcacattcaggtccttctgtagatttagctatttttagtttacacttatctggtatttcatcattattaggtgctattaactttctttcaactatttataacatgagagctcctggattaagtttccatagattacctttatttgtttggtctgttttcattacagcatttttattattattaacattacccgtattagcaggagcaattactatgttattaactgatagaaatttaaatacttcattctacgatccatctggtggaggtgatcctgtattatatcaacatttattt
>BK3BC1_2_262
attatcaagtgtacaagcacattcaggtccttctgtagatttagctatttttagtttacacttatctggtatttcatcattattaggtgctattaactttctttcaactatttataacatgagagctcctggattaagtttccatagattacctttatttgtttggtctgttttcattacagcatttttattattattaacattacctgtattagcaggagcaattactatgttattaactgatagaaatttaaatacttcattctacgatccatctggtggaggtgatcctgtattatatcaacatttattt
>BK3BC1_2_349
tttatcaagtgtacaagcacattcaggtccttcagtagatttagctatttttagtttacatttatcaggtatttcttctttattaggagctataaattttctttcaactatttataatatgagagccccaggtttaagtttccatagattacctctattcgtatggtccgttttaattacagcttttttactattgttaacattacccgtattggctggagcaattacaatgttattaactgatagaaatttaaatacatctttctatgacccttctggagggggtgatccggtattatatcaacatttattt
>BK3BC1_2_765
ttatcatctataggatttcattcaggtgcttccgtagatttagcaatctttagtttacatttagcaggtatttcttcattattaggtgctatgaattttattactacaatattaaatatgcgagcacctttattaactatgaataaattacctttatttgtatggtctgttttaattactgctgtattattattattatctttacctgtattagcaggtggaataactatgttattaactgatcgtaatttaaatacatcattttttgatccagcaggaggaggagatcctattttatatcaacatttattt
>BK3BC1_2_881
tttagcaagtgcacaagcacattcagggccatcagtagatttagcaatttttagtttacatttagctggtgcttcttcaattttaggtgcaattaattttattgtaactatttttaatatgagagcccctggtatgtttatgcataaaattccattatttgtatgagctgttctaattacagcttttcttttattattatcattacctgtatttgctggagcaattactatgttgttaactgataggaattttaatacatctttttatgatcctgctggtggtggtgatcctgtgttatatcaacatttattt
>BK3BC1_2_1084
attatcaagtgtacaagcacactctggtccttcagtagatttagctatttttagtttacacttatctggtatttcatcattattaggtgctattaattttctttcaactatttataatatgagagctcctggtttaagtttccatagattacctttattcgtttggtctgtatttattactgctttcttattactattaacattacctgtattagctggtgctattacaatgttattaacagatagaaacttaaatacttctttctatgatccatcaggtggaggtgatcctgtattataccaacatttattt
>BK3BC1_2_1180
attaagtagtgtacaagcacattcaggaccttcagttgatttagctatctttagcttacatttaaatggtgtagcttctattttaggtgcaataaattttattacaactatttttaatatgagagcaccaggtatgagtatgcatcgattacctttatttgcttgggctgttttagttacatcttttttactagtattgtctttacctgtattcggaggagctattacaatgctactaacggatagaaattttaatacatctttttatgatccggcaggcggaggtgatcctgtattgtatcaacat
>BK3BC1_2_1204
attatcaagtgtacaagcacattcaggtccttctgtagatttagctatttttagtttacacttatctggtatttcatcattattaggtgctattaactttctttcaactatttataacatgagagctcctggattaagtttccatagattacctttatttgtttggtctgttttcattacagcatttttattattattaacattacctgtattagcaggagcaattactatgttattaactgatagaaatttaaatacttcattctacgatccatctggtggaggtgatcctgtattatatcaacatttatt
>BK3BC1_2_1219
attatcaagtgttcaagcacactctggaccttcagtagatttagctatttttagtttacatttagcaggtatttcttctttattaggttcaattaattttatttcaactatttataacatgagagctccaggtttaagttttcatagattacctttatttgtttgggctattttagtaacagtttttttattattattaactttacctgtattagctggggcaattactatgttattaactgatagaaatttaaatacatctttttatgacccttctggaggaggtgatccagttttatatcaacatttattt
>BK3BC1_2_1399
cattatcaagtgtacaagcacattcaggtccttctgtagatttagctatttttagtttacacttatctggtatttcatcattattaggtgctattaactttctttcaactatttataacatgagagctcctggattaagtttccatagattacctttatttgtttggtctgttttcattacagcatttttattattattaacattacctgtattagcaggagcaattactatgttattaactgatagaaatttaaatacttcattctacgatccatctggtggaggtgatcctgtattatatcaacatttattt
>BK3BC1_2_1502
gttatcaagtgtacaagcacattcaggtccttctgtagatttagctatttttagtttacacttatctggtatttcatcattattaggtgctattaactttctttcaactatttataacatgagagctcctggattaagtttccatagattacctttatttgtttggtctgttttcattacagcatttttattattattaacattacctgtattagcaggagcaattactatgttattaactgatagaaatttaaatacttcattctacgatccatctggtggaggtgatcctgtattatatcaacatttattt
>BK3BC1_2_1597
attaagtagtgtacaagcacattcaggaccttcagttgatttagctatctttagcttacatttaaatggtgcagcttctattttaggtgcaataaattttattacaactatttttaatatgagagcaccaggtatgagtatgcatcgattacctttatttgcttgggctgttttagttacatcttttttattattattatctttacctgtttttgctggagcgattacaatgcttttaacagaccgaaattttaatactactttttatgatccatcagggggaggagaccctgttttatatcaacatttattt
>BK3BC1_2_2000
attatcatctataggatttcattcaggtgcttccgtagatttagcaatctttagtttacatttagcaggtatttcttcattattaggtgctatgaattttattactacaatattaaatatgcgagcacctttattaactatgaataaattacctttatttgtatggtctgttttaattactgctgtattattattattatctttacctgtattagcaggtggaataactatgttattaactgatcgtaatttaaatacatcattttttgatccagcaggaggaggagatcctattttatatcaacatttattc
>BK3BC1_2_4679
tttatcaagtgtacaagcacattcaggtccttcagtagatttagctatttttagtttacatttatcaggtatttcttctttattaggagctataaattttctttcaactatttataatatgagagccccaggtttaagtttccatagattacctctattcgtatggtccgttttaattacagctttcttactattgttaacattacccgtattggctggagcaattacaatgttattaactgatagaaatttaaatacatctttctatgacccttctggagggggtgatccggtattatatcaacatttattt
>BK3BC1_2_4867
attaagtagtgtacaagcacattcaggaccttcagttgatttagctatctttagcttacatttaaatggtgcagcttctattttaggtgcaataaattttattacaactatttttaatatgagagcaccaggtatgagtatgcatcgattacctttatttgcttggtctgttttaattacatcttttttactagtattgtctttacctgtattcggaggagctattacaatgctactaacggatagaaattttaatacatctttttatgatccggcaggcggaggtgatcctgtattgtatcaacatttgttt
>BK3BC1_2_5705
attaagtagtgtacaagcacattcaggaccttcagttgatttagctatctttagcttacatttaactggtgcagcttctattttaggtgcaataaattttattacaactatttttaatatgagagcaccaggtatgagtatgcatcgattacctttatttgcttggtctgttttagttacatcttttttactagtattgtctttacctgtattcggaggagctattacaatgctactaacggatagaaattttaatacatctttttatgatccggcaggcggaggtgatcctgtattgtatcaacatttgttt
>BK3BC1_2_6122
tttatcaagtgtacaagcacattcaggtccttcagtagatttagctatttttagtttacatttatcaggtatttcttctttattaggagctataaattttctttcaactatttataatatgagagccccaggtttaagtttccatagattacctctattcgtatggtccgttttaattacagcttttttactattgttaacattacccgtattggctggagcaattacaatgttattaactgatagaaatttaaatacatctttctatgacccttctggagggggtgatccggtattatatcaacatttatt
>BK3BC1_2_6180
attaagtagtgtacaagcacattcaggaccttcagttgatttagctatctttagcttacatttaaatggtgcagcttctattttaggtgcaataaattttattacaactatttttaatatgagagcaccaggtatgagtatgcatcgattacctttatttgcttgggctgttttagttacatcttttttactagtattgtctttacctgtattcggaggagctattacaatgctactaacggatagaaattttaatacatctttttatgacccggcaggcggaggtgatcctgtattgtatcaacat
>BK3BC1_2_6300
tttatcaagtgttcaagcacattctggaccttcagttgatttagctatttttagtttacatttatcaggtatttcttcattattaggtgctattaattttttatcaactatttataatatgagggcacctggtttaagttttcatagattacctttatttgtttgggcaatttttattactgcttttttattattattaactttacctgttttagcaggagcaattacaatgttattaacagatagaaatttaaatacatctttttatgatccttctggaggaggtgatccagtattatatcaacatttattt
>BK3BC1_2_6465
attaagtagtgtacaagcacattcaggaccttcagttgatttagctatctttagcttacatttaaatggtgcagcttctattttaggtgcaataaattttattacaactatttttaatatgagagcaccaggtatgagtatgcatcgattacctttatttgcttggtctgttttagttacatcttttttactattattgtctttacctgtattcggaggagctattacaatgctactaacggatagaaattttaatacatctttttatgatccggcaggcggaggtgatcctgtattgtatcaacatttgttt
>BK3BC1_2_7018
attatcaagtgttcaagcacactctggaccttcagtagatttagctatttttagtttacatttagcaggtatttcttctttattaggttcaattaattttatttcaactatttataacatgagagctccaggtttaagttttcatagattacctttatttgtttgggctattttagtaacagtttttttattattattaactttacctgtattagctggggcaattactatgttattaactgatagaaatttaaatacatctttttatgacccttctggaggaggtgatccagttttatatcaacatttatt
>BK3BC1_3_324
tttatcaagtgtacaagcacattcaggtccttcagtagatttagctatttttagtttacatttatcaggtatttcttctttattaggagctataaattttctttcaactatttataatatgagagccccaggtttaagtttccatagattacctctattcgtatggtccgttttaattacagcttttttactattgttaacattacccgtattggctggagcaattacaatgttattaactgatagaaatttaaatacatctttctatgacccttctggagggggtgatccggtattatatcaacatttattt
>BK3BC1_3_648
ttatcatctataggatttcattcaggtgcttccgtagatttagcaatctttagtttacatttagcaggtatttcttcattattaggtgctatgaattttattactacaatattaaatatgcgagcacctttattaactatgaataaattacctttatttgtatggtctgttttaattactgctgtattattattattatctttacctgtattagcaggtggaataactatgttattaactgatcgtaatttaaatacatcattttttgatccagcaggaggaggagatcctattttatatcaacatttattt
>BK3BC1_3_732
tttagcaagtgcacaagcacattcagggccatcagtagatttagcaatttttagtttacatttagctggtgcttcttcaattttaggtgcaattaattttattgtaactatttttaatatgagagcccctggtatgtttatgcataaaattccattatttgtatgagctgttctaattacagcttttcttttattattatcattacctgtatttgctggagcaattactatgttgttaactgataggaattttaatacatctttttatgatcctgctggtggtggtgatcctgtgttatatcaacatttattt
>BK3BC1_3_1008
attatcatctataggatttcattcaggtgcttctgtagatttagcaatctttagtttacatttagcaggtatttcttcattattaggtgctatgaattttattactacaatattaaatatgcgagcacctttattaactatgaataaattacctttatttgtatggtctgttttaattactgctgtattattattattatctttacctgtattagcaggtggaataactatgttattaactgatcgtaatttaaatacatcattttttgatcctgcaggaggaggagatcctattttatatcaacatttattt
>BK3BC1_3_1524
attaagtagtgtacaagcacattcaggaccttcagttgatttagctatctttagcttacatttaactggtgcagcttctattttaggtgcaataaattttattacaactatttttaatatgagagcaccaggtatgagtatgcatcgattacctttatttgtttgggctgttttagttacatcttttttactagtattgtctttacctgtattcggaggagctattacaatgctactaacggatagaaattttaatacatctttttatgatccggcaggcggaggtgatcctgtattgtatcaacatttgttt
>BK3BC1_3_2123
ttatcaagtgtacaagcacattcaggtccttcagtagatttagctatttttagtttacatttatcaggtatttcttctttattaggagctataaattttctttcaactatttataatatgagagccccaggtttaagtttccatagattacctctattcgtatggtccgttttaattacagcttttttactattgttaacattacccgtattggctggagcaattacaatgttattaactgatagaaatttaaatacatctttctatgacccttctggagggggtgatccggtattatatcaacatttattt
>BK3BC1_3_2185
attatcaagtattcaaggacattcaggaccttctgtagatttagctatttttagtttacacttatcaggagcttcttcaattttaggagcggttaatttcattactactattttaaatatgagaatgcctggtatgtatatgcacagattacctttatttgtatgggcagttttaattacagctgttttattattactatctttacctgtatttgctggagctattactatgttattaactgatcgaaattttaatactagtttttatgatcctgctggaggaggagatcctgtattatatcaacatttattt
>BK3BC1_3_2314
attaagtagtgtacaagcacattcaggaccttcagttgatttagctatctttagcttacatttaaatggtgcagcttctattttaggtgcaataaattttattacaactatttttaatatgagagcaccaggtatgagtatgcatcgattacctttatttgcttgggctgttttagttacatcttttttactagtattgtctttacctgtattcggaggagctattacaatgctactaacggatagaaattttaatacatctttttatgatccggcaggcggaggtgatcctgtattatatcaacatttattt
>BK3BC1_3_2495
attaagtagtgtacaagcacattcaggaccttcagttgatttagctatctttagcttacatttaaatggtgcagcttctattttaggtgcaataaattttattacaactatttttaatatgagagcaccaggtatgagtatgcatcgattacctttatttgcttgggctgttttagttacatcttttttactagtattgtctttacctgtattcggaggagctattactatgctactgacggatagaaattttaatacatctttttatgatccggcaggcggaggtgatcctgtattgtatcaacatttgttt
>BK3BC1_3_2542
attatcaagtgttcaagcacattctggaccttcagtagatttagctatttttagtttacatttatcaggtatatcttcattattaggtgctataaattttttatcaactatttataatatgagagcacctggattaagttttcatagattacctttatttgtttggtctatttttattactgcttttttattattattgacattacctgtattagcaggagctattacaatgttgttaactgatagaaatttaaatacatctttttatgatccttcaggtggaggtgatcctgtattatatcagcatttatt
>BK3BC1_3_3114
tttatcaagtgtacaagcacattcaggtccttcagtagatttagctatttttagtttacatttatcaggtatttcttctttattaggagctataaattttctttcaactatttataatatgagagccccaggtttaagtttccatagattacctctattcgtatggtccgttttaattacagctttcttactattgttaacattacccgtattggctggagcaattacaatgttattaactgatagaaatttaaatacatctttctatgacccttctggagggggtgatccggtattatatcaacatttattt
>BK3BC1_3_3665
attatcaagtgttcaagcacattctggaccttcagtagatttagctatttttagtttacatttatcaggtatatcttcattattaggtgctataaattttttatcaactatttataatatgagagcacctggattaagttttcatagattacttttatttgtttggtctatttttattactgcttttttattattattgacattacctgtattagcaggagctattacaatgttgttaactgatagaaatttaaatacatctttttatgatccttcaggtggaggtgatcctgtattatatcagcatttattt
>BK3BC1_3_4160
tttagcaagtgcacaagcacattcagggccatcagtagatttagcaatttttagtttacatttagctggtgcttcttcaattttaggtgcaattaattttattgtaactatttttaatatgagagcccctggtatgtttatgcataaaattccattatttgtatgagctgttctaattacagcttttcttttattattatcattacctgtatttgctggagcaattactatgttgttaactgataggaattttaatacatctttttatgatcctgctggtggtggtgatcctgtgttatatcaacatttatt
>BK3BC1_4_1048
tttatcaagtgttcaagcacactcaggaccttcagtagatttagctatttttagtttacatttatctggtatttcatcattattaggtgctattaatttcttatcaacaatttataatatgagagctcctggtttaagtttccacagattacctttattcgtatggtcagtatttattacagctttcttattattattaacattaccagtattagcaggtgctattactatgttattaactgatagaaacttaaatacttctttctatgatccttcaggtggaggtgacccagttttatatcaacatttattt
>BK3BC1_4_1879
attatcaagtgtacaagcacattcaggtccttctgtagatttagctatttttagtttacatttagcaggtatttcttcattattaggttcaattaattttatatctactatatataatatgagaacacctggattaagttttcatagattacctttatttgtatgggcaatacttgtaactgtttttttattattattaactttacctgtattagctggtgcaataaccatgctattaactgatagaaatttaaatacatcattttatgatccatcaggtggaggtgatccagtattatatcaacatttattt
>BK3BC1_4_2158
attatcatctataggatttcattcaggtgcttccgtagatttagcaatctttagtttacatttagcaggtatttcttcattattaggtgctatgaattttattactacaatattaaatatgcgagctcctttattaactatgaataaattacctttatttgtatggtctgttttaattactgctgtattattattattatctttacctgtattagcaggtggaataactatgttattaactgatcgtaatttaaatacatcattttttgatccagcaggaggaggagatcctattttatatcaacatttattt
>BK3BC1_4_3002
attatcaagtgtacaagcacactctggtccttcagtagatttagctatttttagtttacacttatctggtatttcatcattattaggtgctattaattttctttcaactatttataatatgagagctcctggtttaagtttccatagattacctttattcgtttggtctgtatttattactgctttcttattactattaacattgcctgtattagctggtgctattacaatgttattaacagatagaaacttaaatacttctttctatgatccatcaggtggaggtgatcctgtattataccaacatttattt
>BK3BC1_5_273
attatcaagtgtacaagcacattcaggtccttctgtagatttagctatttttagtttacacttatctggtatttcatcattattaggtgctattaactttctttcaactatttataacatgagagctcctggattaagtttccatagattacctttatttgtttggtctgttttcattacagcatttttattattattaacattacctgtattagcaggagcaattactatgttattaactgatagaaatttaaatacttcattctacgatccatctggtggaggtgatcctgtattatatcaacatttattt
>BK3BC1_5_374
tttatcaagtgtacaagcacattcaggtccttcagtagatttagctatttttagtttacatttatcaggtatttcttctttattaggagctataaattttctttcaactatttataatatgagagccccaggtttaagtttccatagattacctctattcgtatggtccgttttaattacagcttttttactattgttaacattacccgtattggctggagcaattacaatgttattaactgatagaaatttaaatacatctttctatgacccttctggagggggtgatccggtattatatcaacatttattt
>BK3BC1_5_728
attatcaagtgtacaagcacattcaggtccttcagtagatttagctatttttagtttacatttatctggtatttcatcattattaggtgctattaattttctttcaactatttataatatgagagctcctggtttaagtttccatagattacctttattcgtttggtctgtttttattactgctttcttattattattaacattacctgtattagctggtgctattacaatgttattaactgatagaaacttaaatacttctttctatgatccatcaggtggaggtgatccagtattatatcaacatttattt
>BK3BC1_5_916
attaagtagtgtacaagcacattcaggaccttcagttgatttagctatctttagcttacatttaaatggtgcagcttctattttaggtgcaataaattttattacaactatttttaatatgagagcaccaggtatgagtatgcatcgattacctttatttgcttgggctgttttagttacatcttttttactagtattgtctttacctgtattcggaggagctattacaatgctactaacggatagaaattttaatacatctttttatgatccggcaggcggaggtgatcctgtattatatcaacatttattc
>BK3BC1_5_1161
attatcaagtgtacaagcacactctggtccttcagtagatttagctatttttagtttacacttatctggtatttcatcattattaggtgctattaattttctttcaactatttataatatgagagctcctggtttaagtttccatagattacctttattcgtttggtctgtatttattactgctttcttattactattaacattacctgtattagctggtgctattacaatgttattaacagatagaaacttaaatacttctttctatgatccatcaggtggaggtgatcctgtattataccaacatttattt
>BK3BC1_5_1286
attaagtagtgtacaagcacattcaggaccttcagttgatttagctatctttagcttacatttaaatggtgtagcttctattttaggtgcaataaattttattacaactatttttaatatgagagcaccaggtatgagtatgcatcgattacctttatttgcttgggctgttttagttacatcttttttactagtattgtctttacctgtattcggaggagctattacaatgctactaacggatagaaattttaatacatctttttatgatccggcaggcggaggtgatcctgtattgtatcaacat
>BK3BC1_5_1801
tttatcaagtgttcaagcacactcaggaccttcagtagatttagctatttttagtttacatttatctggtatttcatcattattaggtgctattaatttcttatcaacaatttataatatgagagctcctggtttaagtttccacagattacctttattcgtatggtcagtatttattacagctttcttattattattaacattaccagtattagcaggtgctattactatgttattaactgatagaaacttaaatacttctttctatgatccttcaggtggaggtgacccagttttatatcaacatttattt
>BK3BC1_5_2022
attaagtagtgtacaagcacattcaggaccttcagttgatttagctatctttagcttacatttaaatggtgcagcttctattttaggtgcaataaattttattacaactatttttaatatgagagcaccaggtatgagtatgcatagattacctttatttgcttggtctgttttagttacatcttttttactagtattgtctttacctgtattcggaggagctattacaatgctactaacggatagaaattttaatacatctttttatgatccggcaggcggaggtgatcctgtattgtatcaacatttgttt
>BK3BC1_5_2266
tttatcaagtgtacaagcacattcaggtccttcagtagatttagctatttttagtttacatttatcaggtatttcttctttattaggagctataaattttctttcaactatttataatatgagagccccaggtttaagtttccatagattacctctattcgtatggtccgttttaattacagcttttttactattgttaacattacccgtattggctggagcaattacaatgttattaactgatagaaatttaaatacatctttctatgacccttctggagggggtgatccggtattatatcaacatttattc
>BK3BC1_5_3341
attaagtagtgtacaagcacattcaggaccttcagttgatttagctatctttagcttacatttaaatggtgcagcttctattttaggtgcaataaattttattacaactatttttaatatgagagcaccaggtatgagtatgcatcgattacctttatttgcttgggctgttttagttacatcttttttactagtattgtctttacctgtattcggaggagctattacaatgctactaacggatagaaattttaatacatctttttatgatcctgctggcggaggtgatcctgtattgtatcaacatttgttt
>BK3BC1_5_3560
attatcaagtgtacaagcacattcaggtccttcagtagatttagctatttttagtttacatttatctggtatttcatcattattaggtgctattaattttctttcaactatttataatatgagagctcctggtttaagtttccatagattacctttattcgtttggtctgtttttattactgctttcttattattattaacattacctgtattagctggtgctattacaatgttattaactgatagaaacttaaatacttctttctatgatccatcaggtggaggtgatccggtattatatcaacatttattt
>BK3BC1_5_3608
attaagtagtgtacaagcacattcaggaccttcagttgatttagctatttttagtttacatttaaatggtgcagcttctattttaggtgcaataaattttattacaactatttttaatatgagagcaccaggtatgagtatgcatcgattacctttatttgcttgggctgttttagttacatcttttttactagtattgtctttacctgtattcggaggagctattacaatgctactaacggatagaaattttaatacatctttttatgatccggcaggcggaggtgatcctgtattgtatcaacatttgttt
>BK3BC1_5_3964
attaagtagtgtacaagcacattcaggaccttcagttgatttagctatctttagcttacatttaaatggtgcagcttctattttaggtgcaataaattttattacaactatttttaatatgagagcaccaggtatgagtatgcatcgattacctttatttgcttgggctgttttagttacatcttttttactagtattgtctttacctgtattcggaggagctattacaatgctactaacggatagaaattttaatacatctttttatgatccggcaggcggaggtgatcctgtattatatcaacatttattt
>BK3BC1_5_5507
attaagtagtgtacaagcacattcaggaccttcagttgatttagctatctttagcttacatttaaatggtgcagcttctattttaggtgcaataaattttattacaactatttttaatatgagagcaccaggtatgagtttgcatcgattacctttatttgcttggtctgttttagttacatcttttttactagtattgtctttacctgtattcggaggagctattacaatgctactaacggatagaaattttaatacatctttttatgatccggcaggcggaggtgatcctgtattgtatcaacatttgttt
>BK3BC1_5_5670
attaagtagtgtacaagcacattcaggaccttcagttgatttagctatctttagcttacatttaactggtgcagcttctattttaggtgcaataaattttattacaactatttttaatatgagagcaccaggtatgagtatgcatcgattacctttatttgcttgggctgttttagttacatcttttttactattattgtctttacctgtattcggaggagctattacaatgctactaacggatagaaattttaatacatctttttatgatccggcaggcggaggtgatcctgtattgtatcaacatttgttt
>BK3BC1_5_6373
attatcaagtgtacaagcacattcaggtccttcagtagatttagctatttttagtttacatttatctggtatttcatcattattaggtgctattaattttctttcaactatttataatatgagagctcctggtttaagtttccatagattacctttattcgtttggtctgtttttattactgctttcttattattattaacattacctgtattagctggtgctattacaatgttattaactgatagaaacttaaatacttctttctatgatccatcaggtggaggtgatccagtattatatcaacatttatt
>BK3BC1_5_6578
attatcaagtattcaagcacactcaggtgcttctgttgatttagctatttttagtttacatttagcaggtatttcttcaattttaggtgctgttaactttattacaactattttaaacatgcgacctgaaggtatgagcatgcatttattacctttatttgtatgggctgttttaattactgcagttttattattattatcattaccagtattagcaggggctattacaatgttattaactgatcgaaattttaacacaactttttttgatcctgctggtggaggtgatccagtattataccaacatttattt
>BK3BC1_5_7152
tttatctgcagcacaagcacattcagggccttctgtagatttagctatttttagtttacatatttctggactttcttctgtattaggatctattaattttattgtgactatttttaatatgagagcaccaggtatgagtatgcatcgattacctttatttgcttgggctgttttagttacatcttttttactagtattgtctttacctgtattcggaggagctattacaatgctactaacggatagaaattttaatacatctttttatgatccggcaggcggaggtgatcctgtattgtatcaacatttgttt
>BK3BC1_5_7647
tttatcaagtgtacaagcacattcaggtccttcagtagatttagctatttttagtttacatttatcaggtatttcttctttattaggagctataaattttctttcaactatttataatatgagagccccaggtttaagtttccatagattacctctattcgtatggtccgttttaattacagctttttactattgttaacattacccgtattggctggagcaattacaatgttattaactgatagaaatttaaatacatctttctatgacccttctggagggggtgatccggtattatatcaacatttattt
>BK3BC1_5_7885
tttatcaagtgtacaagcacattcaggtccttcagtagatttagctatttttagtttacatttatcaggtatttcttctttattaggagctataaattttctttcaactatttataatatgagagccccaggtttaagtttccatagattacctctattcgtatggtccgttttaattacagcttttttactattgttaacattacccgtattggctggagcaattacaatgttattaactgatagaaatttaaatacatctttctatgacccttctggagggggtgatccggtattatatcaacatttatt
>BK3BC1_5_8000
attaagtagtgtacaagcacattcaggaccttcagttgatttagctatctttagcttacatttaaatggtgcagcttctattttaggtgcaataaattttattacaactatttttaatatgagagcaccaggtatgagtatgcatcgattacctttatttgcttgggctgttttagttacatcttttttactagtattgtctttacctgtattcggaggagctattacaatgctactaacggatagaaattttaatacatctttttatgacccggcaggcggaggtgatcctgtattgtatcaacat
>BK3BC1_5_8045
attaagtagtgtacaagcacattcaggaccttcagttgatttagctatctttagcttacatttaaatggtgcagcttctattttaggtgcaattaattttattacaactatttttaatatgagagcaccaggtatgagtttgcatcgattacctttatttgcttgggctgttttagttacatcttttttactagtattgtctttacctgtattcggaggagctattacaatgctactaacggatagaaattttaatacatctttttatgatccggcaggcggaggtgatcctgtattgtatcaacatttgttt
>BK3BC1_5_8157
attaagtagtgtacaagcacactcaggaccttcagttgatttagctatctttagcttacatttaaatggtgcagcttctattttaggtgcaataaattttattacaactatttttaatatgagagcaccaggtatgagtatgcatcgattacctttatttgcttgggctgttttagttacatcttttttactagtattgtctttacctgtattcggaggagctattacaatgctactaacggatagaaattttaatacatctttttatgatccggcaggcggaggtgatcctgtattgtatcaacatttattt
>BK3BC1_5_8325
tttatcaagtgtacaagcacattcaggtccttcagtagatttagctatttttagtttacatttatcaggtatttcttctttattaggagctataaattttctttcaactatttataatatgagagccccaggtttaagtttccatagattacctctattcgtatggtccgttttaattacagcttttttactattgttaacattacccgtattggctggagcaattacaatgttattaactgatagaaatttaaatacatcttcctatgacccttctggagggggtgatccggtattatatcaacatttattt
>BK3BC1_5_9192
attaagtagtgtacaagcacattcaggaccttcagttgatttagctatttttagcttacatttaactggtgcagcttctattttaggtgcaataaattttattacaactatttttaatatgagagcaccaggtatgagtatgcatcgattacctttatttgcttgggctgttttagttacatcttttttactagtattgtctttacctgtattcggaggagctattacaatgctactaacggatagaaattttaatacatctttttatgatccggcaggcggaggtgatcctgtattgtatcaacatttgttt
>BK3BC1_5_9878
attaagtagtgtacaagcacattcaggaccttcagttgatttagctatctttagcctacatttaactggtgcagcttctattttaggtgcaataaattttattacaactatttttaatatgagagcaccaggtatgagtatgcatcgattacctttatttgcttgggctgttttagttacatcttttttactagtattgtctttacctgtattcggaggagctattacaatgctactaacggatagaaattttaatacatctttttatgatccggcaggcggaggtgatcctgtattgtatcaacatttgttt
>BK3BC1_5_9911
attaagtagtgtacaagcacattcaggaccttcagttgatttagctatctttagcttacatttaaatggtgcagcttctattttaggtgcaataaattttattacaactatttttaatatgagagcaccaggtatgagtatgcatcgattacctttatttgcttgggctgttttagttacatcttttttactagtattgtctttacctgtattcggaggagctattacaatgctactaacggatagaaattttaatacatctttttatgatccggcaggcgggggtgatcctgtattgtatcaacatttattt
>BK3SA1_1_272
tttatcaagtgtacaagcacattcaggtccttcagtagatttagctatttttagtttacatttatcaggtatttcttctttattaggagctataaattttctttcaactatttataatatgagagccccaggtttaagtttccatagattacctctattcgtatggtccgttttaattacagcttttttactattgttaacattacccgtattggctggagcaattacaatgttattaactgatagaaatttaaatacatctttctatgacccttctggagggggtgatccggtattatatcaacatttattt
>BK3SA1_1_1492
tttatctgcagcacaagcacattcagggccttctgtagatttagctatttttagtttacatatttctggactttcttctgtattaggatctattaattttattacaactatttttaatatgagagcaccaggtatgagtatgcatcgattacctttatttgcttgggctgttttagttacatcttttttactagtattgtctttacctgtattcggaggagctattacaatgctactaacggatagaaattttaatacatctttttatgatccggcaggcggaggtgatcctgtattgtatcaacatttgttt
>BK3SA1_1_1537
attaagtagtgtacaagcacattcaggaccttcagttgatttagctatctttagcttacatttaaatggtgcagcttctattttaggtgcaataaattttattacaactatttttaatatgagagcaccaggtatgagtatgcatcgattacctttatttgcttgggctgttttagttacatcttttttactagtattgtctttacctgtattcggaggagctattactatgctactgacggatagaaattttaatacatctttttatgatccggcaggcggaggtgatcctgtattgtatcaacatttgttt
>BK3SA1_1_1619
attaagtagtgtacaagcacattcaggaccttcagttgatttagctatctttagcttacatttaaatggtacagcttctattttaggtgcaataaattttattacaactatttttaatatgagagcaccaggtatgagtatgcatcgattacctttatttgcttgggctgttttagttacatcttttttactagtattgtctttacctgtattcggaggagctattacaatgctactaacggatagaaattttaatacatctttttatgatccggcaggcggaggtgatcctgtattgtatcaacat
>BK3SA1_1_2138
tttatctgcagcacaagcacattcagggccttctgtagatttagctatttttagtttacatatttctggactttcttctgtattaggatctattaattttattgtgactatttttaatatgagagcaccaggtatgagtatgcatcgattacctttatttgcttgggctgttttagttacatcttttttactagtattgtctttacctgtattcggaggagctattacaatgctactaacggatagaaattttaatacatctttttatgatccggcaggcggaggtgatcctgtattgtatcaacatttgttt
>BK3SA1_1_2413
attaagtagtgtacaagcacattcaggaccttcagttgatttagctatctttagcttacatttaaatggtgcagcttctattttaggtgcaataaattttattacaactatttttaatatgagagcaccaggtatgagtatgcatcgattacctttatttgcttggtctgttttagttacatcttttttactattattgtctttacctgtattcggaggagctattacaatgctactaacggatagaaattttaatacatctttttatgatccggcaggcggaggtgatcctgtattgtatcaacatttgttt
>BK3SA1_2_267
tttatcaagtgtacaagcacattcaggtccttcagtagatttagctatttttagtttacatttatcaggtatttcttctttattaggagctataaattttctttcaactatttataatatgagagccccaggtttaagtttccatagattacctctattcgtatggtccgttttaattacagcttttttactattgttaacattacccgtattggctggagcaattacaatgttattaactgatagaaatttaaatacatctttctatgacccttctggagggggtgatccggtattatatcaacatttattt
>BK3SA1_2_445
attatcaagtgtacaagcacattcaggtccttcagtagatttagctatttttagtttacatttatctggtatttcatcattattaggtgctattaattttctttcaactatttataatatgagagctcctggtttaagtttccatagattacctttattcgtttggtctgtttttattactgctttcttattattattaacattacctgtattagctggtgctattacaatgttattaactgatagaaacttaaatacttctttctatgatccatcaggtggaggtgatccagtattatatcaacatttattt
>BK3SA1_2_679
attatcaagtgttcaagcacactctggaccttcagtagatttagctatttttagtttacatttagcaggtatttcttctttattaggttcaattaattttatttcaactatttataacatgagagctccaggtttaagttttcatagattacctttatttgtttgggctattttagtaacagtttttttattattattaactttacctgtattagctggggcaattactatgttattaactgatagaaatttaaatacatctttttatgacccttctggaggaggtgatccagttttatatcaacatttattt
>BK3SA1_2_1313
ttatcaagtgtacaagcacattcaggtccttcagtagatttagctatttttagtttacatttatcaggtatttcttctttattaggagctataaattttctttcaactatttataatatgagagccccaggtttaagtttccatagattacctctattcgtatggtccgttttaattacagcttttttactattgttaacattacccgtattggctggagcaattacaatgttattaactgatagaaatttaaatacatctttctatgacccttctggagggggtgatccggtattatatcaacatttattt
>BK3SA1_2_1479
tttatctgcagcacaagcacattcagggccttctgtagatttagctatttttagtttacatatttctggactttcttctgtattaggatctattaattttattacaactatttttaatatgagagcaccaggtatgagtatgcatcgattacctttatttgcttgggctgttttagttacatcttttttactagtattgtctttacctgtattcggaggagctattacaatgctactaacggatagaaattttaatacatctttttatgatccggcaggcggaggtgatcctgtattgtatcaacatttgttt
>BK3SA1_2_2097
tttatctgcagcacaagcacattcagggccttctgtagatttagctatttttagtttacatatttctggactttcttctgtattaggatctattaattttattgtgactatttttaatatgagagcaccaggtatgagtatgcatcgattacctttatttgcttgggctgttttagttacatcttttttactagtattgtctttacctgtattcggaggagctattacaatgctactaacggatagaaattttaatacatctttttatgatccggcaggcggaggtgatcctgtattgtatcaacatttgttt
>BK3SA1_2_2251
tttatcaagtgtacaagcacattcaggtccttcagtagatttagctatttttagtttacatttatcaggtatttcttctttattaggagctataaattttctttcaactatttataatatgagagccccaggtttaagtttccatagattacctctattcgtatggtccgttttaattacagcttttttactattgttaacattacccgtattggctggagcaattacaatgttattaactgatagaaatttaaatacatctttctatgacccttctggagggggtgatccggtattatatcaacatttatt
>BK3SA1_3_285
tttatcaagtgtacaagcacattcaggtccttcagtagatttagctatttttagtttacatttatcaggtatttcttctttattaggagctataaattttctttcaactatttataatatgagagccccaggtttaagtttccatagattacctctattcgtatggtccgttttaattacagcttttttactattgttaacattacccgtattggctggagcaattacaatgttattaactgatagaaatttaaatacatctttctatgacccttctggagggggtgatccggtattatatcaacatttattt
>BK3SA1_3_787
attatcaagtgttcaagcacactctggaccttcagtagatttagctatttttagtttacatttagcaggtatttcttctttattaggttcaattaattttatttcaactatttataacatgagagctccaggtttaagttttcatagattacctttatttgtttgggctattttagtaacagtttttttattattattaactttacctgtattagctggggcaattactatgttattaactgatagaaatttaaatacatctttttatgacccttctggaggaggtgatccagttttatatcaacatttattt
>BK3SA1_3_1502
tttatcaagtgttcaagcacattcaggaccttcagtagatttagctatttttagtttacatttagcaggaatttcatctttattgggtgctataaattttattactactatttataatatgagatcgccaggattttcatttcataaattacctttatttatttggtcagtttttattactgcttttttattgttattaagtttaccagtattagcaggagcaataactatgttattaactgatagaaatttaaatacttctttttttgatccttctggtgggggtgatcctgttttatatcaacatttattt
>BK3SA1_3_2564
attaagtagtgtacaagcacattcaggaccttcagttgatttagctatctttagcctacatttaaatggtgcagcttctattttaggtgcaataaattttattacaactatttttaatatgagagcaccaggtatgagtatgcatcgattacctttatttgcttgggctgttttagttacatcttttctactagtattgtctttacctgtattcggaggagctattacaatgctactaacggatagaaattttaatacatctttttatgatccggcaggcggaggtgatcctgtattgtatcaacatttgttt
>BK3SA1_3_3464
attatcaagtgttcaagcacactctggaccttcagtagatttagctatttttagtttacatttagcaggtatttcttctttattaggttcaattaattttatttcaactatttataacatgagagctccaggtttaagttttcatagattacctttatttgtttgggctattttagtaacagtttttttattattattaactttacctgtattagctggggcaattactatgttattaactgatagaaatttaaatacatctttttatgacccttctggaggaggtgatccagttttatatcaacatttatt
>BK3SA1_3_3657
tttatcaagtgtacaagcacattcaggtccttcagtagatttagctatttttagtttacatttatcaggtatttcttctttattaggagctataaattttctttcgactatttataatatgagagccccaggtttaagtttccatagattacctctattcgtatggtccgttttaattacagcttttttactattgttaacattacccgtattggctggagcaattacaatgttattaactgatagaaatttaaatacatctttctatgacccttctggagggggtgatccggtattatatcaacatttattt
>BK3SA1_3_3731
tttatcaagtgtacaagcacattcaggtccttcagtagatttagctatttttagtttacatttatcaggtatttcttctttattaggagctataaattttctttcaactatttataatatgagagccccaggtttaagtttccatagattacctctattcgtatggtccgttttaattacagcctttttactattgttaacattacccgtattggctggagcaattacaatgttattaactgatagaaatttaaatacatctttctatgacccttctggagggggtgatccggtattatatcaacatttattt
>BK3SA1_4_240
attatcaagtgtacaagcacattcaggtccttctgtagatttagctatttttagtttacacttatctggtatttcatcattattaggtgctattaactttctttcaactatttataacatgagagctcctggattaagtttccatagattacctttatttgtttggtctgttttcattacagcatttttattattattaacattacctgtattagcaggagcaattactatgttattaactgatagaaatttaaatacttcattctacgatccatctggtggaggtgatcctgtattatatcaacatttattt
>BK3SA1_4_319
tttatcaagtgtacaagcacattcaggtccttcagtagatttagctatttttagtttacatttatcaggtatttcttctttattaggagctataaattttctttcaactatttataatatgagagccccaggtttaagtttccatagattacctctattcgtatggtccgttttaattacagcttttttactattgttaacattacccgtattggctggagcaattacaatgttattaactgatagaaatttaaatacatctttctatgacccttctggagggggtgatccggtattatatcaacatttattt
>BK3SA1_4_598
attatcaagtgtacaagcacattcaggtccttcagtagatttagctatttttagtttacatttatctggtatttcatcattattaggtgctattaattttctttcaactatttataatatgagagctcctggtttaagtttccatagattacctttattcgtttggtctgtttttattactgctttcttattattattaacattacctgtattagctggtgctattacaatgttattaactgatagaaacttaaatacttctttctatgatccatcaggtggaggtgatccagtattatatcaacatttattt
>BK3SA1_4_961
attatcaagtgttcaagcacattctggaccttcagtagatttagctatttttagtttacatttatcaggtatatcttcattattaggtgctataaattttttatcaactatttataatatgagagcacctggattaagttttcatagattacctttatttgtttggtctatttttattactgcttttttattattattgacattacctgtattagcaggagctattacaatgttgttaactgatagaaatttaaatacatctttttatgatccttcaggtggaggtgatcctgtattatatcagcatttattt
>BK3SA1_4_1027
attatcaagtgttcaagcacactctggaccttcagtagatttagctatttttagtttacatttagcaggtatttcttctttattaggttcaattaattttatttcaactatttataacatgagagctccaggtttaagttttcatagattacctttatttgtttgggctattttagtaacagtttttttattattattaactttacctgtattagctggggcaattactatgttattaactgatagaaatttaaatacatctttttatgacccttctggaggaggtgatccagttttatatcaacatttattt
>BK3SA1_4_1352
attaagtagtgtacaagcacattcaggaccttcagttgatttagctatctttagcttacatttaaatggtgcagcttctattttaggtgcaataaattttattacaactatttttaatatgagagcaccaggtatgagtatgcatcgattacctttatttgcttgggctgttttagttacatcttttttattattattatctttacctgtttttgctggagcgattacaatgcttttaacagaccgaaattttaatactactttttatgatccatcagggggaggagaccctgttttatatcaacatttattt
>BK3SA1_4_2340
attaagtagtgtacaagcacattcaggaccttcagttgatttagctatctttagcttacatttaaatggtgcagcttctattttaggtgcaataaattttattacaactatttttaatatgagagcaccaggtatgagtatgcatcgattacctttatttgcttgggctgttttagttacatcttttttactagtattgtctttacctgtattcggaggagctattacaatgctactaacggatagaaattttaatacatctttttatgatcctgctggcggaggtgatcctgtattgtatcaacatttgttt
>BK3SA1_4_2875
tttatctgcagcacaagcacattcagggccttctgtagatttagctatttttagtttacatatttctggactttcttctgtattaggatctattaattttattacaactatttttaatatgagagcaccaggtatgagtatgcatcgattacctttatttgcttgggctgttttagttacatcttttttactagtattgtctttacctgtattcggaggagctattacaatgctactaacggatagaaattttaatacatctttttatgatccggcaggcggaggtgatcctgtattgtatcaacatttgttt
>BK3SA1_4_4616
tttatctgcagcacaagcacattcagggccttctgtagatttagctatttttagtttacatatttctggactttcttctgtattaggatctattaattttattgtgactatttttaatatgagagcaccaggtatgagtatgcatcgattacctttatttgcttgggctgttttagttacatcttttttactagtattgtctttacctgtattcggaggagctattacaatgctactaacggatagaaattttaatacatctttttatgatccggcaggcggaggtgatcctgtattgtatcaacatttgttt
>BK3SA1_4_5006
tttatcaagtgtacaagcacattcaggtccttcagtagatttagctatttttagtttacatttatcaggtatttcttctttattaggagctataaattttctttcaactatttataatatgagagccccaggtttaagtttccatagattacctctattcgtatgttccgttttaattacagcttttttactattgttaacattacccgtattggctggagcaattacaatgttattaactgatagaaatttaaatacatctttctatgacccttctggagggggtgatccggtattatatcaacatttattt
>BK3SA1_4_5946
attaagtagtgtacaagcacattcaggaccttcagttgatttagctatctttagcttacatttaactggtgcagcttctattttaggtgcaataaattttattacaactatttttaatatgagagcaccaggtatgagtatgcatcgattacctttatttgcttgggctgttttagttacatcttttttactagtattgtctttacctgtattcggaggagctattacaatgctactaacggatagaaattttaatacatctttttatgatccggcaggcggaggtgatcctgtattgtatcaacat
>BK3SA1_4_6381
attaagtagtgtacaagcacattcaggaccttcagttgatttagctatctttagcttacatttaactggtgcatcttctattttaggtgcaataaattttattacaactatttttaatatgagagcaccaggtatgagtatgcatcgattacctttatttgcttgggctgttttagttacatcttttttactagtattgtctttacctgtattcggaggagctattacaatgctactaacggatagaaattttaatacatctttttatgatccggcaggcggaggtgatcctgtattgtatcaacatttgttt
>BK3SA1_5_435
attatcaagtgtacaagcacattcaggtccttcagtagatttagctatttttagtttacatttatctggtatttcatcattattaggtgctattaattttctttcaactatttataatatgagagctcctggtttaagtttccatagattacctttattcgtttggtctgtttttattactgctttcttattattattaacattacctgtattagctggtgctattacaatgttattaactgatagaaacttaaatacttctttctatgatccatcaggtggaggtgatccagtattatatcaacatttattt
>BK3SA1_5_680
attatcaagtgttcaagcacactctggaccttcagtagatttagctatttttagtttacatttagcaggtatttcttctttattaggttcaattaattttatttcaactatttataacatgagagctccaggtttaagttttcatagattacctttatttgtttgggctattttagtaacagtttttttattattattaactttacctgtattagctggggcaattactatgttattaactgatagaaatttaaatacatctttttatgacccttctggaggaggtgatccagttttatatcaacatttattt
>BK3SA1_5_1409
attaagtagtgtacaagcacattcaggaccttcagttgatttagctatctttagcttacatttaaatggtgcagcttctattttaggtgcaataaattttattacaactatttttaatatgagagcaccaggtatgagtatgcatcgattacctttatttgtttggtctgttttagttacatcttttttactagtattgtctttacctgtattcggaggagctattacaatgctactaacggatagaaattttaatacatctttttatgatccggcaggcggaggtgatcctgtattgtatcaacatttgttt
>BK3SA1_5_1952
attaagtagtgtacaagcacattcaggaccttcagttgatttagctatctttagcttacatttaactggtgcagcttctattttaggtgcaattaattttattacaactatttttaatatgagagcaccaggtatgagtatgcatcgattacctttatttgcttgggctgttttagttacatcttttttactagtattgtctttacctgtattcggaggagctattacaatgctactaacggatagaaattttaatacatctttttatgatccggcaggcggaggtgatcctgtattgtatcaacatttgttt
>BK3SA1_5_2136
attatcaagtattcaagcacactcaggtgcttctgttgatttagctatttttagtttacatttagcaggtatttcttcaattttaggtgctgttaactttattacaactattttaaacatgcgacctgaaggtatgagcatgcatttattacctttatttgtatgggctgttttaattactgcagttttattattattatcattaccagtattagcaggggctattacaatgttattaactgatcgaaattttaacacaactttttttgatcctgctggtggaggtgatccagtattataccaacatttattt
>BK3SA1_5_2422
attaagtagtgtacaagcacattcaggaccttcagttgatttagctatctttagcttacatttaaatggtgcagcttctattttaggtgcaataaattttattacaactatttttaatatgagagcaccaggtatgagtatgcatcgattacctttatttgcttgggctgttttagttacatcttttttactagtattgtctttacctgtattcggaggagctattacaatgctactaacggatagaaattttaatactactttttatgatccatcagggggaggagaccctgttttatatcaacatttattt
>BK3SA1_5_2461
tttatcaagtgttcaagcacattctggaccttcagttgatttagctatttttagtttacatttatcaggtatttcttcattattaggtgctattaattttttatcaactatttataatatgagggcacctggtttaagttttcatagattacctttatttgtttgggcaatttttattactgcttttttattattattaactttacctgttttagcaggagcaattacaatgttattaacagatagaaatttaaatacatctttttatgatccttctggaggaggtgatccagtattatatcaacatttattt
>BK3SA1_5_2893
attaagtagtgtacaagcacattcaggaccttcagttgatttagctatttttagcttacatttaaatggtgcagcttctattttaggtgcaataaattttattacaactatttttaatatgagagcaccaggtatgagtatgcatagattacctttatttgcttgggctgttttagttacatcttttttactagtattgtctttacctgtattcggaggagctattacaatgctactaacggatagaaattttaatacatctttttatgatccggcaggcggaggtgatcctgtattgtatcaacatttgttt
>BK3SB1_1_227
attatctagtattcaaagtcattctggtggttctgtagatttagcaatttttagtttacatttagcaggtgtttcttctttattgggttctataaattttattactacaatattaaatatgagagcacctggtttaagtatgcataaattacctttatttgtttgggctgtgtttattactgttattttattattattaagtttacctgtattagctggtggtattacaatgttattaaccgatagaaattttaatacaactttttttgacccagcaggtggtggtgatcctatattatatcaacatttattt
>BK3SB1_1_641
attaagtagtgtacaagcacattcaggaccttcagttgatttagctatctttagcttacatttaaatggtgcagcttctattttaggtgcaataaattttattacaactatttttaatatgagagcaccaggtatgagtatgcatcgattacctttatttgcttgggctgttttagttacatcttttttactagtattgtctttacctgtattcggaggagctattacaatgctactaacggatagaaattttaatacatctttttatgatccggcaggcggaggtgatcctgtattatatcaacatttattc
>BK3SB1_1_825
attatcaagtgttcaagcacattctggaccttcagtagatttagctatttttagtttacatttatcaggtatatcttcattattaggtgctataaattttttatcaactatttataatatgagagcacctggattaagttttcatagattacctttatttgtttggtctatttttattactgcttttttattattattgacattacctgtattagcaggagctattacaatgttgttaactgatagaaatttaaatacatctttttatgatccttcaggtggaggtgatcctgtattatatcagcatttattt
>BK3SB1_1_2092
tttatctgcagcacaagcacattcagggccttctgtagatttagctatttttagtttacatatttctggactttcttctgtattaggatctattaattttattacaactatttttaatatgagagcaccaggtatgagtatgcatcgattacctttatttgcttgggctgttttagttacatcttttttactagtattgtctttacctgtattcggaggagctattacaatgctactaacggatagaaattttaatacatctttttatgatccggcaggcggaggtgatcctgtattgtatcaacatttgttt
>BK3SB1_1_2679
attaagtagtgtacaagcacattcaggaccttcagttgatttagctatctttagcttacatttaactggtgcagcttctattttaggtgcaattaattttattacaactatttttaatatgagagcaccaggtatgagtatgcatcgattacctttatttgcttgggctgttttagttacatcttttttactagtattgtctttacctgtattcggaggagctattacaatgctactaacggatagaaattttaatacatctttttatgatccggcaggcggaggtgatcctgtattgtatcaacatttgttt
>BK3SB1_1_2941
attatcaagtattcaagcacactcaggtgcttctgttgatttagctatttttagtttacatttagcaggtatttcttcaattttaggtgctgttaactttattacaactattttaaacatgcgacctgaaggtatgagcatgcatttattacctttatttgtatgggctgttttaattactgcagttttattattattatcattaccagtattagcaggggctattacaatgttattaactgatcgaaattttaacacaactttttttgatcctgctggtggaggtgatccagtattataccaacatttattt
>BK3SB1_1_3233
attatctagtattcaaagtcattctggtggttctgtagatttagcaatttttagtttacatttagcaggtgtttcttctttattgggttctataaattttattactacaatattaaatatgagagcacctggtttaagtatgcataaattacctttatttgtttgggctgtgtttattactgttattttattattattaagtttacctgtattagctggtggtattacaatgttattaaccgatagaaattttaatacgactttttttgacccagcaggtggtggtgatcctatattatatcaacatttattt
>BK3SB1_1_3590
gttatcaagtgttcaagcacactctggtccttctgtagatttagctatatttagtttacacttagcaggtatttcatctttattaggttcaattaactttatttcaacaatttataatatgagagctcctggattaagttttcatagattacctttatttgtttgggcaattcttgttacagtatttttattattattatctttacctgttttagctggtgctattacaatgttattaacagatcgtaatttaaatacatctttttatgatccttctggtggtggtgatcctgtattatatcaacatttattt
>BK3SB1_1_3895
attaagtagtgtacaagcacattcaggaccttcagtagatttagctatttttagtttacatttatctggagctgcatctattttaggttcaattaattttattaccactatttttaacatgagagcacctggtatgacaatgcatagattaccgttatatgtatggtctgtattaattacctcttttttattagtattatctttaccagtgtttggtggagcgattaccatgttattaactgatcgtaactttaatacaagcttttatgatccagctggcggaggagatcctattttatatcaacatctattt
>BK3SB1_1_3904
attatcaagtgttcaagcacattctggaccttcagtagatttagctatttttagtttacatttatcaggtatatcttcattattaggtgctataaattttttatcaactatttataatatgagagcacctggattaagttttcatagattacctttatttgtttggtctatttttattactgcttttttattattattgacattacctgtattagcaggagctattacaatgttgttaactgatagaaatttaaatacatccttttatgatccttcaggtggaggtgatcctgtattatatcagcatttattt
>BK3SB1_1_3949
attatctagtattcaaagtcattctggtggttctgtagatttagcaatttttagtttacatttagcaggtgtttcttctttattgggttctataaattttattactacaatattaaatatgagagcacctggtttaagtatgcataaattacctttatttgtttgggctgtgtttattactgttattttattattattaagtttacctgtattagctggtggtattacaatgttattaaccgatagagattttaatacaactttttttgacccagcaggtggtggtgatcctatattatatcaacatttattt
>BK3SB1_1_4355
attaagtagtgtacaagcacattcaggaccttcagttgatttagctatctttagctnacatttaaatggtgnngcttctattttaggtgcaataaattttattacaactatttttaatatgagagcaccaggtatgagtatgcatcgattacctttatttgcttgggctgttttagttacatcttttttactagtattgtctttacctgtattcggaggagctattacaatgctactaacggatagaaattttaatacatctttttatgatccggcaggcggaggtgatcctgtattgtatcaacatttgttt
>BK3SB1_2_310
tttatcaagtgtacaagcacattcaggtccttcagtagatttagctatttttagtttacatttatcaggtatttcttctttattaggagctataaattttctttcaactatttataatatgagagccccaggtttaagtttccatagattacctctattcgtatggtccgttttaattacagcttttttactattgttaacattacccgtattggctggagcaattacaatgttattaactgatagaaatttaaatacatctttctatgacccttctggagggggtgatccggtattatatcaacatttattt
>BK3SB1_2_1874
tttatcaagtgttcaagcacattcaggaccttcagtagatttagctatttttagtttacatttagcaggaatttcatctttattgggtgctataaattttattactactatttataatatgagatcgccaggattttcatttcataaattacctttatttatttggtcagtttttattactgcttttttattgttattaagtttaccagtattagcaggagcaataactatgttattaactgatagaaatttaaatacttctttttttgatccttctggtgggggtgatcctgttttatatcaacatttattt
>BK3SB1_2_2284
attaagtagtgtacaagcacattcaggaccttcagttgatttagctatctttagcttacatttaaatggtgcagcttctattttaggtgcaataaattttattacaactatttttaatatgagagcaccaggtatgagtatgcatcgattacctttatttgcttgggctgttttagttacatcttttttactagtattgtctttacctgtattcggaggagctattacaatgctactaacggatagaaattttaatacatctttttatgatccggcaggcggaggtgatcctgtattatatcaacatttattt
>BK3SB1_2_2392
tttatctgcagcacaagcacattcagggccttctgtagatttagctatttttagtttacatatttctggactttcttctgtattaggatctattaattttattacaactatttttaatatgagagcaccaggtatgagtatgcatcgattacctttatttgcttgggctgttttagttacatcttttttactagtattgtctttacctgtattcggaggagctattacaatgctactaacggatagaaattttaatacatctttttatgatccggcaggcggaggtgatcctgtattgtatcaacatttgttt
>BK3SB1_2_2458
attaagtagtgtacaagcacattcaggaccttcagttgatttagctatctttagcttacatttaaatggtgcagcttctattttaggtgcaataaattttattacaactatttttaatatgagagcaccaggtatgagtatgcatcgattacctttatttgcttgggctgttttagttacatcttttttactagtattgtctttacctgtattcggaggagctattactatgctactgacggatagaaattttaatacatctttttatgatccggcaggcggaggtgatcctgtattgtatcaacatttgttt
>BK3SB1_2_2996
attaagtagtgtacaagcacattcaggaccttcagttgatttagctatctttagcttacatttaaatggtgcagcttctattttaggtgcaataaattttattacaactatttttaatatgagagcaccaggtatgagtttgcatcgattacctttatttgcttggtctgttttagttacatcttttttactagtattgtctttacctgtattcggaggagctattacaatgctactaacggatagaaattttaatacatctttttatgatccggcaggcggaggtgatcctgtattgtatcaacatttgttt
>BK3SB1_2_3656
tttatctgcagcacaagcacattcagggccttctgtagatttagctatttttagtttacatatttctggactttcttctgtattaggatctattaattttattgtgactatttttaatatgagagcaccaggtatgagtatgcatcgattacctttatttgcttgggctgttttagttacatcttttttactagtattgtctttacctgtattcggaggagctattacaatgctactaacggatagaaattttaatacatctttttatgatccggcaggcggaggtgatcctgtattgtatcaacatttgttt
>BK3SB1_2_3744
attaagtagtgtacaagcacattcaggaccttcagttgatttagctatctttagcttacatttaactggtgcagcttctattttaggtgcaataaattttattacaactatttttaatatgagagcaccaggtatgagtatgcatcgattacctttatttgcttggtctgttttagttacatcttttttactagtattgtctttacctgtattcggaggagctattacaatgctactaacggatagaaattttaatacatctttttatgatccggcaggcggaggtgatcctgtattgtatcaacatttgttt
>BK3SB1_2_3994
tttatcaagtgtacaagcacattcaggtccttcagtagatttagctatttttagtttacatttatcaggtatttcttctttattaggagctataaattttctttcaactatttataatatgagagccccaggtttaagtttccatagattacctctattcgtatggtccgttttaattacagcttttttactattgttaacattacccgtattggctggagcaattacaatgttattaactgatagaaatttaaatacatctttctatgacccttctggagggggtgatccggtattatatcaacatttatt
>BK3SB1_2_4042
attaagtagtgtacaagcacattcaggaccttcagttgatttagctatctttagcttacatttaaatggtgcagcttctattttaggtgcaattaattttattacaactatttttaatatgagagcaccaggtatgagtttgcatcgattacctttatttgcttgggctgttttagttacatcttttttactagtattgtctttacctgtattcggaggagctattacaatgctactaacggatagaaattttaatacatctttttatgatccggcaggcggaggtgatcctgtattgtatcaacatttgttt
>BK3SB1_2_5057
tttatcaagtgtacaagcacattcaggtccttcagtagatttagctatttttagtttacatttatcaggtatttcttccttattaggagctataaattttctttcaactatttataatatgagagccccaggtttaagtttccatagattacctctattcgtatggtccgttttaattacagcttttttactattgttaacattacccgtattggctggagcaattacaatgttattaactgatagaaatttaaatacatctttctatgacccttctggagggggtgatccggtattatatcaacatttattt
>BK3SB1_3_636
tttatctagcattatgtctcattctggaccttctgttgatttagctatttttagtttacatttagctggaatttcttctttattaggagctattaattttataagtactattttaaacatgagattacctggtatgacaatgcataaacttccattatttgtatggtctatttttattactgctattttattattattatctttacctgttttagctggtgctataactatgttattaacagatagaaattttaatacaactttttttgatcctgctggaggaggtgatcctattttatatcaacatttattt
>BK3SB1_3_758
attaagtagtgtacaagcacattcaggaccttcagttgatttagctatctttagcttacatttaaatggtgcagcttctattttaggtgcaataaattttattacaactatttttaatatgagagcaccaggtatgagtatgcatcgattacctttatttgcttgggctgttttagttacatcttttttactagtattgtctttacctgtattcggaggagctattacaatgctactaacggatagaaattttaatacatctttttatgatccggcaggcggaggtgatcctgtattatatcaacatttattc
>BK3SB1_3_1398
attaagtagtgtacaagcacattcaggaccttcagttgatttagctatctttagcttacatttaaatggtgcagcttctattttaggtgcaataaattttattacaactatttttaatatgagagcaccaggtatgagtatgcatcgattacctttatttgcttgggctgttttagttacatcttttttattattattatctttacctgtttttgctggagcgattacaatgcttttaacagaccgaaattttaatactactttttatgatccatcagggggaggagaccctgttttatatcaacatttattt
>BK3SB1_3_1762
attatcatctataggatttcattcaggtgcttccgtagatttagcaatctttagtttacatttagcaggtatttcttcattattaggtgctatgaattttattactacaatattaaatatgcgagcacctttattaactatgaataaattacctttatttgtatggtctgttttaattactgctgtattattattattatctttacctgtattagcaggtggaataactatgttattaactgatcgtaatttaaatacatcattttttgatccagcaggaggaggagatcctattttatatcaacatttattc
>BK3SB1_3_1765
attaagtagtgtacaagcacattcaggaccttcagttgatttagctatctttagcttacatttaactggtgcagcttctattttaggtgcaataaattttattacaactatttttaatatgagagcaccaggtatgagtatgcatcgattacctttatttgtttgggctgttttagttacatcttttttactagtattgtctttacctgtattcggaggagctattacaatgctactaacggatagaaattttaatacatctttttatgatccggcaggcggaggtgatcctgtattgtatcaacatttgttt
>BK3SB1_3_2009
attaagtagtgtacaagcacattcaggaccttcagttgatttagctatctttagcttacatttaactggtgcagcttctattttaggtgcaataaattttattacaactatttttaatatgagagcaccaggtatgagtatgcatagattacctttatttgcttgggctgttttagttacatcttttttactagtattgtctttacctgtattcggaggagctattacaatgctactaacggatagaaattttaatacatctttttatgatccggcaggcggaggtgatcctgtattgtatcaacatttgttt
>BK3SB1_3_2492
attaagtagtgtacaagcacattcaggaccttcagttgatttagctatctttagcttacatttaaatggtgcagcttctattttaggtgcaataaattttattacaactatttttaatatgagagcaccaggtatgagtatgcatcgattacctttatttgcttgggctgttttagttacatcttttttactagtattgtctttacctgtattcggaggagctattacaatgctactaacggatagaaattttaatacatctttttatgatcctgctggcggaggtgatcctgtattgtatcaacatttgttt
>BK3SB1_3_2921
attaagtagtgtacaagcacattcaggaccttcagttgatttagctatctttagcttacatttaaatggtgcagcttctattttaggtgcaataaattttattacaactatttttaatatgagagcaccaggtatgagtatgcatcgattacctttatttgcttgggctgttttagttacatcttttttactagtattgtctttacctgtattcggaggagctattacaatgctactaacggatagaaattttaatacatctttttatgatccggcaggcggaggtgatcctgtattatatcaacatttattt
>BK3SB1_3_3076
tttatctgcagcacaagcacattcagggccttctgtagatttagctatttttagtttacatatttctggactttcttctgtattaggatctattaattttattacaactatttttaatatgagagcaccaggtatgagtatgcatcgattacctttatttgcttgggctgttttagttacatcttttttactagtattgtctttacctgtattcggaggagctattacaatgctactaacggatagaaattttaatacatctttttatgatccggcaggcggaggtgatcctgtattgtatcaacatttgttt
>BK3SB1_3_3944
attaagtagtgtacaagcacattcaggaccttcagttgatttagctatctttagcttacatttaaatggtgcagcttctattttaggtgcaataaattttattacaactatttttaatatgagagcaccaggtatgagtttgcatcgattacctttatttgcttggtctgttttagttacatcttttttactagtattgtctttacctgtattcggaggagctattacaatgctactaacggatagaaattttaatacatctttttatgatccggcaggcggaggtgatcctgtattgtatcaacatttgttt
>BK3SB1_3_4226
attaagtagtgtacaagcacattcaggaccttcagttgatttagctatctttagtttacatttaaatggtgcagcttctattttaggtgcaataaattttattacaactatttttaatatgagagcaccaggtatgagtatgcatcgattacctttatttgcttgggctgttttagttacatcttttttactagtattgtctttacctgtattcggaggagctattacaatgctactaacggatagaaattttaatacatctttttatgatccggcaggcggaggtgatcctgtattgtatcaacat
>BK3SB1_3_4940
tttatctgcagcacaagcacattcagggccttctgtagatttagctatttttagtttacatatttctggactttcttctgtattaggatctattaattttattgtgactatttttaatatgagagcaccaggtatgagtatgcatcgattacctttatttgcttgggctgttttagttacatcttttttactagtattgtctttacctgtattcggaggagctattacaatgctactaacggatagaaattttaatacatctttttatgatccggcaggcggaggtgatcctgtattgtatcaacatttgttt
>BK3SB1_3_5490
attaagtagtgtacaagcacattcaggaccttcagttgatttagctatctttagcttacatttaaatggtgcagcttctattttaggtgcaataaattttattacaactatttttaatatgagagcaccaggtatgagtatgcatcgattacctttatttgcttgggctgttttagttacatcttttttactagtattgtctttacctgtattcggaggagctattacaatgctactaacggatagaaattttaatacatctttttatgacccggcaggcggaggtgatcctgtattgtatcaacat
>BK3SB1_3_5682
attaagtagtgtacaagcacattcaggaccttcagttgatttagctatctttagcttacatttaaatggtgcagcttctattttaggtgcaataaattttattacaactatttttaatatgagagcaccaggtatgagtatgcatcgattacctttatttgtttgggctgttttagttacatcttttttactagtattgtctttacctgtattcggaggagctattactatgctactaacggatagaaattttaatacatctttttatgatccggcaggcggaggtgatcctgtattgtatcaacatttgttt
>BK3SB1_4_289
tttatcaagtgtacaagcacattcaggtccttcagtagatttagctatttttagtttacatttatcaggtatttcttctttattaggagctataaattttctttcaactatttataatatgagagccccaggtttaagtttccatagattacctctattcgtatggtccgttttaattacagcttttttactattgttaacattacccgtattggctggagcaattacaatgttattaactgatagaaatttaaatacatctttctatgacccttctggagggggtgatccggtattatatcaacatttattt
>BK3SB1_4_527
tttatctagcattatgtctcattctggaccttctgttgatttagctatttttagtttacatttagctggaatttcttctttattaggagctattaattttataagtactattttaaacatgagattacctggtatgacaatgcataaacttccattatttgtatggtctatttttattactgctattttattattattatctttacctgttttagctggtgctataactatgttattaacagatagaaattttaatacaactttttttgatcctgctggaggaggtgatcctattttatatcaacatttattt
>BK3SB1_4_771
attatcaagtgttcaagcacattctggaccttcagtagatttagctatttttagtttacatttatcaggtatatcttcattattaggtgctataaattttttatcaactatttataatatgagagcacctggattaagttttcatagattacctttatttgtttggtctatttttattactgcttttttattattattgacattacctgtattagcaggagctattacaatgttgttaactgatagaaatttaaatacatctttttatgatccttcaggtggaggtgatcctgtattatatcagcatttattt
>BK3SB1_4_819
attatcaagtgttcaagcacactctggaccttcagtagatttagctatttttagtttacatttagcaggtatttcttctttattaggttcaattaattttatttcaactatttataacatgagagctccaggtttaagttttcatagattacctttatttgtttgggctattttagtaacagtttttttattattattaactttacctgtattagctggggcaattactatgttattaactgatagaaatttaaatacatctttttatgacccttctggaggaggtgatccagttttatatcaacatttattt
>BK3SB1_4_1031
attaagtagtgtacaagcacattcaggaccttcagttgatttagctatctttagcttacatttaaatggtgcagcttctattttaggtgcaataaattttattacaactatttttaatatgagagcaccaggtatgagtatgcatcgattacctttatttgcttgggctgttttagttacatcttttttattattattatctttacctgtttttgctggagcgattacaatgcttttaacagaccgaaattttaatactactttttatgatccatcagggggaggagaccctgttttatatcaacatttattt
>BK3SB1_4_1035
attatcaagtgtacaagcacattcaggtccttctgtagatttagcaatttttagtttacatttagcgggagcttcttctattcttggagcaattaattttattgtaactattttaaatatgagatgtcctggaatgtttatgcataaaatacctttatatgtatgatctgtttttataacagcaattttattattattatctttacctgtattagcaggagcaattacaatgttattaacagatagaaattttaatacaagtttttttgatcctgcgggtggtggagatcctgtattatatcaacatttattt
>BK3SB1_4_1918
tttatctgcagcacaagcacattcagggccttctgtagatttagctatttttagtttacatatttctggactttcttctgtattaggatctattaattttattacaactatttttaatatgagagcaccaggtatgagtatgcatcgattacctttatttgcttgggctgttttagttacatcttttttactagtattgtctttacctgtattcggaggagctattacaatgctactaacggatagaaattttaatacatctttttatgatccggcaggcggaggtgatcctgtattgtatcaacatttgttt
>BK3SB1_4_2317
tttatcaagtgtacaagcacattcaggtccttcagtaggtttagctatttttagtttacatttatcaggtatttcttctttattaggagctataaattttctttcaactatttataatatgagagccccaggtttaagtttccatagattacctctattcgtatggtccgttttaattacagcttttttactattgttaacattacccgtattggctggagcaattacaatgttattaactgatagaaatttaaatacatctttctatgacccttctggagggggtgatccggtattatatcaacatttattt
>BK3SB1_4_2719
attatcaagtattcaagcacactcaggtgcttctgttgatttagctatttttagtttacatttagcaggtatttcttcaattttaggtgctgttaactttattacaactattttaaacatgcgacctgaaggtatgagcatgcatttattacctttatttgtatgggctgttttaattactgcagttttattattattatcattaccagtattagcaggggctattacaatgttattaactgatcgaaattttaacacaactttttttgatcctgctggtggaggtgatccagtattataccaacatttattt
>BK3SB1_4_2726
attaagtagtgtacaagcacattcaggaccttcagttgatttagctatctttagcttacatttaaatggtgcagcttctattttaggtgcaataaattttattacaactatttttaatatgagagcaccaggtatgagtatgcatcgattacctttatttgcttgggctgttttagttacatcttttttactagtattgtctttaccagtgtttggtggagctattaccatgttattaactgatagaaactttaatacttctttttatgatcctgccggtggtggtgatcccgtgttgtatcaacatttattt
>BK3SB1_4_2899
tttatctgcagcacaagcacattcagggccttctgtagatttagctatttttagtttacatatttctggactttcttctgtattaggatctattaattttattgtgactatttttaatatgagagcaccaggtatgagtatgcatcgattacctttatttgcttgggctgttttagttacatcttttttactagtattgtctttacctgtattcggaggagctattacaatgctactaacggatagaaattttaatacatctttttatgatccggcaggcggaggtgatcctgtattgtatcaacatttgttt
>BK3SB1_4_3559
attaagtagtgtacaagcacattcaggaccttcagttgatttagctatctttagcttacatttaaatggtgcagcttctattttaggtgcaataaattttattacaactatttttaatatgagagcaccaggtatgagtatgcatcgattacctttatttgcttgggctgttttagttacatcttttttactagtattgtctttacctgtattcggaggagctattacaatgctactaacggatagaaattttaatacatctttttatgatccatcagggggaggagaccctgttttatatcaacatttattt
>BK3SB1_4_3699
attaagtagtgtacaagcacattcaggaccttcagttgatttagctatctttagcttacatttaaatggtgcagcttctattttaggtgcaataaattttattacaactatttttaatatgagagcaccaggtatgagtatgcatcgattacctttatttgcttgggctgttttagttacatcttttttgttattattgtctttaccagtgtttggtggagctattaccatgttattaactgatagaaactttaatacttctttttatgatcctgccggtggtggtgatcccgtgttgtatcaacatttattt
>BK3SB1_4_3788
ttatcaagtattcaagcacactcaggtgcttctgttgatttagctatttttagtttacatttagcaggtatttcttcaattttaggtgctgttaactttattacaactattttaaacatgcgacctgaaggtatgagcatgcatttattacctttatttgtatgggctgttttaattactgcagttttattattattatcattaccagtattagcaggggctattacaatgttattaactgatcgaaactttaacacaactttttttgatcctgctggtggaggtgatccagtattataccaacatttattt
>BK3SB1_5_242
attatcaagtgtacaagcacattcaggtccttctgtagatttagctatttttagtttacacttatctggtatttcatcattattaggtgctattaactttctttcaactatttataacatgagagctcctggattaagtttccatagattacctttatttgtttggtctgttttcattacagcatttttattattattaacattacctgtattagcaggagcaattactatgttattaactgatagaaatttaaatacttcattctacgatccatctggtggaggtgatcctgtattatatcaacatttattt
>BK3SB1_5_1010
attatcaagtgttcaagcacattctggaccttcagtagatttagctatttttagtttacatttatcaggtatatcttcattattaggtgctataaattttttatcaactatttataatatgagagcacctggattaagttttcatagattacctttatttgtttggtctatttttattactgcttttttattattattgacattacctgtattagcaggagctattacaatgttgttaactgatagaaatttaaatacatctttttatgatccttcaggtggaggtgatcctgtattatatcagcatttattt
>BK3SB1_5_1079
attatcaagtgttcaagcacactctggaccttcagtagatttagctatttttagtttacatttagcaggtatttcttctttattaggttcaattaattttatttcaactatttataacatgagagctccaggtttaagttttcatagattacctttatttgtttgggctattttagtaacagtttttttattattattaactttacctgtattagctggggcaattactatgttattaactgatagaaatttaaatacatctttttatgacccttctggaggaggtgatccagttttatatcaacatttattt
>BK3SB1_5_1617
attaagtagtgtacaagcacattcaggaccttcagttgatttagctatctttagcttacatttaaatggtgcagcttctattttaggtgcaataaattttattacaactatttttaatatgagagcaccaggtatgagtatgcatagattacctttatttgcttggtctgttttagttacatcttttttactagtattgtctttacctgtattcggaggagctattacaatgctactaacggatagaaattttaatacatctttttatgatccggcaggcggaggtgatcctgtattgtatcaacatttgttt
>BK3SB1_5_1704
attaagtagtgtacaagcacattcaggaccttcagttgatttagctatctttagcttacatttaaatggtgcagcttctattttaggtgcaataaattttattacaactatttttaatatgagagcaccaggtatgagtatgcatcgattacctttatttgcttgggctgttttagttacatcttttttactagtattgtctttacctgtattcggaggagctattacaatgctactaacggatagaaattttaatacatctttttatgatcctgctggtggtggtgatcctgtattgtatcaacatttgttt
>BK3SB1_5_1816
attatcatctataggatttcattcaggtgcttccgtagatttagcaatctttagtttacatttagcaggtatttcttcattattaggtgctatgaattttattactacaatattaaatatgcgagcacctttattaactatgaataaattacctttatttgtatggtctgttttaattactgctgtattattattattatctttacctgtattagcaggtggaataactatgttattaactgatcgtaatttaaatacatcattttttgatccagcaggaggaggagatcctattttatatcaacatttattc
>BK3SB1_5_2149
attaagtagtgtacaagcacattcaggaccttcagttgatttagctatctttagcttacatttaaatggtgcagcttctattttaggtgcaataaattttattacaactatttttaatatgagagcaccaggtatgagtatgcatcgattacctttattcgcttgggctgttttagttacatcttttttactagtattgtctttacctgtattcggaggagctattacaatgctactaacggatagaaattttaatacatctttttatgatccggcaggcggaggtgatcctgtattgtatcaacatttattt
>BK3SB1_5_3193
tttatctgcagcacaagcacattcagggccttctgtagatttagctatttttagtttacatatttctggactttcttctgtattaggatctattaattttattacaactatttttaatatgagagcaccaggtatgagtatgcatcgattacctttatttgcttgggctgttttagttacatcttttttactagtattgtctttacctgtattcggaggagctattacaatgctactaacggatagaaattttaatacatctttttatgatccggcaggcggaggtgatcctgtattgtatcaacatttgttt
>BK3SB1_5_3336
attaagtagtgtacaagcacattcaggaccttcagttgatttagctatctttagcttacatttaaatggtgcagcttctattttaggtgcaataaattttattacaactatttttaatatgagagcaccaggtatgagtatgcatcgattacctttatttgcttgggctgttttagttacttcttttttattattattatctttacctgtttttgctggagcgattacaatgcttttaacagaccgaaattttaatactactttttatgatccatcagggggaggagaccctgttttatatcaacatttattt
>BK3SB1_5_3859
attatcaagtgtacaagcacattcaggtccttctgtagatttagctatttttagtttacacttatctggtatttcatcattattaggtgctattaactttctttcaactatttataacatgagagctcctggattaagtttccatagattacctttatttgtttggtctgttttcattacagcatttttattattattaacattacctgtattagcaggagcaattactatgttattaactgatagaaatttaaatacttcattctacgatccatctggtggaggtgatcctgtattatatcaacatttgttt
>BK3SB1_5_4525
attaagtagtgtacaagcacattcaggaccttcagttgatttagctatctttagcttacatttaaatggtgcagcttctattttaggtgcaataaattttattacaactatttttaatatgagagcaccaggtatgagtatgcatcgattacctttatttgcttggtctgttttagttacatcttttttactagtattgtctttacctgtattcggaggagctattacaatgctactaacggatagaaattttaatacatctttttatgatcctgcaggcggaggtgatcctgtattgtatcaacatttgttt
>BK3SB1_5_4963
attaagtagtgtacaagcacattcaggaccttcagttgatttagctatctttagcttacatttaaatggtgcagcttctattttaggtgcaataaattttattacaactatttttaatatgagagcaccaggtatgagtatgcatcgattacctttatttgcttgggctgttttagttacatcttttttactagtattgtctttaccagtgtttggtggagctattaccatgttattaactgatagaaactttaatacttctttttatgatcctgccggtggtggtgatcccgtgttgtatcaacatttattt
>BK3SB1_5_5259
attatctagtattcaaagtcattccggtggttctgtagatttagcaatttttagtttacatttagcaggtgtttcttctttattgggttctataaattttattactacaatattaaatatgagagcacctggtttaagtatgcataaattacctttatttgtttgggctgtgtttattactgttattttattattattaagtttacctgtattagctggtggtattacaatgttattaaccgatagaaattttaatacaactttttttgacccagcaggtggtggtgatcctatattatatcaacatttattt
>BK3SB1_5_5324
tttatctgcagcacaagcacattcagggccttctgtagatttagctatttttagtttacatatttctggactttcttctgtattaggatctattaattttattgtgactatttttaatatgagagcaccaggtatgagtatgcatcgattacctttatttgcttgggctgttttagttacatcttttttactagtattgtctttacctgtattcggaggagctattacaatgctactaacggatagaaattttaatacatctttttatgatccggcaggcggaggtgatcctgtattgtatcaacatttgttt
>BK3SB1_5_5960
attaagtagtgtacaagcacattcaggaccttcagttgatttagctatctttagcttacatttaaatggtgcagcttctattttaggtgcaataaattttattacaactatttttaatatgagagcaccaggtatgagtatgcatcgattacctttatttgcttgggctgttttagttacatcttttttactagtattgtctttacctgtattcggaggagctattacaatgctactaacggatagaaattttaatactactttttatgatccatcagggggaggagaccctgttttatatcaacatttattt
>BK3SB1_5_6866
attaagtagtgtacaagcacattcaggaccttcagttgatttagctatctttagcttacatttaaatggtgcagcttctattttaggtgcaataaattttattacaactatttttaatatgagagcaccaggtatgagtatgcatcgattacctttatttgcttgggctgttttagttacatcttttttactagtattgtctttacctgtattcggaggagctattacaatgctactaacggatagaaattttaatacatctttttatgatccatcagggggaggagaccctgttttatatcaacatttattt
>BK3SB1_5_6900
attaagtagtgtacaagcacattcaggaccttcagttgatttagctatctttagcttacatttaaatggtgcagcttctattttaggtgcaataaattttattacaactatttttaatatgagagcaccaggtatgagtatgcatagattacctttatttgcttgggctgttttagttacatcttttttactagtattgtctttacctgtattcggaggagctattacaatgctactaacggatagaaattttaatacatctttttatgatccgtcaggcggaggtgatcctgtattgtatcaacatttgttt
>BK3SB1_5_7142
ttatcaagtgttcaagcacattctggaccttcagtagatttagctatttttagtttacatttatcaggtatatcttcattattaggtgctataaattttttatcaactatttataatatgagagcacctggattaagttttcatagattacctttatttgtttggtctatttttattactgcttttttattattattgacattacctgtattagcaggagctattacaatgttgttaactgatagaaatttaaatacatctttttatgatccttcaggtggaggtgatcctgtattatatcagcatttattt
>BK3SB1_5_7172
attaagtagtgtacaagcacattcaggaccttcagttgatttagctatctttagcttacatttaaatggtgcagcttctattttaggtgcaataaattttattacaactatttttaatatgagagcaccaggtatgagtatgcatcgattacctttatttgcttgggctgttttagttacatcttttttgttattattgtctttaccagtgtttggtggagctattaccatgttattaactgatagaaactttaatacttctttttatgatcctgccggtggtggtgatcccgtgttgtatcaacatttattt
>BK3SC1_1_247
attatcaagtgtacaagcacattcaggtccttctgtagatttagctatttttagtttacacttatctggtatttcatcattattaggtgctattaactttctttcaactatttataacatgagagctcctggattaagtttccatagattacctttatttgtttggtctgttttcattacagcatttttattattattaacattacctgtattagcaggagcaattactatgttattaactgatagaaatttaaatacttcattctacgatccatctggtggaggtgatcctgtattatatcaacatttattt
>BK3SC1_1_1006
attaagtagtgtacaagcacattcaggaccttcagttgatttagctatctttagcttacatttaaatggtgtagcttctattttaggtgcaataaattttattacaactatttttaatatgagagcaccaggtatgagtatgcatcgattacctttatttgcttgggctgttttagttacatcttttttactagtattgtctttacctgtattcggaggagctattacaatgctactaacggatagaaattttaatacatctttttatgatccggcaggcggaggtgatcctgtattgtatcaacat
>BK3SC1_1_1361
attaagtagtgtacaagcacattcaggaccttcagttgatttagctatctttagcttacatttaaatggtgcagcttctattttaggtgcaataaattttattacaactatttttaatatgagagcaccaggtatgagtatgcatcgattacctttatttgcttgggctgttttagttacatcttttttattattattatctttacctgtttttgctggagcgattacaatgcttttaacagaccgaaattttaatactactttttatgatccatcagggggaggagaccctgttttatatcaacatttattt
>BK3SC1_1_1374
tttatcaagtgttcaagcacactcaggaccttcagtagatttagctatttttagtttacatttatctggtatttcatcattattaggtgctattaatttcttatcaacaatttataatatgagagctcctggtttaagtttccacagattacctttattcgtatggtcagtatttattacagctttcttattattattaacattaccagtattagcaggtgctattactatgttattaactgatagaaacttaaatacttctttctatgatccttcaggtggaggtgacccagttttatatcaacatttattt
>BK3SC1_1_1563
actttctagtgttcaggcgcattcaggaccttcagtagatttagctatttttagcttacatttatcaggaatttcatcattattgggttctataaatttcatatcaaccatctataatatgagaattcctggattaagttttcatcgtttacctttatttgtttggtctgttcttgttacagcttttttattattattaactttacctgttttagcaggagctataactatgttattaacagatagaaatttaaatacaactttttatgacccatcaggaggaggagatcctgttttatatcaacatcttttt
>BK3SC1_1_1965
attaagtagtgtacaagcacattcaggaccttcagttgatttagctatctttagcttacatttaaatggtgcagcttctattttaggtgcaataaattttattacaactatttttaatatgagagcaccaggtatgagtatgcatcgattacctttattcgcttgggctgttttagttacatcttttttactagtattgtctttacctgtattcggaggagctattacaatgctactaacggatagaaattttaatacatctttttatgatccggcaggcggaggtgatcctgtattgtatcaacatttattt
>BK3SC1_1_2379
attaagtagtgtacaagcacattcaggaccttcagttgatttagctatctttagcttacatttaaatggtgcagcttctattttaggtgcaataaattttattacaactatttttaatatgagagcaccaggtatgagtatgcatcgattacctttatttgcttgggctgttttagttacatcttttttactagtattgtctttacctgtattcggaggagctattacaatgctactaacggatagaaattttaatacatctttttatgatcctgctggcggaggtgatcctgtattgtatcaacatttgttt
>BK3SC1_1_2620
attaagtagtgtacaagcacattcaggaccttcagttgatttagctatctttagcttacatttaaatggtgcagcttctattttaggtgcaataaattttattacaactatttttaatatgagagcaccaggtatgagtatgcatcgattacctttatttgcttggtctgttttagttacatcttttttactagtattgtctttacctgtattcggaggagctattacaatgctactaactgatagaaattttaatacatctttttatgatccggcaggcggaggtgatcctgtattgtatcaacatttgttt
>BK3SC1_1_2927
tttatctgcagcacaagcacattcagggccttctgtagatttagctatttttagtttacatatttctggactttcttctgtattaggatctattaattttattacaactatttttaatatgagagcaccaggtatgagtatgcatcgattacctttatttgcttgggctgttttagttacatcttttttactagtattgtctttacctgtattcggaggagctattacaatgctactaacggatagaaattttaatacatctttttatgatccggcaggcggaggtgatcctgtattgtatcaacatttgttt
>BK3SC1_1_3069
attaagtagtgtacaagcacattcaggaccttcagttgatttagctatctttagcttacatttaaatggtgcagcttctattttaggtgcaataaattttattacaactatttttaatatgagagcaccaggtatgagtatgcatcgattacctttatttgcttgggctgttttagttacttcttttttattattattatctttacctgtttttgctggagcgattacaatgcttttaacagaccgaaattttaatactactttttatgatccatcagggggaggagaccctgttttatatcaacatttattt
>BK3SC1_1_3205
attaagtagtgtacaagcacattcaggaccttcagttgatttagctatctttagcttacatttaaatggtacagcttctattttaggtgcaataaattttattacaactatttttaatatgagagcaccaggtatgagtatgcatcgattacctttatttgcttgggctgttttagttacatcttttttactagtattgtctttacctgtattcggaggagctattacaatgctactaacggatagaaattttaatacatctttttatgatccggcaggcggaggtgatcctgtattgtatcaacat
>BK3SC1_1_4267
attaagtagtgtacaagcacattcaggaccttcagttgatttagctatctttagcttacatttaaatggtgcagcttctattttaggtgcaataaattttattacaactatttttaatatgagagcaccaggtatgagtatgcatcgattacctttatttgcttgggctgttttagttacatcttttttactagtattgtctttacctgtttttgctggagcgattacaatgcttttaacagaccgaaattttaatactactttttatgatccatcagggggaggagaccctgttttatatcaacatttattt
>BK3SC1_1_4471
attaagtagtgtacaagcacattcaggaccttcagttgatttagctatctttagcttacatttaaatggtgcagcttctattttaggtgcaataaattttattacaactatttttaatatgagagcaccaggtatgagtatgcatcgattacctttatttgcttgggctgttttagttacatcttttttactagtattgtctttaccagtgtttggtggagctattaccatgttattaactgatagaaactttaatacttctttttatgatcctgccggtggtggtgatcccgtgttgtatcaacatttattt
>BK3SC1_1_4813
tttatctgcagcacaagcacattcagggccttctgtagatttagctatttttagtttacatatttctggactttcttctgtattaggatctattaattttattgtgactatttttaatatgagagcaccaggtatgagtatgcatcgattacctttatttgcttgggctgttttagttacatcttttttactagtattgtctttacctgtattcggaggagctattacaatgctactaacggatagaaattttaatacatctttttatgatccggcaggcggaggtgatcctgtattgtatcaacatttgttt
>BK3SC1_1_4972
attatctagtgtacaagcacattcaggcccttcagtggatttagctatttttagtttacatttagcaggaatatcttctttattaggagcaattaattttttatcaactatttataatatgagagctcctggttttagttttcatagattgcctttatttgtttgggcagtatttataactgcttttttattattgttaacattacctgttttagcaggagctattactatgttattaactgatagaaatttaaatacttctttttatgatccttctggaggaggagatcctgtattatatcaacatttattt
>BK3SC1_2_299
attatcaagtgtacaagcacattcaggtccttcagtagatttagctatttttagtttacatttatctggtatttcatcattattaggtgctattaattttctttcaactatttataatatgagagctcctggtttaagtttccatagattacctttattcgtttggtctgtttttattactgctttcttattattattaacattacctgtattagctggtgctattacaatgttattaactgatagaaacttaaatacttctttctatgatccatcaggtggaggtgatccagtattatatcaacatttattt
>BK3SC1_2_420
attatcaagtgttcaagcacactctggaccttcagtagatttagctatttttagtttacatttagcaggtatttcttctttattaggttcaattaattttatttcaactatttataacatgagagctccaggtttaagttttcatagattacctttatttgtttgggctattttagtaacagtttttttattattattaactttacctgtattagctggggcaattactatgttattaactgatagaaatttaaatacatctttttatgacccttctggaggaggtgatccagttttatatcaacatttattt
>BK3SC1_2_508
tttatcaagtgttcaagcacactcaggaccttcagtagatttagctatttttagtttacatttatctggtatttcatcattattaggtgctattaatttcttatcaacaatttataatatgagagctcctggtttaagtttccacagattacctttattcgtatggtcagtatttattacagctttcttattattattaacattaccagtattagcaggtgctattactatgttattaactgatagaaacttaaatacttctttctatgatccttcaggtggaggtgacccagttttatatcaacatttattt
>BK3SC1_2_547
actttctagtgttcaggcgcattcaggaccttcagtagatttagctatttttagcttacatttatcaggaatttcatcattattgggttctataaatttcatatcaaccatctataatatgagaattcctggattaagttttcatcgtttacctttatttgtttggtctgttcttgttacagcttttttattattattaactttacctgttttagcaggagctataactatgttattaacagatagaaatttaaatacaactttttatgacccatcaggaggaggagatcctgttttatatcaacatcttttt
>BK3SC1_2_1096
gttatcaagtgttcaagcacactctggtccttctgtagatttagctatatttagtttacacttagcaggtatttcatctttattaggttcaattaactttatttcaacaatttataatatgagagctcctggattaagttttcatagattacctttatttgtttgggcaattcttgttacagtatttttattattattatctttacctgttttagctggtgctattacaatgttattaacagatcgtaatttaaatacatctttttatgatccttctggtggtggtgatcctgtattatatcaacatttattt
>BK3SC1_2_1153
attatcaagtgttcaagcacactctggaccttcagtagatttagctatttttagtttacatttagcaggtatttcttctttattaggttcaattaattttatttcaactatttataacatgagagctccaggtttaagttttcatagattacctttatttgtttgggctattttagtaacagtttttttattattattaactttacctgtattagctggggcaattactatgttattaactgatagaaatttaaatacatctttttatgacccttctggaggaggtgatccagttttatatcaacatttatt
>BK3SC1_2_1185
attaagtagtgtacaagcacattcaggaccttcagttgatttagctatctttagcttacatttaaatggtgcagcttctattttaggtgcaataaattttattacaactatttttaatatgagagcaccaggtatgagtatgcatcgattacctttatttgcttgggctgttttagttacatcttttttactagtattgtctttacctgtattcggaggagctattacaatgctactaacggatagaaattttaatacatctttttatgatccggcaggcgggggtgatcctgtattgtatcaacatttattt
>BK3SC1_3_224
attatcaagtgtacaagcacattcaggtccttctgtagatttagctatttttagtttacacttatctggtatttcatcattattaggtgctattaactttctttcaactatttataacatgagagctcctggattaagtttccatagattacctttatttgtttggtctgttttcattacagcatttttattattattaacattacctgtattagcaggagcaattactatgttattaactgatagaaatttaaatacttcattctacgatccatctggtggaggtgatcctgtattatatcaacatttattt
>BK3SC1_3_289
tttatcaagtgtacaagcacattcaggtccttcagtagatttagctatttttagtttacatttatcaggtatttcttctttattaggagctataaattttctttcaactatttataatatgagagccccaggtttaagtttccatagattacctctattcgtatggtccgttttaattacagcttttttactattgttaacattacccgtattggctggagcaattacaatgttattaactgatagaaatttaaatacatctttctatgacccttctggagggggtgatccggtattatatcaacatttattt
>BK3SC1_3_498
attatcaagtgtacaagcacattcaggtccttcagtagatttagctatttttagtttacatttatctggtatttcatcattattaggtgctattaattttctttcaactatttataatatgagagctcctggtttaagtttccatagattacctttattcgtttggtctgtttttattactgctttcttattattattaacattacctgtattagctggtgctattacaatgttattaactgatagaaacttaaatacttctttctatgatccatcaggtggaggtgatccagtattatatcaacatttattt
>BK3SC1_3_979
tttatcaagtgttcaagcacactcaggaccttcagtagatttagctatttttagtttacatttatctggtatttcatcattattaggtgctattaatttcttatcaacaatttataatatgagagctcctggtttaagtttccacagattacctttattcgtatggtcagtatttattacagctttcttattattattaacattaccagtattagcaggtgctattactatgttattaactgatagaaacttaaatacttctttctatgatccttcaggtggaggtgacccagttttatatcaacatttattt
>BK3SC1_3_1108
actttctagtgttcaggcgcattcaggaccttcagtagatttagctatttttagcttacatttatcaggaatttcatcattattgggttctataaatttcatatcaaccatctataatatgagaattcctggattaagttttcatcgtttacctttatttgtttggtctgttcttgttacagcttttttattattattaactttacctgttttagcaggagctataactatgttattaacagatagaaatttaaatacaactttttatgacccatcaggaggaggagatcctgttttatatcaacatcttttt
>BK3SC1_3_2560
attaagtagtgtacaagcacattcaggaccttcagttgatttagctatctttagcttacatttaaatggtgcagcttctattttaggtgcaataaattttattacaactatttttaatatgagagcaccaggtatgagtatgcatcgattacctttatttgcttgggctgttttagttacatcttttttactagtattgtctttaccagtgtttggtggagctattaccatgttattaactgatagaaactttaatacttctttttatgatcctgccggtggtggtgatcccgtgttgtatcaacatttattt
>BK3SC1_3_2711
tttatctgcagcacaagcacattcagggccttctgtagatttagctatttttagtttacatatttctggactttcttctgtattaggatctattaattttattgtgactatttttaatatgagagcaccaggtatgagtatgcatcgattacctttatttgcttgggctgttttagttacatcttttttactagtattgtctttacctgtattcggaggagctattacaatgctactaacggatagaaattttaatacatctttttatgatccggcaggcggaggtgatcctgtattgtatcaacatttgttt
>BK3SC1_4_214
attatcatctataggatttcattcaggtgcttctgtagatttagcaatctttagtttacatttagcaggtatttcttcattattaggtgctatgaattttattactacaatattaaatatgcgagcacctttattaactatgaataaattacctttatttgtatggtctgttttaattactgctgtattattattattatctttacctgtattagcaggtggaataactatgttattaactgatcgtaatttaaatacatcattttttgatcctgcaggaggaggagatcctattttatatcaacatttattt
>BK3SC1_5_260
tttatcaagtgtacaagcacattcaggtccttcagtagatttagctatttttagtttacatttatcaggtatttcttctttattaggagctataaattttctttcaactatttataatatgagagccccaggtttaagtttccatagattacctctattcgtatggtccgttttaattacagcttttttactattgttaacattacccgtattggctggagcaattacaatgttattaactgatagaaatttaaatacatctttctatgacccttctggagggggtgatccggtattatatcaacatttattt
>BK3SC1_5_428
attatcaagtgtacaagcacattcaggtccttcagtagatttagctatttttagtttacatttatctggtatttcatcattattaggtgctattaattttctttcaactatttataatatgagagctcctggtttaagtttccatagattacctttattcgtttggtctgtttttattactgctttcttattattattaacattacctgtattagctggtgctattacaatgttattaactgatagaaacttaaatacttctttctatgatccatcaggtggaggtgatccagtattatatcaacatttattt
>BK3SC1_5_805
tttatcaagtgttcaagcacactcaggaccttcagtagatttagctatttttagtttacatttatctggtatttcatcattattaggtgctattaatttcttatcaacaatttataatatgagagctcctggtttaagtttccacagattacctttattcgtatggtcagtatttattacagctttcttattattattaacattaccagtattagcaggtgctattactatgttattaactgatagaaacttaaatacttctttctatgatccttcaggtggaggtgacccagttttatatcaacatttattt
>BK3SC1_5_875
actttctagtgttcaggcgcattcaggaccttcagtagatttagctatttttagcttacatttatcaggaatttcatcattattgggttctataaatttcatatcaaccatctataatatgagaattcctggattaagttttcatcgtttacctttatttgtttggtctgttcttgttacagcttttttattattattaactttacctgttttagcaggagctataactatgttattaacagatagaaatttaaatacaactttttatgacccatcaggaggaggagatcctgttttatatcaacatcttttt
>BK3SC1_5_1244
attaagtagtgtacaagcacattcaggaccttcagttgatttagctatctttagcttacatttaaatggtgcagcttctattttaggtgcaataaattttattacaactatttttaatatgagagcaccaggtatgagtatgcatcgattacctttatttgcttgggctgttttagttacatcttttttactagtattgtctttacctgtattcggaggagctattacaatgctactaacggatagaaattttaatacatctttttatgatccggcaggcggaggtgatcctgtattatatcaacatttattt
>BK3SC1_5_1287
tttatctgcagcacaagcacattcagggccttctgtagatttagctatttttagtttacatatttctggactttcttctgtattaggatctattaattttattacaactatttttaatatgagagcaccaggtatgagtatgcatcgattacctttatttgcttgggctgttttagttacatcttttttactagtattgtctttacctgtattcggaggagctattacaatgctactaacggatagaaattttaatacatctttttatgatccggcaggcggaggtgatcctgtattgtatcaacatttgttt
>BK3SC1_5_1693
attaagtagtgtacaagcacattcaggaccttcagttgatttagctatctttagcttacatttaaatggtgcagcttctattttaggtgcaataaattttattacaactatttttaatatgagagcaccaggtatgagtatgcatcgattacctttatttgcttgggctgttttagttacatcttttttactagtattgtctttacctgtattcggaggagctattacaatgctactaacggatagaaattttaatacttctttttatgatcctgcaggcggaggtgatcctgtattgtatcaacatttgttt
>BK3SC1_5_1750
attatcaggtattcaagcacattcaggaccttctgtagatttagctattgtaagtttacatttagctggtatttcatcacttttaagttcaattaattttattgtaactatttttaatatgagagctcctggaatgtttatgcataaacttccactttttgtatgatctgtattaattacagcattccttttattactttctcttccagtattagctggtggtattactatgttattaacagatcgtaattttaatacttcattttatgatccagctggaggaggagatcctattttatatcaacatttattt
>BK3SC1_5_1782
tttatctgcagcacaagcacattcagggccttctgtagatttagctatttttagtttacatatttctggactttcttctgtattaggatctattaattttattgtgactatttttaatatgagagcaccaggtatgagtatgcatcgattacctttatttgcttgggctgttttagttacatcttttttactagtattgtctttacctgtattcggaggagctattacaatgctactaacggatagaaattttaatacatctttttatgatccggcaggcggaggtgatcctgtattgtatcaacatttgttt
>BK3SC1_5_1971
gttatcaagtgttcaagcacactctggtccttctgtagatttagctatatttagtttacacttagcaggtatttcatctttattaggttcaattaactttatttcaacaatttataatatgagagctcctggattaagttttcatagattacctttatttgtttgggcaattcttgttacagtatttttattattattatctttacctgttttagctggtgctattacaatgttattaacagatcgtaatttaaatacatctttttatgatccttctggtggtggtgatcctgtattatatcaacatttattt
>BK4BA1_1_256
attatctagtattcaaagtcattctggtggttctgtagatttagcaatttttagtttacatttagcaggtgtttcttctttattgggttctataaattttattactacaatattaaatatgagagcacctggtttaagtatgcataaattacctttatttgtttgggctgtgtttattactgttattttattattattaagtttacctgtattagctggtggtattacaatgttattaaccgatagaaattttaatacaactttttttgacccagcaggtggtggtgatcctatattatatcaacatttattt
>BK4BA1_1_264
attatcaagtgtacaagcacattcaggtccttctgtagatttagctatttttagtttacacttatctggtatttcatcattattaggtgctattaactttctttcaactatttataacatgagagctcctggattaagtttccatagattacctttatttgtttggtctgttttcattacagcatttttattattattaacattacctgtattagcaggagcaattactatgttattaactgatagaaatttaaatacttcattctacgatccatctggtggaggtgatcctgtattatatcaacatttattt
>BK4BA1_1_327
ttatcaagtgtacaagcacattcaggtccttctgtagatttagctatttttagtttacacttatctggtatttcatcattattaggtgctattaactttctttcaactatttataacatgagagctcctggattaagtttccatagattacctttatttgtttggtctgttttcattacagcatttttattattattaacattacctgtattagcaggagcaattactatgttattaactgatagaaatttaaatacttcattctacgatccatctggtggaggtgatcctgtattatatcaacatttattt
>BK4BA1_1_367
tttatcaagtgtacaagcacattcaggtccttcagtagatttagctatttttagtttacatttatcaggtatttcttctttattaggagctataaattttctttcaactatttataatatgagagccccaggtttaagtttccatagattacctctattcgtatggtccgttttaattacagcttttttactattgttaacattacccgtattggctggagcaattacaatgttattaactgatagaaatttaaatacatctttctatgacccttctggagggggtgatccggtattatatcaacatttattt
>BK4BA1_1_702
attatcaagtgtacaagcacattcaggtccttcagtagatttagctatttttagtttacatttatctggtatttcatcattattaggtgctattaattttctttcaactatttataatatgagagctcctggtttaagtttccatagattacctttattcgtttggtctgtttttattactgctttcttattattattaacattacctgtattagctggtgctattacaatgttattaactgatagaaacttaaatacttctttctatgatccatcaggtggaggtgatccagtattatatcaacatttattt
>BK4BA1_1_784
ttatcatctataggatttcattcaggtgcttccgtagatttagcaatctttagtttacatttagcaggtatttcttcattattaggtgctatgaattttattactacaatattaaatatgcgagcacctttattaactatgaataaattacctttatttgtatggtctgttttaattactgctgtattattattattatctttacctgtattagcaggtggaataactatgttattaactgatcgtaatttaaatacatcattttttgatccagcaggaggaggagatcctattttatatcaacatttattt
>BK4BA1_1_845
attatctagtattcaaagtcatcctggtggttctgtagatttagcaatttttagtttacatttagcaggtgtttcttctttattgggttctataaattttattactacaatattaaatatgagagcacctggtttaagtatgcataaattacctttatttgtttgggctgtgtttattactgttattttattattattaagtttacctgtattagctggtggtattacaatgttattaaccgatagaaattttaatacaactttttttgacccagcaggtggtggtgatcctatattatatcaacatttattt
>BK4BA1_1_912
tttagcaagtgcacaagcacattcagggccatcagtagatttagcaatttttagtttacatttagctggtgcttcttcaattttaggtgcaattaattttattgtaactatttttaatatgagagcccctggtatgtttatgcataaaattccattatttgtatgagctgttctaattacagcttttcttttattattatcattacctgtatttgctggagcaattactatgttgttaactgataggaattttaatacatctttttatgatcctgctggtggtggtgatcctgtgttatatcaacatttattt
>BK4BA1_1_1225
attatcaagtgtacaagcacattcaggtccttctgtagatttagctatttttagtttacacttatctggtatttcatcattattaggtgctattaactttctttcaactatttataacatgagagctcctggattaagtttccatagattacctttatttgtttggtctgttttcattacagcatttttattattattaacattacctgtattagcaggagcaattactatgttattaactgatagaaatttaaatacttcattctacgatccatctggtggaggtgatcctgtattatatcaacatttatt
>BK4BA1_1_1421
cattatcaagtgtacaagcacattcaggtccttctgtagatttagctatttttagtttacacttatctggtatttcatcattattaggtgctattaactttctttcaactatttataacatgagagctcctggattaagtttccatagattacctttatttgtttggtctgttttcattacagcatttttattattattaacattacctgtattagcaggagcaattactatgttattaactgatagaaatttaaatacttcattctacgatccatctggtggaggtgatcctgtattatatcaacatttattt
>BK4BA1_1_1422
attatctagtattcaaagtcattctggtggttctgtagatttagcaatttttagtttacatttagcaggtgtttcttctttattgggttctataaattttattactacaatattaaatatgagagcacctggtttaagtatgcataaattacctttatttgtttgggctgtgtttattactgttattttattattattaagtttacctgtattagctggtggtattacaatgttattaaccgatagaaattttaatacaactttttttgacccagcaggtggtggtgatcctatattatatcaacatttatt
>BK4BA1_1_1632
attatcatctataggatttcattcaggtgcttccgtagatttagcaatctttagtttacatttagcaggtatttcttcattattaggtgctatgaattttattactacaatattaaatatgcgagcacctttattaactatgaataaattacctttatttgtatggtctgttttaattactgctgtattattattattatctttacctgtattagcaggtggaataactatgttattaactgatcgtaatttaaatacatcattttttgatccagcaggaggaggagatcctgttttatatcaacatttattt
>BK4BA1_1_1710
attatctagtattcaaagtcattctggtggttctgtagatttagcaatttttagtttacatttagcaggtgtttcttctttattgggttctataaattttattactacaatattaaatatgagagcacctggtttaagtatgcataaattacctttatttgtttgggctgtgtttattactgttattttattattattaagtttacctgtattagctggtggtattacaatgttattaaccgatagaaattttaatacaactttttttgacccagcaggtggtggtgatcctatattatatcaacatttattc
>BK4BA1_1_1932
attatctagtattcaaagtcattctggtggttctgtagatttagcaatttttagtttacatttagcaggtgtttcttctttattgggttctataaattttattactacaatattaaatatgagagcacctggtttaagtatgcataaattacctttatttgtttgggctgtgtttattactgttattttattattattaagtttacctgtattagctggtggtattacaatgttattaaccgataggaattttaatacaactttttttgacccagcaggtggtggtgatcctatattatatcaacatttattt
>BK4BA1_1_2080
attatcatctataggatttcattcaggtgcttccgtagatttagcaatctttagtttacatttagcaggtatttcttcattattaggtgctatgaattttattactacaatattaaatatgcgagcacctttattaactatgaataaattacctttatttgtatggtctgttttaattactgctgtattattattattatctttacctgtattagcaggtggaataactatgttattaactgatcgtaatttaaatacatcattttttgatccagcaggaggaggagatcctattttatatcaacatttattc
>BK4BA1_1_2388
attatcaagtgtacaagcacattcaggtccttctgtagatttagctatttttagtttacacttatctggtatttcatcattattaggtgctattaactttctttcaactatttataacatgagagctcctggattaagtttccatagattacctttatttgtttggtctgttttcattacagcatttttattattattaacattacctgtattagcaggagcaattactatgttattaactgatagaaatttaaatacttcattctacgatccatctggtggaggtgatcctgtattatatcaacatttattc
>BK4BA1_1_2836
attaagtagtgtacaagcacattcaggaccttcagttgatttagctatctttagcttacatttaaatggtgcagcttctattttaggtgcaataaattttattacaactatttttaatatgagagcaccaggtatgagtatgcatcgattacctttatttgcttggtctgttttagttacatcttttttactagtattgtctttacctgtattcggaggagctattacaatgctactaacggatagaaattttaatacttctttttatgatccggcaggcggaggtgatcctgtattgtatcaacatttgttt
>BK4BA1_1_3032
attatcaagtgtacaagcacattcaggtccttcagtagatttagctatttttagtttacatttatctggtatttcatcattattaggtgctattaattttctttcaactatttataatatgagagctcctggtttaagtttccatagattacctttattcgtttggtctgtttttattactgctttcttattattattaacattacctgtattagctggtgctattacaatgttattaactgatagaaacttaaatacttctttctatgatccatcaggtggaggtgatccggtattatatcaacatttattt
>BK4BA1_1_3208
attatctagtattcaaagtcattctggtggttctgtagatttagcaatttttagtttacatttagcaggtgtttcttctttattgggttctataaattttattactacaatattaaatatgagagcacctggtttaagtatgcataaattacctttatttgtttgtgctgtgtttattactgttattttattattattaagtttacctgtattagctggtggtattacaatgttattaaccgatagaaattttaatacaactttttttgacccagcaggtggtggtgatcctatattatatcaacatttattt
>BK4BA1_1_3358
attaagtagtgtacaagcacattcaggaccttcagttgatttagctatctttagcttacatttaaatggtgcagcttctattttaggtgcaataaattttattacaactatttttaatatgagagcaccaggtatgagtatgcatcgattacctttatttgcttgggctgttttagttacatcttttttactagtattgtctttacctgtattcggaggagctattacaatgctactaacggatagaaattttaatacatctttttatgatccggcaggcggaggtgatcctgtattatatcaacatttattt
>BK4BA1_1_3388
attatcaagtgtacaagcacattcaggtccttctgtagatttagctatttttagtttacacttatctggtatttcatcattattaggtgctattaactttctttcaactatttataacatgagagctcctggattaagtttccatagattacctttatttgtttggtctgttttcattacagcatttttattattattaacattacctgtattagcaggagcaattactatgttattaactgatagaaatttaaatacttcattctacgatccatctggtggaggcgatcctgtattatatcaacatttattt
>BK4BA1_1_3930
ttatctagtattcaaagtcattctggtggttctgtagatttagcaatttttagtttacatttagcaggtgtttcttctttattgggttctataaattttattactacaatattaaatatgagagcacctggtttaagtatgcataaattacctttatttgtttgggctgtgtttattactgttattttattattattaagtttacctgtattagctggtggtattacaatgttattaaccgatagaaattttaatacaactttttttgacccagcaggtggtggtgatcctatattatatcaacatttattt
>BK4BA1_1_4041
attatctagtattcaaagtcattctggtggttctgtagatttagcaatttttagtttacatttagcaggtgtttcttctttattgggttctataaattttattactacaatattaaatatgagagcacctggtttaagtatgcataaattacctttatttgtttggtctgtgtttattactgttattttattattattaagtttacctgtattagctggtggtattacaatgttattaaccgatagaaattttaatacaactttttttgacccagcaggtggtggtgatcctatattatatcaacatttattt
>BK4BA1_1_4098
attatcatctataggatttcattcaggtgcttccgtagatttagcaatctttagtttacatttagcaggtatttcttcattattaggtgctatgaattttattactacaatattaaatatgcgagctcctttattaactatgaataaattacctttatttgtatggtctgttttaattactgctgtattattattattatctttacctgtattagcaggtggaataactatgttattaactgatcgtaatttaaatacatcattttttgatccagcaggaggaggagatcctattttatatcaacatttattt
>BK4BA1_1_4244
attatcaagtgtacaagcacattcaggtccttctgtagatttagctatttttagtttacacttatctggtatttcatcattattaggtgctattaactttctttcaactatttataacatgagagctcctggattaagtttccatagattacctttatttgtttggtctgttttcattacagcatttttattattattaacattacctgtattagcaggagcaattactatgttattaactgatagaaatttaaatacttcattctacgatccatctggtggaggtgatcctgtattatatcaacatttgttt
>BK4BA1_1_4361
attaagtagtgtacaagcacattcaggaccttcagttgatttagctatctttagcttacatttaaatggtgcagcttctattttaggtgcaataaattttattacaactatttttaatatgagagcaccaggtatgagtatgcatcgattacctttatttgcttgggctgttttagttacatcttttctactagtattgtctttacctgtattcggaggagctattacaatgctactaacggatagaaattttaatacatctttttatgatccggcaggcggaggtgatcctgtattgtatcaacat
>BK4BA1_1_4700
attatcaagtgtacaagcacattcaggtccttctgtagatttagctatttttagtttacacttatctggtatttcatcattattaggtgctattaactttctttcaactatttataacacgagagctcctggattaagtttccatagattacctttatttgtttggtctgttttcattacagcatttttattattattaacattacctgtattagcaggagcaattactatgttattaactgatagaaatttaaatacttcattctacgatccatctggtggaggtgatcctgtattatatcaacatttattt
>BK4BA1_1_4745
attatcaagtgtacaagcacattcaggtccttctgtagatttagctatttttagtttacacttatctggtatttcatcattattaggtgctattaactttctttcaactatttataacatgagagctcctggattaagtttccatagattacctttatttgtttggtctgttttcattacagcatttttattattattaacattacctgtattagcaggagcaattactatgttattaactgatagaaatttaaatacttcattctacgatccacctggtggaggtgatcctgtattatatcaacatttattt
>BK4BA1_1_5054
attatcaagtgtacaagcacattcaggtccttctgtagatttagctatttttagtttacacttatctggtatttcatcattattaggtgctattaactttctctcaactatttataacatgagagctcctggattaagtttccatagattacctttatttgtttggtctgttttcattacagcatttttattattattaacattacctgtattagcaggagcaattactatgttattaactgatagaaatttaaatacttcattctacgatccatctggtggaggtgatcctgtattatatcaacatttattt
>BK4BA1_1_5144
attatcaagtgtacaagcacattcaggtccttcagtagatttagctatttttagtttacatttatctggtatttcatcattattaggtgctattaattttctttcaactatttataatatgagagctcctggtttaagtttccatagattacctttattcgtttggtctgtttttattactgctttcttattattattaacattacctgtattagctggtgctattacaatgttattaactgatagaaacttaaatacttctttctatgatccatcaggtggaggtgatccagtattatatcaacatttatt
>BK4BA1_1_5197
tttagcaagtgcacaagcacattcagggccatcagtagatttagcaatttttagtttacatttagctggtgcttcttcaattttaggtgcaattaattttattgtaactatttttaatatgagagcccctggtatgtttatgcataaaattccattatttgtatgagctgttctaattacagcttttcttttattattatcattacctgtatttgctggagcaattactatgttgttaactgataggaattttaatacatctttttatgatcctgctggtggtggtgatcctgtgttatatcaacatttattc
>BK4BA1_1_5230
attatcaagtgtacaagcacattcaggtccttctgtagatttagctatttttagtttacacttatctggtatttcatcattattaggtgctattaactttctttcaactatttataacatgagagctcctggattaagtttccatagattacctttatttgtttggtctgttttcattacagcatttttattattattaacattacctgtattagcaggagcaattactatgttattaactgatagaaatttaaatacttcattctacgatccatctggtggaggtgatcccgtattatatcaacatttattt
>BK4BA1_1_5342
actatctagtattcaaagtcattctggtggttctgtagatttagcaatttttagtttacatttagcaggtgtttcttctttattgggttctataaattttattactacaatattaaatatgagagcacctggtttaagtatgcataaattacctttatttgtttgggctgtgtttattactgttattttattattattaagtttacctgtattagctggtggtattacaatgttattaaccgatagaaattttaatacaactttttttgacccagcaggtggtggtgatcctatattatatcaacatttattt
>BK4BA1_1_5513
attatctagtattcaaagtcattctggtggttctgtagatttagcaatttttagtttacatttagcaggtgtttcttctttattgggttctataaattttattactacaatattaaatatgagagcacctggtttaagtatgcataaattacctttatttgtttgggctgtgtttattactgttattttattattattaagtttacctgtattagctggtggtattacaatgttattaaccgatagaaattttaatacaactttttttgacccagcaggtggtggtgatcctatattatatcaacatcttttt
>BK4BA1_1_5638
attatctagtattcaaagtcattccggtggttctgtagatttagcaatttttagtttacatttagcaggtgtttcttctttattgggttctataaattttattactacaatattaaatatgagagcacctggtttaagtatgcataaattacctttatttgtttgggctgtgtttattactgttattttattattattaagtttacctgtattagctggtggtattacaatgttattaaccgatagaaattttaatacaactttttttgacccagcaggtggtggtgatcctatattatatcaacatttattt
>BK4BA1_1_5869
attaagtagtgtacaagcacattcaggaccttcagttgatttagctatctttagcttacatttaaatggtgcagcttctattttaggtgcaataaattttattacaactatttttaatatgagagcaccaggtatgagtatgcatagattacctttatttgcttgggctgttttagttacatcttttttactagtattgtctttacctgtattcggaggagctattacaatgctactaacggatagaaattttaatacatctttttatgatcctgcaggcggaggtgatcctgtattgtatcaacatttgttt
>BK4BA1_1_6060
attatctagtattcaaagtcattctggtggttctgtagatttagcaatttttagtttacatttagcaggtgtttcttccttattgggttctataaattttattactacaatattaaatatgagagcacctggtttaagtatgcataaattacctttatttgtttgggctgtgtttattactgttattttattattattaagtttacctgtattagctggtggtattacaatgttattaaccgatagaaattttaatacaactttttttgacccagcaggtggtggtgatcctatattatatcaacatttattt
>BK4BA1_1_6412
attaagtagtgtacaagcacattcaggaccttcagttgatttagctatctttagcttacatttaaatggtgcagcttctattttaggtgcaataaattttattacaactatttttaatatgagagcaccaggtatgagtatgcatcgattacctttatttgtttgggctgttttagttacatcttttttactagtattgtctttacctgtattcggaggagctattactatgctactaacggatagaaattttaatacatctttttatgatccggcaggcggaggtgatcctgtattgtatcaacatttgttt
>BK4BA1_1_6646
cattatctagtattcaaagtcattctggtggttctgtagatttagcaatttttagtttacatttagcaggtgtttcttctttattgggttctataaattttattactacaatattaaatatgagagcacctggtttaagtatgcataaattacctttatttgtttgggctgtgtttattactgttattttattattattaagtttacctgtattagctggtggtattacaatgttattaaccgatagaaattttaatacaactttttttgacccagcaggtggtggtgatcctatattatatcaacatttattt
>BK4BA1_1_6915
attatcaagtgtacaagcacattcaggtccttctgtagatttagctatttttagtttacacttatctggtatttcatcattattaggtgctattaactttctttcaactatttataacatgagagctcctggattaagtttccatagattacctttatttgtttggtctgttttcattacagcatttttattattattaacattacctgtattagcaggagcaattactatgttattaactgatagaaatttaaatacttcattctacggtccatctggtggaggtgatcctgtattatatcaacatttattt
>BK4BA1_1_7065
attatctagtattcaaagtcattctggtggttctgtagatttagcaatttttagtttacatttagcaggtgtttcttctttattgggttctataaattttattactacaatattaaatatgagagcacctggtttaagtatgcataaattacctttatttgtttgggctgtgtttattactgttattttattattattaagtttacctgtattagctggtggtattacaatgttattaaccgatagagattttaatacaactttttttgacccagcaggtggtggtgatcctatattatatcaacatttattt
>BK4BA1_1_7078
attatctagtattcaaagtcactctggtggttctgtagatttagcaatttttagtttacatttagcaggtgtttcttctttattgggttctataaattttattactacaatattaaatatgagagcacctggtttaagtatgcataaattacctttatttgtttgggctgtgtttattactgttattttattattattaagtttacctgtattagctggtggtattacaatgttattaaccgatagaaattttaatacaactttttttgacccagcaggtggtggtgatcctatattatatcaacatttattt
>BK4BA1_1_7376
attatctagtattcaaagtcattctggtggttctgtagatttggcaatttttagtttacatttagcaggtgtttcttctttattgggttctataaattttattactacaatattaaatatgagagcacctggtttaagtatgcataaattacctttatttgtttgggctgtgtttattactgttattttattattattaagtttacctgtattagctggtggtattacaatgttattaaccgatagaaattttaatacaactttttttgacccagcaggtggtggtgatcctatattatatcaacatttattt
>BK4BA1_1_7676
attatcaagtgtacaagcacattcaggtccttctgtagatttagctatttttagtttacacttatctggtatttcatcattattaggtgctattaactttctttcaactatttataacatgagagctcctggattaagtttccatagattacctttatttgtttggtctgttttcattacagcatttttattattattaacattacccgtattagcaggagcaattactatgttattaactgatagaaatttaaatacttcattctacgatccatctggtggaggtgatcctgtattatatcaacatttattt
>BK4BA1_2_276
attatctagtattcaaagtcattctggtggttctgtagatttagcaatttttagtttacatttagcaggtgtttcttctttattgggttctataaattttattactacaatattaaatatgagagcacctggtttaagtatgcataaattacctttatttgtttgggctgtgtttattactgttattttattattattaagtttacctgtattagctggtggtattacaatgttattaaccgatagaaattttaatacaactttttttgacccagcaggtggtggtgatcctatattatatcaacatttattt
>BK4BA1_2_286
attatcaagtgtacaagcacattcaggtccttctgtagatttagctatttttagtttacacttatctggtatttcatcattattaggtgctattaactttctttcaactatttataacatgagagctcctggattaagtttccatagattacctttatttgtttggtctgttttcattacagcatttttattattattaacattacctgtattagcaggagcaattactatgttattaactgatagaaatttaaatacttcattctacgatccatctggtggaggtgatcctgtattatatcaacatttattt
>BK4BA1_2_358
ttatcaagtgtacaagcacattcaggtccttctgtagatttagctatttttagtttacacttatctggtatttcatcattattaggtgctattaactttctttcaactatttataacatgagagctcctggattaagtttccatagattacctttatttgtttggtctgttttcattacagcatttttattattattaacattacctgtattagcaggagcaattactatgttattaactgatagaaatttaaatacttcattctacgatccatctggtggaggtgatcctgtattatatcaacatttattt
>BK4BA1_2_400
tttatcaagtgtacaagcacattcaggtccttcagtagatttagctatttttagtttacatttatcaggtatttcttctttattaggagctataaattttctttcaactatttataatatgagagccccaggtttaagtttccatagattacctctattcgtatggtccgttttaattacagcttttttactattgttaacattacccgtattggctggagcaattacaatgttattaactgatagaaatttaaatacatctttctatgacccttctggagggggtgatccggtattatatcaacatttattt
>BK4BA1_2_660
gttatcaagtgtacaagcacattcaggtccttcagtagatttagctatttttagtttacatttatctggtatttcatcattattaggtgctattaattttctttcaactatttataatatgagagctcctggtttaagtttccatagattacctttattcgtttggtctgtttttattactgctttcttattattattaacattacctgtattagctggtgctattacaatgttattaactgatagaaacttaaatacttctttctatgatccatcaggtggaggtgatccagtattatatcaacatttattt
>BK4BA1_2_776
attatcaagtgtacaagcacattcaggtccttcagtagatttagctatttttagtttacatttatctggtatttcatcattattaggtgctattaattttctttcaactatttataatatgagagctcctggtttaagtttccatagattacctttattcgtttggtctgtttttattactgctttcttattattattaacattacctgtattagctggtgctattacaatgttattaactgatagaaacttaaatacttctttctatgatccatcaggtggaggtgatccagtattatatcaacatttattt
>BK4BA1_2_811
tttatctagcattatgtctcattctggaccttctgttgatttagctatttttagtttacatttagctggaatttcttctttattaggagctattaattttataagtactattttaaacatgagattacctggtatgacaatgcataaacttccattatttgtatggtctatttttattactgctattttattattattatctttacctgttttagctggtgctataactatgttattaacagatagaaattttaatacaactttttttgatcctgctggaggaggtgatcctattttatatcaacatttattt
>BK4BA1_2_871
ttatcatctataggatttcattcaggtgcttccgtagatttagcaatctttagtttacatttagcaggtatttcttcattattaggtgctatgaattttattactacaatattaaatatgcgagcacctttattaactatgaataaattacctttatttgtatggtctgttttaattactgctgtattattattattatctttacctgtattagcaggtggaataactatgttattaactgatcgtaatttaaatacatcattttttgatccagcaggaggaggagatcctattttatatcaacatttattt
>BK4BA1_2_930
attatctagtattcaaagtcatcctggtggttctgtagatttagcaatttttagtttacatttagcaggtgtttcttctttattgggttctataaattttattactacaatattaaatatgagagcacctggtttaagtatgcataaattacctttatttgtttgggctgtgtttattactgttattttattattattaagtttacctgtattagctggtggtattacaatgttattaaccgatagaaattttaatacaactttttttgacccagcaggtggtggtgatcctatattatatcaacatttattt
>BK4BA1_2_1294
attatcaagtgttcaagcacattctggaccttcagtagatttagctatttttagtttacatttatcaggtatatcttcattattaggtgctataaattttttatcaactatttataatatgagagcacctggattaagttttcatagattacctttatttgtttggtctatttttattactgcttttttattattattgacattacctgtattagcaggagctattacaatgttgttaactgatagaaatttaaatacatctttttatgatccttcaggtggaggtgatcctgtattatatcagcatttattt
>BK4BA1_2_1374
attatcaagtgtacaagcacattcaggtccttctgtagatttagctatttttagtttacacttatctggtatttcatcattattaggtgctattaactttctttcaactatttataacatgagagctcctggattaagtttccatagattacctttatttgtttggtctgttttcattacagcatttttattattattaacattacctgtattagcaggagcaattactatgttattaactgatagaaatttaaatacttcattctacgatccatctggtggaggtgatcctgtattatatcaacatttatt
>BK4BA1_2_1621
cattatcaagtgtacaagcacattcaggtccttctgtagatttagctatttttagtttacacttatctggtatttcatcattattaggtgctattaactttctttcaactatttataacatgagagctcctggattaagtttccatagattacctttatttgtttggtctgttttcattacagcatttttattattattaacattacctgtattagcaggagcaattactatgttattaactgatagaaatttaaatacttcattctacgatccatctggtggaggtgatcctgtattatatcaacatttattt
>BK4BA1_2_1622
attatctagtattcaaagtcattctggtggttctgtagatttagcaatttttagtttacatttagcaggtgtttcttctttattgggttctataaattttattactacaatattaaatatgagagcacctggtttaagtatgcataaattacctttatttgtttgggctgtgtttattactgttattttattattattaagtttacctgtattagctggtggtattacaatgttattaaccgatagaaattttaatacaactttttttgacccagcaggtggtggtgatcctatattatatcaacatttatt
>BK4BA1_2_1744
gttatcaagtgtacaagcacattcaggtccttctgtagatttagctatttttagtttacacttatctggtatttcatcattattaggtgctattaactttctttcaactatttataacatgagagctcctggattaagtttccatagattacctttatttgtttggtctgttttcattacagcatttttattattattaacattacctgtattagcaggagcaattactatgttattaactgatagaaatttaaatacttcattctacgatccatctggtggaggtgatcctgtattatatcaacatttattt
>BK4BA1_2_1896
attatcatctataggatttcattcaggtgcttccgtagatttagcaatctttagtttacatttagcaggtatttcttcattattaggtgctatgaattttattactacaatattaaatatgcgagcacctttattaactatgaataaattacctttatttgtatggtctgttttaattactgctgtattattattattatctttacctgtattagcaggtggaataactatgttattaactgatcgtaatttaaatacatcattttttgatccagcaggaggaggagatcctgttttatatcaacatttattt
>BK4BA1_2_1986
attatctagtattcaaagtcattctggtggttctgtagatttagcaatttttagtttacatttagcaggtgtttcttctttattgggttctataaattttattactacaatattaaatatgagagcacctggtttaagtatgcataaattacctttatttgtttgggctgtgtttattactgttattttattattattaagtttacctgtattagctggtggtattacaatgttattaaccgatagaaattttaatacaactttttttgacccagcaggtggtggtgatcctatattatatcaacatttattc
>BK4BA1_2_2405
tttatcaagtgtacaagcacattcaggtccttcagtagatttagctatttttagtttacatttatcaggtatttcttctttattaggagctataaattttctttcaactatttataatatgagagccccaggtttaagtttccatagattacctctattcgtatggtccgttttaattacagcttttttactattgttaacattacccgtattggctggagcaattacaatgttattaactgatagaaatttaaatacatctttctatgacccttctggagggggtgatccggtattatatcaacatttattc
>BK4BA1_2_2445
attatcatctataggatttcattcaggtgcttccgtagatttagcaatctttagtttacatttagcaggtatttcttcattattaggtgctatgaattttattactacaatattaaatatgcgagcacctttattaactatgaataaattacctttatttgtatggtctgttttaattactgctgtattattattattatctttacctgtattagcaggtggaataactatgttattaactgatcgtaatttaaatacatcattttttgatccagcaggaggaggagatcctattttatatcaacatttattc
>BK4BA1_2_2836
attatcaagtgtacaagcacattcaggtccttctgtagatttagctatttttagtttacacttatctggtatttcatcattattaggtgctattaactttctttcaactatttataacatgagagctcctggattaagtttccatagattacctttatttgtttggtctgttttcattacagcatttttattattattaacattacctgtattagcaggagcaattactatgttattaactgatagaaatttaaatacttcattctacgatccatctggtggaggtgatcctgtattatatcaacatttattc
>BK4BA1_2_3268
attatcaagtgttcaagcacattcaggaccttcagttgatttagctatttttagtttacatttatcgggtatttcatccttattaggagctattaattttctttcaactatatataatatgagagcacctggattaagttttcatagattgcctttatttgtatggtcaatatttataacagcttttttattattattgacattacctgtattagctggagctattacaatgttattaaccgacagaaatttaaatacttcattttatgacccttcaggaggcggtgatccagttttatatcaacatctattt
>BK4BA1_2_3615
attatctagtattcaaagtcattctggtggttctgtagatttagcaatttttagtttacatttagcaggtgtttcttctttattgggttctataaattttattactacaatattaaatatgagagcacctggtttaagtatgcataaattacctttatttgtttgggctgtgtttattactgttattttattattattaagtttacctgtattagctggtggtattacaatgttattaaccgatagaaattttaatacaaccttttttgacccagcaggtggtggtgatcctatattatatcaacatttattt
>BK4BA1_2_3638
attatcaagtgtacaagcacattcaggtccttctgtagatttagctattcttagtttacacttatctggtatttcatcattattaggtgctattaactttctttcaactatttataacatgagagctcctggattaagtttccatagattacctttatttgtttggtctgttttcattacagcatttttattattattaacattacctgtattagcaggagcaattactatgttattaactgatagaaatttaaatacttcattctacgatccatctggtggaggtgatcctgtattatatcaacatttattt
>BK4BA1_2_3775
attatctagtattcaaagtcattctggtggttctgtagatttagcaatttttagtttacatttagcaggtgtttcttctttattgggttctataaattttattactacaatattaaatatgagagcacctggtttaagtatgcatagattacctttatttgtttgggctgtgtttattactgttattttattattattaagtttacctgtattagctggtggtattacaatgttattaaccgatagaaattttaatacaactttttttgacccagcaggtggtggtgatcctatattatatcaacatttattt
>BK4BA1_2_3837
attatctagtattcaaagtcattctggtggttctgtagatttagcaatttttagtttacatttagcaggtgtttcttctttattgggttctataaattttattactacaatattaaatatgagagcacctggtttaagtatgcataaattacctttatttgtttgtgctgtgtttattactgttattttattattattaagtttacctgtattagctggtggtattacaatgttattaaccgatagaaattttaatacaactttttttgacccagcaggtggtggtgatcctatattatatcaacatttattt
>BK4BA1_2_4040
attaagtagtgtacaagcacattcaggaccttcagttgatttagctatctttagcttacatttaaatggtgcagcttctattttaggtgcaataaattttattacaactatttttaatatgagagcaccaggtatgagtatgcatcgattacctttatttgcttgggctgttttagttacatcttttttactagtattgtctttacctgtattcggaggagctattacaatgctactaacggatagaaattttaatacatctttttatgatccggcaggcggaggtgatcctgtattatatcaacatttattt
>BK4BA1_2_4107
attatcaagtgttcaagcacattctggaccttcagtagatttagctatttttagtttacatttatcaggtatatcttcattattaggtgctataaattttttatcaactatttataatatgagagcacctggattaagttttcatagattacctttatttgtttggtctatttttattactgcttttttattattattgacattacctgtattagcaggagctattacaatgttgttaactgatagaaatttaaatacatctttttatgatccttcaggtggaggtgatcctgtattatatcagcatttattc
>BK4BA1_2_4499
attatcaagtgttcaagcacattctggaccttcagtagatttagctatttttagtttacatttatcaggtatatcttcattattaggtgctataaattttttatcaactatttataatatgagagcacctggattaagttttcatagattacctttatttgtttggtctatttttattactgcttttttattattattgacattacctgtattagcaggagctattacaatgttgttaactgatagaaatttaaatacatctttttatgatccttcaggtggaggtgatcctgtattatatcagcatttatt
>BK4BA1_2_4987
attatcatctataggatttcattcaggtgcttccgtagatttagcaatctttagtttacatttagcaggtatttcttcattattaggtgctatgaattttattactacaatattaaatatgcgagctcctttattaactatgaataaattacctttatttgtatggtctgttttaattactgctgtattattattattatctttacctgtattagcaggtggaataactatgttattaactgatcgtaatttaaatacatcattttttgatccagcaggaggaggagatcctattttatatcaacatttattt
>BK4BA1_2_5127
attatctagtattcaaagtcattctggtggttctgtagatttagcaatttttagtttacatttagcaggtgtttcttctttattgggttctataaattttattactacaatattaaatatgagagcacctggtttaagtatgcataaattacctttatttgtttgggctgtgtttattactgttattttattattattaagtttacctgtattagctggtggtattacaatgttattaaccgatagaaattttaatacaactttttttgacccagcaggtggtggtgatcctatattacatcaacatttattt
>BK4BA1_2_5176
attatcaagtgtacaagcacattcaggtccttctgtagatttagctatttttagtttacacttatctggtatttcatcattattaggtgctattaactttctttcaactatttataacatgagagctcctggattaagtttccatagattacctttatttgtttggtctgttttcattacagcatttttattattattaacattacctgtattagcaggagcaattactatgttattaactgatagaaatttaaatacttcattctacgatccatctggtggaggtgatcctgtattatatcaacatttgttt
>BK4BA1_2_5263
gttatcaagtgttcaagcacattctggaccttcagtagatttagctatttttagtttacatttatcaggtatatcttcattattaggtgctataaattttttatcaactatttataatatgagagcacctggattaagttttcatagattacctttatttgtttggtctatttttattactgcttttttattattattgacattacctgtattagcaggagctattacaatgttgttaactgatagaaatttaaatacatctttttatgatccttcaggtggaggtgatcctgtattatatcagcatttattt
>BK4BA1_2_5363
cattatcaagtgttcaagcacattctggaccttcagtagatttagctatttttagtttacatttatcaggtatatcttcattattaggtgctataaattttttatcaactatttataatatgagagcacctggattaagttttcatagattacctttatttgtttggtctatttttattactgcttttttattattattgacattacctgtattagcaggagctattacaatgttgttaactgatagaaatttaaatacatctttttatgatccttcaggtggaggtgatcctgtattatatcagcatttattt
>BK4BA1_2_5468
gttatctagtattcaaagtcattctggtggttctgtagatttagcaatttttagtttacatttagcaggtgtttcttctttattgggttctataaattttattactacaatattaaatatgagagcacctggtttaagtatgcataaattacctttatttgtttgggctgtgtttattactgttattttattattattaagtttacctgtattagctggtggtattacaatgttattaaccgatagaaattttaatacaactttttttgacccagcaggtggtggtgatcctatattatatcaacatttattt
>BK4BA1_2_6326
attatcaagtgtacaagcacattcaggtccttcagtagatttagctatttttagtttacatttatctggtatttcatcattattaggtgctattaattttctttcaactatttataatatgagagctcctggtttaagtttccatagattacctttattcgtttggtctgtttttattactgctttcttattattattaacattacctgtattagctggtgctattacaatgttattaactgatagaaacttaaatacttctttctatgatccatcaggtggaggtgatccagtattatatcaacatttatt
>BK4BA1_2_6537
attatcaagtgtacaagcacattcaggtccttcagtagatttagctatttttagtttacatttatctggtatttcatcattattaggtgctattaattttctttcaactatttataatatgagagctcctggtttaagtttccatagattacctttattcgtttggtctgtttttattactgctttcttattattattaacattacctgtattagctggtgctattacaatgttattaactgatagaaacttaaatacttctttctatgatccatcaggtggaggtgatccagtattatatcaacatttattc
>BK4BA1_2_6550
actatctagtattcaaagtcattctggtggttctgtagatttagcaatttttagtttacatttagcaggtgtttcttctttattgggttctataaattttattactacaatattaaatatgagagcacctggtttaagtatgcataaattacctttatttgtttgggctgtgtttattactgttattttattattattaagtttacctgtattagctggtggtattacaatgttattaaccgatagaaattttaatacaactttttttgacccagcaggtggtggtgatcctatattatatcaacatttattt
>BK4BA1_2_7240
attatctagtgtacaagcacattcaggcccttcagtggatttagctatttttagtttacatttagcaggaatatcttctttattaggagcaattaattttttatcaactatttataatatgagagctcctggttttagttttcatagattgcctttatttgtttgggcagtatttataactgcttttttattattgttaacattacctgttttagcaggagctattactatgttattaactgatagaaatttaaatacttctttttatgatccttctggaggaggagatcctgtattatatcaacatttattt
>BK4BA1_2_7647
tttatcaagtgtacaagcacattcaggtccttcagtagatttagctatttttagtttacatttatcaggtatttcttctttattaggagctataaattttctttcaactatttataatatgagagccccaggtttaagtttccatagattacctctattcgtatggtccgttttaattacagcttttttactattgttaacattacccgtattggctggagcaattacaatgttattaactgatagaaatttaaatacatctttctatgacccttctggagggggtgatccggtattatatcaacatttatt
>BK4BA1_2_8451
attatctagtattcaaagtcattctggtggttctgtagatttagcaatttttagtttacatttagcaggtgtttcttctttattgggttctataaattttattactacaatattaaatatgagagcacctggtttaagtatgcataaattacctttatttgtttgggctgtgtttattactgttattttattattattaagtttacctgtattagctggtggtattacaatgttattaaccgatagaaattttaatacaactttttttgacccagcaggtggtggtgatcctatattatatcaacatctattt
>BK4BA1_2_8620
attaagtagtgtacaagcacattcaggaccttcagttgatttagctatctttagcttacatttaaatggtgcagcttctattttaggtgcaataaattttattacaactatttttaatatgagagcaccaggtatgagtatgcatcgattacctttatttgcttggtctgttttagttacatcttttttactagtattgtctttacctgtattcggaggagctattacaatgctactaacggatagaaattttaatacatctttttatgatccggcaggcggaggtgatcctgtattgtatcaacat
>BK4BA1_2_8926
attatctagtattcaaagtcactctggtggttctgtagatttagcaatttttagtttacatttagcaggtgtttcttctttattgggttctataaattttattactacaatattaaatatgagagcacctggtttaagtatgcataaattacctttatttgtttgggctgtgtttattactgttattttattattattaagtttacctgtattagctggtggtattacaatgttattaaccgatagaaattttaatacaactttttttgacccagcaggtggtggtgatcctatattatatcaacatttattt
>BK4BA1_2_9013
ttatcaagtgttcaagcacattctggaccttcagtagatttagctatttttagtttacatttatcaggtatatcttcattattaggtgctataaattttttatcaactatttataatatgagagcacctggattaagttttcatagattacctttatttgtttggtctatttttattactgcttttttattattattgacattacctgtattagcaggagctattacaatgttgttaactgatagaaatttaaatacatctttttatgatccttcaggtggaggtgatcctgtattatatcagcatttattt
>BK4BA1_2_9251
tttatcaagtgtacaagcacatacaggtccttcagtagatttagctatttttagtttacatttatcaggtatttcttctttattaggagctataaattttctttcaactatttataatatgagagccccaggtttaagtttccatagattacctctattcgtatggtccgttttaattacagcttttttactattgttaacattacccgtattggctggagcaattacaatgttattaactgatagaaatttaaatacatctttctatgacccttctggagggggtgatccggtattatatcaacatttattt
>BK4BA1_2_9265
ttatcaagtattcaagcacactcaggtgcttctgttgatttagctatttttagtttacatttagcaggtatttcttcaattttaggtgctgttaactttattacaactattttaaacatgcgacctgaaggtatgagcatgcatttattacctttatttgtatgggctgttttaattactgcagttttattattattatcattaccagtattagcaggggctattacaatgttattaactgatcgaaactttaacacaactttttttgatcctgctggtggaggtgatccagtattataccaacatttattt
>BK4BA1_2_9289
attatctagtattcaaagtcattctggtggttctgtagatttagcaatttttagtttacatttagcaggtgtttcttctttattgggttctataaattttattactacaatattaaatatgagagcacctggtttaagtatgcataaattacctttatttgtttgggctgtgtttattactgttattttattattattaagtttacctgtattagctggtggtattacaatgttattaaccgatagaaattttaatacaactttttttgacccagcaggtggtggtgatcctatattctatcaacatttattt
>BK4BA1_2_9388
attatcaagtgttcaagcacattctggaccttcagtagatttagctatttttagtttacatttatcaggtatatcttcattattaggtgctataaattttttatcaactatttataatatgagagcacctggattaagttttcatagattacctttatttgtttggtctatttttattactgcttttttattattattgacattacctgtattagcaggagctattacgatgttgttaactgatagaaatttaaatacatctttttatgatccttcaggtggaggtgatcctgtattatatcagcatttattt
>BK4BA1_2_9417
attatctagtattcaaagtcattctggtggttctgtagatttagcaatttttagtttacatttagcaggtgtttcttctttattgggttctataaattttattactacaatattaaatatgagagcacctggtttaagtatgcataaattacctttatttgtttgggctgtgtttattactgttattttattattattaagtttacctgtattagctggtggtattacaatgttattaaccgatagaaattttaatacaactttttttgacccagcaggtggtggtgatcctatattctatcaacacttattt
>BK4BA1_2_9658
attatcaagtgttcaagcacattcaggaccttcagttgatttagctatttttagtttacatttatcgggtatttcatccttattaggagctattaattttctttcaactatatataatatgagagcacctggattaagttttcatagattgcctttatttgtatggtcaatatttataacagcttttttattattattgacattacctgtattagctggagctattacaatgttattaaccgacagaaatttaaatacttcattttatgacccttcaggaggcggtgatccagttttatatcaacatctattc
>BK4BA1_2_9795
attatcaagtgttcaagcacattctggaccttcagtagatttagctatttttagtttacatttatcaggtatatcttcattattaggtgctataaattttttatcaactatttataatatgagagcacctggattaagttttcatagattacctttatttgtttggtctatttttattactgcctttttattattattgacattacctgtattagcaggagctattacaatgttgttaactgatagaaatttaaatacatctttttatgatccttcaggtggaggtgatcctgtattatatcagcatttattt
>BK4BA1_3_258
attatctagtattcaaagtcattctggtggttctgtagatttagcaatttttagtttacatttagcaggtgtttcttctttattgggttctataaattttattactacaatattaaatatgagagcacctggtttaagtatgcataaattacctttatttgtttgggctgtgtttattactgttattttattattattaagtttacctgtattagctggtggtattacaatgttattaaccgatagaaattttaatacaactttttttgacccagcaggtggtggtgatcctatattatatcaacatttattt
>BK4BA1_3_270
attatcaagtgtacaagcacattcaggtccttctgtagatttagctatttttagtttacacttatctggtatttcatcattattaggtgctattaactttctttcaactatttataacatgagagctcctggattaagtttccatagattacctttatttgtttggtctgttttcattacagcatttttattattattaacattacctgtattagcaggagcaattactatgttattaactgatagaaatttaaatacttcattctacgatccatctggtggaggtgatcctgtattatatcaacatttattt
>BK4BA1_3_333
ttatcaagtgtacaagcacattcaggtccttctgtagatttagctatttttagtttacacttatctggtatttcatcattattaggtgctattaactttctttcaactatttataacatgagagctcctggattaagtttccatagattacctttatttgtttggtctgttttcattacagcatttttattattattaacattacctgtattagcaggagcaattactatgttattaactgatagaaatttaaatacttcattctacgatccatctggtggaggtgatcctgtattatatcaacatttattt
>BK4BA1_3_668
attatcaagtgtacaagcacattcaggtccttcagtagatttagctatttttagtttacatttatctggtatttcatcattattaggtgctattaattttctttcaactatttataatatgagagctcctggtttaagtttccatagattacctttattcgtttggtctgtttttattactgctttcttattattattaacattacctgtattagctggtgctattacaatgttattaactgatagaaacttaaatacttctttctatgatccatcaggtggaggtgatccagtattatatcaacatttattt
>BK4BA1_3_1308
cattatcaagtgtacaagcacattcaggtccttctgtagatttagctatttttagtttacacttatctggtatttcatcattattaggtgctattaactttctttcaactatttataacatgagagctcctggattaagtttccatagattacctttatttgtttggtctgttttcattacagcatttttattattattaacattacctgtattagcaggagcaattactatgttattaactgatagaaatttaaatacttcattctacgatccatctggtggaggtgatcctgtattatatcaacatttattt
>BK4BA1_3_1309
attatctagtattcaaagtcattctggtggttctgtagatttagcaatttttagtttacatttagcaggtgtttcttctttattgggttctataaattttattactacaatattaaatatgagagcacctggtttaagtatgcataaattacctttatttgtttgggctgtgtttattactgttattttattattattaagtttacctgtattagctggtggtattacaatgttattaaccgatagaaattttaatacaactttttttgacccagcaggtggtggtgatcctatattatatcaacatttatt
>BK4BA1_3_1523
tttatctagtattcaaagtcattctggtggttctgtagatttagcaatttttagtttacatttagcaggtgtttcttctttattgggttctataaattttattactacaatattaaatatgagagcacctggtttaagtatgcataaattacctttatttgtttgggctgtgtttattactgttattttattattattaagtttacctgtattagctggtggtattacaatgttattaaccgatagaaattttaatacaactttttttgacccagcaggtggtggtgatcctatattatatcaacatttattt
>BK4BA1_3_1578
attatctagtattcaaagtcattctggtggttctgtagatttagcaatttttagtttacatttagcaggtgtttcttctttattgggttctataaattttattactacaatattaaatatgagagcacctggtttaagtatgcataaattacctttatttgtttgggctgtgtttattactgttattttattattattaagtttacctgtattagctggtggtattacaatgttattaaccgatagaaattttaatacaactttttttgacccagcaggtggtggtgatcctatattatatcaacatttattc
>BK4BA1_3_1789
attatctagtattcaaagtcattctggtggttctgtagatttagcaatttttagtttacatttagcaggtgtttcttctttattgggttctataaattttattactacaatattaaatatgagagcacctggtttaagtatgcataaattacctttatttgtttgggctgtgtttattactgttattttattattattaagtttacctgtattagctggtggtattacaatgttattaaccgataggaattttaatacaactttttttgacccagcaggtggtggtgatcctatattatatcaacatttattt
>BK4BA1_3_1895
attatctagtattcaaagtcattctggcggttctgtagatttagcaatttttagtttacatttagcaggtgtttcttctttattgggttctataaattttattactacaatattaaatatgagagcacctggtttaagtatgcataaattacctttatttgtttgggctgtgtttattactgttattttattattattaagtttacctgtattagctggtggtattacaatgttattaaccgatagaaattttaatacaactttttttgacccagcaggtggtggtgatcctatattatatcaacatttattt
>BK4BA1_3_1914
attatcatctataggatttcattcaggtgcttccgtagatttagcaatctttagtttacatttagcaggtatttcttcattattaggtgctatgaattttattactacaatattaaatatgcgagcacctttattaactatgaataaattacctttatttgtatggtctgttttaattactgctgtattattattattatctttacctgtattagcaggtggaataactatgttattaactgatcgtaatttaaatacatcattttttgatccagcaggaggaggagatcctattttatatcaacatttattc
>BK4BA1_3_2190
attatcaagtgtacaagcacattcaggtccttctgtagatttagctatttttagtttacacttatctggtatttcatcattattaggtgctattaactttctttcaactatttataacatgagagctcctggattaagtttccatagattacctttatttgtttggtctgttttcattacagcatttttattattattaacattacctgtattagcaggagcaattactatgttattaactgatagaaatttaaatacttcattctacgatccatctggtggaggtgatcctgtattatatcaacatttattc
>BK4BA1_3_2759
attatcaagtgtacaagcacattcaggtccttcagtagatttagctatttttagtttacatttatctggtatttcatcattattaggtgctattaattttctttcaactatttataatatgagagctcctggtttaagtttccatagattacctttattcgtttggtctgtttttattactgctttcttattattattaacattacctgtattagctggtgctattacaatgttattaactgatagaaacttaaatacttctttctatgatccatcaggtggaggtgatccggtattatatcaacatttattt
>BK4BA1_3_2776
attatcaagtgtacaagcacattcaggtccttctgtagatttagctattcttagtttacacttatctggtatttcatcattattaggtgctattaactttctttcaactatttataacatgagagctcctggattaagtttccatagattacctttatttgtttggtctgttttcattacagcatttttattattattaacattacctgtattagcaggagcaattactatgttattaactgatagaaatttaaatacttcattctacgatccatctggtggaggtgatcctgtattatatcaacatttattt
>BK4BA1_3_2920
attatctagtattcaaagtcattctggtggttctgtagatttagcaatttttagtttacatttagcaggtgtttcttctttattgggttctataaattttattactacaatattaaatatgagagcacctggtttaagtatgcataaattacctttatttgtttgtgctgtgtttattactgttattttattattattaagtttacctgtattagctggtggtattacaatgttattaaccgatagaaattttaatacaactttttttgacccagcaggtggtggtgatcctatattatatcaacatttattt
>BK4BA1_3_3083
attatcaagtgtacaagcacattcaggtccttctgtagatttagctatttttagtttacacttatctggtatttcatcattattaggtgctattaactttctttcaactatttataacatgagagctcctggattaagtttccatagattacctttatttgtttggtctgttttcattacagcatttttattattattaacattacctgtattagcaggagcaattactatgttattaactgatagaaatttaaatacttcattctacgatccatctggtggaggcgatcctgtattatatcaacatttattt
>BK4BA1_3_3396
attatctagtattcaaagtcattctggtggttctgtagatttagcaatttttagtttacatttagcaggtgttttttctttattgggttctataaattttattactacaatattaaatatgagagcacctggtttaagtatgcataaattacctttatttgtttgggctgtgtttattactgttattttattattattaagtttacctgtattagctggtggtattacaatgttattaaccgatagaaattttaatacaactttttttgacccagcaggtggtggtgatcctatattatatcaacatttattt
>BK4BA1_3_3515
ttatctagtattcaaagtcattctggtggttctgtagatttagcaatttttagtttacatttagcaggtgtttcttctttattgggttctataaattttattactacaatattaaatatgagagcacctggtttaagtatgcataaattacctttatttgtttgggctgtgtttattactgttattttattattattaagtttacctgtattagctggtggtattacaatgttattaaccgatagaaattttaatacaactttttttgacccagcaggtggtggtgatcctatattatatcaacatttattt
>BK4BA1_3_3657
attatcatctataggatttcattcaggtgcttccgtagatttagcaatctttagtttacatttagcaggtatttcttcattattaggtgctatgaattttattactacaatattaaatatgcgagctcctttattaactatgaataaattacctttatttgtatggtctgttttaattactgctgtattattattattatctttacctgtattagcaggtggaataactatgttattaactgatcgtaatttaaatacatcattttttgatccagcaggaggaggagatcctattttatatcaacatttattt
>BK4BA1_3_4510
attatcaagtgtacaagcacattcaggtccttcagtagatttagctatttttagtttacatttatctggtatttcatcattattaggtgctattaattttctttcaactatttataatatgagagctcctggtttaagtttccatagattacctttattcgtttggtctgtttttattactgctttcttattattattaacattacctgtattagctggtgctattacaatgttattaactgatagaaacttaaatacttctttctatgatccatcaggtggaggtgatccagtattatatcaacatttatt
>BK4BA1_3_4567
attatcaagtgtacaagcacattcaggtccttctgtagatttagctatttttagtttacacttatctggtatttcatcattattaggtgctattaactttctttcaactatttataacatgagagctcctggattaagtttccatagattacctttatttgtttggtctgttttcattacagcatttttattattattaacattacctgtattagcaggagcaattactatgttattaactgatagaaatttaaatacttcattctacgatccatctggtggaggtgatcccgtattatatcaacatttattt
>BK4BA1_3_4636
attatcaagtgtacaagcacattcaggtccttcagtagatttagctatttttagtttacatttatctggtatttcatcattattaggtgctattaattttctttcaactatttataatatgagagctcctggtttaagtttccatagattacctttattcgtttggtctgtttttattactgctttcttattattattaacattacctgtattagctggtgctattacaatgttattaactgatagaaacttaaatacttctttctatgatccatcaggtggaggtgatccagtattatatcaacatttattc
>BK4BA1_3_4902
attatctagtattcaaagtcattctggtggttctgtagatttagcaatttttagtttacatttagcgggtgtttcttctttattgggttctataaattttattactacaatattaaatatgagagcacctggtttaagtatgcataaattacctttatttgtttgggctgtgtttattactgttattttattattattaagtttacctgtattagctggtggtattacaatgttattaaccgatagaaattttaatacaactttttttgacccagcaggtggtggtgatcctatattatatcaacatttattt
>BK4BA1_3_5411
attaagtagtgtacaagcacattcaggaccttcagttgatttagctatctttagcttacatttaaatggtgcagcttctattttaggtgcaataaattttattacaactatttttaatatgagagcaccaggtatgagtatgcatcgattacctttatttgcttggtctgttttagttacatcttttttactagtattgtctttacctgtattcggaggagctattacaatgctactaacggatagaaattttaatacatctttttatgatccgtcaggcggaggtgatcctgtattgtatcaacatttgttt
>BK4BA1_3_5657
cattatctagtattcaaagtcattctggtggttctgtagatttagcaatttttagtttacatttagcaggtgtttcttctttattgggttctataaattttattactacaatattaaatatgagagcacctggtttaagtatgcataaattacctttatttgtttgggctgtgtttattactgttattttattattattaagtttacctgtattagctggtggtattacaatgttattaaccgatagaaattttaatacaactttttttgacccagcaggtggtggtgatcctatattatatcaacatttattt
>BK4BA1_3_5730
attatctagtattcaaagtcattctggtggttctgtagatttagcaatttttagtttacatttagcaggtgtttcttctttattgggttctataaattttattactacaatattaaatatgagagcacctggtttaagtatgcataaattacctttatttgtttgggctgtgtttattactgttattttattattattaagtttacctgtattagctggtggtattacaatgttattaaccgatagaaattttaatacaactttttttgacccagcaggtggtggtgatcctatattatatcaacatctattt
>BK4BA1_3_5862
attaagtagtgtacaagcacattcaggaccttcagttgatttagctatctttagcttacatttaaatggtgcagcttctattttaggtgcaataaattttattacaactatttttaatatgagagcaccaggtatgagtatgcatcgattacctttatttgcttgggctgttttagttacatcttttttactattattgtctttacctgtattcggaggagctattactatgctactaacggatagaaattttaatacatctttttatgatccggcaggcggaggtgatcctgtattgtatcaacatttgttt
>BK4BA1_3_5931
attatctagtattcaaagtcattctggtggttctgtagatttagcaatttttagtttacatttagcaggtgtttcttctttgttgggttctataaattttattactacaatattaaatatgagagcacctggtttaagtatgcataaattacctttatttgtttgggctgtgtttattactgttattttattattattaagtttacctgtattagctggtggtattacaatgttattaaccgatagaaattttaatacaactttttttgacccagcaggtggtggtgatcctatattatatcaacatttattt
>BK4BA1_3_6164
ttatcaagtattcaagcacactcaggtgcttctgttgatttagctatttttagtttacatttagcaggtatttcttcaattttaggtgctgttaactttattacaactattttaaacatgcgacctgaaggtatgagcatgcatttattacctttatttgtatgggctgttttaattactgcagttttattattattatcattaccagtattagcaggggctattacaatgttattaactgatcgaaactttaacacaactttttttgatcctgctggtggaggtgatccagtattataccaacatttattt
>BK4BA1_3_6177
attatctagtattcaaagtcattctggtggttctgtagatttagcaatttttagtttacatttagcaggtgtttcttctttattgggttctataaattttattactacaatattaaatatgagagcacctggtttaagtatgcataaattacctttatttgtttgggctgtgtttattactgttattttattattattaagtttacctgtattagctggtggtattacaatgttattaaccgatagaaattttaatacaactttttttgacccagcaggtggtggtgatcctatattctatcaacatttattt
>BK4BA1_3_6213
attatctagtattcaaagtcattctggtggttctgtagatttggcaatttttagtttacatttagcaggtgtttcttctttattgggttctataaattttattactacaatattaaatatgagagcacctggtttaagtatgcataaattacctttatttgtttgggctgtgtttattactgttattttattattattaagtttacctgtattagctggtggtattacaatgttattaaccgatagaaattttaatacaactttttttgacccagcaggtggtggtgatcctatattatatcaacatttattt
>BK4BA1_3_6240
attatctagtattcaaagtcattctggtggttctgtagatttagcaatttttagtttacatttagcaggtgtttcttctttattgggttctataaattttattactacaatattaaatatgagagcacctggtttaagtatgcataaattacctttatttgtttgggctgtgtttattactgttattttattattattaagtttacctgtattagctggtggtattacaatgttattaaccgatagaaattttaatacaactttttttgacccagcaggtggtggtgatcctatattctatcaacacttattt
>BK4BA1_4_296
attatctagtattcaaagtcattctggtggttctgtagatttagcaatttttagtttacatttagcaggtgtttcttctttattgggttctataaattttattactacaatattaaatatgagagcacctggtttaagtatgcataaattacctttatttgtttgggctgtgtttattactgttattttattattattaagtttacctgtattagctggtggtattacaatgttattaaccgatagaaattttaatacaactttttttgacccagcaggtggtggtgatcctatattatatcaacatttattt
>BK4BA1_4_308
attatcaagtgtacaagcacattcaggtccttctgtagatttagctatttttagtttacacttatctggtatttcatcattattaggtgctattaactttctttcaactatttataacatgagagctcctggattaagtttccatagattacctttatttgtttggtctgttttcattacagcatttttattattattaacattacctgtattagcaggagcaattactatgttattaactgatagaaatttaaatacttcattctacgatccatctggtggaggtgatcctgtattatatcaacatttattt
>BK4BA1_4_387
ttatcaagtgtacaagcacattcaggtccttctgtagatttagctatttttagtttacacttatctggtatttcatcattattaggtgctattaactttctttcaactatttataacatgagagctcctggattaagtttccatagattacctttatttgtttggtctgttttcattacagcatttttattattattaacattacctgtattagcaggagcaattactatgttattaactgatagaaatttaaatacttcattctacgatccatctggtggaggtgatcctgtattatatcaacatttattt
>BK4BA1_4_432
tttatcaagtgtacaagcacattcaggtccttcagtagatttagctatttttagtttacatttatcaggtatttcttctttattaggagctataaattttctttcaactatttataatatgagagccccaggtttaagtttccatagattacctctattcgtatggtccgttttaattacagcttttttactattgttaacattacccgtattggctggagcaattacaatgttattaactgatagaaatttaaatacatctttctatgacccttctggagggggtgatccggtattatatcaacatttattt
>BK4BA1_4_724
gttatcaagtgtacaagcacattcaggtccttcagtagatttagctatttttagtttacatttatctggtatttcatcattattaggtgctattaattttctttcaactatttataatatgagagctcctggtttaagtttccatagattacctttattcgtttggtctgtttttattactgctttcttattattattaacattacctgtattagctggtgctattacaatgttattaactgatagaaacttaaatacttctttctatgatccatcaggtggaggtgatccagtattatatcaacatttattt
>BK4BA1_4_850
attatcaagtgtacaagcacattcaggtccttcagtagatttagctatttttagtttacatttatctggtatttcatcattattaggtgctattaattttctttcaactatttataatatgagagctcctggtttaagtttccatagattacctttattcgtttggtctgtttttattactgctttcttattattattaacattacctgtattagctggtgctattacaatgttattaactgatagaaacttaaatacttctttctatgatccatcaggtggaggtgatccagtattatatcaacatttattt
>BK4BA1_4_1036
attatctagtattcaaagtcatcctggtggttctgtagatttagcaatttttagtttacatttagcaggtgtttcttctttattgggttctataaattttattactacaatattaaatatgagagcacctggtttaagtatgcataaattacctttatttgtttgggctgtgtttattactgttattttattattattaagtttacctgtattagctggtggtattacaatgttattaaccgatagaaattttaatacaactttttttgacccagcaggtggtggtgatcctatattatatcaacatttattt
>BK4BA1_4_1088
attatcaagtgtacaagcacattcaggtccttctgtagatttagctatttttagtttacacttatctggtatttcatcattattaggtgctattaactttctttcaactatttataacatgagagctcctggattaagtttccatagattacctttatttgtttggtctgttttcattacagcatttttattattattaacattacctgtattagcaggagcaattactatgctattaactgatagaaatttaaatacttcattctacgatccatctggtggaggtgatcctgtattatatcaacatttattt
>BK4BA1_4_1497
attatcaagtgttcaagcacattctggaccttcagtagatttagctatttttagtttacatttatcaggtatatcttcattattaggtgctataaattttttatcaactatttataatatgagagcacctggattaagttttcatagattacctttatttgtttggtctatttttattactgcttttttattattattgacattacctgtattagcaggagctattacaatgttgttaactgatagaaatttaaatacatctttttatgatccttcaggtggaggtgatcctgtattatatcagcatttattt
>BK4BA1_4_1597
attatcaagtgtacaagcacattcaggtccttctgtagatttagctatttttagtttacacttatctggtatttcatcattattaggtgctattaactttctttcaactatttataacatgagagctcctggattaagtttccatagattacctttatttgtttggtctgttttcattacagcatttttattattattaacattacctgtattagcaggagcaattactatgttattaactgatagaaatttaaatacttcattctacgatccatctggtggaggtgatcctgtattatatcaacatttatt
>BK4BA1_4_1617
attatcaagtgttcaagcacactctggaccttcagtagatttagctatttttagtttacatttagcaggtatttcttctttattaggttcaattaattttatttcaactatttataacatgagagctccaggtttaagttttcatagattacctttatttgtttgggctattttagtaacagtttttttattattattaactttacctgtattagctggggcaattactatgttattaactgatagaaatttaaatacatctttttatgacccttctggaggaggtgatccagttttatatcaacatttattt
>BK4BA1_4_1886
cattatcaagtgtacaagcacattcaggtccttctgtagatttagctatttttagtttacacttatctggtatttcatcattattaggtgctattaactttctttcaactatttataacatgagagctcctggattaagtttccatagattacctttatttgtttggtctgttttcattacagcatttttattattattaacattacctgtattagcaggagcaattactatgttattaactgatagaaatttaaatacttcattctacgatccatctggtggaggtgatcctgtattatatcaacatttattt
>BK4BA1_4_1888
attatctagtattcaaagtcattctggtggttctgtagatttagcaatttttagtttacatttagcaggtgtttcttctttattgggttctataaattttattactacaatattaaatatgagagcacctggtttaagtatgcataaattacctttatttgtttgggctgtgtttattactgttattttattattattaagtttacctgtattagctggtggtattacaatgttattaaccgatagaaattttaatacaactttttttgacccagcaggtggtggtgatcctatattatatcaacatttatt
>BK4BA1_4_2047
gttatcaagtgtacaagcacattcaggtccttctgtagatttagctatttttagtttacacttatctggtatttcatcattattaggtgctattaactttctttcaactatttataacatgagagctcctggattaagtttccatagattacctttatttgtttggtctgttttcattacagcatttttattattattaacattacctgtattagcaggagcaattactatgttattaactgatagaaatttaaatacttcattctacgatccatctggtggaggtgatcctgtattatatcaacatttattt
>BK4BA1_4_2223
attatcatctataggatttcattcaggtgcttccgtagatttagcaatctttagtttacatttagcaggtatttcttcattattaggtgctatgaattttattactacaatattaaatatgcgagcacctttattaactatgaataaattacctttatttgtatggtctgttttaattactgctgtattattattattatctttacctgtattagcaggtggaataactatgttattaactgatcgtaatttaaatacatcattttttgatccagcaggaggaggagatcctgttttatatcaacatttattt
>BK4BA1_4_2325
attatctagtattcaaagtcattctggtggttctgtagatttagcaatttttagtttacatttagcaggtgtttcttctttattgggttctataaattttattactacaatattaaatatgagagcacctggtttaagtatgcataaattacctttatttgtttgggctgtgtttattactgttattttattattattaagtttacctgtattagctggtggtattacaatgttattaaccgatagaaattttaatacaactttttttgacccagcaggtggtggtgatcctatattatatcaacatttattc
>BK4BA1_4_2612
actttctagtgttcaggcgcattcaggaccttcagtagatttagctatttttagcttacatttatcaggaatttcatcattattgggttctataaatttcatatcaaccatctataatatgagaattcctggattaagttttcatcgtttacctttatttgtttggtctgttcttgttacagcttttttattattattaactttacctgttttagcaggagctataactatgttattaacagatagaaatttaaatacaactttttatgacccatcaggaggaggagatcctgttttatatcaacatcttttt
>BK4BA1_4_2854
tttatcaagtgtacaagcacattcaggtccttcagtagatttagctatttttagtttacatttatcaggtatttcttctttattaggagctataaattttctttcaactatttataatatgagagccccaggtttaagtttccatagattacctctattcgtatggtccgttttaattacagcttttttactattgttaacattacccgtattggctggagcaattacaatgttattaactgatagaaatttaaatacatctttctatgacccttctggagggggtgatccggtattatatcaacatttattc
>BK4BA1_4_2881
attatctagtattcaaagtcattctggcggttctgtagatttagcaatttttagtttacatttagcaggtgtttcttctttattgggttctataaattttattactacaatattaaatatgagagcacctggtttaagtatgcataaattacctttatttgtttgggctgtgtttattactgttattttattattattaagtttacctgtattagctggtggtattacaatgttattaaccgatagaaattttaatacaactttttttgacccagcaggtggtggtgatcctatattatatcaacatttattt
>BK4BA1_4_2902
attaagtagtgtacaagcacattcaggaccttcagttgatttagctatctttagcttacatttaaatggtgcagcttctattttaggtgcaataaattttattacaactatttttaatatgagagcaccaggtatgagtatgcatcgattacctttatttgcttgggctgttttagttacatcttttttactagtattgactttacctgtattcggaggagctattacaatgctactaacggatagaaattttaatacatctttttatgatccggcaggcggaggtgatcctgtattgtatcaacatt
>BK4BA1_4_3334
attaagtagtgtacaagcacattcaggaccttcagttgatttagctatctttagcttacatttaactggtgcagcttctattttaggtgcaataaattttattacaactatttttaatatgagagcaccaggtatgagtatgcatagattacctttatttgcttgggctgttttagttacatcttttttactagtattgtctttacctgtattcggaggagctattacaatgctactaacggatagaaattttaatacatctttttatgatccggcaggcggaggtgatcctgtattgtatcaacatttgttt
>BK4BA1_4_3404
attatcaagtgtacaagcacattcaggtccttctgtagatttagctatttttagtttacacttatctggtatttcatcattattaggtgctattaactttctttcaactatttataacatgagagctcctggattaagtttccatagattacctttatttgtttggtctgttttcattacagcatttttattattattaacattacctgtattagcaggagcaattactatgttattaactgatagaaatttaaatacttcattctacgatccatctggtggaggtgatcctgtattatatcaacatttattc
>BK4BA1_4_3951
attatcaagtgtacaagcacattcaggtccttctgtagatttagctatttttagtttacacttatctggtatttcatcattattaggtgctattaaccttctttcaactatttataacatgagagctcctggattaagtttccatagattacctttatttgtttggtctgttttcattacagcatttttattattattaacattacctgtattagcaggagcaattactatgttattaactgatagaaatttaaatacttcattctacgatccatctggtggaggtgatcctgtattatatcaacatttattt
>BK4BA1_4_3954
attatctagtattcaaagtcattctggtggttctgtagatttagcaatttttagtttacatttagcaggtgtttcttctttattgggttctataaattttattactacaatattaaatatgagagcacctggtttaagtatgcataaattacctttatttgtttgggctgtgtttattactgttattttattattattaagtttacctgtattagctggtggtattacaatgttattaaccgatagaaattttaatacaactttttttgacccagcaggtggtggtgatcctatattatatcaacatttgttt
>BK4BA1_4_4196
attatctagtattcaaagtcattctggtggttctgtagatttagcaatttttagtttacatttagcaggtgtttcttctttattgggttctataaattttattactacaatattaaatatgggagcacctggtttaagtatgcataaattacctttatttgtttgggctgtgtttattactgttattttattattattaagtttacctgtattagctggtggtattacaatgttattaaccgatagaaattttaatacaactttttttgacccagcaggtggtggtgatcctatattatatcaacatttattt
>BK4BA1_4_4485
attatctagtattcaaagtcattctggtggttctgtagatttagcaatttttagtttacatttagcaggtgtttcttctttattgggttctataaattttattactacaatattaaatatgagagcacctggtttaagtatgcataaattacctttatttgtttgggctgtgtttattactgttattttattattattaagtttacctgtattagctggtggtattacaatgttattaaccgatagaaattttaatacaaccttttttgacccagcaggtggtggtgatcctatattatatcaacatttattt
>BK4BA1_4_4494
ttatcaagtgtacaagcacattcaggtccttcagtagatttagctatttttagtttacatttatcaggtatttcttctttattaggagctataaattttctttcaactatttataatatgagagccccaggtttaagtttccatagattacctctattcgtatggtccgttttaattacagcttttttactattgttaacattacccgtattggctggagcaattacaatgttattaactgatagaaatttaaatacatctttctatgacccttctggagggggtgatccggtattatatcaacatttattt
>BK4BA1_4_4714
attatctagtattcaaagtcattctggtggttctgtagatttagcaatttttagtttacacttagcaggtgtttcttctttattgggttctataaattttattactacaatattaaatatgagagcacctggtttaagtatgcataaattacctttatttgtttgggctgtgtttattactgttattttattattattaagtttacctgtattagctggtggtattacaatgttattaaccgatagaaattttaatacaactttttttgacccagcaggtggtggtgatcctatattatatcaacatttattt
>BK4BA1_4_4782
attatctagtattcaaagtcattctggtggttctgtagatttagcaatttttagtttacatttagcaggtgtttcttctttattgggttctataaattttattactacaatattaaatatgagagcacctggtttaagtatgcataaattacctttatttgtttgtgctgtgtttattactgttattttattattattaagtttacctgtattagctggtggtattacaatgttattaaccgatagaaattttaatacaactttttttgacccagcaggtggtggtgatcctatattatatcaacatttattt
>BK4BA1_4_4811
attatctagtattcaaagtcattctggtggctctgtagatttagcaatttttagtttacatttagcaggtgtttcttctttattgggttctataaattttattactacaatattaaatatgagagcacctggtttaagtatgcataaattacctttatttgtttgggctgtgtttattactgttattttattattattaagtttacctgtattagctggtggtattacaatgttattaaccgatagaaattttaatacaactttttttgacccagcaggtggtggtgatcctatattatatcaacatttattt
>BK4BA1_4_5072
attaagtagtgtacaagcacattcaggaccttcagttgatttagctatctttagcttacatttaaatggtgcagcttctattttaggtgcaataaattttattacaactatttttaatatgagagcaccaggtatgagtatgcatcgattacctttatttgcttgggctgttttagttacatcttttttactagtattgtctttacctgtattcggaggagctattacaatgctactaacggatagaaattttaatacatctttttatgatccggcaggcggaggtgatcctgtattatatcaacatttattt
>BK4BA1_4_5127
attatcaagtgtacaagcacattcaggtccttctgtagatttagctatttttagtttacacttatctggtatttcatcattattaggtgctattaactttctttcaactatttataacatgagagctcctggattaagtttccatagattacctttatttgtttggtctgttttcattacagcatttttattattattaacattacctgtattagcaggagcaattactatgttattaactgatagaaatttaaatacttcattctacgatccatctggtggaggcgatcctgtattatatcaacatttattt
>BK4BA1_4_5154
attatcaagtgttcaagcacattctggaccttcagtagatttagctatttttagtttacatttatcaggtatatcttcattattaggtgctataaattttttatcaactatttataatatgagagcacctggattaagttttcatagattacctttatttgtttggtctatttttattactgcttttttattattattgacattacctgtattagcaggagctattacaatgttgttaactgatagaaatttaaatacatctttttatgatccttcaggtggaggtgatcctgtattatatcagcatttattc
>BK4BA1_4_5663
attaagtagtgtacaagcacattcaggaccttcagttgatttagctatctttagcttacatttaaatggtgcagcttctattttaggtgcaataaattttattacaactatttttaatatgagagcaccaggtatgagtatgcatcgattacctttatttgcttgggctgttttagttacttcttttttattattattatctttacctgtttttgctggagcgattacaatgcttttaacagaccgaaattttaatactactttttatgatccatcagggggaggagaccctgttttatatcaacatttattt
>BK4BA1_4_5680
attatcaagtgttcaagcacattctggaccttcagtagatttagctatttttagtttacatttatcaggtatatcttcattattaggtgctataaattttttatcaactatttataatatgagagcacctggattaagttttcatagattacctttatttgtttggtctatttttattactgcttttttattattattgacattacctgtattagcaggagctattacaatgttgttaactgatagaaatttaaatacatctttttatgatccttcaggtggaggtgatcctgtattatatcagcatttatt
>BK4BA1_4_5951
attatcaagtgtacaagcacattcaggtccctctgtagatttagctatttttagtttacacttatctggtatttcatcattattaggtgctattaactttctttcaactatttataacatgagagctcctggattaagtttccatagattacctttatttgtttggtctgttttcattacagcatttttattattattaacattacctgtattagcaggagcaattactatgttattaactgatagaaatttaaatacttcattctacgatccatctggtggaggtgatcctgtattatatcaacatttattt
>BK4BA1_4_6081
ttatctagtattcaaagtcattctggtggttctgtagatttagcaatttttagtttacatttagcaggtgtttcttctttattgggttctataaattttattactacaatattaaatatgagagcacctggtttaagtatgcataaattacctttatttgtttgggctgtgtttattactgttattttattattattaagtttacctgtattagctggtggtattacaatgttattaaccgatagaaattttaatacaactttttttgacccagcaggtggtggtgatcctatattatatcaacatttattt
>BK4BA1_4_6268
attatctagtattcaaagtcattctggtggttctgtagatttagcaatttttagtttacatttagcaggtgtttcttctttattgggttctataaattttattactacaatattaaatatgagagcacctggtttaagtatgcataaattacctttatttgtttggtctgtgtttattactgttattttattattattaagtttacctgtattagctggtggtattacaatgttattaaccgatagaaattttaatacaactttttttgacccagcaggtggtggtgatcctatattatatcaacatttattt
>BK4BA1_4_6646
attatcaagtgtacaagcacattcaggtccttctgtagatttagctatttttagtttacacttatctggtatttcatcattattaggtgctattaactttctttcaactatttataacatgagagctcctggattaagtttccatagattacctttatttgtttggtctgttttcattacagcatttttattattattaacattacctgtattagcaggagcaattactatgttattaactgatagaaatttaaatacttcattctacgatccatctggtggaggtgatcctgtattatatcaacatttgttt
>BK4BA1_4_6879
tttatcaagtgtacaagcacattcaggtccttcagtaggtttagctatttttagtttacatttatcaggtatttcttctttattaggagctataaattttctttcaactatttataatatgagagccccaggtttaagtttccatagattacctctattcgtatggtccgttttaattacagcttttttactattgttaacattacccgtattggctggagcaattacaatgttattaactgatagaaatttaaatacatctttctatgacccttctggagggggtgatccggtattatatcaacatttattt
>BK4BA1_4_7098
gttatctagtattcaaagtcattctggtggttctgtagatttagcaatttttagtttacatttagcaggtgtttcttctttattgggttctataaattttattactacaatattaaatatgagagcacctggtttaagtatgcataaattacctttatttgtttgggctgtgtttattactgttattttattattattaagtttacctgtattagctggtggtattacaatgttattaaccgatagaaattttaatacaactttttttgacccagcaggtggtggtgatcctatattatatcaacatttattt
>BK4BA1_4_7890
[truncated: 1,948,368 more chars]
