# Supplementary material for: A novel taxonomic database for eukaryotic mitochondrial cytochrome oxidase subunit I gene (eKOI), with a focus on protists diversity
Source: Database (Oxford). 2025 Sep 24;2025:baaf057. doi: 10.1093/database/baaf057 (PMC12462617; doi:10.1093/database/baaf057)
Supplement: baaf057_Supplemental_File [file baaf057_supplemental_file.zip › 3_ASV_metabarcoding/Peronosporomycetes_OTUs.csv]

Sequence Name	OTU
A1-3-COI_ASV12198_23	330
A4-2-COI_ASV13142_19	330
A5-1-COI_ASV11879_25	330
A5-2-COI_ASV16608_5	330
A6-1-COI_ASV15311_10	330
A1-3-COI_ASV13278_18	331
A2-3-COI_ASV4947_70	331
A3-1-COI_ASV15744_8	331
A3-2-COI_ASV9554_37	331
A3-3-COI_ASV16325_6	331
A4-2-COI_ASV16089_7	331
A5-2-COI_ASV16366_6	331
A1-3-COI_ASV15459_9	332
A2-1-COI_ASV13292_18	332
A2-2-COI_ASV15216_10	332
A2-3-COI_ASV3877_86	332
A3-1-COI_ASV12694_21	332
A3-1-COI_ASV14230_14	332
A3-2-COI_ASV9558_37	332
A3-3-COI_ASV15768_8	332
A4-1-COI_ASV5060_69	332
A4-2-COI_ASV16091_7	332
A4-3-COI_ASV16594_5	332
A5-2-COI_ASV16850_4	332
A5-3-COI_ASV16854_4	332
A6-1-COI_ASV3877_86	332
A6-2-COI_ASV7883_47	332
B1-2-COI_ASV12988_20	332
B1-3-COI_ASV10796_31	332
C1-1-COI_ASV7883_47	332
PM380_ASV3606_59	332
T2-COI_ASV10796_31	332
Z-A-COI_ASV15961_8	332
A2-1-COI_ASV8848_41	333
A2-1-COI_ASV9525_37	333
A2-2-COI_ASV17030_3	334
A2-3-COI_ASV9534_37	334
A4-3-COI_ASV15036_11	334
A6-1-COI_ASV15080_11	334
A6-2-COI_ASV16390_6	334
B1-2-COI_ASV15116_11	334
B1-3-COI_ASV15886_8	334
A2-3-COI_ASV6639_55	335
A2-3-COI_ASV9007_40	335
A3-2-COI_ASV12464_22	335
A5-3-COI_ASV11498_27	335
A2-3-COI_ASV6771_54	336
A3-1-COI_ASV14496_13	336
A3-3-COI_ASV14766_12	336
A4-2-COI_ASV12499_22	336
A4-3-COI_ASV16352_6	336
A5-2-COI_ASV14806_12	336
A2-3-COI_ASV9736_36	337
A3-1-COI_ASV16042_7	337
A2-3-COI_ASV13313_18	338
B1-2-COI_ASV17119_3	338
B3-2-COI_ASV16171_7	338
Z-A-COI_ASV11036_30	338
A2-3-COI_ASV14482_13	339
B1-2-COI_ASV15112_11	339
B1-3-COI_ASV15349_10	339
A2-3-COI_ASV15476_9	340
A6-2-COI_ASV16130_7	340
A2-3-COI_ASV17224_2	341
A3-1-COI_ASV8703_42	342
A5-2-COI_ASV9591_37	342
A3-1-COI_ASV15743_8	343
A3-2-COI_ASV2306_145	344
Z-A-COI_ASV2306_145	344
A3-3-COI_ASV15254_10	345
A5-2-COI_ASV17085_3	345
B1-1-COI_ASV11708_26	345
B2-1-COI_ASV10996_30	345
A4-1-COI_ASV12485_22	346
A4-2-COI_ASV16350_6	347
B1-1-COI_ASV17285_2	347
A5-2-COI_ASV3892_86	348
A5-3-COI_ASV6023_60	349
A6-2-COI_ASV14312_14	350
A6-3-COI_ASV12545_22	350
B2-1-COI_ASV16163_7	350
B1-3-COI_ASV14612_13	351
B3-2-COI_ASV10046_35	351
B5-3-COI_ASV10053_35	352
Bahamas01__000055290	353
Bahamas02__000055290	353
Bahamas03__000055290	353
Bahamas04__000055290	353
Bahamas05__000055290	353
Bahamas06__000055290	353
Bahamas07__000055290	353
Bahamas08__000055290	353
Bahamas09__000055290	353
Bahamas14__000055290	353
Belize_02__000055290	353
Belize_03__000055290	353
Belize_04__000055290	353
Belize_06__000055290	353
Belize_07__000055290	353
BVI03__000055290	353
BVI04__000055290	353
BVI05__000055290	353
BVI06__000055290	353
BVI07__000055290	353
BVI08__000055290	353
BVI09__000055290	353
BVI10__000055290	353
BVI11__000055290	353
BVI12__000055290	353
BVI13__000055290	353
Jamaica_06__000055290	353
V4006A_Zotu9449	353
V4018A_Zotu9449	353
V4019A_Zotu9449	353
V4025A_Zotu9449	353
V4027A_Zotu9449	353
V4028A_Zotu9449	353
X003V4020A_Zotu9449	353
Bahamas01__000508030	354
TurksCaicos_05__000508030	354
Bahamas01__002645551	355
Bahamas02__002645551	355
Bahamas03__002645551	355
Bahamas08__002645551	355
Bahamas09__002645551	355
Bahamas14__002645551	355
BVI02__002645551	355
BVI05__002645551	355
BVI13__002645551	355
Jamaica_02__002645551	355
Bahamas01__001556660	356
Bahamas09__001556660	356
Bahamas01__000025656	357
TurksCaicos_03__000025656	357
Bahamas01__000562730	358
Bahamas01__000210521	359
Bahamas09__000210521	359
Bahamas10__000210521	359
Belize_04__000210521	359
TurksCaicos_02__000210521	359
Bahamas01__000361812	360
BVI11__000361812	360
TurksCaicos_03__000361812	360
Bahamas01__000015858	361
Bahamas09__000015858	361
TurksCaicos_08__000015858	361
Bahamas01__000243414	362
Jamaica_07__000243414	362
Jamaica_12__000243414	362
Bahamas01__001334996	363
Bahamas09__001334996	363
Bahamas01__000469848	364
Bahamas03__000469848	364
Bahamas05__000469848	364
BVI04__000469848	364
TurksCaicos_03__000469848	364
TurksCaicos_14__000469848	364
Bahamas01__000153645	365
Bahamas09__000153645	365
Bahamas14__000153645	365
Belize_01__000153645	365
BVI06__000153645	365
COI_23_245_S36_Sediment_Bautino_1_273	365
TurksCaicos_02__000153645	365
TurksCaicos_03__000153645	365
TurksCaicos_07__000153645	365
Bahamas01__000059386	366
Bahamas01__000097248	367
Bahamas02__000097248	367
Jamaica_09__000097248	367
Jamaica_11__000097248	367
TurksCaicos_03__000097248	367
TurksCaicos_05__000097248	367
TurksCaicos_13__000097248	367
TurksCaicos_14__000097248	367
Bahamas01__000230904	368
Bahamas02__000230904	368
Bahamas03__000230904	368
Bahamas01__000561335	369
Bahamas01__000965902	370
Bahamas09__000965902	370
Bahamas01__000239396	371
Bahamas02__000239396	371
Bahamas08__000239396	371
Bahamas09__000239396	371
Jamaica_09__000239396	371
TurksCaicos_04__000239396	371
TurksCaicos_07__000239396	371
TurksCaicos_15__000239396	371
Bahamas01__001877657	372
TurksCaicos_03__001877657	372
Bahamas01__000383590	373
Bahamas01__002647812	374
Bahamas03__002647812	374
Bahamas07__002647812	374
Bahamas14__002647812	374
BVI01__002647812	374
BVI02__002647812	374
BVI03__002647812	374
BVI05__002647812	374
BVI07__002647812	374
BVI08__002647812	374
BVI09__002647812	374
BVI10__002647812	374
BVI11__002647812	374
BVI12__002647812	374
BVI13__002647812	374
Jamaica_05__002647812	374
Jamaica_08__002647812	374
Bahamas01__000069575	375
Bahamas09__000069575	375
BVI03__000069575	375
BVI04__000069575	375
BVI05__000069575	375
BVI06__000069575	375
BVI07__000069575	375
BVI08__000069575	375
BVI09__000069575	375
BVI10__000069575	375
BVI11__000069575	375
BVI12__000069575	375
BVI13__000069575	375
TurksCaicos_02__000069575	375
TurksCaicos_09__000069575	375
Bahamas01__000547836	376
TurksCaicos_03__000547836	376
TurksCaicos_04__000547836	376
Bahamas01__001093893	377
Bahamas03__001093893	377
Bahamas09__001093893	377
Jamaica_01__001093893	377
TurksCaicos_05__001093893	377
Bahamas02__000000139	378
Bahamas02__000245062	379
Bahamas14__000245062	379
Belize_07__000245062	379
Jamaica_03__000245062	379
Jamaica_06__000245062	379
Jamaica_07__000245062	379
Jamaica_09__000245062	379
Jamaica_10__000245062	379
Jamaica_11__000245062	379
TurksCaicos_03__000245062	379
TurksCaicos_04__000245062	379
TurksCaicos_08__000245062	379
Bahamas02__001551194	380
Bahamas02__000366036	381
Bahamas14__000366036	381
Jamaica_12__000366036	381
TurksCaicos_03__000366036	381
Bahamas02__000111095	382
Bahamas04__000111095	382
Bahamas05__000111095	382
Bahamas08__000111095	382
Bahamas14__000111095	382
Belize_04__000111095	382
Belize_08__000111095	382
BVI04__000111095	382
BVI05__000111095	382
BVI07__000111095	382
BVI08__000111095	382
BVI09__000111095	382
BVI10__000111095	382
BVI11__000111095	382
BVI12__000111095	382
BVI13__000111095	382
Jamaica_01__000111095	382
Jamaica_02__000111095	382
Jamaica_03__000111095	382
Jamaica_04__000111095	382
Jamaica_05__000111095	382
Jamaica_06__000111095	382
Jamaica_07__000111095	382
Jamaica_10__000111095	382
Jamaica_11__000111095	382
Jamaica_12__000111095	382
TurksCaicos01__000111095	382
TurksCaicos_08__000111095	382
TurksCaicos_14__000111095	382
TurksCaicos_15__000111095	382
TurksCaicos_16__000111095	382
TurksCaicos_18__000111095	382
TurksCaicos_19__000111095	382
TurksCaicos_20__000111095	382
TurksCaicos_21__000111095	382
Bahamas03__001338052	383
Bahamas03__001137724	384
Bahamas06__001137724	384
Bahamas14__001137724	384
Bahamas04__000054979	385
Bahamas05__000054979	385
Bahamas06__000054979	385
Bahamas07__000054979	385
Bahamas08__000054979	385
Bahamas10__000054979	385
Bahamas11__000054979	385
Bahamas13__000054979	385
Belize_03__000054979	385
BVI03__000054979	385
BVI04__000054979	385
BVI05__000054979	385
BVI06__000054979	385
BVI08__000054979	385
BVI09__000054979	385
BVI10__000054979	385
BVI11__000054979	385
BVI13__000054979	385
Jamaica_02__000054979	385
Jamaica_03__000054979	385
Jamaica_05__000054979	385
Jamaica_06__000054979	385
Jamaica_10__000054979	385
TurksCaicos01__000054979	385
TurksCaicos_19__000054979	385
Bahamas05__000432422	386
Bahamas05__000029349	387
Belize_06__000029349	387
Belize_08__000029349	387
BVI08__000029349	387
Jamaica_01__000029349	387
Jamaica_10__000029349	387
Jamaica_11__000029349	387
Jamaica_12__000029349	387
Bahamas05__001210622	388
Bahamas06__000128631	389
Belize_07__000128631	389
Jamaica_07__000128631	389
TurksCaicos_03__000128631	389
Bahamas06__000255267	390
COI_19_244_W27_Water_Bautino_1_1758	390
COI_20_244_W46_Water_Ersai_1_1419	390
COI_20_247_W49_Water_Offshore_1_1175	390
COI_20_249_W51_Water_Offshore_1_19	390
COI_20_250_W52_Water_Offshore_1_294	390
COI_20_250_W52_Water_Offshore_1_1084	390
COI_20_554_W56_Water_Offshore_1_881	390
COI_20_555_W57_Water_Offshore_1_863	390
COI_20_557_W59_Water_Offshore_1_342	390
COI_20_559_W61_Water_Offshore_1_1335	390
COI_20_560_W62_Water_Offshore_1_745	390
COI_21_242_W63_Water_Offshore_1_690	390
COI_21_243_W64_Water_Offshore_1_1057	390
COI_21_243_W64_Water_Offshore_1_1657	390
COI_21_244_W65_Water_Offshore_1_896	390
COI_21_246_W67_Water_Offshore_1_233	390
COI_21_247_W68_Water_Offshore_1_172	390
COI_22_242_W73_Water_Offshore_1_564	390
COI_22_243_W74_Water_Offshore_1_105	390
COI_22_250_W81_Water_Offshore_1_212	390
Bahamas06__000751044	391
TurksCaicos_09__000751044	391
Bahamas07__000407904	392
Bahamas09__001006180	393
Bahamas09__001137479	394
TurksCaicos_03__001137479	394
Bahamas09__002647007	395
BVI01__002647007	395
BVI02__002647007	395
BVI04__002647007	395
BVI05__002647007	395
BVI06__002647007	395
BVI08__002647007	395
BVI09__002647007	395
BVI10__002647007	395
BVI11__002647007	395
BVI12__002647007	395
BVI13__002647007	395
TurksCaicos_05__002647007	395
Bahamas09__000980952	396
TurksCaicos_02__000980952	396
TurksCaicos_03__000980952	396
TurksCaicos_08__000980952	396
Bahamas09__000187632	397
Bahamas09__000471703	398
Belize_06__000471703	398
TurksCaicos_03__000471703	398
Bahamas09__000573638	399
Bahamas09__000418071	400
BVI12__000418071	400
Bahamas09__000320445	401
Bahamas11__000320445	401
TurksCaicos_05__000320445	401
TurksCaicos_06__000320445	401
Bahamas09__000014426	402
BVI02__000014426	402
Jamaica_08__000014426	402
Jamaica_10__000014426	402
Jamaica_11__000014426	402
TurksCaicos_05__000014426	402
TurksCaicos_06__000014426	402
Bahamas11__002353180	403
TurksCaicos01__002353180	403
Bahamas11__001382707	404
TurksCaicos_03__001382707	404
Bahamas11__000717676	405
BVI02__000717676	405
BVI03__000717676	405
BVI04__000717676	405
BVI06__000717676	405
BVI08__000717676	405
BVI09__000717676	405
BVI10__000717676	405
BVI11__000717676	405
BVI13__000717676	405
Jamaica_02__000717676	405
Jamaica_11__000717676	405
TurksCaicos_20__000717676	405
Bahamas11__000827476	406
Jamaica_01__000827476	406
Bahamas11__000144255	407
Belize_06__000144255	407
BVI13__000144255	407
Jamaica_07__000144255	407
TurksCaicos_04__000144255	407
TurksCaicos_14__000144255	407
Bahamas11__000912281	408
TurksCaicos_07__000912281	408
Bahamas11__000917325	409
TurksCaicos01__000917325	409
TurksCaicos_09__000917325	409
TurksCaicos_14__000917325	409
Bahamas11__000691126	410
Bahamas14__000691126	410
Belize_04__000691126	410
Bahamas12__001597488	411
Bahamas13__000102056	412
Belize_04__000102056	412
TurksCaicos_03__000102056	412
TurksCaicos_04__000102056	412
TurksCaicos_13__000102056	412
TurksCaicos_14__000102056	412
Bahamas14__001309103	413
TurksCaicos_04__001309103	413
Belize_02__003127685	414
BVI07__003127685	414
BVI11__003127685	414
Belize_02__001384035	415
BVI04__001384035	415
BVI05__001384035	415
Belize_02__001591722	416
Belize_06__001591722	416
Belize_04__001294232	417
BVI08__001294232	417
BVI13__001294232	417
Jamaica_07__001294232	417
Jamaica_11__001294232	417
Belize_06__000440600	418
Jamaica_06__000440600	418
Belize_07__002162594	419
TurksCaicos_03__002162594	419
Belize_08__000507090	420
BVI04__000507090	420
BVI09__000507090	420
BVI13__000507090	420
Jamaica_08__000507090	420
TurksCaicos01__000507090	420
TurksCaicos_15__000507090	420
TurksCaicos_16__000507090	420
TurksCaicos_21__000507090	420
BK1BA1_1_503	421
BK1BC1_1_1026	421
BK1BC1_2_598	421
BK1BC1_2_936	421
BK2BB1_2_492	421
BK2BB1_3_615	421
BK2BB1_3_975	421
BK2BB1_4_670	421
BK2BB1_5_782	421
BK3BA1_1_516	421
BK3BA1_4_508	421
BK3BA1_4_595	421
BK3BA1_4_4316	421
BK3BA1_5_527	421
BK3BA1_5_3147	421
BK3BB1_1_593	421
BK3BB1_2_4386	421
BK3BB1_3_606	421
BK3BB1_3_690	421
BK3BB1_3_5907	421
BK3BB1_3_6113	421
BK3BB1_4_546	421
BK3BB1_4_620	421
BK3BB1_4_4542	421
BK3BB1_5_677	421
BK3BB1_5_5198	421
BK3BC1_1_664	421
BK3BC1_1_1079	421
BK3BC1_1_5169	421
BK3BC1_2_1084	421
BK3BC1_4_3002	421
BK3BC1_5_728	421
BK3BC1_5_1161	421
BK3BC1_5_3560	421
BK3BC1_5_6373	421
BK3SA1_2_445	421
BK3SA1_4_598	421
BK3SA1_5_435	421
BK3SC1_2_299	421
BK3SC1_3_498	421
BK3SC1_5_428	421
BK4BA1_1_702	421
BK4BA1_1_3032	421
BK4BA1_1_5144	421
BK4BA1_2_660	421
BK4BA1_2_776	421
BK4BA1_2_6326	421
BK4BA1_2_6537	421
BK4BA1_3_668	421
BK4BA1_3_2759	421
BK4BA1_3_4510	421
BK4BA1_3_4636	421
BK4BA1_4_724	421
BK4BA1_4_850	421
BK4BA1_4_8331	421
BK4BA1_4_8636	421
BK4BA1_4_12488	421
BK4BA1_5_648	421
BK4BA1_5_3622	421
BK4BB1_1_680	421
BK4BB1_1_801	421
BK4BB1_1_6063	421
BK4BB1_1_6266	421
BK4BB1_2_595	421
BK4BB1_2_2971	421
BK4BB1_3_791	421
BK4BB1_3_938	421
BK4BB1_3_9507	421
BK4BB1_3_14324	421
BK4BB1_4_946	421
BK4BB1_4_9444	421
BK4BB1_4_9791	421
BK4BB1_5_855	421
BK4BC1_1_951	421
BK4BC1_2_815	421
BK4BC1_2_3645	421
BK4BC1_2_6212	421
BK4BC1_2_6427	421
BK4BC1_2_8777	421
BK4BC1_3_813	421
BK4BC1_3_6742	421
BK4BC1_4_863	421
BK4BC1_4_8362	421
BK4BC1_5_712	421
BK4SB1_3_679	421
BK5BA1_4_615	421
BK5BB1_1_837	421
BK5SA1_4_616	421
BK5SA1_4_2673	421
BK5SA1_4_4445	421
BK5SA1_4_4567	421
BK6BA1_1_973	421
BK6BA1_2_841	421
BK6BA1_3_1116	421
BK6BA1_5_1103	421
BK6SA1_3_764	421
BK6SA1_3_7448	421
BK6SA1_5_401	421
BK6SB1_4_1217	421
BK6SB1_5_1061	421
BK7BA1_2_710	421
BK7BA1_2_828	421
BK7BA1_2_6224	421
BK7BA1_3_807	421
BK7BA1_5_1334	421
BK7BA1_5_7327	421
BK7BB1_1_694	421
BK7BB1_2_781	421
BK7BB1_4_743	421
BK7BC1_2_678	421
BK7BC1_2_3822	421
BK7BC1_3_684	421
BK7BC1_3_4370	421
BK7BC1_4_682	421
BK7BC1_5_817	421
BK7SC1_3_1066	421
PN1BC2_4_2227	421
PN1SA2_1_4764	421
PN1SA2_2_4357	421
PN1SA2_5_5234	421
PN1SB2_1_3405	421
PN1SB2_4_3327	421
PN2SA2_1_559	421
PN4BC2_3_7855	421
PN4BC2_4_8058	421
PN4BC2_5_6054	421
PN5SB2_3_5759	421
PN5SC2_4_5475	421
PN5SC2_5_5388	421
PN6BA2_4_5798	421
BK1BA1_1_631	422
BK1BA1_1_2997	422
BK1BA1_2_760	422
BK3BB1_3_914	422
BK3BB1_3_7789	422
BK3BC1_2_881	422
BK3BC1_3_732	422
BK3BC1_3_4160	422
BK4BA1_1_912	422
BK4BA1_1_5197	422
BK4BA1_5_822	422
BK4BA1_5_3648	422
BK4BB1_4_1266	422
BK4BB1_4_9530	422
BK4BB1_4_12766	422
BK4BB1_5_1113	422
BK4BC1_1_1267	422
BK4BC1_1_9373	422
BK4BC1_1_12576	422
BK4BC1_3_1066	422
BK4BC1_3_6799	422
BK4BC1_3_8825	422
BK4BC1_4_1144	422
BK4BC1_4_8154	422
BK4BC1_4_10846	422
BK5SA1_1_735	422
BK5SB1_1_1019	422
BK5SB1_1_8337	422
BK5SB1_1_9284	422
BK5SB1_1_11517	422
BK5SC1_5_1097	422
BK6BB1_5_575	422
BK6BB1_5_3240	422
BK6SB1_4_983	422
BK6SB1_4_6766	422
BK6SB1_4_8889	422
BK7BA1_2_1077	422
BK7BB1_2_1022	422
BK7BB1_4_958	422
BK7BB1_4_5675	422
BK7BB1_5_631	422
BK1BA1_1_1358	423
BK1BA1_1_1669	423
BK1BA1_1_1922	423
BK1BA1_2_2800	423
BK1BA1_2_3318	423
BK1BA1_2_4132	423
BK1BA1_2_4512	423
BK1BA1_2_5579	423
BK1BA1_3_2203	423
BK1BA1_3_3355	423
BK1BA1_3_3882	423
BK1BA1_4_742	423
BK1BA1_4_1072	423
BK1BA1_4_1786	423
BK1BA1_5_2011	423
BK1BA1_5_2426	423
BK1BA1_5_3076	423
BK1BA1_5_3492	423
BK1BA1_5_3736	423
BK1BA1_5_3778	423
BK1BA1_5_4032	423
BK1BB1_1_1274	423
BK1BB1_1_1992	423
BK1BB1_1_2217	423
BK1BB1_1_3524	423
BK1BB1_1_4377	423
BK1BB1_2_2447	423
BK1BB1_5_1399	423
BK1BB1_5_2266	423
BK1BB1_5_2439	423
BK1BB1_5_2865	423
BK1BB1_5_3656	423
BK1BB1_5_3943	423
BK1BB1_5_4315	423
BK1BB1_5_4338	423
BK1BC1_1_2543	423
BK1BC1_1_4415	423
BK1BC1_1_4507	423
BK1BC1_1_4714	423
BK1BC1_1_5374	423
BK1BC1_1_6032	423
BK1BC1_1_6273	423
BK1BC1_1_6386	423
BK1BC1_1_6601	423
BK1BC1_1_6713	423
BK1BC1_2_1022	423
BK1BC1_2_1484	423
BK1BC1_2_1507	423
BK1BC1_2_2633	423
BK1BC1_2_3714	423
BK1BC1_2_3793	423
BK1BC1_2_4352	423
BK1BC1_2_4356	423
BK1BC1_2_4743	423
BK1BC1_5_2749	423
BK1BC1_5_2763	423
BK1BC1_5_2924	423
BK1BC1_5_3736	423
BK1BC1_5_4138	423
BK1BC1_5_4840	423
BK1BC1_5_5413	423
BK1BC1_5_5528	423
BK1BC1_5_5830	423
BK1BC1_5_6034	423
BK1SA1_1_2306	423
BK1SA1_2_1883	423
BK1SA1_2_2552	423
BK1SA1_2_2699	423
BK1SA1_2_3238	423
BK1SA1_2_3337	423
BK1SA1_3_1416	423
BK1SA1_3_1929	423
BK1SA1_3_2037	423
BK1SA1_3_2043	423
BK1SA1_5_3140	423
BK1SA1_5_4319	423
BK1SA1_5_5559	423
BK1SB1_1_1276	423
BK1SB1_1_3805	423
BK1SB1_1_4114	423
BK1SB1_1_4195	423
BK1SB1_3_1203	423
BK1SB1_4_1862	423
BK1SB1_4_2143	423
BK1SB1_4_2567	423
BK1SC1_2_533	423
BK1SC1_2_711	423
BK1SC1_2_1014	423
BK1SC1_2_1687	423
BK1SC1_3_2352	423
BK1SC1_3_2875	423
BK1SC1_3_3030	423
BK1SC1_3_3655	423
BK1SC1_3_3666	423
BK2BA1_2_3955	423
BK2BA1_3_1262	423
BK2BA1_4_1915	423
BK2BA1_4_2539	423
BK2BA1_4_2739	423
BK2BA1_4_4998	423
BK2BA1_4_5451	423
BK2BA1_4_6135	423
BK2BA1_5_765	423
BK2BB1_3_1775	423
BK2BB1_3_3199	423
BK2BB1_3_3838	423
BK2BB1_3_4516	423
BK2BB1_3_5042	423
BK2BB1_3_5287	423
BK2BB1_3_5660	423
BK2BB1_3_6898	423
BK2BB1_3_7179	423
BK2BB1_3_8094	423
BK2BB1_4_2352	423
BK2BB1_5_1209	423
BK2BB1_5_3773	423
BK2BB1_5_3933	423
BK2BB1_5_5024	423
BK2BC1_1_1887	423
BK2BC1_2_854	423
BK2BC1_3_1251	423
BK2BC1_3_1523	423
BK2BC1_4_1329	423
BK2BC1_4_2819	423
BK2BC1_4_3397	423
BK2BC1_4_4043	423
BK2BC1_4_5342	423
BK2BC1_4_5810	423
BK2BC1_5_2981	423
BK2BC1_5_3631	423
BK2SA1_2_872	423
BK2SA1_3_1145	423
BK2SA1_3_2094	423
BK2SA1_3_3213	423
BK2SA1_4_821	423
BK2SA1_4_2137	423
BK2SA1_4_2177	423
BK2SA1_4_2607	423
BK2SA1_4_3014	423
BK2SA1_4_5051	423
BK2SA1_4_5211	423
BK2SA1_4_5732	423
BK2SA1_4_6806	423
BK2SA1_5_955	423
BK2SB1_1_1818	423
BK2SB1_1_2943	423
BK2SB1_1_6359	423
BK2SB1_1_6708	423
BK2SB1_1_7921	423
BK2SB1_1_7986	423
BK2SB1_1_8704	423
BK2SB1_1_8782	423
BK2SB1_2_1996	423
BK2SB1_2_2749	423
BK2SB1_2_3376	423
BK2SB1_2_3790	423
BK2SB1_3_1501	423
BK2SB1_3_4140	423
BK2SB1_4_1826	423
BK2SB1_4_2394	423
BK2SB1_4_3228	423
BK2SB1_4_4043	423
BK2SB1_4_4373	423
BK2SB1_5_1612	423
BK2SB1_5_2432	423
BK2SC1_1_2342	423
BK2SC1_2_1782	423
BK2SC1_2_2236	423
BK2SC1_3_1686	423
BK2SC1_3_1798	423
BK2SC1_3_3428	423
BK2SC1_3_3445	423
BK2SC1_3_4014	423
BK2SC1_3_6461	423
BK2SC1_3_7078	423
BK2SC1_3_7079	423
BK2SC1_5_1151	423
BK3BA1_1_1998	423
BK3BA1_1_2487	423
BK3BA1_1_2745	423
BK3BA1_1_3008	423
BK3BA1_1_3460	423
BK3BA1_1_4067	423
BK3BA1_2_2063	423
BK3BA1_2_3998	423
BK3BA1_2_4125	423
BK3BA1_3_2207	423
BK3BA1_3_3068	423
BK3BA1_3_3216	423
BK3BA1_3_4350	423
BK3BA1_3_4558	423
BK3BA1_4_2834	423
BK3BA1_4_4605	423
BK3BA1_4_5051	423
BK3BA1_4_5188	423
BK3BA1_4_6421	423
BK3BA1_5_2163	423
BK3BB1_1_963	423
BK3BB1_1_4566	423
BK3BB1_2_1656	423
BK3BB1_2_3036	423
BK3BB1_3_2605	423
BK3BB1_3_3727	423
BK3BB1_3_5890	423
BK3BB1_3_7017	423
BK3BB1_3_8277	423
BK3BB1_4_1706	423
BK3BB1_4_1818	423
BK3BB1_4_2959	423
BK3BB1_4_3871	423
BK3BB1_4_4100	423
BK3BB1_4_6336	423
BK3BB1_5_3342	423
BK3BB1_5_4419	423
BK3BB1_5_4708	423
BK3BB1_5_5509	423
BK3BB1_5_7338	423
BK3BB1_5_7610	423
BK3BC1_1_2337	423
BK3BC1_1_3116	423
BK3BC1_1_6825	423
BK3BC1_1_7354	423
BK3BC1_1_7460	423
BK3BC1_1_8032	423
BK3BC1_1_8053	423
BK3BC1_1_8064	423
BK3BC1_2_1180	423
BK3BC1_2_4867	423
BK3BC1_2_5705	423
BK3BC1_2_6180	423
BK3BC1_2_6465	423
BK3BC1_3_1524	423
BK3BC1_3_2314	423
BK3BC1_3_2495	423
BK3BC1_5_916	423
BK3BC1_5_1286	423
BK3BC1_5_2022	423
BK3BC1_5_3341	423
BK3BC1_5_3608	423
BK3BC1_5_3964	423
BK3BC1_5_5507	423
BK3BC1_5_5670	423
BK3BC1_5_8000	423
BK3BC1_5_8045	423
BK3BC1_5_8157	423
BK3BC1_5_9192	423
BK3BC1_5_9878	423
BK3BC1_5_9911	423
BK3SA1_1_1537	423
BK3SA1_1_1619	423
BK3SA1_1_2413	423
BK3SA1_3_2564	423
BK3SA1_4_2340	423
BK3SA1_4_5946	423
BK3SA1_4_6381	423
BK3SA1_5_1409	423
BK3SA1_5_1952	423
BK3SA1_5_2893	423
BK3SB1_1_641	423
BK3SB1_1_2679	423
BK3SB1_1_4355	423
BK3SB1_2_2284	423
BK3SB1_2_2458	423
BK3SB1_2_2996	423
BK3SB1_2_3744	423
BK3SB1_2_4042	423
BK3SB1_3_758	423
BK3SB1_3_1765	423
BK3SB1_3_2009	423
BK3SB1_3_2492	423
BK3SB1_3_2921	423
BK3SB1_3_3944	423
BK3SB1_3_4226	423
BK3SB1_3_5490	423
BK3SB1_3_5682	423
BK3SB1_4_3559	423
BK3SB1_5_1617	423
BK3SB1_5_1704	423
BK3SB1_5_2149	423
BK3SB1_5_4525	423
BK3SB1_5_6866	423
BK3SB1_5_6900	423
BK3SC1_1_1006	423
BK3SC1_1_1965	423
BK3SC1_1_2379	423
BK3SC1_1_2620	423
BK3SC1_1_3205	423
BK3SC1_2_1185	423
BK3SC1_5_1244	423
BK3SC1_5_1693	423
BK4BA1_1_2836	423
BK4BA1_1_3358	423
BK4BA1_1_4361	423
BK4BA1_1_5869	423
BK4BA1_1_6412	423
BK4BA1_2_4040	423
BK4BA1_2_8620	423
BK4BA1_3_5411	423
BK4BA1_3_5862	423
BK4BA1_4_2902	423
BK4BA1_4_3334	423
BK4BA1_4_5072	423
BK4BA1_4_7890	423
BK4BA1_4_7980	423
BK4BA1_4_9570	423
BK4BA1_4_10571	423
BK4BA1_4_11058	423
BK4BA1_4_11213	423
BK4BA1_4_11904	423
BK4BA1_4_12027	423
BK4BA1_4_12592	423
BK4BB1_1_2175	423
BK4BB1_1_3622	423
BK4BB1_1_3945	423
BK4BB1_1_8109	423
BK4BB1_2_2076	423
BK4BB1_2_2426	423
BK4BB1_3_1204	423
BK4BB1_3_3283	423
BK4BB1_3_3895	423
BK4BB1_3_4716	423
BK4BB1_3_5723	423
BK4BB1_3_6853	423
BK4BB1_3_6887	423
BK4BB1_3_9476	423
BK4BB1_3_10228	423
BK4BB1_3_10985	423
BK4BB1_3_12815	423
BK4BB1_4_1735	423
BK4BB1_4_5705	423
BK4BB1_4_6854	423
BK4BB1_4_8876	423
BK4BB1_4_10044	423
BK4BB1_4_10123	423
BK4BB1_4_12113	423
BK4BB1_4_12491	423
BK4BB1_4_14488	423
BK4BB1_4_14929	423
BK4BB1_4_15123	423
BK4BB1_4_15527	423
BK4BB1_5_4535	423
BK4BB1_5_9214	423
BK4BB1_5_9327	423
BK4BB1_5_10704	423
BK4BC1_1_5282	423
BK4BC1_1_5701	423
BK4BC1_1_8227	423
BK4BC1_1_9457	423
BK4BC1_1_10694	423
BK4BC1_1_14640	423
BK4BC1_2_3412	423
BK4BC1_2_3691	423
BK4BC1_2_4058	423
BK4BC1_2_5747	423
BK4BC1_2_7563	423
BK4BC1_2_7678	423
BK4BC1_2_8650	423
BK4BC1_2_9207	423
BK4BC1_3_2891	423
BK4BC1_3_7219	423
BK4BC1_3_10443	423
BK4BC1_4_4917	423
BK4BC1_4_5907	423
BK4BC1_4_9693	423
BK4BC1_4_10101	423
BK4BC1_4_10513	423
BK4BC1_5_5413	423
BK4BC1_5_5660	423
BK4BC1_5_6392	423
BK4SA1_1_2906	423
BK4SA1_1_3690	423
BK4SA1_2_1810	423
BK4SA1_2_3762	423
BK4SA1_2_3769	423
BK4SA1_3_2134	423
BK4SA1_3_3113	423
BK4SA1_3_3679	423
BK4SA1_3_4610	423
BK4SA1_3_6710	423
BK4SA1_3_7232	423
BK4SA1_3_7462	423
BK4SA1_4_1874	423
BK4SA1_4_2495	423
BK4SA1_4_2562	423
BK4SA1_4_3139	423
BK4SA1_4_7975	423
BK4SA1_4_10232	423
BK4SA1_5_2713	423
BK4SB1_1_1205	423
BK4SB1_1_2328	423
BK4SB1_2_2682	423
BK4SB1_2_3060	423
BK4SB1_2_3563	423
BK4SB1_2_4082	423
BK4SB1_3_2861	423
BK4SB1_4_3595	423
BK4SB1_4_4485	423
BK4SB1_4_4735	423
BK4SB1_4_5517	423
BK4SB1_4_6764	423
BK4SB1_5_1773	423
BK4SB1_5_2972	423
BK4SC1_1_5203	423
BK4SC1_1_5352	423
BK4SC1_2_4329	423
BK4SC1_2_6006	423
BK4SC1_2_7339	423
BK4SC1_2_9064	423
BK4SC1_2_9735	423
BK4SC1_3_3382	423
BK4SC1_3_5047	423
BK4SC1_3_6055	423
BK4SC1_3_6447	423
BK4SC1_3_6587	423
BK4SC1_3_7359	423
BK4SC1_3_7623	423
BK4SC1_4_1815	423
BK4SC1_4_3103	423
BK4SC1_4_7345	423
BK4SC1_4_7715	423
BK4SC1_4_8027	423
BK4SC1_5_4531	423
BK4SC1_5_5610	423
BK4SC1_5_5806	423
BK5BA1_1_1036	423
BK5BA1_1_2815	423
BK5BA1_1_4806	423
BK5BA1_1_5736	423
BK5BA1_1_6014	423
BK5BA1_1_6898	423
BK5BA1_1_8833	423
BK5BA1_1_10899	423
BK5BA1_1_10960	423
BK5BA1_1_11522	423
BK5BA1_2_1555	423
BK5BA1_2_4687	423
BK5BA1_2_5052	423
BK5BA1_2_5571	423
BK5BA1_2_6051	423
BK5BA1_2_7983	423
BK5BA1_2_11729	423
BK5BA1_2_12865	423
BK5BA1_2_12994	423
BK5BA1_3_996	423
BK5BA1_3_2966	423
BK5BA1_3_4385	423
BK5BA1_3_6481	423
BK5BA1_3_7497	423
BK5BA1_3_7985	423
BK5BA1_3_7995	423
BK5BA1_3_9710	423
BK5BA1_3_10752	423
BK5BA1_3_10946	423
BK5BA1_3_11105	423
BK5BA1_4_1016	423
BK5BA1_4_1594	423
BK5BA1_4_2981	423
BK5BA1_4_3643	423
BK5BA1_4_4409	423
BK5BB1_1_1068	423
BK5BB1_1_2465	423
BK5BB1_1_3347	423
BK5BB1_1_3430	423
BK5BB1_1_6117	423
BK5BB1_1_6960	423
BK5BB1_1_7668	423
BK5BB1_1_9133	423
BK5BB1_1_9916	423
BK5BB1_1_10916	423
BK5BB1_1_12228	423
BK5BB1_1_13597	423
BK5BB1_1_13966	423
BK5BB1_2_6078	423
BK5BB1_2_7758	423
BK5BB1_2_11451	423
BK5BB1_2_11730	423
BK5BB1_2_11969	423
BK5BB1_3_1914	423
BK5BB1_3_3404	423
BK5BB1_3_3653	423
BK5BB1_3_4236	423
BK5BB1_3_5406	423
BK5BB1_3_5477	423
BK5BB1_3_6039	423
BK5BB1_3_6837	423
BK5BB1_3_7771	423
BK5BB1_3_8027	423
BK5BB1_3_8427	423
BK5BB1_4_942	423
BK5BB1_4_2112	423
BK5BB1_4_3580	423
BK5BB1_4_4353	423
BK5BB1_4_5897	423
BK5BB1_4_7045	423
BK5BB1_4_7184	423
BK5BB1_4_7567	423
BK5BB1_4_8108	423
BK5BB1_5_956	423
BK5BB1_5_2229	423
BK5BB1_5_2758	423
BK5BB1_5_5935	423
BK5BB1_5_7243	423
BK5BB1_5_8066	423
BK5BB1_5_8179	423
BK5BB1_5_9190	423
BK5BB1_5_9965	423
BK5BB1_5_10015	423
BK5BB1_5_10022	423
BK5BC1_1_2461	423
BK5BC1_1_2958	423
BK5BC1_1_5055	423
BK5BC1_1_5324	423
BK5BC1_1_7015	423
BK5BC1_1_7417	423
BK5BC1_1_7614	423
BK5BC1_2_3035	423
BK5BC1_2_3763	423
BK5BC1_2_4230	423
BK5BC1_2_5360	423
BK5BC1_2_6058	423
BK5BC1_2_6855	423
BK5BC1_2_7365	423
BK5BC1_2_9147	423
BK5BC1_2_9585	423
BK5BC1_2_10902	423
BK5BC1_2_11201	423
BK5BC1_2_11332	423
BK5BC1_3_2554	423
BK5BC1_3_3354	423
BK5BC1_3_4229	423
BK5BC1_3_5328	423
BK5BC1_3_5875	423
BK5BC1_3_6223	423
BK5BC1_3_7444	423
BK5BC1_3_8158	423
BK5BC1_4_2673	423
BK5BC1_4_2677	423
BK5BC1_4_3757	423
BK5BC1_4_4518	423
BK5BC1_4_4931	423
BK5BC1_4_7960	423
BK5BC1_4_9689	423
BK5BC1_4_9711	423
BK5BC1_4_10173	423
BK5BC1_4_11069	423
BK5BC1_5_994	423
BK5BC1_5_3880	423
BK5BC1_5_4621	423
BK5BC1_5_6243	423
BK5BC1_5_11730	423
BK5SA1_1_4213	423
BK5SA1_1_4722	423
BK5SA1_1_4860	423
BK5SA1_1_6397	423
BK5SA1_1_6425	423
BK5SA1_2_1398	423
BK5SA1_2_2348	423
BK5SA1_2_3361	423
BK5SA1_2_4179	423
BK5SA1_3_2168	423
BK5SA1_3_2665	423
BK5SA1_3_2839	423
BK5SA1_3_3897	423
BK5SA1_3_4226	423
BK5SA1_3_5077	423
BK5SA1_3_7095	423
BK5SA1_3_7123	423
BK5SA1_3_7485	423
BK5SA1_3_9164	423
BK5SA1_3_9856	423
BK5SA1_3_10992	423
BK5SA1_3_11016	423
BK5SA1_3_11266	423
BK5SA1_4_3440	423
BK5SA1_4_5407	423
BK5SA1_5_2405	423
BK5SA1_5_5076	423
BK5SA1_5_5617	423
BK5SA1_5_7335	423
BK5SA1_5_7866	423
BK5SA1_5_8173	423
BK5SA1_5_9368	423
BK5SA1_5_9409	423
BK5SA1_5_10085	423
BK5SA1_5_10096	423
BK5SA1_5_11279	423
BK5SA1_5_11736	423
BK5SA1_5_11887	423
BK5SA1_5_13719	423
BK5SA1_5_13981	423
BK5SA1_5_14653	423
BK5SB1_1_2910	423
BK5SB1_1_3119	423
BK5SB1_1_4811	423
BK5SB1_1_6755	423
BK5SB1_1_7715	423
BK5SB1_1_7770	423
BK5SB1_1_8428	423
BK5SB1_1_8911	423
BK5SB1_1_8948	423
BK5SB1_1_9789	423
BK5SB1_1_10141	423
BK5SB1_1_10747	423
BK5SB1_1_10825	423
BK5SB1_1_12295	423
BK5SB1_1_12408	423
BK5SB1_2_4021	423
BK5SB1_2_4971	423
BK5SB1_2_5366	423
BK5SB1_2_5886	423
BK5SB1_2_6346	423
BK5SB1_3_1971	423
BK5SB1_3_2230	423
BK5SB1_3_2384	423
BK5SB1_3_3659	423
BK5SB1_3_4347	423
BK5SB1_3_5054	423
BK5SB1_3_5328	423
BK5SB1_3_7116	423
BK5SB1_3_8093	423
BK5SB1_3_8390	423
BK5SB1_3_8628	423
BK5SB1_3_8723	423
BK5SB1_3_8724	423
BK5SB1_3_9013	423
BK5SB1_4_2289	423
BK5SB1_4_4428	423
BK5SB1_4_4989	423
BK5SB1_4_5134	423
BK5SB1_4_5406	423
BK5SB1_4_5841	423
BK5SB1_4_6215	423
BK5SB1_4_6558	423
BK5SB1_4_7108	423
BK5SB1_4_7381	423
BK5SB1_4_8102	423
BK5SB1_4_8492	423
BK5SB1_4_8898	423
BK5SB1_4_8951	423
BK5SB1_5_1356	423
BK5SB1_5_2327	423
BK5SB1_5_4424	423
BK5SB1_5_6572	423
BK5SB1_5_6874	423
BK5SB1_5_9010	423
BK5SB1_5_9150	423
BK5SB1_5_9629	423
BK5SB1_5_10247	423
BK5SB1_5_10276	423
BK5SB1_5_10436	423
BK5SB1_5_11383	423
BK5SB1_5_11555	423
BK5SC1_1_2253	423
BK5SC1_1_2606	423
BK5SC1_1_2978	423
BK5SC1_1_5329	423
BK5SC1_1_6804	423
BK5SC1_1_7614	423
BK5SC1_1_7714	423
BK5SC1_1_8205	423
BK5SC1_1_11104	423
BK5SC1_1_11502	423
BK5SC1_2_1051	423
BK5SC1_2_2797	423
BK5SC1_2_4817	423
BK5SC1_2_7868	423
BK5SC1_2_8019	423
BK5SC1_2_8045	423
BK5SC1_2_8490	423
BK5SC1_2_9945	423
BK5SC1_2_11225	423
BK5SC1_2_11281	423
BK5SC1_2_11317	423
BK5SC1_2_12318	423
BK5SC1_2_12416	423
BK5SC1_3_858	423
BK5SC1_3_1937	423
BK5SC1_3_2558	423
BK5SC1_3_4348	423
BK5SC1_3_5534	423
BK5SC1_3_6503	423
BK5SC1_3_6928	423
BK5SC1_3_7772	423
BK5SC1_3_8762	423
BK5SC1_4_938	423
BK5SC1_4_2423	423
BK5SC1_4_2802	423
BK5SC1_4_3430	423
BK5SC1_4_4078	423
BK5SC1_4_4771	423
BK5SC1_4_5521	423
BK5SC1_4_6192	423
BK5SC1_4_6218	423
BK5SC1_4_7052	423
BK5SC1_4_7628	423
BK5SC1_4_8254	423
BK5SC1_4_9979	423
BK5SC1_4_10622	423
BK5SC1_5_2435	423
BK5SC1_5_2456	423
BK5SC1_5_2849	423
BK5SC1_5_2853	423
BK5SC1_5_5055	423
BK5SC1_5_6036	423
BK5SC1_5_8009	423
BK5SC1_5_9905	423
BK5SC1_5_10069	423
BK5SC1_5_12564	423
BK5SC1_5_13918	423
BK5SC1_5_14232	423
BK6BA1_1_3176	423
BK6BA1_1_4033	423
BK6BA1_1_5469	423
BK6BA1_1_6533	423
BK6BA1_2_2147	423
BK6BA1_2_2339	423
BK6BA1_2_2502	423
BK6BA1_2_2881	423
BK6BA1_2_3622	423
BK6BA1_2_3948	423
BK6BA1_2_5217	423
BK6BA1_3_888	423
BK6BA1_3_1225	423
BK6BA1_3_3423	423
BK6BA1_3_3495	423
BK6BA1_3_4406	423
BK6BA1_3_4464	423
BK6BA1_3_5701	423
BK6BA1_3_5908	423
BK6BA1_3_6497	423
BK6BA1_3_7510	423
BK6BA1_3_8451	423
BK6BA1_3_9086	423
BK6BA1_4_1475	423
BK6BA1_4_1694	423
BK6BA1_4_3224	423
BK6BA1_4_4423	423
BK6BA1_5_2427	423
BK6BA1_5_3018	423
BK6BA1_5_3337	423
BK6BA1_5_3562	423
BK6BA1_5_5112	423
BK6BA1_5_5392	423
BK6BA1_5_5592	423
BK6BA1_5_5875	423
BK6BA1_5_6202	423
BK6BA1_5_6289	423
BK6BA1_5_6724	423
BK6BA1_5_7082	423
BK6BA1_5_7477	423
BK6BA1_5_7532	423
BK6BA1_5_8089	423
BK6BA1_5_8159	423
BK6BB1_1_1454	423
BK6BB1_1_1480	423
BK6BB1_1_2518	423
BK6BB1_1_2935	423
BK6BB1_1_3887	423
BK6BB1_1_4051	423
BK6BB1_1_4763	423
BK6BB1_1_5134	423
BK6BB1_1_5355	423
BK6BB1_1_6147	423
BK6BB1_1_6393	423
BK6BB1_2_2609	423
BK6BB1_2_3515	423
BK6BB1_2_3772	423
BK6BB1_2_4454	423
BK6BB1_2_5465	423
BK6BB1_2_6785	423
BK6BB1_2_7679	423
BK6BB1_2_7768	423
BK6BB1_2_8365	423
BK6BB1_2_8820	423
BK6BB1_2_9147	423
BK6BB1_3_1998	423
BK6BB1_3_4251	423
BK6BB1_3_4337	423
BK6BB1_3_4826	423
BK6BB1_3_5468	423
BK6BB1_3_6102	423
BK6BB1_3_6422	423
BK6BB1_3_6740	423
BK6BB1_4_1754	423
BK6BB1_4_3239	423
BK6BB1_4_3473	423
BK6BB1_4_3776	423
BK6BB1_4_4993	423
BK6BB1_4_7080	423
BK6BB1_4_8159	423
BK6BB1_4_8195	423
BK6BB1_5_1054	423
BK6BB1_5_1714	423
BK6BB1_5_2153	423
BK6BB1_5_3221	423
BK6BB1_5_3367	423
BK6BB1_5_3621	423
BK6BB1_5_3634	423
BK6BC1_1_2808	423
BK6BC1_1_2908	423
BK6BC1_1_3456	423
BK6BC1_1_5387	423
BK6BC1_2_2499	423
BK6BC1_2_3408	423
BK6BC1_2_5784	423
BK6BC1_2_6921	423
BK6BC1_2_8336	423
BK6BC1_3_905	423
BK6BC1_3_2011	423
BK6BC1_3_3638	423
BK6BC1_3_3910	423
BK6BC1_3_6005	423
BK6BC1_3_7458	423
BK6BC1_3_7750	423
BK6BC1_3_7887	423
BK6BC1_3_8938	423
BK6BC1_3_9650	423
BK6BC1_3_9793	423
BK6BC1_3_9815	423
BK6BC1_3_10041	423
BK6BC1_4_1262	423
BK6BC1_4_4106	423
BK6BC1_4_5368	423
BK6BC1_4_7101	423
BK6BC1_4_8790	423
BK6BC1_5_3667	423
BK6BC1_5_5927	423
BK6SA1_1_1101	423
BK6SA1_1_5550	423
BK6SA1_1_5922	423
BK6SA1_1_6468	423
BK6SA1_1_6774	423
BK6SA1_1_7272	423
BK6SA1_1_7777	423
BK6SA1_1_7947	423
BK6SA1_1_8075	423
BK6SA1_2_2043	423
BK6SA1_2_3570	423
BK6SA1_3_2860	423
BK6SA1_3_4240	423
BK6SA1_3_4585	423
BK6SA1_3_5456	423
BK6SA1_3_7907	423
BK6SA1_3_8517	423
BK6SA1_3_8529	423
BK6SA1_3_9441	423
BK6SA1_3_9779	423
BK6SA1_3_10600	423
BK6SA1_3_10833	423
BK6SA1_3_11539	423
BK6SA1_3_11644	423
BK6SA1_4_2929	423
BK6SB1_1_1691	423
BK6SB1_1_2761	423
BK6SB1_1_3648	423
BK6SB1_1_4521	423
BK6SB1_2_2503	423
BK6SB1_2_5421	423
BK6SB1_2_5578	423
BK6SB1_2_6187	423
BK6SB1_2_6575	423
BK6SB1_2_6846	423
BK6SB1_2_7221	423
BK6SB1_2_7445	423
BK6SB1_2_8636	423
BK6SB1_3_1403	423
BK6SB1_3_3044	423
BK6SB1_3_3115	423
BK6SB1_3_6893	423
BK6SB1_3_7091	423
BK6SB1_3_7878	423
BK6SB1_3_8323	423
BK6SB1_3_8358	423
BK6SB1_3_9907	423
BK6SB1_3_12333	423
BK6SB1_3_12400	423
BK6SB1_3_12473	423
BK6SB1_4_3492	423
BK6SB1_4_3525	423
BK6SB1_4_3780	423
BK6SB1_4_3888	423
BK6SB1_4_5621	423
BK6SB1_4_5801	423
BK6SB1_4_6361	423
BK6SB1_4_6685	423
BK6SB1_4_9421	423
BK6SB1_4_10438	423
BK6SB1_4_10935	423
BK6SB1_5_2169	423
BK6SB1_5_3502	423
BK6SB1_5_5561	423
BK6SB1_5_6450	423
BK6SB1_5_7511	423
BK6SB1_5_7674	423
BK6SB1_5_8579	423
BK6SB1_5_8769	423
BK6SB1_5_8891	423
BK6SB1_5_9111	423
BK6SB1_5_9141	423
BK6SB1_5_9186	423
BK6SB1_5_9501	423
BK6SC1_1_4321	423
BK6SC1_1_7756	423
BK6SC1_3_6280	423
BK6SC1_3_9042	423
BK6SC1_3_9421	423
BK6SC1_4_3054	423
BK6SC1_4_5740	423
BK6SC1_4_7389	423
BK6SC1_4_7543	423
BK6SC1_5_2011	423
BK6SC1_5_2785	423
BK6SC1_5_3738	423
BK6SC1_5_4035	423
BK6SC1_5_4824	423
BK6SC1_5_7282	423
BK6SC1_5_7397	423
BK6SC1_5_7963	423
BK6SC1_5_8912	423
BK7BA1_2_2212	423
BK7BA1_2_4037	423
BK7BA1_2_5598	423
BK7BA1_2_6564	423
BK7BA1_2_7346	423
BK7BA1_2_7665	423
BK7BA1_2_8628	423
BK7BA1_3_4524	423
BK7BA1_3_5459	423
BK7BA1_3_7226	423
BK7BA1_3_7250	423
BK7BA1_3_8410	423
BK7BA1_3_8601	423
BK7BA1_3_8714	423
BK7BA1_4_1357	423
BK7BA1_4_3600	423
BK7BA1_4_5077	423
BK7BA1_4_5109	423
BK7BA1_4_5156	423
BK7BA1_4_5934	423
BK7BA1_4_6469	423
BK7BA1_4_7171	423
BK7BA1_4_7173	423
BK7BA1_5_3550	423
BK7BA1_5_3882	423
BK7BA1_5_4156	423
BK7BA1_5_4788	423
BK7BA1_5_5841	423
BK7BA1_5_7015	423
BK7BA1_5_7311	423
BK7BA1_5_8339	423
BK7BA1_5_8754	423
BK7BB1_1_3020	423
BK7BB1_1_4214	423
BK7BB1_1_6209	423
BK7BB1_2_3340	423
BK7BB1_2_3591	423
BK7BB1_2_7313	423
BK7BB1_4_3122	423
BK7BB1_4_3582	423
BK7BB1_4_4746	423
BK7BB1_4_5360	423
BK7BC1_1_2116	423
BK7BC1_1_3819	423
BK7BC1_2_1802	423
BK7BC1_2_2512	423
BK7BC1_2_3892	423
BK7BC1_2_5275	423
BK7BC1_3_1931	423
BK7BC1_3_2552	423
BK7BC1_3_2778	423
BK7BC1_3_4321	423
BK7BC1_3_4876	423
BK7BC1_3_5473	423
BK7BC1_3_5958	423
BK7BC1_3_6133	423
BK7BC1_4_2613	423
BK7BC1_4_3560	423
BK7BC1_5_7131	423
BK7SA1_1_3550	423
BK7SA1_1_5089	423
BK7SA1_1_5803	423
BK7SA1_1_6159	423
BK7SA1_1_7488	423
BK7SA1_1_7535	423
BK7SA1_1_9237	423
BK7SA1_1_9333	423
BK7SA1_2_2119	423
BK7SA1_2_4187	423
BK7SA1_2_5000	423
BK7SA1_2_5920	423
BK7SA1_2_8532	423
BK7SA1_2_9035	423
BK7SA1_2_10470	423
BK7SA1_2_10617	423
BK7SA1_2_10890	423
BK7SA1_3_1602	423
BK7SA1_3_2923	423
BK7SA1_3_4715	423
BK7SA1_3_5184	423
BK7SA1_3_5336	423
BK7SA1_4_1912	423
BK7SA1_4_2040	423
BK7SA1_4_2789	423
BK7SA1_5_2626	423
BK7SA1_5_3673	423
BK7SA1_5_3954	423
BK7SA1_5_4348	423
BK7SA1_5_6391	423
BK7SA1_5_7487	423
BK7SA1_5_7489	423
BK7SA1_5_9205	423
BK7SA1_5_9663	423
BK7SA1_5_10237	423
BK7SB1_1_2092	423
BK7SB1_1_3486	423
BK7SB1_1_3860	423
BK7SB1_1_3885	423
BK7SB1_1_4947	423
BK7SB1_1_5166	423
BK7SB1_1_6118	423
BK7SB1_1_6749	423
BK7SB1_1_7120	423
BK7SB1_1_7121	423
BK7SB1_1_7885	423
BK7SB1_1_8181	423
BK7SB1_1_9559	423
BK7SB1_1_9857	423
BK7SB1_1_10151	423
BK7SB1_2_2015	423
BK7SB1_2_3257	423
BK7SB1_2_3643	423
BK7SB1_2_3925	423
BK7SB1_2_4660	423
BK7SB1_2_6033	423
BK7SB1_2_7186	423
BK7SB1_2_7289	423
BK7SB1_2_7523	423
BK7SB1_2_8751	423
BK7SB1_2_8823	423
BK7SB1_2_9556	423
BK7SB1_2_9931	423
BK7SB1_3_1328	423
BK7SB1_3_2174	423
BK7SB1_3_3905	423
BK7SB1_3_3996	423
BK7SB1_3_4320	423
BK7SB1_3_5099	423
BK7SB1_3_5194	423
BK7SB1_3_6144	423
BK7SB1_3_6515	423
BK7SB1_3_6722	423
BK7SB1_3_8278	423
BK7SB1_3_9008	423
BK7SB1_3_9077	423
BK7SB1_3_9519	423
BK7SB1_3_10172	423
BK7SB1_3_10307	423
BK7SB1_3_10849	423
BK7SB1_3_11200	423
BK7SB1_3_11325	423
BK7SB1_3_11328	423
BK7SB1_4_2553	423
BK7SB1_4_2642	423
BK7SB1_4_3300	423
BK7SB1_4_3525	423
BK7SB1_4_5025	423
BK7SB1_4_5419	423
BK7SB1_4_8480	423
BK7SB1_4_9263	423
BK7SB1_4_9771	423
BK7SB1_4_9814	423
BK7SB1_4_11438	423
BK7SB1_4_11635	423
BK7SB1_4_12227	423
BK7SB1_4_13036	423
BK7SB1_4_13472	423
BK7SB1_4_14462	423
BK7SB1_4_14465	423
BK7SB1_4_14564	423
BK7SB1_4_14633	423
BK7SB1_4_14674	423
BK7SB1_4_14871	423
BK7SB1_4_14947	423
BK7SB1_5_2177	423
BK7SB1_5_2192	423
BK7SB1_5_5893	423
BK7SB1_5_6873	423
BK7SB1_5_7473	423
BK7SB1_5_8011	423
BK7SB1_5_8397	423
BK7SB1_5_8740	423
BK7SB1_5_8782	423
BK7SB1_5_8878	423
BK7SB1_5_9160	423
BK7SB1_5_10269	423
BK7SB1_5_10437	423
BK7SB1_5_10693	423
BK7SB1_5_10737	423
BK7SB1_5_10812	423
BK7SB1_5_10834	423
BK7SB1_5_10858	423
BK7SB1_5_10965	423
BK7SC1_1_3079	423
BK7SC1_1_3906	423
BK7SC1_1_4427	423
BK7SC1_1_4782	423
BK7SC1_1_5275	423
BK7SC1_1_5682	423
BK7SC1_1_5783	423
BK7SC1_1_8835	423
BK7SC1_1_10478	423
BK7SC1_1_11966	423
BK7SC1_1_12003	423
BK7SC1_1_12945	423
BK7SC1_1_13577	423
BK7SC1_1_13818	423
BK7SC1_2_3622	423
BK7SC1_2_3720	423
BK7SC1_2_5811	423
BK7SC1_2_7674	423
BK7SC1_2_7982	423
BK7SC1_2_8507	423
BK7SC1_2_9188	423
BK7SC1_2_9299	423
BK7SC1_3_1880	423
BK7SC1_3_3381	423
BK7SC1_3_3404	423
BK7SC1_3_5007	423
BK7SC1_3_5890	423
BK7SC1_3_6500	423
BK7SC1_3_6530	423
BK7SC1_3_7073	423
BK7SC1_3_7826	423
BK7SC1_3_8033	423
BK7SC1_3_8131	423
BK7SC1_3_8768	423
BK7SC1_4_2358	423
BK7SC1_4_2488	423
BK7SC1_4_3652	423
BK7SC1_4_4012	423
BK7SC1_4_4327	423
BK7SC1_4_5003	423
BK7SC1_4_6105	423
BK7SC1_4_6959	423
BK7SC1_4_8472	423
BK7SC1_4_8622	423
BK7SC1_4_8834	423
BK7SC1_5_1809	423
BK7SC1_5_2478	423
BK7SC1_5_2982	423
BK7SC1_5_3320	423
BK7SC1_5_3582	423
BK7SC1_5_4194	423
BK7SC1_5_4234	423
BK7SC1_5_4248	423
BK7SC1_5_4416	423
BK7SC1_5_5350	423
BK7SC1_5_6372	423
BK7SC1_5_6627	423
BK7SC1_5_6675	423
BK7SC1_5_6955	423
BK7SC1_5_7177	423
BK7SC1_5_7698	423
BK7SC1_5_7733	423
BK7SC1_5_7795	423
BK7SC1_5_7890	423
BK7SC1_5_8185	423
BK1BA1_1_1693	424
BK1BC1_1_2870	424
BK1BC1_5_2806	424
BK5BB1_3_3463	424
BK7BB1_5_1682	424
BK7BC1_1_3648	424
BK7BC1_3_2830	424
BK1BA1_1_2829	425
BK1BC1_1_5368	425
BK1BC1_2_4664	425
BK1SA1_1_1975	425
BK1SA1_5_4487	425
BK1SB1_1_3415	425
BK2BA1_2_3565	425
BK2BB1_3_6755	425
BK2BC1_3_1297	425
BK2SA1_5_1106	425
BK3BC1_1_6439	425
BK3SA1_5_2422	425
BK3SB1_5_5960	425
BK4BB1_4_11857	425
BK4BC1_2_7557	425
BK5SA1_5_11195	425
BK5SB1_5_9006	425
BK5SC1_2_9872	425
BK6BB1_3_5434	425
BK6BC1_3_7743	425
BK7SA1_2_8454	425
BK7SB1_1_8101	425
BK7SC1_1_10406	425
BK1BA1_2_242	426
BK1BA1_3_239	426
BK1BB1_1_217	426
BK1BB1_1_2017	426
BK1BB1_1_3900	426
BK1BB1_2_193	426
BK1BB1_3_189	426
BK1BB1_3_2048	426
BK1BB1_5_226	426
BK1SB1_4_225	426
BK2BA1_4_229	426
BK2BB1_1_184	426
BK2BC1_1_2795	426
BK2SA1_2_144	426
BK2SB1_2_1579	426
BK2SC1_3_6557	426
BK2SC1_5_541	426
BK3BA1_4_231	426
BK3BA1_4_1222	426
BK3BA1_4_1422	426
BK3BA1_4_1680	426
BK3BA1_4_1783	426
BK3BB1_1_233	426
BK3BB1_4_246	426
BK3BC1_1_250	426
BK3SB1_1_227	426
BK3SB1_1_3233	426
BK3SB1_1_3949	426
BK3SB1_5_5259	426
BK4BA1_1_256	426
BK4BA1_1_845	426
BK4BA1_1_1422	426
BK4BA1_1_1710	426
BK4BA1_1_1932	426
BK4BA1_1_3208	426
BK4BA1_1_4041	426
BK4BA1_1_5342	426
BK4BA1_1_5513	426
BK4BA1_1_5638	426
BK4BA1_1_6060	426
BK4BA1_1_7065	426
BK4BA1_1_7078	426
BK4BA1_1_7376	426
BK4BA1_2_276	426
BK4BA1_2_930	426
BK4BA1_2_1622	426
BK4BA1_2_1986	426
BK4BA1_2_3615	426
BK4BA1_2_3775	426
BK4BA1_2_3837	426
BK4BA1_2_5127	426
BK4BA1_2_5468	426
BK4BA1_2_6550	426
BK4BA1_2_8451	426
BK4BA1_2_8926	426
BK4BA1_2_9289	426
BK4BA1_2_9417	426
BK4BA1_3_258	426
BK4BA1_3_1309	426
BK4BA1_3_1523	426
BK4BA1_3_1578	426
BK4BA1_3_1789	426
BK4BA1_3_1895	426
BK4BA1_3_2920	426
BK4BA1_3_3396	426
BK4BA1_3_4902	426
BK4BA1_3_5730	426
BK4BA1_3_5931	426
BK4BA1_3_6177	426
BK4BA1_3_6213	426
BK4BA1_3_6240	426
BK4BA1_4_296	426
BK4BA1_4_1036	426
BK4BA1_4_1888	426
BK4BA1_4_2325	426
BK4BA1_4_2881	426
BK4BA1_4_3954	426
BK4BA1_4_4196	426
BK4BA1_4_4485	426
BK4BA1_4_4714	426
BK4BA1_4_4782	426
BK4BA1_4_4811	426
BK4BA1_4_6268	426
BK4BA1_4_7098	426
BK4BA1_4_8661	426
BK4BA1_4_9266	426
BK4BA1_4_11403	426
BK4BA1_4_11517	426
BK4BA1_4_11618	426
BK4BA1_4_11887	426
BK4BA1_4_12046	426
BK4BA1_4_12413	426
BK4BA1_4_12975	426
BK4BA1_4_13490	426
BK4BA1_5_250	426
BK4BA1_5_1437	426
BK4BA1_5_2413	426
BK4BB1_1_280	426
BK4BB1_1_966	426
BK4BB1_1_1670	426
BK4BB1_1_2049	426
BK4BB1_1_3222	426
BK4BB1_1_3378	426
BK4BB1_1_3710	426
BK4BB1_1_3777	426
BK4BB1_1_4934	426
BK4BB1_1_5264	426
BK4BB1_1_6279	426
BK4BB1_1_6466	426
BK4BB1_1_6560	426
BK4BB1_1_6586	426
BK4BB1_1_6618	426
BK4BB1_1_6848	426
BK4BB1_1_7116	426
BK4BB1_1_7799	426
BK4BB1_1_7867	426
BK4BB1_1_7931	426
BK4BB1_1_8284	426
BK4BB1_1_8377	426
BK4BB1_1_8496	426
BK4BB1_1_8687	426
BK4BB1_1_8746	426
BK4BB1_1_8788	426
BK4BB1_1_8968	426
BK4BB1_2_238	426
BK4BB1_2_1081	426
BK4BB1_2_1213	426
BK4BB1_2_1245	426
BK4BB1_2_1780	426
BK4BB1_2_2001	426
BK4BB1_2_2006	426
BK4BB1_2_2609	426
BK4BB1_2_3218	426
BK4BB1_2_3304	426
BK4BB1_2_3426	426
BK4BB1_2_3440	426
BK4BB1_2_3660	426
BK4BB1_2_3753	426
BK4BB1_3_316	426
BK4BB1_3_2118	426
BK4BB1_3_2531	426
BK4BB1_3_2654	426
BK4BB1_3_3259	426
BK4BB1_3_5079	426
BK4BB1_3_5338	426
BK4BB1_3_7118	426
BK4BB1_3_7484	426
BK4BB1_3_8062	426
BK4BB1_3_9877	426
BK4BB1_3_10265	426
BK4BB1_3_11075	426
BK4BB1_3_12289	426
BK4BB1_3_13310	426
BK4BB1_3_13706	426
BK4BB1_3_13790	426
BK4BB1_3_14242	426
BK4BB1_3_14474	426
BK4BB1_3_14841	426
BK4BB1_3_14918	426
BK4BB1_3_15066	426
BK4BB1_4_311	426
BK4BB1_4_1155	426
BK4BB1_4_2088	426
BK4BB1_4_2476	426
BK4BB1_4_2602	426
BK4BB1_4_2992	426
BK4BB1_4_3208	426
BK4BB1_4_4428	426
BK4BB1_4_4695	426
BK4BB1_4_5039	426
BK4BB1_4_5293	426
BK4BB1_4_7089	426
[truncated: 5,042 more rows]
