# Supplementary material for: A novel taxonomic database for eukaryotic mitochondrial cytochrome oxidase subunit I gene (eKOI), with a focus on protists diversity
Source: Database (Oxford). 2025 Sep 24;2025:baaf057. doi: 10.1093/database/baaf057 (PMC12462617; doi:10.1093/database/baaf057)
Supplement: baaf057_Supplemental_File [file baaf057_supplemental_file.zip › 3_ASV_metabarcoding/picozoa.fasta]

>A1-1-COI_ASV674_499
GGTACTGGTTGAACTGTTTATCCTCCATTAGCAAGTATTGCATTTCACTCAGGAGGAGCGGTTGATTGTGCAATTTTCGCTCTTCACGTTGCAGGAGCTTCTTCAATTCTTGGAGCAGTAAACTTTATTACAACTGTAATGAACATGCGAGCTCCGGGAATTAGTCTTCACCGAATGCCTCTATTCGTATGAAGTATTTTTGTAACTGTTGTACTTCTTTTATTAGCTGTACCTGTACTTGCAGGAGCAATTACAATGCTATTAACAGATCGAAACTTTAACACAACTTTCTTTGACCCAGCAGGGGGAGGAGATCCTGTACTTTACCAGCACCTTTTCTGATTCTTCGGCCACCCCGAAGTCTA
>A1-1-COI_ASV4860_71
GGTACTGGATGAACTGTTTATCCTCCACTAGCAAGTATTGCATTCCACTCAGGAGGAGCAGTTGATTGTGCAATTTTCGCTCTTCACGTTGCGGGAGCTTCTTCAATTCTTGGAGCAGTAAACTTCATTACAACTGTAATGAACATGCGAGCTCCAGGAATTAGTCTTCACCGAATGCCTCTATTCGTATGAAGTATCTTTGTAACTGTTGTACTTCTTTTATTAGCTGTACCTGTACTTGCAGGAGCAATTACAATGCTATTAACAGATCGAAACTTTAACACAACTTTCTTTGACCCAGCAGGGGGAGGAGATCCTGTACTTTACCAGCACCTTTTCTGATTCTTCGGCCATCCCGAGGTCTA
>A1-1-COI_ASV5740_62
GGAACTGGTTGAACAGTATACCCTCCACTAGCAAGTATTGCATTCCACTCAGGAGGAGCAGTTGATTGTGCAATTTTCGCTCTTCACGTTGCGGGAGCTTCTTCAATTCTTGGAGCAGTAAACTTCATTACAACTGTAATGAACATGCGAGCTCCAGGAATTAGTCTTCACCGAATGCCTCTATTCGTATGAAGTATCTTTGTAACTGTTGTACTTCTTTTATTAGCTGTACCTGTACTTGCAGGAGCAATTACAATGCTATTAACAGATCGAAACTTTAACACAACTTTCTTTGACCCAGCAGGGGGAGGAGATCCTGTACTTTACCAGCACCTTTTCTGATTCTTCGGCCATCCCGAGGTCTA
>A1-1-COI_ASV7500_49
GGTACTGGATGAACTGTTTATCCTCCACTAGCAAGTATTGCATTCCACTCAGGAGGAGCAGTTGATTGTGCAATTTTCGCTCTTCACGTTGCGGGAGCTTCTTCAATTCTTGGAGCAGTAAACTTCATTACAACTGTAATGAACATGCGAGCTCCAGGAATTAGTCTTCACCGAATGCCTCTATTCGTATGAAGTATCTTTGTAACTGTTGTACTTCTTTTATTAGCTGTACCTGTACTTGCAGGAGCAATTACAATGCTATTAACAGATCGAAACTTTAACACAACTTTCTTTGACCCAGCAGGGGGAGGAGATCCTGTACTTTACCAGCACCTTTTCTGATTCTTCGGCCATCCCGAAGTCTA
>A1-2-COI_ASV830_427
GGTACTGGATGAACAGTTTATCCTCCATTAGCAAGTATTGCATTTCACTCAGGAGGAGCGGTTGATTGTGCAATTTTCGCTCTTCACGTTGCAGGAGCTTCTTCAATTCTTGGAGCAGTAAACTTTATTACAACTGTAATGAACATGCGAGCTCCGGGAATTAGTCTTCACCGAATGCCTCTATTCGTATGAAGTATTTTTGTAACTGTTGTACTTCTTTTATTAGCTGTACCTGTACTTGCAGGAGCAATTACAATGCTATTAACAGATCGAAACTTTAACACAACTTTCTTTGACCCAGCAGGGGGAGGAGATCCTGTACTTTACCAGCACCTTTTCTGATTCTTCGGCCACCCCGAGGTCTA
>A1-2-COI_ASV1243_294
GGTACAGGTTGAACTGTTTATCCTCCATTAGCAAGTATTGCATTTCACTCAGGAGGAGCGGTTGATTGTGCAATTTTCGCTCTTCACGTTGCAGGAGCTTCTTCAATTCTTGGAGCAGTAAACTTTATTACAACTGTAATGAACATGCGAGCTCCGGGAATTAGTCTTCACCGAATGCCTCTATTCGTATGAAGTATTTTTGTAACTGTTGTACTTCTTTTATTAGCTGTACCTGTACTTGCAGGAGCAATTACAATGCTATTAACAGATCGAAACTTTAACACAACTTTCTTTGACCCAGCAGGGGGAGGAGATCCTGTACTTTACCAGCACCTTTTCTGATTCTTCGGCCACCCCGAAGTCTA
>A1-2-COI_ASV1328_274
GGAACTGGTTGAACTGTATATCCTCCATTAGCAAGTATTGCATTTCACTCAGGAGGAGCGGTTGATTGTGCAATTTTCGCTCTTCACGTTGCAGGAGCTTCTTCAATTCTTGGAGCAGTAAACTTTATTACAACTGTAATGAACATGCGAGCTCCGGGAATTAGTCTTCACCGAATGCCTCTATTCGTATGAAGTATTTTTGTAACTGTTGTACTTCTTTTATTAGCTGTACCTGTACTTGCAGGAGCAATTACAATGCTATTAACAGATCGAAACTTTAACACAACTTTCTTTGACCCAGCAGGGGGAGGAGATCCTGTACTTTACCAGCACCTTTTCTGATTCTTCGGCCACCCCGAAGTCTA
>A1-3-COI_ASV475_656
GGTACTGGTTGAACTGTTTACCCTCCATTAGCAAGTATTGCATTTCACTCAGGAGGAGCGGTTGATTGTGCAATTTTCGCTCTTCACGTTGCAGGAGCTTCTTCAATTCTTGGAGCAGTAAACTTTATTACAACTGTAATGAACATGCGAGCTCCGGGAATTAGTCTTCACCGAATGCCTCTATTCGTATGAAGTATTTTTGTAACTGTTGTACTTCTTTTATTAGCTGTACCTGTACTTGCAGGAGCAATTACAATGCTATTAACAGATCGAAACTTTAACACAACTTTCTTTGACCCAGCAGGGGGAGGAGATCCTGTACTTTACCAGCACCTTTTCTGATTCTTCGGCCACCCCGAGGTCTA
>A1-3-COI_ASV535_595
GGTACTGGTTGAACTGTATATCCTCCATTAGCAAGTATTGCATTTCACTCAGGAGGAGCGGTTGATTGTGCAATTTTCGCTCTTCACGTTGCAGGAGCTTCTTCAATTCTTGGAGCAGTAAACTTTATTACAACTGTAATGAACATGCGAGCTCCGGGAATTAGTCTTCACCGAATGCCTCTATTCGTATGAAGTATTTTTGTAACTGTTGTACTTCTTTTATTAGCTGTACCTGTACTTGCAGGAGCAATTACAATGCTATTAACAGATCGAAACTTTAACACAACTTTCTTTGACCCAGCAGGGGGAGGAGATCCTGTACTTTACCAGCACCTTTTCTGATTCTTCGGCCACCCCGAGGTCTA
>A1-3-COI_ASV631_523
GGTACTGGTTGAACTGTTTACCCTCCATTAGCAAGTATTGCATTTCACTCAGGAGGAGCGGTTGATTGTGCAATTTTCGCTCTTCACGTTGCAGGAGCTTCTTCAATTCTTGGAGCAGTAAACTTTATTACAACTGTAATGAACATGCGAGCTCCGGGAATTAGTCTTCACCGAATGCCTCTATTCGTATGAAGTATTTTTGTAACTGTTGTACTTCTTTTATTAGCTGTACCTGTACTTGCAGGAGCAATTACAATGCTATTAACAGATCGAAACTTTAACACAACTTTCTTTGACCCAGCAGGGGGAGGAGATCCTGTACTTTACCAGCACCTTTTCTGATTCTTCGGCCACCCCGAAGTCTA
>A1-3-COI_ASV668_501
GGAACTGGATGAACAGTATATCCTCCATTAGCAAGTATTGCATTTCACTCAGGAGGAGCGGTTGATTGTGCAATTTTCGCTCTTCACGTTGCAGGAGCTTCTTCAATTCTTGGAGCAGTAAACTTTATTACAACTGTAATGAACATGCGAGCTCCGGGAATTAGTCTTCACCGAATGCCTCTATTCGTATGAAGTATTTTTGTAACTGTTGTACTTCTTTTATTAGCTGTACCTGTACTTGCAGGAGCAATTACAATGCTATTAACAGATCGAAACTTTAACACAACTTTCTTTGACCCAGCAGGGGGAGGAGATCCTGTACTTTACCAGCACCTTTTCTGATTCTTCGGCCACCCCGAGGTCTA
>A1-3-COI_ASV700_489
GGTACTGGTTGAACTGTTTACCCTCCATTAGCAAGTATTGCATTTCACTCAGGAGGAGCGGTTGATTGTGCAATTTTCGCTCTTCACGTTGCAGGAGCTTCTTCAATTCTTGGAGCAGTAAACTTTATTACAACTGTAATGAACATGCGAGCTCCAGGAATTAGTCTTCACCGAATGCCTCTATTCGTATGAAGTATTTTTGTAACTGTTGTACTTCTTTTATTAGCTGTACCTGTACTTGCAGGAGCAATTACAATGCTATTAACAGATCGAAACTTTAACACAACTTTCTTTGACCCAGCAGGGGGAGGAGATCCTGTACTTTACCAGCACCTTTTCTGATTTTTCGGCCACCCCGAGGTCTA
>A1-3-COI_ASV731_472
GGAACTGGTTGAACAGTATATCCTCCATTAGCAAGTATTGCATTTCACTCAGGAGGAGCGGTTGATTGTGCAATTTTCGCTCTTCACGTTGCAGGAGCTTCTTCAATTCTTGGAGCAGTAAACTTTATTACAACTGTAATGAACATGCGAGCTCCAGGAATTAGTCTTCACCGAATGCCTCTATTCGTATGAAGTATTTTTGTAACTGTTGTACTTCTTTTATTAGCTGTACCTGTACTTGCAGGAGCAATTACAATGCTATTAACAGATCGAAACTTTAACACAACTTTCTTTGACCCAGCAGGGGGAGGAGATCCTGTACTTTACCAGCACCTTTTCTGATTTTTCGGCCACCCCGAGGTCTA
>A1-3-COI_ASV748_464
GGTACTGGTTGAACAGTTTATCCTCCATTAGCAAGTATTGCATTTCACTCAGGAGGAGCGGTTGATTGTGCAATTTTCGCTCTTCACGTTGCAGGAGCTTCTTCAATTCTTGGAGCAGTAAACTTTATTACAACTGTAATGAACATGCGAGCTCCAGGAATTAGTCTTCACCGAATGCCTCTATTCGTATGAAGTATTTTTGTAACTGTTGTACTTCTTTTATTAGCTGTACCTGTACTTGCAGGAGCAATTACAATGCTATTAACAGATCGAAACTTTAACACAACTTTCTTTGACCCAGCAGGGGGAGGAGATCCTGTACTTTACCAGCACCTTTTCTGATTTTTCGGCCACCCCGAGGTCTA
>A1-3-COI_ASV758_458
GGTACAGGTTGAACTGTTTATCCTCCATTAGCAAGTATTGCATTTCACTCAGGAGGAGCGGTTGATTGTGCAATTTTCGCTCTTCACGTTGCAGGAGCTTCTTCAATTCTTGGAGCAGTAAACTTTATTACAACTGTAATGAACATGCGAGCTCCAGGAATTAGTCTTCACCGAATGCCTCTATTCGTATGAAGTATTTTTGTAACTGTTGTACTTCTTTTATTAGCTGTACCTGTACTTGCAGGAGCAATTACAATGCTATTAACAGATCGAAACTTTAACACAACTTTCTTTGACCCAGCAGGGGGAGGAGATCCTGTACTTTACCAGCACCTTTTCTGATTTTTCGGCCACCCCGAGGTCTA
>A1-3-COI_ASV824_429
GGTACTGGATGAACTGTTTATCCTCCATTAGCAAGTATTGCATTTCACTCAGGAGGAGCGGTTGATTGTGCAATTTTCGCTCTTCACGTTGCAGGAGCTTCTTCAATTCTTGGAGCAGTAAACTTTATTACAACTGTAATGAACATGCGAGCTCCAGGAATTAGTCTTCACCGAATGCCTCTATTCGTATGAAGTATTTTTGTAACTGTTGTACTTCTTTTATTAGCTGTACCTGTACTTGCAGGAGCAATTACAATGCTATTAACAGATCGAAACTTTAACACAACTTTCTTTGACCCAGCAGGGGGAGGAGATCCTGTACTTTACCAGCACCTTTTCTGATTTTTCGGCCACCCCGAGGTCTA
>A1-3-COI_ASV830_427
GGTACTGGATGAACAGTTTATCCTCCATTAGCAAGTATTGCATTTCACTCAGGAGGAGCGGTTGATTGTGCAATTTTCGCTCTTCACGTTGCAGGAGCTTCTTCAATTCTTGGAGCAGTAAACTTTATTACAACTGTAATGAACATGCGAGCTCCGGGAATTAGTCTTCACCGAATGCCTCTATTCGTATGAAGTATTTTTGTAACTGTTGTACTTCTTTTATTAGCTGTACCTGTACTTGCAGGAGCAATTACAATGCTATTAACAGATCGAAACTTTAACACAACTTTCTTTGACCCAGCAGGGGGAGGAGATCCTGTACTTTACCAGCACCTTTTCTGATTCTTCGGCCACCCCGAGGTCTA
>A1-3-COI_ASV852_416
GGAACAGGTTGAACAGTTTATCCTCCATTAGCAAGTATTGCATTTCACTCAGGAGGAGCGGTTGATTGTGCAATTTTCGCTCTTCACGTTGCAGGAGCTTCTTCAATTCTTGGAGCAGTAAACTTTATTACAACTGTAATGAACATGCGAGCTCCGGGAATTAGTCTTCACCGAATGCCTCTATTCGTATGAAGTATTTTTGTAACTGTTGTACTTCTTTTATTAGCTGTACCTGTACTTGCAGGAGCAATTACAATGCTATTAACAGATCGAAACTTTAACACAACTTTCTTTGACCCAGCAGGGGGAGGAGATCCTGTACTTTACCAGCACCTTTTCTGATTCTTCGGCCACCCCGAGGTCTA
>A1-3-COI_ASV854_415
GGTACTGGATGAACTGTATATCCTCCATTAGCAAGTATTGCATTTCACTCAGGAGGAGCGGTTGATTGTGCAATTTTCGCTCTTCACGTTGCAGGAGCTTCTTCAATTCTTGGAGCAGTAAACTTTATTACAACTGTAATGAACATGCGAGCTCCAGGAATTAGTCTTCACCGAATGCCTCTATTCGTATGAAGTATTTTTGTAACTGTTGTACTTCTTTTATTAGCTGTACCTGTACTTGCAGGAGCAATTACAATGCTATTAACAGATCGAAACTTTAACACAACTTTCTTTGACCCAGCAGGGGGAGGAGATCCTGTACTTTACCAGCACCTTTTCTGATTTTTCGGCCACCCCGAGGTCTA
>A1-3-COI_ASV857_413
GGAACTGGTTGAACAGTATATCCTCCACTAGCAAGTATTGCATTCCACTCAGGAGGAGCAGTTGATTGTGCAATTTTCGCTCTTCACGTTGCGGGAGCTTCTTCAATTCTTGGAGCAGTAAACTTCATTACAACTGTAATGAACATGCGAGCTCCAGGAATTAGTCTTCACCGAATGCCTCTATTCGTATGAAGTATCTTTGTAACTGTTGTACTTCTTTTATTAGCTGTACCTGTACTTGCAGGAGCAATTACAATGCTATTAACAGATCGAAACTTTAACACAACTTTCTTTGACCCAGCAGGGGGAGGAGATCCTGTACTTTACCAGCACCTTTTCTGATTCTTCGGCCACCCCGAGGTCTA
>A1-3-COI_ASV1056_347
GGAACAGGTTGAACTGTATATCCTCCATTAGCAAGTATTGCATTTCACTCAGGAGGAGCGGTTGATTGTGCAATTTTCGCTCTTCACGTTGCAGGAGCTTCTTCAATTCTTGGAGCAGTAAACTTTATTACAACTGTAATGAACATGCGAGCTCCGGGAATTAGTCTTCACCGAATGCCTCTATTCGTATGAAGTATTTTTGTAACTGTTGTACTTCTTTTATTAGCTGTACCTGTACTTGCAGGAGCAATTACAATGCTATTAACAGATCGAAACTTTAACACAACTTTCTTTGACCCAGCAGGGGGAGGAGATCCTGTACTTTACCAGCACCTTTTCTGATTCTTCGGCCACCCCGAGGTCTA
>A1-3-COI_ASV1114_328
GGTACTGGTTGAACTGTTTACCCTCCATTAGCAAGTATTGCATTTCACTCAGGAGGAGCGGTTGATTGTGCAATTTTCGCTCTTCACGTTGCAGGAGCTTCTTCAATTCTTGGAGCAGTAAACTTTATTACAACTGTAATGAACATGCGAGCTCCAGGAATTAGTCTTCACCGAATGCCTCTATTCGTATGAAGTATTTTTGTAACTGTTGTACTTCTTTTATTAGCTGTACCTGTACTTGCAGGAGCAATTACAATGCTATTAACAGATCGAAACTTTAACACAACTTTCTTTGACCCAGCAGGGGGAGGAGATCCTGTACTTTACCAGCACCTTTTCTGATTTTTCGGCCACCCCGAAGTCTA
>A1-3-COI_ASV1152_317
GGTACTGGTTGAACAGTTTATCCTCCATTAGCAAGTATTGCATTTCACTCAGGAGGAGCGGTTGATTGTGCAATTTTCGCTCTTCACGTTGCAGGAGCTTCTTCAATTCTTGGAGCAGTAAACTTTATTACAACTGTAATGAACATGCGAGCTCCAGGAATTAGTCTTCACCGAATGCCTCTATTCGTATGAAGTATTTTTGTAACTGTTGTACTTCTTTTATTAGCTGTACCTGTACTTGCAGGAGCAATTACAATGCTATTAACAGATCGAAACTTTAACACAACTTTCTTTGACCCAGCAGGGGGAGGAGATCCTGTACTTTACCAGCACCTTTTCTGATTTTTCGGCCACCCCGAAGTCTA
>A1-3-COI_ASV1236_295
GGTACTGGATGAACTGTTTATCCTCCATTAGCAAGTATTGCATTTCACTCAGGAGGAGCGGTTGATTGTGCAATTTTCGCTCTTCACGTTGCAGGAGCTTCTTCAATTCTTGGAGCAGTAAACTTTATTACAACTGTAATGAACATGCGAGCTCCAGGAATTAGTCTTCACCGAATGCCTCTATTCGTATGAAGTATTTTTGTAACTGTTGTACTTCTTTTATTAGCTGTACCTGTACTTGCAGGAGCAATTACAATGCTATTAACAGATCGAAACTTTAACACAACTTTCTTTGACCCAGCAGGGGGAGGAGATCCTGTACTTTACCAGCACCTTTTCTGATTTTTCGGCCACCCCGAAGTCTA
>A1-3-COI_ASV1250_292
GGAACTGGTTGAACAGTATATCCTCCACTAGCAAGTATTGCATTCCACTCAGGAGGAGCAGTTGATTGTGCAATTTTCGCTCTTCACGTTGCGGGAGCTTCTTCAATTCTTGGAGCAGTAAACTTCATTACAACTGTAATGAACATGCGAGCTCCAGGAATTAGTCTTCACCGAATGCCTCTATTCGTATGAAGTATCTTTGTAACTGTTGTACTTCTTTTATTAGCTGTACCTGTACTTGCAGGAGCAATTACAATGCTATTAACAGATCGAAACTTTAACACAACTTTCTTTGACCCAGCAGGGGGAGGAGATCCTGTACTTTACCAGCACCTTTTCTGATTCTTCGGCCACCCCGAAGTCTA
>A1-3-COI_ASV1387_261
GGTACAGGTTGAACTGTTTATCCTCCATTAGCAAGTATTGCATTTCACTCAGGAGGAGCGGTTGATTGTGCAATTTTCGCTCTTCACGTTGCAGGAGCTTCTTCAATTCTTGGAGCAGTAAACTTTATTACAACTGTAATGAACATGCGAGCTCCAGGAATTAGTCTTCACCGAATGCCTCTATTCGTATGAAGTATTTTTGTAACTGTTGTACTTCTTTTATTAGCTGTACCTGTACTTGCAGGAGCAATTACAATGCTATTAACAGATCGAAACTTTAACACAACTTTCTTTGACCCAGCAGGGGGAGGAGATCCTGTACTTTACCAGCACCTTTTCTGATTTTTCGGCCACCCCGAAGTCTA
>A1-3-COI_ASV1738_206
GGAACTGGATGAACTGTTTACCCTCCATTAGCAAGTATTGCATTTCACTCAGGAGGAGCGGTTGATTGTGCAATTTTCGCTCTTCACGTTGCAGGAGCTTCTTCAATTCTTGGAGCAGTAAACTTTATTACAACTGTAATGAACATGCGAGCTCCAGGAATTAGTCTTCACCGAATGCCTCTATTCGTATGAAGTATTTTTGTAACTGTTGTACTTCTTTTATTAGCTGTACCTGTACTTGCAGGAGCAATTACAATGCTATTAACAGATCGAAACTTTAACACAACTTTCTTTGACCCAGCAGGGGGAGGAGATCCTGTACTTTACCAGCACCTTTTCTGATTTTTCGGCCACCCCGAGGTCTA
>A1-3-COI_ASV2099_163
GGTACAGGATGAACAGTATATCCTCCATTAGCAAGTATTGCATTTCACTCAGGAGGAGCGGTTGATTGTGCAATTTTCGCTCTTCACGTTGCAGGAGCTTCTTCAATTCTTGGAGCAGTAAACTTTATTACAACTGTAATGAACATGCGAGCTCCAGGAATTAGTCTTCACCGAATGCCTCTATTCGTATGAAGTATTTTTGTAACTGTTGTACTTCTTTTATTAGCTGTACCTGTACTTGCAGGAGCAATTACAATGCTATTAACAGATCGAAACTTTAACACAACTTTCTTTGACCCAGCAGGGGGAGGAGATCCTGTACTTTACCAGCACCTTTTCTGATTTTTCGGCCACCCCGAAGTCTA
>A1-3-COI_ASV2145_158
GGAACTGGATGAACTGTTTACCCTCCATTAGCAAGTATTGCATTTCACTCAGGAGGAGCGGTTGATTGTGCAATTTTCGCTCTTCACGTTGCAGGAGCTTCTTCAATTCTTGGAGCAGTAAACTTTATTACAACTGTAATGAACATGCGAGCTCCAGGAATTAGTCTTCACCGAATGCCTCTATTCGTATGAAGTATTTTTGTAACTGTTGTACTTCTTTTATTAGCTGTACCTGTACTTGCAGGAGCAATTACAATGCTATTAACAGATCGAAACTTTAACACAACTTTCTTTGACCCAGCAGGGGGAGGAGATCCTGTACTTTACCAGCACCTTTTCTGATTTTTCGGCCACCCCGAAGTCTA
>A1-3-COI_ASV2397_138
GGAACTGGATGAACTGTTTATCCTCCATTAGCAAGTATTGCATTTCACTCAGGAGGAGCGGTTGATTGTGCAATTTTCGCTCTTCACGTTGCAGGAGCTTCTTCAATTCTTGGAGCAGTAAACTTTATTACAACTGTAATGAACATGCGAGCTCCAGGAATTAGTCTTCACCGAATGCCTCTATTCGTATGAAGTATTTTTGTAACTGTTGTACTTCTTTTATTAGCTGTACCTGTACTTGCAGGAGCAATTACAATGCTATTAACAGATCGAAACTTTAACACAACTTTCTTTGACCCAGCAGGGGGAGGAGATCCTGTACTTTACCAGCACCTTTTCTGATTTTTCGGCCACCCCGAAGTCTA
>A1-3-COI_ASV2415_137
GGTACAGGTTGAACTGTTTATCCTCCACTAGCAAGTATTGCATTCCACTCAGGAGGAGCAGTTGATTGTGCAATTTTCGCTCTTCACGTTGCAGGAGCTTCTTCAATTCTTGGAGCAGTAAACTTCATTACAACTGTAATGAACATGCGAGCTCCAGGAATTAGTCTTCACCGAATGCCTCTATTCGTATGAAGTATCTTTGTAACTGTTGTACTTCTTTTATTAGCTGTACCTGTACTTGCAGGAGCAATTACAATGCTATTAACGGATCGAAACTTTAACACAACTTTCTTTGACCCAGCAGGGGGAGGAGATCCTGTACTTTACCAGCACCTTTTCTGATTCTTCGGCCACCCCGAGGTCTA
>A1-3-COI_ASV2684_122
GGTACAGGTTGAACTGTTTATCCTCCACTAGCAAGTATTGCATTCCACTCAGGAGGAGCAGTTGATTGTGCAATTTTCGCTCTTCACGTTGCAGGAGCTTCTTCAATTCTTGGAGCAGTAAACTTCATTACAACTGTAATGAACATGCGAGCTCCAGGAATTAGTCTTCACCGAATGCCTCTATTCGTATGAAGTATCTTTGTAACTGTTGTACTTCTTTTATTAGCTGTACCTGTACTTGCAGGAGCAATTACAATGCTATTAACGGATCGAAACTTTAACACAACTTTCTTTGACCCAGCAGGGGGAGGAGATCCTGTACTTTACCAGCACCTTTTCTGATTCTTCGGCCACCCCGAAGTCTA
>A1-3-COI_ASV3319_99
GGTACTGGATGAACTGTTTACCCTCCATTAGCAAGTATTGCATTCCACTCAGGAGGAGCAGTTGATTGTGCAATTTTCGCTCTTCACGTTGCAGGAGCTTCTTCAATTCTTGGAGCAGTAAACTTCATTACAACTGTAATGAACATGCGAGCTCCAGGAATTAGTCTTCACCGAATGCCTCTATTCGTATGAAGTATCTTTGTAACTGTTGTACTTCTTTTATTAGCTGTACCTGTACTTGCAGGAGCAATTACAATGCTATTAACAGATCGAAACTTTAACACAACTTTCTTTGACCCAGCAGGGGGAGGAGATCCTGTACTTTACCAGCACCTTTTCTGATTCTTCGGCCACCCCGAAGTCTA
>A1-3-COI_ASV3391_97
GGAACTGGATGAACAGTATATCCTCCACTAGCAAGTATTGCATTCCACTCAGGAGGAGCAGTTGATTGTGCAATTTTCGCTCTTCACGTTGCAGGAGCTTCTTCAATTCTTGGAGCAGTAAACTTCATTACAACTGTAATGAACATGCGAGCTCCAGGAATTAGTCTTCACCGAATGCCTCTATTCGTATGAAGTATCTTTGTAACTGTTGTACTTCTTTTATTAGCTGTACCTGTACTTGCAGGAGCAATTACAATGCTATTAACGGATCGAAACTTTAACACAACTTTCTTTGACCCAGCAGGGGGAGGAGATCCTGTACTTTACCAGCACCTTTTCTGATTCTTCGGCCACCCCGAGGTCTA
>A1-3-COI_ASV3863_86
GGAACTGGTTGAACTGTTTATCCTCCTCTTGCTAGCATTCAGTTCCACTCTGGTGGTGCTGTAGATTGTGCAATTTTTGCTCTTCACGTAGCAGGAGCTTCTTCTATTCTTGGAGCTATTAACTTTATTACTACTGTAATGAACATGCGAGCTCCAGGTATTAGTCTTCACCGAATGCCTCTATTCGTATGAAGTATCTTTGTAACTGTAGTTTTACTTCTTTTAGCGGTACCTGTTCTTGCTGGTGCAATTACTATGCTACTAACTGACCGAAACTTTAACACTACTTTCTTTGACCCTGCAGGGGGAGGAGATCCAGTGTTATACCAACACTTATTCTGATTCTTTGGCCACCCCGAAGTCTA
>A1-3-COI_ASV3929_85
GGTACTGGTTGAACAGTTTATCCTCCACTAGCAAGTATTGCATTCCACTCAGGAGGAGCAGTTGATTGTGCAATTTTCGCTCTTCACGTTGCAGGAGCTTCTTCAATTCTTGGAGCAGTAAACTTCATTACAACTGTAATGAACATGCGAGCTCCAGGAATTAGTCTTCACCGAATGCCTCTATTCGTATGAAGTATCTTTGTAACTGTTGTACTTCTTTTATTAGCTGTACCTGTACTTGCAGGAGCAATTACAATGCTATTAACAGATCGAAATTTTAACACAACTTTCTTTGACCCAGCAGGGGGAGGAGATCCTGTACTTTACCAGCACCTTTTCTGATTCTTCGGCCACCCCGAGGTCTA
>A1-3-COI_ASV5036_69
GGAACTGGTTGAACTGTTTATCCTCCTCTTGCTAGCATTCAGTTCCACTCTGGTGGTGCTGTAGATTGTGCAATTTTTGCTCTTCACGTAGCAGGAGCTTCTTCTATTCTTGGAGCTATTAACTTTATTACTACTGTAATGAACATGCGAGCTCCAGGTATTAGTCTTCACCGAATGCCTCTATTCGTATGAAGTATCTTTGTAACTGTAGTTTTACTTCTTTTAGCGGTACCTGTTCTTGCTGGTGCAATTACTATGCTACTAACTGACCGAAACTTTAACACTACTTTCTTTGACCCTGCAGGGGGAGGAGATCCAGTGTTATACCAACACTTATTCTGATTCTTTGGCCACCCCGAGGTCTA
>A1-3-COI_ASV5533_64
GGTACTGGTTGAACAGTTTATCCTCCACTAGCAAGTATTGCATTCCACTCAGGAGGAGCAGTTGATTGTGCAATTTTCGCTCTTCACGTTGCAGGAGCTTCTTCAATTCTTGGAGCAGTAAACTTCATTACAACTGTAATGAACATGCGAGCTCCAGGAATTAGTCTTCACCGAATGCCTCTATTCGTATGAAGTATCTTTGTAACTGTTGTACTTCTTTTATTAGCTGTACCTGTACTTGCAGGAGCAATTACAATGCTATTAACAGATCGAAATTTTAACACAACTTTCTTTGACCCAGCAGGGGGAGGAGATCCTGTACTTTACCAGCACCTTTTCTGATTCTTCGGCCACCCCGAAGTCTA
>A1-3-COI_ASV5970_60
GGAACTGGTTGAACAGTATATCCTCCATTAGCAAGTATTGCATTCCACTCAGGAGGAGCAGTTGATTGTGCAATTTTTGCTCTTCACGTTGCAGGAGCATCTTCAATTCTTGGAGCTGTAAACTTCATTACAACTGTTATGAACATGCGAGCACCAGGAATTAGCCTTCACCGAATGCCTCTATTTGTATGAAGTATCTTTGTAACTGTTGTACTTCTTTTATTAGCTGTACCTGTACTTGCAGGAGCAATTACAATGCTATTAACAGATCGAAACTTTAACACAACTTTCTTTGACCCTGCAGGGGGAGGAGATCCAGTACTTTATCAGCACCTTTTCTGATTCTTTGGCCACCCCGAGGTCTA
>A1-3-COI_ASV6900_53
GGTACTGGATGAACTGTTTATCCTCCATTAGCAAGCATTGCATTTCACTCAGGAGGAGCAGTTGATTGTGCAATTTTCGCTCTTCACGTTGCAGGAGCTTCTTCAATTCTTGGAGCTGTAAACTTTATTACAACTGTAATGAACATGCGAGCTCCAGGAATTAGCCTTCACCGAATGCCTCTATTCGTATGAAGTGTTTTTGTAACTGTTGTACTTCTTTTATTAGCTGTACCTGTACTTGCAGGGGCAATTACAATGCTATTAACAGATCGAAACTTTAACACAACTTTCTTTGACCCAGCAGGGGGAGGAGATCCTGTACTTTACCAGCACCTTTTCTGATTCTTCGGCCACCCCGAAGTCTA
>A1-3-COI_ASV7809_47
GGTACAGGTTGAACTGTTTATCCGCCATTAGCTGGAATTCAATTCCACTCAGGAGGAGCCGTAGATTGTGCCATTTTTGCGCTTCACGTAGCGGGAGCGTCGTCAATTTTAGGAGCTGTCAACTTCATTACAACCGTGATGAACATGCGAGCGCCAGGAATTAGTCTTCACCGAATGCCTTTATTCGTATGAAGTATTTTAGTGACAGTCGTTCTTCTGTTATTAGCTGTACCTGTATTAGCAGGAGCGATTACAATGCTATTAACAGATCGAAACTTTAACACGACTTTCTTCGATCCAGCAGGAGGAGGAGATCCGGTTCTTTACCAGCATCTTTTCTGATTCTTCGGACACCCCGAGGTCTA
>A1-3-COI_ASV8318_44
GGAACTGGTTGAACAGTATATCCTCCATTAGCAAGTATTGCATTCCACTCAGGAGGAGCAGTTGATTGTGCAATTTTTGCTCTTCACGTTGCAGGAGCATCTTCAATTCTTGGAGCTGTAAACTTCATTACAACTGTTATGAACATGCGAGCACCAGGAATTAGCCTTCACCGAATGCCTCTATTTGTATGAAGTATCTTTGTAACTGTTGTACTTCTTTTATTAGCTGTACCTGTACTTGCAGGAGCAATTACAATGCTATTAACAGATCGAAACTTTAACACAACTTTCTTTGACCCTGCAGGGGGAGGAGATCCAGTACTTTATCAGCACCTTTTCTGATTCTTTGGCCACCCCGAAGTCTA
>A1-3-COI_ASV9337_38
GGAACTGGTTGAACTGTTTATCCTCCATTAGCAAGTATTGCATTCCACTCAGGAGGAGCAGTTGATTGTGCAATTTTCGCTCTTCACGTTGCAGGAGCTTCTTCAATTCTTGGAGCAGTAAACTTCATTACAACTGTAATGAACATGCGAGCTCCAGGAATTAGTCTTCACCGAATGCCTCTATTCGTATGAAGTATCTTTGTAACTGTTGTACTTCTTTTATTAGCTGTACCTGTACTTGCAGGAGCAATTACAATGCTATTAACAGATCGAAACTTTAACACAACTTTCTTTGACCCAGCAGGGGGAGGAGATCCTGTACTTTACCAGCACCTTTTCTGATTCTTCGGACACCCCGAGGTCTA
>A1-3-COI_ASV9714_36
GGAACTGGTTGAACTGTATATCCTCCATTAGCAAGCATTGCATTTCACTCAGGAGGAGCAGTTGATTGTGCAATTTTCGCTCTTCACGTTGCAGGAGCTTCTTCAATTCTTGGAGCTGTAAACTTTATTACAACTGTAATGAACATGCGAGCTCCAGGAATTAGCCTTCACCGAATGCCTCTATTCGTATGAAGTGTTTTTGTAACTGTTGTACTTCTTTTATTAGCTGTACCTGTACTTGCAGGGGCAATTACAATGCTATTAACAGATCGAAACTTTAACACAACTTTCTTTGACCCAGCAGGGGGAGGAGATCCTGTACTTTACCAGCACCTTTTCTGATTCTTCGGCCACCCCGAAGTCTA
>A1-3-COI_ASV13529_17
GGAACAGGTTGAACTGTATACCCTCCATTAGCAAGTATTGCATTTCACTCAGGAGGAGCGGTTGATTGTGCAATTTTCGCTCTTCACGTTGCAGGAGCTTCTTCAATTCTTGGAGCAGTAAACTTTATTACAACTGTAATGAACATGCGAGCTCCAGGAATTAGTCTTCACCGAATGCCTCTATTCGTATGAAGTATTTTTGTAACTGTTGTACTTCTTTTATTAGCTGTACCTGTACTTGCAGGAGCAATTACAATGCTATTAACAGATCGAAACTTTAACACAACTTTCTTTGACCCAGCAGGGGGAGGAGATCCTGTACTTTACCAGCACCTTTTCTGATTCTTCGGCCACCCCGAGGTCTA
>A2-1-COI_ASV666_502
GGTACTGGTTGAACTGTTTATCCTCCATTAGCAAGTATTGCATTTCACTCAGGAGGAGCGGTTGATTGTGCAATTTTCGCTCTTCACGTTGCAGGAGCTTCTTCAATTCTTGGAGCAGTAAACTTTATTACAACTGTAATGAACATGCGAGCTCCAGGAATTAGTCTTCACCGAATGCCTCTATTCGTATGAAGTATTTTTGTAACTGTTGTACTTCTTTTATTAGCTGTACCTGTACTTGCAGGAGCAATTACAATGCTATTAACAGATCGAAACTTTAACACAACTTTCTTTGACCCAGCAGGGGGAGGAGATCCTGTACTTTACCAGCACCTTTTCTGATTTTTCGGCCACCCCGAGGTCTA
>A2-1-COI_ASV888_402
GGTACAGGTTGAACTGTTTATCCTCCATTAGCAAGTATTGCATTCCACTCAGGAGGAGCAGTTGATTGTGCAATTTTCGCTCTTCACGTTGCAGGAGCTTCTTCAATTCTTGGAGCAGTAAACTTCATTACAACTGTAATGAACATGCGAGCTCCAGGAATTAGTCTTCACCGAATGCCTCTATTCGTATGAAGTATCTTTGTAACTGTTGTACTTCTTTTATTAGCTGTACCTGTACTTGCAGGAGCAATTACAATGCTATTAACAGATCGAAACTTTAACACAACTTTCTTTGACCCAGCAGGGGGAGGAGATCCTGTACTTTACCAGCACCTTTTCTGATTCTTCGGCCACCCCGAGGTCTA
>A2-1-COI_ASV1013_359
GGTACTGGTTGAACTGTTTATCCTCCATTAGCAAGTATTGCATTTCACTCAGGAGGAGCGGTTGATTGTGCAATTTTCGCTCTTCACGTTGCAGGAGCTTCTTCAATTCTTGGAGCAGTAAACTTTATTACAACTGTAATGAACATGCGAGCTCCAGGAATTAGTCTTCACCGAATGCCTCTATTCGTATGAAGTATTTTTGTAACTGTTGTACTTCTTTTATTAGCTGTACCTGTACTTGCAGGAGCAATTACAATGCTATTAACAGATCGAAACTTTAACACAACTTTCTTTGACCCAGCAGGGGGAGGAGATCCTGTACTTTACCAGCACCTTTTCTGATTTTTCGGCCACCCCGAAGTCTA
>A2-1-COI_ASV1194_306
GGAACAGGTTGAACTGTATATCCTCCATTAGCAAGTATTGCATTTCACTCAGGAGGAGCGGTTGATTGTGCAATTTTCGCTCTTCACGTTGCAGGAGCTTCTTCAATTCTTGGAGCAGTAAACTTTATTACAACTGTAATGAACATGCGAGCTCCAGGAATTAGTCTTCACCGAATGCCTCTATTCGTATGAAGTATTTTTGTAACTGTTGTACTTCTTTTATTAGCTGTACCTGTACTTGCAGGAGCAATTACAATGCTATTAACAGATCGAAACTTTAACACAACTTTCTTTGACCCAGCAGGGGGAGGAGATCCTGTACTTTACCAGCACCTTTTCTGATTTTTCGGCCACCCCGAGGTCTA
>A2-1-COI_ASV1344_270
GGTACAGGTTGAACTGTTTATCCTCCATTAGCAAGTATTGCATTCCACTCAGGAGGAGCAGTTGATTGTGCAATTTTCGCTCTTCACGTTGCAGGAGCTTCTTCAATTCTTGGAGCAGTAAACTTCATTACAACTGTAATGAACATGCGAGCTCCAGGAATTAGTCTTCACCGAATGCCTCTATTCGTATGAAGTATCTTTGTAACTGTTGTACTTCTTTTATTAGCTGTACCTGTACTTGCAGGAGCAATTACAATGCTATTAACAGATCGAAACTTTAACACAACTTTCTTTGACCCAGCAGGGGGAGGAGATCCTGTACTTTACCAGCACCTTTTCTGATTCTTCGGCCACCCCGAAGTCTA
>A2-1-COI_ASV1400_258
GGTACTGGTTGAACAGTTTATCCTCCACTAGCAAGTATTGCATTCCACTCAGGAGGAGCAGTTGATTGTGCAATTTTCGCTCTTCACGTTGCGGGAGCTTCTTCAATTCTTGGAGCAGTAAACTTCATTACAACTGTAATGAACATGCGAGCTCCAGGAATTAGTCTTCACCGAATGCCTCTATTCGTATGAAGTATCTTTGTAACTGTTGTACTTCTTTTATTAGCTGTACCTGTACTTGCAGGAGCAATTACAATGCTATTAACAGATCGAAACTTTAACACAACTTTCTTTGACCCAGCAGGGGGAGGAGATCCTGTACTTTACCAGCACCTTTTCTGATTCTTCGGCCACCCCGAGGTCTA
>A2-1-COI_ASV1490_242
GGTACTGGATGAACAGTTTATCCTCCATTAGCAAGTATTGCATTTCACTCAGGAGGAGCGGTTGATTGTGCAATTTTCGCTCTTCACGTTGCAGGAGCTTCTTCAATTCTTGGAGCAGTAAACTTTATTACAACTGTAATGAACATGCGAGCTCCAGGAATTAGTCTTCACCGAATGCCTCTATTCGTATGAAGTATTTTTGTAACTGTTGTACTTCTTTTATTAGCTGTACCTGTACTTGCAGGAGCAATTACAATGCTATTAACAGATCGAAACTTTAACACAACTTTCTTTGACCCAGCAGGGGGAGGAGATCCTGTACTTTACCAGCACCTTTTCTGATTTTTCGGCCACCCCGAGGTCTA
>A2-1-COI_ASV1601_225
GGAACTGGATGAACTGTTTACCCTCCATTAGCAAGTATTGCATTCCACTCAGGAGGAGCAGTTGATTGTGCAATTTTCGCTCTTCACGTTGCAGGAGCTTCTTCAATTCTTGGAGCAGTAAACTTCATTACAACTGTAATGAACATGCGAGCTCCAGGAATTAGTCTTCACCGAATGCCTCTATTCGTATGAAGTATCTTTGTAACTGTTGTACTTCTTTTATTAGCTGTACCTGTACTTGCAGGAGCAATTACAATGCTATTAACAGATCGAAACTTTAACACAACTTTCTTTGACCCAGCAGGGGGAGGAGATCCTGTACTTTACCAGCACCTTTTCTGATTCTTCGGCCACCCCGAGGTCTA
>A2-1-COI_ASV1723_208
GGTACTGGTTGAACAGTTTATCCTCCACTAGCAAGTATTGCATTCCACTCAGGAGGAGCAGTTGATTGTGCAATTTTCGCTCTTCACGTTGCGGGAGCTTCTTCAATTCTTGGAGCAGTAAACTTCATTACAACTGTAATGAACATGCGAGCTCCAGGAATTAGTCTTCACCGAATGCCTCTATTCGTATGAAGTATCTTTGTAACTGTTGTACTTCTTTTATTAGCTGTACCTGTACTTGCAGGAGCAATTACAATGCTATTAACAGATCGAAACTTTAACACAACTTTCTTTGACCCAGCAGGGGGAGGAGATCCTGTACTTTACCAGCACCTTTTCTGATTCTTCGGCCACCCCGAAGTCTA
>A2-1-COI_ASV2168_156
GGAACTGGATGAACTGTTTACCCTCCATTAGCAAGTATTGCATTCCACTCAGGAGGAGCAGTTGATTGTGCAATTTTCGCTCTTCACGTTGCAGGAGCTTCTTCAATTCTTGGAGCAGTAAACTTCATTACAACTGTAATGAACATGCGAGCTCCAGGAATTAGTCTTCACCGAATGCCTCTATTCGTATGAAGTATCTTTGTAACTGTTGTACTTCTTTTATTAGCTGTACCTGTACTTGCAGGAGCAATTACAATGCTATTAACAGATCGAAACTTTAACACAACTTTCTTTGACCCAGCAGGGGGAGGAGATCCTGTACTTTACCAGCACCTTTTCTGATTCTTCGGCCACCCCGAAGTCTA
>A2-1-COI_ASV2355_141
GGAACAGGTTGAACTGTATACCCTCCACTAGCAAGTATTGCATTCCACTCAGGAGGAGCAGTTGATTGTGCAATTTTCGCTCTTCACGTTGCGGGAGCTTCTTCAATTCTTGGAGCAGTAAACTTCATTACAACTGTAATGAACATGCGAGCTCCAGGAATTAGTCTTCACCGAATGCCTCTATTCGTATGAAGTATCTTTGTAACTGTTGTACTTCTTTTATTAGCTGTACCTGTACTTGCAGGAGCAATTACAATGCTATTAACAGATCGAAACTTTAACACAACTTTCTTTGACCCAGCAGGGGGAGGAGATCCTGTACTTTACCAGCACCTTTTCTGATTCTTCGGCCACCCCGAGGTCTA
>A2-1-COI_ASV2834_114
GGAACAGGTTGAACTGTATACCCTCCACTAGCAAGTATTGCATTCCACTCAGGAGGAGCAGTTGATTGTGCAATTTTCGCTCTTCACGTTGCGGGAGCTTCTTCAATTCTTGGAGCAGTAAACTTCATTACAACTGTAATGAACATGCGAGCTCCAGGAATTAGTCTTCACCGAATGCCTCTATTCGTATGAAGTATCTTTGTAACTGTTGTACTTCTTTTATTAGCTGTACCTGTACTTGCAGGAGCAATTACAATGCTATTAACAGATCGAAACTTTAACACAACTTTCTTTGACCCAGCAGGGGGAGGAGATCCTGTACTTTACCAGCACCTTTTCTGATTCTTCGGCCACCCCGAAGTCTA
>A2-1-COI_ASV3113_105
GGAACTGGTTGAACAGTATACCCTCCATTAGCAAGTATTGCATTTCACTCAGGAGGAGCGGTTGATTGTGCAATTTTCGCTCTTCACGTTGCAGGAGCTTCTTCAATTCTTGGAGCAGTAAACTTTATTACAACTGTAATGAACATGCGAGCTCCAGGAATTAGTCTTCACCGAATGCCTCTATTCGTATGAAGTATTTTTGTAACTGTTGTACTTCTTTTATTAGCTGTACCTGTACTTGCAGGAGCAATTACAATGCTATTAACAGATCGAAACTTTAACACAACTTTCTTTGACCCAGCAGGGGGAGGAGATCCTGTACTTTACCAGCACCTTTTCTGATTTTTCGGCCACCCCGAGGTCTA
>A2-1-COI_ASV12677_21
GGTACTGGTTGAACAGTATATCCGCCTCTTGCTAGCATTCAGTTCCACTCTGGTGGTGCTGTAGATTGTGCAATTTTTGCTCTTCACGTAGCAGGAGCTTCTTCTATTCTTGGAGCTATTAACTTCATTACTACTGTAATGAACATGCGAGCTCCAGGTATTAGCCTTCACCGAATGCCTCTATTCGTATGAAGTATCCTTGTAACTGTAGTTTTACTTCTTTTAGCGGTACCTGTTCTTGCTGGTGCAATTACTATGCTACTAACTGACCGAAACTTTAACACTACTTTCTTTGACCCTGCTGGGGGAGGAGATCCAGTGTTATACCAACACTTATTCTGATTCTTCGGCCACCCCGAAGTCTA
>A2-2-COI_ASV639_517
GGTACTGGTTGAACTGTTTACCCTCCACTAGCAAGTATTGCATTCCACTCAGGAGGAGCAGTTGATTGTGCAATTTTCGCTCTTCACGTTGCGGGAGCTTCTTCAATTCTTGGAGCAGTAAACTTCATTACAACTGTAATGAACATGCGAGCTCCAGGAATTAGTCTTCACCGAATGCCTCTATTCGTATGAAGTATCTTTGTAACTGTTGTACTTCTTTTATTAGCTGTACCTGTACTTGCAGGAGCAATTACAATGCTATTAACAGATCGAAACTTTAACACAACTTTCTTTGACCCAGCAGGGGGAGGAGATCCTGTACTTTACCAGCACCTTTTCTGATTCTTCGGCCACCCCGAGGTCTA
>A2-2-COI_ASV674_499
GGTACTGGTTGAACTGTTTATCCTCCATTAGCAAGTATTGCATTTCACTCAGGAGGAGCGGTTGATTGTGCAATTTTCGCTCTTCACGTTGCAGGAGCTTCTTCAATTCTTGGAGCAGTAAACTTTATTACAACTGTAATGAACATGCGAGCTCCGGGAATTAGTCTTCACCGAATGCCTCTATTCGTATGAAGTATTTTTGTAACTGTTGTACTTCTTTTATTAGCTGTACCTGTACTTGCAGGAGCAATTACAATGCTATTAACAGATCGAAACTTTAACACAACTTTCTTTGACCCAGCAGGGGGAGGAGATCCTGTACTTTACCAGCACCTTTTCTGATTCTTCGGCCACCCCGAAGTCTA
>A2-2-COI_ASV743_466
GGTACTGGATGAACTGTATATCCTCCATTAGCAAGTATTGCATTTCACTCAGGAGGAGCGGTTGATTGTGCAATTTTCGCTCTTCACGTTGCAGGAGCTTCTTCAATTCTTGGAGCAGTAAACTTTATTACAACTGTAATGAACATGCGAGCTCCGGGAATTAGTCTTCACCGAATGCCTCTATTCGTATGAAGTATTTTTGTAACTGTTGTACTTCTTTTATTAGCTGTACCTGTACTTGCAGGAGCAATTACAATGCTATTAACAGATCGAAACTTTAACACAACTTTCTTTGACCCAGCAGGGGGAGGAGATCCTGTACTTTACCAGCACCTTTTCTGATTCTTCGGCCACCCCGAGGTCTA
>A2-2-COI_ASV852_416
GGAACAGGTTGAACAGTTTATCCTCCATTAGCAAGTATTGCATTTCACTCAGGAGGAGCGGTTGATTGTGCAATTTTCGCTCTTCACGTTGCAGGAGCTTCTTCAATTCTTGGAGCAGTAAACTTTATTACAACTGTAATGAACATGCGAGCTCCGGGAATTAGTCTTCACCGAATGCCTCTATTCGTATGAAGTATTTTTGTAACTGTTGTACTTCTTTTATTAGCTGTACCTGTACTTGCAGGAGCAATTACAATGCTATTAACAGATCGAAACTTTAACACAACTTTCTTTGACCCAGCAGGGGGAGGAGATCCTGTACTTTACCAGCACCTTTTCTGATTCTTCGGCCACCCCGAGGTCTA
>A2-2-COI_ASV854_415
GGTACTGGATGAACTGTATATCCTCCATTAGCAAGTATTGCATTTCACTCAGGAGGAGCGGTTGATTGTGCAATTTTCGCTCTTCACGTTGCAGGAGCTTCTTCAATTCTTGGAGCAGTAAACTTTATTACAACTGTAATGAACATGCGAGCTCCAGGAATTAGTCTTCACCGAATGCCTCTATTCGTATGAAGTATTTTTGTAACTGTTGTACTTCTTTTATTAGCTGTACCTGTACTTGCAGGAGCAATTACAATGCTATTAACAGATCGAAACTTTAACACAACTTTCTTTGACCCAGCAGGGGGAGGAGATCCTGTACTTTACCAGCACCTTTTCTGATTTTTCGGCCACCCCGAGGTCTA
>A2-2-COI_ASV885_403
GGTACTGGTTGAACTGTTTACCCTCCACTAGCAAGTATTGCATTCCACTCAGGAGGAGCAGTTGATTGTGCAATTTTCGCTCTTCACGTTGCGGGAGCTTCTTCAATTCTTGGAGCAGTAAACTTCATTACAACTGTAATGAACATGCGAGCTCCAGGAATTAGTCTTCACCGAATGCCTCTATTCGTATGAAGTATCTTTGTAACTGTTGTACTTCTTTTATTAGCTGTACCTGTACTTGCAGGAGCAATTACAATGCTATTAACAGATCGAAACTTTAACACAACTTTCTTTGACCCAGCAGGGGGAGGAGATCCTGTACTTTACCAGCACCTTTTCTGATTCTTCGGCCACCCCGAAGTCTA
>A2-2-COI_ASV1056_347
GGAACAGGTTGAACTGTATATCCTCCATTAGCAAGTATTGCATTTCACTCAGGAGGAGCGGTTGATTGTGCAATTTTCGCTCTTCACGTTGCAGGAGCTTCTTCAATTCTTGGAGCAGTAAACTTTATTACAACTGTAATGAACATGCGAGCTCCGGGAATTAGTCTTCACCGAATGCCTCTATTCGTATGAAGTATTTTTGTAACTGTTGTACTTCTTTTATTAGCTGTACCTGTACTTGCAGGAGCAATTACAATGCTATTAACAGATCGAAACTTTAACACAACTTTCTTTGACCCAGCAGGGGGAGGAGATCCTGTACTTTACCAGCACCTTTTCTGATTCTTCGGCCACCCCGAGGTCTA
>A2-2-COI_ASV1112_329
GGTACAGGTTGAACAGTATATCCTCCATTAGCAAGTATTGCATTTCACTCAGGAGGAGCGGTTGATTGTGCAATTTTCGCTCTTCACGTTGCAGGAGCTTCTTCAATTCTTGGAGCAGTAAACTTTATTACAACTGTAATGAACATGCGAGCTCCGGGAATTAGTCTTCACCGAATGCCTCTATTCGTATGAAGTATTTTTGTAACTGTTGTACTTCTTTTATTAGCTGTACCTGTACTTGCAGGAGCAATTACAATGCTATTAACAGATCGAAACTTTAACACAACTTTCTTTGACCCAGCAGGGGGAGGAGATCCTGTACTTTACCAGCACCTTTTCTGATTCTTCGGCCACCCCGAGGTCTA
>A2-2-COI_ASV1166_314
GGTACTGGATGAACTGTATATCCTCCATTAGCAAGTATTGCATTTCACTCAGGAGGAGCGGTTGATTGTGCAATTTTCGCTCTTCACGTTGCAGGAGCTTCTTCAATTCTTGGAGCAGTAAACTTTATTACAACTGTAATGAACATGCGAGCTCCGGGAATTAGTCTTCACCGAATGCCTCTATTCGTATGAAGTATTTTTGTAACTGTTGTACTTCTTTTATTAGCTGTACCTGTACTTGCAGGAGCAATTACAATGCTATTAACAGATCGAAACTTTAACACAACTTTCTTTGACCCAGCAGGGGGAGGAGATCCTGTACTTTACCAGCACCTTTTCTGATTCTTCGGCCACCCCGAAGTCTA
>A2-2-COI_ASV2137_159
GGTACTGGATGAACAGTTTACCCTCCATTAGCAAGTATTGCATTTCACTCAGGAGGAGCGGTTGATTGTGCAATTTTCGCTCTTCACGTTGCAGGAGCTTCTTCAATTCTTGGAGCAGTAAACTTTATTACAACTGTAATGAACATGCGAGCTCCGGGAATTAGTCTTCACCGAATGCCTCTATTCGTATGAAGTATTTTTGTAACTGTTGTACTTCTTTTATTAGCTGTACCTGTACTTGCAGGAGCAATTACAATGCTATTAACAGATCGAAACTTTAACACAACTTTCTTTGACCCAGCAGGGGGAGGAGATCCTGTACTTTACCAGCACCTTTTCTGATTCTTCGGCCACCCCGAGGTCTA
>A2-2-COI_ASV2595_126
GGAACAGGTTGAACAGTTTATCCTCCACTAGCAAGTATTGCATTCCACTCAGGAGGAGCAGTTGATTGTGCAATTTTCGCTCTTCACGTTGCAGGAGCTTCTTCAATTCTTGGAGCAGTAAACTTCATTACAACTGTAATGAACATGCGAGCTCCAGGAATTAGTCTTCACCGAATGCCTCTATTCGTATGAAGTATCTTTGTAACTGTTGTACTTCTTTTATTAGCTGTACCTGTACTTGCAGGAGCAATTACAATGCTATTAACAGATCGAAATTTTAACACAACTTTCTTTGACCCAGCAGGGGGAGGAGATCCTGTACTTTACCAGCACCTTTTCTGATTCTTCGGCCACCCCGAGGTCTA
>A2-2-COI_ASV2731_120
GGTACTGGATGAACAGTTTACCCTCCATTAGCAAGTATTGCATTTCACTCAGGAGGAGCGGTTGATTGTGCAATTTTCGCTCTTCACGTTGCAGGAGCTTCTTCAATTCTTGGAGCAGTAAACTTTATTACAACTGTAATGAACATGCGAGCTCCGGGAATTAGTCTTCACCGAATGCCTCTATTCGTATGAAGTATTTTTGTAACTGTTGTACTTCTTTTATTAGCTGTACCTGTACTTGCAGGAGCAATTACAATGCTATTAACAGATCGAAACTTTAACACAACTTTCTTTGACCCAGCAGGGGGAGGAGATCCTGTACTTTACCAGCACCTTTTCTGATTCTTCGGCCACCCCGAAGTCTA
>A2-2-COI_ASV3016_108
GGAACAGGTTGAACAGTTTATCCTCCACTAGCAAGTATTGCATTCCACTCAGGAGGAGCAGTTGATTGTGCAATTTTCGCTCTTCACGTTGCAGGAGCTTCTTCAATTCTTGGAGCAGTAAACTTCATTACAACTGTAATGAACATGCGAGCTCCAGGAATTAGTCTTCACCGAATGCCTCTATTCGTATGAAGTATCTTTGTAACTGTTGTACTTCTTTTATTAGCTGTACCTGTACTTGCAGGAGCAATTACAATGCTATTAACAGATCGAAATTTTAACACAACTTTCTTTGACCCAGCAGGGGGAGGAGATCCTGTACTTTACCAGCACCTTTTCTGATTCTTCGGCCACCCCGAAGTCTA
>A2-2-COI_ASV5979_60
GGAACTGGATGAACTGTTTATCCTCCACTAGCAAGTATTGCATTCCACTCAGGAGGAGCAGTTGATTGTGCAATTTTCGCTCTTCACGTTGCGGGAGCTTCTTCAATTCTTGGAGCAGTAAACTTCATTACAACTGTAATGAACATGCGAGCTCCAGGAATTAGTCTTCACCGAATGCCTCTATTCGTATGAAGTATCTTTGTAACTGTTGTACTTCTTTTATTAGCTGTACCTGTACTTGCAGGAGCAATTACAATGCTATTAACAGATCGAAACTTTAACACAACTTTCTTTGACCCAGCAGGGGGAGGAGATCCTGTACTTTACCAGCACCTTTTCTGATTCTTCGGCCACCCCGAGGTCTA
>A2-2-COI_ASV6500_56
GGAACTGGATGAACTGTTTATCCTCCACTAGCAAGTATTGCATTCCACTCAGGAGGAGCAGTTGATTGTGCAATTTTCGCTCTTCACGTTGCGGGAGCTTCTTCAATTCTTGGAGCAGTAAACTTCATTACAACTGTAATGAACATGCGAGCTCCAGGAATTAGTCTTCACCGAATGCCTCTATTCGTATGAAGTATCTTTGTAACTGTTGTACTTCTTTTATTAGCTGTACCTGTACTTGCAGGAGCAATTACAATGCTATTAACAGATCGAAACTTTAACACAACTTTCTTTGACCCAGCAGGGGGAGGAGATCCTGTACTTTACCAGCACCTTTTCTGATTCTTCGGCCACCCCGAAGTCTA
>A2-2-COI_ASV7823_47
GGAACAGGTTGAACTGTATACCCTCCATTAGCAAGTATTGCATTCCACTCTGGAGGAGCAGTTGATTGTGCAATTTTTGCTCTTCACGTTGCAGGAGCTTCTTCAATTCTTGGAGCGGTAAACTTTATTACAACTGTAATGAACATGCGAGCTCCTGGAATTAGCCTTCACCGAATGCCTTTATTCGTATGAAGTGTTTTCGTAACTGTTGTACTTCTTCTATTAGCAGTACCGGTACTTGCGGGAGCAATTACAATGCTATTAACAGATCGAAACTTTAACACAACTTTCTTCGACCCAGCAGGGGGAGGAGATCCTGTACTTTACCAGCACCTTTTCTGATTCTTTGGACACCCCGAGGTCTA
>A2-3-COI_ASV475_656
GGTACTGGTTGAACTGTTTACCCTCCATTAGCAAGTATTGCATTTCACTCAGGAGGAGCGGTTGATTGTGCAATTTTCGCTCTTCACGTTGCAGGAGCTTCTTCAATTCTTGGAGCAGTAAACTTTATTACAACTGTAATGAACATGCGAGCTCCGGGAATTAGTCTTCACCGAATGCCTCTATTCGTATGAAGTATTTTTGTAACTGTTGTACTTCTTTTATTAGCTGTACCTGTACTTGCAGGAGCAATTACAATGCTATTAACAGATCGAAACTTTAACACAACTTTCTTTGACCCAGCAGGGGGAGGAGATCCTGTACTTTACCAGCACCTTTTCTGATTCTTCGGCCACCCCGAGGTCTA
>A2-3-COI_ASV535_595
GGTACTGGTTGAACTGTATATCCTCCATTAGCAAGTATTGCATTTCACTCAGGAGGAGCGGTTGATTGTGCAATTTTCGCTCTTCACGTTGCAGGAGCTTCTTCAATTCTTGGAGCAGTAAACTTTATTACAACTGTAATGAACATGCGAGCTCCGGGAATTAGTCTTCACCGAATGCCTCTATTCGTATGAAGTATTTTTGTAACTGTTGTACTTCTTTTATTAGCTGTACCTGTACTTGCAGGAGCAATTACAATGCTATTAACAGATCGAAACTTTAACACAACTTTCTTTGACCCAGCAGGGGGAGGAGATCCTGTACTTTACCAGCACCTTTTCTGATTCTTCGGCCACCCCGAGGTCTA
>A2-3-COI_ASV631_523
GGTACTGGTTGAACTGTTTACCCTCCATTAGCAAGTATTGCATTTCACTCAGGAGGAGCGGTTGATTGTGCAATTTTCGCTCTTCACGTTGCAGGAGCTTCTTCAATTCTTGGAGCAGTAAACTTTATTACAACTGTAATGAACATGCGAGCTCCGGGAATTAGTCTTCACCGAATGCCTCTATTCGTATGAAGTATTTTTGTAACTGTTGTACTTCTTTTATTAGCTGTACCTGTACTTGCAGGAGCAATTACAATGCTATTAACAGATCGAAACTTTAACACAACTTTCTTTGACCCAGCAGGGGGAGGAGATCCTGTACTTTACCAGCACCTTTTCTGATTCTTCGGCCACCCCGAAGTCTA
>A2-3-COI_ASV668_501
GGAACTGGATGAACAGTATATCCTCCATTAGCAAGTATTGCATTTCACTCAGGAGGAGCGGTTGATTGTGCAATTTTCGCTCTTCACGTTGCAGGAGCTTCTTCAATTCTTGGAGCAGTAAACTTTATTACAACTGTAATGAACATGCGAGCTCCGGGAATTAGTCTTCACCGAATGCCTCTATTCGTATGAAGTATTTTTGTAACTGTTGTACTTCTTTTATTAGCTGTACCTGTACTTGCAGGAGCAATTACAATGCTATTAACAGATCGAAACTTTAACACAACTTTCTTTGACCCAGCAGGGGGAGGAGATCCTGTACTTTACCAGCACCTTTTCTGATTCTTCGGCCACCCCGAGGTCTA
>A2-3-COI_ASV674_499
GGTACTGGTTGAACTGTTTATCCTCCATTAGCAAGTATTGCATTTCACTCAGGAGGAGCGGTTGATTGTGCAATTTTCGCTCTTCACGTTGCAGGAGCTTCTTCAATTCTTGGAGCAGTAAACTTTATTACAACTGTAATGAACATGCGAGCTCCGGGAATTAGTCTTCACCGAATGCCTCTATTCGTATGAAGTATTTTTGTAACTGTTGTACTTCTTTTATTAGCTGTACCTGTACTTGCAGGAGCAATTACAATGCTATTAACAGATCGAAACTTTAACACAACTTTCTTTGACCCAGCAGGGGGAGGAGATCCTGTACTTTACCAGCACCTTTTCTGATTCTTCGGCCACCCCGAAGTCTA
>A2-3-COI_ASV743_466
GGTACTGGATGAACTGTATATCCTCCATTAGCAAGTATTGCATTTCACTCAGGAGGAGCGGTTGATTGTGCAATTTTCGCTCTTCACGTTGCAGGAGCTTCTTCAATTCTTGGAGCAGTAAACTTTATTACAACTGTAATGAACATGCGAGCTCCGGGAATTAGTCTTCACCGAATGCCTCTATTCGTATGAAGTATTTTTGTAACTGTTGTACTTCTTTTATTAGCTGTACCTGTACTTGCAGGAGCAATTACAATGCTATTAACAGATCGAAACTTTAACACAACTTTCTTTGACCCAGCAGGGGGAGGAGATCCTGTACTTTACCAGCACCTTTTCTGATTCTTCGGCCACCCCGAGGTCTA
>A2-3-COI_ASV758_458
GGTACAGGTTGAACTGTTTATCCTCCATTAGCAAGTATTGCATTTCACTCAGGAGGAGCGGTTGATTGTGCAATTTTCGCTCTTCACGTTGCAGGAGCTTCTTCAATTCTTGGAGCAGTAAACTTTATTACAACTGTAATGAACATGCGAGCTCCAGGAATTAGTCTTCACCGAATGCCTCTATTCGTATGAAGTATTTTTGTAACTGTTGTACTTCTTTTATTAGCTGTACCTGTACTTGCAGGAGCAATTACAATGCTATTAACAGATCGAAACTTTAACACAACTTTCTTTGACCCAGCAGGGGGAGGAGATCCTGTACTTTACCAGCACCTTTTCTGATTTTTCGGCCACCCCGAGGTCTA
>A2-3-COI_ASV810_435
GGTACAGGTTGAACAGTTTATCCTCCATTAGCAAGTATTGCATTTCACTCAGGAGGAGCGGTTGATTGTGCAATTTTCGCTCTTCACGTTGCAGGAGCTTCTTCAATTCTTGGAGCAGTAAACTTTATTACAACTGTAATGAACATGCGAGCTCCGGGAATTAGTCTTCACCGAATGCCTCTATTCGTATGAAGTATTTTTGTAACTGTTGTACTTCTTTTATTAGCTGTACCTGTACTTGCAGGAGCAATTACAATGCTATTAACAGATCGAAACTTTAACACAACTTTCTTTGACCCAGCAGGGGGAGGAGATCCTGTACTTTACCAGCACCTTTTCTGATTCTTCGGCCACCCCGAGGTCTA
>A2-3-COI_ASV824_429
GGTACTGGATGAACTGTTTATCCTCCATTAGCAAGTATTGCATTTCACTCAGGAGGAGCGGTTGATTGTGCAATTTTCGCTCTTCACGTTGCAGGAGCTTCTTCAATTCTTGGAGCAGTAAACTTTATTACAACTGTAATGAACATGCGAGCTCCAGGAATTAGTCTTCACCGAATGCCTCTATTCGTATGAAGTATTTTTGTAACTGTTGTACTTCTTTTATTAGCTGTACCTGTACTTGCAGGAGCAATTACAATGCTATTAACAGATCGAAACTTTAACACAACTTTCTTTGACCCAGCAGGGGGAGGAGATCCTGTACTTTACCAGCACCTTTTCTGATTTTTCGGCCACCCCGAGGTCTA
>A2-3-COI_ASV830_427
GGTACTGGATGAACAGTTTATCCTCCATTAGCAAGTATTGCATTTCACTCAGGAGGAGCGGTTGATTGTGCAATTTTCGCTCTTCACGTTGCAGGAGCTTCTTCAATTCTTGGAGCAGTAAACTTTATTACAACTGTAATGAACATGCGAGCTCCGGGAATTAGTCTTCACCGAATGCCTCTATTCGTATGAAGTATTTTTGTAACTGTTGTACTTCTTTTATTAGCTGTACCTGTACTTGCAGGAGCAATTACAATGCTATTAACAGATCGAAACTTTAACACAACTTTCTTTGACCCAGCAGGGGGAGGAGATCCTGTACTTTACCAGCACCTTTTCTGATTCTTCGGCCACCCCGAGGTCTA
>A2-3-COI_ASV852_416
GGAACAGGTTGAACAGTTTATCCTCCATTAGCAAGTATTGCATTTCACTCAGGAGGAGCGGTTGATTGTGCAATTTTCGCTCTTCACGTTGCAGGAGCTTCTTCAATTCTTGGAGCAGTAAACTTTATTACAACTGTAATGAACATGCGAGCTCCGGGAATTAGTCTTCACCGAATGCCTCTATTCGTATGAAGTATTTTTGTAACTGTTGTACTTCTTTTATTAGCTGTACCTGTACTTGCAGGAGCAATTACAATGCTATTAACAGATCGAAACTTTAACACAACTTTCTTTGACCCAGCAGGGGGAGGAGATCCTGTACTTTACCAGCACCTTTTCTGATTCTTCGGCCACCCCGAGGTCTA
>A2-3-COI_ASV1065_345
GGTACTGGTTGAACTGTTTACCCTCCACTAGCAAGTATTGCATTCCACTCAGGAGGAGCAGTTGATTGTGCAATTTTCGCTCTTCACGTTGCAGGAGCTTCTTCAATTCTTGGAGCAGTAAACTTCATTACAACTGTAATGAACATGCGAGCTCCAGGAATTAGTCTTCACCGAATGCCTCTATTCGTATGAAGTATCTTTGTAACTGTTGTACTTCTTTTATTAGCTGTACCTGTACTTGCAGGAGCAATTACAATGCTATTAACAGATCGAAACTTTAACACAACTTTCTTTGACCCAGCAGGGGGAGGAGATCCTGTACTTTACCAGCACCTTTTCTGATTCTTCGGCCACCCCGAGGTCTA
>A2-3-COI_ASV1112_329
GGTACAGGTTGAACAGTATATCCTCCATTAGCAAGTATTGCATTTCACTCAGGAGGAGCGGTTGATTGTGCAATTTTCGCTCTTCACGTTGCAGGAGCTTCTTCAATTCTTGGAGCAGTAAACTTTATTACAACTGTAATGAACATGCGAGCTCCGGGAATTAGTCTTCACCGAATGCCTCTATTCGTATGAAGTATTTTTGTAACTGTTGTACTTCTTTTATTAGCTGTACCTGTACTTGCAGGAGCAATTACAATGCTATTAACAGATCGAAACTTTAACACAACTTTCTTTGACCCAGCAGGGGGAGGAGATCCTGTACTTTACCAGCACCTTTTCTGATTCTTCGGCCACCCCGAGGTCTA
>A2-3-COI_ASV1166_314
GGTACTGGATGAACTGTATATCCTCCATTAGCAAGTATTGCATTTCACTCAGGAGGAGCGGTTGATTGTGCAATTTTCGCTCTTCACGTTGCAGGAGCTTCTTCAATTCTTGGAGCAGTAAACTTTATTACAACTGTAATGAACATGCGAGCTCCGGGAATTAGTCTTCACCGAATGCCTCTATTCGTATGAAGTATTTTTGTAACTGTTGTACTTCTTTTATTAGCTGTACCTGTACTTGCAGGAGCAATTACAATGCTATTAACAGATCGAAACTTTAACACAACTTTCTTTGACCCAGCAGGGGGAGGAGATCCTGTACTTTACCAGCACCTTTTCTGATTCTTCGGCCACCCCGAAGTCTA
>A2-3-COI_ASV1194_306
GGAACAGGTTGAACTGTATATCCTCCATTAGCAAGTATTGCATTTCACTCAGGAGGAGCGGTTGATTGTGCAATTTTCGCTCTTCACGTTGCAGGAGCTTCTTCAATTCTTGGAGCAGTAAACTTTATTACAACTGTAATGAACATGCGAGCTCCAGGAATTAGTCTTCACCGAATGCCTCTATTCGTATGAAGTATTTTTGTAACTGTTGTACTTCTTTTATTAGCTGTACCTGTACTTGCAGGAGCAATTACAATGCTATTAACAGATCGAAACTTTAACACAACTTTCTTTGACCCAGCAGGGGGAGGAGATCCTGTACTTTACCAGCACCTTTTCTGATTTTTCGGCCACCCCGAGGTCTA
>A2-3-COI_ASV1195_306
GGTACAGGTTGAACTGTTTATCCTCCACTAGCAAGTATTGCATTCCACTCAGGAGGAGCAGTTGATTGTGCAATTTTCGCTCTTCACGTTGCGGGAGCTTCTTCAATTCTTGGAGCAGTAAACTTCATTACAACTGTAATGAACATGCGAGCTCCAGGAATTAGTCTTCACCGAATGCCTCTATTCGTATGAAGTATCTTTGTAACTGTTGTACTTCTTTTATTAGCTGTACCTGTACTTGCAGGAGCAATTACAATGCTATTAACAGATCGAAACTTTAACACAACTTTCTTTGACCCAGCAGGGGGAGGAGATCCTGTACTTTACCAGCACCTTTTCTGATTCTTCGGCCACCCCGAGGTCTA
>A2-3-COI_ASV1236_295
GGTACTGGATGAACTGTTTATCCTCCATTAGCAAGTATTGCATTTCACTCAGGAGGAGCGGTTGATTGTGCAATTTTCGCTCTTCACGTTGCAGGAGCTTCTTCAATTCTTGGAGCAGTAAACTTTATTACAACTGTAATGAACATGCGAGCTCCAGGAATTAGTCTTCACCGAATGCCTCTATTCGTATGAAGTATTTTTGTAACTGTTGTACTTCTTTTATTAGCTGTACCTGTACTTGCAGGAGCAATTACAATGCTATTAACAGATCGAAACTTTAACACAACTTTCTTTGACCCAGCAGGGGGAGGAGATCCTGTACTTTACCAGCACCTTTTCTGATTTTTCGGCCACCCCGAAGTCTA
>A2-3-COI_ASV1243_294
GGTACAGGTTGAACTGTTTATCCTCCATTAGCAAGTATTGCATTTCACTCAGGAGGAGCGGTTGATTGTGCAATTTTCGCTCTTCACGTTGCAGGAGCTTCTTCAATTCTTGGAGCAGTAAACTTTATTACAACTGTAATGAACATGCGAGCTCCGGGAATTAGTCTTCACCGAATGCCTCTATTCGTATGAAGTATTTTTGTAACTGTTGTACTTCTTTTATTAGCTGTACCTGTACTTGCAGGAGCAATTACAATGCTATTAACAGATCGAAACTTTAACACAACTTTCTTTGACCCAGCAGGGGGAGGAGATCCTGTACTTTACCAGCACCTTTTCTGATTCTTCGGCCACCCCGAAGTCTA
>A2-3-COI_ASV1273_288
GGTACAGGTTGAACAGTTTATCCTCCATTAGCAAGTATTGCATTTCACTCAGGAGGAGCGGTTGATTGTGCAATTTTCGCTCTTCACGTTGCAGGAGCTTCTTCAATTCTTGGAGCAGTAAACTTTATTACAACTGTAATGAACATGCGAGCTCCGGGAATTAGTCTTCACCGAATGCCTCTATTCGTATGAAGTATTTTTGTAACTGTTGTACTTCTTTTATTAGCTGTACCTGTACTTGCAGGAGCAATTACAATGCTATTAACAGATCGAAACTTTAACACAACTTTCTTTGACCCAGCAGGGGGAGGAGATCCTGTACTTTACCAGCACCTTTTCTGATTCTTCGGCCACCCCGAAGTCTA
>A2-3-COI_ASV1328_274
GGAACTGGTTGAACTGTATATCCTCCATTAGCAAGTATTGCATTTCACTCAGGAGGAGCGGTTGATTGTGCAATTTTCGCTCTTCACGTTGCAGGAGCTTCTTCAATTCTTGGAGCAGTAAACTTTATTACAACTGTAATGAACATGCGAGCTCCGGGAATTAGTCTTCACCGAATGCCTCTATTCGTATGAAGTATTTTTGTAACTGTTGTACTTCTTTTATTAGCTGTACCTGTACTTGCAGGAGCAATTACAATGCTATTAACAGATCGAAACTTTAACACAACTTTCTTTGACCCAGCAGGGGGAGGAGATCCTGTACTTTACCAGCACCTTTTCTGATTCTTCGGCCACCCCGAAGTCTA
>A2-3-COI_ASV1387_261
GGTACAGGTTGAACTGTTTATCCTCCATTAGCAAGTATTGCATTTCACTCAGGAGGAGCGGTTGATTGTGCAATTTTCGCTCTTCACGTTGCAGGAGCTTCTTCAATTCTTGGAGCAGTAAACTTTATTACAACTGTAATGAACATGCGAGCTCCAGGAATTAGTCTTCACCGAATGCCTCTATTCGTATGAAGTATTTTTGTAACTGTTGTACTTCTTTTATTAGCTGTACCTGTACTTGCAGGAGCAATTACAATGCTATTAACAGATCGAAACTTTAACACAACTTTCTTTGACCCAGCAGGGGGAGGAGATCCTGTACTTTACCAGCACCTTTTCTGATTTTTCGGCCACCCCGAAGTCTA
>A2-3-COI_ASV1473_245
GGAACAGGTTGAACAGTATATCCTCCATTAGCAAGTATTGCATTTCACTCAGGAGGAGCGGTTGATTGTGCAATTTTCGCTCTTCACGTTGCAGGAGCTTCTTCAATTCTTGGAGCAGTAAACTTTATTACAACTGTAATGAACATGCGAGCTCCGGGAATTAGTCTTCACCGAATGCCTCTATTCGTATGAAGTATTTTTGTAACTGTTGTACTTCTTTTATTAGCTGTACCTGTACTTGCAGGAGCAATTACAATGCTATTAACAGATCGAAACTTTAACACAACTTTCTTTGACCCAGCAGGGGGAGGAGATCCTGTACTTTACCAGCACCTTTTCTGATTCTTCGGCCACCCCGAGGTCTA
>A2-3-COI_ASV1509_239
GGTACTGGTTGAACTGTTTACCCTCCACTAGCAAGTATTGCATTCCACTCAGGAGGAGCAGTTGATTGTGCAATTTTCGCTCTTCACGTTGCAGGAGCTTCTTCAATTCTTGGAGCAGTAAACTTCATTACAACTGTAATGAACATGCGAGCTCCAGGAATTAGTCTTCACCGAATGCCTCTATTCGTATGAAGTATCTTTGTAACTGTTGTACTTCTTTTATTAGCTGTACCTGTACTTGCAGGAGCAATTACAATGCTATTAACAGATCGAAACTTTAACACAACTTTCTTTGACCCAGCAGGGGGAGGAGATCCTGTACTTTACCAGCACCTTTTCTGATTCTTCGGCCACCCCGAAGTCTA
>A2-3-COI_ASV1615_224
GGTACTGGTTGAACTGTTTACCCTCCACTAGCAAGTATTGCATTCCACTCAGGAGGAGCAGTTGATTGTGCAATTTTCGCTCTTCACGTTGCAGGAGCTTCTTCAATTCTTGGAGCAGTAAACTTCATTACAACTGTAATGAACATGCGAGCTCCAGGAATTAGTCTTCACCGAATGCCTCTATTCGTATGAAGTATCTTTGTAACTGTTGTACTTCTTTTATTAGCTGTACCTGTACTTGCAGGAGCAATTACAATGCTATTAACAGATCGAAATTTTAACACAACTTTCTTTGACCCAGCAGGGGGAGGAGATCCTGTACTTTACCAGCACCTTTTCTGATTCTTCGGCCACCCCGAGGTCTA
>A2-3-COI_ASV1640_220
GGTACTGGATGAACTGTTTACCCTCCATTAGCAAGTATTGCATTTCACTCAGGAGGAGCGGTTGATTGTGCAATTTTCGCTCTTCACGTTGCAGGAGCTTCTTCAATTCTTGGAGCAGTAAACTTTATTACAACTGTAATGAACATGCGAGCTCCGGGAATTAGTCTTCACCGAATGCCTCTATTCGTATGAAGTATTTTTGTAACTGTTGTACTTCTTTTATTAGCTGTACCTGTACTTGCAGGAGCAATTACAATGCTATTAACAGATCGAAACTTTAACACAACTTTCTTTGACCCAGCAGGGGGAGGAGATCCTGTACTTTACCAGCACCTTTTCTGATTCTTCGGCCACCCCGAGGTCTA
>A2-3-COI_ASV1740_206
GGAACAGGTTGAACAGTATATCCTCCATTAGCAAGTATTGCATTTCACTCAGGAGGAGCGGTTGATTGTGCAATTTTCGCTCTTCACGTTGCAGGAGCTTCTTCAATTCTTGGAGCAGTAAACTTTATTACAACTGTAATGAACATGCGAGCTCCGGGAATTAGTCTTCACCGAATGCCTCTATTCGTATGAAGTATTTTTGTAACTGTTGTACTTCTTTTATTAGCTGTACCTGTACTTGCAGGAGCAATTACAATGCTATTAACAGATCGAAACTTTAACACAACTTTCTTTGACCCAGCAGGGGGAGGAGATCCTGTACTTTACCAGCACCTTTTCTGATTCTTCGGCCACCCCGAAGTCTA
>A2-3-COI_ASV1882_187
GGTACTGGTTGAACTGTTTACCCTCCACTAGCAAGTATTGCATTCCACTCAGGAGGAGCAGTTGATTGTGCAATTTTCGCTCTTCACGTTGCAGGAGCTTCTTCAATTCTTGGAGCAGTAAACTTCATTACAACTGTAATGAACATGCGAGCTCCAGGAATTAGTCTTCACCGAATGCCTCTATTCGTATGAAGTATCTTTGTAACTGTTGTACTTCTTTTATTAGCTGTACCTGTACTTGCAGGAGCAATTACAATGCTATTAACAGATCGAAATTTTAACACAACTTTCTTTGACCCAGCAGGGGGAGGAGATCCTGTACTTTACCAGCACCTTTTCTGATTCTTCGGCCACCCCGAAGTCTA
>A2-3-COI_ASV1957_177
GGAACAGGATGAACTGTATATCCTCCATTAGCAAGTATTGCATTTCACTCAGGAGGAGCGGTTGATTGTGCAATTTTCGCTCTTCACGTTGCAGGAGCTTCTTCAATTCTTGGAGCAGTAAACTTTATTACAACTGTAATGAACATGCGAGCTCCGGGAATTAGTCTTCACCGAATGCCTCTATTCGTATGAAGTATTTTTGTAACTGTTGTACTTCTTTTATTAGCTGTACCTGTACTTGCAGGAGCAATTACAATGCTATTAACAGATCGAAACTTTAACACAACTTTCTTTGACCCAGCAGGGGGAGGAGATCCTGTACTTTACCAGCACCTTTTCTGATTCTTCGGCCACCCCGAGGTCTA
>A2-3-COI_ASV2040_168
GGTACTGGATGAACTGTTTACCCTCCATTAGCAAGTATTGCATTTCACTCAGGAGGAGCGGTTGATTGTGCAATTTTCGCTCTTCACGTTGCAGGAGCTTCTTCAATTCTTGGAGCAGTAAACTTTATTACAACTGTAATGAACATGCGAGCTCCGGGAATTAGTCTTCACCGAATGCCTCTATTCGTATGAAGTATTTTTGTAACTGTTGTACTTCTTTTATTAGCTGTACCTGTACTTGCAGGAGCAATTACAATGCTATTAACAGATCGAAACTTTAACACAACTTTCTTTGACCCAGCAGGGGGAGGAGATCCTGTACTTTACCAGCACCTTTTCTGATTCTTCGGCCACCCCGAAGTCTA
>A2-3-COI_ASV2099_163
GGTACAGGATGAACAGTATATCCTCCATTAGCAAGTATTGCATTTCACTCAGGAGGAGCGGTTGATTGTGCAATTTTCGCTCTTCACGTTGCAGGAGCTTCTTCAATTCTTGGAGCAGTAAACTTTATTACAACTGTAATGAACATGCGAGCTCCAGGAATTAGTCTTCACCGAATGCCTCTATTCGTATGAAGTATTTTTGTAACTGTTGTACTTCTTTTATTAGCTGTACCTGTACTTGCAGGAGCAATTACAATGCTATTAACAGATCGAAACTTTAACACAACTTTCTTTGACCCAGCAGGGGGAGGAGATCCTGTACTTTACCAGCACCTTTTCTGATTTTTCGGCCACCCCGAAGTCTA
>A2-3-COI_ASV2130_160
GGAACTGGTTGAACTGTTTACCCTCCATTAGCAAGTATTGCATTTCACTCAGGAGGAGCGGTTGATTGTGCAATTTTCGCTCTTCACGTTGCAGGAGCTTCTTCAATTCTTGGAGCAGTAAACTTTATTACAACTGTAATGAACATGCGAGCTCCGGGAATTAGTCTTCACCGAATGCCTCTATTCGTATGAAGTATTTTTGTAACTGTTGTACTTCTTTTATTAGCTGTACCTGTACTTGCAGGAGCAATTACAATGCTATTAACAGATCGAAACTTTAACACAACTTTCTTTGACCCAGCAGGGGGAGGAGATCCTGTACTTTACCAGCACCTTTTCTGATTCTTCGGCCACCCCGAGGTCTA
>A2-3-COI_ASV2137_159
GGTACTGGATGAACAGTTTACCCTCCATTAGCAAGTATTGCATTTCACTCAGGAGGAGCGGTTGATTGTGCAATTTTCGCTCTTCACGTTGCAGGAGCTTCTTCAATTCTTGGAGCAGTAAACTTTATTACAACTGTAATGAACATGCGAGCTCCGGGAATTAGTCTTCACCGAATGCCTCTATTCGTATGAAGTATTTTTGTAACTGTTGTACTTCTTTTATTAGCTGTACCTGTACTTGCAGGAGCAATTACAATGCTATTAACAGATCGAAACTTTAACACAACTTTCTTTGACCCAGCAGGGGGAGGAGATCCTGTACTTTACCAGCACCTTTTCTGATTCTTCGGCCACCCCGAGGTCTA
>A2-3-COI_ASV2355_141
GGAACAGGTTGAACTGTATACCCTCCACTAGCAAGTATTGCATTCCACTCAGGAGGAGCAGTTGATTGTGCAATTTTCGCTCTTCACGTTGCGGGAGCTTCTTCAATTCTTGGAGCAGTAAACTTCATTACAACTGTAATGAACATGCGAGCTCCAGGAATTAGTCTTCACCGAATGCCTCTATTCGTATGAAGTATCTTTGTAACTGTTGTACTTCTTTTATTAGCTGTACCTGTACTTGCAGGAGCAATTACAATGCTATTAACAGATCGAAACTTTAACACAACTTTCTTTGACCCAGCAGGGGGAGGAGATCCTGTACTTTACCAGCACCTTTTCTGATTCTTCGGCCACCCCGAGGTCTA
>A2-3-COI_ASV2357_141
GGAACTGGTTGAACTGTTTACCCTCCATTAGCAAGTATTGCATTTCACTCAGGAGGAGCGGTTGATTGTGCAATTTTCGCTCTTCACGTTGCAGGAGCTTCTTCAATTCTTGGAGCAGTAAACTTTATTACAACTGTAATGAACATGCGAGCTCCGGGAATTAGTCTTCACCGAATGCCTCTATTCGTATGAAGTATTTTTGTAACTGTTGTACTTCTTTTATTAGCTGTACCTGTACTTGCAGGAGCAATTACAATGCTATTAACAGATCGAAACTTTAACACAACTTTCTTTGACCCAGCAGGGGGAGGAGATCCTGTACTTTACCAGCACCTTTTCTGATTCTTCGGCCACCCCGAAGTCTA
>A2-3-COI_ASV2397_138
GGAACTGGATGAACTGTTTATCCTCCATTAGCAAGTATTGCATTTCACTCAGGAGGAGCGGTTGATTGTGCAATTTTCGCTCTTCACGTTGCAGGAGCTTCTTCAATTCTTGGAGCAGTAAACTTTATTACAACTGTAATGAACATGCGAGCTCCAGGAATTAGTCTTCACCGAATGCCTCTATTCGTATGAAGTATTTTTGTAACTGTTGTACTTCTTTTATTAGCTGTACCTGTACTTGCAGGAGCAATTACAATGCTATTAACAGATCGAAACTTTAACACAACTTTCTTTGACCCAGCAGGGGGAGGAGATCCTGTACTTTACCAGCACCTTTTCTGATTTTTCGGCCACCCCGAAGTCTA
>A2-3-COI_ASV2731_120
GGTACTGGATGAACAGTTTACCCTCCATTAGCAAGTATTGCATTTCACTCAGGAGGAGCGGTTGATTGTGCAATTTTCGCTCTTCACGTTGCAGGAGCTTCTTCAATTCTTGGAGCAGTAAACTTTATTACAACTGTAATGAACATGCGAGCTCCGGGAATTAGTCTTCACCGAATGCCTCTATTCGTATGAAGTATTTTTGTAACTGTTGTACTTCTTTTATTAGCTGTACCTGTACTTGCAGGAGCAATTACAATGCTATTAACAGATCGAAACTTTAACACAACTTTCTTTGACCCAGCAGGGGGAGGAGATCCTGTACTTTACCAGCACCTTTTCTGATTCTTCGGCCACCCCGAAGTCTA
>A2-3-COI_ASV2834_114
GGAACAGGTTGAACTGTATACCCTCCACTAGCAAGTATTGCATTCCACTCAGGAGGAGCAGTTGATTGTGCAATTTTCGCTCTTCACGTTGCGGGAGCTTCTTCAATTCTTGGAGCAGTAAACTTCATTACAACTGTAATGAACATGCGAGCTCCAGGAATTAGTCTTCACCGAATGCCTCTATTCGTATGAAGTATCTTTGTAACTGTTGTACTTCTTTTATTAGCTGTACCTGTACTTGCAGGAGCAATTACAATGCTATTAACAGATCGAAACTTTAACACAACTTTCTTTGACCCAGCAGGGGGAGGAGATCCTGTACTTTACCAGCACCTTTTCTGATTCTTCGGCCACCCCGAAGTCTA
>A2-3-COI_ASV3394_97
GGAACTGGATGAACAGTATATCCTCCACTAGCAAGTATTGCATTCCACTCAGGAGGAGCAGTTGATTGTGCAATTTTCGCTCTTCACGTTGCAGGAGCTTCTTCAATTCTTGGAGCAGTAAACTTCATTACAACTGTAATGAACATGCGAGCTCCAGGAATTAGTCTTCACCGAATGCCTCTATTCGTATGAAGTATCTTTGTAACTGTTGTACTTCTTTTATTAGCTGTACCTGTACTTGCAGGAGCAATTACAATGCTATTAACAGATCGAAATTTTAACACAACTTTCTTTGACCCAGCAGGGGGAGGAGATCCTGTACTTTACCAGCACCTTTTCTGATTCTTCGGCCACCCCGAGGTCTA
>A2-3-COI_ASV3775_88
GGTACTGGTTGAACTGTTTACCCTCCACTAGCAAGTATTGCATTCCACTCAGGAGGAGCAGTTGATTGTGCAATTTTCGCTCTTCACGTTGCAGGAGCTTCTTCAATTCTTGGAGCAGTAAACTTCATTACAACTGTAATGAACATGCGAGCTCCAGGAATTAGTCTTCACCGAATGCCTCTATTCGTATGAAGTATCTTTGTAACTGTTGTACTTCTTTTATTAGCTGTACCTGTACTTGCAGGAGCAATTACAATGCTATTAACAGATCGAAATTTTAACACAACTTTCTTTGACCCAGCAGGGGGAGGAGATCCTGTACTTTACCAGCACCTTTTCTGATTCTTCGGACACCCCGAGGTCTA
>A2-3-COI_ASV3932_85
GGTACTGGATGAACTGTTTACCCACCTCTTGCTAGCATTCAGTTCCACTCTGGTGGTGCTGTAGATTGTGCAATTTTTGCTCTTCACGTAGCAGGAGCTTCTTCTATTCTTGGAGCTATTAACTTCATTACTACTGTAATGAACATGCGAGCTCCAGGTATTAGCCTTCACCGAATGCCTCTATTTGTATGAAGTATCCTTGTAACTGTAGTTTTACTTCTTTTAGCGGTACCTGTTCTTGCTGGTGCAATTACTATGCTACTAACTGACCGAAACTTTAACACTACTTTCTTTGACCCTGCTGGGGGAGGAGATCCAGTGTTATACCAACACTTATTCTGATTCTTCGGCCACCCCGAGGTCTA
>A2-3-COI_ASV4037_83
GGAACTGGTTGAACTGTATACCCACCTCTTGCTAGCATTCAGTTCCACTCTGGTGGTGCTGTAGATTGTGCAATTTTTGCTCTTCACGTAGCAGGAGCTTCTTCTATTCTTGGAGCTATTAACTTCATTACTACTGTAATGAACATGCGAGCTCCAGGTATTAGCCTTCACCGAATGCCTCTATTTGTATGAAGTATCCTTGTAACTGTAGTTTTACTTCTTTTAGCGGTACCTGTTCTTGCTGGTGCAATTACTATGCTACTAACTGACCGAAACTTTAACACTACTTTCTTTGACCCTGCTGGGGGAGGAGATCCAGTGTTATACCAACACTTATTCTGATTCTTCGGCCACCCCGAGGTCTA
>A2-3-COI_ASV7527_49
GGAACTGGATGAACAGTATATCCTCCACTAGCAAGTATTGCATTCCACTCAGGAGGAGCAGTTGATTGTGCAATTTTCGCTCTTCACGTTGCAGGAGCTTCTTCAATTCTTGGAGCAGTAAACTTCATTACAACTGTAATGAACATGCGAGCTCCAGGAATTAGTCTTCACCGAATGCCTCTATTCGTATGAAGTATCTTTGTAACTGTTGTACTTCTTTTATTAGCTGTACCTGTACTTGCAGGAGCAATTACAATGCTATTAACAGATCGAAATTTTAACACAACTTTCTTTGACCCAGCAGGGGGAGGAGATCCTGTACTTTACCAGCACCTTTTCTGATTCTTCGGACACCCCGAGGTCTA
>A2-3-COI_ASV7826_47
GGTACTGGTTGAACTGTTTACCCTCCACTAGCAAGTATTGCATTCCACTCAGGAGGAGCAGTTGATTGTGCAATTTTCGCTCTTCACGTTGCAGGAGCTTCTTCAATTCTTGGAGCAGTAAACTTCATTACAACTGTAATGAACATGCGAGCTCCAGGAATTAGTCTTCACCGAATGCCTCTATTCGTATGAAGTATCTTTGTAACTGTTGTACTTCTTTTATTAGCTGTACCTGTACTTGCAGGAGCAATTACAATGCTATTAACAGATCGAAATTTTAACACAACTTTCTTTGACCCAGCAGGGGGAGGAGATCCTGTACTTTACCAGCACCTTTTCTGATTCTTCGGACACCCCGAAGTCTA
>A2-3-COI_ASV7836_47
GGAACTGGTTGAACTGTTTATCCTCCACTAGCAAGTATTGCATTCCACTCAGGAGGAGCAGTTGATTGTGCAATTTTCGCTCTTCACGTTGCAGGAGCTTCTTCAATTCTTGGAGCAGTAAACTTCATTACAACTGTAATGAACATGCGAGCTCCAGGAATTAGTCTTCACCGAATGCCTCTATTCGTATGAAGTATCTTTGTAACTGTTGTACTTCTTTTATTAGCTGTACCTGTACTTGCAGGAGCAATTACAATGCTATTAACAGATCGAAATTTTAACACAACTTTCTTTGACCCAGCAGGGGGAGGAGATCCTGTACTTTACCAGCACCTTTTCTGATTCTTCGGACACCCCGAGGTCTA
>A2-3-COI_ASV8521_43
GGTACAGGTTGAACAGTTTATCCTCCACTAGCAAGTATTGCATTCCACTCAGGAGGAGCAGTTGATTGTGCAATTTTCGCTCTTCACGTTGCAGGAGCTTCTTCAATTCTTGGAGCAGTAAACTTCATTACAACTGTAATGAACATGCGAGCTCCAGGAATTAGTCTTCACCGAATGCCTCTATTCGTATGAAGTATCTTTGTAACTGTTGTACTTCTTTTATTAGCTGTACCTGTACTTGCAGGAGCAATTACAATGCTATTAACAGATCGAAATTTTAACACAACTTTCTTTGACCCAGCAGGGGGAGGAGATCCTGTACTTTACCAGCACCTTTTCTGATTCTTCGGACACCCCGAGGTCTA
>A2-3-COI_ASV9734_36
GGAACAGGTTGAACTGTATATCCTCCACTAGCAAGTATTGCATTCCACTCAGGAGGAGCAGTTGATTGTGCAATTTTCGCTCTTCACGTTGCAGGAGCTTCTTCAATTCTTGGAGCAGTAAACTTCATTACAACTGTAATGAACATGCGAGCTCCAGGAATTAGTCTTCACCGAATGCCTCTATTCGTATGAAGTATCTTTGTAACTGTTGTACTTCTTTTATTAGCTGTACCTGTACTTGCAGGAGCAATTACAATGCTATTAACGGATCGAAACTTTAACACAACTTTCTTTGACCCAGCAGGGGGAGGAGATCCTGTACTTTACCAGCACCTTTTCTGATTCTTCGGCCACCCCGAGGTCTA
>A2-3-COI_ASV9925_35
GGTACAGGTTGAACAGTTTATCCTCCACTAGCAAGTATTGCATTCCACTCAGGAGGAGCAGTTGATTGTGCAATTTTCGCTCTTCACGTTGCAGGAGCTTCTTCAATTCTTGGAGCAGTAAACTTCATTACAACTGTAATGAACATGCGAGCTCCAGGAATTAGTCTTCACCGAATGCCTCTATTCGTATGAAGTATCTTTGTAACTGTTGTACTTCTTTTATTAGCTGTACCTGTACTTGCAGGAGCAATTACAATGCTATTAACAGATCGAAATTTTAACACAACTTTCTTTGACCCAGCAGGGGGAGGAGATCCTGTACTTTACCAGCACCTTTTCTGATTCTTCGGACACCCCGAAGTCTA
>A2-3-COI_ASV10130_34
GGTACTGGATGAACAGTATACCCTCCATTAGCAAGTATTGCATTTCACTCAGGAGGAGCGGTTGATTGTGCAATTTTCGCTCTTCACGTTGCAGGAGCTTCTTCAATTCTTGGAGCAGTAAACTTTATTACAACTGTAATGAACATGCGAGCTCCGGGAATTAGTCTTCACCGAATGCCTCTATTCGTATGAAGTATTTTTGTAACTGTTGTACTTCTTTTATTAGCTGTACCTGTACTTGCAGGAGCAATTACAATGCTATTAACAGATCGAAACTTTAACACAACTTTCTTTGACCCAGCAGGGGGAGGAGATCCTGTACTTTACCAGCACCTTTTCTGATTCTTCGGCCACCCCGAGGTCTA
>A2-3-COI_ASV11075_29
GGTACTGGTTGAACAGTATATCCTCCATTAGCAAGTATTGCATTTCACTCAGGAGGAGCGGTTGATTGTGCAATTTTCGCTCTTCACGTTGCAGGAGCTTCTTCAATTCTTGGAGCAGTAAACTTTATTACAACTGTAATGAACATGCGAGCTCCAGGAATTAGTCTTCACCGAATGCCTCTATTCGTATGAAGTATTTTTGTAACTGTTGTACTTCTTTTATTAGCTGTACCTGTACTTGCAGGAGCAATTACAATGCTATTAACAGATCGAAACTTTAACACAACTTTCTTTGACCCAGCAGGGGGAGGAGATCCTGTACTTTACCAGCACCTTTTCTGATTCTTCGGCCACCCCGAGGTCTA
>A2-3-COI_ASV11823_25
GGAACAGGTTGAACTGTATATCCTCCATTAGCAAGTATTGCATTTCACTCAGGAGGAGCGGTTGATTGTGCAATTTTCGCTCTTCACGTTGCAGGAGCTTCTTCAATTCTTGGAGCAGTAAACTTTATTACAACTGTAATGAACATGCGAGCTCCAGGAATTAGTCTTCACCGAATGCCTCTATTCGTATGAAGTATTTTTGTAACTGTTGTACTTCTTTTATTAGCTGTACCTGTACTTGCAGGAGCAATTACAATGCTATTAACAGATCGAAACTTTAACACAACTTTCTTTGACCCAGCAGGGGGAGGAGATCCTGTACTTTACCAGCACCTTTTCTGATTCTTCGGCCACCCTGAGGTCTA
>A2-3-COI_ASV12236_23
GGAACTGGTTGAACTGTTTATCCTCCATTAGCAAGTATTGCATTTCACTCAGGAGGAGCGGTTGATTGTGCAATTTTCGCTCTTCACGTTGCAGGAGCTTCTTCAATTCTTGGAGCAGTAAACTTTATTACAACTGTAATGAACATGCGAGCTCCAGGAATTAGTCTTCACCGAATGCCTCTATTCGTATGAAGTATTTTTGTAACTGTTGTACTTCTTTTATTAGCTGTACCTGTACTTGCAGGAGCAATTACAATGCTATTAACAGATCGAAACTTTAACACAACTTTCTTTGACCCAGCAGGGGGAGGAGATCCTGTACTTTACCAGCACCTTTTCTGATTCTTCGGCCACCCTGAGGTCTA
>A3-1-COI_ASV475_656
GGTACTGGTTGAACTGTTTACCCTCCATTAGCAAGTATTGCATTTCACTCAGGAGGAGCGGTTGATTGTGCAATTTTCGCTCTTCACGTTGCAGGAGCTTCTTCAATTCTTGGAGCAGTAAACTTTATTACAACTGTAATGAACATGCGAGCTCCGGGAATTAGTCTTCACCGAATGCCTCTATTCGTATGAAGTATTTTTGTAACTGTTGTACTTCTTTTATTAGCTGTACCTGTACTTGCAGGAGCAATTACAATGCTATTAACAGATCGAAACTTTAACACAACTTTCTTTGACCCAGCAGGGGGAGGAGATCCTGTACTTTACCAGCACCTTTTCTGATTCTTCGGCCACCCCGAGGTCTA
>A3-1-COI_ASV524_608
GGTACTGGTTGAACTGTTTACCCTCCATTAGCAAGCATTGCATTTCACTCAGGAGGAGCAGTTGATTGTGCAATTTTCGCTCTTCACGTTGCAGGAGCTTCTTCAATTCTTGGAGCGGTAAACTTTATTACAACTGTAATGAACATGCGAGCTCCAGGAATTAGCCTTCACCGAATGCCTCTATTCGTATGAAGTGTTTTTGTAACTGTTGTACTTCTTTTATTAGCTGTACCTGTACTTGCAGGGGCAATTACAATGCTATTAACAGATCGAAACTTTAACACAACTTTCTTTGACCCAGCAGGGGGAGGAGATCCTGTACTTTACCAGCACCTTTTCTGATTCTTCGGCCACCCCGAGGTCTA
>A3-1-COI_ASV535_595
GGTACTGGTTGAACTGTATATCCTCCATTAGCAAGTATTGCATTTCACTCAGGAGGAGCGGTTGATTGTGCAATTTTCGCTCTTCACGTTGCAGGAGCTTCTTCAATTCTTGGAGCAGTAAACTTTATTACAACTGTAATGAACATGCGAGCTCCGGGAATTAGTCTTCACCGAATGCCTCTATTCGTATGAAGTATTTTTGTAACTGTTGTACTTCTTTTATTAGCTGTACCTGTACTTGCAGGAGCAATTACAATGCTATTAACAGATCGAAACTTTAACACAACTTTCTTTGACCCAGCAGGGGGAGGAGATCCTGTACTTTACCAGCACCTTTTCTGATTCTTCGGCCACCCCGAGGTCTA
>A3-1-COI_ASV553_583
GGTACTGGTTGAACTGTTTACCCTCCATTAGCAAGCATTGCATTTCACTCAGGAGGAGCAGTTGATTGTGCAATTTTCGCTCTTCACGTTGCAGGAGCTTCTTCAATTCTTGGAGCGGTAAACTTTATTACAACTGTAATGAACATGCGAGCTCCAGGAATTAGCCTTCACCGAATGCCTCTATTCGTATGAAGTGTTTTTGTAACTGTTGTACTTCTTTTATTAGCTGTACCTGTACTTGCAGGGGCAATTACAATGCTATTAACAGATCGAAACTTTAACACAACTTTCTTTGACCCAGCAGGGGGAGGAGATCCTGTACTTTACCAGCACCTTTTCTGATTCTTCGGCCACCCCGAAGTCTA
>A3-1-COI_ASV631_523
GGTACTGGTTGAACTGTTTACCCTCCATTAGCAAGTATTGCATTTCACTCAGGAGGAGCGGTTGATTGTGCAATTTTCGCTCTTCACGTTGCAGGAGCTTCTTCAATTCTTGGAGCAGTAAACTTTATTACAACTGTAATGAACATGCGAGCTCCGGGAATTAGTCTTCACCGAATGCCTCTATTCGTATGAAGTATTTTTGTAACTGTTGTACTTCTTTTATTAGCTGTACCTGTACTTGCAGGAGCAATTACAATGCTATTAACAGATCGAAACTTTAACACAACTTTCTTTGACCCAGCAGGGGGAGGAGATCCTGTACTTTACCAGCACCTTTTCTGATTCTTCGGCCACCCCGAAGTCTA
>A3-1-COI_ASV668_501
GGAACTGGATGAACAGTATATCCTCCATTAGCAAGTATTGCATTTCACTCAGGAGGAGCGGTTGATTGTGCAATTTTCGCTCTTCACGTTGCAGGAGCTTCTTCAATTCTTGGAGCAGTAAACTTTATTACAACTGTAATGAACATGCGAGCTCCGGGAATTAGTCTTCACCGAATGCCTCTATTCGTATGAAGTATTTTTGTAACTGTTGTACTTCTTTTATTAGCTGTACCTGTACTTGCAGGAGCAATTACAATGCTATTAACAGATCGAAACTTTAACACAACTTTCTTTGACCCAGCAGGGGGAGGAGATCCTGTACTTTACCAGCACCTTTTCTGATTCTTCGGCCACCCCGAGGTCTA
>A3-1-COI_ASV674_499
GGTACTGGTTGAACTGTTTATCCTCCATTAGCAAGTATTGCATTTCACTCAGGAGGAGCGGTTGATTGTGCAATTTTCGCTCTTCACGTTGCAGGAGCTTCTTCAATTCTTGGAGCAGTAAACTTTATTACAACTGTAATGAACATGCGAGCTCCGGGAATTAGTCTTCACCGAATGCCTCTATTCGTATGAAGTATTTTTGTAACTGTTGTACTTCTTTTATTAGCTGTACCTGTACTTGCAGGAGCAATTACAATGCTATTAACAGATCGAAACTTTAACACAACTTTCTTTGACCCAGCAGGGGGAGGAGATCCTGTACTTTACCAGCACCTTTTCTGATTCTTCGGCCACCCCGAAGTCTA
>A3-1-COI_ASV730_473
GGTACTGGATGAACAGTTTATCCTCCATTAGCAAGCATTGCATTTCACTCAGGAGGAGCAGTTGATTGTGCAATTTTCGCTCTTCACGTTGCAGGAGCTTCTTCAATTCTTGGAGCGGTAAACTTTATTACAACTGTAATGAACATGCGAGCTCCAGGAATTAGCCTTCACCGAATGCCTCTATTCGTATGAAGTGTTTTTGTAACTGTTGTACTTCTTTTATTAGCTGTACCTGTACTTGCAGGGGCAATTACAATGCTATTAACAGATCGAAACTTTAACACAACTTTCTTTGACCCAGCAGGGGGAGGAGATCCTGTACTTTACCAGCACCTTTTCTGATTCTTCGGCCACCCCGAGGTCTA
>A3-1-COI_ASV743_466
GGTACTGGATGAACTGTATATCCTCCATTAGCAAGTATTGCATTTCACTCAGGAGGAGCGGTTGATTGTGCAATTTTCGCTCTTCACGTTGCAGGAGCTTCTTCAATTCTTGGAGCAGTAAACTTTATTACAACTGTAATGAACATGCGAGCTCCGGGAATTAGTCTTCACCGAATGCCTCTATTCGTATGAAGTATTTTTGTAACTGTTGTACTTCTTTTATTAGCTGTACCTGTACTTGCAGGAGCAATTACAATGCTATTAACAGATCGAAACTTTAACACAACTTTCTTTGACCCAGCAGGGGGAGGAGATCCTGTACTTTACCAGCACCTTTTCTGATTCTTCGGCCACCCCGAGGTCTA
>A3-1-COI_ASV790_444
GGTACTGGTTGAACTGTTTACCCTCCATTAGCAAGTATTGCATTCCACTCAGGAGGAGCAGTTGATTGTGCAATTTTCGCTCTTCACGTTGCAGGAGCTTCTTCAATTCTTGGAGCAGTAAACTTCATTACAACTGTAATGAACATGCGAGCTCCAGGAATTAGTCTTCACCGAATGCCTCTATTCGTATGAAGTATCTTTGTAACTGTTGTACTTCTTTTATTAGCTGTACCTGTACTTGCAGGAGCAATTACAATGCTATTAACAGATCGAAACTTTAACACAACTTTCTTTGACCCAGCAGGGGGAGGAGATCCTGTACTTTACCAGCACCTTTTCTGATTCTTCGGCCACCCCGAGGTCTA
>A3-1-COI_ASV810_435
GGTACAGGTTGAACAGTTTATCCTCCATTAGCAAGTATTGCATTTCACTCAGGAGGAGCGGTTGATTGTGCAATTTTCGCTCTTCACGTTGCAGGAGCTTCTTCAATTCTTGGAGCAGTAAACTTTATTACAACTGTAATGAACATGCGAGCTCCGGGAATTAGTCTTCACCGAATGCCTCTATTCGTATGAAGTATTTTTGTAACTGTTGTACTTCTTTTATTAGCTGTACCTGTACTTGCAGGAGCAATTACAATGCTATTAACAGATCGAAACTTTAACACAACTTTCTTTGACCCAGCAGGGGGAGGAGATCCTGTACTTTACCAGCACCTTTTCTGATTCTTCGGCCACCCCGAGGTCTA
>A3-1-COI_ASV813_433
GGAACAGGTTGAACAGTTTATCCTCCATTAGCAAGCATTGCATTTCACTCAGGAGGAGCAGTTGATTGTGCAATTTTCGCTCTTCACGTTGCAGGAGCTTCTTCAATTCTTGGAGCGGTAAACTTTATTACAACTGTAATGAACATGCGAGCTCCAGGAATTAGCCTTCACCGAATGCCTCTATTCGTATGAAGTGTTTTTGTAACTGTTGTACTTCTTTTATTAGCTGTACCTGTACTTGCAGGGGCAATTACAATGCTATTAACAGATCGAAACTTTAACACAACTTTCTTTGACCCAGCAGGGGGAGGAGATCCTGTACTTTACCAGCACCTTTTCTGATTCTTCGGCCACCCCGAGGTCTA
>A3-1-COI_ASV830_427
GGTACTGGATGAACAGTTTATCCTCCATTAGCAAGTATTGCATTTCACTCAGGAGGAGCGGTTGATTGTGCAATTTTCGCTCTTCACGTTGCAGGAGCTTCTTCAATTCTTGGAGCAGTAAACTTTATTACAACTGTAATGAACATGCGAGCTCCGGGAATTAGTCTTCACCGAATGCCTCTATTCGTATGAAGTATTTTTGTAACTGTTGTACTTCTTTTATTAGCTGTACCTGTACTTGCAGGAGCAATTACAATGCTATTAACAGATCGAAACTTTAACACAACTTTCTTTGACCCAGCAGGGGGAGGAGATCCTGTACTTTACCAGCACCTTTTCTGATTCTTCGGCCACCCCGAGGTCTA
>A3-1-COI_ASV834_425
GGTACTGGATGAACTGTTTATCCTCCATTAGCAAGCATTGCATTTCACTCAGGAGGAGCAGTTGATTGTGCAATTTTCGCTCTTCACGTTGCAGGAGCTTCTTCAATTCTTGGAGCGGTAAACTTTATTACAACTGTAATGAACATGCGAGCTCCAGGAATTAGCCTTCACCGAATGCCTCTATTCGTATGAAGTGTTTTTGTAACTGTTGTACTTCTTTTATTAGCTGTACCTGTACTTGCAGGGGCAATTACAATGCTATTAACAGATCGAAACTTTAACACAACTTTCTTTGACCCAGCAGGGGGAGGAGATCCTGTACTTTACCAGCACCTTTTCTGATTCTTCGGCCACCCCGAAGTCTA
>A3-1-COI_ASV852_416
GGAACAGGTTGAACAGTTTATCCTCCATTAGCAAGTATTGCATTTCACTCAGGAGGAGCGGTTGATTGTGCAATTTTCGCTCTTCACGTTGCAGGAGCTTCTTCAATTCTTGGAGCAGTAAACTTTATTACAACTGTAATGAACATGCGAGCTCCGGGAATTAGTCTTCACCGAATGCCTCTATTCGTATGAAGTATTTTTGTAACTGTTGTACTTCTTTTATTAGCTGTACCTGTACTTGCAGGAGCAATTACAATGCTATTAACAGATCGAAACTTTAACACAACTTTCTTTGACCCAGCAGGGGGAGGAGATCCTGTACTTTACCAGCACCTTTTCTGATTCTTCGGCCACCCCGAGGTCTA
>A3-1-COI_ASV918_392
GGTACTGGATGAACAGTTTATCCTCCATTAGCAAGCATTGCATTTCACTCAGGAGGAGCAGTTGATTGTGCAATTTTCGCTCTTCACGTTGCAGGAGCTTCTTCAATTCTTGGAGCGGTAAACTTTATTACAACTGTAATGAACATGCGAGCTCCAGGAATTAGCCTTCACCGAATGCCTCTATTCGTATGAAGTGTTTTTGTAACTGTTGTACTTCTTTTATTAGCTGTACCTGTACTTGCAGGGGCAATTACAATGCTATTAACAGATCGAAACTTTAACACAACTTTCTTTGACCCAGCAGGGGGAGGAGATCCTGTACTTTACCAGCACCTTTTCTGATTCTTCGGCCACCCCGAAGTCTA
>A3-1-COI_ASV1056_347
GGAACAGGTTGAACTGTATATCCTCCATTAGCAAGTATTGCATTTCACTCAGGAGGAGCGGTTGATTGTGCAATTTTCGCTCTTCACGTTGCAGGAGCTTCTTCAATTCTTGGAGCAGTAAACTTTATTACAACTGTAATGAACATGCGAGCTCCGGGAATTAGTCTTCACCGAATGCCTCTATTCGTATGAAGTATTTTTGTAACTGTTGTACTTCTTTTATTAGCTGTACCTGTACTTGCAGGAGCAATTACAATGCTATTAACAGATCGAAACTTTAACACAACTTTCTTTGACCCAGCAGGGGGAGGAGATCCTGTACTTTACCAGCACCTTTTCTGATTCTTCGGCCACCCCGAGGTCTA
>A3-1-COI_ASV1112_329
GGTACAGGTTGAACAGTATATCCTCCATTAGCAAGTATTGCATTTCACTCAGGAGGAGCGGTTGATTGTGCAATTTTCGCTCTTCACGTTGCAGGAGCTTCTTCAATTCTTGGAGCAGTAAACTTTATTACAACTGTAATGAACATGCGAGCTCCGGGAATTAGTCTTCACCGAATGCCTCTATTCGTATGAAGTATTTTTGTAACTGTTGTACTTCTTTTATTAGCTGTACCTGTACTTGCAGGAGCAATTACAATGCTATTAACAGATCGAAACTTTAACACAACTTTCTTTGACCCAGCAGGGGGAGGAGATCCTGTACTTTACCAGCACCTTTTCTGATTCTTCGGCCACCCCGAGGTCTA
>A3-1-COI_ASV1166_314
GGTACTGGATGAACTGTATATCCTCCATTAGCAAGTATTGCATTTCACTCAGGAGGAGCGGTTGATTGTGCAATTTTCGCTCTTCACGTTGCAGGAGCTTCTTCAATTCTTGGAGCAGTAAACTTTATTACAACTGTAATGAACATGCGAGCTCCGGGAATTAGTCTTCACCGAATGCCTCTATTCGTATGAAGTATTTTTGTAACTGTTGTACTTCTTTTATTAGCTGTACCTGTACTTGCAGGAGCAATTACAATGCTATTAACAGATCGAAACTTTAACACAACTTTCTTTGACCCAGCAGGGGGAGGAGATCCTGTACTTTACCAGCACCTTTTCTGATTCTTCGGCCACCCCGAAGTCTA
>A3-1-COI_ASV1243_294
GGTACAGGTTGAACTGTTTATCCTCCATTAGCAAGTATTGCATTTCACTCAGGAGGAGCGGTTGATTGTGCAATTTTCGCTCTTCACGTTGCAGGAGCTTCTTCAATTCTTGGAGCAGTAAACTTTATTACAACTGTAATGAACATGCGAGCTCCGGGAATTAGTCTTCACCGAATGCCTCTATTCGTATGAAGTATTTTTGTAACTGTTGTACTTCTTTTATTAGCTGTACCTGTACTTGCAGGAGCAATTACAATGCTATTAACAGATCGAAACTTTAACACAACTTTCTTTGACCCAGCAGGGGGAGGAGATCCTGTACTTTACCAGCACCTTTTCTGATTCTTCGGCCACCCCGAAGTCTA
>A3-1-COI_ASV1273_288
GGTACAGGTTGAACAGTTTATCCTCCATTAGCAAGTATTGCATTTCACTCAGGAGGAGCGGTTGATTGTGCAATTTTCGCTCTTCACGTTGCAGGAGCTTCTTCAATTCTTGGAGCAGTAAACTTTATTACAACTGTAATGAACATGCGAGCTCCGGGAATTAGTCTTCACCGAATGCCTCTATTCGTATGAAGTATTTTTGTAACTGTTGTACTTCTTTTATTAGCTGTACCTGTACTTGCAGGAGCAATTACAATGCTATTAACAGATCGAAACTTTAACACAACTTTCTTTGACCCAGCAGGGGGAGGAGATCCTGTACTTTACCAGCACCTTTTCTGATTCTTCGGCCACCCCGAAGTCTA
>A3-1-COI_ASV1328_274
GGAACTGGTTGAACTGTATATCCTCCATTAGCAAGTATTGCATTTCACTCAGGAGGAGCGGTTGATTGTGCAATTTTCGCTCTTCACGTTGCAGGAGCTTCTTCAATTCTTGGAGCAGTAAACTTTATTACAACTGTAATGAACATGCGAGCTCCGGGAATTAGTCTTCACCGAATGCCTCTATTCGTATGAAGTATTTTTGTAACTGTTGTACTTCTTTTATTAGCTGTACCTGTACTTGCAGGAGCAATTACAATGCTATTAACAGATCGAAACTTTAACACAACTTTCTTTGACCCAGCAGGGGGAGGAGATCCTGTACTTTACCAGCACCTTTTCTGATTCTTCGGCCACCCCGAAGTCTA
>A3-1-COI_ASV1357_268
GGAACTGGATGAACTGTTTACCCTCCATTAGCAAGTATTGCATTTCACTCAGGAGGAGCGGTTGATTGTGCAATTTTCGCTCTTCACGTTGCAGGAGCTTCTTCAATTCTTGGAGCAGTAAACTTTATTACAACTGTAATGAACATGCGAGCTCCGGGAATTAGTCTTCACCGAATGCCTCTATTCGTATGAAGTATTTTTGTAACTGTTGTACTTCTTTTATTAGCTGTACCTGTACTTGCAGGAGCAATTACAATGCTATTAACAGATCGAAACTTTAACACAACTTTCTTTGACCCAGCAGGGGGAGGAGATCCTGTACTTTACCAGCACCTTTTCTGATTCTTCGGCCACCCCGAGGTCTA
>A3-1-COI_ASV1473_245
GGAACAGGTTGAACAGTATATCCTCCATTAGCAAGTATTGCATTTCACTCAGGAGGAGCGGTTGATTGTGCAATTTTCGCTCTTCACGTTGCAGGAGCTTCTTCAATTCTTGGAGCAGTAAACTTTATTACAACTGTAATGAACATGCGAGCTCCGGGAATTAGTCTTCACCGAATGCCTCTATTCGTATGAAGTATTTTTGTAACTGTTGTACTTCTTTTATTAGCTGTACCTGTACTTGCAGGAGCAATTACAATGCTATTAACAGATCGAAACTTTAACACAACTTTCTTTGACCCAGCAGGGGGAGGAGATCCTGTACTTTACCAGCACCTTTTCTGATTCTTCGGCCACCCCGAGGTCTA
>A3-1-COI_ASV1474_245
GGAACTGGTTGAACTGTATATCCTCCATTAGCAAGCATTGCATTTCACTCAGGAGGAGCAGTTGATTGTGCAATTTTCGCTCTTCACGTTGCAGGAGCTTCTTCAATTCTTGGAGCGGTAAACTTTATTACAACTGTAATGAACATGCGAGCTCCAGGAATTAGCCTTCACCGAATGCCTCTATTCGTATGAAGTGTTTTTGTAACTGTTGTACTTCTTTTATTAGCTGTACCTGTACTTGCAGGGGCAATTACAATGCTATTAACAGATCGAAACTTTAACACAACTTTCTTTGACCCAGCAGGGGGAGGAGATCCTGTACTTTACCAGCACCTTTTCTGATTCTTCGGCCACCCCGAAGTCTA
>A3-1-COI_ASV1491_242
GGAACAGGATGAACAGTATATCCTCCATTAGCAAGTATTGCATTTCACTCAGGAGGAGCGGTTGATTGTGCAATTTTCGCTCTTCACGTTGCAGGAGCTTCTTCAATTCTTGGAGCAGTAAACTTTATTACAACTGTAATGAACATGCGAGCTCCGGGAATTAGTCTTCACCGAATGCCTCTATTCGTATGAAGTATTTTTGTAACTGTTGTACTTCTTTTATTAGCTGTACCTGTACTTGCAGGAGCAATTACAATGCTATTAACAGATCGAAACTTTAACACAACTTTCTTTGACCCAGCAGGGGGAGGAGATCCTGTACTTTACCAGCACCTTTTCTGATTCTTCGGCCACCCCGAGGTCTA
>A3-1-COI_ASV1640_220
GGTACTGGATGAACTGTTTACCCTCCATTAGCAAGTATTGCATTTCACTCAGGAGGAGCGGTTGATTGTGCAATTTTCGCTCTTCACGTTGCAGGAGCTTCTTCAATTCTTGGAGCAGTAAACTTTATTACAACTGTAATGAACATGCGAGCTCCGGGAATTAGTCTTCACCGAATGCCTCTATTCGTATGAAGTATTTTTGTAACTGTTGTACTTCTTTTATTAGCTGTACCTGTACTTGCAGGAGCAATTACAATGCTATTAACAGATCGAAACTTTAACACAACTTTCTTTGACCCAGCAGGGGGAGGAGATCCTGTACTTTACCAGCACCTTTTCTGATTCTTCGGCCACCCCGAGGTCTA
>A3-1-COI_ASV1740_206
GGAACAGGTTGAACAGTATATCCTCCATTAGCAAGTATTGCATTTCACTCAGGAGGAGCGGTTGATTGTGCAATTTTCGCTCTTCACGTTGCAGGAGCTTCTTCAATTCTTGGAGCAGTAAACTTTATTACAACTGTAATGAACATGCGAGCTCCGGGAATTAGTCTTCACCGAATGCCTCTATTCGTATGAAGTATTTTTGTAACTGTTGTACTTCTTTTATTAGCTGTACCTGTACTTGCAGGAGCAATTACAATGCTATTAACAGATCGAAACTTTAACACAACTTTCTTTGACCCAGCAGGGGGAGGAGATCCTGTACTTTACCAGCACCTTTTCTGATTCTTCGGCCACCCCGAAGTCTA
>A3-1-COI_ASV1832_194
GGAACAGGATGAACAGTATATCCTCCATTAGCAAGTATTGCATTTCACTCAGGAGGAGCGGTTGATTGTGCAATTTTCGCTCTTCACGTTGCAGGAGCTTCTTCAATTCTTGGAGCAGTAAACTTTATTACAACTGTAATGAACATGCGAGCTCCGGGAATTAGTCTTCACCGAATGCCTCTATTCGTATGAAGTATTTTTGTAACTGTTGTACTTCTTTTATTAGCTGTACCTGTACTTGCAGGAGCAATTACAATGCTATTAACAGATCGAAACTTTAACACAACTTTCTTTGACCCAGCAGGGGGAGGAGATCCTGTACTTTACCAGCACCTTTTCTGATTCTTCGGCCACCCCGAAGTCTA
>A3-1-COI_ASV1872_188
GGTACAGGTTGAACAGTATATCCTCCATTAGCAAGTATTGCATTCCACTCAGGAGGAGCAGTTGATTGTGCAATTTTCGCTCTTCACGTTGCAGGAGCTTCTTCAATTCTTGGAGCAGTAAACTTCATTACAACTGTAATGAACATGCGAGCTCCAGGAATTAGTCTTCACCGAATGCCTCTATTCGTATGAAGTATCTTTGTAACTGTTGTACTTCTTTTATTAGCTGTACCTGTACTTGCAGGAGCAATTACAATGCTATTAACAGATCGAAACTTTAACACAACTTTCTTTGACCCAGCAGGGGGAGGAGATCCTGTACTTTACCAGCACCTTTTCTGATTCTTCGGCCACCCCGAGGTCTA
>A3-1-COI_ASV1957_177
GGAACAGGATGAACTGTATATCCTCCATTAGCAAGTATTGCATTTCACTCAGGAGGAGCGGTTGATTGTGCAATTTTCGCTCTTCACGTTGCAGGAGCTTCTTCAATTCTTGGAGCAGTAAACTTTATTACAACTGTAATGAACATGCGAGCTCCGGGAATTAGTCTTCACCGAATGCCTCTATTCGTATGAAGTATTTTTGTAACTGTTGTACTTCTTTTATTAGCTGTACCTGTACTTGCAGGAGCAATTACAATGCTATTAACAGATCGAAACTTTAACACAACTTTCTTTGACCCAGCAGGGGGAGGAGATCCTGTACTTTACCAGCACCTTTTCTGATTCTTCGGCCACCCCGAGGTCTA
>A3-1-COI_ASV2040_168
GGTACTGGATGAACTGTTTACCCTCCATTAGCAAGTATTGCATTTCACTCAGGAGGAGCGGTTGATTGTGCAATTTTCGCTCTTCACGTTGCAGGAGCTTCTTCAATTCTTGGAGCAGTAAACTTTATTACAACTGTAATGAACATGCGAGCTCCGGGAATTAGTCTTCACCGAATGCCTCTATTCGTATGAAGTATTTTTGTAACTGTTGTACTTCTTTTATTAGCTGTACCTGTACTTGCAGGAGCAATTACAATGCTATTAACAGATCGAAACTTTAACACAACTTTCTTTGACCCAGCAGGGGGAGGAGATCCTGTACTTTACCAGCACCTTTTCTGATTCTTCGGCCACCCCGAAGTCTA
>A3-1-COI_ASV2130_160
GGAACTGGTTGAACTGTTTACCCTCCATTAGCAAGTATTGCATTTCACTCAGGAGGAGCGGTTGATTGTGCAATTTTCGCTCTTCACGTTGCAGGAGCTTCTTCAATTCTTGGAGCAGTAAACTTTATTACAACTGTAATGAACATGCGAGCTCCGGGAATTAGTCTTCACCGAATGCCTCTATTCGTATGAAGTATTTTTGTAACTGTTGTACTTCTTTTATTAGCTGTACCTGTACTTGCAGGAGCAATTACAATGCTATTAACAGATCGAAACTTTAACACAACTTTCTTTGACCCAGCAGGGGGAGGAGATCCTGTACTTTACCAGCACCTTTTCTGATTCTTCGGCCACCCCGAGGTCTA
>A3-1-COI_ASV2137_159
GGTACTGGATGAACAGTTTACCCTCCATTAGCAAGTATTGCATTTCACTCAGGAGGAGCGGTTGATTGTGCAATTTTCGCTCTTCACGTTGCAGGAGCTTCTTCAATTCTTGGAGCAGTAAACTTTATTACAACTGTAATGAACATGCGAGCTCCGGGAATTAGTCTTCACCGAATGCCTCTATTCGTATGAAGTATTTTTGTAACTGTTGTACTTCTTTTATTAGCTGTACCTGTACTTGCAGGAGCAATTACAATGCTATTAACAGATCGAAACTTTAACACAACTTTCTTTGACCCAGCAGGGGGAGGAGATCCTGTACTTTACCAGCACCTTTTCTGATTCTTCGGCCACCCCGAGGTCTA
>A3-1-COI_ASV2172_156
GGTACTGGATGAACTGTTTACCCTCCACTAGCAAGTATTGCATTCCACTCAGGAGGAGCAGTTGATTGTGCAATTTTCGCTCTTCACGTTGCAGGAGCTTCTTCAATTCTTGGAGCAGTAAACTTCATTACAACTGTAATGAACATGCGAGCTCCAGGAATTAGTCTTCACCGAATGCCTCTATTCGTATGAAGTATCTTTGTAACTGTTGTACTTCTTTTATTAGCTGTACCTGTACTTGCAGGAGCAATTACAATGCTATTAACAGATCGAAATTTTAACACAACTTTCTTTGACCCAGCAGGGGGAGGAGATCCTGTACTTTACCAGCACCTTTTCTGATTCTTCGGCCACCCCGAGGTCTA
>A3-1-COI_ASV2202_154
GGTACTGGTTGAACTGTTTATCCTCCACTAGCAAGTATTGCATTCCACTCAGGAGGAGCAGTTGATTGTGCAATTTTCGCTCTTCACGTTGCAGGAGCTTCTTCAATTCTTGGAGCAGTAAACTTCATTACAACTGTAATGAACATGCGAGCTCCAGGAATTAGTCTTCACCGAATGCCTCTATTCGTATGAAGTATCTTTGTAACTGTTGTACTTCTTTTATTAGCTGTACCTGTACTTGCAGGAGCAATTACAATGCTATTAACAGATCGAAATTTTAACACAACTTTCTTTGACCCAGCAGGGGGAGGAGATCCTGTACTTTACCAGCACCTTTTCTGATTCTTCGGCCACCCCGAGGTCTA
>A3-1-COI_ASV2357_141
GGAACTGGTTGAACTGTTTACCCTCCATTAGCAAGTATTGCATTTCACTCAGGAGGAGCGGTTGATTGTGCAATTTTCGCTCTTCACGTTGCAGGAGCTTCTTCAATTCTTGGAGCAGTAAACTTTATTACAACTGTAATGAACATGCGAGCTCCGGGAATTAGTCTTCACCGAATGCCTCTATTCGTATGAAGTATTTTTGTAACTGTTGTACTTCTTTTATTAGCTGTACCTGTACTTGCAGGAGCAATTACAATGCTATTAACAGATCGAAACTTTAACACAACTTTCTTTGACCCAGCAGGGGGAGGAGATCCTGTACTTTACCAGCACCTTTTCTGATTCTTCGGCCACCCCGAAGTCTA
>A3-1-COI_ASV2367_140
GGAACTGGTTGAACAGTATATCCTCCACTAGCAAGTATTGCATTCCACTCAGGAGGAGCAGTTGATTGTGCAATTTTCGCTCTTCACGTTGCAGGAGCTTCTTCAATTCTTGGAGCAGTAAACTTCATTACAACTGTAATGAACATGCGAGCTCCAGGAATTAGTCTTCACCGAATGCCTCTATTCGTATGAAGTATCTTTGTAACTGTTGTACTTCTTTTATTAGCTGTACCTGTACTTGCAGGAGCAATTACAATGCTATTAACAGATCGAAACTTTAACACAACTTTCTTTGACCCAGCAGGGGGAGGAGATCCTGTACTTTACCAGCACCTTTTCTGATTCTTCGGCCACCCCGAAGTCTA
>A3-1-COI_ASV2383_139
GGTACTGGATGAACTGTTTACCCTCCACTAGCAAGTATTGCATTCCACTCAGGAGGAGCAGTTGATTGTGCAATTTTCGCTCTTCACGTTGCAGGAGCTTCTTCAATTCTTGGAGCAGTAAACTTCATTACAACTGTAATGAACATGCGAGCTCCAGGAATTAGTCTTCACCGAATGCCTCTATTCGTATGAAGTATCTTTGTAACTGTTGTACTTCTTTTATTAGCTGTACCTGTACTTGCAGGAGCAATTACAATGCTATTAACAGATCGAAACTTTAACACAACTTTCTTTGACCCAGCAGGGGGAGGAGATCCTGTACTTTACCAGCACCTTTTCTGATTCTTCGGCCACCCCGAGGTCTA
>A3-1-COI_ASV2482_133
GGTACAGGTTGAACAGTATATCCTCCATTAGCAAGTATTGCATTCCACTCAGGAGGAGCAGTTGATTGTGCAATTTTCGCTCTTCACGTTGCAGGAGCTTCTTCAATTCTTGGAGCAGTAAACTTCATTACAACTGTAATGAACATGCGAGCTCCAGGAATTAGTCTTCACCGAATGCCTCTATTCGTATGAAGTATCTTTGTAACTGTTGTACTTCTTTTATTAGCTGTACCTGTACTTGCAGGAGCAATTACAATGCTATTAACAGATCGAAACTTTAACACAACTTTCTTTGACCCAGCAGGGGGAGGAGATCCTGTACTTTACCAGCACCTTTTCTGATTCTTCGGCCACCCCGAAGTCTA
>A3-1-COI_ASV2595_126
GGAACAGGTTGAACAGTTTATCCTCCACTAGCAAGTATTGCATTCCACTCAGGAGGAGCAGTTGATTGTGCAATTTTCGCTCTTCACGTTGCAGGAGCTTCTTCAATTCTTGGAGCAGTAAACTTCATTACAACTGTAATGAACATGCGAGCTCCAGGAATTAGTCTTCACCGAATGCCTCTATTCGTATGAAGTATCTTTGTAACTGTTGTACTTCTTTTATTAGCTGTACCTGTACTTGCAGGAGCAATTACAATGCTATTAACAGATCGAAATTTTAACACAACTTTCTTTGACCCAGCAGGGGGAGGAGATCCTGTACTTTACCAGCACCTTTTCTGATTCTTCGGCCACCCCGAGGTCTA
>A3-1-COI_ASV2648_124
GGTACTGGTTGAACTGTTTATCCTCCACTAGCAAGTATTGCATTCCACTCAGGAGGAGCAGTTGATTGTGCAATTTTCGCTCTTCACGTTGCAGGAGCTTCTTCAATTCTTGGAGCAGTAAACTTCATTACAACTGTAATGAACATGCGAGCTCCAGGAATTAGTCTTCACCGAATGCCTCTATTCGTATGAAGTATCTTTGTAACTGTTGTACTTCTTTTATTAGCTGTACCTGTACTTGCAGGAGCAATTACAATGCTATTAACAGATCGAAACTTTAACACAACTTTCTTTGACCCAGCAGGGGGAGGAGATCCTGTACTTTACCAGCACCTTTTCTGATTCTTCGGCCACCCCGAGGTCTA
>A3-1-COI_ASV2731_120
GGTACTGGATGAACAGTTTACCCTCCATTAGCAAGTATTGCATTTCACTCAGGAGGAGCGGTTGATTGTGCAATTTTCGCTCTTCACGTTGCAGGAGCTTCTTCAATTCTTGGAGCAGTAAACTTTATTACAACTGTAATGAACATGCGAGCTCCGGGAATTAGTCTTCACCGAATGCCTCTATTCGTATGAAGTATTTTTGTAACTGTTGTACTTCTTTTATTAGCTGTACCTGTACTTGCAGGAGCAATTACAATGCTATTAACAGATCGAAACTTTAACACAACTTTCTTTGACCCAGCAGGGGGAGGAGATCCTGTACTTTACCAGCACCTTTTCTGATTCTTCGGCCACCCCGAAGTCTA
>A3-1-COI_ASV2759_118
GGAACTGGTTGAACAGTATATCCTCCACTAGCAAGTATTGCATTCCACTCAGGAGGAGCAGTTGATTGTGCAATTTTCGCTCTTCACGTTGCAGGAGCTTCTTCAATTCTTGGAGCAGTAAACTTCATTACAACTGTAATGAACATGCGAGCTCCAGGAATTAGTCTTCACCGAATGCCTCTATTCGTATGAAGTATCTTTGTAACTGTTGTACTTCTTTTATTAGCTGTACCTGTACTTGCAGGAGCAATTACAATGCTATTAACAGATCGAAATTTTAACACAACTTTCTTTGACCCAGCAGGGGGAGGAGATCCTGTACTTTACCAGCACCTTTTCTGATTCTTCGGCCACCCCGAAGTCTA
>A3-1-COI_ASV2796_116
GGTACTGGATGAACTGTTTACCCTCCACTAGCAAGTATTGCATTCCACTCAGGAGGAGCAGTTGATTGTGCAATTTTCGCTCTTCACGTTGCAGGAGCTTCTTCAATTCTTGGAGCAGTAAACTTCATTACAACTGTAATGAACATGCGAGCTCCAGGAATTAGTCTTCACCGAATGCCTCTATTCGTATGAAGTATCTTTGTAACTGTTGTACTTCTTTTATTAGCTGTACCTGTACTTGCAGGAGCAATTACAATGCTATTAACAGATCGAAATTTTAACACAACTTTCTTTGACCCAGCAGGGGGAGGAGATCCTGTACTTTACCAGCACCTTTTCTGATTCTTCGGCCACCCCGAAGTCTA
>A3-1-COI_ASV3016_108
GGAACAGGTTGAACAGTTTATCCTCCACTAGCAAGTATTGCATTCCACTCAGGAGGAGCAGTTGATTGTGCAATTTTCGCTCTTCACGTTGCAGGAGCTTCTTCAATTCTTGGAGCAGTAAACTTCATTACAACTGTAATGAACATGCGAGCTCCAGGAATTAGTCTTCACCGAATGCCTCTATTCGTATGAAGTATCTTTGTAACTGTTGTACTTCTTTTATTAGCTGTACCTGTACTTGCAGGAGCAATTACAATGCTATTAACAGATCGAAATTTTAACACAACTTTCTTTGACCCAGCAGGGGGAGGAGATCCTGTACTTTACCAGCACCTTTTCTGATTCTTCGGCCACCCCGAAGTCTA
>A3-1-COI_ASV3116_105
GGAACAGGATGAACTGTATATCCTCCACTAGCAAGTATTGCATTCCACTCAGGAGGAGCAGTTGATTGTGCAATTTTCGCTCTTCACGTTGCAGGAGCTTCTTCAATTCTTGGAGCAGTAAACTTCATTACAACTGTAATGAACATGCGAGCTCCAGGAATTAGTCTTCACCGAATGCCTCTATTCGTATGAAGTATCTTTGTAACTGTTGTACTTCTTTTATTAGCTGTACCTGTACTTGCAGGAGCAATTACAATGCTATTAACAGATCGAAACTTTAACACAACTTTCTTTGACCCAGCAGGGGGAGGAGATCCTGTACTTTACCAGCACCTTTTCTGATTCTTCGGCCACCCCGAAGTCTA
>A3-1-COI_ASV4362_78
GGAACTGGATGAACAGTATATCCTCCATTAGCAAGTATTGCATTCCACTCTGGAGGAGCAGTTGATTGTGCAATTTTTGCTCTTCACGTTGCAGGAGCTTCTTCAATTCTTGGAGCGGTAAACTTTATTACAACTGTAATGAACATGCGAGCTCCTGGAATTAGCCTTCACCGAATGCCTTTATTCGTATGAAGTGTTTTCGTAACTGTTGTACTTCTTCTATTAGCAGTACCGGTACTTGCGGGAGCAATTACAATGCTATTAACAGATCGAAACTTTAACACAACTTTCTTCGACCCAGCAGGGGGAGGAGATCCTGTACTTTACCAGCACCTTTTCTGATTCTTTGGCCACCCCGAGGTCTA
>A3-1-COI_ASV5770_62
GGAACTGGATGAACAGTATATCCTCCATTAGCAAGTATTGCATTCCACTCTGGAGGAGCAGTTGATTGTGCAATTTTTGCTCTTCACGTTGCAGGAGCTTCTTCAATTCTTGGAGCGGTAAACTTTATTACAACTGTAATGAACATGCGAGCTCCTGGAATTAGCCTTCACCGAATGCCTTTATTCGTATGAAGTGTTTTCGTAACTGTTGTACTTCTTCTATTAGCAGTACCGGTACTTGCGGGAGCAATTACAATGCTATTAACAGATCGAAACTTTAACACAACTTTCTTCGACCCAGCAGGGGGAGGAGATCCTGTACTTTACCAGCACCTTTTCTGATTCTTTGGCCACCCCGAAGTCTA
>A3-1-COI_ASV5986_60
GGAACTGGATGAACAGTTTACCCACCTCTTGCTAGCATTCAGTTCCACTCTGGTGGTGCTGTAGATTGTGCAATTTTTGCTCTTCACGTAGCAGGAGCTTCTTCTATTCTTGGAGCTATTAACTTCATTACTACTGTAATGAACATGCGAGCTCCAGGTATTAGCCTTCACCGAATGCCTCTATTTGTATGAAGTATCCTTGTAACTGTAGTTTTACTTCTTTTAGCGGTACCTGTTCTTGCTGGTGCAATTACTATGCTACTAACTGACCGAAACTTTAACACTACTTTCTTTGACCCTGCTGGGGGAGGAGATCCAGTGTTATACCAACACTTATTCTGATTCTTCGGCCACCCCGAGGTCTA
>A3-1-COI_ASV6645_55
GGAACTGGATGAACAGTTTACCCACCTCTTGCTAGCATTCAGTTCCACTCTGGTGGTGCTGTAGATTGTGCAATTTTTGCTCTTCACGTAGCAGGAGCTTCTTCTATTCTTGGAGCTATTAACTTCATTACTACTGTAATGAACATGCGAGCTCCAGGTATTAGCCTTCACCGAATGCCTCTATTTGTATGAAGTATCCTTGTAACTGTAGTTTTACTTCTTTTAGCGGTACCTGTTCTTGCTGGTGCAATTACTATGCTACTAACTGACCGAAACTTTAACACTACTTTCTTTGACCCTGCTGGGGGAGGAGATCCAGTGTTATACCAACACTTATTCTGATTCTTCGGACACCCCGAGGTCTA
>A3-1-COI_ASV7532_49
GGTACTGGTTGAACAGTTTATCCGCCATTAGCTGGAATTCAATTCCACTCAGGAGGAGCCGTAGATTGTGCCATTTTTGCGCTTCACGTAGCGGGAGCGTCGTCAATTTTAGGAGCTGTCAACTTCATTACAACCGTGATGAACATGCGAGCGCCAGGAATTAGTCTTCACCGAATGCCTTTATTCGTATGAAGTATTTTAGTGACAGTCGTTCTTCTGTTATTAGCTGTACCTGTATTAGCAGGAGCGATTACAATGCTATTAACAGATCGAAACTTTAACACGACTTTCTTCGATCCAGCAGGAGGAGGAGATCCGGTTCTTTACCAGCATCTTTTCTGATTCTTCGGACACCCCGAAGTCTA
>A3-1-COI_ASV8533_43
GGAACTGGATGAACAGTTTACCCACCTCTTGCTAGCATTCAGTTCCACTCTGGTGGTGCTGTAGATTGTGCAATTTTTGCTCTTCACGTAGCAGGAGCTTCTTCTATTCTTGGAGCTATTAACTTCATTACTACTGTAATGAACATGCGAGCTCCAGGTATTAGCCTTCACCGAATGCCTCTATTTGTATGAAGTATCCTTGTAACTGTAGTTTTACTTCTTTTAGCGGTACCTGTTCTTGCTGGTGCAATTACTATGCTACTAACTGACCGAAACTTTAACACTACTTTCTTTGACCCTGCTGGGGGAGGAGATCCAGTGTTATACCAACACTTATTCTGATTCTTCGGCCACCCCGAAGTCTA
>A3-1-COI_ASV8700_42
GGTACTGGTTGAACAGTTTATCCTCCACTAGCAAGTATTGCATTCCACTCAGGAGGAGCAGTTGATTGTGCAATTTTCGCTCTTCACGTTGCAGGAGCTTCTTCAATTCTTGGAGCAGTAAACTTCATTACAACTGTAATGAACATGCGAGCTCCAGGAATTAGTCTTCACCGAATGCCTCTATTCGTATGAAGTATCTTTGTAACTGTTGTACTTCTTTTATTAGCTGTACCTGTACTTGCAGGAGCAATTACAATGCTATTAACGGATCGAAACTTTAACACAACTTTCTTTGACCCAGCAGGGGGAGGAGATCCTGTACTTTACCAGCACCTTTTCTGATTCTTCGGACACCCCGAGGTCTA
>A3-1-COI_ASV9548_37
GGTACTGGTTGAACAGTTTATCCTCCACTAGCAAGTATTGCATTCCACTCAGGAGGAGCAGTTGATTGTGCAATTTTCGCTCTTCACGTTGCAGGAGCTTCTTCAATTCTTGGAGCAGTAAACTTCATTACAACTGTAATGAACATGCGAGCTCCAGGAATTAGTCTTCACCGAATGCCTCTATTCGTATGAAGTATCTTTGTAACTGTTGTACTTCTTTTATTAGCTGTACCTGTACTTGCAGGAGCAATTACAATGCTATTAACGGATCGAAACTTTAACACAACTTTCTTTGACCCAGCAGGGGGAGGAGATCCTGTACTTTACCAGCACCTTTTCTGATTCTTCGGCCACCCCGAGGTCTA
>A3-1-COI_ASV10340_33
GGTACAGGATGAACTGTATACCCTCCATTAGCAAGTATTGCATTTCACTCAGGAGGAGCGGTTGATTGTGCAATTTTCGCTCTTCACGTTGCAGGAGCTTCTTCAATTCTTGGAGCAGTAAACTTTATTACAACTGTAATGAACATGCGAGCTCCGGGAATTAGTCTTCACCGAATGCCTCTATTCGTATGAAGTATTTTTGTAACTGTTGTACTTCTTTTATTAGCTGTACCTGTACTTGCAGGAGCAATTACAATGCTATTAACAGATCGAAACTTTAACACAACTTTCTTTGACCCAGCAGGGGGAGGAGATCCTGTACTTTACCAGCACCTTTTCTGATTCTTCGGCCACCCCGAAGTCTA
>A3-1-COI_ASV10343_33
GGTACAGGATGAACTGTATACCCTCCATTAGCAAGTATTGCATTTCACTCAGGAGGAGCGGTTGATTGTGCAATTTTCGCTCTTCACGTTGCAGGAGCTTCTTCAATTCTTGGAGCAGTAAACTTTATTACAACTGTAATGAACATGCGAGCTCCGGGAATTAGTCTTCACCGAATGCCTCTATTCGTATGAAGTATTTTTGTAACTGTTGTACTTCTTTTATTAGCTGTACCTGTACTTGCAGGAGCAATTACAATGCTATTAACAGATCGAAACTTTAACACAACTTTCTTTGACCCAGCAGGGGGAGGAGATCCTGTACTTTACCAGCACCTTTTCTGATTCTTCGGCCACCCCGAGGTCTA
>A3-1-COI_ASV11273_28
GGAACTGGATGAACTGTTTATCCTCCACTAGCAAGTATTGCATTCCACTCAGGAGGAGCAGTTGATTGTGCAATTTTCGCTCTTCACGTTGCAGGAGCTTCTTCAATTCTTGGAGCAGTAAACTTCATTACAACTGTAATGAACATGCGAGCTCCAGGAATTAGTCTTCACCGAATGCCTCTATTCGTATGAAGTATCTTTGTAACTGTTGTACTTCTTTTATTAGCTGTACCTGTACTTGCAGGAGCAATTACAATGCTATTAACGGATCGAAACTTTAACACAACTTTCTTTGACCCAGCAGGGGGAGGAGATCCTGTACTTTACCAGCACCTTTTCTGATTCTTCGGCCACCCCGAGGTCTA
>A3-1-COI_ASV12033_24
GGTACAGGATGAACTGTATACCCTCCATTAGCAAGTATTGCATTTCACTCAGGAGGAGCGGTTGATTGTGCAATTTTCGCTCTTCACGTTGCAGGAGCTTCTTCAATTCTTGGAGCAGTAAACTTTATTACAACTGTAATGAACATGCGAGCTCCGGGAATTAGTCTTCACCGAATGCCTCTATTCGTATGAAGTATTTTTGTAACTGTTGTACTTCTTTTATTAGCTGTACCTGTACTTGCAGGAGCAATTACAATGCTATTAACAGATCGAAACTTTAACACAACTTTCTTTGACCCAGCAGGGGGAGGAGATCCTGTACTTTACCAGCACCTTTTCTGATTCTTCGGACACCCCGAGGTCTA
>A3-2-COI_ASV475_656
GGTACTGGTTGAACTGTTTACCCTCCATTAGCAAGTATTGCATTTCACTCAGGAGGAGCGGTTGATTGTGCAATTTTCGCTCTTCACGTTGCAGGAGCTTCTTCAATTCTTGGAGCAGTAAACTTTATTACAACTGTAATGAACATGCGAGCTCCGGGAATTAGTCTTCACCGAATGCCTCTATTCGTATGAAGTATTTTTGTAACTGTTGTACTTCTTTTATTAGCTGTACCTGTACTTGCAGGAGCAATTACAATGCTATTAACAGATCGAAACTTTAACACAACTTTCTTTGACCCAGCAGGGGGAGGAGATCCTGTACTTTACCAGCACCTTTTCTGATTCTTCGGCCACCCCGAGGTCTA
>A3-2-COI_ASV631_523
GGTACTGGTTGAACTGTTTACCCTCCATTAGCAAGTATTGCATTTCACTCAGGAGGAGCGGTTGATTGTGCAATTTTCGCTCTTCACGTTGCAGGAGCTTCTTCAATTCTTGGAGCAGTAAACTTTATTACAACTGTAATGAACATGCGAGCTCCGGGAATTAGTCTTCACCGAATGCCTCTATTCGTATGAAGTATTTTTGTAACTGTTGTACTTCTTTTATTAGCTGTACCTGTACTTGCAGGAGCAATTACAATGCTATTAACAGATCGAAACTTTAACACAACTTTCTTTGACCCAGCAGGGGGAGGAGATCCTGTACTTTACCAGCACCTTTTCTGATTCTTCGGCCACCCCGAAGTCTA
>A3-2-COI_ASV668_501
GGAACTGGATGAACAGTATATCCTCCATTAGCAAGTATTGCATTTCACTCAGGAGGAGCGGTTGATTGTGCAATTTTCGCTCTTCACGTTGCAGGAGCTTCTTCAATTCTTGGAGCAGTAAACTTTATTACAACTGTAATGAACATGCGAGCTCCGGGAATTAGTCTTCACCGAATGCCTCTATTCGTATGAAGTATTTTTGTAACTGTTGTACTTCTTTTATTAGCTGTACCTGTACTTGCAGGAGCAATTACAATGCTATTAACAGATCGAAACTTTAACACAACTTTCTTTGACCCAGCAGGGGGAGGAGATCCTGTACTTTACCAGCACCTTTTCTGATTCTTCGGCCACCCCGAGGTCTA
>A3-2-COI_ASV674_499
GGTACTGGTTGAACTGTTTATCCTCCATTAGCAAGTATTGCATTTCACTCAGGAGGAGCGGTTGATTGTGCAATTTTCGCTCTTCACGTTGCAGGAGCTTCTTCAATTCTTGGAGCAGTAAACTTTATTACAACTGTAATGAACATGCGAGCTCCGGGAATTAGTCTTCACCGAATGCCTCTATTCGTATGAAGTATTTTTGTAACTGTTGTACTTCTTTTATTAGCTGTACCTGTACTTGCAGGAGCAATTACAATGCTATTAACAGATCGAAACTTTAACACAACTTTCTTTGACCCAGCAGGGGGAGGAGATCCTGTACTTTACCAGCACCTTTTCTGATTCTTCGGCCACCCCGAAGTCTA
>A3-2-COI_ASV700_489
GGTACTGGTTGAACTGTTTACCCTCCATTAGCAAGTATTGCATTTCACTCAGGAGGAGCGGTTGATTGTGCAATTTTCGCTCTTCACGTTGCAGGAGCTTCTTCAATTCTTGGAGCAGTAAACTTTATTACAACTGTAATGAACATGCGAGCTCCAGGAATTAGTCTTCACCGAATGCCTCTATTCGTATGAAGTATTTTTGTAACTGTTGTACTTCTTTTATTAGCTGTACCTGTACTTGCAGGAGCAATTACAATGCTATTAACAGATCGAAACTTTAACACAACTTTCTTTGACCCAGCAGGGGGAGGAGATCCTGTACTTTACCAGCACCTTTTCTGATTTTTCGGCCACCCCGAGGTCTA
>A3-2-COI_ASV731_472
GGAACTGGTTGAACAGTATATCCTCCATTAGCAAGTATTGCATTTCACTCAGGAGGAGCGGTTGATTGTGCAATTTTCGCTCTTCACGTTGCAGGAGCTTCTTCAATTCTTGGAGCAGTAAACTTTATTACAACTGTAATGAACATGCGAGCTCCAGGAATTAGTCTTCACCGAATGCCTCTATTCGTATGAAGTATTTTTGTAACTGTTGTACTTCTTTTATTAGCTGTACCTGTACTTGCAGGAGCAATTACAATGCTATTAACAGATCGAAACTTTAACACAACTTTCTTTGACCCAGCAGGGGGAGGAGATCCTGTACTTTACCAGCACCTTTTCTGATTTTTCGGCCACCCCGAGGTCTA
>A3-2-COI_ASV743_466
GGTACTGGATGAACTGTATATCCTCCATTAGCAAGTATTGCATTTCACTCAGGAGGAGCGGTTGATTGTGCAATTTTCGCTCTTCACGTTGCAGGAGCTTCTTCAATTCTTGGAGCAGTAAACTTTATTACAACTGTAATGAACATGCGAGCTCCGGGAATTAGTCTTCACCGAATGCCTCTATTCGTATGAAGTATTTTTGTAACTGTTGTACTTCTTTTATTAGCTGTACCTGTACTTGCAGGAGCAATTACAATGCTATTAACAGATCGAAACTTTAACACAACTTTCTTTGACCCAGCAGGGGGAGGAGATCCTGTACTTTACCAGCACCTTTTCTGATTCTTCGGCCACCCCGAGGTCTA
>A3-2-COI_ASV810_435
GGTACAGGTTGAACAGTTTATCCTCCATTAGCAAGTATTGCATTTCACTCAGGAGGAGCGGTTGATTGTGCAATTTTCGCTCTTCACGTTGCAGGAGCTTCTTCAATTCTTGGAGCAGTAAACTTTATTACAACTGTAATGAACATGCGAGCTCCGGGAATTAGTCTTCACCGAATGCCTCTATTCGTATGAAGTATTTTTGTAACTGTTGTACTTCTTTTATTAGCTGTACCTGTACTTGCAGGAGCAATTACAATGCTATTAACAGATCGAAACTTTAACACAACTTTCTTTGACCCAGCAGGGGGAGGAGATCCTGTACTTTACCAGCACCTTTTCTGATTCTTCGGCCACCCCGAGGTCTA
>A3-2-COI_ASV824_429
GGTACTGGATGAACTGTTTATCCTCCATTAGCAAGTATTGCATTTCACTCAGGAGGAGCGGTTGATTGTGCAATTTTCGCTCTTCACGTTGCAGGAGCTTCTTCAATTCTTGGAGCAGTAAACTTTATTACAACTGTAATGAACATGCGAGCTCCAGGAATTAGTCTTCACCGAATGCCTCTATTCGTATGAAGTATTTTTGTAACTGTTGTACTTCTTTTATTAGCTGTACCTGTACTTGCAGGAGCAATTACAATGCTATTAACAGATCGAAACTTTAACACAACTTTCTTTGACCCAGCAGGGGGAGGAGATCCTGTACTTTACCAGCACCTTTTCTGATTTTTCGGCCACCCCGAGGTCTA
>A3-2-COI_ASV830_427
GGTACTGGATGAACAGTTTATCCTCCATTAGCAAGTATTGCATTTCACTCAGGAGGAGCGGTTGATTGTGCAATTTTCGCTCTTCACGTTGCAGGAGCTTCTTCAATTCTTGGAGCAGTAAACTTTATTACAACTGTAATGAACATGCGAGCTCCGGGAATTAGTCTTCACCGAATGCCTCTATTCGTATGAAGTATTTTTGTAACTGTTGTACTTCTTTTATTAGCTGTACCTGTACTTGCAGGAGCAATTACAATGCTATTAACAGATCGAAACTTTAACACAACTTTCTTTGACCCAGCAGGGGGAGGAGATCCTGTACTTTACCAGCACCTTTTCTGATTCTTCGGCCACCCCGAGGTCTA
>A3-2-COI_ASV888_402
GGTACAGGTTGAACTGTTTATCCTCCATTAGCAAGTATTGCATTCCACTCAGGAGGAGCAGTTGATTGTGCAATTTTCGCTCTTCACGTTGCAGGAGCTTCTTCAATTCTTGGAGCAGTAAACTTCATTACAACTGTAATGAACATGCGAGCTCCAGGAATTAGTCTTCACCGAATGCCTCTATTCGTATGAAGTATCTTTGTAACTGTTGTACTTCTTTTATTAGCTGTACCTGTACTTGCAGGAGCAATTACAATGCTATTAACAGATCGAAACTTTAACACAACTTTCTTTGACCCAGCAGGGGGAGGAGATCCTGTACTTTACCAGCACCTTTTCTGATTCTTCGGCCACCCCGAGGTCTA
>A3-2-COI_ASV1065_345
GGTACTGGTTGAACTGTTTACCCTCCACTAGCAAGTATTGCATTCCACTCAGGAGGAGCAGTTGATTGTGCAATTTTCGCTCTTCACGTTGCAGGAGCTTCTTCAATTCTTGGAGCAGTAAACTTCATTACAACTGTAATGAACATGCGAGCTCCAGGAATTAGTCTTCACCGAATGCCTCTATTCGTATGAAGTATCTTTGTAACTGTTGTACTTCTTTTATTAGCTGTACCTGTACTTGCAGGAGCAATTACAATGCTATTAACAGATCGAAACTTTAACACAACTTTCTTTGACCCAGCAGGGGGAGGAGATCCTGTACTTTACCAGCACCTTTTCTGATTCTTCGGCCACCCCGAGGTCTA
>A3-2-COI_ASV1114_328
GGTACTGGTTGAACTGTTTACCCTCCATTAGCAAGTATTGCATTTCACTCAGGAGGAGCGGTTGATTGTGCAATTTTCGCTCTTCACGTTGCAGGAGCTTCTTCAATTCTTGGAGCAGTAAACTTTATTACAACTGTAATGAACATGCGAGCTCCAGGAATTAGTCTTCACCGAATGCCTCTATTCGTATGAAGTATTTTTGTAACTGTTGTACTTCTTTTATTAGCTGTACCTGTACTTGCAGGAGCAATTACAATGCTATTAACAGATCGAAACTTTAACACAACTTTCTTTGACCCAGCAGGGGGAGGAGATCCTGTACTTTACCAGCACCTTTTCTGATTTTTCGGCCACCCCGAAGTCTA
>A3-2-COI_ASV1166_314
GGTACTGGATGAACTGTATATCCTCCATTAGCAAGTATTGCATTTCACTCAGGAGGAGCGGTTGATTGTGCAATTTTCGCTCTTCACGTTGCAGGAGCTTCTTCAATTCTTGGAGCAGTAAACTTTATTACAACTGTAATGAACATGCGAGCTCCGGGAATTAGTCTTCACCGAATGCCTCTATTCGTATGAAGTATTTTTGTAACTGTTGTACTTCTTTTATTAGCTGTACCTGTACTTGCAGGAGCAATTACAATGCTATTAACAGATCGAAACTTTAACACAACTTTCTTTGACCCAGCAGGGGGAGGAGATCCTGTACTTTACCAGCACCTTTTCTGATTCTTCGGCCACCCCGAAGTCTA
>A3-2-COI_ASV1236_295
GGTACTGGATGAACTGTTTATCCTCCATTAGCAAGTATTGCATTTCACTCAGGAGGAGCGGTTGATTGTGCAATTTTCGCTCTTCACGTTGCAGGAGCTTCTTCAATTCTTGGAGCAGTAAACTTTATTACAACTGTAATGAACATGCGAGCTCCAGGAATTAGTCTTCACCGAATGCCTCTATTCGTATGAAGTATTTTTGTAACTGTTGTACTTCTTTTATTAGCTGTACCTGTACTTGCAGGAGCAATTACAATGCTATTAACAGATCGAAACTTTAACACAACTTTCTTTGACCCAGCAGGGGGAGGAGATCCTGTACTTTACCAGCACCTTTTCTGATTTTTCGGCCACCCCGAAGTCTA
>A3-2-COI_ASV1273_288
GGTACAGGTTGAACAGTTTATCCTCCATTAGCAAGTATTGCATTTCACTCAGGAGGAGCGGTTGATTGTGCAATTTTCGCTCTTCACGTTGCAGGAGCTTCTTCAATTCTTGGAGCAGTAAACTTTATTACAACTGTAATGAACATGCGAGCTCCGGGAATTAGTCTTCACCGAATGCCTCTATTCGTATGAAGTATTTTTGTAACTGTTGTACTTCTTTTATTAGCTGTACCTGTACTTGCAGGAGCAATTACAATGCTATTAACAGATCGAAACTTTAACACAACTTTCTTTGACCCAGCAGGGGGAGGAGATCCTGTACTTTACCAGCACCTTTTCTGATTCTTCGGCCACCCCGAAGTCTA
>A3-2-COI_ASV1344_270
GGTACAGGTTGAACTGTTTATCCTCCATTAGCAAGTATTGCATTCCACTCAGGAGGAGCAGTTGATTGTGCAATTTTCGCTCTTCACGTTGCAGGAGCTTCTTCAATTCTTGGAGCAGTAAACTTCATTACAACTGTAATGAACATGCGAGCTCCAGGAATTAGTCTTCACCGAATGCCTCTATTCGTATGAAGTATCTTTGTAACTGTTGTACTTCTTTTATTAGCTGTACCTGTACTTGCAGGAGCAATTACAATGCTATTAACAGATCGAAACTTTAACACAACTTTCTTTGACCCAGCAGGGGGAGGAGATCCTGTACTTTACCAGCACCTTTTCTGATTCTTCGGCCACCCCGAAGTCTA
>A3-2-COI_ASV1357_268
GGAACTGGATGAACTGTTTACCCTCCATTAGCAAGTATTGCATTTCACTCAGGAGGAGCGGTTGATTGTGCAATTTTCGCTCTTCACGTTGCAGGAGCTTCTTCAATTCTTGGAGCAGTAAACTTTATTACAACTGTAATGAACATGCGAGCTCCGGGAATTAGTCTTCACCGAATGCCTCTATTCGTATGAAGTATTTTTGTAACTGTTGTACTTCTTTTATTAGCTGTACCTGTACTTGCAGGAGCAATTACAATGCTATTAACAGATCGAAACTTTAACACAACTTTCTTTGACCCAGCAGGGGGAGGAGATCCTGTACTTTACCAGCACCTTTTCTGATTCTTCGGCCACCCCGAGGTCTA
>A3-2-COI_ASV1452_248
GGTACAGGTTGAACTGTTTATCCTCCACTAGCAAGTATTGCATTCCACTCAGGAGGAGCAGTTGATTGTGCAATTTTCGCTCTTCACGTTGCAGGAGCTTCTTCAATTCTTGGAGCAGTAAACTTCATTACAACTGTAATGAACATGCGAGCTCCAGGAATTAGTCTTCACCGAATGCCTCTATTCGTATGAAGTATCTTTGTAACTGTTGTACTTCTTTTATTAGCTGTACCTGTACTTGCAGGAGCAATTACAATGCTATTAACAGATCGAAATTTTAACACAACTTTCTTTGACCCAGCAGGGGGAGGAGATCCTGTACTTTACCAGCACCTTTTCTGATTCTTCGGCCACCCCGAGGTCTA
>A3-2-COI_ASV1473_245
GGAACAGGTTGAACAGTATATCCTCCATTAGCAAGTATTGCATTTCACTCAGGAGGAGCGGTTGATTGTGCAATTTTCGCTCTTCACGTTGCAGGAGCTTCTTCAATTCTTGGAGCAGTAAACTTTATTACAACTGTAATGAACATGCGAGCTCCGGGAATTAGTCTTCACCGAATGCCTCTATTCGTATGAAGTATTTTTGTAACTGTTGTACTTCTTTTATTAGCTGTACCTGTACTTGCAGGAGCAATTACAATGCTATTAACAGATCGAAACTTTAACACAACTTTCTTTGACCCAGCAGGGGGAGGAGATCCTGTACTTTACCAGCACCTTTTCTGATTCTTCGGCCACCCCGAGGTCTA
>A3-2-COI_ASV1509_239
GGTACTGGTTGAACTGTTTACCCTCCACTAGCAAGTATTGCATTCCACTCAGGAGGAGCAGTTGATTGTGCAATTTTCGCTCTTCACGTTGCAGGAGCTTCTTCAATTCTTGGAGCAGTAAACTTCATTACAACTGTAATGAACATGCGAGCTCCAGGAATTAGTCTTCACCGAATGCCTCTATTCGTATGAAGTATCTTTGTAACTGTTGTACTTCTTTTATTAGCTGTACCTGTACTTGCAGGAGCAATTACAATGCTATTAACAGATCGAAACTTTAACACAACTTTCTTTGACCCAGCAGGGGGAGGAGATCCTGTACTTTACCAGCACCTTTTCTGATTCTTCGGCCACCCCGAAGTCTA
>A3-2-COI_ASV1596_226
GGTACAGGTTGAACAGTTTATCCTCCATTAGCAAGTATTGCATTTCACTCAGGAGGAGCGGTTGATTGTGCAATTTTCGCTCTTCACGTTGCAGGAGCTTCTTCAATTCTTGGAGCAGTAAACTTTATTACAACTGTAATGAACATGCGAGCTCCAGGAATTAGTCTTCACCGAATGCCTCTATTCGTATGAAGTATTTTTGTAACTGTTGTACTTCTTTTATTAGCTGTACCTGTACTTGCAGGAGCAATTACAATGCTATTAACAGATCGAAACTTTAACACAACTTTCTTTGACCCAGCAGGGGGAGGAGATCCTGTACTTTACCAGCACCTTTTCTGATTTTTCGGCCACCCCGAGGTCTA
>A3-2-COI_ASV1615_224
GGTACTGGTTGAACTGTTTACCCTCCACTAGCAAGTATTGCATTCCACTCAGGAGGAGCAGTTGATTGTGCAATTTTCGCTCTTCACGTTGCAGGAGCTTCTTCAATTCTTGGAGCAGTAAACTTCATTACAACTGTAATGAACATGCGAGCTCCAGGAATTAGTCTTCACCGAATGCCTCTATTCGTATGAAGTATCTTTGTAACTGTTGTACTTCTTTTATTAGCTGTACCTGTACTTGCAGGAGCAATTACAATGCTATTAACAGATCGAAATTTTAACACAACTTTCTTTGACCCAGCAGGGGGAGGAGATCCTGTACTTTACCAGCACCTTTTCTGATTCTTCGGCCACCCCGAGGTCTA
>A3-2-COI_ASV1740_206
GGAACAGGTTGAACAGTATATCCTCCATTAGCAAGTATTGCATTTCACTCAGGAGGAGCGGTTGATTGTGCAATTTTCGCTCTTCACGTTGCAGGAGCTTCTTCAATTCTTGGAGCAGTAAACTTTATTACAACTGTAATGAACATGCGAGCTCCGGGAATTAGTCTTCACCGAATGCCTCTATTCGTATGAAGTATTTTTGTAACTGTTGTACTTCTTTTATTAGCTGTACCTGTACTTGCAGGAGCAATTACAATGCTATTAACAGATCGAAACTTTAACACAACTTTCTTTGACCCAGCAGGGGGAGGAGATCCTGTACTTTACCAGCACCTTTTCTGATTCTTCGGCCACCCCGAAGTCTA
>A3-2-COI_ASV1882_187
GGTACTGGTTGAACTGTTTACCCTCCACTAGCAAGTATTGCATTCCACTCAGGAGGAGCAGTTGATTGTGCAATTTTCGCTCTTCACGTTGCAGGAGCTTCTTCAATTCTTGGAGCAGTAAACTTCATTACAACTGTAATGAACATGCGAGCTCCAGGAATTAGTCTTCACCGAATGCCTCTATTCGTATGAAGTATCTTTGTAACTGTTGTACTTCTTTTATTAGCTGTACCTGTACTTGCAGGAGCAATTACAATGCTATTAACAGATCGAAATTTTAACACAACTTTCTTTGACCCAGCAGGGGGAGGAGATCCTGTACTTTACCAGCACCTTTTCTGATTCTTCGGCCACCCCGAAGTCTA
>A3-2-COI_ASV1988_174
GGTACTGGTTGAACTGTTTATCCTCCACTAGCAAGTATTGCATTCCACTCAGGAGGAGCAGTTGATTGTGCAATTTTCGCTCTTCACGTTGCGGGAGCTTCTTCAATTCTTGGAGCAGTAAACTTCATTACAACTGTAATGAACATGCGAGCTCCAGGAATTAGTCTTCACCGAATGCCTCTATTCGTATGAAGTATCTTTGTAACTGTTGTACTTCTTTTATTAGCTGTACCTGTACTTGCAGGAGCAATTACAATGCTATTAACAGATCGAAACTTTAACACAACTTTCTTTGACCCAGCAGGGGGAGGAGATCCTGTACTTTACCAGCACCTTTTCTGATTCTTCGGCCACCCCGAGGTCTA
>A3-2-COI_ASV2078_165
GGTACTGGATGAACTGTTTACCCTCCACTAGCAAGTATTGCATTCCACTCAGGAGGAGCAGTTGATTGTGCAATTTTCGCTCTTCACGTTGCGGGAGCTTCTTCAATTCTTGGAGCAGTAAACTTCATTACAACTGTAATGAACATGCGAGCTCCAGGAATTAGTCTTCACCGAATGCCTCTATTCGTATGAAGTATCTTTGTAACTGTTGTACTTCTTTTATTAGCTGTACCTGTACTTGCAGGAGCAATTACAATGCTATTAACAGATCGAAACTTTAACACAACTTTCTTTGACCCAGCAGGGGGAGGAGATCCTGTACTTTACCAGCACCTTTTCTGATTCTTCGGCCACCCCGAGGTCTA
>A3-2-COI_ASV2204_154
GGAACAGGATGAACTGTATATCCTCCACTAGCAAGTATTGCATTCCACTCAGGAGGAGCAGTTGATTGTGCAATTTTCGCTCTTCACGTTGCGGGAGCTTCTTCAATTCTTGGAGCAGTAAACTTCATTACAACTGTAATGAACATGCGAGCTCCAGGAATTAGTCTTCACCGAATGCCTCTATTCGTATGAAGTATCTTTGTAACTGTTGTACTTCTTTTATTAGCTGTACCTGTACTTGCAGGAGCAATTACAATGCTATTAACAGATCGAAACTTTAACACAACTTTCTTTGACCCAGCAGGGGGAGGAGATCCTGTACTTTACCAGCACCTTTTCTGATTCTTCGGCCACCCCGAGGTCTA
>A3-2-COI_ASV2271_148
GGTACAGGTTGAACAGTTTATCCTCCATTAGCAAGTATTGCATTTCACTCAGGAGGAGCGGTTGATTGTGCAATTTTCGCTCTTCACGTTGCAGGAGCTTCTTCAATTCTTGGAGCAGTAAACTTTATTACAACTGTAATGAACATGCGAGCTCCAGGAATTAGTCTTCACCGAATGCCTCTATTCGTATGAAGTATTTTTGTAACTGTTGTACTTCTTTTATTAGCTGTACCTGTACTTGCAGGAGCAATTACAATGCTATTAACAGATCGAAACTTTAACACAACTTTCTTTGACCCAGCAGGGGGAGGAGATCCTGTACTTTACCAGCACCTTTTCTGATTTTTCGGCCACCCCGAAGTCTA
>A3-2-COI_ASV2298_146
GGAACTGGTTGAACAGTATATCCTCCACTAGCAAGTATTGCATTCCACTCAGGAGGAGCAGTTGATTGTGCAATTTTCGCTCTTCACGTTGCAGGAGCTTCTTCAATTCTTGGAGCAGTAAACTTCATTACAACTGTAATGAACATGCGAGCTCCAGGAATTAGTCTTCACCGAATGCCTCTATTCGTATGAAGTATCTTTGTAACTGTTGTACTTCTTTTATTAGCTGTACCTGTACTTGCAGGAGCAATTACAATGCTATTAACGGATCGAAACTTTAACACAACTTTCTTTGACCCAGCAGGGGGAGGAGATCCTGTACTTTACCAGCACCTTTTCTGATTCTTCGGCCACCCCGAGGTCTA
>A3-2-COI_ASV2514_131
GGTACTGGATGAACTGTTTACCCTCCACTAGCAAGTATTGCATTCCACTCAGGAGGAGCAGTTGATTGTGCAATTTTCGCTCTTCACGTTGCGGGAGCTTCTTCAATTCTTGGAGCAGTAAACTTCATTACAACTGTAATGAACATGCGAGCTCCAGGAATTAGTCTTCACCGAATGCCTCTATTCGTATGAAGTATCTTTGTAACTGTTGTACTTCTTTTATTAGCTGTACCTGTACTTGCAGGAGCAATTACAATGCTATTAACAGATCGAAACTTTAACACAACTTTCTTTGACCCAGCAGGGGGAGGAGATCCTGTACTTTACCAGCACCTTTTCTGATTCTTCGGCCACCCCGAAGTCTA
>A3-2-COI_ASV2524_130
GGTACTGGTTGAACTGTTTACCCTCCACTAGCAAGTATTGCATTCCACTCAGGAGGAGCAGTTGATTGTGCAATTTTCGCTCTTCACGTTGCAGGAGCTTCTTCAATTCTTGGAGCAGTAAACTTCATTACAACTGTAATGAACATGCGAGCTCCAGGAATTAGTCTTCACCGAATGCCTCTATTCGTATGAAGTATCTTTGTAACTGTTGTACTTCTTTTATTAGCTGTACCTGTACTTGCAGGAGCAATTACAATGCTATTAACGGATCGAAACTTTAACACAACTTTCTTTGACCCAGCAGGGGGAGGAGATCCTGTACTTTACCAGCACCTTTTCTGATTCTTCGGCCACCCCGAGGTCTA
>A3-2-COI_ASV2967_110
GGAACTGGATGAACAGTTTATCCTCCACTAGCAAGTATTGCATTCCACTCAGGAGGAGCAGTTGATTGTGCAATTTTCGCTCTTCACGTTGCGGGAGCTTCTTCAATTCTTGGAGCAGTAAACTTCATTACAACTGTAATGAACATGCGAGCTCCAGGAATTAGTCTTCACCGAATGCCTCTATTCGTATGAAGTATCTTTGTAACTGTTGTACTTCTTTTATTAGCTGTACCTGTACTTGCAGGAGCAATTACAATGCTATTAACAGATCGAAACTTTAACACAACTTTCTTTGACCCAGCAGGGGGAGGAGATCCTGTACTTTACCAGCACCTTTTCTGATTCTTCGGCCACCCCGAGGTCTA
>A3-2-COI_ASV5776_62
GGAACAGGATGAACTGTTTACCCTCCATTAGCAAGTATTGCATTCCACTCAGGAGGAGCAGTTGATTGTGCAATTTTCGCTCTTCACGTTGCAGGAGCTTCTTCAATTCTTGGAGCAGTAAACTTCATTACAACTGTAATGAACATGCGAGCTCCAGGAATTAGTCTTCACCGAATGCCTCTATTCGTATGAAGTATCTTTGTAACTGTTGTACTTCTTTTATTAGCTGTACCTGTACTTGCAGGAGCAATTACAATGCTATTAACAGATCGAAACTTTAACACAACTTTCTTTGACCCAGCAGGGGGAGGAGATCCTGTACTTTACCAGCACCTTTTCTGATTCTTCGGCCACCCCGAGGTCTA
>A3-2-COI_ASV6521_56
GGAACAGGTTGAACTGTTTACCCACCTCTTGCTAGCATTCAGTTCCACTCTGGTGGTGCTGTAGATTGTGCAATTTTTGCTCTTCACGTAGCAGGAGCTTCTTCTATTCTTGGAGCTATTAACTTCATTACTACTGTAATGAACATGCGAGCTCCAGGTATTAGCCTTCACCGAATGCCTCTATTTGTATGAAGTATCCTTGTAACTGTAGTTTTACTTCTTTTAGCGGTACCTGTTCTTGCTGGTGCAATTACTATGCTACTAACTGACCGAAACTTTAACACTACTTTCTTTGACCCTGCTGGGGGAGGAGATCCAGTGTTATACCAACACTTATTCTGATTCTTCGGACACCCCGAGGTCTA
>A3-2-COI_ASV7696_48
GGAACAGGTTGAACTGTATACCCTCCATTAGCAAGTATTGCATTCCACTCTGGAGGAGCAGTTGATTGTGCAATTTTTGCTCTTCACGTTGCAGGAGCTTCTTCAATTCTTGGAGCGGTAAACTTTATTACAACTGTAATGAACATGCGAGCTCCTGGAATTAGCCTTCACCGAATGCCTTTATTCGTATGAAGTGTTTTCGTAACTGTTGTACTTCTTCTATTAGCAGTACCGGTACTTGCGGGAGCAATTACAATGCTATTAACAGATCGAAACTTTAACACAACTTTCTTCGACCCAGCAGGGGGAGGAGATCCTGTACTTTACCAGCACCTTTTCTGATTCTTTGGCCACCCCGAGGTCTA
>A3-2-COI_ASV8705_42
GGAACAGGTTGAACTGTTTACCCACCTCTTGCTAGCATTCAGTTCCACTCTGGTGGTGCTGTAGATTGTGCAATTTTTGCTCTTCACGTAGCAGGAGCTTCTTCTATTCTTGGAGCTATTAACTTCATTACTACTGTAATGAACATGCGAGCTCCAGGTATTAGCCTTCACCGAATGCCTCTATTTGTATGAAGTATCCTTGTAACTGTAGTTTTACTTCTTTTAGCGGTACCTGTTCTTGCTGGTGCAATTACTATGCTACTAACTGACCGAAACTTTAACACTACTTTCTTTGACCCTGCTGGGGGAGGAGATCCAGTGTTATACCAACACTTATTCTGATTCTTCGGACACCCCGAAGTCTA
>A3-2-COI_ASV9189_39
GGAACAGGTTGAACTGTATACCCTCCATTAGCAAGTATTGCATTCCACTCTGGAGGAGCAGTTGATTGTGCAATTTTTGCTCTTCACGTTGCAGGAGCTTCTTCAATTCTTGGAGCGGTAAACTTTATTACAACTGTAATGAACATGCGAGCTCCTGGAATTAGCCTTCACCGAATGCCTTTATTCGTATGAAGTGTTTTCGTAACTGTTGTACTTCTTCTATTAGCAGTACCGGTACTTGCGGGAGCAATTACAATGCTATTAACAGATCGAAACTTTAACACAACTTTCTTCGACCCAGCAGGGGGAGGAGATCCTGTACTTTACCAGCACCTTTTCTGATTCTTTGGCCACCCCGAAGTCTA
>A3-2-COI_ASV12467_22
GGAACAGGATGAACTGTTTACCCTCCATTAGCAAGTATTGCATTCCACTCAGGAGGAGCAGTTGATTGTGCAATTTTCGCTCTTCACGTTGCAGGAGCTTCTTCAATTCTTGGAGCAGTAAACTTCATTACAACTGTAATGAACATGCGAGCTCCAGGAATTAGTCTTCACCGAATGCCTCTATTCGTATGAAGTATCTTTGTAACTGTTGTACTTCTTTTATTAGCTGTACCTGTACTTGCAGGAGCAATTACAATGCTATTAACAGATCGAAATTTTAACACAACTTTCTTTGACCCAGCAGGGGGAGGAGATCCTGTACTTTACCAGCACCTTTTCTGATTCTTCGGCCACCCCGAAGTCTA
>A3-3-COI_ASV535_595
GGTACTGGTTGAACTGTATATCCTCCATTAGCAAGTATTGCATTTCACTCAGGAGGAGCGGTTGATTGTGCAATTTTCGCTCTTCACGTTGCAGGAGCTTCTTCAATTCTTGGAGCAGTAAACTTTATTACAACTGTAATGAACATGCGAGCTCCGGGAATTAGTCTTCACCGAATGCCTCTATTCGTATGAAGTATTTTTGTAACTGTTGTACTTCTTTTATTAGCTGTACCTGTACTTGCAGGAGCAATTACAATGCTATTAACAGATCGAAACTTTAACACAACTTTCTTTGACCCAGCAGGGGGAGGAGATCCTGTACTTTACCAGCACCTTTTCTGATTCTTCGGCCACCCCGAGGTCTA
>A3-3-COI_ASV668_501
GGAACTGGATGAACAGTATATCCTCCATTAGCAAGTATTGCATTTCACTCAGGAGGAGCGGTTGATTGTGCAATTTTCGCTCTTCACGTTGCAGGAGCTTCTTCAATTCTTGGAGCAGTAAACTTTATTACAACTGTAATGAACATGCGAGCTCCGGGAATTAGTCTTCACCGAATGCCTCTATTCGTATGAAGTATTTTTGTAACTGTTGTACTTCTTTTATTAGCTGTACCTGTACTTGCAGGAGCAATTACAATGCTATTAACAGATCGAAACTTTAACACAACTTTCTTTGACCCAGCAGGGGGAGGAGATCCTGTACTTTACCAGCACCTTTTCTGATTCTTCGGCCACCCCGAGGTCTA
>A3-3-COI_ASV731_472
GGAACTGGTTGAACAGTATATCCTCCATTAGCAAGTATTGCATTTCACTCAGGAGGAGCGGTTGATTGTGCAATTTTCGCTCTTCACGTTGCAGGAGCTTCTTCAATTCTTGGAGCAGTAAACTTTATTACAACTGTAATGAACATGCGAGCTCCAGGAATTAGTCTTCACCGAATGCCTCTATTCGTATGAAGTATTTTTGTAACTGTTGTACTTCTTTTATTAGCTGTACCTGTACTTGCAGGAGCAATTACAATGCTATTAACAGATCGAAACTTTAACACAACTTTCTTTGACCCAGCAGGGGGAGGAGATCCTGTACTTTACCAGCACCTTTTCTGATTTTTCGGCCACCCCGAGGTCTA
>A3-3-COI_ASV748_464
GGTACTGGTTGAACAGTTTATCCTCCATTAGCAAGTATTGCATTTCACTCAGGAGGAGCGGTTGATTGTGCAATTTTCGCTCTTCACGTTGCAGGAGCTTCTTCAATTCTTGGAGCAGTAAACTTTATTACAACTGTAATGAACATGCGAGCTCCAGGAATTAGTCTTCACCGAATGCCTCTATTCGTATGAAGTATTTTTGTAACTGTTGTACTTCTTTTATTAGCTGTACCTGTACTTGCAGGAGCAATTACAATGCTATTAACAGATCGAAACTTTAACACAACTTTCTTTGACCCAGCAGGGGGAGGAGATCCTGTACTTTACCAGCACCTTTTCTGATTTTTCGGCCACCCCGAGGTCTA
>A3-3-COI_ASV758_458
GGTACAGGTTGAACTGTTTATCCTCCATTAGCAAGTATTGCATTTCACTCAGGAGGAGCGGTTGATTGTGCAATTTTCGCTCTTCACGTTGCAGGAGCTTCTTCAATTCTTGGAGCAGTAAACTTTATTACAACTGTAATGAACATGCGAGCTCCAGGAATTAGTCTTCACCGAATGCCTCTATTCGTATGAAGTATTTTTGTAACTGTTGTACTTCTTTTATTAGCTGTACCTGTACTTGCAGGAGCAATTACAATGCTATTAACAGATCGAAACTTTAACACAACTTTCTTTGACCCAGCAGGGGGAGGAGATCCTGTACTTTACCAGCACCTTTTCTGATTTTTCGGCCACCCCGAGGTCTA
>A3-3-COI_ASV854_415
GGTACTGGATGAACTGTATATCCTCCATTAGCAAGTATTGCATTTCACTCAGGAGGAGCGGTTGATTGTGCAATTTTCGCTCTTCACGTTGCAGGAGCTTCTTCAATTCTTGGAGCAGTAAACTTTATTACAACTGTAATGAACATGCGAGCTCCAGGAATTAGTCTTCACCGAATGCCTCTATTCGTATGAAGTATTTTTGTAACTGTTGTACTTCTTTTATTAGCTGTACCTGTACTTGCAGGAGCAATTACAATGCTATTAACAGATCGAAACTTTAACACAACTTTCTTTGACCCAGCAGGGGGAGGAGATCCTGTACTTTACCAGCACCTTTTCTGATTTTTCGGCCACCCCGAGGTCTA
>A3-3-COI_ASV1056_347
GGAACAGGTTGAACTGTATATCCTCCATTAGCAAGTATTGCATTTCACTCAGGAGGAGCGGTTGATTGTGCAATTTTCGCTCTTCACGTTGCAGGAGCTTCTTCAATTCTTGGAGCAGTAAACTTTATTACAACTGTAATGAACATGCGAGCTCCGGGAATTAGTCTTCACCGAATGCCTCTATTCGTATGAAGTATTTTTGTAACTGTTGTACTTCTTTTATTAGCTGTACCTGTACTTGCAGGAGCAATTACAATGCTATTAACAGATCGAAACTTTAACACAACTTTCTTTGACCCAGCAGGGGGAGGAGATCCTGTACTTTACCAGCACCTTTTCTGATTCTTCGGCCACCCCGAGGTCTA
>A3-3-COI_ASV1065_345
GGTACTGGTTGAACTGTTTACCCTCCACTAGCAAGTATTGCATTCCACTCAGGAGGAGCAGTTGATTGTGCAATTTTCGCTCTTCACGTTGCAGGAGCTTCTTCAATTCTTGGAGCAGTAAACTTCATTACAACTGTAATGAACATGCGAGCTCCAGGAATTAGTCTTCACCGAATGCCTCTATTCGTATGAAGTATCTTTGTAACTGTTGTACTTCTTTTATTAGCTGTACCTGTACTTGCAGGAGCAATTACAATGCTATTAACAGATCGAAACTTTAACACAACTTTCTTTGACCCAGCAGGGGGAGGAGATCCTGTACTTTACCAGCACCTTTTCTGATTCTTCGGCCACCCCGAGGTCTA
>A3-3-COI_ASV1112_329
GGTACAGGTTGAACAGTATATCCTCCATTAGCAAGTATTGCATTTCACTCAGGAGGAGCGGTTGATTGTGCAATTTTCGCTCTTCACGTTGCAGGAGCTTCTTCAATTCTTGGAGCAGTAAACTTTATTACAACTGTAATGAACATGCGAGCTCCGGGAATTAGTCTTCACCGAATGCCTCTATTCGTATGAAGTATTTTTGTAACTGTTGTACTTCTTTTATTAGCTGTACCTGTACTTGCAGGAGCAATTACAATGCTATTAACAGATCGAAACTTTAACACAACTTTCTTTGACCCAGCAGGGGGAGGAGATCCTGTACTTTACCAGCACCTTTTCTGATTCTTCGGCCACCCCGAGGTCTA
>A3-3-COI_ASV1152_317
GGTACTGGTTGAACAGTTTATCCTCCATTAGCAAGTATTGCATTTCACTCAGGAGGAGCGGTTGATTGTGCAATTTTCGCTCTTCACGTTGCAGGAGCTTCTTCAATTCTTGGAGCAGTAAACTTTATTACAACTGTAATGAACATGCGAGCTCCAGGAATTAGTCTTCACCGAATGCCTCTATTCGTATGAAGTATTTTTGTAACTGTTGTACTTCTTTTATTAGCTGTACCTGTACTTGCAGGAGCAATTACAATGCTATTAACAGATCGAAACTTTAACACAACTTTCTTTGACCCAGCAGGGGGAGGAGATCCTGTACTTTACCAGCACCTTTTCTGATTTTTCGGCCACCCCGAAGTCTA
>A3-3-COI_ASV1243_294
GGTACAGGTTGAACTGTTTATCCTCCATTAGCAAGTATTGCATTTCACTCAGGAGGAGCGGTTGATTGTGCAATTTTCGCTCTTCACGTTGCAGGAGCTTCTTCAATTCTTGGAGCAGTAAACTTTATTACAACTGTAATGAACATGCGAGCTCCGGGAATTAGTCTTCACCGAATGCCTCTATTCGTATGAAGTATTTTTGTAACTGTTGTACTTCTTTTATTAGCTGTACCTGTACTTGCAGGAGCAATTACAATGCTATTAACAGATCGAAACTTTAACACAACTTTCTTTGACCCAGCAGGGGGAGGAGATCCTGTACTTTACCAGCACCTTTTCTGATTCTTCGGCCACCCCGAAGTCTA
>A3-3-COI_ASV1387_261
GGTACAGGTTGAACTGTTTATCCTCCATTAGCAAGTATTGCATTTCACTCAGGAGGAGCGGTTGATTGTGCAATTTTCGCTCTTCACGTTGCAGGAGCTTCTTCAATTCTTGGAGCAGTAAACTTTATTACAACTGTAATGAACATGCGAGCTCCAGGAATTAGTCTTCACCGAATGCCTCTATTCGTATGAAGTATTTTTGTAACTGTTGTACTTCTTTTATTAGCTGTACCTGTACTTGCAGGAGCAATTACAATGCTATTAACAGATCGAAACTTTAACACAACTTTCTTTGACCCAGCAGGGGGAGGAGATCCTGTACTTTACCAGCACCTTTTCTGATTTTTCGGCCACCCCGAAGTCTA
>A3-3-COI_ASV1400_258
GGTACTGGTTGAACAGTTTATCCTCCACTAGCAAGTATTGCATTCCACTCAGGAGGAGCAGTTGATTGTGCAATTTTCGCTCTTCACGTTGCGGGAGCTTCTTCAATTCTTGGAGCAGTAAACTTCATTACAACTGTAATGAACATGCGAGCTCCAGGAATTAGTCTTCACCGAATGCCTCTATTCGTATGAAGTATCTTTGTAACTGTTGTACTTCTTTTATTAGCTGTACCTGTACTTGCAGGAGCAATTACAATGCTATTAACAGATCGAAACTTTAACACAACTTTCTTTGACCCAGCAGGGGGAGGAGATCCTGTACTTTACCAGCACCTTTTCTGATTCTTCGGCCACCCCGAGGTCTA
>A3-3-COI_ASV1452_248
GGTACAGGTTGAACTGTTTATCCTCCACTAGCAAGTATTGCATTCCACTCAGGAGGAGCAGTTGATTGTGCAATTTTCGCTCTTCACGTTGCAGGAGCTTCTTCAATTCTTGGAGCAGTAAACTTCATTACAACTGTAATGAACATGCGAGCTCCAGGAATTAGTCTTCACCGAATGCCTCTATTCGTATGAAGTATCTTTGTAACTGTTGTACTTCTTTTATTAGCTGTACCTGTACTTGCAGGAGCAATTACAATGCTATTAACAGATCGAAATTTTAACACAACTTTCTTTGACCCAGCAGGGGGAGGAGATCCTGTACTTTACCAGCACCTTTTCTGATTCTTCGGCCACCCCGAGGTCTA
>A3-3-COI_ASV1458_247
GGTACTGGTTGAACAGTTTATCCTCCATTAGCAAGTATTGCATTTCACTCAGGAGGAGCGGTTGATTGTGCAATTTTCGCTCTTCACGTTGCAGGAGCTTCTTCAATTCTTGGAGCAGTAAACTTTATTACAACTGTAATGAACATGCGAGCTCCAGGAATTAGTCTTCACCGAATGCCTCTATTCGTATGAAGTATTTTTGTAACTGTTGTACTTCTTTTATTAGCTGTACCTGTACTTGCAGGAGCAATTACAATGCTATTAACAGATCGAAACTTTAACACAACTTTCTTTGACCCAGCAGGGGGAGGAGATCCTGTACTTTACCAGCACCTTTTCTGATTTTTCGGACACCCCGAGGTCTA
>A3-3-COI_ASV1509_239
GGTACTGGTTGAACTGTTTACCCTCCACTAGCAAGTATTGCATTCCACTCAGGAGGAGCAGTTGATTGTGCAATTTTCGCTCTTCACGTTGCAGGAGCTTCTTCAATTCTTGGAGCAGTAAACTTCATTACAACTGTAATGAACATGCGAGCTCCAGGAATTAGTCTTCACCGAATGCCTCTATTCGTATGAAGTATCTTTGTAACTGTTGTACTTCTTTTATTAGCTGTACCTGTACTTGCAGGAGCAATTACAATGCTATTAACAGATCGAAACTTTAACACAACTTTCTTTGACCCAGCAGGGGGAGGAGATCCTGTACTTTACCAGCACCTTTTCTGATTCTTCGGCCACCCCGAAGTCTA
>A3-3-COI_ASV1585_227
GGTACAGGTTGAACAGTTTATCCTCCATTAGCAAGTATTGCATTCCACTCAGGAGGAGCAGTTGATTGTGCAATTTTCGCTCTTCACGTTGCAGGAGCTTCTTCAATTCTTGGAGCAGTAAACTTCATTACAACTGTAATGAACATGCGAGCTCCAGGAATTAGTCTTCACCGAATGCCTCTATTCGTATGAAGTATCTTTGTAACTGTTGTACTTCTTTTATTAGCTGTACCTGTACTTGCAGGAGCAATTACAATGCTATTAACAGATCGAAACTTTAACACAACTTTCTTTGACCCAGCAGGGGGAGGAGATCCTGTACTTTACCAGCACCTTTTCTGATTCTTCGGCCACCCCGAGGTCTA
>A3-3-COI_ASV1615_224
GGTACTGGTTGAACTGTTTACCCTCCACTAGCAAGTATTGCATTCCACTCAGGAGGAGCAGTTGATTGTGCAATTTTCGCTCTTCACGTTGCAGGAGCTTCTTCAATTCTTGGAGCAGTAAACTTCATTACAACTGTAATGAACATGCGAGCTCCAGGAATTAGTCTTCACCGAATGCCTCTATTCGTATGAAGTATCTTTGTAACTGTTGTACTTCTTTTATTAGCTGTACCTGTACTTGCAGGAGCAATTACAATGCTATTAACAGATCGAAATTTTAACACAACTTTCTTTGACCCAGCAGGGGGAGGAGATCCTGTACTTTACCAGCACCTTTTCTGATTCTTCGGCCACCCCGAGGTCTA
>A3-3-COI_ASV1652_218
GGTACTGGTTGAACTGTTTACCCACCTCTTGCTAGCATTCAGTTCCACTCTGGTGGTGCTGTAGATTGTGCAATTTTTGCTCTTCACGTAGCAGGAGCTTCTTCTATTCTTGGAGCTATTAACTTCATTACTACTGTAATGAACATGCGAGCTCCAGGTATTAGCCTTCACCGAATGCCTCTATTTGTATGAAGTATCCTTGTAACTGTAGTTTTACTTCTTTTAGCGGTACCTGTTCTTGCTGGTGCAATTACTATGCTACTAACTGACCGAAACTTTAACACTACTTTCTTTGACCCTGCTGGGGGAGGAGATCCAGTGTTATACCAACACTTATTCTGATTCTTCGGCCACCCCGAGGTCTA
>A3-3-COI_ASV1723_208
GGTACTGGTTGAACAGTTTATCCTCCACTAGCAAGTATTGCATTCCACTCAGGAGGAGCAGTTGATTGTGCAATTTTCGCTCTTCACGTTGCGGGAGCTTCTTCAATTCTTGGAGCAGTAAACTTCATTACAACTGTAATGAACATGCGAGCTCCAGGAATTAGTCTTCACCGAATGCCTCTATTCGTATGAAGTATCTTTGTAACTGTTGTACTTCTTTTATTAGCTGTACCTGTACTTGCAGGAGCAATTACAATGCTATTAACAGATCGAAACTTTAACACAACTTTCTTTGACCCAGCAGGGGGAGGAGATCCTGTACTTTACCAGCACCTTTTCTGATTCTTCGGCCACCCCGAAGTCTA
>A3-3-COI_ASV1738_206
GGAACTGGATGAACTGTTTACCCTCCATTAGCAAGTATTGCATTTCACTCAGGAGGAGCGGTTGATTGTGCAATTTTCGCTCTTCACGTTGCAGGAGCTTCTTCAATTCTTGGAGCAGTAAACTTTATTACAACTGTAATGAACATGCGAGCTCCAGGAATTAGTCTTCACCGAATGCCTCTATTCGTATGAAGTATTTTTGTAACTGTTGTACTTCTTTTATTAGCTGTACCTGTACTTGCAGGAGCAATTACAATGCTATTAACAGATCGAAACTTTAACACAACTTTCTTTGACCCAGCAGGGGGAGGAGATCCTGTACTTTACCAGCACCTTTTCTGATTTTTCGGCCACCCCGAGGTCTA
>A3-3-COI_ASV1882_187
GGTACTGGTTGAACTGTTTACCCTCCACTAGCAAGTATTGCATTCCACTCAGGAGGAGCAGTTGATTGTGCAATTTTCGCTCTTCACGTTGCAGGAGCTTCTTCAATTCTTGGAGCAGTAAACTTCATTACAACTGTAATGAACATGCGAGCTCCAGGAATTAGTCTTCACCGAATGCCTCTATTCGTATGAAGTATCTTTGTAACTGTTGTACTTCTTTTATTAGCTGTACCTGTACTTGCAGGAGCAATTACAATGCTATTAACAGATCGAAATTTTAACACAACTTTCTTTGACCCAGCAGGGGGAGGAGATCCTGTACTTTACCAGCACCTTTTCTGATTCTTCGGCCACCCCGAAGTCTA
>A3-3-COI_ASV1908_183
GGTACAGGTTGAACAGTTTATCCTCCATTAGCAAGTATTGCATTCCACTCAGGAGGAGCAGTTGATTGTGCAATTTTCGCTCTTCACGTTGCAGGAGCTTCTTCAATTCTTGGAGCAGTAAACTTCATTACAACTGTAATGAACATGCGAGCTCCAGGAATTAGTCTTCACCGAATGCCTCTATTCGTATGAAGTATCTTTGTAACTGTTGTACTTCTTTTATTAGCTGTACCTGTACTTGCAGGAGCAATTACAATGCTATTAACAGATCGAAACTTTAACACAACTTTCTTTGACCCAGCAGGGGGAGGAGATCCTGTACTTTACCAGCACCTTTTCTGATTCTTCGGCCACCCCGAAGTCTA
>A3-3-COI_ASV1909_183
GGTACTGGATGAACTGTATATCCTCCATTAGCAAGTATTGCATTTCACTCAGGAGGAGCGGTTGATTGTGCAATTTTCGCTCTTCACGTTGCAGGAGCTTCTTCAATTCTTGGAGCAGTAAACTTTATTACAACTGTAATGAACATGCGAGCTCCAGGAATTAGTCTTCACCGAATGCCTCTATTCGTATGAAGTATTTTTGTAACTGTTGTACTTCTTTTATTAGCTGTACCTGTACTTGCAGGAGCAATTACAATGCTATTAACAGATCGAAACTTTAACACAACTTTCTTTGACCCAGCAGGGGGAGGAGATCCTGTACTTTACCAGCACCTTTTCTGATTTTTCGGACACCCCGAGGTCTA
>A3-3-COI_ASV2130_160
GGAACTGGTTGAACTGTTTACCCTCCATTAGCAAGTATTGCATTTCACTCAGGAGGAGCGGTTGATTGTGCAATTTTCGCTCTTCACGTTGCAGGAGCTTCTTCAATTCTTGGAGCAGTAAACTTTATTACAACTGTAATGAACATGCGAGCTCCGGGAATTAGTCTTCACCGAATGCCTCTATTCGTATGAAGTATTTTTGTAACTGTTGTACTTCTTTTATTAGCTGTACCTGTACTTGCAGGAGCAATTACAATGCTATTAACAGATCGAAACTTTAACACAACTTTCTTTGACCCAGCAGGGGGAGGAGATCCTGTACTTTACCAGCACCTTTTCTGATTCTTCGGCCACCCCGAGGTCTA
>A3-3-COI_ASV2145_158
GGAACTGGATGAACTGTTTACCCTCCATTAGCAAGTATTGCATTTCACTCAGGAGGAGCGGTTGATTGTGCAATTTTCGCTCTTCACGTTGCAGGAGCTTCTTCAATTCTTGGAGCAGTAAACTTTATTACAACTGTAATGAACATGCGAGCTCCAGGAATTAGTCTTCACCGAATGCCTCTATTCGTATGAAGTATTTTTGTAACTGTTGTACTTCTTTTATTAGCTGTACCTGTACTTGCAGGAGCAATTACAATGCTATTAACAGATCGAAACTTTAACACAACTTTCTTTGACCCAGCAGGGGGAGGAGATCCTGTACTTTACCAGCACCTTTTCTGATTTTTCGGCCACCCCGAAGTCTA
>A3-3-COI_ASV2357_141
GGAACTGGTTGAACTGTTTACCCTCCATTAGCAAGTATTGCATTTCACTCAGGAGGAGCGGTTGATTGTGCAATTTTCGCTCTTCACGTTGCAGGAGCTTCTTCAATTCTTGGAGCAGTAAACTTTATTACAACTGTAATGAACATGCGAGCTCCGGGAATTAGTCTTCACCGAATGCCTCTATTCGTATGAAGTATTTTTGTAACTGTTGTACTTCTTTTATTAGCTGTACCTGTACTTGCAGGAGCAATTACAATGCTATTAACAGATCGAAACTTTAACACAACTTTCTTTGACCCAGCAGGGGGAGGAGATCCTGTACTTTACCAGCACCTTTTCTGATTCTTCGGCCACCCCGAAGTCTA
>A3-3-COI_ASV2359_141
GGTACTGGATGAACTGTATATCCTCCACTAGCAAGTATTGCATTCCACTCAGGAGGAGCAGTTGATTGTGCAATTTTCGCTCTTCACGTTGCGGGAGCTTCTTCAATTCTTGGAGCAGTAAACTTCATTACAACTGTAATGAACATGCGAGCTCCAGGAATTAGTCTTCACCGAATGCCTCTATTCGTATGAAGTATCTTTGTAACTGTTGTACTTCTTTTATTAGCTGTACCTGTACTTGCAGGAGCAATTACAATGCTATTAACAGATCGAAACTTTAACACAACTTTCTTTGACCCAGCAGGGGGAGGAGATCCTGTACTTTACCAGCACCTTTTCTGATTCTTCGGCCACCCCGAGGTCTA
>A3-3-COI_ASV2367_140
GGAACTGGTTGAACAGTATATCCTCCACTAGCAAGTATTGCATTCCACTCAGGAGGAGCAGTTGATTGTGCAATTTTCGCTCTTCACGTTGCAGGAGCTTCTTCAATTCTTGGAGCAGTAAACTTCATTACAACTGTAATGAACATGCGAGCTCCAGGAATTAGTCTTCACCGAATGCCTCTATTCGTATGAAGTATCTTTGTAACTGTTGTACTTCTTTTATTAGCTGTACCTGTACTTGCAGGAGCAATTACAATGCTATTAACAGATCGAAACTTTAACACAACTTTCTTTGACCCAGCAGGGGGAGGAGATCCTGTACTTTACCAGCACCTTTTCTGATTCTTCGGCCACCCCGAAGTCTA
>A3-3-COI_ASV2524_130
GGTACTGGTTGAACTGTTTACCCTCCACTAGCAAGTATTGCATTCCACTCAGGAGGAGCAGTTGATTGTGCAATTTTCGCTCTTCACGTTGCAGGAGCTTCTTCAATTCTTGGAGCAGTAAACTTCATTACAACTGTAATGAACATGCGAGCTCCAGGAATTAGTCTTCACCGAATGCCTCTATTCGTATGAAGTATCTTTGTAACTGTTGTACTTCTTTTATTAGCTGTACCTGTACTTGCAGGAGCAATTACAATGCTATTAACGGATCGAAACTTTAACACAACTTTCTTTGACCCAGCAGGGGGAGGAGATCCTGTACTTTACCAGCACCTTTTCTGATTCTTCGGCCACCCCGAGGTCTA
>A3-3-COI_ASV2759_118
GGAACTGGTTGAACAGTATATCCTCCACTAGCAAGTATTGCATTCCACTCAGGAGGAGCAGTTGATTGTGCAATTTTCGCTCTTCACGTTGCAGGAGCTTCTTCAATTCTTGGAGCAGTAAACTTCATTACAACTGTAATGAACATGCGAGCTCCAGGAATTAGTCTTCACCGAATGCCTCTATTCGTATGAAGTATCTTTGTAACTGTTGTACTTCTTTTATTAGCTGTACCTGTACTTGCAGGAGCAATTACAATGCTATTAACAGATCGAAATTTTAACACAACTTTCTTTGACCCAGCAGGGGGAGGAGATCCTGTACTTTACCAGCACCTTTTCTGATTCTTCGGCCACCCCGAAGTCTA
>A3-3-COI_ASV2970_110
GGTACTGGTTGAACTGTTTACCCACCTCTTGCTAGCATTCAGTTCCACTCTGGTGGTGCTGTAGATTGTGCAATTTTTGCTCTTCACGTAGCAGGAGCTTCTTCTATTCTTGGAGCTATTAACTTCATTACTACTGTAATGAACATGCGAGCTCCAGGTATTAGCCTTCACCGAATGCCTCTATTTGTATGAAGTATCCTTGTAACTGTAGTTTTACTTCTTTTAGCGGTACCTGTTCTTGCTGGTGCAATTACTATGCTACTAACTGACCGAAACTTTAACACTACTTTCTTTGACCCTGCTGGGGGAGGAGATCCAGTGTTATACCAACACTTATTCTGATTCTTCGGCCACCCCGAAGTCTA
>A3-3-COI_ASV3319_99
GGTACTGGATGAACTGTTTACCCTCCATTAGCAAGTATTGCATTCCACTCAGGAGGAGCAGTTGATTGTGCAATTTTCGCTCTTCACGTTGCAGGAGCTTCTTCAATTCTTGGAGCAGTAAACTTCATTACAACTGTAATGAACATGCGAGCTCCAGGAATTAGTCTTCACCGAATGCCTCTATTCGTATGAAGTATCTTTGTAACTGTTGTACTTCTTTTATTAGCTGTACCTGTACTTGCAGGAGCAATTACAATGCTATTAACAGATCGAAACTTTAACACAACTTTCTTTGACCCAGCAGGGGGAGGAGATCCTGTACTTTACCAGCACCTTTTCTGATTCTTCGGCCACCCCGAAGTCTA
>A3-3-COI_ASV3391_97
GGAACTGGATGAACAGTATATCCTCCACTAGCAAGTATTGCATTCCACTCAGGAGGAGCAGTTGATTGTGCAATTTTCGCTCTTCACGTTGCAGGAGCTTCTTCAATTCTTGGAGCAGTAAACTTCATTACAACTGTAATGAACATGCGAGCTCCAGGAATTAGTCTTCACCGAATGCCTCTATTCGTATGAAGTATCTTTGTAACTGTTGTACTTCTTTTATTAGCTGTACCTGTACTTGCAGGAGCAATTACAATGCTATTAACGGATCGAAACTTTAACACAACTTTCTTTGACCCAGCAGGGGGAGGAGATCCTGTACTTTACCAGCACCTTTTCTGATTCTTCGGCCACCCCGAGGTCTA
>A3-3-COI_ASV3779_88
GGTACAGGTTGAACTGTTTATCCTCCATTAGCAAGTATTGCATTTCACTCAGGAGGGGCGGTTGATTGTGCAATTTTCGCTCTTCACGTTGCAGGAGCTTCTTCAATTCTTGGAGCAGTAAACTTTATTACAACTGTAATGAACATGCGAGCTCCAGGAATTAGTCTTCACCGAATGCCTCTATTCGTATGAAGTATTTTTGTAACTGTTGTACTTCTTTTATTAGCTGTACCTGTACTTGCAGGAGCAATTACAATGCTATTAACAGATCGAAACTTTAACACAACTTTCTTTGACCCAGCAGGGGGAGGAGATCCTGTACTTTACCAGCACCTTTTCTGATTCTTTGGCCACCCCGAAGTCTA
>A3-3-COI_ASV7554_49
GGAACTGGATGAACTGTTTATCCTCCACTAGCAAGTATTGCATTCCACTCAGGAGGAGCAGTTGATTGTGCAATTTTCGCTCTTCACGTTGCAGGAGCTTCTTCAATTCTTGGAGCAGTAAACTTCATTACAACTGTAATGAACATGCGAGCTCCAGGAATTAGTCTTCACCGAATGCCTCTATTCGTATGAAGTATCTTTGTAACTGTTGTACTTCTTTTATTAGCTGTACCTGTACTTGCAGGAGCAATTACAATGCTATTAACAGATCGAAATTTTAACACAACTTTCTTTGACCCAGCAGGGGGAGGAGATCCTGTACTTTACCAGCACCTTTTCTGATTCTTCGGCCACCCCGAGGTCTA
>A3-3-COI_ASV7848_47
GGAACTGGTTGAACTGTTTATCCTCCACTAGCAAGTATTGCATTCCACTCAGGAGGAGCAGTTGATTGTGCAATTTTCGCTCTTCACGTTGCGGGAGCTTCTTCAATTCTTGGAGCAGTAAACTTCATTACAACTGTAATGAACATGCGAGCTCCAGGAATTAGTCTTCACCGAATGCCTCTATTCGTATGAAGTATCTTTGTAACTGTTGTACTTCTTTTATTAGCTGTACCTGTACTTGCAGGAGCAATTACAATGCTATTAACAGATCGAAACTTTAACACAACTTTCTTTGACCCAGCAGGGGGAGGAGATCCTGTACTTTACCAGCACCTTTTCTGATTCTTCGGCCACCCCGAGGTCTA
>A3-3-COI_ASV8711_42
GGAACAGGTTGAACTGTATACCCTCCACTAGCAAGTATTGCATTCCACTCAGGAGGAGCAGTTGATTGTGCAATTTTCGCTCTTCACGTTGCAGGAGCTTCTTCAATTCTTGGAGCAGTAAACTTCATTACAACTGTAATGAACATGCGAGCTCCAGGAATTAGTCTTCACCGAATGCCTCTATTCGTATGAAGTATCTTTGTAACTGTTGTACTTCTTTTATTAGCTGTACCTGTACTTGCAGGAGCAATTACAATGCTATTAACAGATCGAAATTTTAACACAACTTTCTTTGACCCAGCAGGGGGAGGAGATCCTGTACTTTACCAGCACCTTTTCTGATTCTTCGGCCACCCCGAGGTCTA
>A3-3-COI_ASV9195_39
GGAACAGGTTGAACTGTATACCCTCCACTAGCAAGTATTGCATTCCACTCAGGAGGAGCAGTTGATTGTGCAATTTTCGCTCTTCACGTTGCAGGAGCTTCTTCAATTCTTGGAGCAGTAAACTTCATTACAACTGTAATGAACATGCGAGCTCCAGGAATTAGTCTTCACCGAATGCCTCTATTCGTATGAAGTATCTTTGTAACTGTTGTACTTCTTTTATTAGCTGTACCTGTACTTGCAGGAGCAATTACAATGCTATTAACAGATCGAAACTTTAACACAACTTTCTTTGACCCAGCAGGGGGAGGAGATCCTGTACTTTACCAGCACCTTTTCTGATTCTTCGGCCACCCCGAGGTCTA
>A3-3-COI_ASV9374_38
GGAACTGGATGAACTGTTTATCCTCCACTAGCAAGTATTGCATTCCACTCAGGAGGAGCAGTTGATTGTGCAATTTTCGCTCTTCACGTTGCAGGAGCTTCTTCAATTCTTGGAGCAGTAAACTTCATTACAACTGTAATGAACATGCGAGCTCCAGGAATTAGTCTTCACCGAATGCCTCTATTCGTATGAAGTATCTTTGTAACTGTTGTACTTCTTTTATTAGCTGTACCTGTACTTGCAGGAGCAATTACAATGCTATTAACAGATCGAAATTTTAACACAACTTTCTTTGACCCAGCAGGGGGAGGAGATCCTGTACTTTACCAGCACCTTTTCTGATTCTTCGGCCACCCCGAAGTCTA
>A3-3-COI_ASV10525_32
GGAACTGGTTGAACTGTTTATCCTCCACTAGCAAGTATTGCATTCCACTCAGGAGGAGCAGTTGATTGTGCAATTTTCGCTCTTCACGTTGCGGGAGCTTCTTCAATTCTTGGAGCAGTAAACTTCATTACAACTGTAATGAACATGCGAGCTCCAGGAATTAGTCTTCACCGAATGCCTCTATTCGTATGAAGTATCTTTGTAACTGTTGTACTTCTTTTATTAGCTGTACCTGTACTTGCAGGAGCAATTACAATGCTATTAACAGATCGAAACTTTAACACAACTTTCTTTGACCCAGCAGGGGGAGGAGATCCTGTACTTTACCAGCACCTTTTCTGATTCTTCGGCCACCCCGAAGTCTA
>A3-3-COI_ASV10721_31
GGAACAGGTTGAACTGTATACCCTCCACTAGCAAGTATTGCATTCCACTCAGGAGGAGCAGTTGATTGTGCAATTTTCGCTCTTCACGTTGCAGGAGCTTCTTCAATTCTTGGAGCAGTAAACTTCATTACAACTGTAATGAACATGCGAGCTCCAGGAATTAGTCTTCACCGAATGCCTCTATTCGTATGAAGTATCTTTGTAACTGTTGTACTTCTTTTATTAGCTGTACCTGTACTTGCAGGAGCAATTACAATGCTATTAACAGATCGAAATTTTAACACAACTTTCTTTGACCCAGCAGGGGGAGGAGATCCTGTACTTTACCAGCACCTTTTCTGATTCTTCGGCCACCCCGAAGTCTA
>A3-3-COI_ASV11288_28
GGAACAGGTTGAACTGTATACCCTCCACTAGCAAGTATTGCATTCCACTCAGGAGGAGCAGTTGATTGTGCAATTTTCGCTCTTCACGTTGCAGGAGCTTCTTCAATTCTTGGAGCAGTAAACTTCATTACAACTGTAATGAACATGCGAGCTCCAGGAATTAGTCTTCACCGAATGCCTCTATTCGTATGAAGTATCTTTGTAACTGTTGTACTTCTTTTATTAGCTGTACCTGTACTTGCAGGAGCAATTACAATGCTATTAACAGATCGAAACTTTAACACAACTTTCTTTGACCCAGCAGGGGGAGGAGATCCTGTACTTTACCAGCACCTTTTCTGATTCTTCGGCCACCCCGAAGTCTA
>A4-1-COI_ASV379_798
GGAACTGGTTGAACAGTATATCCTCCATTAGCAAGCATTGCATTTCACTCAGGAGGAGCAGTTGATTGTGCAATTTTCGCTCTTCACGTTGCAGGAGCTTCTTCAATTCTTGGAGCGGTAAACTTTATTACAACTGTAATGAACATGCGAGCTCCAGGAATTAGCCTTCACCGAATGCCTCTATTCGTATGAAGTGTTTTTGTAACTGTTGTACTTCTTTTATTAGCTGTACCTGTACTTGCAGGGGCAATTACAATGCTATTAACAGATCGAAACTTTAACACAACTTTCTTTGACCCAGCAGGGGGAGGAGATCCTGTACTTTACCAGCACCTTTTCTGATTCTTCGGCCACCCCGAGGTCTA
>A4-1-COI_ASV403_745
GGTACTGGTTGAACAGTTTATCCTCCATTAGCAAGCATTGCATTTCACTCAGGAGGAGCAGTTGATTGTGCAATTTTCGCTCTTCACGTTGCAGGAGCTTCTTCAATTCTTGGAGCGGTAAACTTTATTACAACTGTAATGAACATGCGAGCTCCAGGAATTAGCCTTCACCGAATGCCTCTATTCGTATGAAGTGTTTTTGTAACTGTTGTACTTCTTTTATTAGCTGTACCTGTACTTGCAGGGGCAATTACAATGCTATTAACAGATCGAAACTTTAACACAACTTTCTTTGACCCAGCAGGGGGAGGAGATCCTGTACTTTACCAGCACCTTTTCTGATTCTTCGGCCACCCCGAGGTCTA
>A4-1-COI_ASV444_683
GGAACTGGTTGAACAGTATATCCTCCATTAGCAAGCATTGCATTTCACTCAGGAGGAGCAGTTGATTGTGCAATTTTCGCTCTTCACGTTGCAGGAGCTTCTTCAATTCTTGGAGCGGTAAACTTTATTACAACTGTAATGAACATGCGAGCTCCAGGAATTAGCCTTCACCGAATGCCTCTATTCGTATGAAGTGTTTTTGTAACTGTTGTACTTCTTTTATTAGCTGTACCTGTACTTGCAGGGGCAATTACAATGCTATTAACAGATCGAAACTTTAACACAACTTTCTTTGACCCAGCAGGGGGAGGAGATCCTGTACTTTACCAGCACCTTTTCTGATTCTTCGGCCACCCCGAAGTCTA
>A4-1-COI_ASV447_678
GGTACTGGTTGAACTGTATATCCTCCATTAGCAAGCATTGCATTTCACTCAGGAGGAGCAGTTGATTGTGCAATTTTCGCTCTTCACGTTGCAGGAGCTTCTTCAATTCTTGGAGCGGTAAACTTTATTACAACTGTAATGAACATGCGAGCTCCAGGAATTAGCCTTCACCGAATGCCTCTATTCGTATGAAGTGTTTTTGTAACTGTTGTACTTCTTTTATTAGCTGTACCTGTACTTGCAGGGGCAATTACAATGCTATTAACAGATCGAAACTTTAACACAACTTTCTTTGACCCAGCAGGGGGAGGAGATCCTGTACTTTACCAGCACCTTTTCTGATTCTTCGGCCACCCCGAGGTCTA
>A4-1-COI_ASV475_656
GGTACTGGTTGAACTGTTTACCCTCCATTAGCAAGTATTGCATTTCACTCAGGAGGAGCGGTTGATTGTGCAATTTTCGCTCTTCACGTTGCAGGAGCTTCTTCAATTCTTGGAGCAGTAAACTTTATTACAACTGTAATGAACATGCGAGCTCCGGGAATTAGTCTTCACCGAATGCCTCTATTCGTATGAAGTATTTTTGTAACTGTTGTACTTCTTTTATTAGCTGTACCTGTACTTGCAGGAGCAATTACAATGCTATTAACAGATCGAAACTTTAACACAACTTTCTTTGACCCAGCAGGGGGAGGAGATCCTGTACTTTACCAGCACCTTTTCTGATTCTTCGGCCACCCCGAGGTCTA
>A4-1-COI_ASV491_639
GGTACAGGTTGAACTGTTTATCCTCCATTAGCAAGCATTGCATTTCACTCAGGAGGAGCAGTTGATTGTGCAATTTTCGCTCTTCACGTTGCAGGAGCTTCTTCAATTCTTGGAGCGGTAAACTTTATTACAACTGTAATGAACATGCGAGCTCCAGGAATTAGCCTTCACCGAATGCCTCTATTCGTATGAAGTGTTTTTGTAACTGTTGTACTTCTTTTATTAGCTGTACCTGTACTTGCAGGGGCAATTACAATGCTATTAACAGATCGAAACTTTAACACAACTTTCTTTGACCCAGCAGGGGGAGGAGATCCTGTACTTTACCAGCACCTTTTCTGATTCTTCGGCCACCCCGAGGTCTA
>A4-1-COI_ASV499_634
GGTACTGGTTGAACAGTTTATCCTCCATTAGCAAGCATTGCATTTCACTCAGGAGGAGCAGTTGATTGTGCAATTTTCGCTCTTCACGTTGCAGGAGCTTCTTCAATTCTTGGAGCGGTAAACTTTATTACAACTGTAATGAACATGCGAGCTCCAGGAATTAGCCTTCACCGAATGCCTCTATTCGTATGAAGTGTTTTTGTAACTGTTGTACTTCTTTTATTAGCTGTACCTGTACTTGCAGGGGCAATTACAATGCTATTAACAGATCGAAACTTTAACACAACTTTCTTTGACCCAGCAGGGGGAGGAGATCCTGTACTTTACCAGCACCTTTTCTGATTCTTCGGCCACCCCGAAGTCTA
>A4-1-COI_ASV524_608
GGTACTGGTTGAACTGTTTACCCTCCATTAGCAAGCATTGCATTTCACTCAGGAGGAGCAGTTGATTGTGCAATTTTCGCTCTTCACGTTGCAGGAGCTTCTTCAATTCTTGGAGCGGTAAACTTTATTACAACTGTAATGAACATGCGAGCTCCAGGAATTAGCCTTCACCGAATGCCTCTATTCGTATGAAGTGTTTTTGTAACTGTTGTACTTCTTTTATTAGCTGTACCTGTACTTGCAGGGGCAATTACAATGCTATTAACAGATCGAAACTTTAACACAACTTTCTTTGACCCAGCAGGGGGAGGAGATCCTGTACTTTACCAGCACCTTTTCTGATTCTTCGGCCACCCCGAGGTCTA
>A4-1-COI_ASV535_595
GGTACTGGTTGAACTGTATATCCTCCATTAGCAAGTATTGCATTTCACTCAGGAGGAGCGGTTGATTGTGCAATTTTCGCTCTTCACGTTGCAGGAGCTTCTTCAATTCTTGGAGCAGTAAACTTTATTACAACTGTAATGAACATGCGAGCTCCGGGAATTAGTCTTCACCGAATGCCTCTATTCGTATGAAGTATTTTTGTAACTGTTGTACTTCTTTTATTAGCTGTACCTGTACTTGCAGGAGCAATTACAATGCTATTAACAGATCGAAACTTTAACACAACTTTCTTTGACCCAGCAGGGGGAGGAGATCCTGTACTTTACCAGCACCTTTTCTGATTCTTCGGCCACCCCGAGGTCTA
>A4-1-COI_ASV553_583
GGTACTGGTTGAACTGTTTACCCTCCATTAGCAAGCATTGCATTTCACTCAGGAGGAGCAGTTGATTGTGCAATTTTCGCTCTTCACGTTGCAGGAGCTTCTTCAATTCTTGGAGCGGTAAACTTTATTACAACTGTAATGAACATGCGAGCTCCAGGAATTAGCCTTCACCGAATGCCTCTATTCGTATGAAGTGTTTTTGTAACTGTTGTACTTCTTTTATTAGCTGTACCTGTACTTGCAGGGGCAATTACAATGCTATTAACAGATCGAAACTTTAACACAACTTTCTTTGACCCAGCAGGGGGAGGAGATCCTGTACTTTACCAGCACCTTTTCTGATTCTTCGGCCACCCCGAAGTCTA
>A4-1-COI_ASV631_523
GGTACTGGTTGAACTGTTTACCCTCCATTAGCAAGTATTGCATTTCACTCAGGAGGAGCGGTTGATTGTGCAATTTTCGCTCTTCACGTTGCAGGAGCTTCTTCAATTCTTGGAGCAGTAAACTTTATTACAACTGTAATGAACATGCGAGCTCCGGGAATTAGTCTTCACCGAATGCCTCTATTCGTATGAAGTATTTTTGTAACTGTTGTACTTCTTTTATTAGCTGTACCTGTACTTGCAGGAGCAATTACAATGCTATTAACAGATCGAAACTTTAACACAACTTTCTTTGACCCAGCAGGGGGAGGAGATCCTGTACTTTACCAGCACCTTTTCTGATTCTTCGGCCACCCCGAAGTCTA
>A4-1-COI_ASV640_516
GGTACTGGTTGAACTGTTTATCCTCCATTAGCAAGCATTGCATTTCACTCAGGAGGAGCAGTTGATTGTGCAATTTTCGCTCTTCACGTTGCAGGAGCTTCTTCAATTCTTGGAGCGGTAAACTTTATTACAACTGTAATGAACATGCGAGCTCCAGGAATTAGCCTTCACCGAATGCCTCTATTCGTATGAAGTGTTTTTGTAACTGTTGTACTTCTTTTATTAGCTGTACCTGTACTTGCAGGGGCAATTACAATGCTATTAACAGATCGAAACTTTAACACAACTTTCTTTGACCCAGCAGGGGGAGGAGATCCTGTACTTTACCAGCACCTTTTCTGATTCTTCGGCCACCCCGAAGTCTA
>A4-1-COI_ASV666_502
GGTACTGGTTGAACTGTTTATCCTCCATTAGCAAGTATTGCATTTCACTCAGGAGGAGCGGTTGATTGTGCAATTTTCGCTCTTCACGTTGCAGGAGCTTCTTCAATTCTTGGAGCAGTAAACTTTATTACAACTGTAATGAACATGCGAGCTCCAGGAATTAGTCTTCACCGAATGCCTCTATTCGTATGAAGTATTTTTGTAACTGTTGTACTTCTTTTATTAGCTGTACCTGTACTTGCAGGAGCAATTACAATGCTATTAACAGATCGAAACTTTAACACAACTTTCTTTGACCCAGCAGGGGGAGGAGATCCTGTACTTTACCAGCACCTTTTCTGATTTTTCGGCCACCCCGAGGTCTA
>A4-1-COI_ASV674_499
GGTACTGGTTGAACTGTTTATCCTCCATTAGCAAGTATTGCATTTCACTCAGGAGGAGCGGTTGATTGTGCAATTTTCGCTCTTCACGTTGCAGGAGCTTCTTCAATTCTTGGAGCAGTAAACTTTATTACAACTGTAATGAACATGCGAGCTCCGGGAATTAGTCTTCACCGAATGCCTCTATTCGTATGAAGTATTTTTGTAACTGTTGTACTTCTTTTATTAGCTGTACCTGTACTTGCAGGAGCAATTACAATGCTATTAACAGATCGAAACTTTAACACAACTTTCTTTGACCCAGCAGGGGGAGGAGATCCTGTACTTTACCAGCACCTTTTCTGATTCTTCGGCCACCCCGAAGTCTA
>A4-1-COI_ASV700_489
GGTACTGGTTGAACTGTTTACCCTCCATTAGCAAGTATTGCATTTCACTCAGGAGGAGCGGTTGATTGTGCAATTTTCGCTCTTCACGTTGCAGGAGCTTCTTCAATTCTTGGAGCAGTAAACTTTATTACAACTGTAATGAACATGCGAGCTCCAGGAATTAGTCTTCACCGAATGCCTCTATTCGTATGAAGTATTTTTGTAACTGTTGTACTTCTTTTATTAGCTGTACCTGTACTTGCAGGAGCAATTACAATGCTATTAACAGATCGAAACTTTAACACAACTTTCTTTGACCCAGCAGGGGGAGGAGATCCTGTACTTTACCAGCACCTTTTCTGATTTTTCGGCCACCCCGAGGTCTA
>A4-1-COI_ASV730_473
GGTACTGGATGAACAGTTTATCCTCCATTAGCAAGCATTGCATTTCACTCAGGAGGAGCAGTTGATTGTGCAATTTTCGCTCTTCACGTTGCAGGAGCTTCTTCAATTCTTGGAGCGGTAAACTTTATTACAACTGTAATGAACATGCGAGCTCCAGGAATTAGCCTTCACCGAATGCCTCTATTCGTATGAAGTGTTTTTGTAACTGTTGTACTTCTTTTATTAGCTGTACCTGTACTTGCAGGGGCAATTACAATGCTATTAACAGATCGAAACTTTAACACAACTTTCTTTGACCCAGCAGGGGGAGGAGATCCTGTACTTTACCAGCACCTTTTCTGATTCTTCGGCCACCCCGAGGTCTA
>A4-1-COI_ASV731_472
GGAACTGGTTGAACAGTATATCCTCCATTAGCAAGTATTGCATTTCACTCAGGAGGAGCGGTTGATTGTGCAATTTTCGCTCTTCACGTTGCAGGAGCTTCTTCAATTCTTGGAGCAGTAAACTTTATTACAACTGTAATGAACATGCGAGCTCCAGGAATTAGTCTTCACCGAATGCCTCTATTCGTATGAAGTATTTTTGTAACTGTTGTACTTCTTTTATTAGCTGTACCTGTACTTGCAGGAGCAATTACAATGCTATTAACAGATCGAAACTTTAACACAACTTTCTTTGACCCAGCAGGGGGAGGAGATCCTGTACTTTACCAGCACCTTTTCTGATTTTTCGGCCACCCCGAGGTCTA
>A4-1-COI_ASV743_466
GGTACTGGATGAACTGTATATCCTCCATTAGCAAGTATTGCATTTCACTCAGGAGGAGCGGTTGATTGTGCAATTTTCGCTCTTCACGTTGCAGGAGCTTCTTCAATTCTTGGAGCAGTAAACTTTATTACAACTGTAATGAACATGCGAGCTCCGGGAATTAGTCTTCACCGAATGCCTCTATTCGTATGAAGTATTTTTGTAACTGTTGTACTTCTTTTATTAGCTGTACCTGTACTTGCAGGAGCAATTACAATGCTATTAACAGATCGAAACTTTAACACAACTTTCTTTGACCCAGCAGGGGGAGGAGATCCTGTACTTTACCAGCACCTTTTCTGATTCTTCGGCCACCCCGAGGTCTA
>A4-1-COI_ASV748_464
GGTACTGGTTGAACAGTTTATCCTCCATTAGCAAGTATTGCATTTCACTCAGGAGGAGCGGTTGATTGTGCAATTTTCGCTCTTCACGTTGCAGGAGCTTCTTCAATTCTTGGAGCAGTAAACTTTATTACAACTGTAATGAACATGCGAGCTCCAGGAATTAGTCTTCACCGAATGCCTCTATTCGTATGAAGTATTTTTGTAACTGTTGTACTTCTTTTATTAGCTGTACCTGTACTTGCAGGAGCAATTACAATGCTATTAACAGATCGAAACTTTAACACAACTTTCTTTGACCCAGCAGGGGGAGGAGATCCTGTACTTTACCAGCACCTTTTCTGATTTTTCGGCCACCCCGAGGTCTA
>A4-1-COI_ASV758_458
GGTACAGGTTGAACTGTTTATCCTCCATTAGCAAGTATTGCATTTCACTCAGGAGGAGCGGTTGATTGTGCAATTTTCGCTCTTCACGTTGCAGGAGCTTCTTCAATTCTTGGAGCAGTAAACTTTATTACAACTGTAATGAACATGCGAGCTCCAGGAATTAGTCTTCACCGAATGCCTCTATTCGTATGAAGTATTTTTGTAACTGTTGTACTTCTTTTATTAGCTGTACCTGTACTTGCAGGAGCAATTACAATGCTATTAACAGATCGAAACTTTAACACAACTTTCTTTGACCCAGCAGGGGGAGGAGATCCTGTACTTTACCAGCACCTTTTCTGATTTTTCGGCCACCCCGAGGTCTA
>A4-1-COI_ASV790_444
GGTACTGGTTGAACTGTTTACCCTCCATTAGCAAGTATTGCATTCCACTCAGGAGGAGCAGTTGATTGTGCAATTTTCGCTCTTCACGTTGCAGGAGCTTCTTCAATTCTTGGAGCAGTAAACTTCATTACAACTGTAATGAACATGCGAGCTCCAGGAATTAGTCTTCACCGAATGCCTCTATTCGTATGAAGTATCTTTGTAACTGTTGTACTTCTTTTATTAGCTGTACCTGTACTTGCAGGAGCAATTACAATGCTATTAACAGATCGAAACTTTAACACAACTTTCTTTGACCCAGCAGGGGGAGGAGATCCTGTACTTTACCAGCACCTTTTCTGATTCTTCGGCCACCCCGAGGTCTA
>A4-1-COI_ASV813_433
GGAACAGGTTGAACAGTTTATCCTCCATTAGCAAGCATTGCATTTCACTCAGGAGGAGCAGTTGATTGTGCAATTTTCGCTCTTCACGTTGCAGGAGCTTCTTCAATTCTTGGAGCGGTAAACTTTATTACAACTGTAATGAACATGCGAGCTCCAGGAATTAGCCTTCACCGAATGCCTCTATTCGTATGAAGTGTTTTTGTAACTGTTGTACTTCTTTTATTAGCTGTACCTGTACTTGCAGGGGCAATTACAATGCTATTAACAGATCGAAACTTTAACACAACTTTCTTTGACCCAGCAGGGGGAGGAGATCCTGTACTTTACCAGCACCTTTTCTGATTCTTCGGCCACCCCGAGGTCTA
>A4-1-COI_ASV824_429
GGTACTGGATGAACTGTTTATCCTCCATTAGCAAGTATTGCATTTCACTCAGGAGGAGCGGTTGATTGTGCAATTTTCGCTCTTCACGTTGCAGGAGCTTCTTCAATTCTTGGAGCAGTAAACTTTATTACAACTGTAATGAACATGCGAGCTCCAGGAATTAGTCTTCACCGAATGCCTCTATTCGTATGAAGTATTTTTGTAACTGTTGTACTTCTTTTATTAGCTGTACCTGTACTTGCAGGAGCAATTACAATGCTATTAACAGATCGAAACTTTAACACAACTTTCTTTGACCCAGCAGGGGGAGGAGATCCTGTACTTTACCAGCACCTTTTCTGATTTTTCGGCCACCCCGAGGTCTA
>A4-1-COI_ASV830_427
GGTACTGGATGAACAGTTTATCCTCCATTAGCAAGTATTGCATTTCACTCAGGAGGAGCGGTTGATTGTGCAATTTTCGCTCTTCACGTTGCAGGAGCTTCTTCAATTCTTGGAGCAGTAAACTTTATTACAACTGTAATGAACATGCGAGCTCCGGGAATTAGTCTTCACCGAATGCCTCTATTCGTATGAAGTATTTTTGTAACTGTTGTACTTCTTTTATTAGCTGTACCTGTACTTGCAGGAGCAATTACAATGCTATTAACAGATCGAAACTTTAACACAACTTTCTTTGACCCAGCAGGGGGAGGAGATCCTGTACTTTACCAGCACCTTTTCTGATTCTTCGGCCACCCCGAGGTCTA
>A4-1-COI_ASV834_425
GGTACTGGATGAACTGTTTATCCTCCATTAGCAAGCATTGCATTTCACTCAGGAGGAGCAGTTGATTGTGCAATTTTCGCTCTTCACGTTGCAGGAGCTTCTTCAATTCTTGGAGCGGTAAACTTTATTACAACTGTAATGAACATGCGAGCTCCAGGAATTAGCCTTCACCGAATGCCTCTATTCGTATGAAGTGTTTTTGTAACTGTTGTACTTCTTTTATTAGCTGTACCTGTACTTGCAGGGGCAATTACAATGCTATTAACAGATCGAAACTTTAACACAACTTTCTTTGACCCAGCAGGGGGAGGAGATCCTGTACTTTACCAGCACCTTTTCTGATTCTTCGGCCACCCCGAAGTCTA
>A4-1-COI_ASV852_416
GGAACAGGTTGAACAGTTTATCCTCCATTAGCAAGTATTGCATTTCACTCAGGAGGAGCGGTTGATTGTGCAATTTTCGCTCTTCACGTTGCAGGAGCTTCTTCAATTCTTGGAGCAGTAAACTTTATTACAACTGTAATGAACATGCGAGCTCCGGGAATTAGTCTTCACCGAATGCCTCTATTCGTATGAAGTATTTTTGTAACTGTTGTACTTCTTTTATTAGCTGTACCTGTACTTGCAGGAGCAATTACAATGCTATTAACAGATCGAAACTTTAACACAACTTTCTTTGACCCAGCAGGGGGAGGAGATCCTGTACTTTACCAGCACCTTTTCTGATTCTTCGGCCACCCCGAGGTCTA
>A4-1-COI_ASV854_415
GGTACTGGATGAACTGTATATCCTCCATTAGCAAGTATTGCATTTCACTCAGGAGGAGCGGTTGATTGTGCAATTTTCGCTCTTCACGTTGCAGGAGCTTCTTCAATTCTTGGAGCAGTAAACTTTATTACAACTGTAATGAACATGCGAGCTCCAGGAATTAGTCTTCACCGAATGCCTCTATTCGTATGAAGTATTTTTGTAACTGTTGTACTTCTTTTATTAGCTGTACCTGTACTTGCAGGAGCAATTACAATGCTATTAACAGATCGAAACTTTAACACAACTTTCTTTGACCCAGCAGGGGGAGGAGATCCTGTACTTTACCAGCACCTTTTCTGATTTTTCGGCCACCCCGAGGTCTA
>A4-1-COI_ASV918_392
GGTACTGGATGAACAGTTTATCCTCCATTAGCAAGCATTGCATTTCACTCAGGAGGAGCAGTTGATTGTGCAATTTTCGCTCTTCACGTTGCAGGAGCTTCTTCAATTCTTGGAGCGGTAAACTTTATTACAACTGTAATGAACATGCGAGCTCCAGGAATTAGCCTTCACCGAATGCCTCTATTCGTATGAAGTGTTTTTGTAACTGTTGTACTTCTTTTATTAGCTGTACCTGTACTTGCAGGGGCAATTACAATGCTATTAACAGATCGAAACTTTAACACAACTTTCTTTGACCCAGCAGGGGGAGGAGATCCTGTACTTTACCAGCACCTTTTCTGATTCTTCGGCCACCCCGAAGTCTA
>A4-1-COI_ASV934_387
GGAACAGGATGAACTGTATATCCTCCATTAGCAAGCATTGCATTTCACTCAGGAGGAGCAGTTGATTGTGCAATTTTCGCTCTTCACGTTGCAGGAGCTTCTTCAATTCTTGGAGCGGTAAACTTTATTACAACTGTAATGAACATGCGAGCTCCAGGAATTAGCCTTCACCGAATGCCTCTATTCGTATGAAGTGTTTTTGTAACTGTTGTACTTCTTTTATTAGCTGTACCTGTACTTGCAGGGGCAATTACAATGCTATTAACAGATCGAAACTTTAACACAACTTTCTTTGACCCAGCAGGGGGAGGAGATCCTGTACTTTACCAGCACCTTTTCTGATTCTTCGGCCACCCCGAGGTCTA
>A4-1-COI_ASV1013_359
GGTACTGGTTGAACTGTTTATCCTCCATTAGCAAGTATTGCATTTCACTCAGGAGGAGCGGTTGATTGTGCAATTTTCGCTCTTCACGTTGCAGGAGCTTCTTCAATTCTTGGAGCAGTAAACTTTATTACAACTGTAATGAACATGCGAGCTCCAGGAATTAGTCTTCACCGAATGCCTCTATTCGTATGAAGTATTTTTGTAACTGTTGTACTTCTTTTATTAGCTGTACCTGTACTTGCAGGAGCAATTACAATGCTATTAACAGATCGAAACTTTAACACAACTTTCTTTGACCCAGCAGGGGGAGGAGATCCTGTACTTTACCAGCACCTTTTCTGATTTTTCGGCCACCCCGAAGTCTA
>A4-1-COI_ASV1015_359
GGAACTGGTTGAACTGTTTACCCTCCATTAGCAAGCATTGCATTTCACTCAGGAGGAGCAGTTGATTGTGCAATTTTCGCTCTTCACGTTGCAGGAGCTTCTTCAATTCTTGGAGCGGTAAACTTTATTACAACTGTAATGAACATGCGAGCTCCAGGAATTAGCCTTCACCGAATGCCTCTATTCGTATGAAGTGTTTTTGTAACTGTTGTACTTCTTTTATTAGCTGTACCTGTACTTGCAGGGGCAATTACAATGCTATTAACAGATCGAAACTTTAACACAACTTTCTTTGACCCAGCAGGGGGAGGAGATCCTGTACTTTACCAGCACCTTTTCTGATTCTTCGGCCACCCCGAGGTCTA
>A4-1-COI_ASV1056_347
GGAACAGGTTGAACTGTATATCCTCCATTAGCAAGTATTGCATTTCACTCAGGAGGAGCGGTTGATTGTGCAATTTTCGCTCTTCACGTTGCAGGAGCTTCTTCAATTCTTGGAGCAGTAAACTTTATTACAACTGTAATGAACATGCGAGCTCCGGGAATTAGTCTTCACCGAATGCCTCTATTCGTATGAAGTATTTTTGTAACTGTTGTACTTCTTTTATTAGCTGTACCTGTACTTGCAGGAGCAATTACAATGCTATTAACAGATCGAAACTTTAACACAACTTTCTTTGACCCAGCAGGGGGAGGAGATCCTGTACTTTACCAGCACCTTTTCTGATTCTTCGGCCACCCCGAGGTCTA
>A4-1-COI_ASV1112_329
GGTACAGGTTGAACAGTATATCCTCCATTAGCAAGTATTGCATTTCACTCAGGAGGAGCGGTTGATTGTGCAATTTTCGCTCTTCACGTTGCAGGAGCTTCTTCAATTCTTGGAGCAGTAAACTTTATTACAACTGTAATGAACATGCGAGCTCCGGGAATTAGTCTTCACCGAATGCCTCTATTCGTATGAAGTATTTTTGTAACTGTTGTACTTCTTTTATTAGCTGTACCTGTACTTGCAGGAGCAATTACAATGCTATTAACAGATCGAAACTTTAACACAACTTTCTTTGACCCAGCAGGGGGAGGAGATCCTGTACTTTACCAGCACCTTTTCTGATTCTTCGGCCACCCCGAGGTCTA
>A4-1-COI_ASV1114_328
GGTACTGGTTGAACTGTTTACCCTCCATTAGCAAGTATTGCATTTCACTCAGGAGGAGCGGTTGATTGTGCAATTTTCGCTCTTCACGTTGCAGGAGCTTCTTCAATTCTTGGAGCAGTAAACTTTATTACAACTGTAATGAACATGCGAGCTCCAGGAATTAGTCTTCACCGAATGCCTCTATTCGTATGAAGTATTTTTGTAACTGTTGTACTTCTTTTATTAGCTGTACCTGTACTTGCAGGAGCAATTACAATGCTATTAACAGATCGAAACTTTAACACAACTTTCTTTGACCCAGCAGGGGGAGGAGATCCTGTACTTTACCAGCACCTTTTCTGATTTTTCGGCCACCCCGAAGTCTA
>A4-1-COI_ASV1135_322
GGAACTGGATGAACTGTATATCCTCCATTAGCAAGCATTGCATTTCACTCAGGAGGAGCAGTTGATTGTGCAATTTTCGCTCTTCACGTTGCAGGAGCTTCTTCAATTCTTGGAGCGGTAAACTTTATTACAACTGTAATGAACATGCGAGCTCCAGGAATTAGCCTTCACCGAATGCCTCTATTCGTATGAAGTGTTTTTGTAACTGTTGTACTTCTTTTATTAGCTGTACCTGTACTTGCAGGGGCAATTACAATGCTATTAACAGATCGAAACTTTAACACAACTTTCTTTGACCCAGCAGGGGGAGGAGATCCTGTACTTTACCAGCACCTTTTCTGATTCTTCGGCCACCCCGAGGTCTA
>A4-1-COI_ASV1152_317
GGTACTGGTTGAACAGTTTATCCTCCATTAGCAAGTATTGCATTTCACTCAGGAGGAGCGGTTGATTGTGCAATTTTCGCTCTTCACGTTGCAGGAGCTTCTTCAATTCTTGGAGCAGTAAACTTTATTACAACTGTAATGAACATGCGAGCTCCAGGAATTAGTCTTCACCGAATGCCTCTATTCGTATGAAGTATTTTTGTAACTGTTGTACTTCTTTTATTAGCTGTACCTGTACTTGCAGGAGCAATTACAATGCTATTAACAGATCGAAACTTTAACACAACTTTCTTTGACCCAGCAGGGGGAGGAGATCCTGTACTTTACCAGCACCTTTTCTGATTTTTCGGCCACCCCGAAGTCTA
>A4-1-COI_ASV1166_314
GGTACTGGATGAACTGTATATCCTCCATTAGCAAGTATTGCATTTCACTCAGGAGGAGCGGTTGATTGTGCAATTTTCGCTCTTCACGTTGCAGGAGCTTCTTCAATTCTTGGAGCAGTAAACTTTATTACAACTGTAATGAACATGCGAGCTCCGGGAATTAGTCTTCACCGAATGCCTCTATTCGTATGAAGTATTTTTGTAACTGTTGTACTTCTTTTATTAGCTGTACCTGTACTTGCAGGAGCAATTACAATGCTATTAACAGATCGAAACTTTAACACAACTTTCTTTGACCCAGCAGGGGGAGGAGATCCTGTACTTTACCAGCACCTTTTCTGATTCTTCGGCCACCCCGAAGTCTA
>A4-1-COI_ASV1194_306
GGAACAGGTTGAACTGTATATCCTCCATTAGCAAGTATTGCATTTCACTCAGGAGGAGCGGTTGATTGTGCAATTTTCGCTCTTCACGTTGCAGGAGCTTCTTCAATTCTTGGAGCAGTAAACTTTATTACAACTGTAATGAACATGCGAGCTCCAGGAATTAGTCTTCACCGAATGCCTCTATTCGTATGAAGTATTTTTGTAACTGTTGTACTTCTTTTATTAGCTGTACCTGTACTTGCAGGAGCAATTACAATGCTATTAACAGATCGAAACTTTAACACAACTTTCTTTGACCCAGCAGGGGGAGGAGATCCTGTACTTTACCAGCACCTTTTCTGATTTTTCGGCCACCCCGAGGTCTA
>A4-1-COI_ASV1236_295
GGTACTGGATGAACTGTTTATCCTCCATTAGCAAGTATTGCATTTCACTCAGGAGGAGCGGTTGATTGTGCAATTTTCGCTCTTCACGTTGCAGGAGCTTCTTCAATTCTTGGAGCAGTAAACTTTATTACAACTGTAATGAACATGCGAGCTCCAGGAATTAGTCTTCACCGAATGCCTCTATTCGTATGAAGTATTTTTGTAACTGTTGTACTTCTTTTATTAGCTGTACCTGTACTTGCAGGAGCAATTACAATGCTATTAACAGATCGAAACTTTAACACAACTTTCTTTGACCCAGCAGGGGGAGGAGATCCTGTACTTTACCAGCACCTTTTCTGATTTTTCGGCCACCCCGAAGTCTA
>A4-1-COI_ASV1243_294
GGTACAGGTTGAACTGTTTATCCTCCATTAGCAAGTATTGCATTTCACTCAGGAGGAGCGGTTGATTGTGCAATTTTCGCTCTTCACGTTGCAGGAGCTTCTTCAATTCTTGGAGCAGTAAACTTTATTACAACTGTAATGAACATGCGAGCTCCGGGAATTAGTCTTCACCGAATGCCTCTATTCGTATGAAGTATTTTTGTAACTGTTGTACTTCTTTTATTAGCTGTACCTGTACTTGCAGGAGCAATTACAATGCTATTAACAGATCGAAACTTTAACACAACTTTCTTTGACCCAGCAGGGGGAGGAGATCCTGTACTTTACCAGCACCTTTTCTGATTCTTCGGCCACCCCGAAGTCTA
>A4-1-COI_ASV1278_287
GGTACTGGATGAACTGTTTACCCTCCATTAGCAAGTATTGCATTTCACTCAGGAGGAGCGGTTGATTGTGCAATTTTCGCTCTTCACGTTGCAGGAGCTTCTTCAATTCTTGGAGCAGTAAACTTTATTACAACTGTAATGAACATGCGAGCTCCAGGAATTAGTCTTCACCGAATGCCTCTATTCGTATGAAGTATTTTTGTAACTGTTGTACTTCTTTTATTAGCTGTACCTGTACTTGCAGGAGCAATTACAATGCTATTAACAGATCGAAACTTTAACACAACTTTCTTTGACCCAGCAGGGGGAGGAGATCCTGTACTTTACCAGCACCTTTTCTGATTTTTCGGCCACCCCGAGGTCTA
>A4-1-COI_ASV1322_276
GGAACTGGATGAACTGTATATCCTCCATTAGCAAGCATTGCATTTCACTCAGGAGGAGCAGTTGATTGTGCAATTTTCGCTCTTCACGTTGCAGGAGCTTCTTCAATTCTTGGAGCGGTAAACTTTATTACAACTGTAATGAACATGCGAGCTCCAGGAATTAGCCTTCACCGAATGCCTCTATTCGTATGAAGTGTTTTTGTAACTGTTGTACTTCTTTTATTAGCTGTACCTGTACTTGCAGGGGCAATTACAATGCTATTAACAGATCGAAACTTTAACACAACTTTCTTTGACCCAGCAGGGGGAGGAGATCCTGTACTTTACCAGCACCTTTTCTGATTCTTCGGCCACCCCGAAGTCTA
>A4-1-COI_ASV1328_274
GGAACTGGTTGAACTGTATATCCTCCATTAGCAAGTATTGCATTTCACTCAGGAGGAGCGGTTGATTGTGCAATTTTCGCTCTTCACGTTGCAGGAGCTTCTTCAATTCTTGGAGCAGTAAACTTTATTACAACTGTAATGAACATGCGAGCTCCGGGAATTAGTCTTCACCGAATGCCTCTATTCGTATGAAGTATTTTTGTAACTGTTGTACTTCTTTTATTAGCTGTACCTGTACTTGCAGGAGCAATTACAATGCTATTAACAGATCGAAACTTTAACACAACTTTCTTTGACCCAGCAGGGGGAGGAGATCCTGTACTTTACCAGCACCTTTTCTGATTCTTCGGCCACCCCGAAGTCTA
>A4-1-COI_ASV1353_269
GGTACTGGATGAACTGTATATCCTCCATTAGCAAGCATTGCATTTCACTCAGGAGGAGCAGTTGATTGTGCAATTTTCGCTCTTCACGTTGCAGGAGCTTCTTCAATTCTTGGAGCGGTAAACTTTATTACAACTGTAATGAACATGCGAGCTCCAGGAATTAGCCTTCACCGAATGCCTCTATTCGTATGAAGTGTTTTTGTAACTGTTGTACTTCTTTTATTAGCTGTACCTGTACTTGCAGGGGCAATTACAATGCTATTAACAGATCGAAACTTTAACACAACTTTCTTTGACCCAGCAGGGGGAGGAGATCCTGTACTTTACCAGCACCTTTTCTGATTCTTCGGCCACCCCGAAGTCTA
>A4-1-COI_ASV1387_261
GGTACAGGTTGAACTGTTTATCCTCCATTAGCAAGTATTGCATTTCACTCAGGAGGAGCGGTTGATTGTGCAATTTTCGCTCTTCACGTTGCAGGAGCTTCTTCAATTCTTGGAGCAGTAAACTTTATTACAACTGTAATGAACATGCGAGCTCCAGGAATTAGTCTTCACCGAATGCCTCTATTCGTATGAAGTATTTTTGTAACTGTTGTACTTCTTTTATTAGCTGTACCTGTACTTGCAGGAGCAATTACAATGCTATTAACAGATCGAAACTTTAACACAACTTTCTTTGACCCAGCAGGGGGAGGAGATCCTGTACTTTACCAGCACCTTTTCTGATTTTTCGGCCACCCCGAAGTCTA
>A4-1-COI_ASV1433_252
GGTACTGGATGAACTGTTTACCCTCCATTAGCAAGCATTGCATTTCACTCAGGAGGAGCAGTTGATTGTGCAATTTTCGCTCTTCACGTTGCAGGAGCTTCTTCAATTCTTGGAGCGGTAAACTTTATTACAACTGTAATGAACATGCGAGCTCCAGGAATTAGCCTTCACCGAATGCCTCTATTCGTATGAAGTGTTTTTGTAACTGTTGTACTTCTTTTATTAGCTGTACCTGTACTTGCAGGGGCAATTACAATGCTATTAACAGATCGAAACTTTAACACAACTTTCTTTGACCCAGCAGGGGGAGGAGATCCTGTACTTTACCAGCACCTTTTCTGATTCTTCGGCCACCCCGAGGTCTA
>A4-1-COI_ASV1435_252
GGTACAGGATGAACAGTATATCCTCCATTAGCAAGCATTGCATTTCACTCAGGAGGAGCAGTTGATTGTGCAATTTTCGCTCTTCACGTTGCAGGAGCTTCTTCAATTCTTGGAGCGGTAAACTTTATTACAACTGTAATGAACATGCGAGCTCCAGGAATTAGCCTTCACCGAATGCCTCTATTCGTATGAAGTGTTTTTGTAACTGTTGTACTTCTTTTATTAGCTGTACCTGTACTTGCAGGGGCAATTACAATGCTATTAACAGATCGAAACTTTAACACAACTTTCTTTGACCCAGCAGGGGGAGGAGATCCTGTACTTTACCAGCACCTTTTCTGATTCTTCGGCCACCCCGAGGTCTA
>A4-1-COI_ASV1458_247
GGTACTGGTTGAACAGTTTATCCTCCATTAGCAAGTATTGCATTTCACTCAGGAGGAGCGGTTGATTGTGCAATTTTCGCTCTTCACGTTGCAGGAGCTTCTTCAATTCTTGGAGCAGTAAACTTTATTACAACTGTAATGAACATGCGAGCTCCAGGAATTAGTCTTCACCGAATGCCTCTATTCGTATGAAGTATTTTTGTAACTGTTGTACTTCTTTTATTAGCTGTACCTGTACTTGCAGGAGCAATTACAATGCTATTAACAGATCGAAACTTTAACACAACTTTCTTTGACCCAGCAGGGGGAGGAGATCCTGTACTTTACCAGCACCTTTTCTGATTTTTCGGACACCCCGAGGTCTA
>A4-1-COI_ASV1466_246
GGAACTGGATGAACAGTATACCCTCCATTAGCAAGCATTGCATTTCACTCAGGAGGAGCAGTTGATTGTGCAATTTTCGCTCTTCACGTTGCAGGAGCTTCTTCAATTCTTGGAGCGGTAAACTTTATTACAACTGTAATGAACATGCGAGCTCCAGGAATTAGCCTTCACCGAATGCCTCTATTCGTATGAAGTGTTTTTGTAACTGTTGTACTTCTTTTATTAGCTGTACCTGTACTTGCAGGGGCAATTACAATGCTATTAACAGATCGAAACTTTAACACAACTTTCTTTGACCCAGCAGGGGGAGGAGATCCTGTACTTTACCAGCACCTTTTCTGATTCTTCGGCCACCCCGAGGTCTA
>A4-1-COI_ASV1467_246
GGAACAGGTTGAACTGTTTACCCTCCATTAGCAAGCATTGCATTTCACTCAGGAGGAGCAGTTGATTGTGCAATTTTCGCTCTTCACGTTGCAGGAGCTTCTTCAATTCTTGGAGCGGTAAACTTTATTACAACTGTAATGAACATGCGAGCTCCAGGAATTAGCCTTCACCGAATGCCTCTATTCGTATGAAGTGTTTTTGTAACTGTTGTACTTCTTTTATTAGCTGTACCTGTACTTGCAGGGGCAATTACAATGCTATTAACAGATCGAAACTTTAACACAACTTTCTTTGACCCAGCAGGGGGAGGAGATCCTGTACTTTACCAGCACCTTTTCTGATTCTTCGGCCACCCCGAGGTCTA
>A4-1-COI_ASV1474_245
GGAACTGGTTGAACTGTATATCCTCCATTAGCAAGCATTGCATTTCACTCAGGAGGAGCAGTTGATTGTGCAATTTTCGCTCTTCACGTTGCAGGAGCTTCTTCAATTCTTGGAGCGGTAAACTTTATTACAACTGTAATGAACATGCGAGCTCCAGGAATTAGCCTTCACCGAATGCCTCTATTCGTATGAAGTGTTTTTGTAACTGTTGTACTTCTTTTATTAGCTGTACCTGTACTTGCAGGGGCAATTACAATGCTATTAACAGATCGAAACTTTAACACAACTTTCTTTGACCCAGCAGGGGGAGGAGATCCTGTACTTTACCAGCACCTTTTCTGATTCTTCGGCCACCCCGAAGTCTA
>A4-1-COI_ASV1490_242
GGTACTGGATGAACAGTTTATCCTCCATTAGCAAGTATTGCATTTCACTCAGGAGGAGCGGTTGATTGTGCAATTTTCGCTCTTCACGTTGCAGGAGCTTCTTCAATTCTTGGAGCAGTAAACTTTATTACAACTGTAATGAACATGCGAGCTCCAGGAATTAGTCTTCACCGAATGCCTCTATTCGTATGAAGTATTTTTGTAACTGTTGTACTTCTTTTATTAGCTGTACCTGTACTTGCAGGAGCAATTACAATGCTATTAACAGATCGAAACTTTAACACAACTTTCTTTGACCCAGCAGGGGGAGGAGATCCTGTACTTTACCAGCACCTTTTCTGATTTTTCGGCCACCCCGAGGTCTA
>A4-1-COI_ASV1491_242
GGAACAGGATGAACAGTATATCCTCCATTAGCAAGTATTGCATTTCACTCAGGAGGAGCGGTTGATTGTGCAATTTTCGCTCTTCACGTTGCAGGAGCTTCTTCAATTCTTGGAGCAGTAAACTTTATTACAACTGTAATGAACATGCGAGCTCCGGGAATTAGTCTTCACCGAATGCCTCTATTCGTATGAAGTATTTTTGTAACTGTTGTACTTCTTTTATTAGCTGTACCTGTACTTGCAGGAGCAATTACAATGCTATTAACAGATCGAAACTTTAACACAACTTTCTTTGACCCAGCAGGGGGAGGAGATCCTGTACTTTACCAGCACCTTTTCTGATTCTTCGGCCACCCCGAGGTCTA
>A4-1-COI_ASV1596_226
GGTACAGGTTGAACAGTTTATCCTCCATTAGCAAGTATTGCATTTCACTCAGGAGGAGCGGTTGATTGTGCAATTTTCGCTCTTCACGTTGCAGGAGCTTCTTCAATTCTTGGAGCAGTAAACTTTATTACAACTGTAATGAACATGCGAGCTCCAGGAATTAGTCTTCACCGAATGCCTCTATTCGTATGAAGTATTTTTGTAACTGTTGTACTTCTTTTATTAGCTGTACCTGTACTTGCAGGAGCAATTACAATGCTATTAACAGATCGAAACTTTAACACAACTTTCTTTGACCCAGCAGGGGGAGGAGATCCTGTACTTTACCAGCACCTTTTCTGATTTTTCGGCCACCCCGAGGTCTA
>A4-1-COI_ASV1643_220
GGTACAGGATGAACAGTATATCCTCCATTAGCAAGCATTGCATTTCACTCAGGAGGAGCAGTTGATTGTGCAATTTTCGCTCTTCACGTTGCAGGAGCTTCTTCAATTCTTGGAGCGGTAAACTTTATTACAACTGTAATGAACATGCGAGCTCCAGGAATTAGCCTTCACCGAATGCCTCTATTCGTATGAAGTGTTTTTGTAACTGTTGTACTTCTTTTATTAGCTGTACCTGTACTTGCAGGGGCAATTACAATGCTATTAACAGATCGAAACTTTAACACAACTTTCTTTGACCCAGCAGGGGGAGGAGATCCTGTACTTTACCAGCACCTTTTCTGATTCTTCGGCCACCCCGAAGTCTA
>A4-1-COI_ASV1728_208
GGTACTGGATGAACTGTTTACCCTCCATTAGCAAGCATTGCATTTCACTCAGGAGGAGCAGTTGATTGTGCAATTTTCGCTCTTCACGTTGCAGGAGCTTCTTCAATTCTTGGAGCGGTAAACTTTATTACAACTGTAATGAACATGCGAGCTCCAGGAATTAGCCTTCACCGAATGCCTCTATTCGTATGAAGTGTTTTTGTAACTGTTGTACTTCTTTTATTAGCTGTACCTGTACTTGCAGGGGCAATTACAATGCTATTAACAGATCGAAACTTTAACACAACTTTCTTTGACCCAGCAGGGGGAGGAGATCCTGTACTTTACCAGCACCTTTTCTGATTCTTCGGCCACCCCGAAGTCTA
>A4-1-COI_ASV1731_207
GGAACAGGTTGAACTGTTTATCCTCCATTAGCAAGTATTGCATTTCACTCAGGAGGAGCGGTTGATTGTGCAATTTTCGCTCTTCACGTTGCAGGAGCTTCTTCAATTCTTGGAGCAGTAAACTTTATTACAACTGTAATGAACATGCGAGCTCCAGGAATTAGTCTTCACCGAATGCCTCTATTCGTATGAAGTATTTTTGTAACTGTTGTACTTCTTTTATTAGCTGTACCTGTACTTGCAGGAGCAATTACAATGCTATTAACAGATCGAAACTTTAACACAACTTTCTTTGACCCAGCAGGGGGAGGAGATCCTGTACTTTACCAGCACCTTTTCTGATTTTTCGGCCACCCCGAGGTCTA
>A4-1-COI_ASV1738_206
GGAACTGGATGAACTGTTTACCCTCCATTAGCAAGTATTGCATTTCACTCAGGAGGAGCGGTTGATTGTGCAATTTTCGCTCTTCACGTTGCAGGAGCTTCTTCAATTCTTGGAGCAGTAAACTTTATTACAACTGTAATGAACATGCGAGCTCCAGGAATTAGTCTTCACCGAATGCCTCTATTCGTATGAAGTATTTTTGTAACTGTTGTACTTCTTTTATTAGCTGTACCTGTACTTGCAGGAGCAATTACAATGCTATTAACAGATCGAAACTTTAACACAACTTTCTTTGACCCAGCAGGGGGAGGAGATCCTGTACTTTACCAGCACCTTTTCTGATTTTTCGGCCACCCCGAGGTCTA
>A4-1-COI_ASV1781_201
GGAACAGGTTGAACTGTTTACCCTCCATTAGCAAGCATTGCATTTCACTCAGGAGGAGCAGTTGATTGTGCAATTTTCGCTCTTCACGTTGCAGGAGCTTCTTCAATTCTTGGAGCGGTAAACTTTATTACAACTGTAATGAACATGCGAGCTCCAGGAATTAGCCTTCACCGAATGCCTCTATTCGTATGAAGTGTTTTTGTAACTGTTGTACTTCTTTTATTAGCTGTACCTGTACTTGCAGGGGCAATTACAATGCTATTAACAGATCGAAACTTTAACACAACTTTCTTTGACCCAGCAGGGGGAGGAGATCCTGTACTTTACCAGCACCTTTTCTGATTCTTCGGCCACCCCGAAGTCTA
>A4-1-COI_ASV1826_195
GGAACTGGATGAACAGTATACCCTCCATTAGCAAGCATTGCATTTCACTCAGGAGGAGCAGTTGATTGTGCAATTTTCGCTCTTCACGTTGCAGGAGCTTCTTCAATTCTTGGAGCGGTAAACTTTATTACAACTGTAATGAACATGCGAGCTCCAGGAATTAGCCTTCACCGAATGCCTCTATTCGTATGAAGTGTTTTTGTAACTGTTGTACTTCTTTTATTAGCTGTACCTGTACTTGCAGGGGCAATTACAATGCTATTAACAGATCGAAACTTTAACACAACTTTCTTTGACCCAGCAGGGGGAGGAGATCCTGTACTTTACCAGCACCTTTTCTGATTCTTCGGCCACCCCGAAGTCTA
>A4-1-COI_ASV1832_194
GGAACAGGATGAACAGTATATCCTCCATTAGCAAGTATTGCATTTCACTCAGGAGGAGCGGTTGATTGTGCAATTTTCGCTCTTCACGTTGCAGGAGCTTCTTCAATTCTTGGAGCAGTAAACTTTATTACAACTGTAATGAACATGCGAGCTCCGGGAATTAGTCTTCACCGAATGCCTCTATTCGTATGAAGTATTTTTGTAACTGTTGTACTTCTTTTATTAGCTGTACCTGTACTTGCAGGAGCAATTACAATGCTATTAACAGATCGAAACTTTAACACAACTTTCTTTGACCCAGCAGGGGGAGGAGATCCTGTACTTTACCAGCACCTTTTCTGATTCTTCGGCCACCCCGAAGTCTA
>A4-1-COI_ASV1909_183
GGTACTGGATGAACTGTATATCCTCCATTAGCAAGTATTGCATTTCACTCAGGAGGAGCGGTTGATTGTGCAATTTTCGCTCTTCACGTTGCAGGAGCTTCTTCAATTCTTGGAGCAGTAAACTTTATTACAACTGTAATGAACATGCGAGCTCCAGGAATTAGTCTTCACCGAATGCCTCTATTCGTATGAAGTATTTTTGTAACTGTTGTACTTCTTTTATTAGCTGTACCTGTACTTGCAGGAGCAATTACAATGCTATTAACAGATCGAAACTTTAACACAACTTTCTTTGACCCAGCAGGGGGAGGAGATCCTGTACTTTACCAGCACCTTTTCTGATTTTTCGGACACCCCGAGGTCTA
>A4-1-COI_ASV1911_183
GGTACTGGATGAACTGTTTACCCTCCATTAGCAAGTATTGCATTTCACTCAGGAGGAGCGGTTGATTGTGCAATTTTCGCTCTTCACGTTGCAGGAGCTTCTTCAATTCTTGGAGCAGTAAACTTTATTACAACTGTAATGAACATGCGAGCTCCAGGAATTAGTCTTCACCGAATGCCTCTATTCGTATGAAGTATTTTTGTAACTGTTGTACTTCTTTTATTAGCTGTACCTGTACTTGCAGGAGCAATTACAATGCTATTAACAGATCGAAACTTTAACACAACTTTCTTTGACCCAGCAGGGGGAGGAGATCCTGTACTTTACCAGCACCTTTTCTGATTTTTCGGCCACCCCGAAGTCTA
>A4-1-COI_ASV2099_163
GGTACAGGATGAACAGTATATCCTCCATTAGCAAGTATTGCATTTCACTCAGGAGGAGCGGTTGATTGTGCAATTTTCGCTCTTCACGTTGCAGGAGCTTCTTCAATTCTTGGAGCAGTAAACTTTATTACAACTGTAATGAACATGCGAGCTCCAGGAATTAGTCTTCACCGAATGCCTCTATTCGTATGAAGTATTTTTGTAACTGTTGTACTTCTTTTATTAGCTGTACCTGTACTTGCAGGAGCAATTACAATGCTATTAACAGATCGAAACTTTAACACAACTTTCTTTGACCCAGCAGGGGGAGGAGATCCTGTACTTTACCAGCACCTTTTCTGATTTTTCGGCCACCCCGAAGTCTA
>A4-1-COI_ASV2145_158
GGAACTGGATGAACTGTTTACCCTCCATTAGCAAGTATTGCATTTCACTCAGGAGGAGCGGTTGATTGTGCAATTTTCGCTCTTCACGTTGCAGGAGCTTCTTCAATTCTTGGAGCAGTAAACTTTATTACAACTGTAATGAACATGCGAGCTCCAGGAATTAGTCTTCACCGAATGCCTCTATTCGTATGAAGTATTTTTGTAACTGTTGTACTTCTTTTATTAGCTGTACCTGTACTTGCAGGAGCAATTACAATGCTATTAACAGATCGAAACTTTAACACAACTTTCTTTGACCCAGCAGGGGGAGGAGATCCTGTACTTTACCAGCACCTTTTCTGATTTTTCGGCCACCCCGAAGTCTA
>A4-1-COI_ASV2160_157
GGAACAGGTTGAACTGTTTACCCTCCATTAGCAAGTATTGCATTTCACTCAGGAGGAGCGGTTGATTGTGCAATTTTCGCTCTTCACGTTGCAGGAGCTTCTTCAATTCTTGGAGCAGTAAACTTTATTACAACTGTAATGAACATGCGAGCTCCAGGAATTAGTCTTCACCGAATGCCTCTATTCGTATGAAGTATTTTTGTAACTGTTGTACTTCTTTTATTAGCTGTACCTGTACTTGCAGGAGCAATTACAATGCTATTAACAGATCGAAACTTTAACACAACTTTCTTTGACCCAGCAGGGGGAGGAGATCCTGTACTTTACCAGCACCTTTTCTGATTTTTCGGCCACCCCGAGGTCTA
>A4-1-COI_ASV2161_157
GGTACAGGTTGAACAGTATATCCTCCATTAGCAAGTATTGCATTTCACTCAGGAGGAGCGGTTGATTGTGCAATTTTCGCTCTTCACGTTGCAGGAGCTTCTTCAATTCTTGGAGCAGTAAACTTTATTACAACTGTAATGAACATGCGAGCTCCAGGAATTAGTCTTCACCGAATGCCTCTATTCGTATGAAGTATTTTTGTAACTGTTGTACTTCTTTTATTAGCTGTACCTGTACTTGCAGGAGCAATTACAATGCTATTAACAGATCGAAACTTTAACACAACTTTCTTTGACCCAGCAGGGGGAGGAGATCCTGTACTTTACCAGCACCTTTTCTGATTTTTCGGCCACCCCGAAGTCTA
>A4-1-COI_ASV2271_148
GGTACAGGTTGAACAGTTTATCCTCCATTAGCAAGTATTGCATTTCACTCAGGAGGAGCGGTTGATTGTGCAATTTTCGCTCTTCACGTTGCAGGAGCTTCTTCAATTCTTGGAGCAGTAAACTTTATTACAACTGTAATGAACATGCGAGCTCCAGGAATTAGTCTTCACCGAATGCCTCTATTCGTATGAAGTATTTTTGTAACTGTTGTACTTCTTTTATTAGCTGTACCTGTACTTGCAGGAGCAATTACAATGCTATTAACAGATCGAAACTTTAACACAACTTTCTTTGACCCAGCAGGGGGAGGAGATCCTGTACTTTACCAGCACCTTTTCTGATTTTTCGGCCACCCCGAAGTCTA
>A4-1-COI_ASV2298_146
GGAACTGGTTGAACAGTATATCCTCCACTAGCAAGTATTGCATTCCACTCAGGAGGAGCAGTTGATTGTGCAATTTTCGCTCTTCACGTTGCAGGAGCTTCTTCAATTCTTGGAGCAGTAAACTTCATTACAACTGTAATGAACATGCGAGCTCCAGGAATTAGTCTTCACCGAATGCCTCTATTCGTATGAAGTATCTTTGTAACTGTTGTACTTCTTTTATTAGCTGTACCTGTACTTGCAGGAGCAATTACAATGCTATTAACGGATCGAAACTTTAACACAACTTTCTTTGACCCAGCAGGGGGAGGAGATCCTGTACTTTACCAGCACCTTTTCTGATTCTTCGGCCACCCCGAGGTCTA
>A4-1-COI_ASV2397_138
GGAACTGGATGAACTGTTTATCCTCCATTAGCAAGTATTGCATTTCACTCAGGAGGAGCGGTTGATTGTGCAATTTTCGCTCTTCACGTTGCAGGAGCTTCTTCAATTCTTGGAGCAGTAAACTTTATTACAACTGTAATGAACATGCGAGCTCCAGGAATTAGTCTTCACCGAATGCCTCTATTCGTATGAAGTATTTTTGTAACTGTTGTACTTCTTTTATTAGCTGTACCTGTACTTGCAGGAGCAATTACAATGCTATTAACAGATCGAAACTTTAACACAACTTTCTTTGACCCAGCAGGGGGAGGAGATCCTGTACTTTACCAGCACCTTTTCTGATTTTTCGGCCACCCCGAAGTCTA
>A4-1-COI_ASV2761_118
GGTACTGGATGAACTGTTTATCCTCCATTAGCAAGTATTGCATTTCACTCAGGAGGAGCGGTTGATTGTGCAATTTTCGCTCTTCACGTTGCAGGAGCTTCTTCAATTCTTGGAGCAGTAAACTTTATTACAACTGTAATGAACATGCGAGCTCCAGGAATTAGTCTTCACCGAATGCCTCTATTCGTATGAAGTATTTTTGTAACTGTTGTACTTCTTTTATTAGCTGTACCTGTACTTGCAGGAGCAATTACAATGCTATTAACAGATCGAAACTTTAACACAACTTTCTTTGACCCAGCAGGGGGAGGAGATCCTGTACTTTACCAGCACCTTTTCTGATTTTTCGGACACCCCGAAGTCTA
>A4-1-COI_ASV2940_111
GGAACTGGTTGAACAGTTTATCCTCCATTAGCAAGTATTGCATTTCACTCAGGAGGAGCGGTTGATTGTGCAATTTTCGCTCTTCACGTTGCAGGAGCTTCTTCAATTCTTGGAGCAGTAAACTTTATTACAACTGTAATGAACATGCGAGCTCCAGGAATTAGTCTTCACCGAATGCCTCTATTCGTATGAAGTATTTTTGTAACTGTTGTACTTCTTTTATTAGCTGTACCTGTACTTGCAGGAGCAATTACAATGCTATTAACAGATCGAAACTTTAACACAACTTTCTTTGACCCAGCAGGGGGAGGAGATCCTGTACTTTACCAGCACCTTTTCTGATTTTTCGGCCACCCCGAAGTCTA
>A4-1-COI_ASV3005_109
GGAACAGGTTGAACTGTTTACCCTCCATTAGCAAGTATTGCATTTCACTCAGGAGGAGCGGTTGATTGTGCAATTTTCGCTCTTCACGTTGCAGGAGCTTCTTCAATTCTTGGAGCAGTAAACTTTATTACAACTGTAATGAACATGCGAGCTCCAGGAATTAGTCTTCACCGAATGCCTCTATTCGTATGAAGTATTTTTGTAACTGTTGTACTTCTTTTATTAGCTGTACCTGTACTTGCAGGAGCAATTACAATGCTATTAACAGATCGAAACTTTAACACAACTTTCTTTGACCCAGCAGGGGGAGGAGATCCTGTACTTTACCAGCACCTTTTCTGATTTTTCGGCCACCCCGAAGTCTA
>A4-1-COI_ASV3429_96
GGAACTGGATGAACTGTATATCCGCCTCTTGCTAGCATTCAGTTCCACTCTGGTGGTGCTGTAGATTGTGCAATTTTTGCTCTTCACGTAGCAGGAGCTTCTTCTATTCTTGGAGCTATTAACTTCATTACTACTGTAATGAACATGCGAGCTCCAGGTATTAGCCTTCACCGAATGCCTCTATTCGTATGAAGTATCCTTGTAACTGTAGTTTTACTTCTTTTAGCGGTACCTGTTCTTGCTGGTGCAATTACTATGCTACTAACTGACCGAAACTTTAACACTACTTTCTTTGACCCTGCTGGGGGAGGAGATCCAGTGTTATACCAACACTTATTCTGATTCTTCGGCCACCCCGAGGTCTA
>A4-1-COI_ASV9380_38
GGTACTGGTTGAACTGTTTATCCTCCATTAGCAAGTATTGCATTCCACTCTGGAGGAGCAGTTGATTGTGCAATTTTTGCTCTTCACGTTGCAGGAGCTTCTTCAATTCTTGGAGCGGTAAACTTTATTACAACTGTAATGAACATGCGAGCTCCTGGAATTAGCCTTCACCGAATGCCTTTATTCGTATGAAGTGTTTTCGTAACTGTTGTACTTCTTCTATTAGCAGTACCGGTACTTGCGGGAGCAATTACAATGCTATTAACAGATCGAAACTTTAACACAACTTTCTTCGACCCAGCAGGGGGAGGAGATCCTGTACTTTACCAGCACCTTTTCTGATTCTTTGGCCACCCCGAAGTCTA
>A4-2-COI_ASV535_595
GGTACTGGTTGAACTGTATATCCTCCATTAGCAAGTATTGCATTTCACTCAGGAGGAGCGGTTGATTGTGCAATTTTCGCTCTTCACGTTGCAGGAGCTTCTTCAATTCTTGGAGCAGTAAACTTTATTACAACTGTAATGAACATGCGAGCTCCGGGAATTAGTCTTCACCGAATGCCTCTATTCGTATGAAGTATTTTTGTAACTGTTGTACTTCTTTTATTAGCTGTACCTGTACTTGCAGGAGCAATTACAATGCTATTAACAGATCGAAACTTTAACACAACTTTCTTTGACCCAGCAGGGGGAGGAGATCCTGTACTTTACCAGCACCTTTTCTGATTCTTCGGCCACCCCGAGGTCTA
>A4-2-COI_ASV852_416
GGAACAGGTTGAACAGTTTATCCTCCATTAGCAAGTATTGCATTTCACTCAGGAGGAGCGGTTGATTGTGCAATTTTCGCTCTTCACGTTGCAGGAGCTTCTTCAATTCTTGGAGCAGTAAACTTTATTACAACTGTAATGAACATGCGAGCTCCGGGAATTAGTCTTCACCGAATGCCTCTATTCGTATGAAGTATTTTTGTAACTGTTGTACTTCTTTTATTAGCTGTACCTGTACTTGCAGGAGCAATTACAATGCTATTAACAGATCGAAACTTTAACACAACTTTCTTTGACCCAGCAGGGGGAGGAGATCCTGTACTTTACCAGCACCTTTTCTGATTCTTCGGCCACCCCGAGGTCTA
>A4-2-COI_ASV857_413
GGAACTGGTTGAACAGTATATCCTCCACTAGCAAGTATTGCATTCCACTCAGGAGGAGCAGTTGATTGTGCAATTTTCGCTCTTCACGTTGCGGGAGCTTCTTCAATTCTTGGAGCAGTAAACTTCATTACAACTGTAATGAACATGCGAGCTCCAGGAATTAGTCTTCACCGAATGCCTCTATTCGTATGAAGTATCTTTGTAACTGTTGTACTTCTTTTATTAGCTGTACCTGTACTTGCAGGAGCAATTACAATGCTATTAACAGATCGAAACTTTAACACAACTTTCTTTGACCCAGCAGGGGGAGGAGATCCTGTACTTTACCAGCACCTTTTCTGATTCTTCGGCCACCCCGAGGTCTA
>A4-2-COI_ASV1056_347
GGAACAGGTTGAACTGTATATCCTCCATTAGCAAGTATTGCATTTCACTCAGGAGGAGCGGTTGATTGTGCAATTTTCGCTCTTCACGTTGCAGGAGCTTCTTCAATTCTTGGAGCAGTAAACTTTATTACAACTGTAATGAACATGCGAGCTCCGGGAATTAGTCTTCACCGAATGCCTCTATTCGTATGAAGTATTTTTGTAACTGTTGTACTTCTTTTATTAGCTGTACCTGTACTTGCAGGAGCAATTACAATGCTATTAACAGATCGAAACTTTAACACAACTTTCTTTGACCCAGCAGGGGGAGGAGATCCTGTACTTTACCAGCACCTTTTCTGATTCTTCGGCCACCCCGAGGTCTA
>A4-2-COI_ASV1065_345
GGTACTGGTTGAACTGTTTACCCTCCACTAGCAAGTATTGCATTCCACTCAGGAGGAGCAGTTGATTGTGCAATTTTCGCTCTTCACGTTGCAGGAGCTTCTTCAATTCTTGGAGCAGTAAACTTCATTACAACTGTAATGAACATGCGAGCTCCAGGAATTAGTCTTCACCGAATGCCTCTATTCGTATGAAGTATCTTTGTAACTGTTGTACTTCTTTTATTAGCTGTACCTGTACTTGCAGGAGCAATTACAATGCTATTAACAGATCGAAACTTTAACACAACTTTCTTTGACCCAGCAGGGGGAGGAGATCCTGTACTTTACCAGCACCTTTTCTGATTCTTCGGCCACCCCGAGGTCTA
>A4-2-COI_ASV1243_294
GGTACAGGTTGAACTGTTTATCCTCCATTAGCAAGTATTGCATTTCACTCAGGAGGAGCGGTTGATTGTGCAATTTTCGCTCTTCACGTTGCAGGAGCTTCTTCAATTCTTGGAGCAGTAAACTTTATTACAACTGTAATGAACATGCGAGCTCCGGGAATTAGTCTTCACCGAATGCCTCTATTCGTATGAAGTATTTTTGTAACTGTTGTACTTCTTTTATTAGCTGTACCTGTACTTGCAGGAGCAATTACAATGCTATTAACAGATCGAAACTTTAACACAACTTTCTTTGACCCAGCAGGGGGAGGAGATCCTGTACTTTACCAGCACCTTTTCTGATTCTTCGGCCACCCCGAAGTCTA
>A4-2-COI_ASV1250_292
GGAACTGGTTGAACAGTATATCCTCCACTAGCAAGTATTGCATTCCACTCAGGAGGAGCAGTTGATTGTGCAATTTTCGCTCTTCACGTTGCGGGAGCTTCTTCAATTCTTGGAGCAGTAAACTTCATTACAACTGTAATGAACATGCGAGCTCCAGGAATTAGTCTTCACCGAATGCCTCTATTCGTATGAAGTATCTTTGTAACTGTTGTACTTCTTTTATTAGCTGTACCTGTACTTGCAGGAGCAATTACAATGCTATTAACAGATCGAAACTTTAACACAACTTTCTTTGACCCAGCAGGGGGAGGAGATCCTGTACTTTACCAGCACCTTTTCTGATTCTTCGGCCACCCCGAAGTCTA
>A4-2-COI_ASV1462_247
GGTACTGGTTGAACTGTTTACCCTCCATTAGCAAGTATTGCATTCCACTCTGGAGGAGCAGTTGATTGTGCAATTTTTGCTCTTCACGTTGCAGGAGCTTCTTCAATTCTTGGAGCGGTAAACTTTATTACAACTGTAATGAACATGCGAGCTCCTGGAATTAGCCTTCACCGAATGCCTTTATTCGTATGAAGTGTTTTCGTAACTGTTGTACTTCTTCTATTAGCAGTACCGGTACTTGCGGGAGCAATTACAATGCTATTAACAGATCGAAACTTTAACACAACTTTCTTCGACCCAGCAGGGGGAGGAGATCCTGTACTTTACCAGCACCTTTTCTGATTCTTTGGCCACCCCGAGGTCTA
>A4-2-COI_ASV1491_242
GGAACAGGATGAACAGTATATCCTCCATTAGCAAGTATTGCATTTCACTCAGGAGGAGCGGTTGATTGTGCAATTTTCGCTCTTCACGTTGCAGGAGCTTCTTCAATTCTTGGAGCAGTAAACTTTATTACAACTGTAATGAACATGCGAGCTCCGGGAATTAGTCTTCACCGAATGCCTCTATTCGTATGAAGTATTTTTGTAACTGTTGTACTTCTTTTATTAGCTGTACCTGTACTTGCAGGAGCAATTACAATGCTATTAACAGATCGAAACTTTAACACAACTTTCTTTGACCCAGCAGGGGGAGGAGATCCTGTACTTTACCAGCACCTTTTCTGATTCTTCGGCCACCCCGAGGTCTA
>A4-2-COI_ASV1509_239
GGTACTGGTTGAACTGTTTACCCTCCACTAGCAAGTATTGCATTCCACTCAGGAGGAGCAGTTGATTGTGCAATTTTCGCTCTTCACGTTGCAGGAGCTTCTTCAATTCTTGGAGCAGTAAACTTCATTACAACTGTAATGAACATGCGAGCTCCAGGAATTAGTCTTCACCGAATGCCTCTATTCGTATGAAGTATCTTTGTAACTGTTGTACTTCTTTTATTAGCTGTACCTGTACTTGCAGGAGCAATTACAATGCTATTAACAGATCGAAACTTTAACACAACTTTCTTTGACCCAGCAGGGGGAGGAGATCCTGTACTTTACCAGCACCTTTTCTGATTCTTCGGCCACCCCGAAGTCTA
>A4-2-COI_ASV1615_224
GGTACTGGTTGAACTGTTTACCCTCCACTAGCAAGTATTGCATTCCACTCAGGAGGAGCAGTTGATTGTGCAATTTTCGCTCTTCACGTTGCAGGAGCTTCTTCAATTCTTGGAGCAGTAAACTTCATTACAACTGTAATGAACATGCGAGCTCCAGGAATTAGTCTTCACCGAATGCCTCTATTCGTATGAAGTATCTTTGTAACTGTTGTACTTCTTTTATTAGCTGTACCTGTACTTGCAGGAGCAATTACAATGCTATTAACAGATCGAAATTTTAACACAACTTTCTTTGACCCAGCAGGGGGAGGAGATCCTGTACTTTACCAGCACCTTTTCTGATTCTTCGGCCACCCCGAGGTCTA
>A4-2-COI_ASV1700_211
GGTACTGGTTGAACTGTTTACCCTCCATTAGCAAGTATTGCATTCCACTCTGGAGGAGCAGTTGATTGTGCAATTTTTGCTCTTCACGTTGCAGGAGCTTCTTCAATTCTTGGAGCGGTAAACTTTATTACAACTGTAATGAACATGCGAGCTCCTGGAATTAGCCTTCACCGAATGCCTTTATTCGTATGAAGTGTTTTCGTAACTGTTGTACTTCTTCTATTAGCAGTACCGGTACTTGCGGGAGCAATTACAATGCTATTAACAGATCGAAACTTTAACACAACTTTCTTCGACCCAGCAGGGGGAGGAGATCCTGTACTTTACCAGCACCTTTTCTGATTCTTTGGCCACCCCGAAGTCTA
>A4-2-COI_ASV1832_194
GGAACAGGATGAACAGTATATCCTCCATTAGCAAGTATTGCATTTCACTCAGGAGGAGCGGTTGATTGTGCAATTTTCGCTCTTCACGTTGCAGGAGCTTCTTCAATTCTTGGAGCAGTAAACTTTATTACAACTGTAATGAACATGCGAGCTCCGGGAATTAGTCTTCACCGAATGCCTCTATTCGTATGAAGTATTTTTGTAACTGTTGTACTTCTTTTATTAGCTGTACCTGTACTTGCAGGAGCAATTACAATGCTATTAACAGATCGAAACTTTAACACAACTTTCTTTGACCCAGCAGGGGGAGGAGATCCTGTACTTTACCAGCACCTTTTCTGATTCTTCGGCCACCCCGAAGTCTA
>A4-2-COI_ASV1882_187
GGTACTGGTTGAACTGTTTACCCTCCACTAGCAAGTATTGCATTCCACTCAGGAGGAGCAGTTGATTGTGCAATTTTCGCTCTTCACGTTGCAGGAGCTTCTTCAATTCTTGGAGCAGTAAACTTCATTACAACTGTAATGAACATGCGAGCTCCAGGAATTAGTCTTCACCGAATGCCTCTATTCGTATGAAGTATCTTTGTAACTGTTGTACTTCTTTTATTAGCTGTACCTGTACTTGCAGGAGCAATTACAATGCTATTAACAGATCGAAATTTTAACACAACTTTCTTTGACCCAGCAGGGGGAGGAGATCCTGTACTTTACCAGCACCTTTTCTGATTCTTCGGCCACCCCGAAGTCTA
>A4-2-COI_ASV2137_159
GGTACTGGATGAACAGTTTACCCTCCATTAGCAAGTATTGCATTTCACTCAGGAGGAGCGGTTGATTGTGCAATTTTCGCTCTTCACGTTGCAGGAGCTTCTTCAATTCTTGGAGCAGTAAACTTTATTACAACTGTAATGAACATGCGAGCTCCGGGAATTAGTCTTCACCGAATGCCTCTATTCGTATGAAGTATTTTTGTAACTGTTGTACTTCTTTTATTAGCTGTACCTGTACTTGCAGGAGCAATTACAATGCTATTAACAGATCGAAACTTTAACACAACTTTCTTTGACCCAGCAGGGGGAGGAGATCCTGTACTTTACCAGCACCTTTTCTGATTCTTCGGCCACCCCGAGGTCTA
>A4-2-COI_ASV2731_120
GGTACTGGATGAACAGTTTACCCTCCATTAGCAAGTATTGCATTTCACTCAGGAGGAGCGGTTGATTGTGCAATTTTCGCTCTTCACGTTGCAGGAGCTTCTTCAATTCTTGGAGCAGTAAACTTTATTACAACTGTAATGAACATGCGAGCTCCGGGAATTAGTCTTCACCGAATGCCTCTATTCGTATGAAGTATTTTTGTAACTGTTGTACTTCTTTTATTAGCTGTACCTGTACTTGCAGGAGCAATTACAATGCTATTAACAGATCGAAACTTTAACACAACTTTCTTTGACCCAGCAGGGGGAGGAGATCCTGTACTTTACCAGCACCTTTTCTGATTCTTCGGCCACCCCGAAGTCTA
>A4-2-COI_ASV5665_63
GGTACTGGTTGAACTGTATATCCACCTCTTGCTAGCATTCAGTTCCACTCTGGTGGTGCTGTAGATTGTGCAATTTTTGCTCTTCACGTAGCAGGAGCTTCTTCTATTCTTGGAGCTATTAACTTCATTACTACTGTAATGAACATGCGAGCTCCAGGTATTAGCCTTCACCGAATGCCTCTATTTGTATGAAGTATCCTTGTAACTGTAGTTTTACTTCTTTTAGCGGTACCTGTTCTTGCTGGTGCAATTACTATGCTACTAACTGACCGAAACTTTAACACTACTTTCTTTGACCCTGCTGGGGGAGGAGATCCAGTGTTATACCAACACTTATTCTGATTCTTCGGCCACCCCGAGGTCTA
>A4-2-COI_ASV8379_44
GGTACTGGTTGAACTGTATATCCACCTCTTGCTAGCATTCAGTTCCACTCTGGTGGTGCTGTAGATTGTGCAATTTTTGCTCTTCACGTAGCAGGAGCTTCTTCTATTCTTGGAGCTATTAACTTCATTACTACTGTAATGAACATGCGAGCTCCAGGTATTAGCCTTCACCGAATGCCTCTATTTGTATGAAGTATCCTTGTAACTGTAGTTTTACTTCTTTTAGCGGTACCTGTTCTTGCTGGTGCAATTACTATGCTACTAACTGACCGAAACTTTAACACTACTTTCTTTGACCCTGCTGGGGGAGGAGATCCAGTGTTATACCAACACTTATTCTGATTCTTCGGCCACCCCGAAGTCTA
>A4-2-COI_ASV12498_22
GGAACAGGTTGAACTGTATATCCACCTCTTGCTAGTATTCAATTCCACTCTGGTGGAGCTGTAGATTGTGCTATTTTTGCACTTCACGTAGCAGGAGCTTCTTCTATTCTTGGAGCTATTAACTTTATTACTACTGTAATGAACATGCGAGCTCCAGGTATTAGTCTTCACCGAATGCCTTTATTCGTATGAAGTATCCTTGTAACTGTAGTTTTACTTCTTTTAGCGGTACCTGTTCTTGCTGGTGCAATTACTATGCTACTAACTGACCGAAACTTTAACACTACTTTCTTCGATCCTGCGGGAGGAGGAGACCCAGTATTATATCAGCACTTATTCTGATTCTTTGGACACCCCGAAGTCTA
>A4-3-COI_ASV403_745
GGTACTGGTTGAACAGTTTATCCTCCATTAGCAAGCATTGCATTTCACTCAGGAGGAGCAGTTGATTGTGCAATTTTCGCTCTTCACGTTGCAGGAGCTTCTTCAATTCTTGGAGCGGTAAACTTTATTACAACTGTAATGAACATGCGAGCTCCAGGAATTAGCCTTCACCGAATGCCTCTATTCGTATGAAGTGTTTTTGTAACTGTTGTACTTCTTTTATTAGCTGTACCTGTACTTGCAGGGGCAATTACAATGCTATTAACAGATCGAAACTTTAACACAACTTTCTTTGACCCAGCAGGGGGAGGAGATCCTGTACTTTACCAGCACCTTTTCTGATTCTTCGGCCACCCCGAGGTCTA
>A4-3-COI_ASV475_656
GGTACTGGTTGAACTGTTTACCCTCCATTAGCAAGTATTGCATTTCACTCAGGAGGAGCGGTTGATTGTGCAATTTTCGCTCTTCACGTTGCAGGAGCTTCTTCAATTCTTGGAGCAGTAAACTTTATTACAACTGTAATGAACATGCGAGCTCCGGGAATTAGTCTTCACCGAATGCCTCTATTCGTATGAAGTATTTTTGTAACTGTTGTACTTCTTTTATTAGCTGTACCTGTACTTGCAGGAGCAATTACAATGCTATTAACAGATCGAAACTTTAACACAACTTTCTTTGACCCAGCAGGGGGAGGAGATCCTGTACTTTACCAGCACCTTTTCTGATTCTTCGGCCACCCCGAGGTCTA
>A4-3-COI_ASV499_634
GGTACTGGTTGAACAGTTTATCCTCCATTAGCAAGCATTGCATTTCACTCAGGAGGAGCAGTTGATTGTGCAATTTTCGCTCTTCACGTTGCAGGAGCTTCTTCAATTCTTGGAGCGGTAAACTTTATTACAACTGTAATGAACATGCGAGCTCCAGGAATTAGCCTTCACCGAATGCCTCTATTCGTATGAAGTGTTTTTGTAACTGTTGTACTTCTTTTATTAGCTGTACCTGTACTTGCAGGGGCAATTACAATGCTATTAACAGATCGAAACTTTAACACAACTTTCTTTGACCCAGCAGGGGGAGGAGATCCTGTACTTTACCAGCACCTTTTCTGATTCTTCGGCCACCCCGAAGTCTA
>A4-3-COI_ASV631_523
GGTACTGGTTGAACTGTTTACCCTCCATTAGCAAGTATTGCATTTCACTCAGGAGGAGCGGTTGATTGTGCAATTTTCGCTCTTCACGTTGCAGGAGCTTCTTCAATTCTTGGAGCAGTAAACTTTATTACAACTGTAATGAACATGCGAGCTCCGGGAATTAGTCTTCACCGAATGCCTCTATTCGTATGAAGTATTTTTGTAACTGTTGTACTTCTTTTATTAGCTGTACCTGTACTTGCAGGAGCAATTACAATGCTATTAACAGATCGAAACTTTAACACAACTTTCTTTGACCCAGCAGGGGGAGGAGATCCTGTACTTTACCAGCACCTTTTCTGATTCTTCGGCCACCCCGAAGTCTA
>A4-3-COI_ASV666_502
GGTACTGGTTGAACTGTTTATCCTCCATTAGCAAGTATTGCATTTCACTCAGGAGGAGCGGTTGATTGTGCAATTTTCGCTCTTCACGTTGCAGGAGCTTCTTCAATTCTTGGAGCAGTAAACTTTATTACAACTGTAATGAACATGCGAGCTCCAGGAATTAGTCTTCACCGAATGCCTCTATTCGTATGAAGTATTTTTGTAACTGTTGTACTTCTTTTATTAGCTGTACCTGTACTTGCAGGAGCAATTACAATGCTATTAACAGATCGAAACTTTAACACAACTTTCTTTGACCCAGCAGGGGGAGGAGATCCTGTACTTTACCAGCACCTTTTCTGATTTTTCGGCCACCCCGAGGTCTA
>A4-3-COI_ASV731_472
GGAACTGGTTGAACAGTATATCCTCCATTAGCAAGTATTGCATTTCACTCAGGAGGAGCGGTTGATTGTGCAATTTTCGCTCTTCACGTTGCAGGAGCTTCTTCAATTCTTGGAGCAGTAAACTTTATTACAACTGTAATGAACATGCGAGCTCCAGGAATTAGTCTTCACCGAATGCCTCTATTCGTATGAAGTATTTTTGTAACTGTTGTACTTCTTTTATTAGCTGTACCTGTACTTGCAGGAGCAATTACAATGCTATTAACAGATCGAAACTTTAACACAACTTTCTTTGACCCAGCAGGGGGAGGAGATCCTGTACTTTACCAGCACCTTTTCTGATTTTTCGGCCACCCCGAGGTCTA
>A4-3-COI_ASV748_464
GGTACTGGTTGAACAGTTTATCCTCCATTAGCAAGTATTGCATTTCACTCAGGAGGAGCGGTTGATTGTGCAATTTTCGCTCTTCACGTTGCAGGAGCTTCTTCAATTCTTGGAGCAGTAAACTTTATTACAACTGTAATGAACATGCGAGCTCCAGGAATTAGTCTTCACCGAATGCCTCTATTCGTATGAAGTATTTTTGTAACTGTTGTACTTCTTTTATTAGCTGTACCTGTACTTGCAGGAGCAATTACAATGCTATTAACAGATCGAAACTTTAACACAACTTTCTTTGACCCAGCAGGGGGAGGAGATCCTGTACTTTACCAGCACCTTTTCTGATTTTTCGGCCACCCCGAGGTCTA
>A4-3-COI_ASV758_458
GGTACAGGTTGAACTGTTTATCCTCCATTAGCAAGTATTGCATTTCACTCAGGAGGAGCGGTTGATTGTGCAATTTTCGCTCTTCACGTTGCAGGAGCTTCTTCAATTCTTGGAGCAGTAAACTTTATTACAACTGTAATGAACATGCGAGCTCCAGGAATTAGTCTTCACCGAATGCCTCTATTCGTATGAAGTATTTTTGTAACTGTTGTACTTCTTTTATTAGCTGTACCTGTACTTGCAGGAGCAATTACAATGCTATTAACAGATCGAAACTTTAACACAACTTTCTTTGACCCAGCAGGGGGAGGAGATCCTGTACTTTACCAGCACCTTTTCTGATTTTTCGGCCACCCCGAGGTCTA
>A4-3-COI_ASV810_435
GGTACAGGTTGAACAGTTTATCCTCCATTAGCAAGTATTGCATTTCACTCAGGAGGAGCGGTTGATTGTGCAATTTTCGCTCTTCACGTTGCAGGAGCTTCTTCAATTCTTGGAGCAGTAAACTTTATTACAACTGTAATGAACATGCGAGCTCCGGGAATTAGTCTTCACCGAATGCCTCTATTCGTATGAAGTATTTTTGTAACTGTTGTACTTCTTTTATTAGCTGTACCTGTACTTGCAGGAGCAATTACAATGCTATTAACAGATCGAAACTTTAACACAACTTTCTTTGACCCAGCAGGGGGAGGAGATCCTGTACTTTACCAGCACCTTTTCTGATTCTTCGGCCACCCCGAGGTCTA
>A4-3-COI_ASV824_429
GGTACTGGATGAACTGTTTATCCTCCATTAGCAAGTATTGCATTTCACTCAGGAGGAGCGGTTGATTGTGCAATTTTCGCTCTTCACGTTGCAGGAGCTTCTTCAATTCTTGGAGCAGTAAACTTTATTACAACTGTAATGAACATGCGAGCTCCAGGAATTAGTCTTCACCGAATGCCTCTATTCGTATGAAGTATTTTTGTAACTGTTGTACTTCTTTTATTAGCTGTACCTGTACTTGCAGGAGCAATTACAATGCTATTAACAGATCGAAACTTTAACACAACTTTCTTTGACCCAGCAGGGGGAGGAGATCCTGTACTTTACCAGCACCTTTTCTGATTTTTCGGCCACCCCGAGGTCTA
>A4-3-COI_ASV1013_359
GGTACTGGTTGAACTGTTTATCCTCCATTAGCAAGTATTGCATTTCACTCAGGAGGAGCGGTTGATTGTGCAATTTTCGCTCTTCACGTTGCAGGAGCTTCTTCAATTCTTGGAGCAGTAAACTTTATTACAACTGTAATGAACATGCGAGCTCCAGGAATTAGTCTTCACCGAATGCCTCTATTCGTATGAAGTATTTTTGTAACTGTTGTACTTCTTTTATTAGCTGTACCTGTACTTGCAGGAGCAATTACAATGCTATTAACAGATCGAAACTTTAACACAACTTTCTTTGACCCAGCAGGGGGAGGAGATCCTGTACTTTACCAGCACCTTTTCTGATTTTTCGGCCACCCCGAAGTCTA
>A4-3-COI_ASV1152_317
GGTACTGGTTGAACAGTTTATCCTCCATTAGCAAGTATTGCATTTCACTCAGGAGGAGCGGTTGATTGTGCAATTTTCGCTCTTCACGTTGCAGGAGCTTCTTCAATTCTTGGAGCAGTAAACTTTATTACAACTGTAATGAACATGCGAGCTCCAGGAATTAGTCTTCACCGAATGCCTCTATTCGTATGAAGTATTTTTGTAACTGTTGTACTTCTTTTATTAGCTGTACCTGTACTTGCAGGAGCAATTACAATGCTATTAACAGATCGAAACTTTAACACAACTTTCTTTGACCCAGCAGGGGGAGGAGATCCTGTACTTTACCAGCACCTTTTCTGATTTTTCGGCCACCCCGAAGTCTA
>A4-3-COI_ASV1236_295
GGTACTGGATGAACTGTTTATCCTCCATTAGCAAGTATTGCATTTCACTCAGGAGGAGCGGTTGATTGTGCAATTTTCGCTCTTCACGTTGCAGGAGCTTCTTCAATTCTTGGAGCAGTAAACTTTATTACAACTGTAATGAACATGCGAGCTCCAGGAATTAGTCTTCACCGAATGCCTCTATTCGTATGAAGTATTTTTGTAACTGTTGTACTTCTTTTATTAGCTGTACCTGTACTTGCAGGAGCAATTACAATGCTATTAACAGATCGAAACTTTAACACAACTTTCTTTGACCCAGCAGGGGGAGGAGATCCTGTACTTTACCAGCACCTTTTCTGATTTTTCGGCCACCCCGAAGTCTA
>A4-3-COI_ASV1273_288
GGTACAGGTTGAACAGTTTATCCTCCATTAGCAAGTATTGCATTTCACTCAGGAGGAGCGGTTGATTGTGCAATTTTCGCTCTTCACGTTGCAGGAGCTTCTTCAATTCTTGGAGCAGTAAACTTTATTACAACTGTAATGAACATGCGAGCTCCGGGAATTAGTCTTCACCGAATGCCTCTATTCGTATGAAGTATTTTTGTAACTGTTGTACTTCTTTTATTAGCTGTACCTGTACTTGCAGGAGCAATTACAATGCTATTAACAGATCGAAACTTTAACACAACTTTCTTTGACCCAGCAGGGGGAGGAGATCCTGTACTTTACCAGCACCTTTTCTGATTCTTCGGCCACCCCGAAGTCTA
>A4-3-COI_ASV1328_274
GGAACTGGTTGAACTGTATATCCTCCATTAGCAAGTATTGCATTTCACTCAGGAGGAGCGGTTGATTGTGCAATTTTCGCTCTTCACGTTGCAGGAGCTTCTTCAATTCTTGGAGCAGTAAACTTTATTACAACTGTAATGAACATGCGAGCTCCGGGAATTAGTCTTCACCGAATGCCTCTATTCGTATGAAGTATTTTTGTAACTGTTGTACTTCTTTTATTAGCTGTACCTGTACTTGCAGGAGCAATTACAATGCTATTAACAGATCGAAACTTTAACACAACTTTCTTTGACCCAGCAGGGGGAGGAGATCCTGTACTTTACCAGCACCTTTTCTGATTCTTCGGCCACCCCGAAGTCTA
>A4-3-COI_ASV1357_268
GGAACTGGATGAACTGTTTACCCTCCATTAGCAAGTATTGCATTTCACTCAGGAGGAGCGGTTGATTGTGCAATTTTCGCTCTTCACGTTGCAGGAGCTTCTTCAATTCTTGGAGCAGTAAACTTTATTACAACTGTAATGAACATGCGAGCTCCGGGAATTAGTCTTCACCGAATGCCTCTATTCGTATGAAGTATTTTTGTAACTGTTGTACTTCTTTTATTAGCTGTACCTGTACTTGCAGGAGCAATTACAATGCTATTAACAGATCGAAACTTTAACACAACTTTCTTTGACCCAGCAGGGGGAGGAGATCCTGTACTTTACCAGCACCTTTTCTGATTCTTCGGCCACCCCGAGGTCTA
>A4-3-COI_ASV1387_261
GGTACAGGTTGAACTGTTTATCCTCCATTAGCAAGTATTGCATTTCACTCAGGAGGAGCGGTTGATTGTGCAATTTTCGCTCTTCACGTTGCAGGAGCTTCTTCAATTCTTGGAGCAGTAAACTTTATTACAACTGTAATGAACATGCGAGCTCCAGGAATTAGTCTTCACCGAATGCCTCTATTCGTATGAAGTATTTTTGTAACTGTTGTACTTCTTTTATTAGCTGTACCTGTACTTGCAGGAGCAATTACAATGCTATTAACAGATCGAAACTTTAACACAACTTTCTTTGACCCAGCAGGGGGAGGAGATCCTGTACTTTACCAGCACCTTTTCTGATTTTTCGGCCACCCCGAAGTCTA
>A4-3-COI_ASV1400_258
GGTACTGGTTGAACAGTTTATCCTCCACTAGCAAGTATTGCATTCCACTCAGGAGGAGCAGTTGATTGTGCAATTTTCGCTCTTCACGTTGCGGGAGCTTCTTCAATTCTTGGAGCAGTAAACTTCATTACAACTGTAATGAACATGCGAGCTCCAGGAATTAGTCTTCACCGAATGCCTCTATTCGTATGAAGTATCTTTGTAACTGTTGTACTTCTTTTATTAGCTGTACCTGTACTTGCAGGAGCAATTACAATGCTATTAACAGATCGAAACTTTAACACAACTTTCTTTGACCCAGCAGGGGGAGGAGATCCTGTACTTTACCAGCACCTTTTCTGATTCTTCGGCCACCCCGAGGTCTA
>A4-3-COI_ASV1458_247
GGTACTGGTTGAACAGTTTATCCTCCATTAGCAAGTATTGCATTTCACTCAGGAGGAGCGGTTGATTGTGCAATTTTCGCTCTTCACGTTGCAGGAGCTTCTTCAATTCTTGGAGCAGTAAACTTTATTACAACTGTAATGAACATGCGAGCTCCAGGAATTAGTCTTCACCGAATGCCTCTATTCGTATGAAGTATTTTTGTAACTGTTGTACTTCTTTTATTAGCTGTACCTGTACTTGCAGGAGCAATTACAATGCTATTAACAGATCGAAACTTTAACACAACTTTCTTTGACCCAGCAGGGGGAGGAGATCCTGTACTTTACCAGCACCTTTTCTGATTTTTCGGACACCCCGAGGTCTA
>A4-3-COI_ASV1473_245
GGAACAGGTTGAACAGTATATCCTCCATTAGCAAGTATTGCATTTCACTCAGGAGGAGCGGTTGATTGTGCAATTTTCGCTCTTCACGTTGCAGGAGCTTCTTCAATTCTTGGAGCAGTAAACTTTATTACAACTGTAATGAACATGCGAGCTCCGGGAATTAGTCTTCACCGAATGCCTCTATTCGTATGAAGTATTTTTGTAACTGTTGTACTTCTTTTATTAGCTGTACCTGTACTTGCAGGAGCAATTACAATGCTATTAACAGATCGAAACTTTAACACAACTTTCTTTGACCCAGCAGGGGGAGGAGATCCTGTACTTTACCAGCACCTTTTCTGATTCTTCGGCCACCCCGAGGTCTA
>A4-3-COI_ASV1723_208
GGTACTGGTTGAACAGTTTATCCTCCACTAGCAAGTATTGCATTCCACTCAGGAGGAGCAGTTGATTGTGCAATTTTCGCTCTTCACGTTGCGGGAGCTTCTTCAATTCTTGGAGCAGTAAACTTCATTACAACTGTAATGAACATGCGAGCTCCAGGAATTAGTCTTCACCGAATGCCTCTATTCGTATGAAGTATCTTTGTAACTGTTGTACTTCTTTTATTAGCTGTACCTGTACTTGCAGGAGCAATTACAATGCTATTAACAGATCGAAACTTTAACACAACTTTCTTTGACCCAGCAGGGGGAGGAGATCCTGTACTTTACCAGCACCTTTTCTGATTCTTCGGCCACCCCGAAGTCTA
>A4-3-COI_ASV1731_207
GGAACAGGTTGAACTGTTTATCCTCCATTAGCAAGTATTGCATTTCACTCAGGAGGAGCGGTTGATTGTGCAATTTTCGCTCTTCACGTTGCAGGAGCTTCTTCAATTCTTGGAGCAGTAAACTTTATTACAACTGTAATGAACATGCGAGCTCCAGGAATTAGTCTTCACCGAATGCCTCTATTCGTATGAAGTATTTTTGTAACTGTTGTACTTCTTTTATTAGCTGTACCTGTACTTGCAGGAGCAATTACAATGCTATTAACAGATCGAAACTTTAACACAACTTTCTTTGACCCAGCAGGGGGAGGAGATCCTGTACTTTACCAGCACCTTTTCTGATTTTTCGGCCACCCCGAGGTCTA
>A4-3-COI_ASV1740_206
GGAACAGGTTGAACAGTATATCCTCCATTAGCAAGTATTGCATTTCACTCAGGAGGAGCGGTTGATTGTGCAATTTTCGCTCTTCACGTTGCAGGAGCTTCTTCAATTCTTGGAGCAGTAAACTTTATTACAACTGTAATGAACATGCGAGCTCCGGGAATTAGTCTTCACCGAATGCCTCTATTCGTATGAAGTATTTTTGTAACTGTTGTACTTCTTTTATTAGCTGTACCTGTACTTGCAGGAGCAATTACAATGCTATTAACAGATCGAAACTTTAACACAACTTTCTTTGACCCAGCAGGGGGAGGAGATCCTGTACTTTACCAGCACCTTTTCTGATTCTTCGGCCACCCCGAAGTCTA
>A4-3-COI_ASV2078_165
GGTACTGGATGAACTGTTTACCCTCCACTAGCAAGTATTGCATTCCACTCAGGAGGAGCAGTTGATTGTGCAATTTTCGCTCTTCACGTTGCGGGAGCTTCTTCAATTCTTGGAGCAGTAAACTTCATTACAACTGTAATGAACATGCGAGCTCCAGGAATTAGTCTTCACCGAATGCCTCTATTCGTATGAAGTATCTTTGTAACTGTTGTACTTCTTTTATTAGCTGTACCTGTACTTGCAGGAGCAATTACAATGCTATTAACAGATCGAAACTTTAACACAACTTTCTTTGACCCAGCAGGGGGAGGAGATCCTGTACTTTACCAGCACCTTTTCTGATTCTTCGGCCACCCCGAGGTCTA
>A4-3-COI_ASV2161_157
GGTACAGGTTGAACAGTATATCCTCCATTAGCAAGTATTGCATTTCACTCAGGAGGAGCGGTTGATTGTGCAATTTTCGCTCTTCACGTTGCAGGAGCTTCTTCAATTCTTGGAGCAGTAAACTTTATTACAACTGTAATGAACATGCGAGCTCCAGGAATTAGTCTTCACCGAATGCCTCTATTCGTATGAAGTATTTTTGTAACTGTTGTACTTCTTTTATTAGCTGTACCTGTACTTGCAGGAGCAATTACAATGCTATTAACAGATCGAAACTTTAACACAACTTTCTTTGACCCAGCAGGGGGAGGAGATCCTGTACTTTACCAGCACCTTTTCTGATTTTTCGGCCACCCCGAAGTCTA
>A4-3-COI_ASV2514_131
GGTACTGGATGAACTGTTTACCCTCCACTAGCAAGTATTGCATTCCACTCAGGAGGAGCAGTTGATTGTGCAATTTTCGCTCTTCACGTTGCGGGAGCTTCTTCAATTCTTGGAGCAGTAAACTTCATTACAACTGTAATGAACATGCGAGCTCCAGGAATTAGTCTTCACCGAATGCCTCTATTCGTATGAAGTATCTTTGTAACTGTTGTACTTCTTTTATTAGCTGTACCTGTACTTGCAGGAGCAATTACAATGCTATTAACAGATCGAAACTTTAACACAACTTTCTTTGACCCAGCAGGGGGAGGAGATCCTGTACTTTACCAGCACCTTTTCTGATTCTTCGGCCACCCCGAAGTCTA
>A4-3-COI_ASV2761_118
GGTACTGGATGAACTGTTTATCCTCCATTAGCAAGTATTGCATTTCACTCAGGAGGAGCGGTTGATTGTGCAATTTTCGCTCTTCACGTTGCAGGAGCTTCTTCAATTCTTGGAGCAGTAAACTTTATTACAACTGTAATGAACATGCGAGCTCCAGGAATTAGTCTTCACCGAATGCCTCTATTCGTATGAAGTATTTTTGTAACTGTTGTACTTCTTTTATTAGCTGTACCTGTACTTGCAGGAGCAATTACAATGCTATTAACAGATCGAAACTTTAACACAACTTTCTTTGACCCAGCAGGGGGAGGAGATCCTGTACTTTACCAGCACCTTTTCTGATTTTTCGGACACCCCGAAGTCTA
>A4-3-COI_ASV5166_68
GGAACAGGTTGAACTGTATATCCTCCACTAGCAAGTATTGCATTCCACTCAGGAGGAGCAGTTGATTGTGCAATTTTCGCTCTTCACGTTGCAGGAGCTTCTTCAATTCTTGGAGCAGTAAACTTCATTACAACTGTAATGAACATGCGAGCTCCAGGAATTAGTCTTCACCGAATGCCTCTATTCGTATGAAGTATCTTTGTAACTGTTGTACTTCTTTTATTAGCTGTACCTGTACTTGCAGGAGCAATTACAATGCTATTAACAGATCGAAATTTTAACACAACTTTCTTTGACCCAGCAGGGGGAGGAGATCCTGTACTTTACCAGCACCTTTTCTGATTCTTCGGCCACCCCGAGGTCTA
>A4-3-COI_ASV6673_55
GGTACAGGATGAACTGTTTACCCTCCATTAGCAAGTATTGCATTTCACTCAGGAGGGGCGGTTGATTGTGCAATTTTCGCTCTTCACGTTGCAGGAGCTTCTTCAATTCTTGGAGCAGTAAACTTTATTACAACTGTAATGAACATGCGAGCTCCAGGAATTAGTCTTCACCGAATGCCTCTATTCGTATGAAGTATTTTTGTAACTGTTGTACTTCTTTTATTAGCTGTACCTGTACTTGCAGGAGCAATTACAATGCTATTAACAGATCGAAACTTTAACACAACTTTCTTTGACCCAGCAGGGGGAGGAGATCCTGTACTTTACCAGCACCTTTTCTGATTCTTTGGCCACCCCGAGGTCTA
>A4-3-COI_ASV6811_54
GGTACAGGATGAACTGTATATCCTCCATTAGCAAGTATTGCATTTCACTCAGGAGGGGCGGTTGATTGTGCAATTTTCGCTCTTCACGTTGCAGGAGCTTCTTCAATTCTTGGAGCAGTAAACTTTATTACAACTGTAATGAACATGCGAGCTCCAGGAATTAGTCTTCACCGAATGCCTCTATTCGTATGAAGTATTTTTGTAACTGTTGTACTTCTTTTATTAGCTGTACCTGTACTTGCAGGAGCAATTACAATGCTATTAACAGATCGAAACTTTAACACAACTTTCTTTGACCCAGCAGGGGGAGGAGATCCTGTACTTTACCAGCACCTTTTCTGATTCTTTGGCCACCCCGAGGTCTA
>A4-3-COI_ASV7720_48
GGTACTGGTTGAACAGTATATCCTCCACTAGCAAGTATTGCATTCCACTCAGGAGGAGCAGTTGATTGTGCAATTTTCGCTCTTCACGTTGCAGGAGCTTCTTCAATTCTTGGAGCAGTAAACTTCATTACAACTGTAATGAACATGCGAGCTCCAGGAATTAGTCTTCACCGAATGCCTCTATTCGTATGAAGTATCTTTGTAACTGTTGTACTTCTTTTATTAGCTGTACCTGTACTTGCAGGAGCAATTACAATGCTATTAACAGATCGAAATTTTAACACAACTTTCTTTGACCCAGCAGGGGGAGGAGATCCTGTACTTTACCAGCACCTTTTCTGATTCTTCGGCCACCCCGAGGTCTA
>A4-3-COI_ASV7860_47
GGTACAGGTTGAACTGTTTACCCTCCATTAGCAAGTATTGCATTCCACTCAGGAGGAGCAGTTGATTGTGCAATTTTCGCTCTTCACGTTGCAGGAGCTTCTTCAATTCTTGGAGCAGTAAACTTCATTACAACTGTAATGAACATGCGAGCTCCAGGAATTAGTCTTCACCGAATGCCTCTATTCGTATGAAGTATCTTTGTAACTGTTGTACTTCTTTTATTAGCTGTACCTGTACTTGCAGGAGCAATTACAATGCTATTAACAGATCGAAACTTTAACACAACTTTCTTTGACCCAGCAGGGGGAGGAGATCCTGTACTTTACCAGCACCTTTTCTGATTCTTCGGCCACCCCGAGGTCTA
>A4-3-COI_ASV9217_39
GGTACTGGTTGAACAGTATATCCTCCACTAGCAAGTATTGCATTCCACTCAGGAGGAGCAGTTGATTGTGCAATTTTCGCTCTTCACGTTGCAGGAGCTTCTTCAATTCTTGGAGCAGTAAACTTCATTACAACTGTAATGAACATGCGAGCTCCAGGAATTAGTCTTCACCGAATGCCTCTATTCGTATGAAGTATCTTTGTAACTGTTGTACTTCTTTTATTAGCTGTACCTGTACTTGCAGGAGCAATTACAATGCTATTAACAGATCGAAATTTTAACACAACTTTCTTTGACCCAGCAGGGGGAGGAGATCCTGTACTTTACCAGCACCTTTTCTGATTCTTCGGCCACCCCGAAGTCTA
>A4-3-COI_ASV9582_37
GGTACTGGTTGAACAGTATATCCTCCACTAGCAAGTATTGCATTCCACTCAGGAGGAGCAGTTGATTGTGCAATTTTCGCTCTTCACGTTGCAGGAGCTTCTTCAATTCTTGGAGCAGTAAACTTCATTACAACTGTAATGAACATGCGAGCTCCAGGAATTAGTCTTCACCGAATGCCTCTATTCGTATGAAGTATCTTTGTAACTGTTGTACTTCTTTTATTAGCTGTACCTGTACTTGCAGGAGCAATTACAATGCTATTAACAGATCGAAACTTTAACACAACTTTCTTTGACCCAGCAGGGGGAGGAGATCCTGTACTTTACCAGCACCTTTTCTGATTCTTCGGCCACCCCGAGGTCTA
>A4-3-COI_ASV9778_36
GGTACTGGTTGAACAGTATATCCTCCACTAGCAAGTATTGCATTCCACTCAGGAGGAGCAGTTGATTGTGCAATTTTCGCTCTTCACGTTGCAGGAGCTTCTTCAATTCTTGGAGCAGTAAACTTCATTACAACTGTAATGAACATGCGAGCTCCAGGAATTAGTCTTCACCGAATGCCTCTATTCGTATGAAGTATCTTTGTAACTGTTGTACTTCTTTTATTAGCTGTACCTGTACTTGCAGGAGCAATTACAATGCTATTAACAGATCGAAACTTTAACACAACTTTCTTTGACCCAGCAGGGGGAGGAGATCCTGTACTTTACCAGCACCTTTTCTGATTCTTCGGCCACCCCGAAGTCTA
>A4-3-COI_ASV9779_36
GGTACAGGTTGAACTGTTTACCCTCCATTAGCAAGTATTGCATTCCACTCAGGAGGAGCAGTTGATTGTGCAATTTTCGCTCTTCACGTTGCAGGAGCTTCTTCAATTCTTGGAGCAGTAAACTTCATTACAACTGTAATGAACATGCGAGCTCCAGGAATTAGTCTTCACCGAATGCCTCTATTCGTATGAAGTATCTTTGTAACTGTTGTACTTCTTTTATTAGCTGTACCTGTACTTGCAGGAGCAATTACAATGCTATTAACAGATCGAAACTTTAACACAACTTTCTTTGACCCAGCAGGGGGAGGAGATCCTGTACTTTACCAGCACCTTTTCTGATTCTTCGGCCACCCCGAAGTCTA
>A4-3-COI_ASV10374_33
GGAACTGGTTGAACAGTATACCCACCTCTTGCTAGCATTCAGTTCCACTCTGGTGGTGCTGTAGATTGTGCAATTTTTGCTCTTCACGTAGCAGGAGCTTCTTCTATTCTTGGAGCTATTAACTTCATTACTACTGTAATGAACATGCGAGCTCCAGGTATTAGCCTTCACCGAATGCCTCTATTTGTATGAAGTATCCTTGTAACTGTAGTTTTACTTCTTTTAGCGGTACCTGTTCTTGCTGGTGCAATTACTATGCTACTAACTGACCGAAACTTTAACACTACTTTCTTTGACCCTGCTGGGGGAGGAGATCCAGTGTTATACCAACACTTATTCTGATTCTTCGGCCACCCCGAGGTCTA
>A5-1-COI_ASV379_798
GGAACTGGTTGAACAGTATATCCTCCATTAGCAAGCATTGCATTTCACTCAGGAGGAGCAGTTGATTGTGCAATTTTCGCTCTTCACGTTGCAGGAGCTTCTTCAATTCTTGGAGCGGTAAACTTTATTACAACTGTAATGAACATGCGAGCTCCAGGAATTAGCCTTCACCGAATGCCTCTATTCGTATGAAGTGTTTTTGTAACTGTTGTACTTCTTTTATTAGCTGTACCTGTACTTGCAGGGGCAATTACAATGCTATTAACAGATCGAAACTTTAACACAACTTTCTTTGACCCAGCAGGGGGAGGAGATCCTGTACTTTACCAGCACCTTTTCTGATTCTTCGGCCACCCCGAGGTCTA
>A5-1-COI_ASV444_683
GGAACTGGTTGAACAGTATATCCTCCATTAGCAAGCATTGCATTTCACTCAGGAGGAGCAGTTGATTGTGCAATTTTCGCTCTTCACGTTGCAGGAGCTTCTTCAATTCTTGGAGCGGTAAACTTTATTACAACTGTAATGAACATGCGAGCTCCAGGAATTAGCCTTCACCGAATGCCTCTATTCGTATGAAGTGTTTTTGTAACTGTTGTACTTCTTTTATTAGCTGTACCTGTACTTGCAGGGGCAATTACAATGCTATTAACAGATCGAAACTTTAACACAACTTTCTTTGACCCAGCAGGGGGAGGAGATCCTGTACTTTACCAGCACCTTTTCTGATTCTTCGGCCACCCCGAAGTCTA
>A5-1-COI_ASV447_678
GGTACTGGTTGAACTGTATATCCTCCATTAGCAAGCATTGCATTTCACTCAGGAGGAGCAGTTGATTGTGCAATTTTCGCTCTTCACGTTGCAGGAGCTTCTTCAATTCTTGGAGCGGTAAACTTTATTACAACTGTAATGAACATGCGAGCTCCAGGAATTAGCCTTCACCGAATGCCTCTATTCGTATGAAGTGTTTTTGTAACTGTTGTACTTCTTTTATTAGCTGTACCTGTACTTGCAGGGGCAATTACAATGCTATTAACAGATCGAAACTTTAACACAACTTTCTTTGACCCAGCAGGGGGAGGAGATCCTGTACTTTACCAGCACCTTTTCTGATTCTTCGGCCACCCCGAGGTCTA
>A5-1-COI_ASV491_639
GGTACAGGTTGAACTGTTTATCCTCCATTAGCAAGCATTGCATTTCACTCAGGAGGAGCAGTTGATTGTGCAATTTTCGCTCTTCACGTTGCAGGAGCTTCTTCAATTCTTGGAGCGGTAAACTTTATTACAACTGTAATGAACATGCGAGCTCCAGGAATTAGCCTTCACCGAATGCCTCTATTCGTATGAAGTGTTTTTGTAACTGTTGTACTTCTTTTATTAGCTGTACCTGTACTTGCAGGGGCAATTACAATGCTATTAACAGATCGAAACTTTAACACAACTTTCTTTGACCCAGCAGGGGGAGGAGATCCTGTACTTTACCAGCACCTTTTCTGATTCTTCGGCCACCCCGAGGTCTA
>A5-1-COI_ASV668_501
GGAACTGGATGAACAGTATATCCTCCATTAGCAAGTATTGCATTTCACTCAGGAGGAGCGGTTGATTGTGCAATTTTCGCTCTTCACGTTGCAGGAGCTTCTTCAATTCTTGGAGCAGTAAACTTTATTACAACTGTAATGAACATGCGAGCTCCGGGAATTAGTCTTCACCGAATGCCTCTATTCGTATGAAGTATTTTTGTAACTGTTGTACTTCTTTTATTAGCTGTACCTGTACTTGCAGGAGCAATTACAATGCTATTAACAGATCGAAACTTTAACACAACTTTCTTTGACCCAGCAGGGGGAGGAGATCCTGTACTTTACCAGCACCTTTTCTGATTCTTCGGCCACCCCGAGGTCTA
>A5-1-COI_ASV674_499
GGTACTGGTTGAACTGTTTATCCTCCATTAGCAAGTATTGCATTTCACTCAGGAGGAGCGGTTGATTGTGCAATTTTCGCTCTTCACGTTGCAGGAGCTTCTTCAATTCTTGGAGCAGTAAACTTTATTACAACTGTAATGAACATGCGAGCTCCGGGAATTAGTCTTCACCGAATGCCTCTATTCGTATGAAGTATTTTTGTAACTGTTGTACTTCTTTTATTAGCTGTACCTGTACTTGCAGGAGCAATTACAATGCTATTAACAGATCGAAACTTTAACACAACTTTCTTTGACCCAGCAGGGGGAGGAGATCCTGTACTTTACCAGCACCTTTTCTGATTCTTCGGCCACCCCGAAGTCTA
>A5-1-COI_ASV700_489
GGTACTGGTTGAACTGTTTACCCTCCATTAGCAAGTATTGCATTTCACTCAGGAGGAGCGGTTGATTGTGCAATTTTCGCTCTTCACGTTGCAGGAGCTTCTTCAATTCTTGGAGCAGTAAACTTTATTACAACTGTAATGAACATGCGAGCTCCAGGAATTAGTCTTCACCGAATGCCTCTATTCGTATGAAGTATTTTTGTAACTGTTGTACTTCTTTTATTAGCTGTACCTGTACTTGCAGGAGCAATTACAATGCTATTAACAGATCGAAACTTTAACACAACTTTCTTTGACCCAGCAGGGGGAGGAGATCCTGTACTTTACCAGCACCTTTTCTGATTTTTCGGCCACCCCGAGGTCTA
>A5-1-COI_ASV730_473
GGTACTGGATGAACAGTTTATCCTCCATTAGCAAGCATTGCATTTCACTCAGGAGGAGCAGTTGATTGTGCAATTTTCGCTCTTCACGTTGCAGGAGCTTCTTCAATTCTTGGAGCGGTAAACTTTATTACAACTGTAATGAACATGCGAGCTCCAGGAATTAGCCTTCACCGAATGCCTCTATTCGTATGAAGTGTTTTTGTAACTGTTGTACTTCTTTTATTAGCTGTACCTGTACTTGCAGGGGCAATTACAATGCTATTAACAGATCGAAACTTTAACACAACTTTCTTTGACCCAGCAGGGGGAGGAGATCCTGTACTTTACCAGCACCTTTTCTGATTCTTCGGCCACCCCGAGGTCTA
>A5-1-COI_ASV748_464
GGTACTGGTTGAACAGTTTATCCTCCATTAGCAAGTATTGCATTTCACTCAGGAGGAGCGGTTGATTGTGCAATTTTCGCTCTTCACGTTGCAGGAGCTTCTTCAATTCTTGGAGCAGTAAACTTTATTACAACTGTAATGAACATGCGAGCTCCAGGAATTAGTCTTCACCGAATGCCTCTATTCGTATGAAGTATTTTTGTAACTGTTGTACTTCTTTTATTAGCTGTACCTGTACTTGCAGGAGCAATTACAATGCTATTAACAGATCGAAACTTTAACACAACTTTCTTTGACCCAGCAGGGGGAGGAGATCCTGTACTTTACCAGCACCTTTTCTGATTTTTCGGCCACCCCGAGGTCTA
>A5-1-COI_ASV758_458
GGTACAGGTTGAACTGTTTATCCTCCATTAGCAAGTATTGCATTTCACTCAGGAGGAGCGGTTGATTGTGCAATTTTCGCTCTTCACGTTGCAGGAGCTTCTTCAATTCTTGGAGCAGTAAACTTTATTACAACTGTAATGAACATGCGAGCTCCAGGAATTAGTCTTCACCGAATGCCTCTATTCGTATGAAGTATTTTTGTAACTGTTGTACTTCTTTTATTAGCTGTACCTGTACTTGCAGGAGCAATTACAATGCTATTAACAGATCGAAACTTTAACACAACTTTCTTTGACCCAGCAGGGGGAGGAGATCCTGTACTTTACCAGCACCTTTTCTGATTTTTCGGCCACCCCGAGGTCTA
>A5-1-COI_ASV824_429
GGTACTGGATGAACTGTTTATCCTCCATTAGCAAGTATTGCATTTCACTCAGGAGGAGCGGTTGATTGTGCAATTTTCGCTCTTCACGTTGCAGGAGCTTCTTCAATTCTTGGAGCAGTAAACTTTATTACAACTGTAATGAACATGCGAGCTCCAGGAATTAGTCTTCACCGAATGCCTCTATTCGTATGAAGTATTTTTGTAACTGTTGTACTTCTTTTATTAGCTGTACCTGTACTTGCAGGAGCAATTACAATGCTATTAACAGATCGAAACTTTAACACAACTTTCTTTGACCCAGCAGGGGGAGGAGATCCTGTACTTTACCAGCACCTTTTCTGATTTTTCGGCCACCCCGAGGTCTA
>A5-1-COI_ASV918_392
GGTACTGGATGAACAGTTTATCCTCCATTAGCAAGCATTGCATTTCACTCAGGAGGAGCAGTTGATTGTGCAATTTTCGCTCTTCACGTTGCAGGAGCTTCTTCAATTCTTGGAGCGGTAAACTTTATTACAACTGTAATGAACATGCGAGCTCCAGGAATTAGCCTTCACCGAATGCCTCTATTCGTATGAAGTGTTTTTGTAACTGTTGTACTTCTTTTATTAGCTGTACCTGTACTTGCAGGGGCAATTACAATGCTATTAACAGATCGAAACTTTAACACAACTTTCTTTGACCCAGCAGGGGGAGGAGATCCTGTACTTTACCAGCACCTTTTCTGATTCTTCGGCCACCCCGAAGTCTA
>A5-1-COI_ASV934_387
GGAACAGGATGAACTGTATATCCTCCATTAGCAAGCATTGCATTTCACTCAGGAGGAGCAGTTGATTGTGCAATTTTCGCTCTTCACGTTGCAGGAGCTTCTTCAATTCTTGGAGCGGTAAACTTTATTACAACTGTAATGAACATGCGAGCTCCAGGAATTAGCCTTCACCGAATGCCTCTATTCGTATGAAGTGTTTTTGTAACTGTTGTACTTCTTTTATTAGCTGTACCTGTACTTGCAGGGGCAATTACAATGCTATTAACAGATCGAAACTTTAACACAACTTTCTTTGACCCAGCAGGGGGAGGAGATCCTGTACTTTACCAGCACCTTTTCTGATTCTTCGGCCACCCCGAGGTCTA
>A5-1-COI_ASV1114_328
GGTACTGGTTGAACTGTTTACCCTCCATTAGCAAGTATTGCATTTCACTCAGGAGGAGCGGTTGATTGTGCAATTTTCGCTCTTCACGTTGCAGGAGCTTCTTCAATTCTTGGAGCAGTAAACTTTATTACAACTGTAATGAACATGCGAGCTCCAGGAATTAGTCTTCACCGAATGCCTCTATTCGTATGAAGTATTTTTGTAACTGTTGTACTTCTTTTATTAGCTGTACCTGTACTTGCAGGAGCAATTACAATGCTATTAACAGATCGAAACTTTAACACAACTTTCTTTGACCCAGCAGGGGGAGGAGATCCTGTACTTTACCAGCACCTTTTCTGATTTTTCGGCCACCCCGAAGTCTA
>A5-1-COI_ASV1152_317
GGTACTGGTTGAACAGTTTATCCTCCATTAGCAAGTATTGCATTTCACTCAGGAGGAGCGGTTGATTGTGCAATTTTCGCTCTTCACGTTGCAGGAGCTTCTTCAATTCTTGGAGCAGTAAACTTTATTACAACTGTAATGAACATGCGAGCTCCAGGAATTAGTCTTCACCGAATGCCTCTATTCGTATGAAGTATTTTTGTAACTGTTGTACTTCTTTTATTAGCTGTACCTGTACTTGCAGGAGCAATTACAATGCTATTAACAGATCGAAACTTTAACACAACTTTCTTTGACCCAGCAGGGGGAGGAGATCCTGTACTTTACCAGCACCTTTTCTGATTTTTCGGCCACCCCGAAGTCTA
>A5-1-COI_ASV1236_295
GGTACTGGATGAACTGTTTATCCTCCATTAGCAAGTATTGCATTTCACTCAGGAGGAGCGGTTGATTGTGCAATTTTCGCTCTTCACGTTGCAGGAGCTTCTTCAATTCTTGGAGCAGTAAACTTTATTACAACTGTAATGAACATGCGAGCTCCAGGAATTAGTCTTCACCGAATGCCTCTATTCGTATGAAGTATTTTTGTAACTGTTGTACTTCTTTTATTAGCTGTACCTGTACTTGCAGGAGCAATTACAATGCTATTAACAGATCGAAACTTTAACACAACTTTCTTTGACCCAGCAGGGGGAGGAGATCCTGTACTTTACCAGCACCTTTTCTGATTTTTCGGCCACCCCGAAGTCTA
>A5-1-COI_ASV1328_274
GGAACTGGTTGAACTGTATATCCTCCATTAGCAAGTATTGCATTTCACTCAGGAGGAGCGGTTGATTGTGCAATTTTCGCTCTTCACGTTGCAGGAGCTTCTTCAATTCTTGGAGCAGTAAACTTTATTACAACTGTAATGAACATGCGAGCTCCGGGAATTAGTCTTCACCGAATGCCTCTATTCGTATGAAGTATTTTTGTAACTGTTGTACTTCTTTTATTAGCTGTACCTGTACTTGCAGGAGCAATTACAATGCTATTAACAGATCGAAACTTTAACACAACTTTCTTTGACCCAGCAGGGGGAGGAGATCCTGTACTTTACCAGCACCTTTTCTGATTCTTCGGCCACCCCGAAGTCTA
>A5-1-COI_ASV1387_261
GGTACAGGTTGAACTGTTTATCCTCCATTAGCAAGTATTGCATTTCACTCAGGAGGAGCGGTTGATTGTGCAATTTTCGCTCTTCACGTTGCAGGAGCTTCTTCAATTCTTGGAGCAGTAAACTTTATTACAACTGTAATGAACATGCGAGCTCCAGGAATTAGTCTTCACCGAATGCCTCTATTCGTATGAAGTATTTTTGTAACTGTTGTACTTCTTTTATTAGCTGTACCTGTACTTGCAGGAGCAATTACAATGCTATTAACAGATCGAAACTTTAACACAACTTTCTTTGACCCAGCAGGGGGAGGAGATCCTGTACTTTACCAGCACCTTTTCTGATTTTTCGGCCACCCCGAAGTCTA
>A5-1-COI_ASV1400_258
GGTACTGGTTGAACAGTTTATCCTCCACTAGCAAGTATTGCATTCCACTCAGGAGGAGCAGTTGATTGTGCAATTTTCGCTCTTCACGTTGCGGGAGCTTCTTCAATTCTTGGAGCAGTAAACTTCATTACAACTGTAATGAACATGCGAGCTCCAGGAATTAGTCTTCACCGAATGCCTCTATTCGTATGAAGTATCTTTGTAACTGTTGTACTTCTTTTATTAGCTGTACCTGTACTTGCAGGAGCAATTACAATGCTATTAACAGATCGAAACTTTAACACAACTTTCTTTGACCCAGCAGGGGGAGGAGATCCTGTACTTTACCAGCACCTTTTCTGATTCTTCGGCCACCCCGAGGTCTA
>A5-1-COI_ASV1458_247
GGTACTGGTTGAACAGTTTATCCTCCATTAGCAAGTATTGCATTTCACTCAGGAGGAGCGGTTGATTGTGCAATTTTCGCTCTTCACGTTGCAGGAGCTTCTTCAATTCTTGGAGCAGTAAACTTTATTACAACTGTAATGAACATGCGAGCTCCAGGAATTAGTCTTCACCGAATGCCTCTATTCGTATGAAGTATTTTTGTAACTGTTGTACTTCTTTTATTAGCTGTACCTGTACTTGCAGGAGCAATTACAATGCTATTAACAGATCGAAACTTTAACACAACTTTCTTTGACCCAGCAGGGGGAGGAGATCCTGTACTTTACCAGCACCTTTTCTGATTTTTCGGACACCCCGAGGTCTA
>A5-1-COI_ASV1462_247
GGTACTGGTTGAACTGTTTACCCTCCATTAGCAAGTATTGCATTCCACTCTGGAGGAGCAGTTGATTGTGCAATTTTTGCTCTTCACGTTGCAGGAGCTTCTTCAATTCTTGGAGCGGTAAACTTTATTACAACTGTAATGAACATGCGAGCTCCTGGAATTAGCCTTCACCGAATGCCTTTATTCGTATGAAGTGTTTTCGTAACTGTTGTACTTCTTCTATTAGCAGTACCGGTACTTGCGGGAGCAATTACAATGCTATTAACAGATCGAAACTTTAACACAACTTTCTTCGACCCAGCAGGGGGAGGAGATCCTGTACTTTACCAGCACCTTTTCTGATTCTTTGGCCACCCCGAGGTCTA
>A5-1-COI_ASV1490_242
GGTACTGGATGAACAGTTTATCCTCCATTAGCAAGTATTGCATTTCACTCAGGAGGAGCGGTTGATTGTGCAATTTTCGCTCTTCACGTTGCAGGAGCTTCTTCAATTCTTGGAGCAGTAAACTTTATTACAACTGTAATGAACATGCGAGCTCCAGGAATTAGTCTTCACCGAATGCCTCTATTCGTATGAAGTATTTTTGTAACTGTTGTACTTCTTTTATTAGCTGTACCTGTACTTGCAGGAGCAATTACAATGCTATTAACAGATCGAAACTTTAACACAACTTTCTTTGACCCAGCAGGGGGAGGAGATCCTGTACTTTACCAGCACCTTTTCTGATTTTTCGGCCACCCCGAGGTCTA
>A5-1-COI_ASV1700_211
GGTACTGGTTGAACTGTTTACCCTCCATTAGCAAGTATTGCATTCCACTCTGGAGGAGCAGTTGATTGTGCAATTTTTGCTCTTCACGTTGCAGGAGCTTCTTCAATTCTTGGAGCGGTAAACTTTATTACAACTGTAATGAACATGCGAGCTCCTGGAATTAGCCTTCACCGAATGCCTTTATTCGTATGAAGTGTTTTCGTAACTGTTGTACTTCTTCTATTAGCAGTACCGGTACTTGCGGGAGCAATTACAATGCTATTAACAGATCGAAACTTTAACACAACTTTCTTCGACCCAGCAGGGGGAGGAGATCCTGTACTTTACCAGCACCTTTTCTGATTCTTTGGCCACCCCGAAGTCTA
>A5-1-COI_ASV1723_208
GGTACTGGTTGAACAGTTTATCCTCCACTAGCAAGTATTGCATTCCACTCAGGAGGAGCAGTTGATTGTGCAATTTTCGCTCTTCACGTTGCGGGAGCTTCTTCAATTCTTGGAGCAGTAAACTTCATTACAACTGTAATGAACATGCGAGCTCCAGGAATTAGTCTTCACCGAATGCCTCTATTCGTATGAAGTATCTTTGTAACTGTTGTACTTCTTTTATTAGCTGTACCTGTACTTGCAGGAGCAATTACAATGCTATTAACAGATCGAAACTTTAACACAACTTTCTTTGACCCAGCAGGGGGAGGAGATCCTGTACTTTACCAGCACCTTTTCTGATTCTTCGGCCACCCCGAAGTCTA
>A5-1-COI_ASV2099_163
GGTACAGGATGAACAGTATATCCTCCATTAGCAAGTATTGCATTTCACTCAGGAGGAGCGGTTGATTGTGCAATTTTCGCTCTTCACGTTGCAGGAGCTTCTTCAATTCTTGGAGCAGTAAACTTTATTACAACTGTAATGAACATGCGAGCTCCAGGAATTAGTCTTCACCGAATGCCTCTATTCGTATGAAGTATTTTTGTAACTGTTGTACTTCTTTTATTAGCTGTACCTGTACTTGCAGGAGCAATTACAATGCTATTAACAGATCGAAACTTTAACACAACTTTCTTTGACCCAGCAGGGGGAGGAGATCCTGTACTTTACCAGCACCTTTTCTGATTTTTCGGCCACCCCGAAGTCTA
>A5-1-COI_ASV2761_118
GGTACTGGATGAACTGTTTATCCTCCATTAGCAAGTATTGCATTTCACTCAGGAGGAGCGGTTGATTGTGCAATTTTCGCTCTTCACGTTGCAGGAGCTTCTTCAATTCTTGGAGCAGTAAACTTTATTACAACTGTAATGAACATGCGAGCTCCAGGAATTAGTCTTCACCGAATGCCTCTATTCGTATGAAGTATTTTTGTAACTGTTGTACTTCTTTTATTAGCTGTACCTGTACTTGCAGGAGCAATTACAATGCTATTAACAGATCGAAACTTTAACACAACTTTCTTTGACCCAGCAGGGGGAGGAGATCCTGTACTTTACCAGCACCTTTTCTGATTTTTCGGACACCCCGAAGTCTA
>A5-1-COI_ASV3113_105
GGAACTGGTTGAACAGTATACCCTCCATTAGCAAGTATTGCATTTCACTCAGGAGGAGCGGTTGATTGTGCAATTTTCGCTCTTCACGTTGCAGGAGCTTCTTCAATTCTTGGAGCAGTAAACTTTATTACAACTGTAATGAACATGCGAGCTCCAGGAATTAGTCTTCACCGAATGCCTCTATTCGTATGAAGTATTTTTGTAACTGTTGTACTTCTTTTATTAGCTGTACCTGTACTTGCAGGAGCAATTACAATGCTATTAACAGATCGAAACTTTAACACAACTTTCTTTGACCCAGCAGGGGGAGGAGATCCTGTACTTTACCAGCACCTTTTCTGATTTTTCGGCCACCCCGAGGTCTA
>A5-1-COI_ASV3116_105
GGAACAGGATGAACTGTATATCCTCCACTAGCAAGTATTGCATTCCACTCAGGAGGAGCAGTTGATTGTGCAATTTTCGCTCTTCACGTTGCAGGAGCTTCTTCAATTCTTGGAGCAGTAAACTTCATTACAACTGTAATGAACATGCGAGCTCCAGGAATTAGTCTTCACCGAATGCCTCTATTCGTATGAAGTATCTTTGTAACTGTTGTACTTCTTTTATTAGCTGTACCTGTACTTGCAGGAGCAATTACAATGCTATTAACAGATCGAAACTTTAACACAACTTTCTTTGACCCAGCAGGGGGAGGAGATCCTGTACTTTACCAGCACCTTTTCTGATTCTTCGGCCACCCCGAAGTCTA
>A5-1-COI_ASV4167_81
GGAACAGGATGAACAGTTTACCCACCTCTTGCTAGCATTCAGTTCCACTCTGGTGGTGCTGTAGATTGTGCAATTTTTGCTCTTCACGTAGCAGGAGCTTCTTCTATTCTTGGAGCTATTAACTTCATTACTACTGTAATGAACATGCGAGCTCCAGGTATTAGCCTTCACCGAATGCCTCTATTTGTATGAAGTATCCTTGTAACTGTAGTTTTACTTCTTTTAGCGGTACCTGTTCTTGCTGGTGCAATTACTATGCTACTAACTGACCGAAACTTTAACACTACTTTCTTTGACCCTGCTGGGGGAGGAGATCCAGTGTTATACCAACACTTATTCTGATTCTTCGGCCACCCCGAGGTCTA
>A5-1-COI_ASV8201_45
GGTACAGGATGAACTGTTTACCCTCCATTAGCAAGTATTGCATTCCACTCAGGAGGAGCAGTTGATTGTGCAATTTTCGCTCTTCACGTTGCAGGAGCTTCTTCAATTCTTGGAGCAGTAAACTTCATTACAACTGTAATGAACATGCGAGCTCCAGGAATTAGTCTTCACCGAATGCCTCTATTCGTATGAAGTATCTTTGTAACTGTTGTACTTCTTTTATTAGCTGTACCTGTACTTGCAGGAGCAATTACAATGCTATTAACAGATCGAAACTTTAACACAACTTTCTTTGACCCAGCAGGGGGAGGAGATCCTGTACTTTACCAGCACCTTTTCTGATTCTTCGGCCACCCCGAGGTCTA
>A5-1-COI_ASV9398_38
GGAACAGGATGAACTGTTTATCCTCCATTAGCAAGTATTGCATTTCACTCAGGAGGAGCGGTTGATTGTGCAATTTTCGCTCTTCACGTTGCAGGAGCTTCTTCAATTCTTGGAGCAGTAAACTTTATTACAACTGTAATGAACATGCGAGCTCCAGGAATTAGTCTTCACCGAATGCCTCTATTCGTATGAAGTATTTTTGTAACTGTTGTACTTCTTTTATTAGCTGTACCTGTACTTGCAGGGGCAATTACAATGCTATTAACAGATCGAAACTTTAACACAACTTTCTTTGACCCAGCAGGGGGAGGAGATCCTGTACTTTACCAGCACCTTTTCTGATTCTTCGGCCACCCCGAGGTCTA
>A5-1-COI_ASV10167_34
GGTACAGGATGAACTGTTTACCCTCCATTAGCAAGTATTGCATTCCACTCAGGAGGAGCAGTTGATTGTGCAATTTTCGCTCTTCACGTTGCAGGAGCTTCTTCAATTCTTGGAGCAGTAAACTTCATTACAACTGTAATGAACATGCGAGCTCCAGGAATTAGTCTTCACCGAATGCCTCTATTCGTATGAAGTATCTTTGTAACTGTTGTACTTCTTTTATTAGCTGTACCTGTACTTGCAGGAGCAATTACAATGCTATTAACAGATCGAAACTTTAACACAACTTTCTTTGACCCAGCAGGGGGAGGAGATCCTGTACTTTACCAGCACCTTTTCTGATTCTTCGGCCACCCCGAAGTCTA
>A5-1-COI_ASV15050_11
GGTACTGGATGAACAGTTTATCCTCCATTAGCAAGCATTGCATTTCACTCAGGAGGAGCAGTTGATTGTGCAATTTTCGCTCTTCACGTTGCAGGAGCTTCTTCAATTCTTGGAGCGGTAAACTTTATTACAACTGTAATGAACATGCGAGCTCCAGGAATTAGCCTTCACCGAATGCCTCTATTCGTATGAAGTGTTTTTGTAACTGTTGTACTTCTTTTATTAGCTGTACCTGTACTTGCAGGGGCAATTACAATGCTATTAACAGATCGAAACTTTAACACAACTTTCTTTGACCCAGCAGGGGGAGGAGATCCTGTACTTTACCAGCACCTTTTCTGATTCTTCGGACACCCAGAAGTATACATTATTATTCTTCCAGGTTTCGGAATTATTTCACAAATTGTATCTAGTCTTGGTCGAAAACCAATTTTTGGACCTCTTGGAATGATCTATGCAATGTGTAGTATCGGACTTTTAGGATTCATTGTATGAGGACACCACATGTCTA
>A5-2-COI_ASV475_656
GGTACTGGTTGAACTGTTTACCCTCCATTAGCAAGTATTGCATTTCACTCAGGAGGAGCGGTTGATTGTGCAATTTTCGCTCTTCACGTTGCAGGAGCTTCTTCAATTCTTGGAGCAGTAAACTTTATTACAACTGTAATGAACATGCGAGCTCCGGGAATTAGTCTTCACCGAATGCCTCTATTCGTATGAAGTATTTTTGTAACTGTTGTACTTCTTTTATTAGCTGTACCTGTACTTGCAGGAGCAATTACAATGCTATTAACAGATCGAAACTTTAACACAACTTTCTTTGACCCAGCAGGGGGAGGAGATCCTGTACTTTACCAGCACCTTTTCTGATTCTTCGGCCACCCCGAGGTCTA
>A5-2-COI_ASV535_595
GGTACTGGTTGAACTGTATATCCTCCATTAGCAAGTATTGCATTTCACTCAGGAGGAGCGGTTGATTGTGCAATTTTCGCTCTTCACGTTGCAGGAGCTTCTTCAATTCTTGGAGCAGTAAACTTTATTACAACTGTAATGAACATGCGAGCTCCGGGAATTAGTCTTCACCGAATGCCTCTATTCGTATGAAGTATTTTTGTAACTGTTGTACTTCTTTTATTAGCTGTACCTGTACTTGCAGGAGCAATTACAATGCTATTAACAGATCGAAACTTTAACACAACTTTCTTTGACCCAGCAGGGGGAGGAGATCCTGTACTTTACCAGCACCTTTTCTGATTCTTCGGCCACCCCGAGGTCTA
>A5-2-COI_ASV631_523
GGTACTGGTTGAACTGTTTACCCTCCATTAGCAAGTATTGCATTTCACTCAGGAGGAGCGGTTGATTGTGCAATTTTCGCTCTTCACGTTGCAGGAGCTTCTTCAATTCTTGGAGCAGTAAACTTTATTACAACTGTAATGAACATGCGAGCTCCGGGAATTAGTCTTCACCGAATGCCTCTATTCGTATGAAGTATTTTTGTAACTGTTGTACTTCTTTTATTAGCTGTACCTGTACTTGCAGGAGCAATTACAATGCTATTAACAGATCGAAACTTTAACACAACTTTCTTTGACCCAGCAGGGGGAGGAGATCCTGTACTTTACCAGCACCTTTTCTGATTCTTCGGCCACCCCGAAGTCTA
>A5-2-COI_ASV666_502
GGTACTGGTTGAACTGTTTATCCTCCATTAGCAAGTATTGCATTTCACTCAGGAGGAGCGGTTGATTGTGCAATTTTCGCTCTTCACGTTGCAGGAGCTTCTTCAATTCTTGGAGCAGTAAACTTTATTACAACTGTAATGAACATGCGAGCTCCAGGAATTAGTCTTCACCGAATGCCTCTATTCGTATGAAGTATTTTTGTAACTGTTGTACTTCTTTTATTAGCTGTACCTGTACTTGCAGGAGCAATTACAATGCTATTAACAGATCGAAACTTTAACACAACTTTCTTTGACCCAGCAGGGGGAGGAGATCCTGTACTTTACCAGCACCTTTTCTGATTTTTCGGCCACCCCGAGGTCTA
>A5-2-COI_ASV668_501
GGAACTGGATGAACAGTATATCCTCCATTAGCAAGTATTGCATTTCACTCAGGAGGAGCGGTTGATTGTGCAATTTTCGCTCTTCACGTTGCAGGAGCTTCTTCAATTCTTGGAGCAGTAAACTTTATTACAACTGTAATGAACATGCGAGCTCCGGGAATTAGTCTTCACCGAATGCCTCTATTCGTATGAAGTATTTTTGTAACTGTTGTACTTCTTTTATTAGCTGTACCTGTACTTGCAGGAGCAATTACAATGCTATTAACAGATCGAAACTTTAACACAACTTTCTTTGACCCAGCAGGGGGAGGAGATCCTGTACTTTACCAGCACCTTTTCTGATTCTTCGGCCACCCCGAGGTCTA
>A5-2-COI_ASV674_499
GGTACTGGTTGAACTGTTTATCCTCCATTAGCAAGTATTGCATTTCACTCAGGAGGAGCGGTTGATTGTGCAATTTTCGCTCTTCACGTTGCAGGAGCTTCTTCAATTCTTGGAGCAGTAAACTTTATTACAACTGTAATGAACATGCGAGCTCCGGGAATTAGTCTTCACCGAATGCCTCTATTCGTATGAAGTATTTTTGTAACTGTTGTACTTCTTTTATTAGCTGTACCTGTACTTGCAGGAGCAATTACAATGCTATTAACAGATCGAAACTTTAACACAACTTTCTTTGACCCAGCAGGGGGAGGAGATCCTGTACTTTACCAGCACCTTTTCTGATTCTTCGGCCACCCCGAAGTCTA
>A5-2-COI_ASV700_489
GGTACTGGTTGAACTGTTTACCCTCCATTAGCAAGTATTGCATTTCACTCAGGAGGAGCGGTTGATTGTGCAATTTTCGCTCTTCACGTTGCAGGAGCTTCTTCAATTCTTGGAGCAGTAAACTTTATTACAACTGTAATGAACATGCGAGCTCCAGGAATTAGTCTTCACCGAATGCCTCTATTCGTATGAAGTATTTTTGTAACTGTTGTACTTCTTTTATTAGCTGTACCTGTACTTGCAGGAGCAATTACAATGCTATTAACAGATCGAAACTTTAACACAACTTTCTTTGACCCAGCAGGGGGAGGAGATCCTGTACTTTACCAGCACCTTTTCTGATTTTTCGGCCACCCCGAGGTCTA
>A5-2-COI_ASV743_466
GGTACTGGATGAACTGTATATCCTCCATTAGCAAGTATTGCATTTCACTCAGGAGGAGCGGTTGATTGTGCAATTTTCGCTCTTCACGTTGCAGGAGCTTCTTCAATTCTTGGAGCAGTAAACTTTATTACAACTGTAATGAACATGCGAGCTCCGGGAATTAGTCTTCACCGAATGCCTCTATTCGTATGAAGTATTTTTGTAACTGTTGTACTTCTTTTATTAGCTGTACCTGTACTTGCAGGAGCAATTACAATGCTATTAACAGATCGAAACTTTAACACAACTTTCTTTGACCCAGCAGGGGGAGGAGATCCTGTACTTTACCAGCACCTTTTCTGATTCTTCGGCCACCCCGAGGTCTA
>A5-2-COI_ASV748_464
GGTACTGGTTGAACAGTTTATCCTCCATTAGCAAGTATTGCATTTCACTCAGGAGGAGCGGTTGATTGTGCAATTTTCGCTCTTCACGTTGCAGGAGCTTCTTCAATTCTTGGAGCAGTAAACTTTATTACAACTGTAATGAACATGCGAGCTCCAGGAATTAGTCTTCACCGAATGCCTCTATTCGTATGAAGTATTTTTGTAACTGTTGTACTTCTTTTATTAGCTGTACCTGTACTTGCAGGAGCAATTACAATGCTATTAACAGATCGAAACTTTAACACAACTTTCTTTGACCCAGCAGGGGGAGGAGATCCTGTACTTTACCAGCACCTTTTCTGATTTTTCGGCCACCCCGAGGTCTA
>A5-2-COI_ASV758_458
GGTACAGGTTGAACTGTTTATCCTCCATTAGCAAGTATTGCATTTCACTCAGGAGGAGCGGTTGATTGTGCAATTTTCGCTCTTCACGTTGCAGGAGCTTCTTCAATTCTTGGAGCAGTAAACTTTATTACAACTGTAATGAACATGCGAGCTCCAGGAATTAGTCTTCACCGAATGCCTCTATTCGTATGAAGTATTTTTGTAACTGTTGTACTTCTTTTATTAGCTGTACCTGTACTTGCAGGAGCAATTACAATGCTATTAACAGATCGAAACTTTAACACAACTTTCTTTGACCCAGCAGGGGGAGGAGATCCTGTACTTTACCAGCACCTTTTCTGATTTTTCGGCCACCCCGAGGTCTA
>A5-2-COI_ASV790_444
GGTACTGGTTGAACTGTTTACCCTCCATTAGCAAGTATTGCATTCCACTCAGGAGGAGCAGTTGATTGTGCAATTTTCGCTCTTCACGTTGCAGGAGCTTCTTCAATTCTTGGAGCAGTAAACTTCATTACAACTGTAATGAACATGCGAGCTCCAGGAATTAGTCTTCACCGAATGCCTCTATTCGTATGAAGTATCTTTGTAACTGTTGTACTTCTTTTATTAGCTGTACCTGTACTTGCAGGAGCAATTACAATGCTATTAACAGATCGAAACTTTAACACAACTTTCTTTGACCCAGCAGGGGGAGGAGATCCTGTACTTTACCAGCACCTTTTCTGATTCTTCGGCCACCCCGAGGTCTA
>A5-2-COI_ASV824_429
GGTACTGGATGAACTGTTTATCCTCCATTAGCAAGTATTGCATTTCACTCAGGAGGAGCGGTTGATTGTGCAATTTTCGCTCTTCACGTTGCAGGAGCTTCTTCAATTCTTGGAGCAGTAAACTTTATTACAACTGTAATGAACATGCGAGCTCCAGGAATTAGTCTTCACCGAATGCCTCTATTCGTATGAAGTATTTTTGTAACTGTTGTACTTCTTTTATTAGCTGTACCTGTACTTGCAGGAGCAATTACAATGCTATTAACAGATCGAAACTTTAACACAACTTTCTTTGACCCAGCAGGGGGAGGAGATCCTGTACTTTACCAGCACCTTTTCTGATTTTTCGGCCACCCCGAGGTCTA
>A5-2-COI_ASV830_427
GGTACTGGATGAACAGTTTATCCTCCATTAGCAAGTATTGCATTTCACTCAGGAGGAGCGGTTGATTGTGCAATTTTCGCTCTTCACGTTGCAGGAGCTTCTTCAATTCTTGGAGCAGTAAACTTTATTACAACTGTAATGAACATGCGAGCTCCGGGAATTAGTCTTCACCGAATGCCTCTATTCGTATGAAGTATTTTTGTAACTGTTGTACTTCTTTTATTAGCTGTACCTGTACTTGCAGGAGCAATTACAATGCTATTAACAGATCGAAACTTTAACACAACTTTCTTTGACCCAGCAGGGGGAGGAGATCCTGTACTTTACCAGCACCTTTTCTGATTCTTCGGCCACCCCGAGGTCTA
>A5-2-COI_ASV834_425
GGTACTGGATGAACTGTTTATCCTCCATTAGCAAGCATTGCATTTCACTCAGGAGGAGCAGTTGATTGTGCAATTTTCGCTCTTCACGTTGCAGGAGCTTCTTCAATTCTTGGAGCGGTAAACTTTATTACAACTGTAATGAACATGCGAGCTCCAGGAATTAGCCTTCACCGAATGCCTCTATTCGTATGAAGTGTTTTTGTAACTGTTGTACTTCTTTTATTAGCTGTACCTGTACTTGCAGGGGCAATTACAATGCTATTAACAGATCGAAACTTTAACACAACTTTCTTTGACCCAGCAGGGGGAGGAGATCCTGTACTTTACCAGCACCTTTTCTGATTCTTCGGCCACCCCGAAGTCTA
>A5-2-COI_ASV852_416
GGAACAGGTTGAACAGTTTATCCTCCATTAGCAAGTATTGCATTTCACTCAGGAGGAGCGGTTGATTGTGCAATTTTCGCTCTTCACGTTGCAGGAGCTTCTTCAATTCTTGGAGCAGTAAACTTTATTACAACTGTAATGAACATGCGAGCTCCGGGAATTAGTCTTCACCGAATGCCTCTATTCGTATGAAGTATTTTTGTAACTGTTGTACTTCTTTTATTAGCTGTACCTGTACTTGCAGGAGCAATTACAATGCTATTAACAGATCGAAACTTTAACACAACTTTCTTTGACCCAGCAGGGGGAGGAGATCCTGTACTTTACCAGCACCTTTTCTGATTCTTCGGCCACCCCGAGGTCTA
>A5-2-COI_ASV1013_359
GGTACTGGTTGAACTGTTTATCCTCCATTAGCAAGTATTGCATTTCACTCAGGAGGAGCGGTTGATTGTGCAATTTTCGCTCTTCACGTTGCAGGAGCTTCTTCAATTCTTGGAGCAGTAAACTTTATTACAACTGTAATGAACATGCGAGCTCCAGGAATTAGTCTTCACCGAATGCCTCTATTCGTATGAAGTATTTTTGTAACTGTTGTACTTCTTTTATTAGCTGTACCTGTACTTGCAGGAGCAATTACAATGCTATTAACAGATCGAAACTTTAACACAACTTTCTTTGACCCAGCAGGGGGAGGAGATCCTGTACTTTACCAGCACCTTTTCTGATTTTTCGGCCACCCCGAAGTCTA
>A5-2-COI_ASV1056_347
GGAACAGGTTGAACTGTATATCCTCCATTAGCAAGTATTGCATTTCACTCAGGAGGAGCGGTTGATTGTGCAATTTTCGCTCTTCACGTTGCAGGAGCTTCTTCAATTCTTGGAGCAGTAAACTTTATTACAACTGTAATGAACATGCGAGCTCCGGGAATTAGTCTTCACCGAATGCCTCTATTCGTATGAAGTATTTTTGTAACTGTTGTACTTCTTTTATTAGCTGTACCTGTACTTGCAGGAGCAATTACAATGCTATTAACAGATCGAAACTTTAACACAACTTTCTTTGACCCAGCAGGGGGAGGAGATCCTGTACTTTACCAGCACCTTTTCTGATTCTTCGGCCACCCCGAGGTCTA
>A5-2-COI_ASV1114_328
GGTACTGGTTGAACTGTTTACCCTCCATTAGCAAGTATTGCATTTCACTCAGGAGGAGCGGTTGATTGTGCAATTTTCGCTCTTCACGTTGCAGGAGCTTCTTCAATTCTTGGAGCAGTAAACTTTATTACAACTGTAATGAACATGCGAGCTCCAGGAATTAGTCTTCACCGAATGCCTCTATTCGTATGAAGTATTTTTGTAACTGTTGTACTTCTTTTATTAGCTGTACCTGTACTTGCAGGAGCAATTACAATGCTATTAACAGATCGAAACTTTAACACAACTTTCTTTGACCCAGCAGGGGGAGGAGATCCTGTACTTTACCAGCACCTTTTCTGATTTTTCGGCCACCCCGAAGTCTA
>A5-2-COI_ASV1152_317
GGTACTGGTTGAACAGTTTATCCTCCATTAGCAAGTATTGCATTTCACTCAGGAGGAGCGGTTGATTGTGCAATTTTCGCTCTTCACGTTGCAGGAGCTTCTTCAATTCTTGGAGCAGTAAACTTTATTACAACTGTAATGAACATGCGAGCTCCAGGAATTAGTCTTCACCGAATGCCTCTATTCGTATGAAGTATTTTTGTAACTGTTGTACTTCTTTTATTAGCTGTACCTGTACTTGCAGGAGCAATTACAATGCTATTAACAGATCGAAACTTTAACACAACTTTCTTTGACCCAGCAGGGGGAGGAGATCCTGTACTTTACCAGCACCTTTTCTGATTTTTCGGCCACCCCGAAGTCTA
>A5-2-COI_ASV1166_314
GGTACTGGATGAACTGTATATCCTCCATTAGCAAGTATTGCATTTCACTCAGGAGGAGCGGTTGATTGTGCAATTTTCGCTCTTCACGTTGCAGGAGCTTCTTCAATTCTTGGAGCAGTAAACTTTATTACAACTGTAATGAACATGCGAGCTCCGGGAATTAGTCTTCACCGAATGCCTCTATTCGTATGAAGTATTTTTGTAACTGTTGTACTTCTTTTATTAGCTGTACCTGTACTTGCAGGAGCAATTACAATGCTATTAACAGATCGAAACTTTAACACAACTTTCTTTGACCCAGCAGGGGGAGGAGATCCTGTACTTTACCAGCACCTTTTCTGATTCTTCGGCCACCCCGAAGTCTA
>A5-2-COI_ASV1236_295
GGTACTGGATGAACTGTTTATCCTCCATTAGCAAGTATTGCATTTCACTCAGGAGGAGCGGTTGATTGTGCAATTTTCGCTCTTCACGTTGCAGGAGCTTCTTCAATTCTTGGAGCAGTAAACTTTATTACAACTGTAATGAACATGCGAGCTCCAGGAATTAGTCTTCACCGAATGCCTCTATTCGTATGAAGTATTTTTGTAACTGTTGTACTTCTTTTATTAGCTGTACCTGTACTTGCAGGAGCAATTACAATGCTATTAACAGATCGAAACTTTAACACAACTTTCTTTGACCCAGCAGGGGGAGGAGATCCTGTACTTTACCAGCACCTTTTCTGATTTTTCGGCCACCCCGAAGTCTA
>A5-2-COI_ASV1243_294
GGTACAGGTTGAACTGTTTATCCTCCATTAGCAAGTATTGCATTTCACTCAGGAGGAGCGGTTGATTGTGCAATTTTCGCTCTTCACGTTGCAGGAGCTTCTTCAATTCTTGGAGCAGTAAACTTTATTACAACTGTAATGAACATGCGAGCTCCGGGAATTAGTCTTCACCGAATGCCTCTATTCGTATGAAGTATTTTTGTAACTGTTGTACTTCTTTTATTAGCTGTACCTGTACTTGCAGGAGCAATTACAATGCTATTAACAGATCGAAACTTTAACACAACTTTCTTTGACCCAGCAGGGGGAGGAGATCCTGTACTTTACCAGCACCTTTTCTGATTCTTCGGCCACCCCGAAGTCTA
>A5-2-COI_ASV1328_274
GGAACTGGTTGAACTGTATATCCTCCATTAGCAAGTATTGCATTTCACTCAGGAGGAGCGGTTGATTGTGCAATTTTCGCTCTTCACGTTGCAGGAGCTTCTTCAATTCTTGGAGCAGTAAACTTTATTACAACTGTAATGAACATGCGAGCTCCGGGAATTAGTCTTCACCGAATGCCTCTATTCGTATGAAGTATTTTTGTAACTGTTGTACTTCTTTTATTAGCTGTACCTGTACTTGCAGGAGCAATTACAATGCTATTAACAGATCGAAACTTTAACACAACTTTCTTTGACCCAGCAGGGGGAGGAGATCCTGTACTTTACCAGCACCTTTTCTGATTCTTCGGCCACCCCGAAGTCTA
>A5-2-COI_ASV1357_268
GGAACTGGATGAACTGTTTACCCTCCATTAGCAAGTATTGCATTTCACTCAGGAGGAGCGGTTGATTGTGCAATTTTCGCTCTTCACGTTGCAGGAGCTTCTTCAATTCTTGGAGCAGTAAACTTTATTACAACTGTAATGAACATGCGAGCTCCGGGAATTAGTCTTCACCGAATGCCTCTATTCGTATGAAGTATTTTTGTAACTGTTGTACTTCTTTTATTAGCTGTACCTGTACTTGCAGGAGCAATTACAATGCTATTAACAGATCGAAACTTTAACACAACTTTCTTTGACCCAGCAGGGGGAGGAGATCCTGTACTTTACCAGCACCTTTTCTGATTCTTCGGCCACCCCGAGGTCTA
>A5-2-COI_ASV1387_261
GGTACAGGTTGAACTGTTTATCCTCCATTAGCAAGTATTGCATTTCACTCAGGAGGAGCGGTTGATTGTGCAATTTTCGCTCTTCACGTTGCAGGAGCTTCTTCAATTCTTGGAGCAGTAAACTTTATTACAACTGTAATGAACATGCGAGCTCCAGGAATTAGTCTTCACCGAATGCCTCTATTCGTATGAAGTATTTTTGTAACTGTTGTACTTCTTTTATTAGCTGTACCTGTACTTGCAGGAGCAATTACAATGCTATTAACAGATCGAAACTTTAACACAACTTTCTTTGACCCAGCAGGGGGAGGAGATCCTGTACTTTACCAGCACCTTTTCTGATTTTTCGGCCACCCCGAAGTCTA
>A5-2-COI_ASV1452_248
GGTACAGGTTGAACTGTTTATCCTCCACTAGCAAGTATTGCATTCCACTCAGGAGGAGCAGTTGATTGTGCAATTTTCGCTCTTCACGTTGCAGGAGCTTCTTCAATTCTTGGAGCAGTAAACTTCATTACAACTGTAATGAACATGCGAGCTCCAGGAATTAGTCTTCACCGAATGCCTCTATTCGTATGAAGTATCTTTGTAACTGTTGTACTTCTTTTATTAGCTGTACCTGTACTTGCAGGAGCAATTACAATGCTATTAACAGATCGAAATTTTAACACAACTTTCTTTGACCCAGCAGGGGGAGGAGATCCTGTACTTTACCAGCACCTTTTCTGATTCTTCGGCCACCCCGAGGTCTA
>A5-2-COI_ASV1458_247
GGTACTGGTTGAACAGTTTATCCTCCATTAGCAAGTATTGCATTTCACTCAGGAGGAGCGGTTGATTGTGCAATTTTCGCTCTTCACGTTGCAGGAGCTTCTTCAATTCTTGGAGCAGTAAACTTTATTACAACTGTAATGAACATGCGAGCTCCAGGAATTAGTCTTCACCGAATGCCTCTATTCGTATGAAGTATTTTTGTAACTGTTGTACTTCTTTTATTAGCTGTACCTGTACTTGCAGGAGCAATTACAATGCTATTAACAGATCGAAACTTTAACACAACTTTCTTTGACCCAGCAGGGGGAGGAGATCCTGTACTTTACCAGCACCTTTTCTGATTTTTCGGACACCCCGAGGTCTA
>A5-2-COI_ASV1491_242
GGAACAGGATGAACAGTATATCCTCCATTAGCAAGTATTGCATTTCACTCAGGAGGAGCGGTTGATTGTGCAATTTTCGCTCTTCACGTTGCAGGAGCTTCTTCAATTCTTGGAGCAGTAAACTTTATTACAACTGTAATGAACATGCGAGCTCCGGGAATTAGTCTTCACCGAATGCCTCTATTCGTATGAAGTATTTTTGTAACTGTTGTACTTCTTTTATTAGCTGTACCTGTACTTGCAGGAGCAATTACAATGCTATTAACAGATCGAAACTTTAACACAACTTTCTTTGACCCAGCAGGGGGAGGAGATCCTGTACTTTACCAGCACCTTTTCTGATTCTTCGGCCACCCCGAGGTCTA
>A5-2-COI_ASV1652_218
GGTACTGGTTGAACTGTTTACCCACCTCTTGCTAGCATTCAGTTCCACTCTGGTGGTGCTGTAGATTGTGCAATTTTTGCTCTTCACGTAGCAGGAGCTTCTTCTATTCTTGGAGCTATTAACTTCATTACTACTGTAATGAACATGCGAGCTCCAGGTATTAGCCTTCACCGAATGCCTCTATTTGTATGAAGTATCCTTGTAACTGTAGTTTTACTTCTTTTAGCGGTACCTGTTCTTGCTGGTGCAATTACTATGCTACTAACTGACCGAAACTTTAACACTACTTTCTTTGACCCTGCTGGGGGAGGAGATCCAGTGTTATACCAACACTTATTCTGATTCTTCGGCCACCCCGAGGTCTA
>A5-2-COI_ASV1832_194
GGAACAGGATGAACAGTATATCCTCCATTAGCAAGTATTGCATTTCACTCAGGAGGAGCGGTTGATTGTGCAATTTTCGCTCTTCACGTTGCAGGAGCTTCTTCAATTCTTGGAGCAGTAAACTTTATTACAACTGTAATGAACATGCGAGCTCCGGGAATTAGTCTTCACCGAATGCCTCTATTCGTATGAAGTATTTTTGTAACTGTTGTACTTCTTTTATTAGCTGTACCTGTACTTGCAGGAGCAATTACAATGCTATTAACAGATCGAAACTTTAACACAACTTTCTTTGACCCAGCAGGGGGAGGAGATCCTGTACTTTACCAGCACCTTTTCTGATTCTTCGGCCACCCCGAAGTCTA
>A5-2-COI_ASV2161_157
GGTACAGGTTGAACAGTATATCCTCCATTAGCAAGTATTGCATTTCACTCAGGAGGAGCGGTTGATTGTGCAATTTTCGCTCTTCACGTTGCAGGAGCTTCTTCAATTCTTGGAGCAGTAAACTTTATTACAACTGTAATGAACATGCGAGCTCCAGGAATTAGTCTTCACCGAATGCCTCTATTCGTATGAAGTATTTTTGTAACTGTTGTACTTCTTTTATTAGCTGTACCTGTACTTGCAGGAGCAATTACAATGCTATTAACAGATCGAAACTTTAACACAACTTTCTTTGACCCAGCAGGGGGAGGAGATCCTGTACTTTACCAGCACCTTTTCTGATTTTTCGGCCACCCCGAAGTCTA
>A5-2-COI_ASV2172_156
GGTACTGGATGAACTGTTTACCCTCCACTAGCAAGTATTGCATTCCACTCAGGAGGAGCAGTTGATTGTGCAATTTTCGCTCTTCACGTTGCAGGAGCTTCTTCAATTCTTGGAGCAGTAAACTTCATTACAACTGTAATGAACATGCGAGCTCCAGGAATTAGTCTTCACCGAATGCCTCTATTCGTATGAAGTATCTTTGTAACTGTTGTACTTCTTTTATTAGCTGTACCTGTACTTGCAGGAGCAATTACAATGCTATTAACAGATCGAAATTTTAACACAACTTTCTTTGACCCAGCAGGGGGAGGAGATCCTGTACTTTACCAGCACCTTTTCTGATTCTTCGGCCACCCCGAGGTCTA
>A5-2-COI_ASV2367_140
GGAACTGGTTGAACAGTATATCCTCCACTAGCAAGTATTGCATTCCACTCAGGAGGAGCAGTTGATTGTGCAATTTTCGCTCTTCACGTTGCAGGAGCTTCTTCAATTCTTGGAGCAGTAAACTTCATTACAACTGTAATGAACATGCGAGCTCCAGGAATTAGTCTTCACCGAATGCCTCTATTCGTATGAAGTATCTTTGTAACTGTTGTACTTCTTTTATTAGCTGTACCTGTACTTGCAGGAGCAATTACAATGCTATTAACAGATCGAAACTTTAACACAACTTTCTTTGACCCAGCAGGGGGAGGAGATCCTGTACTTTACCAGCACCTTTTCTGATTCTTCGGCCACCCCGAAGTCTA
>A5-2-COI_ASV2383_139
GGTACTGGATGAACTGTTTACCCTCCACTAGCAAGTATTGCATTCCACTCAGGAGGAGCAGTTGATTGTGCAATTTTCGCTCTTCACGTTGCAGGAGCTTCTTCAATTCTTGGAGCAGTAAACTTCATTACAACTGTAATGAACATGCGAGCTCCAGGAATTAGTCTTCACCGAATGCCTCTATTCGTATGAAGTATCTTTGTAACTGTTGTACTTCTTTTATTAGCTGTACCTGTACTTGCAGGAGCAATTACAATGCTATTAACAGATCGAAACTTTAACACAACTTTCTTTGACCCAGCAGGGGGAGGAGATCCTGTACTTTACCAGCACCTTTTCTGATTCTTCGGCCACCCCGAGGTCTA
>A5-2-COI_ASV2759_118
GGAACTGGTTGAACAGTATATCCTCCACTAGCAAGTATTGCATTCCACTCAGGAGGAGCAGTTGATTGTGCAATTTTCGCTCTTCACGTTGCAGGAGCTTCTTCAATTCTTGGAGCAGTAAACTTCATTACAACTGTAATGAACATGCGAGCTCCAGGAATTAGTCTTCACCGAATGCCTCTATTCGTATGAAGTATCTTTGTAACTGTTGTACTTCTTTTATTAGCTGTACCTGTACTTGCAGGAGCAATTACAATGCTATTAACAGATCGAAATTTTAACACAACTTTCTTTGACCCAGCAGGGGGAGGAGATCCTGTACTTTACCAGCACCTTTTCTGATTCTTCGGCCACCCCGAAGTCTA
>A5-2-COI_ASV2796_116
GGTACTGGATGAACTGTTTACCCTCCACTAGCAAGTATTGCATTCCACTCAGGAGGAGCAGTTGATTGTGCAATTTTCGCTCTTCACGTTGCAGGAGCTTCTTCAATTCTTGGAGCAGTAAACTTCATTACAACTGTAATGAACATGCGAGCTCCAGGAATTAGTCTTCACCGAATGCCTCTATTCGTATGAAGTATCTTTGTAACTGTTGTACTTCTTTTATTAGCTGTACCTGTACTTGCAGGAGCAATTACAATGCTATTAACAGATCGAAATTTTAACACAACTTTCTTTGACCCAGCAGGGGGAGGAGATCCTGTACTTTACCAGCACCTTTTCTGATTCTTCGGCCACCCCGAAGTCTA
>A5-2-COI_ASV2970_110
GGTACTGGTTGAACTGTTTACCCACCTCTTGCTAGCATTCAGTTCCACTCTGGTGGTGCTGTAGATTGTGCAATTTTTGCTCTTCACGTAGCAGGAGCTTCTTCTATTCTTGGAGCTATTAACTTCATTACTACTGTAATGAACATGCGAGCTCCAGGTATTAGCCTTCACCGAATGCCTCTATTTGTATGAAGTATCCTTGTAACTGTAGTTTTACTTCTTTTAGCGGTACCTGTTCTTGCTGGTGCAATTACTATGCTACTAACTGACCGAAACTTTAACACTACTTTCTTTGACCCTGCTGGGGGAGGAGATCCAGTGTTATACCAACACTTATTCTGATTCTTCGGCCACCCCGAAGTCTA
>A5-2-COI_ASV5071_69
GGAACAGGTTGAACAGTTTATCCGCCATTAGCTGGAATTCAATTCCACTCAGGAGGAGCCGTAGATTGTGCCATTTTTGCGCTTCACGTAGCGGGAGCGTCGTCAATTTTAGGAGCTGTCAACTTCATTACAACCGTGATGAACATGCGAGCGCCAGGAATTAGTCTTCACCGAATGCCTTTATTCGTATGAAGTATTTTAGTGACAGTCGTTCTTCTGTTATTAGCTGTACCTGTATTAGCAGGAGCGATTACAATGCTATTAACAGATCGAAACTTTAACACGACTTTCTTCGATCCAGCAGGAGGAGGAGATCCGGTTCTTTACCAGCATCTTTTCTGATTCTTCGGCCACCCCGAAGTCTA
>A5-3-COI_ASV447_678
GGTACTGGTTGAACTGTATATCCTCCATTAGCAAGCATTGCATTTCACTCAGGAGGAGCAGTTGATTGTGCAATTTTCGCTCTTCACGTTGCAGGAGCTTCTTCAATTCTTGGAGCGGTAAACTTTATTACAACTGTAATGAACATGCGAGCTCCAGGAATTAGCCTTCACCGAATGCCTCTATTCGTATGAAGTGTTTTTGTAACTGTTGTACTTCTTTTATTAGCTGTACCTGTACTTGCAGGGGCAATTACAATGCTATTAACAGATCGAAACTTTAACACAACTTTCTTTGACCCAGCAGGGGGAGGAGATCCTGTACTTTACCAGCACCTTTTCTGATTCTTCGGCCACCCCGAGGTCTA
>A5-3-COI_ASV475_656
GGTACTGGTTGAACTGTTTACCCTCCATTAGCAAGTATTGCATTTCACTCAGGAGGAGCGGTTGATTGTGCAATTTTCGCTCTTCACGTTGCAGGAGCTTCTTCAATTCTTGGAGCAGTAAACTTTATTACAACTGTAATGAACATGCGAGCTCCGGGAATTAGTCTTCACCGAATGCCTCTATTCGTATGAAGTATTTTTGTAACTGTTGTACTTCTTTTATTAGCTGTACCTGTACTTGCAGGAGCAATTACAATGCTATTAACAGATCGAAACTTTAACACAACTTTCTTTGACCCAGCAGGGGGAGGAGATCCTGTACTTTACCAGCACCTTTTCTGATTCTTCGGCCACCCCGAGGTCTA
>A5-3-COI_ASV524_608
GGTACTGGTTGAACTGTTTACCCTCCATTAGCAAGCATTGCATTTCACTCAGGAGGAGCAGTTGATTGTGCAATTTTCGCTCTTCACGTTGCAGGAGCTTCTTCAATTCTTGGAGCGGTAAACTTTATTACAACTGTAATGAACATGCGAGCTCCAGGAATTAGCCTTCACCGAATGCCTCTATTCGTATGAAGTGTTTTTGTAACTGTTGTACTTCTTTTATTAGCTGTACCTGTACTTGCAGGGGCAATTACAATGCTATTAACAGATCGAAACTTTAACACAACTTTCTTTGACCCAGCAGGGGGAGGAGATCCTGTACTTTACCAGCACCTTTTCTGATTCTTCGGCCACCCCGAGGTCTA
>A5-3-COI_ASV535_595
GGTACTGGTTGAACTGTATATCCTCCATTAGCAAGTATTGCATTTCACTCAGGAGGAGCGGTTGATTGTGCAATTTTCGCTCTTCACGTTGCAGGAGCTTCTTCAATTCTTGGAGCAGTAAACTTTATTACAACTGTAATGAACATGCGAGCTCCGGGAATTAGTCTTCACCGAATGCCTCTATTCGTATGAAGTATTTTTGTAACTGTTGTACTTCTTTTATTAGCTGTACCTGTACTTGCAGGAGCAATTACAATGCTATTAACAGATCGAAACTTTAACACAACTTTCTTTGACCCAGCAGGGGGAGGAGATCCTGTACTTTACCAGCACCTTTTCTGATTCTTCGGCCACCCCGAGGTCTA
>A5-3-COI_ASV553_583
GGTACTGGTTGAACTGTTTACCCTCCATTAGCAAGCATTGCATTTCACTCAGGAGGAGCAGTTGATTGTGCAATTTTCGCTCTTCACGTTGCAGGAGCTTCTTCAATTCTTGGAGCGGTAAACTTTATTACAACTGTAATGAACATGCGAGCTCCAGGAATTAGCCTTCACCGAATGCCTCTATTCGTATGAAGTGTTTTTGTAACTGTTGTACTTCTTTTATTAGCTGTACCTGTACTTGCAGGGGCAATTACAATGCTATTAACAGATCGAAACTTTAACACAACTTTCTTTGACCCAGCAGGGGGAGGAGATCCTGTACTTTACCAGCACCTTTTCTGATTCTTCGGCCACCCCGAAGTCTA
>A5-3-COI_ASV631_523
GGTACTGGTTGAACTGTTTACCCTCCATTAGCAAGTATTGCATTTCACTCAGGAGGAGCGGTTGATTGTGCAATTTTCGCTCTTCACGTTGCAGGAGCTTCTTCAATTCTTGGAGCAGTAAACTTTATTACAACTGTAATGAACATGCGAGCTCCGGGAATTAGTCTTCACCGAATGCCTCTATTCGTATGAAGTATTTTTGTAACTGTTGTACTTCTTTTATTAGCTGTACCTGTACTTGCAGGAGCAATTACAATGCTATTAACAGATCGAAACTTTAACACAACTTTCTTTGACCCAGCAGGGGGAGGAGATCCTGTACTTTACCAGCACCTTTTCTGATTCTTCGGCCACCCCGAAGTCTA
>A5-3-COI_ASV666_502
GGTACTGGTTGAACTGTTTATCCTCCATTAGCAAGTATTGCATTTCACTCAGGAGGAGCGGTTGATTGTGCAATTTTCGCTCTTCACGTTGCAGGAGCTTCTTCAATTCTTGGAGCAGTAAACTTTATTACAACTGTAATGAACATGCGAGCTCCAGGAATTAGTCTTCACCGAATGCCTCTATTCGTATGAAGTATTTTTGTAACTGTTGTACTTCTTTTATTAGCTGTACCTGTACTTGCAGGAGCAATTACAATGCTATTAACAGATCGAAACTTTAACACAACTTTCTTTGACCCAGCAGGGGGAGGAGATCCTGTACTTTACCAGCACCTTTTCTGATTTTTCGGCCACCCCGAGGTCTA
>A5-3-COI_ASV668_501
GGAACTGGATGAACAGTATATCCTCCATTAGCAAGTATTGCATTTCACTCAGGAGGAGCGGTTGATTGTGCAATTTTCGCTCTTCACGTTGCAGGAGCTTCTTCAATTCTTGGAGCAGTAAACTTTATTACAACTGTAATGAACATGCGAGCTCCGGGAATTAGTCTTCACCGAATGCCTCTATTCGTATGAAGTATTTTTGTAACTGTTGTACTTCTTTTATTAGCTGTACCTGTACTTGCAGGAGCAATTACAATGCTATTAACAGATCGAAACTTTAACACAACTTTCTTTGACCCAGCAGGGGGAGGAGATCCTGTACTTTACCAGCACCTTTTCTGATTCTTCGGCCACCCCGAGGTCTA
>A5-3-COI_ASV674_499
GGTACTGGTTGAACTGTTTATCCTCCATTAGCAAGTATTGCATTTCACTCAGGAGGAGCGGTTGATTGTGCAATTTTCGCTCTTCACGTTGCAGGAGCTTCTTCAATTCTTGGAGCAGTAAACTTTATTACAACTGTAATGAACATGCGAGCTCCGGGAATTAGTCTTCACCGAATGCCTCTATTCGTATGAAGTATTTTTGTAACTGTTGTACTTCTTTTATTAGCTGTACCTGTACTTGCAGGAGCAATTACAATGCTATTAACAGATCGAAACTTTAACACAACTTTCTTTGACCCAGCAGGGGGAGGAGATCCTGTACTTTACCAGCACCTTTTCTGATTCTTCGGCCACCCCGAAGTCTA
>A5-3-COI_ASV700_489
GGTACTGGTTGAACTGTTTACCCTCCATTAGCAAGTATTGCATTTCACTCAGGAGGAGCGGTTGATTGTGCAATTTTCGCTCTTCACGTTGCAGGAGCTTCTTCAATTCTTGGAGCAGTAAACTTTATTACAACTGTAATGAACATGCGAGCTCCAGGAATTAGTCTTCACCGAATGCCTCTATTCGTATGAAGTATTTTTGTAACTGTTGTACTTCTTTTATTAGCTGTACCTGTACTTGCAGGAGCAATTACAATGCTATTAACAGATCGAAACTTTAACACAACTTTCTTTGACCCAGCAGGGGGAGGAGATCCTGTACTTTACCAGCACCTTTTCTGATTTTTCGGCCACCCCGAGGTCTA
>A5-3-COI_ASV730_473
GGTACTGGATGAACAGTTTATCCTCCATTAGCAAGCATTGCATTTCACTCAGGAGGAGCAGTTGATTGTGCAATTTTCGCTCTTCACGTTGCAGGAGCTTCTTCAATTCTTGGAGCGGTAAACTTTATTACAACTGTAATGAACATGCGAGCTCCAGGAATTAGCCTTCACCGAATGCCTCTATTCGTATGAAGTGTTTTTGTAACTGTTGTACTTCTTTTATTAGCTGTACCTGTACTTGCAGGGGCAATTACAATGCTATTAACAGATCGAAACTTTAACACAACTTTCTTTGACCCAGCAGGGGGAGGAGATCCTGTACTTTACCAGCACCTTTTCTGATTCTTCGGCCACCCCGAGGTCTA
>A5-3-COI_ASV731_472
GGAACTGGTTGAACAGTATATCCTCCATTAGCAAGTATTGCATTTCACTCAGGAGGAGCGGTTGATTGTGCAATTTTCGCTCTTCACGTTGCAGGAGCTTCTTCAATTCTTGGAGCAGTAAACTTTATTACAACTGTAATGAACATGCGAGCTCCAGGAATTAGTCTTCACCGAATGCCTCTATTCGTATGAAGTATTTTTGTAACTGTTGTACTTCTTTTATTAGCTGTACCTGTACTTGCAGGAGCAATTACAATGCTATTAACAGATCGAAACTTTAACACAACTTTCTTTGACCCAGCAGGGGGAGGAGATCCTGTACTTTACCAGCACCTTTTCTGATTTTTCGGCCACCCCGAGGTCTA
>A5-3-COI_ASV743_466
GGTACTGGATGAACTGTATATCCTCCATTAGCAAGTATTGCATTTCACTCAGGAGGAGCGGTTGATTGTGCAATTTTCGCTCTTCACGTTGCAGGAGCTTCTTCAATTCTTGGAGCAGTAAACTTTATTACAACTGTAATGAACATGCGAGCTCCGGGAATTAGTCTTCACCGAATGCCTCTATTCGTATGAAGTATTTTTGTAACTGTTGTACTTCTTTTATTAGCTGTACCTGTACTTGCAGGAGCAATTACAATGCTATTAACAGATCGAAACTTTAACACAACTTTCTTTGACCCAGCAGGGGGAGGAGATCCTGTACTTTACCAGCACCTTTTCTGATTCTTCGGCCACCCCGAGGTCTA
>A5-3-COI_ASV748_464
GGTACTGGTTGAACAGTTTATCCTCCATTAGCAAGTATTGCATTTCACTCAGGAGGAGCGGTTGATTGTGCAATTTTCGCTCTTCACGTTGCAGGAGCTTCTTCAATTCTTGGAGCAGTAAACTTTATTACAACTGTAATGAACATGCGAGCTCCAGGAATTAGTCTTCACCGAATGCCTCTATTCGTATGAAGTATTTTTGTAACTGTTGTACTTCTTTTATTAGCTGTACCTGTACTTGCAGGAGCAATTACAATGCTATTAACAGATCGAAACTTTAACACAACTTTCTTTGACCCAGCAGGGGGAGGAGATCCTGTACTTTACCAGCACCTTTTCTGATTTTTCGGCCACCCCGAGGTCTA
>A5-3-COI_ASV758_458
GGTACAGGTTGAACTGTTTATCCTCCATTAGCAAGTATTGCATTTCACTCAGGAGGAGCGGTTGATTGTGCAATTTTCGCTCTTCACGTTGCAGGAGCTTCTTCAATTCTTGGAGCAGTAAACTTTATTACAACTGTAATGAACATGCGAGCTCCAGGAATTAGTCTTCACCGAATGCCTCTATTCGTATGAAGTATTTTTGTAACTGTTGTACTTCTTTTATTAGCTGTACCTGTACTTGCAGGAGCAATTACAATGCTATTAACAGATCGAAACTTTAACACAACTTTCTTTGACCCAGCAGGGGGAGGAGATCCTGTACTTTACCAGCACCTTTTCTGATTTTTCGGCCACCCCGAGGTCTA
>A5-3-COI_ASV810_435
GGTACAGGTTGAACAGTTTATCCTCCATTAGCAAGTATTGCATTTCACTCAGGAGGAGCGGTTGATTGTGCAATTTTCGCTCTTCACGTTGCAGGAGCTTCTTCAATTCTTGGAGCAGTAAACTTTATTACAACTGTAATGAACATGCGAGCTCCGGGAATTAGTCTTCACCGAATGCCTCTATTCGTATGAAGTATTTTTGTAACTGTTGTACTTCTTTTATTAGCTGTACCTGTACTTGCAGGAGCAATTACAATGCTATTAACAGATCGAAACTTTAACACAACTTTCTTTGACCCAGCAGGGGGAGGAGATCCTGTACTTTACCAGCACCTTTTCTGATTCTTCGGCCACCCCGAGGTCTA
>A5-3-COI_ASV824_429
GGTACTGGATGAACTGTTTATCCTCCATTAGCAAGTATTGCATTTCACTCAGGAGGAGCGGTTGATTGTGCAATTTTCGCTCTTCACGTTGCAGGAGCTTCTTCAATTCTTGGAGCAGTAAACTTTATTACAACTGTAATGAACATGCGAGCTCCAGGAATTAGTCTTCACCGAATGCCTCTATTCGTATGAAGTATTTTTGTAACTGTTGTACTTCTTTTATTAGCTGTACCTGTACTTGCAGGAGCAATTACAATGCTATTAACAGATCGAAACTTTAACACAACTTTCTTTGACCCAGCAGGGGGAGGAGATCCTGTACTTTACCAGCACCTTTTCTGATTTTTCGGCCACCCCGAGGTCTA
>A5-3-COI_ASV830_427
GGTACTGGATGAACAGTTTATCCTCCATTAGCAAGTATTGCATTTCACTCAGGAGGAGCGGTTGATTGTGCAATTTTCGCTCTTCACGTTGCAGGAGCTTCTTCAATTCTTGGAGCAGTAAACTTTATTACAACTGTAATGAACATGCGAGCTCCGGGAATTAGTCTTCACCGAATGCCTCTATTCGTATGAAGTATTTTTGTAACTGTTGTACTTCTTTTATTAGCTGTACCTGTACTTGCAGGAGCAATTACAATGCTATTAACAGATCGAAACTTTAACACAACTTTCTTTGACCCAGCAGGGGGAGGAGATCCTGTACTTTACCAGCACCTTTTCTGATTCTTCGGCCACCCCGAGGTCTA
>A5-3-COI_ASV852_416
GGAACAGGTTGAACAGTTTATCCTCCATTAGCAAGTATTGCATTTCACTCAGGAGGAGCGGTTGATTGTGCAATTTTCGCTCTTCACGTTGCAGGAGCTTCTTCAATTCTTGGAGCAGTAAACTTTATTACAACTGTAATGAACATGCGAGCTCCGGGAATTAGTCTTCACCGAATGCCTCTATTCGTATGAAGTATTTTTGTAACTGTTGTACTTCTTTTATTAGCTGTACCTGTACTTGCAGGAGCAATTACAATGCTATTAACAGATCGAAACTTTAACACAACTTTCTTTGACCCAGCAGGGGGAGGAGATCCTGTACTTTACCAGCACCTTTTCTGATTCTTCGGCCACCCCGAGGTCTA
>A5-3-COI_ASV854_415
GGTACTGGATGAACTGTATATCCTCCATTAGCAAGTATTGCATTTCACTCAGGAGGAGCGGTTGATTGTGCAATTTTCGCTCTTCACGTTGCAGGAGCTTCTTCAATTCTTGGAGCAGTAAACTTTATTACAACTGTAATGAACATGCGAGCTCCAGGAATTAGTCTTCACCGAATGCCTCTATTCGTATGAAGTATTTTTGTAACTGTTGTACTTCTTTTATTAGCTGTACCTGTACTTGCAGGAGCAATTACAATGCTATTAACAGATCGAAACTTTAACACAACTTTCTTTGACCCAGCAGGGGGAGGAGATCCTGTACTTTACCAGCACCTTTTCTGATTTTTCGGCCACCCCGAGGTCTA
>A5-3-COI_ASV888_402
GGTACAGGTTGAACTGTTTATCCTCCATTAGCAAGTATTGCATTCCACTCAGGAGGAGCAGTTGATTGTGCAATTTTCGCTCTTCACGTTGCAGGAGCTTCTTCAATTCTTGGAGCAGTAAACTTCATTACAACTGTAATGAACATGCGAGCTCCAGGAATTAGTCTTCACCGAATGCCTCTATTCGTATGAAGTATCTTTGTAACTGTTGTACTTCTTTTATTAGCTGTACCTGTACTTGCAGGAGCAATTACAATGCTATTAACAGATCGAAACTTTAACACAACTTTCTTTGACCCAGCAGGGGGAGGAGATCCTGTACTTTACCAGCACCTTTTCTGATTCTTCGGCCACCCCGAGGTCTA
>A5-3-COI_ASV918_392
GGTACTGGATGAACAGTTTATCCTCCATTAGCAAGCATTGCATTTCACTCAGGAGGAGCAGTTGATTGTGCAATTTTCGCTCTTCACGTTGCAGGAGCTTCTTCAATTCTTGGAGCGGTAAACTTTATTACAACTGTAATGAACATGCGAGCTCCAGGAATTAGCCTTCACCGAATGCCTCTATTCGTATGAAGTGTTTTTGTAACTGTTGTACTTCTTTTATTAGCTGTACCTGTACTTGCAGGGGCAATTACAATGCTATTAACAGATCGAAACTTTAACACAACTTTCTTTGACCCAGCAGGGGGAGGAGATCCTGTACTTTACCAGCACCTTTTCTGATTCTTCGGCCACCCCGAAGTCTA
>A5-3-COI_ASV1013_359
GGTACTGGTTGAACTGTTTATCCTCCATTAGCAAGTATTGCATTTCACTCAGGAGGAGCGGTTGATTGTGCAATTTTCGCTCTTCACGTTGCAGGAGCTTCTTCAATTCTTGGAGCAGTAAACTTTATTACAACTGTAATGAACATGCGAGCTCCAGGAATTAGTCTTCACCGAATGCCTCTATTCGTATGAAGTATTTTTGTAACTGTTGTACTTCTTTTATTAGCTGTACCTGTACTTGCAGGAGCAATTACAATGCTATTAACAGATCGAAACTTTAACACAACTTTCTTTGACCCAGCAGGGGGAGGAGATCCTGTACTTTACCAGCACCTTTTCTGATTTTTCGGCCACCCCGAAGTCTA
>A5-3-COI_ASV1056_347
GGAACAGGTTGAACTGTATATCCTCCATTAGCAAGTATTGCATTTCACTCAGGAGGAGCGGTTGATTGTGCAATTTTCGCTCTTCACGTTGCAGGAGCTTCTTCAATTCTTGGAGCAGTAAACTTTATTACAACTGTAATGAACATGCGAGCTCCGGGAATTAGTCTTCACCGAATGCCTCTATTCGTATGAAGTATTTTTGTAACTGTTGTACTTCTTTTATTAGCTGTACCTGTACTTGCAGGAGCAATTACAATGCTATTAACAGATCGAAACTTTAACACAACTTTCTTTGACCCAGCAGGGGGAGGAGATCCTGTACTTTACCAGCACCTTTTCTGATTCTTCGGCCACCCCGAGGTCTA
>A5-3-COI_ASV1065_345
GGTACTGGTTGAACTGTTTACCCTCCACTAGCAAGTATTGCATTCCACTCAGGAGGAGCAGTTGATTGTGCAATTTTCGCTCTTCACGTTGCAGGAGCTTCTTCAATTCTTGGAGCAGTAAACTTCATTACAACTGTAATGAACATGCGAGCTCCAGGAATTAGTCTTCACCGAATGCCTCTATTCGTATGAAGTATCTTTGTAACTGTTGTACTTCTTTTATTAGCTGTACCTGTACTTGCAGGAGCAATTACAATGCTATTAACAGATCGAAACTTTAACACAACTTTCTTTGACCCAGCAGGGGGAGGAGATCCTGTACTTTACCAGCACCTTTTCTGATTCTTCGGCCACCCCGAGGTCTA
>A5-3-COI_ASV1112_329
GGTACAGGTTGAACAGTATATCCTCCATTAGCAAGTATTGCATTTCACTCAGGAGGAGCGGTTGATTGTGCAATTTTCGCTCTTCACGTTGCAGGAGCTTCTTCAATTCTTGGAGCAGTAAACTTTATTACAACTGTAATGAACATGCGAGCTCCGGGAATTAGTCTTCACCGAATGCCTCTATTCGTATGAAGTATTTTTGTAACTGTTGTACTTCTTTTATTAGCTGTACCTGTACTTGCAGGAGCAATTACAATGCTATTAACAGATCGAAACTTTAACACAACTTTCTTTGACCCAGCAGGGGGAGGAGATCCTGTACTTTACCAGCACCTTTTCTGATTCTTCGGCCACCCCGAGGTCTA
>A5-3-COI_ASV1114_328
GGTACTGGTTGAACTGTTTACCCTCCATTAGCAAGTATTGCATTTCACTCAGGAGGAGCGGTTGATTGTGCAATTTTCGCTCTTCACGTTGCAGGAGCTTCTTCAATTCTTGGAGCAGTAAACTTTATTACAACTGTAATGAACATGCGAGCTCCAGGAATTAGTCTTCACCGAATGCCTCTATTCGTATGAAGTATTTTTGTAACTGTTGTACTTCTTTTATTAGCTGTACCTGTACTTGCAGGAGCAATTACAATGCTATTAACAGATCGAAACTTTAACACAACTTTCTTTGACCCAGCAGGGGGAGGAGATCCTGTACTTTACCAGCACCTTTTCTGATTTTTCGGCCACCCCGAAGTCTA
>A5-3-COI_ASV1152_317
GGTACTGGTTGAACAGTTTATCCTCCATTAGCAAGTATTGCATTTCACTCAGGAGGAGCGGTTGATTGTGCAATTTTCGCTCTTCACGTTGCAGGAGCTTCTTCAATTCTTGGAGCAGTAAACTTTATTACAACTGTAATGAACATGCGAGCTCCAGGAATTAGTCTTCACCGAATGCCTCTATTCGTATGAAGTATTTTTGTAACTGTTGTACTTCTTTTATTAGCTGTACCTGTACTTGCAGGAGCAATTACAATGCTATTAACAGATCGAAACTTTAACACAACTTTCTTTGACCCAGCAGGGGGAGGAGATCCTGTACTTTACCAGCACCTTTTCTGATTTTTCGGCCACCCCGAAGTCTA
>A5-3-COI_ASV1166_314
GGTACTGGATGAACTGTATATCCTCCATTAGCAAGTATTGCATTTCACTCAGGAGGAGCGGTTGATTGTGCAATTTTCGCTCTTCACGTTGCAGGAGCTTCTTCAATTCTTGGAGCAGTAAACTTTATTACAACTGTAATGAACATGCGAGCTCCGGGAATTAGTCTTCACCGAATGCCTCTATTCGTATGAAGTATTTTTGTAACTGTTGTACTTCTTTTATTAGCTGTACCTGTACTTGCAGGAGCAATTACAATGCTATTAACAGATCGAAACTTTAACACAACTTTCTTTGACCCAGCAGGGGGAGGAGATCCTGTACTTTACCAGCACCTTTTCTGATTCTTCGGCCACCCCGAAGTCTA
>A5-3-COI_ASV1194_306
GGAACAGGTTGAACTGTATATCCTCCATTAGCAAGTATTGCATTTCACTCAGGAGGAGCGGTTGATTGTGCAATTTTCGCTCTTCACGTTGCAGGAGCTTCTTCAATTCTTGGAGCAGTAAACTTTATTACAACTGTAATGAACATGCGAGCTCCAGGAATTAGTCTTCACCGAATGCCTCTATTCGTATGAAGTATTTTTGTAACTGTTGTACTTCTTTTATTAGCTGTACCTGTACTTGCAGGAGCAATTACAATGCTATTAACAGATCGAAACTTTAACACAACTTTCTTTGACCCAGCAGGGGGAGGAGATCCTGTACTTTACCAGCACCTTTTCTGATTTTTCGGCCACCCCGAGGTCTA
>A5-3-COI_ASV1236_295
GGTACTGGATGAACTGTTTATCCTCCATTAGCAAGTATTGCATTTCACTCAGGAGGAGCGGTTGATTGTGCAATTTTCGCTCTTCACGTTGCAGGAGCTTCTTCAATTCTTGGAGCAGTAAACTTTATTACAACTGTAATGAACATGCGAGCTCCAGGAATTAGTCTTCACCGAATGCCTCTATTCGTATGAAGTATTTTTGTAACTGTTGTACTTCTTTTATTAGCTGTACCTGTACTTGCAGGAGCAATTACAATGCTATTAACAGATCGAAACTTTAACACAACTTTCTTTGACCCAGCAGGGGGAGGAGATCCTGTACTTTACCAGCACCTTTTCTGATTTTTCGGCCACCCCGAAGTCTA
>A5-3-COI_ASV1243_294
GGTACAGGTTGAACTGTTTATCCTCCATTAGCAAGTATTGCATTTCACTCAGGAGGAGCGGTTGATTGTGCAATTTTCGCTCTTCACGTTGCAGGAGCTTCTTCAATTCTTGGAGCAGTAAACTTTATTACAACTGTAATGAACATGCGAGCTCCGGGAATTAGTCTTCACCGAATGCCTCTATTCGTATGAAGTATTTTTGTAACTGTTGTACTTCTTTTATTAGCTGTACCTGTACTTGCAGGAGCAATTACAATGCTATTAACAGATCGAAACTTTAACACAACTTTCTTTGACCCAGCAGGGGGAGGAGATCCTGTACTTTACCAGCACCTTTTCTGATTCTTCGGCCACCCCGAAGTCTA
>A5-3-COI_ASV1273_288
GGTACAGGTTGAACAGTTTATCCTCCATTAGCAAGTATTGCATTTCACTCAGGAGGAGCGGTTGATTGTGCAATTTTCGCTCTTCACGTTGCAGGAGCTTCTTCAATTCTTGGAGCAGTAAACTTTATTACAACTGTAATGAACATGCGAGCTCCGGGAATTAGTCTTCACCGAATGCCTCTATTCGTATGAAGTATTTTTGTAACTGTTGTACTTCTTTTATTAGCTGTACCTGTACTTGCAGGAGCAATTACAATGCTATTAACAGATCGAAACTTTAACACAACTTTCTTTGACCCAGCAGGGGGAGGAGATCCTGTACTTTACCAGCACCTTTTCTGATTCTTCGGCCACCCCGAAGTCTA
>A5-3-COI_ASV1278_287
GGTACTGGATGAACTGTTTACCCTCCATTAGCAAGTATTGCATTTCACTCAGGAGGAGCGGTTGATTGTGCAATTTTCGCTCTTCACGTTGCAGGAGCTTCTTCAATTCTTGGAGCAGTAAACTTTATTACAACTGTAATGAACATGCGAGCTCCAGGAATTAGTCTTCACCGAATGCCTCTATTCGTATGAAGTATTTTTGTAACTGTTGTACTTCTTTTATTAGCTGTACCTGTACTTGCAGGAGCAATTACAATGCTATTAACAGATCGAAACTTTAACACAACTTTCTTTGACCCAGCAGGGGGAGGAGATCCTGTACTTTACCAGCACCTTTTCTGATTTTTCGGCCACCCCGAGGTCTA
>A5-3-COI_ASV1328_274
GGAACTGGTTGAACTGTATATCCTCCATTAGCAAGTATTGCATTTCACTCAGGAGGAGCGGTTGATTGTGCAATTTTCGCTCTTCACGTTGCAGGAGCTTCTTCAATTCTTGGAGCAGTAAACTTTATTACAACTGTAATGAACATGCGAGCTCCGGGAATTAGTCTTCACCGAATGCCTCTATTCGTATGAAGTATTTTTGTAACTGTTGTACTTCTTTTATTAGCTGTACCTGTACTTGCAGGAGCAATTACAATGCTATTAACAGATCGAAACTTTAACACAACTTTCTTTGACCCAGCAGGGGGAGGAGATCCTGTACTTTACCAGCACCTTTTCTGATTCTTCGGCCACCCCGAAGTCTA
>A5-3-COI_ASV1344_270
GGTACAGGTTGAACTGTTTATCCTCCATTAGCAAGTATTGCATTCCACTCAGGAGGAGCAGTTGATTGTGCAATTTTCGCTCTTCACGTTGCAGGAGCTTCTTCAATTCTTGGAGCAGTAAACTTCATTACAACTGTAATGAACATGCGAGCTCCAGGAATTAGTCTTCACCGAATGCCTCTATTCGTATGAAGTATCTTTGTAACTGTTGTACTTCTTTTATTAGCTGTACCTGTACTTGCAGGAGCAATTACAATGCTATTAACAGATCGAAACTTTAACACAACTTTCTTTGACCCAGCAGGGGGAGGAGATCCTGTACTTTACCAGCACCTTTTCTGATTCTTCGGCCACCCCGAAGTCTA
>A5-3-COI_ASV1357_268
GGAACTGGATGAACTGTTTACCCTCCATTAGCAAGTATTGCATTTCACTCAGGAGGAGCGGTTGATTGTGCAATTTTCGCTCTTCACGTTGCAGGAGCTTCTTCAATTCTTGGAGCAGTAAACTTTATTACAACTGTAATGAACATGCGAGCTCCGGGAATTAGTCTTCACCGAATGCCTCTATTCGTATGAAGTATTTTTGTAACTGTTGTACTTCTTTTATTAGCTGTACCTGTACTTGCAGGAGCAATTACAATGCTATTAACAGATCGAAACTTTAACACAACTTTCTTTGACCCAGCAGGGGGAGGAGATCCTGTACTTTACCAGCACCTTTTCTGATTCTTCGGCCACCCCGAGGTCTA
>A5-3-COI_ASV1387_261
GGTACAGGTTGAACTGTTTATCCTCCATTAGCAAGTATTGCATTTCACTCAGGAGGAGCGGTTGATTGTGCAATTTTCGCTCTTCACGTTGCAGGAGCTTCTTCAATTCTTGGAGCAGTAAACTTTATTACAACTGTAATGAACATGCGAGCTCCAGGAATTAGTCTTCACCGAATGCCTCTATTCGTATGAAGTATTTTTGTAACTGTTGTACTTCTTTTATTAGCTGTACCTGTACTTGCAGGAGCAATTACAATGCTATTAACAGATCGAAACTTTAACACAACTTTCTTTGACCCAGCAGGGGGAGGAGATCCTGTACTTTACCAGCACCTTTTCTGATTTTTCGGCCACCCCGAAGTCTA
>A5-3-COI_ASV1433_252
GGTACTGGATGAACTGTTTACCCTCCATTAGCAAGCATTGCATTTCACTCAGGAGGAGCAGTTGATTGTGCAATTTTCGCTCTTCACGTTGCAGGAGCTTCTTCAATTCTTGGAGCGGTAAACTTTATTACAACTGTAATGAACATGCGAGCTCCAGGAATTAGCCTTCACCGAATGCCTCTATTCGTATGAAGTGTTTTTGTAACTGTTGTACTTCTTTTATTAGCTGTACCTGTACTTGCAGGGGCAATTACAATGCTATTAACAGATCGAAACTTTAACACAACTTTCTTTGACCCAGCAGGGGGAGGAGATCCTGTACTTTACCAGCACCTTTTCTGATTCTTCGGCCACCCCGAGGTCTA
>A5-3-COI_ASV1458_247
GGTACTGGTTGAACAGTTTATCCTCCATTAGCAAGTATTGCATTTCACTCAGGAGGAGCGGTTGATTGTGCAATTTTCGCTCTTCACGTTGCAGGAGCTTCTTCAATTCTTGGAGCAGTAAACTTTATTACAACTGTAATGAACATGCGAGCTCCAGGAATTAGTCTTCACCGAATGCCTCTATTCGTATGAAGTATTTTTGTAACTGTTGTACTTCTTTTATTAGCTGTACCTGTACTTGCAGGAGCAATTACAATGCTATTAACAGATCGAAACTTTAACACAACTTTCTTTGACCCAGCAGGGGGAGGAGATCCTGTACTTTACCAGCACCTTTTCTGATTTTTCGGACACCCCGAGGTCTA
>A5-3-COI_ASV1490_242
GGTACTGGATGAACAGTTTATCCTCCATTAGCAAGTATTGCATTTCACTCAGGAGGAGCGGTTGATTGTGCAATTTTCGCTCTTCACGTTGCAGGAGCTTCTTCAATTCTTGGAGCAGTAAACTTTATTACAACTGTAATGAACATGCGAGCTCCAGGAATTAGTCTTCACCGAATGCCTCTATTCGTATGAAGTATTTTTGTAACTGTTGTACTTCTTTTATTAGCTGTACCTGTACTTGCAGGAGCAATTACAATGCTATTAACAGATCGAAACTTTAACACAACTTTCTTTGACCCAGCAGGGGGAGGAGATCCTGTACTTTACCAGCACCTTTTCTGATTTTTCGGCCACCCCGAGGTCTA
>A5-3-COI_ASV1509_239
GGTACTGGTTGAACTGTTTACCCTCCACTAGCAAGTATTGCATTCCACTCAGGAGGAGCAGTTGATTGTGCAATTTTCGCTCTTCACGTTGCAGGAGCTTCTTCAATTCTTGGAGCAGTAAACTTCATTACAACTGTAATGAACATGCGAGCTCCAGGAATTAGTCTTCACCGAATGCCTCTATTCGTATGAAGTATCTTTGTAACTGTTGTACTTCTTTTATTAGCTGTACCTGTACTTGCAGGAGCAATTACAATGCTATTAACAGATCGAAACTTTAACACAACTTTCTTTGACCCAGCAGGGGGAGGAGATCCTGTACTTTACCAGCACCTTTTCTGATTCTTCGGCCACCCCGAAGTCTA
>A5-3-COI_ASV1596_226
GGTACAGGTTGAACAGTTTATCCTCCATTAGCAAGTATTGCATTTCACTCAGGAGGAGCGGTTGATTGTGCAATTTTCGCTCTTCACGTTGCAGGAGCTTCTTCAATTCTTGGAGCAGTAAACTTTATTACAACTGTAATGAACATGCGAGCTCCAGGAATTAGTCTTCACCGAATGCCTCTATTCGTATGAAGTATTTTTGTAACTGTTGTACTTCTTTTATTAGCTGTACCTGTACTTGCAGGAGCAATTACAATGCTATTAACAGATCGAAACTTTAACACAACTTTCTTTGACCCAGCAGGGGGAGGAGATCCTGTACTTTACCAGCACCTTTTCTGATTTTTCGGCCACCCCGAGGTCTA
>A5-3-COI_ASV1601_225
GGAACTGGATGAACTGTTTACCCTCCATTAGCAAGTATTGCATTCCACTCAGGAGGAGCAGTTGATTGTGCAATTTTCGCTCTTCACGTTGCAGGAGCTTCTTCAATTCTTGGAGCAGTAAACTTCATTACAACTGTAATGAACATGCGAGCTCCAGGAATTAGTCTTCACCGAATGCCTCTATTCGTATGAAGTATCTTTGTAACTGTTGTACTTCTTTTATTAGCTGTACCTGTACTTGCAGGAGCAATTACAATGCTATTAACAGATCGAAACTTTAACACAACTTTCTTTGACCCAGCAGGGGGAGGAGATCCTGTACTTTACCAGCACCTTTTCTGATTCTTCGGCCACCCCGAGGTCTA
>A5-3-COI_ASV1615_224
GGTACTGGTTGAACTGTTTACCCTCCACTAGCAAGTATTGCATTCCACTCAGGAGGAGCAGTTGATTGTGCAATTTTCGCTCTTCACGTTGCAGGAGCTTCTTCAATTCTTGGAGCAGTAAACTTCATTACAACTGTAATGAACATGCGAGCTCCAGGAATTAGTCTTCACCGAATGCCTCTATTCGTATGAAGTATCTTTGTAACTGTTGTACTTCTTTTATTAGCTGTACCTGTACTTGCAGGAGCAATTACAATGCTATTAACAGATCGAAATTTTAACACAACTTTCTTTGACCCAGCAGGGGGAGGAGATCCTGTACTTTACCAGCACCTTTTCTGATTCTTCGGCCACCCCGAGGTCTA
>A5-3-COI_ASV1728_208
GGTACTGGATGAACTGTTTACCCTCCATTAGCAAGCATTGCATTTCACTCAGGAGGAGCAGTTGATTGTGCAATTTTCGCTCTTCACGTTGCAGGAGCTTCTTCAATTCTTGGAGCGGTAAACTTTATTACAACTGTAATGAACATGCGAGCTCCAGGAATTAGCCTTCACCGAATGCCTCTATTCGTATGAAGTGTTTTTGTAACTGTTGTACTTCTTTTATTAGCTGTACCTGTACTTGCAGGGGCAATTACAATGCTATTAACAGATCGAAACTTTAACACAACTTTCTTTGACCCAGCAGGGGGAGGAGATCCTGTACTTTACCAGCACCTTTTCTGATTCTTCGGCCACCCCGAAGTCTA
>A5-3-COI_ASV1731_207
GGAACAGGTTGAACTGTTTATCCTCCATTAGCAAGTATTGCATTTCACTCAGGAGGAGCGGTTGATTGTGCAATTTTCGCTCTTCACGTTGCAGGAGCTTCTTCAATTCTTGGAGCAGTAAACTTTATTACAACTGTAATGAACATGCGAGCTCCAGGAATTAGTCTTCACCGAATGCCTCTATTCGTATGAAGTATTTTTGTAACTGTTGTACTTCTTTTATTAGCTGTACCTGTACTTGCAGGAGCAATTACAATGCTATTAACAGATCGAAACTTTAACACAACTTTCTTTGACCCAGCAGGGGGAGGAGATCCTGTACTTTACCAGCACCTTTTCTGATTTTTCGGCCACCCCGAGGTCTA
>A5-3-COI_ASV1882_187
GGTACTGGTTGAACTGTTTACCCTCCACTAGCAAGTATTGCATTCCACTCAGGAGGAGCAGTTGATTGTGCAATTTTCGCTCTTCACGTTGCAGGAGCTTCTTCAATTCTTGGAGCAGTAAACTTCATTACAACTGTAATGAACATGCGAGCTCCAGGAATTAGTCTTCACCGAATGCCTCTATTCGTATGAAGTATCTTTGTAACTGTTGTACTTCTTTTATTAGCTGTACCTGTACTTGCAGGAGCAATTACAATGCTATTAACAGATCGAAATTTTAACACAACTTTCTTTGACCCAGCAGGGGGAGGAGATCCTGTACTTTACCAGCACCTTTTCTGATTCTTCGGCCACCCCGAAGTCTA
>A5-3-COI_ASV1909_183
GGTACTGGATGAACTGTATATCCTCCATTAGCAAGTATTGCATTTCACTCAGGAGGAGCGGTTGATTGTGCAATTTTCGCTCTTCACGTTGCAGGAGCTTCTTCAATTCTTGGAGCAGTAAACTTTATTACAACTGTAATGAACATGCGAGCTCCAGGAATTAGTCTTCACCGAATGCCTCTATTCGTATGAAGTATTTTTGTAACTGTTGTACTTCTTTTATTAGCTGTACCTGTACTTGCAGGAGCAATTACAATGCTATTAACAGATCGAAACTTTAACACAACTTTCTTTGACCCAGCAGGGGGAGGAGATCCTGTACTTTACCAGCACCTTTTCTGATTTTTCGGACACCCCGAGGTCTA
>A5-3-COI_ASV1911_183
GGTACTGGATGAACTGTTTACCCTCCATTAGCAAGTATTGCATTTCACTCAGGAGGAGCGGTTGATTGTGCAATTTTCGCTCTTCACGTTGCAGGAGCTTCTTCAATTCTTGGAGCAGTAAACTTTATTACAACTGTAATGAACATGCGAGCTCCAGGAATTAGTCTTCACCGAATGCCTCTATTCGTATGAAGTATTTTTGTAACTGTTGTACTTCTTTTATTAGCTGTACCTGTACTTGCAGGAGCAATTACAATGCTATTAACAGATCGAAACTTTAACACAACTTTCTTTGACCCAGCAGGGGGAGGAGATCCTGTACTTTACCAGCACCTTTTCTGATTTTTCGGCCACCCCGAAGTCTA
>A5-3-COI_ASV1957_177
GGAACAGGATGAACTGTATATCCTCCATTAGCAAGTATTGCATTTCACTCAGGAGGAGCGGTTGATTGTGCAATTTTCGCTCTTCACGTTGCAGGAGCTTCTTCAATTCTTGGAGCAGTAAACTTTATTACAACTGTAATGAACATGCGAGCTCCGGGAATTAGTCTTCACCGAATGCCTCTATTCGTATGAAGTATTTTTGTAACTGTTGTACTTCTTTTATTAGCTGTACCTGTACTTGCAGGAGCAATTACAATGCTATTAACAGATCGAAACTTTAACACAACTTTCTTTGACCCAGCAGGGGGAGGAGATCCTGTACTTTACCAGCACCTTTTCTGATTCTTCGGCCACCCCGAGGTCTA
>A5-3-COI_ASV1988_174
GGTACTGGTTGAACTGTTTATCCTCCACTAGCAAGTATTGCATTCCACTCAGGAGGAGCAGTTGATTGTGCAATTTTCGCTCTTCACGTTGCGGGAGCTTCTTCAATTCTTGGAGCAGTAAACTTCATTACAACTGTAATGAACATGCGAGCTCCAGGAATTAGTCTTCACCGAATGCCTCTATTCGTATGAAGTATCTTTGTAACTGTTGTACTTCTTTTATTAGCTGTACCTGTACTTGCAGGAGCAATTACAATGCTATTAACAGATCGAAACTTTAACACAACTTTCTTTGACCCAGCAGGGGGAGGAGATCCTGTACTTTACCAGCACCTTTTCTGATTCTTCGGCCACCCCGAGGTCTA
>A5-3-COI_ASV2099_163
GGTACAGGATGAACAGTATATCCTCCATTAGCAAGTATTGCATTTCACTCAGGAGGAGCGGTTGATTGTGCAATTTTCGCTCTTCACGTTGCAGGAGCTTCTTCAATTCTTGGAGCAGTAAACTTTATTACAACTGTAATGAACATGCGAGCTCCAGGAATTAGTCTTCACCGAATGCCTCTATTCGTATGAAGTATTTTTGTAACTGTTGTACTTCTTTTATTAGCTGTACCTGTACTTGCAGGAGCAATTACAATGCTATTAACAGATCGAAACTTTAACACAACTTTCTTTGACCCAGCAGGGGGAGGAGATCCTGTACTTTACCAGCACCTTTTCTGATTTTTCGGCCACCCCGAAGTCTA
>A5-3-COI_ASV2161_157
GGTACAGGTTGAACAGTATATCCTCCATTAGCAAGTATTGCATTTCACTCAGGAGGAGCGGTTGATTGTGCAATTTTCGCTCTTCACGTTGCAGGAGCTTCTTCAATTCTTGGAGCAGTAAACTTTATTACAACTGTAATGAACATGCGAGCTCCAGGAATTAGTCTTCACCGAATGCCTCTATTCGTATGAAGTATTTTTGTAACTGTTGTACTTCTTTTATTAGCTGTACCTGTACTTGCAGGAGCAATTACAATGCTATTAACAGATCGAAACTTTAACACAACTTTCTTTGACCCAGCAGGGGGAGGAGATCCTGTACTTTACCAGCACCTTTTCTGATTTTTCGGCCACCCCGAAGTCTA
>A5-3-COI_ASV2168_156
GGAACTGGATGAACTGTTTACCCTCCATTAGCAAGTATTGCATTCCACTCAGGAGGAGCAGTTGATTGTGCAATTTTCGCTCTTCACGTTGCAGGAGCTTCTTCAATTCTTGGAGCAGTAAACTTCATTACAACTGTAATGAACATGCGAGCTCCAGGAATTAGTCTTCACCGAATGCCTCTATTCGTATGAAGTATCTTTGTAACTGTTGTACTTCTTTTATTAGCTGTACCTGTACTTGCAGGAGCAATTACAATGCTATTAACAGATCGAAACTTTAACACAACTTTCTTTGACCCAGCAGGGGGAGGAGATCCTGTACTTTACCAGCACCTTTTCTGATTCTTCGGCCACCCCGAAGTCTA
>A5-3-COI_ASV2271_148
GGTACAGGTTGAACAGTTTATCCTCCATTAGCAAGTATTGCATTTCACTCAGGAGGAGCGGTTGATTGTGCAATTTTCGCTCTTCACGTTGCAGGAGCTTCTTCAATTCTTGGAGCAGTAAACTTTATTACAACTGTAATGAACATGCGAGCTCCAGGAATTAGTCTTCACCGAATGCCTCTATTCGTATGAAGTATTTTTGTAACTGTTGTACTTCTTTTATTAGCTGTACCTGTACTTGCAGGAGCAATTACAATGCTATTAACAGATCGAAACTTTAACACAACTTTCTTTGACCCAGCAGGGGGAGGAGATCCTGTACTTTACCAGCACCTTTTCTGATTTTTCGGCCACCCCGAAGTCTA
>A5-3-COI_ASV2367_140
GGAACTGGTTGAACAGTATATCCTCCACTAGCAAGTATTGCATTCCACTCAGGAGGAGCAGTTGATTGTGCAATTTTCGCTCTTCACGTTGCAGGAGCTTCTTCAATTCTTGGAGCAGTAAACTTCATTACAACTGTAATGAACATGCGAGCTCCAGGAATTAGTCTTCACCGAATGCCTCTATTCGTATGAAGTATCTTTGTAACTGTTGTACTTCTTTTATTAGCTGTACCTGTACTTGCAGGAGCAATTACAATGCTATTAACAGATCGAAACTTTAACACAACTTTCTTTGACCCAGCAGGGGGAGGAGATCCTGTACTTTACCAGCACCTTTTCTGATTCTTCGGCCACCCCGAAGTCTA
>A5-3-COI_ASV2397_138
GGAACTGGATGAACTGTTTATCCTCCATTAGCAAGTATTGCATTTCACTCAGGAGGAGCGGTTGATTGTGCAATTTTCGCTCTTCACGTTGCAGGAGCTTCTTCAATTCTTGGAGCAGTAAACTTTATTACAACTGTAATGAACATGCGAGCTCCAGGAATTAGTCTTCACCGAATGCCTCTATTCGTATGAAGTATTTTTGTAACTGTTGTACTTCTTTTATTAGCTGTACCTGTACTTGCAGGAGCAATTACAATGCTATTAACAGATCGAAACTTTAACACAACTTTCTTTGACCCAGCAGGGGGAGGAGATCCTGTACTTTACCAGCACCTTTTCTGATTTTTCGGCCACCCCGAAGTCTA
>A5-3-COI_ASV2759_118
GGAACTGGTTGAACAGTATATCCTCCACTAGCAAGTATTGCATTCCACTCAGGAGGAGCAGTTGATTGTGCAATTTTCGCTCTTCACGTTGCAGGAGCTTCTTCAATTCTTGGAGCAGTAAACTTCATTACAACTGTAATGAACATGCGAGCTCCAGGAATTAGTCTTCACCGAATGCCTCTATTCGTATGAAGTATCTTTGTAACTGTTGTACTTCTTTTATTAGCTGTACCTGTACTTGCAGGAGCAATTACAATGCTATTAACAGATCGAAATTTTAACACAACTTTCTTTGACCCAGCAGGGGGAGGAGATCCTGTACTTTACCAGCACCTTTTCTGATTCTTCGGCCACCCCGAAGTCTA
>A5-3-COI_ASV2761_118
GGTACTGGATGAACTGTTTATCCTCCATTAGCAAGTATTGCATTTCACTCAGGAGGAGCGGTTGATTGTGCAATTTTCGCTCTTCACGTTGCAGGAGCTTCTTCAATTCTTGGAGCAGTAAACTTTATTACAACTGTAATGAACATGCGAGCTCCAGGAATTAGTCTTCACCGAATGCCTCTATTCGTATGAAGTATTTTTGTAACTGTTGTACTTCTTTTATTAGCTGTACCTGTACTTGCAGGAGCAATTACAATGCTATTAACAGATCGAAACTTTAACACAACTTTCTTTGACCCAGCAGGGGGAGGAGATCCTGTACTTTACCAGCACCTTTTCTGATTTTTCGGACACCCCGAAGTCTA
>A5-3-COI_ASV2940_111
GGAACTGGTTGAACAGTTTATCCTCCATTAGCAAGTATTGCATTTCACTCAGGAGGAGCGGTTGATTGTGCAATTTTCGCTCTTCACGTTGCAGGAGCTTCTTCAATTCTTGGAGCAGTAAACTTTATTACAACTGTAATGAACATGCGAGCTCCAGGAATTAGTCTTCACCGAATGCCTCTATTCGTATGAAGTATTTTTGTAACTGTTGTACTTCTTTTATTAGCTGTACCTGTACTTGCAGGAGCAATTACAATGCTATTAACAGATCGAAACTTTAACACAACTTTCTTTGACCCAGCAGGGGGAGGAGATCCTGTACTTTACCAGCACCTTTTCTGATTTTTCGGCCACCCCGAAGTCTA
>A5-3-COI_ASV3394_97
GGAACTGGATGAACAGTATATCCTCCACTAGCAAGTATTGCATTCCACTCAGGAGGAGCAGTTGATTGTGCAATTTTCGCTCTTCACGTTGCAGGAGCTTCTTCAATTCTTGGAGCAGTAAACTTCATTACAACTGTAATGAACATGCGAGCTCCAGGAATTAGTCTTCACCGAATGCCTCTATTCGTATGAAGTATCTTTGTAACTGTTGTACTTCTTTTATTAGCTGTACCTGTACTTGCAGGAGCAATTACAATGCTATTAACAGATCGAAATTTTAACACAACTTTCTTTGACCCAGCAGGGGGAGGAGATCCTGTACTTTACCAGCACCTTTTCTGATTCTTCGGCCACCCCGAGGTCTA
>A5-3-COI_ASV9804_36
GGTACTGGATGAACAGTTTACCCACCTCTTGCTAGCATTCAGTTCCACTCTGGTGGTGCTGTAGATTGTGCAATTTTTGCTCTTCACGTAGCAGGAGCTTCTTCTATTCTTGGAGCTATTAACTTCATTACTACTGTAATGAACATGCGAGCTCCAGGTATTAGCCTTCACCGAATGCCTCTATTTGTATGAAGTATCCTTGTAACTGTAGTTTTACTTCTTTTAGCGGTACCTGTTCTTGCTGGTGCAATTACTATGCTACTAACTGACCGAAACTTTAACACTACTTTCTTTGACCCTGCTGGGGGAGGAGATCCAGTGTTATACCAACACTTATTCTGATTCTTCGGCCACCCCGAGGTCTA
>A5-3-COI_ASV12750_21
GGAACTGGTTGAACTGTATATCCGCCATTAGCTGGAATTCAATTCCACTCAGGAGGAGCCGTAGATTGTGCCATTTTTGCGCTTCACGTAGCGGGAGCGTCGTCAATTTTAGGAGCTGTCAACTTCATTACAACCGTGATGAACATGCGAGCGCCAGGAATTAGTCTTCACCGAATGCCTTTATTCGTATGAAGTATTTTAGTGACAGTCGTTCTTCTGTTATTAGCTGTACCTGTATTAGCAGGAGCGATTACAATGCTATTAACAGATCGAAACTTTAACACGACTTTCTTCGATCCAGCAGGAGGAGGAGATCCGGTTCTTTACCAGCATCTTTTCTGATTCTTCGGCCACCCCGAAGTCTA
>A6-1-COI_ASV447_678
GGTACTGGTTGAACTGTATATCCTCCATTAGCAAGCATTGCATTTCACTCAGGAGGAGCAGTTGATTGTGCAATTTTCGCTCTTCACGTTGCAGGAGCTTCTTCAATTCTTGGAGCGGTAAACTTTATTACAACTGTAATGAACATGCGAGCTCCAGGAATTAGCCTTCACCGAATGCCTCTATTCGTATGAAGTGTTTTTGTAACTGTTGTACTTCTTTTATTAGCTGTACCTGTACTTGCAGGGGCAATTACAATGCTATTAACAGATCGAAACTTTAACACAACTTTCTTTGACCCAGCAGGGGGAGGAGATCCTGTACTTTACCAGCACCTTTTCTGATTCTTCGGCCACCCCGAGGTCTA
>A6-1-COI_ASV475_656
GGTACTGGTTGAACTGTTTACCCTCCATTAGCAAGTATTGCATTTCACTCAGGAGGAGCGGTTGATTGTGCAATTTTCGCTCTTCACGTTGCAGGAGCTTCTTCAATTCTTGGAGCAGTAAACTTTATTACAACTGTAATGAACATGCGAGCTCCGGGAATTAGTCTTCACCGAATGCCTCTATTCGTATGAAGTATTTTTGTAACTGTTGTACTTCTTTTATTAGCTGTACCTGTACTTGCAGGAGCAATTACAATGCTATTAACAGATCGAAACTTTAACACAACTTTCTTTGACCCAGCAGGGGGAGGAGATCCTGTACTTTACCAGCACCTTTTCTGATTCTTCGGCCACCCCGAGGTCTA
>A6-1-COI_ASV535_595
GGTACTGGTTGAACTGTATATCCTCCATTAGCAAGTATTGCATTTCACTCAGGAGGAGCGGTTGATTGTGCAATTTTCGCTCTTCACGTTGCAGGAGCTTCTTCAATTCTTGGAGCAGTAAACTTTATTACAACTGTAATGAACATGCGAGCTCCGGGAATTAGTCTTCACCGAATGCCTCTATTCGTATGAAGTATTTTTGTAACTGTTGTACTTCTTTTATTAGCTGTACCTGTACTTGCAGGAGCAATTACAATGCTATTAACAGATCGAAACTTTAACACAACTTTCTTTGACCCAGCAGGGGGAGGAGATCCTGTACTTTACCAGCACCTTTTCTGATTCTTCGGCCACCCCGAGGTCTA
>A6-1-COI_ASV631_523
GGTACTGGTTGAACTGTTTACCCTCCATTAGCAAGTATTGCATTTCACTCAGGAGGAGCGGTTGATTGTGCAATTTTCGCTCTTCACGTTGCAGGAGCTTCTTCAATTCTTGGAGCAGTAAACTTTATTACAACTGTAATGAACATGCGAGCTCCGGGAATTAGTCTTCACCGAATGCCTCTATTCGTATGAAGTATTTTTGTAACTGTTGTACTTCTTTTATTAGCTGTACCTGTACTTGCAGGAGCAATTACAATGCTATTAACAGATCGAAACTTTAACACAACTTTCTTTGACCCAGCAGGGGGAGGAGATCCTGTACTTTACCAGCACCTTTTCTGATTCTTCGGCCACCCCGAAGTCTA
>A6-1-COI_ASV639_517
GGTACTGGTTGAACTGTTTACCCTCCACTAGCAAGTATTGCATTCCACTCAGGAGGAGCAGTTGATTGTGCAATTTTCGCTCTTCACGTTGCGGGAGCTTCTTCAATTCTTGGAGCAGTAAACTTCATTACAACTGTAATGAACATGCGAGCTCCAGGAATTAGTCTTCACCGAATGCCTCTATTCGTATGAAGTATCTTTGTAACTGTTGTACTTCTTTTATTAGCTGTACCTGTACTTGCAGGAGCAATTACAATGCTATTAACAGATCGAAACTTTAACACAACTTTCTTTGACCCAGCAGGGGGAGGAGATCCTGTACTTTACCAGCACCTTTTCTGATTCTTCGGCCACCCCGAGGTCTA
>A6-1-COI_ASV731_472
GGAACTGGTTGAACAGTATATCCTCCATTAGCAAGTATTGCATTTCACTCAGGAGGAGCGGTTGATTGTGCAATTTTCGCTCTTCACGTTGCAGGAGCTTCTTCAATTCTTGGAGCAGTAAACTTTATTACAACTGTAATGAACATGCGAGCTCCAGGAATTAGTCTTCACCGAATGCCTCTATTCGTATGAAGTATTTTTGTAACTGTTGTACTTCTTTTATTAGCTGTACCTGTACTTGCAGGAGCAATTACAATGCTATTAACAGATCGAAACTTTAACACAACTTTCTTTGACCCAGCAGGGGGAGGAGATCCTGTACTTTACCAGCACCTTTTCTGATTTTTCGGCCACCCCGAGGTCTA
>A6-1-COI_ASV748_464
GGTACTGGTTGAACAGTTTATCCTCCATTAGCAAGTATTGCATTTCACTCAGGAGGAGCGGTTGATTGTGCAATTTTCGCTCTTCACGTTGCAGGAGCTTCTTCAATTCTTGGAGCAGTAAACTTTATTACAACTGTAATGAACATGCGAGCTCCAGGAATTAGTCTTCACCGAATGCCTCTATTCGTATGAAGTATTTTTGTAACTGTTGTACTTCTTTTATTAGCTGTACCTGTACTTGCAGGAGCAATTACAATGCTATTAACAGATCGAAACTTTAACACAACTTTCTTTGACCCAGCAGGGGGAGGAGATCCTGTACTTTACCAGCACCTTTTCTGATTTTTCGGCCACCCCGAGGTCTA
>A6-1-COI_ASV824_429
GGTACTGGATGAACTGTTTATCCTCCATTAGCAAGTATTGCATTTCACTCAGGAGGAGCGGTTGATTGTGCAATTTTCGCTCTTCACGTTGCAGGAGCTTCTTCAATTCTTGGAGCAGTAAACTTTATTACAACTGTAATGAACATGCGAGCTCCAGGAATTAGTCTTCACCGAATGCCTCTATTCGTATGAAGTATTTTTGTAACTGTTGTACTTCTTTTATTAGCTGTACCTGTACTTGCAGGAGCAATTACAATGCTATTAACAGATCGAAACTTTAACACAACTTTCTTTGACCCAGCAGGGGGAGGAGATCCTGTACTTTACCAGCACCTTTTCTGATTTTTCGGCCACCCCGAGGTCTA
>A6-1-COI_ASV830_427
GGTACTGGATGAACAGTTTATCCTCCATTAGCAAGTATTGCATTTCACTCAGGAGGAGCGGTTGATTGTGCAATTTTCGCTCTTCACGTTGCAGGAGCTTCTTCAATTCTTGGAGCAGTAAACTTTATTACAACTGTAATGAACATGCGAGCTCCGGGAATTAGTCTTCACCGAATGCCTCTATTCGTATGAAGTATTTTTGTAACTGTTGTACTTCTTTTATTAGCTGTACCTGTACTTGCAGGAGCAATTACAATGCTATTAACAGATCGAAACTTTAACACAACTTTCTTTGACCCAGCAGGGGGAGGAGATCCTGTACTTTACCAGCACCTTTTCTGATTCTTCGGCCACCCCGAGGTCTA
>A6-1-COI_ASV852_416
GGAACAGGTTGAACAGTTTATCCTCCATTAGCAAGTATTGCATTTCACTCAGGAGGAGCGGTTGATTGTGCAATTTTCGCTCTTCACGTTGCAGGAGCTTCTTCAATTCTTGGAGCAGTAAACTTTATTACAACTGTAATGAACATGCGAGCTCCGGGAATTAGTCTTCACCGAATGCCTCTATTCGTATGAAGTATTTTTGTAACTGTTGTACTTCTTTTATTAGCTGTACCTGTACTTGCAGGAGCAATTACAATGCTATTAACAGATCGAAACTTTAACACAACTTTCTTTGACCCAGCAGGGGGAGGAGATCCTGTACTTTACCAGCACCTTTTCTGATTCTTCGGCCACCCCGAGGTCTA
>A6-1-COI_ASV857_413
GGAACTGGTTGAACAGTATATCCTCCACTAGCAAGTATTGCATTCCACTCAGGAGGAGCAGTTGATTGTGCAATTTTCGCTCTTCACGTTGCGGGAGCTTCTTCAATTCTTGGAGCAGTAAACTTCATTACAACTGTAATGAACATGCGAGCTCCAGGAATTAGTCTTCACCGAATGCCTCTATTCGTATGAAGTATCTTTGTAACTGTTGTACTTCTTTTATTAGCTGTACCTGTACTTGCAGGAGCAATTACAATGCTATTAACAGATCGAAACTTTAACACAACTTTCTTTGACCCAGCAGGGGGAGGAGATCCTGTACTTTACCAGCACCTTTTCTGATTCTTCGGCCACCCCGAGGTCTA
>A6-1-COI_ASV885_403
GGTACTGGTTGAACTGTTTACCCTCCACTAGCAAGTATTGCATTCCACTCAGGAGGAGCAGTTGATTGTGCAATTTTCGCTCTTCACGTTGCGGGAGCTTCTTCAATTCTTGGAGCAGTAAACTTCATTACAACTGTAATGAACATGCGAGCTCCAGGAATTAGTCTTCACCGAATGCCTCTATTCGTATGAAGTATCTTTGTAACTGTTGTACTTCTTTTATTAGCTGTACCTGTACTTGCAGGAGCAATTACAATGCTATTAACAGATCGAAACTTTAACACAACTTTCTTTGACCCAGCAGGGGGAGGAGATCCTGTACTTTACCAGCACCTTTTCTGATTCTTCGGCCACCCCGAAGTCTA
>A6-1-COI_ASV888_402
GGTACAGGTTGAACTGTTTATCCTCCATTAGCAAGTATTGCATTCCACTCAGGAGGAGCAGTTGATTGTGCAATTTTCGCTCTTCACGTTGCAGGAGCTTCTTCAATTCTTGGAGCAGTAAACTTCATTACAACTGTAATGAACATGCGAGCTCCAGGAATTAGTCTTCACCGAATGCCTCTATTCGTATGAAGTATCTTTGTAACTGTTGTACTTCTTTTATTAGCTGTACCTGTACTTGCAGGAGCAATTACAATGCTATTAACAGATCGAAACTTTAACACAACTTTCTTTGACCCAGCAGGGGGAGGAGATCCTGTACTTTACCAGCACCTTTTCTGATTCTTCGGCCACCCCGAGGTCTA
>A6-1-COI_ASV1152_317
GGTACTGGTTGAACAGTTTATCCTCCATTAGCAAGTATTGCATTTCACTCAGGAGGAGCGGTTGATTGTGCAATTTTCGCTCTTCACGTTGCAGGAGCTTCTTCAATTCTTGGAGCAGTAAACTTTATTACAACTGTAATGAACATGCGAGCTCCAGGAATTAGTCTTCACCGAATGCCTCTATTCGTATGAAGTATTTTTGTAACTGTTGTACTTCTTTTATTAGCTGTACCTGTACTTGCAGGAGCAATTACAATGCTATTAACAGATCGAAACTTTAACACAACTTTCTTTGACCCAGCAGGGGGAGGAGATCCTGTACTTTACCAGCACCTTTTCTGATTTTTCGGCCACCCCGAAGTCTA
>A6-1-COI_ASV1195_306
GGTACAGGTTGAACTGTTTATCCTCCACTAGCAAGTATTGCATTCCACTCAGGAGGAGCAGTTGATTGTGCAATTTTCGCTCTTCACGTTGCGGGAGCTTCTTCAATTCTTGGAGCAGTAAACTTCATTACAACTGTAATGAACATGCGAGCTCCAGGAATTAGTCTTCACCGAATGCCTCTATTCGTATGAAGTATCTTTGTAACTGTTGTACTTCTTTTATTAGCTGTACCTGTACTTGCAGGAGCAATTACAATGCTATTAACAGATCGAAACTTTAACACAACTTTCTTTGACCCAGCAGGGGGAGGAGATCCTGTACTTTACCAGCACCTTTTCTGATTCTTCGGCCACCCCGAGGTCTA
>A6-1-COI_ASV1236_295
GGTACTGGATGAACTGTTTATCCTCCATTAGCAAGTATTGCATTTCACTCAGGAGGAGCGGTTGATTGTGCAATTTTCGCTCTTCACGTTGCAGGAGCTTCTTCAATTCTTGGAGCAGTAAACTTTATTACAACTGTAATGAACATGCGAGCTCCAGGAATTAGTCTTCACCGAATGCCTCTATTCGTATGAAGTATTTTTGTAACTGTTGTACTTCTTTTATTAGCTGTACCTGTACTTGCAGGAGCAATTACAATGCTATTAACAGATCGAAACTTTAACACAACTTTCTTTGACCCAGCAGGGGGAGGAGATCCTGTACTTTACCAGCACCTTTTCTGATTTTTCGGCCACCCCGAAGTCTA
>A6-1-COI_ASV1243_294
GGTACAGGTTGAACTGTTTATCCTCCATTAGCAAGTATTGCATTTCACTCAGGAGGAGCGGTTGATTGTGCAATTTTCGCTCTTCACGTTGCAGGAGCTTCTTCAATTCTTGGAGCAGTAAACTTTATTACAACTGTAATGAACATGCGAGCTCCGGGAATTAGTCTTCACCGAATGCCTCTATTCGTATGAAGTATTTTTGTAACTGTTGTACTTCTTTTATTAGCTGTACCTGTACTTGCAGGAGCAATTACAATGCTATTAACAGATCGAAACTTTAACACAACTTTCTTTGACCCAGCAGGGGGAGGAGATCCTGTACTTTACCAGCACCTTTTCTGATTCTTCGGCCACCCCGAAGTCTA
>A6-1-COI_ASV1250_292
GGAACTGGTTGAACAGTATATCCTCCACTAGCAAGTATTGCATTCCACTCAGGAGGAGCAGTTGATTGTGCAATTTTCGCTCTTCACGTTGCGGGAGCTTCTTCAATTCTTGGAGCAGTAAACTTCATTACAACTGTAATGAACATGCGAGCTCCAGGAATTAGTCTTCACCGAATGCCTCTATTCGTATGAAGTATCTTTGTAACTGTTGTACTTCTTTTATTAGCTGTACCTGTACTTGCAGGAGCAATTACAATGCTATTAACAGATCGAAACTTTAACACAACTTTCTTTGACCCAGCAGGGGGAGGAGATCCTGTACTTTACCAGCACCTTTTCTGATTCTTCGGCCACCCCGAAGTCTA
>A6-1-COI_ASV1344_270
GGTACAGGTTGAACTGTTTATCCTCCATTAGCAAGTATTGCATTCCACTCAGGAGGAGCAGTTGATTGTGCAATTTTCGCTCTTCACGTTGCAGGAGCTTCTTCAATTCTTGGAGCAGTAAACTTCATTACAACTGTAATGAACATGCGAGCTCCAGGAATTAGTCTTCACCGAATGCCTCTATTCGTATGAAGTATCTTTGTAACTGTTGTACTTCTTTTATTAGCTGTACCTGTACTTGCAGGAGCAATTACAATGCTATTAACAGATCGAAACTTTAACACAACTTTCTTTGACCCAGCAGGGGGAGGAGATCCTGTACTTTACCAGCACCTTTTCTGATTCTTCGGCCACCCCGAAGTCTA
>A6-1-COI_ASV1458_247
GGTACTGGTTGAACAGTTTATCCTCCATTAGCAAGTATTGCATTTCACTCAGGAGGAGCGGTTGATTGTGCAATTTTCGCTCTTCACGTTGCAGGAGCTTCTTCAATTCTTGGAGCAGTAAACTTTATTACAACTGTAATGAACATGCGAGCTCCAGGAATTAGTCTTCACCGAATGCCTCTATTCGTATGAAGTATTTTTGTAACTGTTGTACTTCTTTTATTAGCTGTACCTGTACTTGCAGGAGCAATTACAATGCTATTAACAGATCGAAACTTTAACACAACTTTCTTTGACCCAGCAGGGGGAGGAGATCCTGTACTTTACCAGCACCTTTTCTGATTTTTCGGACACCCCGAGGTCTA
>A6-1-COI_ASV1462_247
GGTACTGGTTGAACTGTTTACCCTCCATTAGCAAGTATTGCATTCCACTCTGGAGGAGCAGTTGATTGTGCAATTTTTGCTCTTCACGTTGCAGGAGCTTCTTCAATTCTTGGAGCGGTAAACTTTATTACAACTGTAATGAACATGCGAGCTCCTGGAATTAGCCTTCACCGAATGCCTTTATTCGTATGAAGTGTTTTCGTAACTGTTGTACTTCTTCTATTAGCAGTACCGGTACTTGCGGGAGCAATTACAATGCTATTAACAGATCGAAACTTTAACACAACTTTCTTCGACCCAGCAGGGGGAGGAGATCCTGTACTTTACCAGCACCTTTTCTGATTCTTTGGCCACCCCGAGGTCTA
>A6-1-COI_ASV1491_242
GGAACAGGATGAACAGTATATCCTCCATTAGCAAGTATTGCATTTCACTCAGGAGGAGCGGTTGATTGTGCAATTTTCGCTCTTCACGTTGCAGGAGCTTCTTCAATTCTTGGAGCAGTAAACTTTATTACAACTGTAATGAACATGCGAGCTCCGGGAATTAGTCTTCACCGAATGCCTCTATTCGTATGAAGTATTTTTGTAACTGTTGTACTTCTTTTATTAGCTGTACCTGTACTTGCAGGAGCAATTACAATGCTATTAACAGATCGAAACTTTAACACAACTTTCTTTGACCCAGCAGGGGGAGGAGATCCTGTACTTTACCAGCACCTTTTCTGATTCTTCGGCCACCCCGAGGTCTA
>A6-1-COI_ASV1700_211
GGTACTGGTTGAACTGTTTACCCTCCATTAGCAAGTATTGCATTCCACTCTGGAGGAGCAGTTGATTGTGCAATTTTTGCTCTTCACGTTGCAGGAGCTTCTTCAATTCTTGGAGCGGTAAACTTTATTACAACTGTAATGAACATGCGAGCTCCTGGAATTAGCCTTCACCGAATGCCTTTATTCGTATGAAGTGTTTTCGTAACTGTTGTACTTCTTCTATTAGCAGTACCGGTACTTGCGGGAGCAATTACAATGCTATTAACAGATCGAAACTTTAACACAACTTTCTTCGACCCAGCAGGGGGAGGAGATCCTGTACTTTACCAGCACCTTTTCTGATTCTTTGGCCACCCCGAAGTCTA
>A6-1-COI_ASV1731_207
GGAACAGGTTGAACTGTTTATCCTCCATTAGCAAGTATTGCATTTCACTCAGGAGGAGCGGTTGATTGTGCAATTTTCGCTCTTCACGTTGCAGGAGCTTCTTCAATTCTTGGAGCAGTAAACTTTATTACAACTGTAATGAACATGCGAGCTCCAGGAATTAGTCTTCACCGAATGCCTCTATTCGTATGAAGTATTTTTGTAACTGTTGTACTTCTTTTATTAGCTGTACCTGTACTTGCAGGAGCAATTACAATGCTATTAACAGATCGAAACTTTAACACAACTTTCTTTGACCCAGCAGGGGGAGGAGATCCTGTACTTTACCAGCACCTTTTCTGATTTTTCGGCCACCCCGAGGTCTA
>A6-1-COI_ASV1832_194
GGAACAGGATGAACAGTATATCCTCCATTAGCAAGTATTGCATTTCACTCAGGAGGAGCGGTTGATTGTGCAATTTTCGCTCTTCACGTTGCAGGAGCTTCTTCAATTCTTGGAGCAGTAAACTTTATTACAACTGTAATGAACATGCGAGCTCCGGGAATTAGTCTTCACCGAATGCCTCTATTCGTATGAAGTATTTTTGTAACTGTTGTACTTCTTTTATTAGCTGTACCTGTACTTGCAGGAGCAATTACAATGCTATTAACAGATCGAAACTTTAACACAACTTTCTTTGACCCAGCAGGGGGAGGAGATCCTGTACTTTACCAGCACCTTTTCTGATTCTTCGGCCACCCCGAAGTCTA
>A6-1-COI_ASV2099_163
GGTACAGGATGAACAGTATATCCTCCATTAGCAAGTATTGCATTTCACTCAGGAGGAGCGGTTGATTGTGCAATTTTCGCTCTTCACGTTGCAGGAGCTTCTTCAATTCTTGGAGCAGTAAACTTTATTACAACTGTAATGAACATGCGAGCTCCAGGAATTAGTCTTCACCGAATGCCTCTATTCGTATGAAGTATTTTTGTAACTGTTGTACTTCTTTTATTAGCTGTACCTGTACTTGCAGGAGCAATTACAATGCTATTAACAGATCGAAACTTTAACACAACTTTCTTTGACCCAGCAGGGGGAGGAGATCCTGTACTTTACCAGCACCTTTTCTGATTTTTCGGCCACCCCGAAGTCTA
>A6-1-COI_ASV2204_154
GGAACAGGATGAACTGTATATCCTCCACTAGCAAGTATTGCATTCCACTCAGGAGGAGCAGTTGATTGTGCAATTTTCGCTCTTCACGTTGCGGGAGCTTCTTCAATTCTTGGAGCAGTAAACTTCATTACAACTGTAATGAACATGCGAGCTCCAGGAATTAGTCTTCACCGAATGCCTCTATTCGTATGAAGTATCTTTGTAACTGTTGTACTTCTTTTATTAGCTGTACCTGTACTTGCAGGAGCAATTACAATGCTATTAACAGATCGAAACTTTAACACAACTTTCTTTGACCCAGCAGGGGGAGGAGATCCTGTACTTTACCAGCACCTTTTCTGATTCTTCGGCCACCCCGAGGTCTA
>A6-1-COI_ASV2761_118
GGTACTGGATGAACTGTTTATCCTCCATTAGCAAGTATTGCATTTCACTCAGGAGGAGCGGTTGATTGTGCAATTTTCGCTCTTCACGTTGCAGGAGCTTCTTCAATTCTTGGAGCAGTAAACTTTATTACAACTGTAATGAACATGCGAGCTCCAGGAATTAGTCTTCACCGAATGCCTCTATTCGTATGAAGTATTTTTGTAACTGTTGTACTTCTTTTATTAGCTGTACCTGTACTTGCAGGAGCAATTACAATGCTATTAACAGATCGAAACTTTAACACAACTTTCTTTGACCCAGCAGGGGGAGGAGATCCTGTACTTTACCAGCACCTTTTCTGATTTTTCGGACACCCCGAAGTCTA
>A6-1-COI_ASV5808_62
GGTACAGGTTGAACTGTTTACCCACCTCTTGCTAGCATTCAGTTCCACTCTGGTGGTGCTGTAGATTGTGCAATTTTTGCTCTTCACGTAGCAGGAGCTTCTTCTATTCTTGGAGCTATTAACTTCATTACTACTGTAATGAACATGCGAGCTCCAGGTATTAGCCTTCACCGAATGCCTCTATTTGTATGAAGTATCCTTGTAACTGTAGTTTTACTTCTTTTAGCGGTACCTGTTCTTGCTGGTGCAATTACTATGCTACTAACTGACCGAAACTTTAACACTACTTTCTTTGACCCTGCTGGGGGAGGAGATCCAGTGTTATACCAACACTTATTCTGATTCTTCGGCCACCCCGAAGTCTA
>A6-1-COI_ASV13831_16
GGTACAGGTTGAACAGTTTATCCTCCACTAGCAAGTATTGCATTCCACTCAGGAGGAGCAGTTGATTGTGCAATTTTCGCTCTTCACGTTGCGGGAGCTTCTTCAATTCTTGGAGCAGTAAACTTCATTACAACTGTAATGAACATGCGAGCTCCAGGAATTAGTCTTCACCGAATGCCTCTATTCGTATGAAGTATCTTTGTAACTGTTGTACTTCTTTTATTAGCTGTACCTGTACTTGCAGGAGCAATTACAATGCTATTAACAGATCGAAATTTTAACACAACTTTCTTTGACCCAGCAGGGGGAGGAGATCCTGTACTTTACCAGCACCTTTTCTGATTCTTCGGCCACCCCGAGGTCTA
>A6-1-COI_ASV14075_15
GGTACAGGTTGAACAGTTTATCCTCCACTAGCAAGTATTGCATTCCACTCAGGAGGAGCAGTTGATTGTGCAATTTTCGCTCTTCACGTTGCGGGAGCTTCTTCAATTCTTGGAGCAGTAAACTTCATTACAACTGTAATGAACATGCGAGCTCCAGGAATTAGTCTTCACCGAATGCCTCTATTCGTATGAAGTATCTTTGTAACTGTTGTACTTCTTTTATTAGCTGTACCTGTACTTGCAGGAGCAATTACAATGCTATTAACAGATCGAAATTTTAACACAACTTTCTTTGACCCAGCAGGGGGAGGAGATCCTGTACTTTACCAGCACCTTTTCTGATTCTTCGGCCACCCCGAAGTCTA
>A6-2-COI_ASV379_798
GGAACTGGTTGAACAGTATATCCTCCATTAGCAAGCATTGCATTTCACTCAGGAGGAGCAGTTGATTGTGCAATTTTCGCTCTTCACGTTGCAGGAGCTTCTTCAATTCTTGGAGCGGTAAACTTTATTACAACTGTAATGAACATGCGAGCTCCAGGAATTAGCCTTCACCGAATGCCTCTATTCGTATGAAGTGTTTTTGTAACTGTTGTACTTCTTTTATTAGCTGTACCTGTACTTGCAGGGGCAATTACAATGCTATTAACAGATCGAAACTTTAACACAACTTTCTTTGACCCAGCAGGGGGAGGAGATCCTGTACTTTACCAGCACCTTTTCTGATTCTTCGGCCACCCCGAGGTCTA
>A6-2-COI_ASV444_683
GGAACTGGTTGAACAGTATATCCTCCATTAGCAAGCATTGCATTTCACTCAGGAGGAGCAGTTGATTGTGCAATTTTCGCTCTTCACGTTGCAGGAGCTTCTTCAATTCTTGGAGCGGTAAACTTTATTACAACTGTAATGAACATGCGAGCTCCAGGAATTAGCCTTCACCGAATGCCTCTATTCGTATGAAGTGTTTTTGTAACTGTTGTACTTCTTTTATTAGCTGTACCTGTACTTGCAGGGGCAATTACAATGCTATTAACAGATCGAAACTTTAACACAACTTTCTTTGACCCAGCAGGGGGAGGAGATCCTGTACTTTACCAGCACCTTTTCTGATTCTTCGGCCACCCCGAAGTCTA
>A6-2-COI_ASV491_639
GGTACAGGTTGAACTGTTTATCCTCCATTAGCAAGCATTGCATTTCACTCAGGAGGAGCAGTTGATTGTGCAATTTTCGCTCTTCACGTTGCAGGAGCTTCTTCAATTCTTGGAGCGGTAAACTTTATTACAACTGTAATGAACATGCGAGCTCCAGGAATTAGCCTTCACCGAATGCCTCTATTCGTATGAAGTGTTTTTGTAACTGTTGTACTTCTTTTATTAGCTGTACCTGTACTTGCAGGGGCAATTACAATGCTATTAACAGATCGAAACTTTAACACAACTTTCTTTGACCCAGCAGGGGGAGGAGATCCTGTACTTTACCAGCACCTTTTCTGATTCTTCGGCCACCCCGAGGTCTA
>A6-2-COI_ASV535_595
GGTACTGGTTGAACTGTATATCCTCCATTAGCAAGTATTGCATTTCACTCAGGAGGAGCGGTTGATTGTGCAATTTTCGCTCTTCACGTTGCAGGAGCTTCTTCAATTCTTGGAGCAGTAAACTTTATTACAACTGTAATGAACATGCGAGCTCCGGGAATTAGTCTTCACCGAATGCCTCTATTCGTATGAAGTATTTTTGTAACTGTTGTACTTCTTTTATTAGCTGTACCTGTACTTGCAGGAGCAATTACAATGCTATTAACAGATCGAAACTTTAACACAACTTTCTTTGACCCAGCAGGGGGAGGAGATCCTGTACTTTACCAGCACCTTTTCTGATTCTTCGGCCACCCCGAGGTCTA
>A6-2-COI_ASV639_517
GGTACTGGTTGAACTGTTTACCCTCCACTAGCAAGTATTGCATTCCACTCAGGAGGAGCAGTTGATTGTGCAATTTTCGCTCTTCACGTTGCGGGAGCTTCTTCAATTCTTGGAGCAGTAAACTTCATTACAACTGTAATGAACATGCGAGCTCCAGGAATTAGTCTTCACCGAATGCCTCTATTCGTATGAAGTATCTTTGTAACTGTTGTACTTCTTTTATTAGCTGTACCTGTACTTGCAGGAGCAATTACAATGCTATTAACAGATCGAAACTTTAACACAACTTTCTTTGACCCAGCAGGGGGAGGAGATCCTGTACTTTACCAGCACCTTTTCTGATTCTTCGGCCACCCCGAGGTCTA
>A6-2-COI_ASV666_502
GGTACTGGTTGAACTGTTTATCCTCCATTAGCAAGTATTGCATTTCACTCAGGAGGAGCGGTTGATTGTGCAATTTTCGCTCTTCACGTTGCAGGAGCTTCTTCAATTCTTGGAGCAGTAAACTTTATTACAACTGTAATGAACATGCGAGCTCCAGGAATTAGTCTTCACCGAATGCCTCTATTCGTATGAAGTATTTTTGTAACTGTTGTACTTCTTTTATTAGCTGTACCTGTACTTGCAGGAGCAATTACAATGCTATTAACAGATCGAAACTTTAACACAACTTTCTTTGACCCAGCAGGGGGAGGAGATCCTGTACTTTACCAGCACCTTTTCTGATTTTTCGGCCACCCCGAGGTCTA
>A6-2-COI_ASV885_403
GGTACTGGTTGAACTGTTTACCCTCCACTAGCAAGTATTGCATTCCACTCAGGAGGAGCAGTTGATTGTGCAATTTTCGCTCTTCACGTTGCGGGAGCTTCTTCAATTCTTGGAGCAGTAAACTTCATTACAACTGTAATGAACATGCGAGCTCCAGGAATTAGTCTTCACCGAATGCCTCTATTCGTATGAAGTATCTTTGTAACTGTTGTACTTCTTTTATTAGCTGTACCTGTACTTGCAGGAGCAATTACAATGCTATTAACAGATCGAAACTTTAACACAACTTTCTTTGACCCAGCAGGGGGAGGAGATCCTGTACTTTACCAGCACCTTTTCTGATTCTTCGGCCACCCCGAAGTCTA
>A6-2-COI_ASV1013_359
GGTACTGGTTGAACTGTTTATCCTCCATTAGCAAGTATTGCATTTCACTCAGGAGGAGCGGTTGATTGTGCAATTTTCGCTCTTCACGTTGCAGGAGCTTCTTCAATTCTTGGAGCAGTAAACTTTATTACAACTGTAATGAACATGCGAGCTCCAGGAATTAGTCTTCACCGAATGCCTCTATTCGTATGAAGTATTTTTGTAACTGTTGTACTTCTTTTATTAGCTGTACCTGTACTTGCAGGAGCAATTACAATGCTATTAACAGATCGAAACTTTAACACAACTTTCTTTGACCCAGCAGGGGGAGGAGATCCTGTACTTTACCAGCACCTTTTCTGATTTTTCGGCCACCCCGAAGTCTA
>A6-2-COI_ASV1194_306
GGAACAGGTTGAACTGTATATCCTCCATTAGCAAGTATTGCATTTCACTCAGGAGGAGCGGTTGATTGTGCAATTTTCGCTCTTCACGTTGCAGGAGCTTCTTCAATTCTTGGAGCAGTAAACTTTATTACAACTGTAATGAACATGCGAGCTCCAGGAATTAGTCTTCACCGAATGCCTCTATTCGTATGAAGTATTTTTGTAACTGTTGTACTTCTTTTATTAGCTGTACCTGTACTTGCAGGAGCAATTACAATGCTATTAACAGATCGAAACTTTAACACAACTTTCTTTGACCCAGCAGGGGGAGGAGATCCTGTACTTTACCAGCACCTTTTCTGATTTTTCGGCCACCCCGAGGTCTA
>A6-2-COI_ASV1462_247
GGTACTGGTTGAACTGTTTACCCTCCATTAGCAAGTATTGCATTCCACTCTGGAGGAGCAGTTGATTGTGCAATTTTTGCTCTTCACGTTGCAGGAGCTTCTTCAATTCTTGGAGCGGTAAACTTTATTACAACTGTAATGAACATGCGAGCTCCTGGAATTAGCCTTCACCGAATGCCTTTATTCGTATGAAGTGTTTTCGTAACTGTTGTACTTCTTCTATTAGCAGTACCGGTACTTGCGGGAGCAATTACAATGCTATTAACAGATCGAAACTTTAACACAACTTTCTTCGACCCAGCAGGGGGAGGAGATCCTGTACTTTACCAGCACCTTTTCTGATTCTTTGGCCACCCCGAGGTCTA
>A6-2-COI_ASV1491_242
GGAACAGGATGAACAGTATATCCTCCATTAGCAAGTATTGCATTTCACTCAGGAGGAGCGGTTGATTGTGCAATTTTCGCTCTTCACGTTGCAGGAGCTTCTTCAATTCTTGGAGCAGTAAACTTTATTACAACTGTAATGAACATGCGAGCTCCGGGAATTAGTCTTCACCGAATGCCTCTATTCGTATGAAGTATTTTTGTAACTGTTGTACTTCTTTTATTAGCTGTACCTGTACTTGCAGGAGCAATTACAATGCTATTAACAGATCGAAACTTTAACACAACTTTCTTTGACCCAGCAGGGGGAGGAGATCCTGTACTTTACCAGCACCTTTTCTGATTCTTCGGCCACCCCGAGGTCTA
>A6-2-COI_ASV1700_211
GGTACTGGTTGAACTGTTTACCCTCCATTAGCAAGTATTGCATTCCACTCTGGAGGAGCAGTTGATTGTGCAATTTTTGCTCTTCACGTTGCAGGAGCTTCTTCAATTCTTGGAGCGGTAAACTTTATTACAACTGTAATGAACATGCGAGCTCCTGGAATTAGCCTTCACCGAATGCCTTTATTCGTATGAAGTGTTTTCGTAACTGTTGTACTTCTTCTATTAGCAGTACCGGTACTTGCGGGAGCAATTACAATGCTATTAACAGATCGAAACTTTAACACAACTTTCTTCGACCCAGCAGGGGGAGGAGATCCTGTACTTTACCAGCACCTTTTCTGATTCTTTGGCCACCCCGAAGTCTA
>A6-2-COI_ASV1832_194
GGAACAGGATGAACAGTATATCCTCCATTAGCAAGTATTGCATTTCACTCAGGAGGAGCGGTTGATTGTGCAATTTTCGCTCTTCACGTTGCAGGAGCTTCTTCAATTCTTGGAGCAGTAAACTTTATTACAACTGTAATGAACATGCGAGCTCCGGGAATTAGTCTTCACCGAATGCCTCTATTCGTATGAAGTATTTTTGTAACTGTTGTACTTCTTTTATTAGCTGTACCTGTACTTGCAGGAGCAATTACAATGCTATTAACAGATCGAAACTTTAACACAACTTTCTTTGACCCAGCAGGGGGAGGAGATCCTGTACTTTACCAGCACCTTTTCTGATTCTTCGGCCACCCCGAAGTCTA
>A6-2-COI_ASV2130_160
GGAACTGGTTGAACTGTTTACCCTCCATTAGCAAGTATTGCATTTCACTCAGGAGGAGCGGTTGATTGTGCAATTTTCGCTCTTCACGTTGCAGGAGCTTCTTCAATTCTTGGAGCAGTAAACTTTATTACAACTGTAATGAACATGCGAGCTCCGGGAATTAGTCTTCACCGAATGCCTCTATTCGTATGAAGTATTTTTGTAACTGTTGTACTTCTTTTATTAGCTGTACCTGTACTTGCAGGAGCAATTACAATGCTATTAACAGATCGAAACTTTAACACAACTTTCTTTGACCCAGCAGGGGGAGGAGATCCTGTACTTTACCAGCACCTTTTCTGATTCTTCGGCCACCCCGAGGTCTA
>A6-2-COI_ASV2137_159
GGTACTGGATGAACAGTTTACCCTCCATTAGCAAGTATTGCATTTCACTCAGGAGGAGCGGTTGATTGTGCAATTTTCGCTCTTCACGTTGCAGGAGCTTCTTCAATTCTTGGAGCAGTAAACTTTATTACAACTGTAATGAACATGCGAGCTCCGGGAATTAGTCTTCACCGAATGCCTCTATTCGTATGAAGTATTTTTGTAACTGTTGTACTTCTTTTATTAGCTGTACCTGTACTTGCAGGAGCAATTACAATGCTATTAACAGATCGAAACTTTAACACAACTTTCTTTGACCCAGCAGGGGGAGGAGATCCTGTACTTTACCAGCACCTTTTCTGATTCTTCGGCCACCCCGAGGTCTA
>A6-2-COI_ASV2357_141
GGAACTGGTTGAACTGTTTACCCTCCATTAGCAAGTATTGCATTTCACTCAGGAGGAGCGGTTGATTGTGCAATTTTCGCTCTTCACGTTGCAGGAGCTTCTTCAATTCTTGGAGCAGTAAACTTTATTACAACTGTAATGAACATGCGAGCTCCGGGAATTAGTCTTCACCGAATGCCTCTATTCGTATGAAGTATTTTTGTAACTGTTGTACTTCTTTTATTAGCTGTACCTGTACTTGCAGGAGCAATTACAATGCTATTAACAGATCGAAACTTTAACACAACTTTCTTTGACCCAGCAGGGGGAGGAGATCCTGTACTTTACCAGCACCTTTTCTGATTCTTCGGCCACCCCGAAGTCTA
>A6-2-COI_ASV2731_120
GGTACTGGATGAACAGTTTACCCTCCATTAGCAAGTATTGCATTTCACTCAGGAGGAGCGGTTGATTGTGCAATTTTCGCTCTTCACGTTGCAGGAGCTTCTTCAATTCTTGGAGCAGTAAACTTTATTACAACTGTAATGAACATGCGAGCTCCGGGAATTAGTCTTCACCGAATGCCTCTATTCGTATGAAGTATTTTTGTAACTGTTGTACTTCTTTTATTAGCTGTACCTGTACTTGCAGGAGCAATTACAATGCTATTAACAGATCGAAACTTTAACACAACTTTCTTTGACCCAGCAGGGGGAGGAGATCCTGTACTTTACCAGCACCTTTTCTGATTCTTCGGCCACCCCGAAGTCTA
>A6-2-COI_ASV4731_73
GGTACTGGATGAACTGTTTATCCACCTCTTGCTAGCATTCAGTTCCACTCTGGTGGTGCTGTAGATTGTGCAATTTTTGCTCTTCACGTAGCAGGAGCTTCTTCTATTCTTGGAGCTATTAACTTCATTACTACTGTAATGAACATGCGAGCTCCAGGTATTAGCCTTCACCGAATGCCTCTATTTGTATGAAGTATCCTTGTAACTGTAGTTTTACTTCTTTTAGCGGTACCTGTTCTTGCTGGTGCAATTACTATGCTACTAACTGACCGAAACTTTAACACTACTTTCTTTGACCCTGCTGGGGGAGGAGATCCAGTGTTATACCAACACTTATTCTGATTCTTCGGACACCCCGAGGTCTA
>A6-2-COI_ASV7433_50
GGAACTGGTTGAACAGTATACCCTCCACTAGCAAGTATTGCATTCCACTCAGGAGGAGCAGTTGATTGTGCAATTTTCGCTCTTCACGTTGCAGGAGCTTCTTCAATTCTTGGAGCAGTAAACTTCATTACAACTGTAATGAACATGCGAGCTCCAGGAATTAGTCTTCACCGAATGCCTCTATTCGTATGAAGTATCTTTGTAACTGTTGTACTTCTTTTATTAGCTGTACCTGTACTTGCAGGAGCAATTACAATGCTATTAACGGATCGAAACTTTAACACAACTTTCTTTGACCCAGCAGGGGGAGGAGATCCTGTACTTTACCAGCACCTTTTCTGATTCTTCGGCCACCCCGAGGTCTA
>A6-2-COI_ASV7880_47
GGTACTGGATGAACTGTATATCCTCCACTAGCAAGTATTGCATTCCACTCAGGAGGAGCAGTTGATTGTGCAATTTTCGCTCTTCACGTTGCAGGAGCTTCTTCAATTCTTGGAGCAGTAAACTTCATTACAACTGTAATGAACATGCGAGCTCCAGGAATTAGTCTTCACCGAATGCCTCTATTCGTATGAAGTATCTTTGTAACTGTTGTACTTCTTTTATTAGCTGTACCTGTACTTGCAGGAGCAATTACAATGCTATTAACGGATCGAAACTTTAACACAACTTTCTTTGACCCAGCAGGGGGAGGAGATCCTGTACTTTACCAGCACCTTTTCTGATTCTTCGGCCACCCCGAAGTCTA
>A6-2-COI_ASV9074_40
GGTACTGGATGAACTGTATATCCTCCACTAGCAAGTATTGCATTCCACTCAGGAGGAGCAGTTGATTGTGCAATTTTCGCTCTTCACGTTGCAGGAGCTTCTTCAATTCTTGGAGCAGTAAACTTCATTACAACTGTAATGAACATGCGAGCTCCAGGAATTAGTCTTCACCGAATGCCTCTATTCGTATGAAGTATCTTTGTAACTGTTGTACTTCTTTTATTAGCTGTACCTGTACTTGCAGGAGCAATTACAATGCTATTAACGGATCGAAACTTTAACACAACTTTCTTTGACCCAGCAGGGGGAGGAGATCCTGTACTTTACCAGCACCTTTTCTGATTCTTCGGCCACCCCGAGGTCTA
>A6-2-COI_ASV10189_34
GGAACTGGTTGAACAGTATACCCTCCACTAGCAAGTATTGCATTCCACTCAGGAGGAGCAGTTGATTGTGCAATTTTCGCTCTTCACGTTGCAGGAGCTTCTTCAATTCTTGGAGCAGTAAACTTCATTACAACTGTAATGAACATGCGAGCTCCAGGAATTAGTCTTCACCGAATGCCTCTATTCGTATGAAGTATCTTTGTAACTGTTGTACTTCTTTTATTAGCTGTACCTGTACTTGCAGGAGCAATTACAATGCTATTAACGGATCGAAACTTTAACACAACTTTCTTTGACCCAGCAGGGGGAGGAGATCCTGTACTTTACCAGCACCTTTTCTGATTCTTCGGCCACCCCGAAGTCTA
>A6-3-COI_ASV666_502
GGTACTGGTTGAACTGTTTATCCTCCATTAGCAAGTATTGCATTTCACTCAGGAGGAGCGGTTGATTGTGCAATTTTCGCTCTTCACGTTGCAGGAGCTTCTTCAATTCTTGGAGCAGTAAACTTTATTACAACTGTAATGAACATGCGAGCTCCAGGAATTAGTCTTCACCGAATGCCTCTATTCGTATGAAGTATTTTTGTAACTGTTGTACTTCTTTTATTAGCTGTACCTGTACTTGCAGGAGCAATTACAATGCTATTAACAGATCGAAACTTTAACACAACTTTCTTTGACCCAGCAGGGGGAGGAGATCCTGTACTTTACCAGCACCTTTTCTGATTTTTCGGCCACCCCGAGGTCTA
>A6-3-COI_ASV674_499
GGTACTGGTTGAACTGTTTATCCTCCATTAGCAAGTATTGCATTTCACTCAGGAGGAGCGGTTGATTGTGCAATTTTCGCTCTTCACGTTGCAGGAGCTTCTTCAATTCTTGGAGCAGTAAACTTTATTACAACTGTAATGAACATGCGAGCTCCGGGAATTAGTCTTCACCGAATGCCTCTATTCGTATGAAGTATTTTTGTAACTGTTGTACTTCTTTTATTAGCTGTACCTGTACTTGCAGGAGCAATTACAATGCTATTAACAGATCGAAACTTTAACACAACTTTCTTTGACCCAGCAGGGGGAGGAGATCCTGTACTTTACCAGCACCTTTTCTGATTCTTCGGCCACCCCGAAGTCTA
>A6-3-COI_ASV700_489
GGTACTGGTTGAACTGTTTACCCTCCATTAGCAAGTATTGCATTTCACTCAGGAGGAGCGGTTGATTGTGCAATTTTCGCTCTTCACGTTGCAGGAGCTTCTTCAATTCTTGGAGCAGTAAACTTTATTACAACTGTAATGAACATGCGAGCTCCAGGAATTAGTCTTCACCGAATGCCTCTATTCGTATGAAGTATTTTTGTAACTGTTGTACTTCTTTTATTAGCTGTACCTGTACTTGCAGGAGCAATTACAATGCTATTAACAGATCGAAACTTTAACACAACTTTCTTTGACCCAGCAGGGGGAGGAGATCCTGTACTTTACCAGCACCTTTTCTGATTTTTCGGCCACCCCGAGGTCTA
>A6-3-COI_ASV731_472
GGAACTGGTTGAACAGTATATCCTCCATTAGCAAGTATTGCATTTCACTCAGGAGGAGCGGTTGATTGTGCAATTTTCGCTCTTCACGTTGCAGGAGCTTCTTCAATTCTTGGAGCAGTAAACTTTATTACAACTGTAATGAACATGCGAGCTCCAGGAATTAGTCTTCACCGAATGCCTCTATTCGTATGAAGTATTTTTGTAACTGTTGTACTTCTTTTATTAGCTGTACCTGTACTTGCAGGAGCAATTACAATGCTATTAACAGATCGAAACTTTAACACAACTTTCTTTGACCCAGCAGGGGGAGGAGATCCTGTACTTTACCAGCACCTTTTCTGATTTTTCGGCCACCCCGAGGTCTA
>A6-3-COI_ASV748_464
GGTACTGGTTGAACAGTTTATCCTCCATTAGCAAGTATTGCATTTCACTCAGGAGGAGCGGTTGATTGTGCAATTTTCGCTCTTCACGTTGCAGGAGCTTCTTCAATTCTTGGAGCAGTAAACTTTATTACAACTGTAATGAACATGCGAGCTCCAGGAATTAGTCTTCACCGAATGCCTCTATTCGTATGAAGTATTTTTGTAACTGTTGTACTTCTTTTATTAGCTGTACCTGTACTTGCAGGAGCAATTACAATGCTATTAACAGATCGAAACTTTAACACAACTTTCTTTGACCCAGCAGGGGGAGGAGATCCTGTACTTTACCAGCACCTTTTCTGATTTTTCGGCCACCCCGAGGTCTA
>A6-3-COI_ASV758_458
GGTACAGGTTGAACTGTTTATCCTCCATTAGCAAGTATTGCATTTCACTCAGGAGGAGCGGTTGATTGTGCAATTTTCGCTCTTCACGTTGCAGGAGCTTCTTCAATTCTTGGAGCAGTAAACTTTATTACAACTGTAATGAACATGCGAGCTCCAGGAATTAGTCTTCACCGAATGCCTCTATTCGTATGAAGTATTTTTGTAACTGTTGTACTTCTTTTATTAGCTGTACCTGTACTTGCAGGAGCAATTACAATGCTATTAACAGATCGAAACTTTAACACAACTTTCTTTGACCCAGCAGGGGGAGGAGATCCTGTACTTTACCAGCACCTTTTCTGATTTTTCGGCCACCCCGAGGTCTA
>A6-3-COI_ASV852_416
GGAACAGGTTGAACAGTTTATCCTCCATTAGCAAGTATTGCATTTCACTCAGGAGGAGCGGTTGATTGTGCAATTTTCGCTCTTCACGTTGCAGGAGCTTCTTCAATTCTTGGAGCAGTAAACTTTATTACAACTGTAATGAACATGCGAGCTCCGGGAATTAGTCTTCACCGAATGCCTCTATTCGTATGAAGTATTTTTGTAACTGTTGTACTTCTTTTATTAGCTGTACCTGTACTTGCAGGAGCAATTACAATGCTATTAACAGATCGAAACTTTAACACAACTTTCTTTGACCCAGCAGGGGGAGGAGATCCTGTACTTTACCAGCACCTTTTCTGATTCTTCGGCCACCCCGAGGTCTA
>A6-3-COI_ASV854_415
GGTACTGGATGAACTGTATATCCTCCATTAGCAAGTATTGCATTTCACTCAGGAGGAGCGGTTGATTGTGCAATTTTCGCTCTTCACGTTGCAGGAGCTTCTTCAATTCTTGGAGCAGTAAACTTTATTACAACTGTAATGAACATGCGAGCTCCAGGAATTAGTCTTCACCGAATGCCTCTATTCGTATGAAGTATTTTTGTAACTGTTGTACTTCTTTTATTAGCTGTACCTGTACTTGCAGGAGCAATTACAATGCTATTAACAGATCGAAACTTTAACACAACTTTCTTTGACCCAGCAGGGGGAGGAGATCCTGTACTTTACCAGCACCTTTTCTGATTTTTCGGCCACCCCGAGGTCTA
>A6-3-COI_ASV934_387
GGAACAGGATGAACTGTATATCCTCCATTAGCAAGCATTGCATTTCACTCAGGAGGAGCAGTTGATTGTGCAATTTTCGCTCTTCACGTTGCAGGAGCTTCTTCAATTCTTGGAGCGGTAAACTTTATTACAACTGTAATGAACATGCGAGCTCCAGGAATTAGCCTTCACCGAATGCCTCTATTCGTATGAAGTGTTTTTGTAACTGTTGTACTTCTTTTATTAGCTGTACCTGTACTTGCAGGGGCAATTACAATGCTATTAACAGATCGAAACTTTAACACAACTTTCTTTGACCCAGCAGGGGGAGGAGATCCTGTACTTTACCAGCACCTTTTCTGATTCTTCGGCCACCCCGAGGTCTA
>A6-3-COI_ASV1013_359
GGTACTGGTTGAACTGTTTATCCTCCATTAGCAAGTATTGCATTTCACTCAGGAGGAGCGGTTGATTGTGCAATTTTCGCTCTTCACGTTGCAGGAGCTTCTTCAATTCTTGGAGCAGTAAACTTTATTACAACTGTAATGAACATGCGAGCTCCAGGAATTAGTCTTCACCGAATGCCTCTATTCGTATGAAGTATTTTTGTAACTGTTGTACTTCTTTTATTAGCTGTACCTGTACTTGCAGGAGCAATTACAATGCTATTAACAGATCGAAACTTTAACACAACTTTCTTTGACCCAGCAGGGGGAGGAGATCCTGTACTTTACCAGCACCTTTTCTGATTTTTCGGCCACCCCGAAGTCTA
>A6-3-COI_ASV1056_347
GGAACAGGTTGAACTGTATATCCTCCATTAGCAAGTATTGCATTTCACTCAGGAGGAGCGGTTGATTGTGCAATTTTCGCTCTTCACGTTGCAGGAGCTTCTTCAATTCTTGGAGCAGTAAACTTTATTACAACTGTAATGAACATGCGAGCTCCGGGAATTAGTCTTCACCGAATGCCTCTATTCGTATGAAGTATTTTTGTAACTGTTGTACTTCTTTTATTAGCTGTACCTGTACTTGCAGGAGCAATTACAATGCTATTAACAGATCGAAACTTTAACACAACTTTCTTTGACCCAGCAGGGGGAGGAGATCCTGTACTTTACCAGCACCTTTTCTGATTCTTCGGCCACCCCGAGGTCTA
>A6-3-COI_ASV1065_345
GGTACTGGTTGAACTGTTTACCCTCCACTAGCAAGTATTGCATTCCACTCAGGAGGAGCAGTTGATTGTGCAATTTTCGCTCTTCACGTTGCAGGAGCTTCTTCAATTCTTGGAGCAGTAAACTTCATTACAACTGTAATGAACATGCGAGCTCCAGGAATTAGTCTTCACCGAATGCCTCTATTCGTATGAAGTATCTTTGTAACTGTTGTACTTCTTTTATTAGCTGTACCTGTACTTGCAGGAGCAATTACAATGCTATTAACAGATCGAAACTTTAACACAACTTTCTTTGACCCAGCAGGGGGAGGAGATCCTGTACTTTACCAGCACCTTTTCTGATTCTTCGGCCACCCCGAGGTCTA
>A6-3-COI_ASV1114_328
GGTACTGGTTGAACTGTTTACCCTCCATTAGCAAGTATTGCATTTCACTCAGGAGGAGCGGTTGATTGTGCAATTTTCGCTCTTCACGTTGCAGGAGCTTCTTCAATTCTTGGAGCAGTAAACTTTATTACAACTGTAATGAACATGCGAGCTCCAGGAATTAGTCTTCACCGAATGCCTCTATTCGTATGAAGTATTTTTGTAACTGTTGTACTTCTTTTATTAGCTGTACCTGTACTTGCAGGAGCAATTACAATGCTATTAACAGATCGAAACTTTAACACAACTTTCTTTGACCCAGCAGGGGGAGGAGATCCTGTACTTTACCAGCACCTTTTCTGATTTTTCGGCCACCCCGAAGTCTA
>A6-3-COI_ASV1152_317
GGTACTGGTTGAACAGTTTATCCTCCATTAGCAAGTATTGCATTTCACTCAGGAGGAGCGGTTGATTGTGCAATTTTCGCTCTTCACGTTGCAGGAGCTTCTTCAATTCTTGGAGCAGTAAACTTTATTACAACTGTAATGAACATGCGAGCTCCAGGAATTAGTCTTCACCGAATGCCTCTATTCGTATGAAGTATTTTTGTAACTGTTGTACTTCTTTTATTAGCTGTACCTGTACTTGCAGGAGCAATTACAATGCTATTAACAGATCGAAACTTTAACACAACTTTCTTTGACCCAGCAGGGGGAGGAGATCCTGTACTTTACCAGCACCTTTTCTGATTTTTCGGCCACCCCGAAGTCTA
>A6-3-COI_ASV1387_261
GGTACAGGTTGAACTGTTTATCCTCCATTAGCAAGTATTGCATTTCACTCAGGAGGAGCGGTTGATTGTGCAATTTTCGCTCTTCACGTTGCAGGAGCTTCTTCAATTCTTGGAGCAGTAAACTTTATTACAACTGTAATGAACATGCGAGCTCCAGGAATTAGTCTTCACCGAATGCCTCTATTCGTATGAAGTATTTTTGTAACTGTTGTACTTCTTTTATTAGCTGTACCTGTACTTGCAGGAGCAATTACAATGCTATTAACAGATCGAAACTTTAACACAACTTTCTTTGACCCAGCAGGGGGAGGAGATCCTGTACTTTACCAGCACCTTTTCTGATTTTTCGGCCACCCCGAAGTCTA
>A6-3-COI_ASV1458_247
GGTACTGGTTGAACAGTTTATCCTCCATTAGCAAGTATTGCATTTCACTCAGGAGGAGCGGTTGATTGTGCAATTTTCGCTCTTCACGTTGCAGGAGCTTCTTCAATTCTTGGAGCAGTAAACTTTATTACAACTGTAATGAACATGCGAGCTCCAGGAATTAGTCTTCACCGAATGCCTCTATTCGTATGAAGTATTTTTGTAACTGTTGTACTTCTTTTATTAGCTGTACCTGTACTTGCAGGAGCAATTACAATGCTATTAACAGATCGAAACTTTAACACAACTTTCTTTGACCCAGCAGGGGGAGGAGATCCTGTACTTTACCAGCACCTTTTCTGATTTTTCGGACACCCCGAGGTCTA
>A6-3-COI_ASV1490_242
GGTACTGGATGAACAGTTTATCCTCCATTAGCAAGTATTGCATTTCACTCAGGAGGAGCGGTTGATTGTGCAATTTTCGCTCTTCACGTTGCAGGAGCTTCTTCAATTCTTGGAGCAGTAAACTTTATTACAACTGTAATGAACATGCGAGCTCCAGGAATTAGTCTTCACCGAATGCCTCTATTCGTATGAAGTATTTTTGTAACTGTTGTACTTCTTTTATTAGCTGTACCTGTACTTGCAGGAGCAATTACAATGCTATTAACAGATCGAAACTTTAACACAACTTTCTTTGACCCAGCAGGGGGAGGAGATCCTGTACTTTACCAGCACCTTTTCTGATTTTTCGGCCACCCCGAGGTCTA
>A6-3-COI_ASV1509_239
GGTACTGGTTGAACTGTTTACCCTCCACTAGCAAGTATTGCATTCCACTCAGGAGGAGCAGTTGATTGTGCAATTTTCGCTCTTCACGTTGCAGGAGCTTCTTCAATTCTTGGAGCAGTAAACTTCATTACAACTGTAATGAACATGCGAGCTCCAGGAATTAGTCTTCACCGAATGCCTCTATTCGTATGAAGTATCTTTGTAACTGTTGTACTTCTTTTATTAGCTGTACCTGTACTTGCAGGAGCAATTACAATGCTATTAACAGATCGAAACTTTAACACAACTTTCTTTGACCCAGCAGGGGGAGGAGATCCTGTACTTTACCAGCACCTTTTCTGATTCTTCGGCCACCCCGAAGTCTA
>A6-3-COI_ASV1640_220
GGTACTGGATGAACTGTTTACCCTCCATTAGCAAGTATTGCATTTCACTCAGGAGGAGCGGTTGATTGTGCAATTTTCGCTCTTCACGTTGCAGGAGCTTCTTCAATTCTTGGAGCAGTAAACTTTATTACAACTGTAATGAACATGCGAGCTCCGGGAATTAGTCTTCACCGAATGCCTCTATTCGTATGAAGTATTTTTGTAACTGTTGTACTTCTTTTATTAGCTGTACCTGTACTTGCAGGAGCAATTACAATGCTATTAACAGATCGAAACTTTAACACAACTTTCTTTGACCCAGCAGGGGGAGGAGATCCTGTACTTTACCAGCACCTTTTCTGATTCTTCGGCCACCCCGAGGTCTA
>A6-3-COI_ASV1738_206
GGAACTGGATGAACTGTTTACCCTCCATTAGCAAGTATTGCATTTCACTCAGGAGGAGCGGTTGATTGTGCAATTTTCGCTCTTCACGTTGCAGGAGCTTCTTCAATTCTTGGAGCAGTAAACTTTATTACAACTGTAATGAACATGCGAGCTCCAGGAATTAGTCTTCACCGAATGCCTCTATTCGTATGAAGTATTTTTGTAACTGTTGTACTTCTTTTATTAGCTGTACCTGTACTTGCAGGAGCAATTACAATGCTATTAACAGATCGAAACTTTAACACAACTTTCTTTGACCCAGCAGGGGGAGGAGATCCTGTACTTTACCAGCACCTTTTCTGATTTTTCGGCCACCCCGAGGTCTA
>A6-3-COI_ASV1872_188
GGTACAGGTTGAACAGTATATCCTCCATTAGCAAGTATTGCATTCCACTCAGGAGGAGCAGTTGATTGTGCAATTTTCGCTCTTCACGTTGCAGGAGCTTCTTCAATTCTTGGAGCAGTAAACTTCATTACAACTGTAATGAACATGCGAGCTCCAGGAATTAGTCTTCACCGAATGCCTCTATTCGTATGAAGTATCTTTGTAACTGTTGTACTTCTTTTATTAGCTGTACCTGTACTTGCAGGAGCAATTACAATGCTATTAACAGATCGAAACTTTAACACAACTTTCTTTGACCCAGCAGGGGGAGGAGATCCTGTACTTTACCAGCACCTTTTCTGATTCTTCGGCCACCCCGAGGTCTA
>A6-3-COI_ASV1882_187
GGTACTGGTTGAACTGTTTACCCTCCACTAGCAAGTATTGCATTCCACTCAGGAGGAGCAGTTGATTGTGCAATTTTCGCTCTTCACGTTGCAGGAGCTTCTTCAATTCTTGGAGCAGTAAACTTCATTACAACTGTAATGAACATGCGAGCTCCAGGAATTAGTCTTCACCGAATGCCTCTATTCGTATGAAGTATCTTTGTAACTGTTGTACTTCTTTTATTAGCTGTACCTGTACTTGCAGGAGCAATTACAATGCTATTAACAGATCGAAATTTTAACACAACTTTCTTTGACCCAGCAGGGGGAGGAGATCCTGTACTTTACCAGCACCTTTTCTGATTCTTCGGCCACCCCGAAGTCTA
>A6-3-COI_ASV1909_183
GGTACTGGATGAACTGTATATCCTCCATTAGCAAGTATTGCATTTCACTCAGGAGGAGCGGTTGATTGTGCAATTTTCGCTCTTCACGTTGCAGGAGCTTCTTCAATTCTTGGAGCAGTAAACTTTATTACAACTGTAATGAACATGCGAGCTCCAGGAATTAGTCTTCACCGAATGCCTCTATTCGTATGAAGTATTTTTGTAACTGTTGTACTTCTTTTATTAGCTGTACCTGTACTTGCAGGAGCAATTACAATGCTATTAACAGATCGAAACTTTAACACAACTTTCTTTGACCCAGCAGGGGGAGGAGATCCTGTACTTTACCAGCACCTTTTCTGATTTTTCGGACACCCCGAGGTCTA
>A6-3-COI_ASV2040_168
GGTACTGGATGAACTGTTTACCCTCCATTAGCAAGTATTGCATTTCACTCAGGAGGAGCGGTTGATTGTGCAATTTTCGCTCTTCACGTTGCAGGAGCTTCTTCAATTCTTGGAGCAGTAAACTTTATTACAACTGTAATGAACATGCGAGCTCCGGGAATTAGTCTTCACCGAATGCCTCTATTCGTATGAAGTATTTTTGTAACTGTTGTACTTCTTTTATTAGCTGTACCTGTACTTGCAGGAGCAATTACAATGCTATTAACAGATCGAAACTTTAACACAACTTTCTTTGACCCAGCAGGGGGAGGAGATCCTGTACTTTACCAGCACCTTTTCTGATTCTTCGGCCACCCCGAAGTCTA
>A6-3-COI_ASV2145_158
GGAACTGGATGAACTGTTTACCCTCCATTAGCAAGTATTGCATTTCACTCAGGAGGAGCGGTTGATTGTGCAATTTTCGCTCTTCACGTTGCAGGAGCTTCTTCAATTCTTGGAGCAGTAAACTTTATTACAACTGTAATGAACATGCGAGCTCCAGGAATTAGTCTTCACCGAATGCCTCTATTCGTATGAAGTATTTTTGTAACTGTTGTACTTCTTTTATTAGCTGTACCTGTACTTGCAGGAGCAATTACAATGCTATTAACAGATCGAAACTTTAACACAACTTTCTTTGACCCAGCAGGGGGAGGAGATCCTGTACTTTACCAGCACCTTTTCTGATTTTTCGGCCACCCCGAAGTCTA
>A6-3-COI_ASV2161_157
GGTACAGGTTGAACAGTATATCCTCCATTAGCAAGTATTGCATTTCACTCAGGAGGAGCGGTTGATTGTGCAATTTTCGCTCTTCACGTTGCAGGAGCTTCTTCAATTCTTGGAGCAGTAAACTTTATTACAACTGTAATGAACATGCGAGCTCCAGGAATTAGTCTTCACCGAATGCCTCTATTCGTATGAAGTATTTTTGTAACTGTTGTACTTCTTTTATTAGCTGTACCTGTACTTGCAGGAGCAATTACAATGCTATTAACAGATCGAAACTTTAACACAACTTTCTTTGACCCAGCAGGGGGAGGAGATCCTGTACTTTACCAGCACCTTTTCTGATTTTTCGGCCACCCCGAAGTCTA
>A6-3-COI_ASV2415_137
GGTACAGGTTGAACTGTTTATCCTCCACTAGCAAGTATTGCATTCCACTCAGGAGGAGCAGTTGATTGTGCAATTTTCGCTCTTCACGTTGCAGGAGCTTCTTCAATTCTTGGAGCAGTAAACTTCATTACAACTGTAATGAACATGCGAGCTCCAGGAATTAGTCTTCACCGAATGCCTCTATTCGTATGAAGTATCTTTGTAACTGTTGTACTTCTTTTATTAGCTGTACCTGTACTTGCAGGAGCAATTACAATGCTATTAACGGATCGAAACTTTAACACAACTTTCTTTGACCCAGCAGGGGGAGGAGATCCTGTACTTTACCAGCACCTTTTCTGATTCTTCGGCCACCCCGAGGTCTA
>A6-3-COI_ASV2482_133
GGTACAGGTTGAACAGTATATCCTCCATTAGCAAGTATTGCATTCCACTCAGGAGGAGCAGTTGATTGTGCAATTTTCGCTCTTCACGTTGCAGGAGCTTCTTCAATTCTTGGAGCAGTAAACTTCATTACAACTGTAATGAACATGCGAGCTCCAGGAATTAGTCTTCACCGAATGCCTCTATTCGTATGAAGTATCTTTGTAACTGTTGTACTTCTTTTATTAGCTGTACCTGTACTTGCAGGAGCAATTACAATGCTATTAACAGATCGAAACTTTAACACAACTTTCTTTGACCCAGCAGGGGGAGGAGATCCTGTACTTTACCAGCACCTTTTCTGATTCTTCGGCCACCCCGAAGTCTA
>A6-3-COI_ASV2684_122
GGTACAGGTTGAACTGTTTATCCTCCACTAGCAAGTATTGCATTCCACTCAGGAGGAGCAGTTGATTGTGCAATTTTCGCTCTTCACGTTGCAGGAGCTTCTTCAATTCTTGGAGCAGTAAACTTCATTACAACTGTAATGAACATGCGAGCTCCAGGAATTAGTCTTCACCGAATGCCTCTATTCGTATGAAGTATCTTTGTAACTGTTGTACTTCTTTTATTAGCTGTACCTGTACTTGCAGGAGCAATTACAATGCTATTAACGGATCGAAACTTTAACACAACTTTCTTTGACCCAGCAGGGGGAGGAGATCCTGTACTTTACCAGCACCTTTTCTGATTCTTCGGCCACCCCGAAGTCTA
>A6-3-COI_ASV2940_111
GGAACTGGTTGAACAGTTTATCCTCCATTAGCAAGTATTGCATTTCACTCAGGAGGAGCGGTTGATTGTGCAATTTTCGCTCTTCACGTTGCAGGAGCTTCTTCAATTCTTGGAGCAGTAAACTTTATTACAACTGTAATGAACATGCGAGCTCCAGGAATTAGTCTTCACCGAATGCCTCTATTCGTATGAAGTATTTTTGTAACTGTTGTACTTCTTTTATTAGCTGTACCTGTACTTGCAGGAGCAATTACAATGCTATTAACAGATCGAAACTTTAACACAACTTTCTTTGACCCAGCAGGGGGAGGAGATCCTGTACTTTACCAGCACCTTTTCTGATTTTTCGGCCACCCCGAAGTCTA
>A6-3-COI_ASV3775_88
GGTACTGGTTGAACTGTTTACCCTCCACTAGCAAGTATTGCATTCCACTCAGGAGGAGCAGTTGATTGTGCAATTTTCGCTCTTCACGTTGCAGGAGCTTCTTCAATTCTTGGAGCAGTAAACTTCATTACAACTGTAATGAACATGCGAGCTCCAGGAATTAGTCTTCACCGAATGCCTCTATTCGTATGAAGTATCTTTGTAACTGTTGTACTTCTTTTATTAGCTGTACCTGTACTTGCAGGAGCAATTACAATGCTATTAACAGATCGAAATTTTAACACAACTTTCTTTGACCCAGCAGGGGGAGGAGATCCTGTACTTTACCAGCACCTTTTCTGATTCTTCGGACACCCCGAGGTCTA
>A6-3-COI_ASV4824_72
GGAACAGGTTGAACTGTATACCCTCCACTAGCAAGTATTGCATTCCACTCAGGAGGAGCAGTTGATTGTGCAATTTTCGCTCTTCACGTTGCAGGAGCTTCTTCAATTCTTGGAGCAGTAAACTTCATTACAACTGTAATGAACATGCGAGCTCCAGGAATTAGTCTTCACCGAATGCCTCTATTCGTATGAAGTATCTTTGTAACTGTTGTACTTCTTTTATTAGCTGTACCTGTACTTGCAGGAGCAATTACAATGCTATTAACGGATCGAAACTTTAACACAACTTTCTTTGACCCAGCAGGGGGAGGAGATCCTGTACTTTACCAGCACCTTTTCTGATTCTTCGGCCACCCCGAGGTCTA
>A6-3-COI_ASV5085_69
GGTACTGGATGAACAGTTTACCCTCCATTAGCAAGTATTGCATTCCACTCTGTAGGAGCAGTTGATTGTGCAATTTTTGCTCTTCACGTTGCAGGAGCTTCTTCAATTCTTGGAGCGGTAAACTTTATTACAACTGTAATGAACATGCGAGCTCCTGGAATTAGCCTTCACCGAATGCCTTTATTCGTATGAAGTGTTTTCGTAACTGTTGTACTTCTTCTATTAGCAGTACCGGTACTTGCGGGAGCAATTACAATGCTATTAACAGATCGAAACTTTAACACAACTTTCTTCGACCCAGCAGGGGGAGGAGATCCTGTACTTTACCAGCACCTTTTCTGATTCTTTGGCCACCCCGAGGTCTA
>A6-3-COI_ASV5923_61
GGAACTGGATGAACTGTTTACCCGCCTCTTGCTAGCATTCAGTTCCACTCTGGTGGTGCTGTAGATTGTGCAATTTTTGCTCTTCACGTAGCAGGAGCTTCTTCTATTCTTGGAGCTATTAACTTCATTACTACTGTAATGAACATGCGAGCTCCAGGTATTAGCCTTCACCGAATGCCTCTATTCGTATGAAGTATCCTTGTAACTGTAGTTTTACTTCTTTTAGCGGTACCTGTTCTTGCTGGTGCAATTACTATGCTACTAACTGACCGAAACTTTAACACTACTTTCTTTGACCCTGCTGGGGGAGGAGATCCAGTGTTATACCAACACTTATTCTGATTCTTCGGCCACCCCGAGGTCTA
>A6-3-COI_ASV6278_58
GGTACTGGATGAACAGTTTACCCTCCATTAGCAAGTATTGCATTCCACTCTGTAGGAGCAGTTGATTGTGCAATTTTTGCTCTTCACGTTGCAGGAGCTTCTTCAATTCTTGGAGCGGTAAACTTTATTACAACTGTAATGAACATGCGAGCTCCTGGAATTAGCCTTCACCGAATGCCTTTATTCGTATGAAGTGTTTTCGTAACTGTTGTACTTCTTCTATTAGCAGTACCGGTACTTGCGGGAGCAATTACAATGCTATTAACAGATCGAAACTTTAACACAACTTTCTTCGACCCAGCAGGGGGAGGAGATCCTGTACTTTACCAGCACCTTTTCTGATTCTTTGGCCACCCCGAAGTCTA
>A6-3-COI_ASV7271_51
GGAACAGGTTGAACTGTATACCCTCCACTAGCAAGTATTGCATTCCACTCAGGAGGAGCAGTTGATTGTGCAATTTTCGCTCTTCACGTTGCAGGAGCTTCTTCAATTCTTGGAGCAGTAAACTTCATTACAACTGTAATGAACATGCGAGCTCCAGGAATTAGTCTTCACCGAATGCCTCTATTCGTATGAAGTATCTTTGTAACTGTTGTACTTCTTTTATTAGCTGTACCTGTACTTGCAGGAGCAATTACAATGCTATTAACGGATCGAAACTTTAACACAACTTTCTTTGACCCAGCAGGGGGAGGAGATCCTGTACTTTACCAGCACCTTTTCTGATTCTTCGGCCACCCCGAAGTCTA
>A6-3-COI_ASV7888_47
GGTACTGGTTGAACTGTATACCCTCCACTAGCAAGTATTGCATTCCACTCAGGAGGAGCAGTTGATTGTGCAATTTTCGCTCTTCACGTTGCGGGAGCTTCTTCAATTCTTGGAGCAGTAAACTTCATTACAACTGTAATGAACATGCGAGCTCCAGGAATTAGTCTTCACCGAATGCCTCTATTCGTATGAAGTATCTTTGTAACTGTTGTACTTCTTTTATTAGCTGTACCTGTACTTGCAGGAGCAATTACAATGCTATTAACAGATCGAAACTTTAACACAACTTTCTTTGACCCAGCAGGGGGAGGAGATCCTGTACTTTACCAGCACCTTTTCTGATTCTTCGGCCACCCCGAGGTCTA
>A6-3-COI_ASV8769_42
GGTACTGGATGAACAGTTTACCCTCCATTAGCAAGTATTGCATTCCACTCAGGAGGAGCAGTTGATTGTGCAATTTTTGCTCTTCACGTTGCAGGAGCATCTTCAATTCTTGGAGCTGTAAACTTCATTACAACTGTTCTGAACATGCGAGCACCAGGAATTAGCCTTCACCGAATGCCTCTATTTGTATGAAGTATCTTTGTAACTGTTGTACTTCTTTTATTAGCTGTACCTGTACTTGCAGGAGCAATTACAATGCTATTAACAGATCGAAACTTTAACACAACTTTCTTTGACCCTGCAGGGGGAGGAGATCCAGTACTTTATCAGCACCTTTTCTGATTCTTTGGACACCCCGAGGTCTA
>A6-3-COI_ASV10003_35
GGAACAGGTTGAACAGTATACCCTCCATTAGCAAGCATTGCATTCCACTCAGGAGGAGCAGTTGATTGTGCAATTTTTGCTCTTCACGTTGCAGGAGCGTCTTCAATTCTTGGAGCAGTAAACTTCATTACAACTGTAATGAACATGCGAGCACCTGGAATTAGTCTTCACCGAATGCCTTTATTCGTATGAAGTGTTTTTGTAACTGTTGTACTTCTTTTACTAGCTGTACCTGTACTTGCAGGAGCAATTACAATGCTATTAACAGATCGAAACTTTAACACAACTTTCTTCGACCCAGCAGGAGGAGGAGATCCTGTACTTTATCAGCATCTTTTCTGATTCTTTGGACACCCCGAAGTCTA
>A6-3-COI_ASV10392_33
GGAACAGGTTGAACTGTATATCCTCCATTAGCAAGTATTGCATTTCACTCAGGAGGGGCGGTTGATTGTGCAATTTTCGCTCTTCACGTTGCAGGAGCTTCTTCAATTCTTGGAGCAGTAAACTTTATTACAACTGTAATGAACATGCGAGCTCCAGGAATTAGTCTTCACCGAATGCCTCTATTCGTATGAAGTATTTTTGTAACTGTTGTACTTCTTTTATTAGCTGTACCTGTACTTGCAGGAGCAATTACAATGCTATTAACAGATCGAAACTTTAACACAACTTTCTTTGACCCAGCAGGGGGAGGAGATCCTGTACTTTACCAGCACCTTTTCTGATTCTTTGGCCACCCCGAGGTCTA
>A6-3-COI_ASV10776_31
GGTACTGGATGAACAGTTTACCCTCCATTAGCAAGTATTGCATTCCACTCAGGAGGAGCAGTTGATTGTGCAATTTTTGCTCTTCACGTTGCAGGAGCATCTTCAATTCTTGGAGCTGTAAACTTCATTACAACTGTTCTGAACATGCGAGCACCAGGAATTAGCCTTCACCGAATGCCTCTATTTGTATGAAGTATCTTTGTAACTGTTGTACTTCTTTTATTAGCTGTACCTGTACTTGCAGGAGCAATTACAATGCTATTAACAGATCGAAACTTTAACACAACTTTCTTTGACCCTGCAGGGGGAGGAGATCCAGTACTTTATCAGCACCTTTTCTGATTCTTTGGACACCCCGAAGTCTA
>A6-3-COI_ASV12107_24
GGAACAGGTTGAACTGTATATCCTCCATTAGCAAGTATTGCATTTCACTCAGGAGGGGCGGTTGATTGTGCAATTTTCGCTCTTCACGTTGCAGGAGCTTCTTCAATTCTTGGAGCAGTAAACTTTATTACAACTGTAATGAACATGCGAGCTCCAGGAATTAGTCTTCACCGAATGCCTCTATTCGTATGAAGTATTTTTGTAACTGTTGTACTTCTTTTATTAGCTGTACCTGTACTTGCAGGAGCAATTACAATGCTATTAACAGATCGAAACTTTAACACAACTTTCTTTGACCCAGCAGGGGGAGGAGATCCTGTACTTTACCAGCACCTTTTCTGATTCTTTGGCCACCCTGAGGTCTA
>A6-3-COI_ASV12111_24
GGAACAGGTTGAACTGTATATCCTCCATTAGCAAGTATTGCATTTCACTCAGGAGGGGCGGTTGATTGTGCAATTTTCGCTCTTCACGTTGCAGGAGCTTCTTCAATTCTTGGAGCAGTAAACTTTATTACAACTGTAATGAACATGCGAGCTCCAGGAATTAGTCTTCACCGAATGCCTCTATTCGTATGAAGTATTTTTGTAACTGTTGTACTTCTTTTATTAGCTGTACCTGTACTTGCAGGAGCAATTACAATGCTATTAACAGATCGAAACTTTAACACAACTTTCTTTGACCCAGCAGGGGGAGGAGATCCTGTACTTTACCAGCACCTTTTCTGATTCTTTGGCCACCCCGAAGTCTA
>B1-1-COI_ASV379_798
GGAACTGGTTGAACAGTATATCCTCCATTAGCAAGCATTGCATTTCACTCAGGAGGAGCAGTTGATTGTGCAATTTTCGCTCTTCACGTTGCAGGAGCTTCTTCAATTCTTGGAGCGGTAAACTTTATTACAACTGTAATGAACATGCGAGCTCCAGGAATTAGCCTTCACCGAATGCCTCTATTCGTATGAAGTGTTTTTGTAACTGTTGTACTTCTTTTATTAGCTGTACCTGTACTTGCAGGGGCAATTACAATGCTATTAACAGATCGAAACTTTAACACAACTTTCTTTGACCCAGCAGGGGGAGGAGATCCTGTACTTTACCAGCACCTTTTCTGATTCTTCGGCCACCCCGAGGTCTA
>B1-1-COI_ASV403_745
GGTACTGGTTGAACAGTTTATCCTCCATTAGCAAGCATTGCATTTCACTCAGGAGGAGCAGTTGATTGTGCAATTTTCGCTCTTCACGTTGCAGGAGCTTCTTCAATTCTTGGAGCGGTAAACTTTATTACAACTGTAATGAACATGCGAGCTCCAGGAATTAGCCTTCACCGAATGCCTCTATTCGTATGAAGTGTTTTTGTAACTGTTGTACTTCTTTTATTAGCTGTACCTGTACTTGCAGGGGCAATTACAATGCTATTAACAGATCGAAACTTTAACACAACTTTCTTTGACCCAGCAGGGGGAGGAGATCCTGTACTTTACCAGCACCTTTTCTGATTCTTCGGCCACCCCGAGGTCTA
>B1-1-COI_ASV444_683
GGAACTGGTTGAACAGTATATCCTCCATTAGCAAGCATTGCATTTCACTCAGGAGGAGCAGTTGATTGTGCAATTTTCGCTCTTCACGTTGCAGGAGCTTCTTCAATTCTTGGAGCGGTAAACTTTATTACAACTGTAATGAACATGCGAGCTCCAGGAATTAGCCTTCACCGAATGCCTCTATTCGTATGAAGTGTTTTTGTAACTGTTGTACTTCTTTTATTAGCTGTACCTGTACTTGCAGGGGCAATTACAATGCTATTAACAGATCGAAACTTTAACACAACTTTCTTTGACCCAGCAGGGGGAGGAGATCCTGTACTTTACCAGCACCTTTTCTGATTCTTCGGCCACCCCGAAGTCTA
>B1-1-COI_ASV475_656
GGTACTGGTTGAACTGTTTACCCTCCATTAGCAAGTATTGCATTTCACTCAGGAGGAGCGGTTGATTGTGCAATTTTCGCTCTTCACGTTGCAGGAGCTTCTTCAATTCTTGGAGCAGTAAACTTTATTACAACTGTAATGAACATGCGAGCTCCGGGAATTAGTCTTCACCGAATGCCTCTATTCGTATGAAGTATTTTTGTAACTGTTGTACTTCTTTTATTAGCTGTACCTGTACTTGCAGGAGCAATTACAATGCTATTAACAGATCGAAACTTTAACACAACTTTCTTTGACCCAGCAGGGGGAGGAGATCCTGTACTTTACCAGCACCTTTTCTGATTCTTCGGCCACCCCGAGGTCTA
>B1-1-COI_ASV499_634
GGTACTGGTTGAACAGTTTATCCTCCATTAGCAAGCATTGCATTTCACTCAGGAGGAGCAGTTGATTGTGCAATTTTCGCTCTTCACGTTGCAGGAGCTTCTTCAATTCTTGGAGCGGTAAACTTTATTACAACTGTAATGAACATGCGAGCTCCAGGAATTAGCCTTCACCGAATGCCTCTATTCGTATGAAGTGTTTTTGTAACTGTTGTACTTCTTTTATTAGCTGTACCTGTACTTGCAGGGGCAATTACAATGCTATTAACAGATCGAAACTTTAACACAACTTTCTTTGACCCAGCAGGGGGAGGAGATCCTGTACTTTACCAGCACCTTTTCTGATTCTTCGGCCACCCCGAAGTCTA
>B1-1-COI_ASV535_595
GGTACTGGTTGAACTGTATATCCTCCATTAGCAAGTATTGCATTTCACTCAGGAGGAGCGGTTGATTGTGCAATTTTCGCTCTTCACGTTGCAGGAGCTTCTTCAATTCTTGGAGCAGTAAACTTTATTACAACTGTAATGAACATGCGAGCTCCGGGAATTAGTCTTCACCGAATGCCTCTATTCGTATGAAGTATTTTTGTAACTGTTGTACTTCTTTTATTAGCTGTACCTGTACTTGCAGGAGCAATTACAATGCTATTAACAGATCGAAACTTTAACACAACTTTCTTTGACCCAGCAGGGGGAGGAGATCCTGTACTTTACCAGCACCTTTTCTGATTCTTCGGCCACCCCGAGGTCTA
>B1-1-COI_ASV631_523
GGTACTGGTTGAACTGTTTACCCTCCATTAGCAAGTATTGCATTTCACTCAGGAGGAGCGGTTGATTGTGCAATTTTCGCTCTTCACGTTGCAGGAGCTTCTTCAATTCTTGGAGCAGTAAACTTTATTACAACTGTAATGAACATGCGAGCTCCGGGAATTAGTCTTCACCGAATGCCTCTATTCGTATGAAGTATTTTTGTAACTGTTGTACTTCTTTTATTAGCTGTACCTGTACTTGCAGGAGCAATTACAATGCTATTAACAGATCGAAACTTTAACACAACTTTCTTTGACCCAGCAGGGGGAGGAGATCCTGTACTTTACCAGCACCTTTTCTGATTCTTCGGCCACCCCGAAGTCTA
>B1-1-COI_ASV639_517
GGTACTGGTTGAACTGTTTACCCTCCACTAGCAAGTATTGCATTCCACTCAGGAGGAGCAGTTGATTGTGCAATTTTCGCTCTTCACGTTGCGGGAGCTTCTTCAATTCTTGGAGCAGTAAACTTCATTACAACTGTAATGAACATGCGAGCTCCAGGAATTAGTCTTCACCGAATGCCTCTATTCGTATGAAGTATCTTTGTAACTGTTGTACTTCTTTTATTAGCTGTACCTGTACTTGCAGGAGCAATTACAATGCTATTAACAGATCGAAACTTTAACACAACTTTCTTTGACCCAGCAGGGGGAGGAGATCCTGTACTTTACCAGCACCTTTTCTGATTCTTCGGCCACCCCGAGGTCTA
>B1-1-COI_ASV640_516
GGTACTGGTTGAACTGTTTATCCTCCATTAGCAAGCATTGCATTTCACTCAGGAGGAGCAGTTGATTGTGCAATTTTCGCTCTTCACGTTGCAGGAGCTTCTTCAATTCTTGGAGCGGTAAACTTTATTACAACTGTAATGAACATGCGAGCTCCAGGAATTAGCCTTCACCGAATGCCTCTATTCGTATGAAGTGTTTTTGTAACTGTTGTACTTCTTTTATTAGCTGTACCTGTACTTGCAGGGGCAATTACAATGCTATTAACAGATCGAAACTTTAACACAACTTTCTTTGACCCAGCAGGGGGAGGAGATCCTGTACTTTACCAGCACCTTTTCTGATTCTTCGGCCACCCCGAAGTCTA
>B1-1-COI_ASV666_502
GGTACTGGTTGAACTGTTTATCCTCCATTAGCAAGTATTGCATTTCACTCAGGAGGAGCGGTTGATTGTGCAATTTTCGCTCTTCACGTTGCAGGAGCTTCTTCAATTCTTGGAGCAGTAAACTTTATTACAACTGTAATGAACATGCGAGCTCCAGGAATTAGTCTTCACCGAATGCCTCTATTCGTATGAAGTATTTTTGTAACTGTTGTACTTCTTTTATTAGCTGTACCTGTACTTGCAGGAGCAATTACAATGCTATTAACAGATCGAAACTTTAACACAACTTTCTTTGACCCAGCAGGGGGAGGAGATCCTGTACTTTACCAGCACCTTTTCTGATTTTTCGGCCACCCCGAGGTCTA
>B1-1-COI_ASV668_501
GGAACTGGATGAACAGTATATCCTCCATTAGCAAGTATTGCATTTCACTCAGGAGGAGCGGTTGATTGTGCAATTTTCGCTCTTCACGTTGCAGGAGCTTCTTCAATTCTTGGAGCAGTAAACTTTATTACAACTGTAATGAACATGCGAGCTCCGGGAATTAGTCTTCACCGAATGCCTCTATTCGTATGAAGTATTTTTGTAACTGTTGTACTTCTTTTATTAGCTGTACCTGTACTTGCAGGAGCAATTACAATGCTATTAACAGATCGAAACTTTAACACAACTTTCTTTGACCCAGCAGGGGGAGGAGATCCTGTACTTTACCAGCACCTTTTCTGATTCTTCGGCCACCCCGAGGTCTA
>B1-1-COI_ASV674_499
GGTACTGGTTGAACTGTTTATCCTCCATTAGCAAGTATTGCATTTCACTCAGGAGGAGCGGTTGATTGTGCAATTTTCGCTCTTCACGTTGCAGGAGCTTCTTCAATTCTTGGAGCAGTAAACTTTATTACAACTGTAATGAACATGCGAGCTCCGGGAATTAGTCTTCACCGAATGCCTCTATTCGTATGAAGTATTTTTGTAACTGTTGTACTTCTTTTATTAGCTGTACCTGTACTTGCAGGAGCAATTACAATGCTATTAACAGATCGAAACTTTAACACAACTTTCTTTGACCCAGCAGGGGGAGGAGATCCTGTACTTTACCAGCACCTTTTCTGATTCTTCGGCCACCCCGAAGTCTA
>B1-1-COI_ASV700_489
GGTACTGGTTGAACTGTTTACCCTCCATTAGCAAGTATTGCATTTCACTCAGGAGGAGCGGTTGATTGTGCAATTTTCGCTCTTCACGTTGCAGGAGCTTCTTCAATTCTTGGAGCAGTAAACTTTATTACAACTGTAATGAACATGCGAGCTCCAGGAATTAGTCTTCACCGAATGCCTCTATTCGTATGAAGTATTTTTGTAACTGTTGTACTTCTTTTATTAGCTGTACCTGTACTTGCAGGAGCAATTACAATGCTATTAACAGATCGAAACTTTAACACAACTTTCTTTGACCCAGCAGGGGGAGGAGATCCTGTACTTTACCAGCACCTTTTCTGATTTTTCGGCCACCCCGAGGTCTA
>B1-1-COI_ASV731_472
GGAACTGGTTGAACAGTATATCCTCCATTAGCAAGTATTGCATTTCACTCAGGAGGAGCGGTTGATTGTGCAATTTTCGCTCTTCACGTTGCAGGAGCTTCTTCAATTCTTGGAGCAGTAAACTTTATTACAACTGTAATGAACATGCGAGCTCCAGGAATTAGTCTTCACCGAATGCCTCTATTCGTATGAAGTATTTTTGTAACTGTTGTACTTCTTTTATTAGCTGTACCTGTACTTGCAGGAGCAATTACAATGCTATTAACAGATCGAAACTTTAACACAACTTTCTTTGACCCAGCAGGGGGAGGAGATCCTGTACTTTACCAGCACCTTTTCTGATTTTTCGGCCACCCCGAGGTCTA
>B1-1-COI_ASV743_466
GGTACTGGATGAACTGTATATCCTCCATTAGCAAGTATTGCATTTCACTCAGGAGGAGCGGTTGATTGTGCAATTTTCGCTCTTCACGTTGCAGGAGCTTCTTCAATTCTTGGAGCAGTAAACTTTATTACAACTGTAATGAACATGCGAGCTCCGGGAATTAGTCTTCACCGAATGCCTCTATTCGTATGAAGTATTTTTGTAACTGTTGTACTTCTTTTATTAGCTGTACCTGTACTTGCAGGAGCAATTACAATGCTATTAACAGATCGAAACTTTAACACAACTTTCTTTGACCCAGCAGGGGGAGGAGATCCTGTACTTTACCAGCACCTTTTCTGATTCTTCGGCCACCCCGAGGTCTA
>B1-1-COI_ASV748_464
GGTACTGGTTGAACAGTTTATCCTCCATTAGCAAGTATTGCATTTCACTCAGGAGGAGCGGTTGATTGTGCAATTTTCGCTCTTCACGTTGCAGGAGCTTCTTCAATTCTTGGAGCAGTAAACTTTATTACAACTGTAATGAACATGCGAGCTCCAGGAATTAGTCTTCACCGAATGCCTCTATTCGTATGAAGTATTTTTGTAACTGTTGTACTTCTTTTATTAGCTGTACCTGTACTTGCAGGAGCAATTACAATGCTATTAACAGATCGAAACTTTAACACAACTTTCTTTGACCCAGCAGGGGGAGGAGATCCTGTACTTTACCAGCACCTTTTCTGATTTTTCGGCCACCCCGAGGTCTA
>B1-1-COI_ASV758_458
GGTACAGGTTGAACTGTTTATCCTCCATTAGCAAGTATTGCATTTCACTCAGGAGGAGCGGTTGATTGTGCAATTTTCGCTCTTCACGTTGCAGGAGCTTCTTCAATTCTTGGAGCAGTAAACTTTATTACAACTGTAATGAACATGCGAGCTCCAGGAATTAGTCTTCACCGAATGCCTCTATTCGTATGAAGTATTTTTGTAACTGTTGTACTTCTTTTATTAGCTGTACCTGTACTTGCAGGAGCAATTACAATGCTATTAACAGATCGAAACTTTAACACAACTTTCTTTGACCCAGCAGGGGGAGGAGATCCTGTACTTTACCAGCACCTTTTCTGATTTTTCGGCCACCCCGAGGTCTA
>B1-1-COI_ASV790_444
GGTACTGGTTGAACTGTTTACCCTCCATTAGCAAGTATTGCATTCCACTCAGGAGGAGCAGTTGATTGTGCAATTTTCGCTCTTCACGTTGCAGGAGCTTCTTCAATTCTTGGAGCAGTAAACTTCATTACAACTGTAATGAACATGCGAGCTCCAGGAATTAGTCTTCACCGAATGCCTCTATTCGTATGAAGTATCTTTGTAACTGTTGTACTTCTTTTATTAGCTGTACCTGTACTTGCAGGAGCAATTACAATGCTATTAACAGATCGAAACTTTAACACAACTTTCTTTGACCCAGCAGGGGGAGGAGATCCTGTACTTTACCAGCACCTTTTCTGATTCTTCGGCCACCCCGAGGTCTA
>B1-1-COI_ASV810_435
GGTACAGGTTGAACAGTTTATCCTCCATTAGCAAGTATTGCATTTCACTCAGGAGGAGCGGTTGATTGTGCAATTTTCGCTCTTCACGTTGCAGGAGCTTCTTCAATTCTTGGAGCAGTAAACTTTATTACAACTGTAATGAACATGCGAGCTCCGGGAATTAGTCTTCACCGAATGCCTCTATTCGTATGAAGTATTTTTGTAACTGTTGTACTTCTTTTATTAGCTGTACCTGTACTTGCAGGAGCAATTACAATGCTATTAACAGATCGAAACTTTAACACAACTTTCTTTGACCCAGCAGGGGGAGGAGATCCTGTACTTTACCAGCACCTTTTCTGATTCTTCGGCCACCCCGAGGTCTA
>B1-1-COI_ASV813_433
GGAACAGGTTGAACAGTTTATCCTCCATTAGCAAGCATTGCATTTCACTCAGGAGGAGCAGTTGATTGTGCAATTTTCGCTCTTCACGTTGCAGGAGCTTCTTCAATTCTTGGAGCGGTAAACTTTATTACAACTGTAATGAACATGCGAGCTCCAGGAATTAGCCTTCACCGAATGCCTCTATTCGTATGAAGTGTTTTTGTAACTGTTGTACTTCTTTTATTAGCTGTACCTGTACTTGCAGGGGCAATTACAATGCTATTAACAGATCGAAACTTTAACACAACTTTCTTTGACCCAGCAGGGGGAGGAGATCCTGTACTTTACCAGCACCTTTTCTGATTCTTCGGCCACCCCGAGGTCTA
>B1-1-COI_ASV824_429
GGTACTGGATGAACTGTTTATCCTCCATTAGCAAGTATTGCATTTCACTCAGGAGGAGCGGTTGATTGTGCAATTTTCGCTCTTCACGTTGCAGGAGCTTCTTCAATTCTTGGAGCAGTAAACTTTATTACAACTGTAATGAACATGCGAGCTCCAGGAATTAGTCTTCACCGAATGCCTCTATTCGTATGAAGTATTTTTGTAACTGTTGTACTTCTTTTATTAGCTGTACCTGTACTTGCAGGAGCAATTACAATGCTATTAACAGATCGAAACTTTAACACAACTTTCTTTGACCCAGCAGGGGGAGGAGATCCTGTACTTTACCAGCACCTTTTCTGATTTTTCGGCCACCCCGAGGTCTA
>B1-1-COI_ASV830_427
GGTACTGGATGAACAGTTTATCCTCCATTAGCAAGTATTGCATTTCACTCAGGAGGAGCGGTTGATTGTGCAATTTTCGCTCTTCACGTTGCAGGAGCTTCTTCAATTCTTGGAGCAGTAAACTTTATTACAACTGTAATGAACATGCGAGCTCCGGGAATTAGTCTTCACCGAATGCCTCTATTCGTATGAAGTATTTTTGTAACTGTTGTACTTCTTTTATTAGCTGTACCTGTACTTGCAGGAGCAATTACAATGCTATTAACAGATCGAAACTTTAACACAACTTTCTTTGACCCAGCAGGGGGAGGAGATCCTGTACTTTACCAGCACCTTTTCTGATTCTTCGGCCACCCCGAGGTCTA
>B1-1-COI_ASV852_416
GGAACAGGTTGAACAGTTTATCCTCCATTAGCAAGTATTGCATTTCACTCAGGAGGAGCGGTTGATTGTGCAATTTTCGCTCTTCACGTTGCAGGAGCTTCTTCAATTCTTGGAGCAGTAAACTTTATTACAACTGTAATGAACATGCGAGCTCCGGGAATTAGTCTTCACCGAATGCCTCTATTCGTATGAAGTATTTTTGTAACTGTTGTACTTCTTTTATTAGCTGTACCTGTACTTGCAGGAGCAATTACAATGCTATTAACAGATCGAAACTTTAACACAACTTTCTTTGACCCAGCAGGGGGAGGAGATCCTGTACTTTACCAGCACCTTTTCTGATTCTTCGGCCACCCCGAGGTCTA
>B1-1-COI_ASV854_415
GGTACTGGATGAACTGTATATCCTCCATTAGCAAGTATTGCATTTCACTCAGGAGGAGCGGTTGATTGTGCAATTTTCGCTCTTCACGTTGCAGGAGCTTCTTCAATTCTTGGAGCAGTAAACTTTATTACAACTGTAATGAACATGCGAGCTCCAGGAATTAGTCTTCACCGAATGCCTCTATTCGTATGAAGTATTTTTGTAACTGTTGTACTTCTTTTATTAGCTGTACCTGTACTTGCAGGAGCAATTACAATGCTATTAACAGATCGAAACTTTAACACAACTTTCTTTGACCCAGCAGGGGGAGGAGATCCTGTACTTTACCAGCACCTTTTCTGATTTTTCGGCCACCCCGAGGTCTA
>B1-1-COI_ASV885_403
GGTACTGGTTGAACTGTTTACCCTCCACTAGCAAGTATTGCATTCCACTCAGGAGGAGCAGTTGATTGTGCAATTTTCGCTCTTCACGTTGCGGGAGCTTCTTCAATTCTTGGAGCAGTAAACTTCATTACAACTGTAATGAACATGCGAGCTCCAGGAATTAGTCTTCACCGAATGCCTCTATTCGTATGAAGTATCTTTGTAACTGTTGTACTTCTTTTATTAGCTGTACCTGTACTTGCAGGAGCAATTACAATGCTATTAACAGATCGAAACTTTAACACAACTTTCTTTGACCCAGCAGGGGGAGGAGATCCTGTACTTTACCAGCACCTTTTCTGATTCTTCGGCCACCCCGAAGTCTA
>B1-1-COI_ASV1013_359
GGTACTGGTTGAACTGTTTATCCTCCATTAGCAAGTATTGCATTTCACTCAGGAGGAGCGGTTGATTGTGCAATTTTCGCTCTTCACGTTGCAGGAGCTTCTTCAATTCTTGGAGCAGTAAACTTTATTACAACTGTAATGAACATGCGAGCTCCAGGAATTAGTCTTCACCGAATGCCTCTATTCGTATGAAGTATTTTTGTAACTGTTGTACTTCTTTTATTAGCTGTACCTGTACTTGCAGGAGCAATTACAATGCTATTAACAGATCGAAACTTTAACACAACTTTCTTTGACCCAGCAGGGGGAGGAGATCCTGTACTTTACCAGCACCTTTTCTGATTTTTCGGCCACCCCGAAGTCTA
>B1-1-COI_ASV1112_329
GGTACAGGTTGAACAGTATATCCTCCATTAGCAAGTATTGCATTTCACTCAGGAGGAGCGGTTGATTGTGCAATTTTCGCTCTTCACGTTGCAGGAGCTTCTTCAATTCTTGGAGCAGTAAACTTTATTACAACTGTAATGAACATGCGAGCTCCGGGAATTAGTCTTCACCGAATGCCTCTATTCGTATGAAGTATTTTTGTAACTGTTGTACTTCTTTTATTAGCTGTACCTGTACTTGCAGGAGCAATTACAATGCTATTAACAGATCGAAACTTTAACACAACTTTCTTTGACCCAGCAGGGGGAGGAGATCCTGTACTTTACCAGCACCTTTTCTGATTCTTCGGCCACCCCGAGGTCTA
>B1-1-COI_ASV1114_328
GGTACTGGTTGAACTGTTTACCCTCCATTAGCAAGTATTGCATTTCACTCAGGAGGAGCGGTTGATTGTGCAATTTTCGCTCTTCACGTTGCAGGAGCTTCTTCAATTCTTGGAGCAGTAAACTTTATTACAACTGTAATGAACATGCGAGCTCCAGGAATTAGTCTTCACCGAATGCCTCTATTCGTATGAAGTATTTTTGTAACTGTTGTACTTCTTTTATTAGCTGTACCTGTACTTGCAGGAGCAATTACAATGCTATTAACAGATCGAAACTTTAACACAACTTTCTTTGACCCAGCAGGGGGAGGAGATCCTGTACTTTACCAGCACCTTTTCTGATTTTTCGGCCACCCCGAAGTCTA
>B1-1-COI_ASV1152_317
GGTACTGGTTGAACAGTTTATCCTCCATTAGCAAGTATTGCATTTCACTCAGGAGGAGCGGTTGATTGTGCAATTTTCGCTCTTCACGTTGCAGGAGCTTCTTCAATTCTTGGAGCAGTAAACTTTATTACAACTGTAATGAACATGCGAGCTCCAGGAATTAGTCTTCACCGAATGCCTCTATTCGTATGAAGTATTTTTGTAACTGTTGTACTTCTTTTATTAGCTGTACCTGTACTTGCAGGAGCAATTACAATGCTATTAACAGATCGAAACTTTAACACAACTTTCTTTGACCCAGCAGGGGGAGGAGATCCTGTACTTTACCAGCACCTTTTCTGATTTTTCGGCCACCCCGAAGTCTA
>B1-1-COI_ASV1166_314
GGTACTGGATGAACTGTATATCCTCCATTAGCAAGTATTGCATTTCACTCAGGAGGAGCGGTTGATTGTGCAATTTTCGCTCTTCACGTTGCAGGAGCTTCTTCAATTCTTGGAGCAGTAAACTTTATTACAACTGTAATGAACATGCGAGCTCCGGGAATTAGTCTTCACCGAATGCCTCTATTCGTATGAAGTATTTTTGTAACTGTTGTACTTCTTTTATTAGCTGTACCTGTACTTGCAGGAGCAATTACAATGCTATTAACAGATCGAAACTTTAACACAACTTTCTTTGACCCAGCAGGGGGAGGAGATCCTGTACTTTACCAGCACCTTTTCTGATTCTTCGGCCACCCCGAAGTCTA
>B1-1-COI_ASV1194_306
GGAACAGGTTGAACTGTATATCCTCCATTAGCAAGTATTGCATTTCACTCAGGAGGAGCGGTTGATTGTGCAATTTTCGCTCTTCACGTTGCAGGAGCTTCTTCAATTCTTGGAGCAGTAAACTTTATTACAACTGTAATGAACATGCGAGCTCCAGGAATTAGTCTTCACCGAATGCCTCTATTCGTATGAAGTATTTTTGTAACTGTTGTACTTCTTTTATTAGCTGTACCTGTACTTGCAGGAGCAATTACAATGCTATTAACAGATCGAAACTTTAACACAACTTTCTTTGACCCAGCAGGGGGAGGAGATCCTGTACTTTACCAGCACCTTTTCTGATTTTTCGGCCACCCCGAGGTCTA
>B1-1-COI_ASV1195_306
GGTACAGGTTGAACTGTTTATCCTCCACTAGCAAGTATTGCATTCCACTCAGGAGGAGCAGTTGATTGTGCAATTTTCGCTCTTCACGTTGCGGGAGCTTCTTCAATTCTTGGAGCAGTAAACTTCATTACAACTGTAATGAACATGCGAGCTCCAGGAATTAGTCTTCACCGAATGCCTCTATTCGTATGAAGTATCTTTGTAACTGTTGTACTTCTTTTATTAGCTGTACCTGTACTTGCAGGAGCAATTACAATGCTATTAACAGATCGAAACTTTAACACAACTTTCTTTGACCCAGCAGGGGGAGGAGATCCTGTACTTTACCAGCACCTTTTCTGATTCTTCGGCCACCCCGAGGTCTA
>B1-1-COI_ASV1236_295
GGTACTGGATGAACTGTTTATCCTCCATTAGCAAGTATTGCATTTCACTCAGGAGGAGCGGTTGATTGTGCAATTTTCGCTCTTCACGTTGCAGGAGCTTCTTCAATTCTTGGAGCAGTAAACTTTATTACAACTGTAATGAACATGCGAGCTCCAGGAATTAGTCTTCACCGAATGCCTCTATTCGTATGAAGTATTTTTGTAACTGTTGTACTTCTTTTATTAGCTGTACCTGTACTTGCAGGAGCAATTACAATGCTATTAACAGATCGAAACTTTAACACAACTTTCTTTGACCCAGCAGGGGGAGGAGATCCTGTACTTTACCAGCACCTTTTCTGATTTTTCGGCCACCCCGAAGTCTA
>B1-1-COI_ASV1243_294
GGTACAGGTTGAACTGTTTATCCTCCATTAGCAAGTATTGCATTTCACTCAGGAGGAGCGGTTGATTGTGCAATTTTCGCTCTTCACGTTGCAGGAGCTTCTTCAATTCTTGGAGCAGTAAACTTTATTACAACTGTAATGAACATGCGAGCTCCGGGAATTAGTCTTCACCGAATGCCTCTATTCGTATGAAGTATTTTTGTAACTGTTGTACTTCTTTTATTAGCTGTACCTGTACTTGCAGGAGCAATTACAATGCTATTAACAGATCGAAACTTTAACACAACTTTCTTTGACCCAGCAGGGGGAGGAGATCCTGTACTTTACCAGCACCTTTTCTGATTCTTCGGCCACCCCGAAGTCTA
>B1-1-COI_ASV1273_288
GGTACAGGTTGAACAGTTTATCCTCCATTAGCAAGTATTGCATTTCACTCAGGAGGAGCGGTTGATTGTGCAATTTTCGCTCTTCACGTTGCAGGAGCTTCTTCAATTCTTGGAGCAGTAAACTTTATTACAACTGTAATGAACATGCGAGCTCCGGGAATTAGTCTTCACCGAATGCCTCTATTCGTATGAAGTATTTTTGTAACTGTTGTACTTCTTTTATTAGCTGTACCTGTACTTGCAGGAGCAATTACAATGCTATTAACAGATCGAAACTTTAACACAACTTTCTTTGACCCAGCAGGGGGAGGAGATCCTGTACTTTACCAGCACCTTTTCTGATTCTTCGGCCACCCCGAAGTCTA
>B1-1-COI_ASV1278_287
GGTACTGGATGAACTGTTTACCCTCCATTAGCAAGTATTGCATTTCACTCAGGAGGAGCGGTTGATTGTGCAATTTTCGCTCTTCACGTTGCAGGAGCTTCTTCAATTCTTGGAGCAGTAAACTTTATTACAACTGTAATGAACATGCGAGCTCCAGGAATTAGTCTTCACCGAATGCCTCTATTCGTATGAAGTATTTTTGTAACTGTTGTACTTCTTTTATTAGCTGTACCTGTACTTGCAGGAGCAATTACAATGCTATTAACAGATCGAAACTTTAACACAACTTTCTTTGACCCAGCAGGGGGAGGAGATCCTGTACTTTACCAGCACCTTTTCTGATTTTTCGGCCACCCCGAGGTCTA
>B1-1-COI_ASV1328_274
GGAACTGGTTGAACTGTATATCCTCCATTAGCAAGTATTGCATTTCACTCAGGAGGAGCGGTTGATTGTGCAATTTTCGCTCTTCACGTTGCAGGAGCTTCTTCAATTCTTGGAGCAGTAAACTTTATTACAACTGTAATGAACATGCGAGCTCCGGGAATTAGTCTTCACCGAATGCCTCTATTCGTATGAAGTATTTTTGTAACTGTTGTACTTCTTTTATTAGCTGTACCTGTACTTGCAGGAGCAATTACAATGCTATTAACAGATCGAAACTTTAACACAACTTTCTTTGACCCAGCAGGGGGAGGAGATCCTGTACTTTACCAGCACCTTTTCTGATTCTTCGGCCACCCCGAAGTCTA
>B1-1-COI_ASV1353_269
GGTACTGGATGAACTGTATATCCTCCATTAGCAAGCATTGCATTTCACTCAGGAGGAGCAGTTGATTGTGCAATTTTCGCTCTTCACGTTGCAGGAGCTTCTTCAATTCTTGGAGCGGTAAACTTTATTACAACTGTAATGAACATGCGAGCTCCAGGAATTAGCCTTCACCGAATGCCTCTATTCGTATGAAGTGTTTTTGTAACTGTTGTACTTCTTTTATTAGCTGTACCTGTACTTGCAGGGGCAATTACAATGCTATTAACAGATCGAAACTTTAACACAACTTTCTTTGACCCAGCAGGGGGAGGAGATCCTGTACTTTACCAGCACCTTTTCTGATTCTTCGGCCACCCCGAAGTCTA
>B1-1-COI_ASV1387_261
GGTACAGGTTGAACTGTTTATCCTCCATTAGCAAGTATTGCATTTCACTCAGGAGGAGCGGTTGATTGTGCAATTTTCGCTCTTCACGTTGCAGGAGCTTCTTCAATTCTTGGAGCAGTAAACTTTATTACAACTGTAATGAACATGCGAGCTCCAGGAATTAGTCTTCACCGAATGCCTCTATTCGTATGAAGTATTTTTGTAACTGTTGTACTTCTTTTATTAGCTGTACCTGTACTTGCAGGAGCAATTACAATGCTATTAACAGATCGAAACTTTAACACAACTTTCTTTGACCCAGCAGGGGGAGGAGATCCTGTACTTTACCAGCACCTTTTCTGATTTTTCGGCCACCCCGAAGTCTA
>B1-1-COI_ASV1400_258
GGTACTGGTTGAACAGTTTATCCTCCACTAGCAAGTATTGCATTCCACTCAGGAGGAGCAGTTGATTGTGCAATTTTCGCTCTTCACGTTGCGGGAGCTTCTTCAATTCTTGGAGCAGTAAACTTCATTACAACTGTAATGAACATGCGAGCTCCAGGAATTAGTCTTCACCGAATGCCTCTATTCGTATGAAGTATCTTTGTAACTGTTGTACTTCTTTTATTAGCTGTACCTGTACTTGCAGGAGCAATTACAATGCTATTAACAGATCGAAACTTTAACACAACTTTCTTTGACCCAGCAGGGGGAGGAGATCCTGTACTTTACCAGCACCTTTTCTGATTCTTCGGCCACCCCGAGGTCTA
>B1-1-COI_ASV1403_258
GGAACTGGTTGAACAGTATATCCTCCATTAGCAAGTATTGCATTCCACTCAGGAGGAGCAGTTGATTGTGCAATTTTCGCTCTTCACGTTGCAGGAGCTTCTTCAATTCTTGGAGCAGTAAACTTCATTACAACTGTAATGAACATGCGAGCTCCAGGAATTAGTCTTCACCGAATGCCTCTATTCGTATGAAGTATCTTTGTAACTGTTGTACTTCTTTTATTAGCTGTACCTGTACTTGCAGGAGCAATTACAATGCTATTAACAGATCGAAACTTTAACACAACTTTCTTTGACCCAGCAGGGGGAGGAGATCCTGTACTTTACCAGCACCTTTTCTGATTCTTCGGCCACCCCGAGGTCTA
>B1-1-COI_ASV1433_252
GGTACTGGATGAACTGTTTACCCTCCATTAGCAAGCATTGCATTTCACTCAGGAGGAGCAGTTGATTGTGCAATTTTCGCTCTTCACGTTGCAGGAGCTTCTTCAATTCTTGGAGCGGTAAACTTTATTACAACTGTAATGAACATGCGAGCTCCAGGAATTAGCCTTCACCGAATGCCTCTATTCGTATGAAGTGTTTTTGTAACTGTTGTACTTCTTTTATTAGCTGTACCTGTACTTGCAGGGGCAATTACAATGCTATTAACAGATCGAAACTTTAACACAACTTTCTTTGACCCAGCAGGGGGAGGAGATCCTGTACTTTACCAGCACCTTTTCTGATTCTTCGGCCACCCCGAGGTCTA
>B1-1-COI_ASV1458_247
GGTACTGGTTGAACAGTTTATCCTCCATTAGCAAGTATTGCATTTCACTCAGGAGGAGCGGTTGATTGTGCAATTTTCGCTCTTCACGTTGCAGGAGCTTCTTCAATTCTTGGAGCAGTAAACTTTATTACAACTGTAATGAACATGCGAGCTCCAGGAATTAGTCTTCACCGAATGCCTCTATTCGTATGAAGTATTTTTGTAACTGTTGTACTTCTTTTATTAGCTGTACCTGTACTTGCAGGAGCAATTACAATGCTATTAACAGATCGAAACTTTAACACAACTTTCTTTGACCCAGCAGGGGGAGGAGATCCTGTACTTTACCAGCACCTTTTCTGATTTTTCGGACACCCCGAGGTCTA
>B1-1-COI_ASV1467_246
GGAACAGGTTGAACTGTTTACCCTCCATTAGCAAGCATTGCATTTCACTCAGGAGGAGCAGTTGATTGTGCAATTTTCGCTCTTCACGTTGCAGGAGCTTCTTCAATTCTTGGAGCGGTAAACTTTATTACAACTGTAATGAACATGCGAGCTCCAGGAATTAGCCTTCACCGAATGCCTCTATTCGTATGAAGTGTTTTTGTAACTGTTGTACTTCTTTTATTAGCTGTACCTGTACTTGCAGGGGCAATTACAATGCTATTAACAGATCGAAACTTTAACACAACTTTCTTTGACCCAGCAGGGGGAGGAGATCCTGTACTTTACCAGCACCTTTTCTGATTCTTCGGCCACCCCGAGGTCTA
>B1-1-COI_ASV1473_245
GGAACAGGTTGAACAGTATATCCTCCATTAGCAAGTATTGCATTTCACTCAGGAGGAGCGGTTGATTGTGCAATTTTCGCTCTTCACGTTGCAGGAGCTTCTTCAATTCTTGGAGCAGTAAACTTTATTACAACTGTAATGAACATGCGAGCTCCGGGAATTAGTCTTCACCGAATGCCTCTATTCGTATGAAGTATTTTTGTAACTGTTGTACTTCTTTTATTAGCTGTACCTGTACTTGCAGGAGCAATTACAATGCTATTAACAGATCGAAACTTTAACACAACTTTCTTTGACCCAGCAGGGGGAGGAGATCCTGTACTTTACCAGCACCTTTTCTGATTCTTCGGCCACCCCGAGGTCTA
>B1-1-COI_ASV1490_242
GGTACTGGATGAACAGTTTATCCTCCATTAGCAAGTATTGCATTTCACTCAGGAGGAGCGGTTGATTGTGCAATTTTCGCTCTTCACGTTGCAGGAGCTTCTTCAATTCTTGGAGCAGTAAACTTTATTACAACTGTAATGAACATGCGAGCTCCAGGAATTAGTCTTCACCGAATGCCTCTATTCGTATGAAGTATTTTTGTAACTGTTGTACTTCTTTTATTAGCTGTACCTGTACTTGCAGGAGCAATTACAATGCTATTAACAGATCGAAACTTTAACACAACTTTCTTTGACCCAGCAGGGGGAGGAGATCCTGTACTTTACCAGCACCTTTTCTGATTTTTCGGCCACCCCGAGGTCTA
>B1-1-COI_ASV1596_226
GGTACAGGTTGAACAGTTTATCCTCCATTAGCAAGTATTGCATTTCACTCAGGAGGAGCGGTTGATTGTGCAATTTTCGCTCTTCACGTTGCAGGAGCTTCTTCAATTCTTGGAGCAGTAAACTTTATTACAACTGTAATGAACATGCGAGCTCCAGGAATTAGTCTTCACCGAATGCCTCTATTCGTATGAAGTATTTTTGTAACTGTTGTACTTCTTTTATTAGCTGTACCTGTACTTGCAGGAGCAATTACAATGCTATTAACAGATCGAAACTTTAACACAACTTTCTTTGACCCAGCAGGGGGAGGAGATCCTGTACTTTACCAGCACCTTTTCTGATTTTTCGGCCACCCCGAGGTCTA
>B1-1-COI_ASV1652_218
GGTACTGGTTGAACTGTTTACCCACCTCTTGCTAGCATTCAGTTCCACTCTGGTGGTGCTGTAGATTGTGCAATTTTTGCTCTTCACGTAGCAGGAGCTTCTTCTATTCTTGGAGCTATTAACTTCATTACTACTGTAATGAACATGCGAGCTCCAGGTATTAGCCTTCACCGAATGCCTCTATTTGTATGAAGTATCCTTGTAACTGTAGTTTTACTTCTTTTAGCGGTACCTGTTCTTGCTGGTGCAATTACTATGCTACTAACTGACCGAAACTTTAACACTACTTTCTTTGACCCTGCTGGGGGAGGAGATCCAGTGTTATACCAACACTTATTCTGATTCTTCGGCCACCCCGAGGTCTA
>B1-1-COI_ASV1723_208
GGTACTGGTTGAACAGTTTATCCTCCACTAGCAAGTATTGCATTCCACTCAGGAGGAGCAGTTGATTGTGCAATTTTCGCTCTTCACGTTGCGGGAGCTTCTTCAATTCTTGGAGCAGTAAACTTCATTACAACTGTAATGAACATGCGAGCTCCAGGAATTAGTCTTCACCGAATGCCTCTATTCGTATGAAGTATCTTTGTAACTGTTGTACTTCTTTTATTAGCTGTACCTGTACTTGCAGGAGCAATTACAATGCTATTAACAGATCGAAACTTTAACACAACTTTCTTTGACCCAGCAGGGGGAGGAGATCCTGTACTTTACCAGCACCTTTTCTGATTCTTCGGCCACCCCGAAGTCTA
>B1-1-COI_ASV1728_208
GGTACTGGATGAACTGTTTACCCTCCATTAGCAAGCATTGCATTTCACTCAGGAGGAGCAGTTGATTGTGCAATTTTCGCTCTTCACGTTGCAGGAGCTTCTTCAATTCTTGGAGCGGTAAACTTTATTACAACTGTAATGAACATGCGAGCTCCAGGAATTAGCCTTCACCGAATGCCTCTATTCGTATGAAGTGTTTTTGTAACTGTTGTACTTCTTTTATTAGCTGTACCTGTACTTGCAGGGGCAATTACAATGCTATTAACAGATCGAAACTTTAACACAACTTTCTTTGACCCAGCAGGGGGAGGAGATCCTGTACTTTACCAGCACCTTTTCTGATTCTTCGGCCACCCCGAAGTCTA
>B1-1-COI_ASV1731_207
GGAACAGGTTGAACTGTTTATCCTCCATTAGCAAGTATTGCATTTCACTCAGGAGGAGCGGTTGATTGTGCAATTTTCGCTCTTCACGTTGCAGGAGCTTCTTCAATTCTTGGAGCAGTAAACTTTATTACAACTGTAATGAACATGCGAGCTCCAGGAATTAGTCTTCACCGAATGCCTCTATTCGTATGAAGTATTTTTGTAACTGTTGTACTTCTTTTATTAGCTGTACCTGTACTTGCAGGAGCAATTACAATGCTATTAACAGATCGAAACTTTAACACAACTTTCTTTGACCCAGCAGGGGGAGGAGATCCTGTACTTTACCAGCACCTTTTCTGATTTTTCGGCCACCCCGAGGTCTA
>B1-1-COI_ASV1738_206
GGAACTGGATGAACTGTTTACCCTCCATTAGCAAGTATTGCATTTCACTCAGGAGGAGCGGTTGATTGTGCAATTTTCGCTCTTCACGTTGCAGGAGCTTCTTCAATTCTTGGAGCAGTAAACTTTATTACAACTGTAATGAACATGCGAGCTCCAGGAATTAGTCTTCACCGAATGCCTCTATTCGTATGAAGTATTTTTGTAACTGTTGTACTTCTTTTATTAGCTGTACCTGTACTTGCAGGAGCAATTACAATGCTATTAACAGATCGAAACTTTAACACAACTTTCTTTGACCCAGCAGGGGGAGGAGATCCTGTACTTTACCAGCACCTTTTCTGATTTTTCGGCCACCCCGAGGTCTA
>B1-1-COI_ASV1740_206
GGAACAGGTTGAACAGTATATCCTCCATTAGCAAGTATTGCATTTCACTCAGGAGGAGCGGTTGATTGTGCAATTTTCGCTCTTCACGTTGCAGGAGCTTCTTCAATTCTTGGAGCAGTAAACTTTATTACAACTGTAATGAACATGCGAGCTCCGGGAATTAGTCTTCACCGAATGCCTCTATTCGTATGAAGTATTTTTGTAACTGTTGTACTTCTTTTATTAGCTGTACCTGTACTTGCAGGAGCAATTACAATGCTATTAACAGATCGAAACTTTAACACAACTTTCTTTGACCCAGCAGGGGGAGGAGATCCTGTACTTTACCAGCACCTTTTCTGATTCTTCGGCCACCCCGAAGTCTA
>B1-1-COI_ASV1781_201
GGAACAGGTTGAACTGTTTACCCTCCATTAGCAAGCATTGCATTTCACTCAGGAGGAGCAGTTGATTGTGCAATTTTCGCTCTTCACGTTGCAGGAGCTTCTTCAATTCTTGGAGCGGTAAACTTTATTACAACTGTAATGAACATGCGAGCTCCAGGAATTAGCCTTCACCGAATGCCTCTATTCGTATGAAGTGTTTTTGTAACTGTTGTACTTCTTTTATTAGCTGTACCTGTACTTGCAGGGGCAATTACAATGCTATTAACAGATCGAAACTTTAACACAACTTTCTTTGACCCAGCAGGGGGAGGAGATCCTGTACTTTACCAGCACCTTTTCTGATTCTTCGGCCACCCCGAAGTCTA
>B1-1-COI_ASV1909_183
GGTACTGGATGAACTGTATATCCTCCATTAGCAAGTATTGCATTTCACTCAGGAGGAGCGGTTGATTGTGCAATTTTCGCTCTTCACGTTGCAGGAGCTTCTTCAATTCTTGGAGCAGTAAACTTTATTACAACTGTAATGAACATGCGAGCTCCAGGAATTAGTCTTCACCGAATGCCTCTATTCGTATGAAGTATTTTTGTAACTGTTGTACTTCTTTTATTAGCTGTACCTGTACTTGCAGGAGCAATTACAATGCTATTAACAGATCGAAACTTTAACACAACTTTCTTTGACCCAGCAGGGGGAGGAGATCCTGTACTTTACCAGCACCTTTTCTGATTTTTCGGACACCCCGAGGTCTA
>B1-1-COI_ASV1911_183
GGTACTGGATGAACTGTTTACCCTCCATTAGCAAGTATTGCATTTCACTCAGGAGGAGCGGTTGATTGTGCAATTTTCGCTCTTCACGTTGCAGGAGCTTCTTCAATTCTTGGAGCAGTAAACTTTATTACAACTGTAATGAACATGCGAGCTCCAGGAATTAGTCTTCACCGAATGCCTCTATTCGTATGAAGTATTTTTGTAACTGTTGTACTTCTTTTATTAGCTGTACCTGTACTTGCAGGAGCAATTACAATGCTATTAACAGATCGAAACTTTAACACAACTTTCTTTGACCCAGCAGGGGGAGGAGATCCTGTACTTTACCAGCACCTTTTCTGATTTTTCGGCCACCCCGAAGTCTA
>B1-1-COI_ASV1957_177
GGAACAGGATGAACTGTATATCCTCCATTAGCAAGTATTGCATTTCACTCAGGAGGAGCGGTTGATTGTGCAATTTTCGCTCTTCACGTTGCAGGAGCTTCTTCAATTCTTGGAGCAGTAAACTTTATTACAACTGTAATGAACATGCGAGCTCCGGGAATTAGTCTTCACCGAATGCCTCTATTCGTATGAAGTATTTTTGTAACTGTTGTACTTCTTTTATTAGCTGTACCTGTACTTGCAGGAGCAATTACAATGCTATTAACAGATCGAAACTTTAACACAACTTTCTTTGACCCAGCAGGGGGAGGAGATCCTGTACTTTACCAGCACCTTTTCTGATTCTTCGGCCACCCCGAGGTCTA
>B1-1-COI_ASV1988_174
GGTACTGGTTGAACTGTTTATCCTCCACTAGCAAGTATTGCATTCCACTCAGGAGGAGCAGTTGATTGTGCAATTTTCGCTCTTCACGTTGCGGGAGCTTCTTCAATTCTTGGAGCAGTAAACTTCATTACAACTGTAATGAACATGCGAGCTCCAGGAATTAGTCTTCACCGAATGCCTCTATTCGTATGAAGTATCTTTGTAACTGTTGTACTTCTTTTATTAGCTGTACCTGTACTTGCAGGAGCAATTACAATGCTATTAACAGATCGAAACTTTAACACAACTTTCTTTGACCCAGCAGGGGGAGGAGATCCTGTACTTTACCAGCACCTTTTCTGATTCTTCGGCCACCCCGAGGTCTA
>B1-1-COI_ASV2078_165
GGTACTGGATGAACTGTTTACCCTCCACTAGCAAGTATTGCATTCCACTCAGGAGGAGCAGTTGATTGTGCAATTTTCGCTCTTCACGTTGCGGGAGCTTCTTCAATTCTTGGAGCAGTAAACTTCATTACAACTGTAATGAACATGCGAGCTCCAGGAATTAGTCTTCACCGAATGCCTCTATTCGTATGAAGTATCTTTGTAACTGTTGTACTTCTTTTATTAGCTGTACCTGTACTTGCAGGAGCAATTACAATGCTATTAACAGATCGAAACTTTAACACAACTTTCTTTGACCCAGCAGGGGGAGGAGATCCTGTACTTTACCAGCACCTTTTCTGATTCTTCGGCCACCCCGAGGTCTA
>B1-1-COI_ASV2099_163
GGTACAGGATGAACAGTATATCCTCCATTAGCAAGTATTGCATTTCACTCAGGAGGAGCGGTTGATTGTGCAATTTTCGCTCTTCACGTTGCAGGAGCTTCTTCAATTCTTGGAGCAGTAAACTTTATTACAACTGTAATGAACATGCGAGCTCCAGGAATTAGTCTTCACCGAATGCCTCTATTCGTATGAAGTATTTTTGTAACTGTTGTACTTCTTTTATTAGCTGTACCTGTACTTGCAGGAGCAATTACAATGCTATTAACAGATCGAAACTTTAACACAACTTTCTTTGACCCAGCAGGGGGAGGAGATCCTGTACTTTACCAGCACCTTTTCTGATTTTTCGGCCACCCCGAAGTCTA
>B1-1-COI_ASV2145_158
GGAACTGGATGAACTGTTTACCCTCCATTAGCAAGTATTGCATTTCACTCAGGAGGAGCGGTTGATTGTGCAATTTTCGCTCTTCACGTTGCAGGAGCTTCTTCAATTCTTGGAGCAGTAAACTTTATTACAACTGTAATGAACATGCGAGCTCCAGGAATTAGTCTTCACCGAATGCCTCTATTCGTATGAAGTATTTTTGTAACTGTTGTACTTCTTTTATTAGCTGTACCTGTACTTGCAGGAGCAATTACAATGCTATTAACAGATCGAAACTTTAACACAACTTTCTTTGACCCAGCAGGGGGAGGAGATCCTGTACTTTACCAGCACCTTTTCTGATTTTTCGGCCACCCCGAAGTCTA
>B1-1-COI_ASV2160_157
GGAACAGGTTGAACTGTTTACCCTCCATTAGCAAGTATTGCATTTCACTCAGGAGGAGCGGTTGATTGTGCAATTTTCGCTCTTCACGTTGCAGGAGCTTCTTCAATTCTTGGAGCAGTAAACTTTATTACAACTGTAATGAACATGCGAGCTCCAGGAATTAGTCTTCACCGAATGCCTCTATTCGTATGAAGTATTTTTGTAACTGTTGTACTTCTTTTATTAGCTGTACCTGTACTTGCAGGAGCAATTACAATGCTATTAACAGATCGAAACTTTAACACAACTTTCTTTGACCCAGCAGGGGGAGGAGATCCTGTACTTTACCAGCACCTTTTCTGATTTTTCGGCCACCCCGAGGTCTA
>B1-1-COI_ASV2161_157
GGTACAGGTTGAACAGTATATCCTCCATTAGCAAGTATTGCATTTCACTCAGGAGGAGCGGTTGATTGTGCAATTTTCGCTCTTCACGTTGCAGGAGCTTCTTCAATTCTTGGAGCAGTAAACTTTATTACAACTGTAATGAACATGCGAGCTCCAGGAATTAGTCTTCACCGAATGCCTCTATTCGTATGAAGTATTTTTGTAACTGTTGTACTTCTTTTATTAGCTGTACCTGTACTTGCAGGAGCAATTACAATGCTATTAACAGATCGAAACTTTAACACAACTTTCTTTGACCCAGCAGGGGGAGGAGATCCTGTACTTTACCAGCACCTTTTCTGATTTTTCGGCCACCCCGAAGTCTA
>B1-1-COI_ASV2271_148
GGTACAGGTTGAACAGTTTATCCTCCATTAGCAAGTATTGCATTTCACTCAGGAGGAGCGGTTGATTGTGCAATTTTCGCTCTTCACGTTGCAGGAGCTTCTTCAATTCTTGGAGCAGTAAACTTTATTACAACTGTAATGAACATGCGAGCTCCAGGAATTAGTCTTCACCGAATGCCTCTATTCGTATGAAGTATTTTTGTAACTGTTGTACTTCTTTTATTAGCTGTACCTGTACTTGCAGGAGCAATTACAATGCTATTAACAGATCGAAACTTTAACACAACTTTCTTTGACCCAGCAGGGGGAGGAGATCCTGTACTTTACCAGCACCTTTTCTGATTTTTCGGCCACCCCGAAGTCTA
>B1-1-COI_ASV2355_141
GGAACAGGTTGAACTGTATACCCTCCACTAGCAAGTATTGCATTCCACTCAGGAGGAGCAGTTGATTGTGCAATTTTCGCTCTTCACGTTGCGGGAGCTTCTTCAATTCTTGGAGCAGTAAACTTCATTACAACTGTAATGAACATGCGAGCTCCAGGAATTAGTCTTCACCGAATGCCTCTATTCGTATGAAGTATCTTTGTAACTGTTGTACTTCTTTTATTAGCTGTACCTGTACTTGCAGGAGCAATTACAATGCTATTAACAGATCGAAACTTTAACACAACTTTCTTTGACCCAGCAGGGGGAGGAGATCCTGTACTTTACCAGCACCTTTTCTGATTCTTCGGCCACCCCGAGGTCTA
>B1-1-COI_ASV2397_138
GGAACTGGATGAACTGTTTATCCTCCATTAGCAAGTATTGCATTTCACTCAGGAGGAGCGGTTGATTGTGCAATTTTCGCTCTTCACGTTGCAGGAGCTTCTTCAATTCTTGGAGCAGTAAACTTTATTACAACTGTAATGAACATGCGAGCTCCAGGAATTAGTCTTCACCGAATGCCTCTATTCGTATGAAGTATTTTTGTAACTGTTGTACTTCTTTTATTAGCTGTACCTGTACTTGCAGGAGCAATTACAATGCTATTAACAGATCGAAACTTTAACACAACTTTCTTTGACCCAGCAGGGGGAGGAGATCCTGTACTTTACCAGCACCTTTTCTGATTTTTCGGCCACCCCGAAGTCTA
>B1-1-COI_ASV2514_131
GGTACTGGATGAACTGTTTACCCTCCACTAGCAAGTATTGCATTCCACTCAGGAGGAGCAGTTGATTGTGCAATTTTCGCTCTTCACGTTGCGGGAGCTTCTTCAATTCTTGGAGCAGTAAACTTCATTACAACTGTAATGAACATGCGAGCTCCAGGAATTAGTCTTCACCGAATGCCTCTATTCGTATGAAGTATCTTTGTAACTGTTGTACTTCTTTTATTAGCTGTACCTGTACTTGCAGGAGCAATTACAATGCTATTAACAGATCGAAACTTTAACACAACTTTCTTTGACCCAGCAGGGGGAGGAGATCCTGTACTTTACCAGCACCTTTTCTGATTCTTCGGCCACCCCGAAGTCTA
>B1-1-COI_ASV2761_118
GGTACTGGATGAACTGTTTATCCTCCATTAGCAAGTATTGCATTTCACTCAGGAGGAGCGGTTGATTGTGCAATTTTCGCTCTTCACGTTGCAGGAGCTTCTTCAATTCTTGGAGCAGTAAACTTTATTACAACTGTAATGAACATGCGAGCTCCAGGAATTAGTCTTCACCGAATGCCTCTATTCGTATGAAGTATTTTTGTAACTGTTGTACTTCTTTTATTAGCTGTACCTGTACTTGCAGGAGCAATTACAATGCTATTAACAGATCGAAACTTTAACACAACTTTCTTTGACCCAGCAGGGGGAGGAGATCCTGTACTTTACCAGCACCTTTTCTGATTTTTCGGACACCCCGAAGTCTA
>B1-1-COI_ASV2834_114
GGAACAGGTTGAACTGTATACCCTCCACTAGCAAGTATTGCATTCCACTCAGGAGGAGCAGTTGATTGTGCAATTTTCGCTCTTCACGTTGCGGGAGCTTCTTCAATTCTTGGAGCAGTAAACTTCATTACAACTGTAATGAACATGCGAGCTCCAGGAATTAGTCTTCACCGAATGCCTCTATTCGTATGAAGTATCTTTGTAACTGTTGTACTTCTTTTATTAGCTGTACCTGTACTTGCAGGAGCAATTACAATGCTATTAACAGATCGAAACTTTAACACAACTTTCTTTGACCCAGCAGGGGGAGGAGATCCTGTACTTTACCAGCACCTTTTCTGATTCTTCGGCCACCCCGAAGTCTA
>B1-1-COI_ASV2940_111
GGAACTGGTTGAACAGTTTATCCTCCATTAGCAAGTATTGCATTTCACTCAGGAGGAGCGGTTGATTGTGCAATTTTCGCTCTTCACGTTGCAGGAGCTTCTTCAATTCTTGGAGCAGTAAACTTTATTACAACTGTAATGAACATGCGAGCTCCAGGAATTAGTCTTCACCGAATGCCTCTATTCGTATGAAGTATTTTTGTAACTGTTGTACTTCTTTTATTAGCTGTACCTGTACTTGCAGGAGCAATTACAATGCTATTAACAGATCGAAACTTTAACACAACTTTCTTTGACCCAGCAGGGGGAGGAGATCCTGTACTTTACCAGCACCTTTTCTGATTTTTCGGCCACCCCGAAGTCTA
>B1-1-COI_ASV3005_109
GGAACAGGTTGAACTGTTTACCCTCCATTAGCAAGTATTGCATTTCACTCAGGAGGAGCGGTTGATTGTGCAATTTTCGCTCTTCACGTTGCAGGAGCTTCTTCAATTCTTGGAGCAGTAAACTTTATTACAACTGTAATGAACATGCGAGCTCCAGGAATTAGTCTTCACCGAATGCCTCTATTCGTATGAAGTATTTTTGTAACTGTTGTACTTCTTTTATTAGCTGTACCTGTACTTGCAGGAGCAATTACAATGCTATTAACAGATCGAAACTTTAACACAACTTTCTTTGACCCAGCAGGGGGAGGAGATCCTGTACTTTACCAGCACCTTTTCTGATTTTTCGGCCACCCCGAAGTCTA
>B1-1-COI_ASV3113_105
GGAACTGGTTGAACAGTATACCCTCCATTAGCAAGTATTGCATTTCACTCAGGAGGAGCGGTTGATTGTGCAATTTTCGCTCTTCACGTTGCAGGAGCTTCTTCAATTCTTGGAGCAGTAAACTTTATTACAACTGTAATGAACATGCGAGCTCCAGGAATTAGTCTTCACCGAATGCCTCTATTCGTATGAAGTATTTTTGTAACTGTTGTACTTCTTTTATTAGCTGTACCTGTACTTGCAGGAGCAATTACAATGCTATTAACAGATCGAAACTTTAACACAACTTTCTTTGACCCAGCAGGGGGAGGAGATCCTGTACTTTACCAGCACCTTTTCTGATTTTTCGGCCACCCCGAGGTCTA
>B1-1-COI_ASV8590_43
GGTACTGGTTGAACTGTTTATCCTCCATTAGCAAGTATTGCATTTCACTCAGGAGGAGCGGTTGATTGTGCAATTTTCGCTCTTCACGTTGCAGGAGCTTCTTCAATTCTTGGAGCAGTAAACTTTATTACAACTGTAATGAACATGCGAGCTCCAGGAATTAGTCTTCACCGAATGCCTCTATTCGTATGAAGTATTTTTGTAACTGTTGTACTTCTTTTATTAGCTGTACCTGTACTTGCAGGGGCAATTACAATGCTATTAACAGATCGAAACTTTAACACAACTTTCTTTGACCCAGCAGGGGGAGGAGATCCTGTACTTTACCAGCACCTTTTCTGATTCTTCGGACACCCCGAGGTCTA
>B1-1-COI_ASV10982_30
GGAACAGGATGAACTGTATATCCTCCATTAGCAAGTATTGCATTTCACTCAGGAGGAGCGGTTGATTGTGCAATTTTCGCTCTTCACGTTGCAGGAGCTTCTTCAATTCTTGGAGCAGTAAACTTTATTACAACTGTAATGAACATGCGAGCTCCAGGAATTAGTCTTCACCGAATGCCTCTATTCGTATGAAGTATTTTTGTAACTGTTGTACTTCTTTTATTAGCTGTACCTGTACTTGCAGGGGCAATTACAATGCTATTAACAGATCGAAACTTTAACACAACTTTCTTTGACCCAGCAGGGGGAGGAGATCCTGTACTTTACCAGCACCTTTTCTGATTCTTCGGACACCCCGAGGTCTA
>B1-1-COI_ASV11156_29
GGTACTGGTTGAACTGTTTATCCTCCATTAGCAAGTATTGCATTTCACTCAGGAGGAGCGGTTGATTGTGCAATTTTCGCTCTTCACGTTGCAGGAGCTTCTTCAATTCTTGGAGCAGTAAACTTTATTACAACTGTAATGAACATGCGAGCTCCAGGAATTAGTCTTCACCGAATGCCTCTATTCGTATGAAGTATTTTTGTAACTGTTGTACTTCTTTTATTAGCTGTACCTGTACTTGCAGGGGCAATTACAATGCTATTAACAGATCGAAACTTTAACACAACTTTCTTTGACCCAGCAGGGGGAGGAGATCCTGTACTTTACCAGCACCTTTTCTGATTCTTCGGCCACCCCGAGGTCTA
>B1-1-COI_ASV11160_29
GGTACAGGATGAACAGTTTACCCTCCATTAGCAAGTATTGCATTTCACTCAGGAGGAGCGGTTGATTGTGCAATTTTCGCTCTTCACGTTGCAGGAGCTTCTTCAATTCTTGGAGCAGTAAACTTTATTACAACTGTAATGAACATGCGAGCTCCAGGAATTAGTCTTCACCGAATGCCTCTATTCGTATGAAGTATTTTTGTAACTGTTGTACTTCTTTTATTAGCTGTACCTGTACTTGCAGGAGCAATTACAATGCTATTAACAGATCGAAACTTTAACACAACTTTCTTTGACCCAGCAGGGGGAGGAGATCCTGTACTTTACCAGCACCTTTTCTGATTTTTCGGACACCCCGAGGTCTA
>B1-1-COI_ASV11161_29
GGTACTGGTTGAACTGTTTATCCTCCATTAGCAAGTATTGCATTTCACTCAGGAGGAGCGGTTGATTGTGCAATTTTCGCTCTTCACGTTGCAGGAGCTTCTTCAATTCTTGGAGCAGTAAACTTTATTACAACTGTAATGAACATGCGAGCTCCAGGAATTAGTCTTCACCGAATGCCTCTATTCGTATGAAGTATTTTTGTAACTGTTGTACTTCTTTTATTAGCTGTACCTGTACTTGCAGGGGCAATTACAATGCTATTAACAGATCGAAACTTTAACACAACTTTCTTTGACCCAGCAGGGGGAGGAGATCCTGTACTTTACCAGCACCTTTTCTGATTCTTCGGACACCCCGAAGTCTA
>B1-1-COI_ASV14339_14
GGAACTGGATGAACAGTTTACCCTCCATTAGCAAGCATTGCATTTCACTCAGGAGGAGCAGTTGATTGTGCAATTTTCGCTCTTCACGTTGCAGGAGCTTCTTCAATTCTTGGAGCTGTAAACTTTATTACAACTGTAATGAACATGCGAGCTCCAGGAATTAGCCTTCACCGAATGCCTCTATTCGTATGAAGTGTTTTTGTAACTGTTGTACTTCTTTTATTAGCTGTACCTGTACTTGCAGGGGCAATTACAATGCTATTAACAGATCGAAACTTTAACACAACTTTCTTTGACCCAGCAGGGGGAGGAGATCCTGTACTTTACCAGCACCTTTTCTGATTCTTCGGACACCCCGAAGTCTA
>B1-1-COI_ASV16399_6
GGAACTGGTTGAACAGTTTACCCTCCATTAGCAAGTATTGCATTTCACTCAGGAGGAGCGGTTGATTGTGCAATTTTCGCTCTTCACGTTGCAGGAGCTTCTTCAATTCTTGGAGCAGTAAACTTTATTACAACTGTAATGAACATGCGAGCTCCAGGAATTAGTCTTCACCGAATGCCTCTATTCGTATGAAGTATTTTTGTAACTGTTGTACTTCTTTTATTAGCTGTACCTGTACTTGCAGGAGCAATTACAATGCTATTAACAGATCGAAACTTTAACACAACTTTCTTTGACCCAGCAGGGGGAGGAGATCCTGTACTTTACCAGCACCTTTTCTGATTCTTTGGACACCCTGAGGTCTA
>B1-1-COI_ASV16401_6
GGTACTGGTTGAACTGTATATCCTCCATTAGCAAGTATTGCATTTCACTCAGGAGGAGCGGTTGATTGTGCAATTTTCGCTCTTCACGTTGCAGGAGCTTCTTCAATTCTTGGAGCAGTAAACTTTATTACAACTGTAATGAACATGCGAGCTCCAGGAATTAGTCTTCACCGAATGCCTCTATTCGTATGAAGTATTTTTGTAACTGTTGTACTTCTTTTATTAGCTGTACCTGTACTTGCAGGAGCAATTACAATGCTATTAACAGATCGAAACTTTAACACAACTTTCTTTGACCCAGCAGGGGGAGGAGATCCTGTACTTTACCAGCACCTTTTCTGATTCTTTGGACACCCTGAGGTCTA
>B1-1-COI_ASV16883_4
GGAACAGGATGAACAGTATATCCTCCATTAGCAAGTATTGCATTTCACTCAGGAGGAGCGGTTGATTGTGCAATTTTCGCTCTTCACGTTGCAGGAGCTTCTTCAATTCTTGGAGCAGTAAACTTTATTACAACTGTAATGAACATGCGAGCTCCAGGAATTAGTCTTCACCGAATGCCTCTATTCGTATGAAGTATTTTTGTAACTGTTGTACTTCTTTTATTAGCTGTACCTGTACTTGCAGGAGCAATTACAATGCTATTAACAGATCGAAACTTTAACACAACTTTCTTTGACCCAGCAGGGGGAGGAGATCCTGTACTTTACCAGCACCTTTTCTGATTCTTTGGACACCCTGAGGTCTA
>B1-1-COI_ASV16884_4
GGAACTGGTTGAACAGTTTATCCTCCATTAGCAAGTATTGCATTTCACTCAGGAGGAGCGGTTGATTGTGCAATTTTCGCTCTTCACGTTGCAGGAGCTTCTTCAATTCTTGGAGCAGTAAACTTTATTACAACTGTAATGAACATGCGAGCTCCAGGAATTAGTCTTCACCGAATGCCTCTATTCGTATGAAGTATTTTTGTAACTGTTGTACTTCTTTTATTAGCTGTACCTGTACTTGCAGGAGCAATTACAATGCTATTAACAGATCGAAACTTTAACACAACTTTCTTTGACCCAGCAGGGGGAGGAGATCCTGTACTTTACCAGCACCTTTTCTGATTCTTTGGACACCCTGAGGTCTA
>B1-1-COI_ASV16888_4
GGTACAGGTTGAACAGTATATCCTCCATTAGCAAGTATTGCATTTCACTCAGGAGGAGCGGTTGATTGTGCAATTTTCGCTCTTCACGTTGCAGGAGCTTCTTCAATTCTTGGAGCAGTAAACTTTATTACAACTGTAATGAACATGCGAGCTCCAGGAATTAGTCTTCACCGAATGCCTCTATTCGTATGAAGTATTTTTGTAACTGTTGTACTTCTTTTATTAGCTGTACCTGTACTTGCAGGAGCAATTACAATGCTATTAACAGATCGAAACTTTAACACAACTTTCTTTGACCCAGCAGGGGGAGGAGATCCTGTACTTTACCAGCACCTTTTCTGATTCTTTGGACACCCTGAGGTCTA
>B1-1-COI_ASV16892_4
GGAACAGGTTGAACTGTTTACCCTCCATTAGCAAGTATTGCATTTCACTCAGGAGGAGCGGTTGATTGTGCAATTTTCGCTCTTCACGTTGCAGGAGCTTCTTCAATTCTTGGAGCAGTAAACTTTATTACAACTGTAATGAACATGCGAGCTCCAGGAATTAGTCTTCACCGAATGCCTCTATTCGTATGAAGTATTTTTGTAACTGTTGTACTTCTTTTATTAGCTGTACCTGTACTTGCAGGAGCAATTACAATGCTATTAACAGATCGAAACTTTAACACAACTTTCTTTGACCCAGCAGGGGGAGGAGATCCTGTACTTTACCAGCACCTTTTCTGATTCTTTGGACACCCTGAGGTCTA
>B1-1-COI_ASV16894_4
GGTACTGGTTGAACAGTATATCCTCCATTAGCAAGTATTGCATTTCACTCAGGAGGAGCGGTTGATTGTGCAATTTTCGCTCTTCACGTTGCAGGAGCTTCTTCAATTCTTGGAGCAGTAAACTTTATTACAACTGTAATGAACATGCGAGCTCCAGGAATTAGTCTTCACCGAATGCCTCTATTCGTATGAAGTATTTTTGTAACTGTTGTACTTCTTTTATTAGCTGTACCTGTACTTGCAGGAGCAATTACAATGCTATTAACAGATCGAAACTTTAACACAACTTTCTTTGACCCAGCAGGGGGAGGAGATCCTGTACTTTACCAGCACCTTTTCTGATTCTTTGGACACCCTGAGGTCTA
>B1-2-COI_ASV403_745
GGTACTGGTTGAACAGTTTATCCTCCATTAGCAAGCATTGCATTTCACTCAGGAGGAGCAGTTGATTGTGCAATTTTCGCTCTTCACGTTGCAGGAGCTTCTTCAATTCTTGGAGCGGTAAACTTTATTACAACTGTAATGAACATGCGAGCTCCAGGAATTAGCCTTCACCGAATGCCTCTATTCGTATGAAGTGTTTTTGTAACTGTTGTACTTCTTTTATTAGCTGTACCTGTACTTGCAGGGGCAATTACAATGCTATTAACAGATCGAAACTTTAACACAACTTTCTTTGACCCAGCAGGGGGAGGAGATCCTGTACTTTACCAGCACCTTTTCTGATTCTTCGGCCACCCCGAGGTCTA
>B1-2-COI_ASV447_678
GGTACTGGTTGAACTGTATATCCTCCATTAGCAAGCATTGCATTTCACTCAGGAGGAGCAGTTGATTGTGCAATTTTCGCTCTTCACGTTGCAGGAGCTTCTTCAATTCTTGGAGCGGTAAACTTTATTACAACTGTAATGAACATGCGAGCTCCAGGAATTAGCCTTCACCGAATGCCTCTATTCGTATGAAGTGTTTTTGTAACTGTTGTACTTCTTTTATTAGCTGTACCTGTACTTGCAGGGGCAATTACAATGCTATTAACAGATCGAAACTTTAACACAACTTTCTTTGACCCAGCAGGGGGAGGAGATCCTGTACTTTACCAGCACCTTTTCTGATTCTTCGGCCACCCCGAGGTCTA
>B1-2-COI_ASV475_656
GGTACTGGTTGAACTGTTTACCCTCCATTAGCAAGTATTGCATTTCACTCAGGAGGAGCGGTTGATTGTGCAATTTTCGCTCTTCACGTTGCAGGAGCTTCTTCAATTCTTGGAGCAGTAAACTTTATTACAACTGTAATGAACATGCGAGCTCCGGGAATTAGTCTTCACCGAATGCCTCTATTCGTATGAAGTATTTTTGTAACTGTTGTACTTCTTTTATTAGCTGTACCTGTACTTGCAGGAGCAATTACAATGCTATTAACAGATCGAAACTTTAACACAACTTTCTTTGACCCAGCAGGGGGAGGAGATCCTGTACTTTACCAGCACCTTTTCTGATTCTTCGGCCACCCCGAGGTCTA
>B1-2-COI_ASV491_639
GGTACAGGTTGAACTGTTTATCCTCCATTAGCAAGCATTGCATTTCACTCAGGAGGAGCAGTTGATTGTGCAATTTTCGCTCTTCACGTTGCAGGAGCTTCTTCAATTCTTGGAGCGGTAAACTTTATTACAACTGTAATGAACATGCGAGCTCCAGGAATTAGCCTTCACCGAATGCCTCTATTCGTATGAAGTGTTTTTGTAACTGTTGTACTTCTTTTATTAGCTGTACCTGTACTTGCAGGGGCAATTACAATGCTATTAACAGATCGAAACTTTAACACAACTTTCTTTGACCCAGCAGGGGGAGGAGATCCTGTACTTTACCAGCACCTTTTCTGATTCTTCGGCCACCCCGAGGTCTA
>B1-2-COI_ASV499_634
GGTACTGGTTGAACAGTTTATCCTCCATTAGCAAGCATTGCATTTCACTCAGGAGGAGCAGTTGATTGTGCAATTTTCGCTCTTCACGTTGCAGGAGCTTCTTCAATTCTTGGAGCGGTAAACTTTATTACAACTGTAATGAACATGCGAGCTCCAGGAATTAGCCTTCACCGAATGCCTCTATTCGTATGAAGTGTTTTTGTAACTGTTGTACTTCTTTTATTAGCTGTACCTGTACTTGCAGGGGCAATTACAATGCTATTAACAGATCGAAACTTTAACACAACTTTCTTTGACCCAGCAGGGGGAGGAGATCCTGTACTTTACCAGCACCTTTTCTGATTCTTCGGCCACCCCGAAGTCTA
>B1-2-COI_ASV535_595
GGTACTGGTTGAACTGTATATCCTCCATTAGCAAGTATTGCATTTCACTCAGGAGGAGCGGTTGATTGTGCAATTTTCGCTCTTCACGTTGCAGGAGCTTCTTCAATTCTTGGAGCAGTAAACTTTATTACAACTGTAATGAACATGCGAGCTCCGGGAATTAGTCTTCACCGAATGCCTCTATTCGTATGAAGTATTTTTGTAACTGTTGTACTTCTTTTATTAGCTGTACCTGTACTTGCAGGAGCAATTACAATGCTATTAACAGATCGAAACTTTAACACAACTTTCTTTGACCCAGCAGGGGGAGGAGATCCTGTACTTTACCAGCACCTTTTCTGATTCTTCGGCCACCCCGAGGTCTA
>B1-2-COI_ASV631_523
GGTACTGGTTGAACTGTTTACCCTCCATTAGCAAGTATTGCATTTCACTCAGGAGGAGCGGTTGATTGTGCAATTTTCGCTCTTCACGTTGCAGGAGCTTCTTCAATTCTTGGAGCAGTAAACTTTATTACAACTGTAATGAACATGCGAGCTCCGGGAATTAGTCTTCACCGAATGCCTCTATTCGTATGAAGTATTTTTGTAACTGTTGTACTTCTTTTATTAGCTGTACCTGTACTTGCAGGAGCAATTACAATGCTATTAACAGATCGAAACTTTAACACAACTTTCTTTGACCCAGCAGGGGGAGGAGATCCTGTACTTTACCAGCACCTTTTCTGATTCTTCGGCCACCCCGAAGTCTA
>B1-2-COI_ASV639_517
GGTACTGGTTGAACTGTTTACCCTCCACTAGCAAGTATTGCATTCCACTCAGGAGGAGCAGTTGATTGTGCAATTTTCGCTCTTCACGTTGCGGGAGCTTCTTCAATTCTTGGAGCAGTAAACTTCATTACAACTGTAATGAACATGCGAGCTCCAGGAATTAGTCTTCACCGAATGCCTCTATTCGTATGAAGTATCTTTGTAACTGTTGTACTTCTTTTATTAGCTGTACCTGTACTTGCAGGAGCAATTACAATGCTATTAACAGATCGAAACTTTAACACAACTTTCTTTGACCCAGCAGGGGGAGGAGATCCTGTACTTTACCAGCACCTTTTCTGATTCTTCGGCCACCCCGAGGTCTA
>B1-2-COI_ASV666_502
GGTACTGGTTGAACTGTTTATCCTCCATTAGCAAGTATTGCATTTCACTCAGGAGGAGCGGTTGATTGTGCAATTTTCGCTCTTCACGTTGCAGGAGCTTCTTCAATTCTTGGAGCAGTAAACTTTATTACAACTGTAATGAACATGCGAGCTCCAGGAATTAGTCTTCACCGAATGCCTCTATTCGTATGAAGTATTTTTGTAACTGTTGTACTTCTTTTATTAGCTGTACCTGTACTTGCAGGAGCAATTACAATGCTATTAACAGATCGAAACTTTAACACAACTTTCTTTGACCCAGCAGGGGGAGGAGATCCTGTACTTTACCAGCACCTTTTCTGATTTTTCGGCCACCCCGAGGTCTA
>B1-2-COI_ASV674_499
GGTACTGGTTGAACTGTTTATCCTCCATTAGCAAGTATTGCATTTCACTCAGGAGGAGCGGTTGATTGTGCAATTTTCGCTCTTCACGTTGCAGGAGCTTCTTCAATTCTTGGAGCAGTAAACTTTATTACAACTGTAATGAACATGCGAGCTCCGGGAATTAGTCTTCACCGAATGCCTCTATTCGTATGAAGTATTTTTGTAACTGTTGTACTTCTTTTATTAGCTGTACCTGTACTTGCAGGAGCAATTACAATGCTATTAACAGATCGAAACTTTAACACAACTTTCTTTGACCCAGCAGGGGGAGGAGATCCTGTACTTTACCAGCACCTTTTCTGATTCTTCGGCCACCCCGAAGTCTA
>B1-2-COI_ASV743_466
GGTACTGGATGAACTGTATATCCTCCATTAGCAAGTATTGCATTTCACTCAGGAGGAGCGGTTGATTGTGCAATTTTCGCTCTTCACGTTGCAGGAGCTTCTTCAATTCTTGGAGCAGTAAACTTTATTACAACTGTAATGAACATGCGAGCTCCGGGAATTAGTCTTCACCGAATGCCTCTATTCGTATGAAGTATTTTTGTAACTGTTGTACTTCTTTTATTAGCTGTACCTGTACTTGCAGGAGCAATTACAATGCTATTAACAGATCGAAACTTTAACACAACTTTCTTTGACCCAGCAGGGGGAGGAGATCCTGTACTTTACCAGCACCTTTTCTGATTCTTCGGCCACCCCGAGGTCTA
>B1-2-COI_ASV748_464
GGTACTGGTTGAACAGTTTATCCTCCATTAGCAAGTATTGCATTTCACTCAGGAGGAGCGGTTGATTGTGCAATTTTCGCTCTTCACGTTGCAGGAGCTTCTTCAATTCTTGGAGCAGTAAACTTTATTACAACTGTAATGAACATGCGAGCTCCAGGAATTAGTCTTCACCGAATGCCTCTATTCGTATGAAGTATTTTTGTAACTGTTGTACTTCTTTTATTAGCTGTACCTGTACTTGCAGGAGCAATTACAATGCTATTAACAGATCGAAACTTTAACACAACTTTCTTTGACCCAGCAGGGGGAGGAGATCCTGTACTTTACCAGCACCTTTTCTGATTTTTCGGCCACCCCGAGGTCTA
>B1-2-COI_ASV758_458
GGTACAGGTTGAACTGTTTATCCTCCATTAGCAAGTATTGCATTTCACTCAGGAGGAGCGGTTGATTGTGCAATTTTCGCTCTTCACGTTGCAGGAGCTTCTTCAATTCTTGGAGCAGTAAACTTTATTACAACTGTAATGAACATGCGAGCTCCAGGAATTAGTCTTCACCGAATGCCTCTATTCGTATGAAGTATTTTTGTAACTGTTGTACTTCTTTTATTAGCTGTACCTGTACTTGCAGGAGCAATTACAATGCTATTAACAGATCGAAACTTTAACACAACTTTCTTTGACCCAGCAGGGGGAGGAGATCCTGTACTTTACCAGCACCTTTTCTGATTTTTCGGCCACCCCGAGGTCTA
>B1-2-COI_ASV810_435
GGTACAGGTTGAACAGTTTATCCTCCATTAGCAAGTATTGCATTTCACTCAGGAGGAGCGGTTGATTGTGCAATTTTCGCTCTTCACGTTGCAGGAGCTTCTTCAATTCTTGGAGCAGTAAACTTTATTACAACTGTAATGAACATGCGAGCTCCGGGAATTAGTCTTCACCGAATGCCTCTATTCGTATGAAGTATTTTTGTAACTGTTGTACTTCTTTTATTAGCTGTACCTGTACTTGCAGGAGCAATTACAATGCTATTAACAGATCGAAACTTTAACACAACTTTCTTTGACCCAGCAGGGGGAGGAGATCCTGTACTTTACCAGCACCTTTTCTGATTCTTCGGCCACCCCGAGGTCTA
>B1-2-COI_ASV824_429
GGTACTGGATGAACTGTTTATCCTCCATTAGCAAGTATTGCATTTCACTCAGGAGGAGCGGTTGATTGTGCAATTTTCGCTCTTCACGTTGCAGGAGCTTCTTCAATTCTTGGAGCAGTAAACTTTATTACAACTGTAATGAACATGCGAGCTCCAGGAATTAGTCTTCACCGAATGCCTCTATTCGTATGAAGTATTTTTGTAACTGTTGTACTTCTTTTATTAGCTGTACCTGTACTTGCAGGAGCAATTACAATGCTATTAACAGATCGAAACTTTAACACAACTTTCTTTGACCCAGCAGGGGGAGGAGATCCTGTACTTTACCAGCACCTTTTCTGATTTTTCGGCCACCCCGAGGTCTA
>B1-2-COI_ASV830_427
GGTACTGGATGAACAGTTTATCCTCCATTAGCAAGTATTGCATTTCACTCAGGAGGAGCGGTTGATTGTGCAATTTTCGCTCTTCACGTTGCAGGAGCTTCTTCAATTCTTGGAGCAGTAAACTTTATTACAACTGTAATGAACATGCGAGCTCCGGGAATTAGTCTTCACCGAATGCCTCTATTCGTATGAAGTATTTTTGTAACTGTTGTACTTCTTTTATTAGCTGTACCTGTACTTGCAGGAGCAATTACAATGCTATTAACAGATCGAAACTTTAACACAACTTTCTTTGACCCAGCAGGGGGAGGAGATCCTGTACTTTACCAGCACCTTTTCTGATTCTTCGGCCACCCCGAGGTCTA
>B1-2-COI_ASV854_415
GGTACTGGATGAACTGTATATCCTCCATTAGCAAGTATTGCATTTCACTCAGGAGGAGCGGTTGATTGTGCAATTTTCGCTCTTCACGTTGCAGGAGCTTCTTCAATTCTTGGAGCAGTAAACTTTATTACAACTGTAATGAACATGCGAGCTCCAGGAATTAGTCTTCACCGAATGCCTCTATTCGTATGAAGTATTTTTGTAACTGTTGTACTTCTTTTATTAGCTGTACCTGTACTTGCAGGAGCAATTACAATGCTATTAACAGATCGAAACTTTAACACAACTTTCTTTGACCCAGCAGGGGGAGGAGATCCTGTACTTTACCAGCACCTTTTCTGATTTTTCGGCCACCCCGAGGTCTA
>B1-2-COI_ASV857_413
GGAACTGGTTGAACAGTATATCCTCCACTAGCAAGTATTGCATTCCACTCAGGAGGAGCAGTTGATTGTGCAATTTTCGCTCTTCACGTTGCGGGAGCTTCTTCAATTCTTGGAGCAGTAAACTTCATTACAACTGTAATGAACATGCGAGCTCCAGGAATTAGTCTTCACCGAATGCCTCTATTCGTATGAAGTATCTTTGTAACTGTTGTACTTCTTTTATTAGCTGTACCTGTACTTGCAGGAGCAATTACAATGCTATTAACAGATCGAAACTTTAACACAACTTTCTTTGACCCAGCAGGGGGAGGAGATCCTGTACTTTACCAGCACCTTTTCTGATTCTTCGGCCACCCCGAGGTCTA
>B1-2-COI_ASV885_403
GGTACTGGTTGAACTGTTTACCCTCCACTAGCAAGTATTGCATTCCACTCAGGAGGAGCAGTTGATTGTGCAATTTTCGCTCTTCACGTTGCGGGAGCTTCTTCAATTCTTGGAGCAGTAAACTTCATTACAACTGTAATGAACATGCGAGCTCCAGGAATTAGTCTTCACCGAATGCCTCTATTCGTATGAAGTATCTTTGTAACTGTTGTACTTCTTTTATTAGCTGTACCTGTACTTGCAGGAGCAATTACAATGCTATTAACAGATCGAAACTTTAACACAACTTTCTTTGACCCAGCAGGGGGAGGAGATCCTGTACTTTACCAGCACCTTTTCTGATTCTTCGGCCACCCCGAAGTCTA
>B1-2-COI_ASV1013_359
GGTACTGGTTGAACTGTTTATCCTCCATTAGCAAGTATTGCATTTCACTCAGGAGGAGCGGTTGATTGTGCAATTTTCGCTCTTCACGTTGCAGGAGCTTCTTCAATTCTTGGAGCAGTAAACTTTATTACAACTGTAATGAACATGCGAGCTCCAGGAATTAGTCTTCACCGAATGCCTCTATTCGTATGAAGTATTTTTGTAACTGTTGTACTTCTTTTATTAGCTGTACCTGTACTTGCAGGAGCAATTACAATGCTATTAACAGATCGAAACTTTAACACAACTTTCTTTGACCCAGCAGGGGGAGGAGATCCTGTACTTTACCAGCACCTTTTCTGATTTTTCGGCCACCCCGAAGTCTA
>B1-2-COI_ASV1015_359
GGAACTGGTTGAACTGTTTACCCTCCATTAGCAAGCATTGCATTTCACTCAGGAGGAGCAGTTGATTGTGCAATTTTCGCTCTTCACGTTGCAGGAGCTTCTTCAATTCTTGGAGCGGTAAACTTTATTACAACTGTAATGAACATGCGAGCTCCAGGAATTAGCCTTCACCGAATGCCTCTATTCGTATGAAGTGTTTTTGTAACTGTTGTACTTCTTTTATTAGCTGTACCTGTACTTGCAGGGGCAATTACAATGCTATTAACAGATCGAAACTTTAACACAACTTTCTTTGACCCAGCAGGGGGAGGAGATCCTGTACTTTACCAGCACCTTTTCTGATTCTTCGGCCACCCCGAGGTCTA
>B1-2-COI_ASV1152_317
GGTACTGGTTGAACAGTTTATCCTCCATTAGCAAGTATTGCATTTCACTCAGGAGGAGCGGTTGATTGTGCAATTTTCGCTCTTCACGTTGCAGGAGCTTCTTCAATTCTTGGAGCAGTAAACTTTATTACAACTGTAATGAACATGCGAGCTCCAGGAATTAGTCTTCACCGAATGCCTCTATTCGTATGAAGTATTTTTGTAACTGTTGTACTTCTTTTATTAGCTGTACCTGTACTTGCAGGAGCAATTACAATGCTATTAACAGATCGAAACTTTAACACAACTTTCTTTGACCCAGCAGGGGGAGGAGATCCTGTACTTTACCAGCACCTTTTCTGATTTTTCGGCCACCCCGAAGTCTA
>B1-2-COI_ASV1166_314
GGTACTGGATGAACTGTATATCCTCCATTAGCAAGTATTGCATTTCACTCAGGAGGAGCGGTTGATTGTGCAATTTTCGCTCTTCACGTTGCAGGAGCTTCTTCAATTCTTGGAGCAGTAAACTTTATTACAACTGTAATGAACATGCGAGCTCCGGGAATTAGTCTTCACCGAATGCCTCTATTCGTATGAAGTATTTTTGTAACTGTTGTACTTCTTTTATTAGCTGTACCTGTACTTGCAGGAGCAATTACAATGCTATTAACAGATCGAAACTTTAACACAACTTTCTTTGACCCAGCAGGGGGAGGAGATCCTGTACTTTACCAGCACCTTTTCTGATTCTTCGGCCACCCCGAAGTCTA
>B1-2-COI_ASV1194_306
GGAACAGGTTGAACTGTATATCCTCCATTAGCAAGTATTGCATTTCACTCAGGAGGAGCGGTTGATTGTGCAATTTTCGCTCTTCACGTTGCAGGAGCTTCTTCAATTCTTGGAGCAGTAAACTTTATTACAACTGTAATGAACATGCGAGCTCCAGGAATTAGTCTTCACCGAATGCCTCTATTCGTATGAAGTATTTTTGTAACTGTTGTACTTCTTTTATTAGCTGTACCTGTACTTGCAGGAGCAATTACAATGCTATTAACAGATCGAAACTTTAACACAACTTTCTTTGACCCAGCAGGGGGAGGAGATCCTGTACTTTACCAGCACCTTTTCTGATTTTTCGGCCACCCCGAGGTCTA
>B1-2-COI_ASV1236_295
GGTACTGGATGAACTGTTTATCCTCCATTAGCAAGTATTGCATTTCACTCAGGAGGAGCGGTTGATTGTGCAATTTTCGCTCTTCACGTTGCAGGAGCTTCTTCAATTCTTGGAGCAGTAAACTTTATTACAACTGTAATGAACATGCGAGCTCCAGGAATTAGTCTTCACCGAATGCCTCTATTCGTATGAAGTATTTTTGTAACTGTTGTACTTCTTTTATTAGCTGTACCTGTACTTGCAGGAGCAATTACAATGCTATTAACAGATCGAAACTTTAACACAACTTTCTTTGACCCAGCAGGGGGAGGAGATCCTGTACTTTACCAGCACCTTTTCTGATTTTTCGGCCACCCCGAAGTCTA
>B1-2-COI_ASV1243_294
GGTACAGGTTGAACTGTTTATCCTCCATTAGCAAGTATTGCATTTCACTCAGGAGGAGCGGTTGATTGTGCAATTTTCGCTCTTCACGTTGCAGGAGCTTCTTCAATTCTTGGAGCAGTAAACTTTATTACAACTGTAATGAACATGCGAGCTCCGGGAATTAGTCTTCACCGAATGCCTCTATTCGTATGAAGTATTTTTGTAACTGTTGTACTTCTTTTATTAGCTGTACCTGTACTTGCAGGAGCAATTACAATGCTATTAACAGATCGAAACTTTAACACAACTTTCTTTGACCCAGCAGGGGGAGGAGATCCTGTACTTTACCAGCACCTTTTCTGATTCTTCGGCCACCCCGAAGTCTA
>B1-2-COI_ASV1250_292
GGAACTGGTTGAACAGTATATCCTCCACTAGCAAGTATTGCATTCCACTCAGGAGGAGCAGTTGATTGTGCAATTTTCGCTCTTCACGTTGCGGGAGCTTCTTCAATTCTTGGAGCAGTAAACTTCATTACAACTGTAATGAACATGCGAGCTCCAGGAATTAGTCTTCACCGAATGCCTCTATTCGTATGAAGTATCTTTGTAACTGTTGTACTTCTTTTATTAGCTGTACCTGTACTTGCAGGAGCAATTACAATGCTATTAACAGATCGAAACTTTAACACAACTTTCTTTGACCCAGCAGGGGGAGGAGATCCTGTACTTTACCAGCACCTTTTCTGATTCTTCGGCCACCCCGAAGTCTA
>B1-2-COI_ASV1273_288
GGTACAGGTTGAACAGTTTATCCTCCATTAGCAAGTATTGCATTTCACTCAGGAGGAGCGGTTGATTGTGCAATTTTCGCTCTTCACGTTGCAGGAGCTTCTTCAATTCTTGGAGCAGTAAACTTTATTACAACTGTAATGAACATGCGAGCTCCGGGAATTAGTCTTCACCGAATGCCTCTATTCGTATGAAGTATTTTTGTAACTGTTGTACTTCTTTTATTAGCTGTACCTGTACTTGCAGGAGCAATTACAATGCTATTAACAGATCGAAACTTTAACACAACTTTCTTTGACCCAGCAGGGGGAGGAGATCCTGTACTTTACCAGCACCTTTTCTGATTCTTCGGCCACCCCGAAGTCTA
>B1-2-COI_ASV1278_287
GGTACTGGATGAACTGTTTACCCTCCATTAGCAAGTATTGCATTTCACTCAGGAGGAGCGGTTGATTGTGCAATTTTCGCTCTTCACGTTGCAGGAGCTTCTTCAATTCTTGGAGCAGTAAACTTTATTACAACTGTAATGAACATGCGAGCTCCAGGAATTAGTCTTCACCGAATGCCTCTATTCGTATGAAGTATTTTTGTAACTGTTGTACTTCTTTTATTAGCTGTACCTGTACTTGCAGGAGCAATTACAATGCTATTAACAGATCGAAACTTTAACACAACTTTCTTTGACCCAGCAGGGGGAGGAGATCCTGTACTTTACCAGCACCTTTTCTGATTTTTCGGCCACCCCGAGGTCTA
>B1-2-COI_ASV1328_274
GGAACTGGTTGAACTGTATATCCTCCATTAGCAAGTATTGCATTTCACTCAGGAGGAGCGGTTGATTGTGCAATTTTCGCTCTTCACGTTGCAGGAGCTTCTTCAATTCTTGGAGCAGTAAACTTTATTACAACTGTAATGAACATGCGAGCTCCGGGAATTAGTCTTCACCGAATGCCTCTATTCGTATGAAGTATTTTTGTAACTGTTGTACTTCTTTTATTAGCTGTACCTGTACTTGCAGGAGCAATTACAATGCTATTAACAGATCGAAACTTTAACACAACTTTCTTTGACCCAGCAGGGGGAGGAGATCCTGTACTTTACCAGCACCTTTTCTGATTCTTCGGCCACCCCGAAGTCTA
>B1-2-COI_ASV1353_269
GGTACTGGATGAACTGTATATCCTCCATTAGCAAGCATTGCATTTCACTCAGGAGGAGCAGTTGATTGTGCAATTTTCGCTCTTCACGTTGCAGGAGCTTCTTCAATTCTTGGAGCGGTAAACTTTATTACAACTGTAATGAACATGCGAGCTCCAGGAATTAGCCTTCACCGAATGCCTCTATTCGTATGAAGTGTTTTTGTAACTGTTGTACTTCTTTTATTAGCTGTACCTGTACTTGCAGGGGCAATTACAATGCTATTAACAGATCGAAACTTTAACACAACTTTCTTTGACCCAGCAGGGGGAGGAGATCCTGTACTTTACCAGCACCTTTTCTGATTCTTCGGCCACCCCGAAGTCTA
>B1-2-COI_ASV1387_261
GGTACAGGTTGAACTGTTTATCCTCCATTAGCAAGTATTGCATTTCACTCAGGAGGAGCGGTTGATTGTGCAATTTTCGCTCTTCACGTTGCAGGAGCTTCTTCAATTCTTGGAGCAGTAAACTTTATTACAACTGTAATGAACATGCGAGCTCCAGGAATTAGTCTTCACCGAATGCCTCTATTCGTATGAAGTATTTTTGTAACTGTTGTACTTCTTTTATTAGCTGTACCTGTACTTGCAGGAGCAATTACAATGCTATTAACAGATCGAAACTTTAACACAACTTTCTTTGACCCAGCAGGGGGAGGAGATCCTGTACTTTACCAGCACCTTTTCTGATTTTTCGGCCACCCCGAAGTCTA
>B1-2-COI_ASV1403_258
GGAACTGGTTGAACAGTATATCCTCCATTAGCAAGTATTGCATTCCACTCAGGAGGAGCAGTTGATTGTGCAATTTTCGCTCTTCACGTTGCAGGAGCTTCTTCAATTCTTGGAGCAGTAAACTTCATTACAACTGTAATGAACATGCGAGCTCCAGGAATTAGTCTTCACCGAATGCCTCTATTCGTATGAAGTATCTTTGTAACTGTTGTACTTCTTTTATTAGCTGTACCTGTACTTGCAGGAGCAATTACAATGCTATTAACAGATCGAAACTTTAACACAACTTTCTTTGACCCAGCAGGGGGAGGAGATCCTGTACTTTACCAGCACCTTTTCTGATTCTTCGGCCACCCCGAGGTCTA
>B1-2-COI_ASV1458_247
GGTACTGGTTGAACAGTTTATCCTCCATTAGCAAGTATTGCATTTCACTCAGGAGGAGCGGTTGATTGTGCAATTTTCGCTCTTCACGTTGCAGGAGCTTCTTCAATTCTTGGAGCAGTAAACTTTATTACAACTGTAATGAACATGCGAGCTCCAGGAATTAGTCTTCACCGAATGCCTCTATTCGTATGAAGTATTTTTGTAACTGTTGTACTTCTTTTATTAGCTGTACCTGTACTTGCAGGAGCAATTACAATGCTATTAACAGATCGAAACTTTAACACAACTTTCTTTGACCCAGCAGGGGGAGGAGATCCTGTACTTTACCAGCACCTTTTCTGATTTTTCGGACACCCCGAGGTCTA
>B1-2-COI_ASV1473_245
GGAACAGGTTGAACAGTATATCCTCCATTAGCAAGTATTGCATTTCACTCAGGAGGAGCGGTTGATTGTGCAATTTTCGCTCTTCACGTTGCAGGAGCTTCTTCAATTCTTGGAGCAGTAAACTTTATTACAACTGTAATGAACATGCGAGCTCCGGGAATTAGTCTTCACCGAATGCCTCTATTCGTATGAAGTATTTTTGTAACTGTTGTACTTCTTTTATTAGCTGTACCTGTACTTGCAGGAGCAATTACAATGCTATTAACAGATCGAAACTTTAACACAACTTTCTTTGACCCAGCAGGGGGAGGAGATCCTGTACTTTACCAGCACCTTTTCTGATTCTTCGGCCACCCCGAGGTCTA
>B1-2-COI_ASV1490_242
GGTACTGGATGAACAGTTTATCCTCCATTAGCAAGTATTGCATTTCACTCAGGAGGAGCGGTTGATTGTGCAATTTTCGCTCTTCACGTTGCAGGAGCTTCTTCAATTCTTGGAGCAGTAAACTTTATTACAACTGTAATGAACATGCGAGCTCCAGGAATTAGTCTTCACCGAATGCCTCTATTCGTATGAAGTATTTTTGTAACTGTTGTACTTCTTTTATTAGCTGTACCTGTACTTGCAGGAGCAATTACAATGCTATTAACAGATCGAAACTTTAACACAACTTTCTTTGACCCAGCAGGGGGAGGAGATCCTGTACTTTACCAGCACCTTTTCTGATTTTTCGGCCACCCCGAGGTCTA
>B1-2-COI_ASV1596_226
GGTACAGGTTGAACAGTTTATCCTCCATTAGCAAGTATTGCATTTCACTCAGGAGGAGCGGTTGATTGTGCAATTTTCGCTCTTCACGTTGCAGGAGCTTCTTCAATTCTTGGAGCAGTAAACTTTATTACAACTGTAATGAACATGCGAGCTCCAGGAATTAGTCTTCACCGAATGCCTCTATTCGTATGAAGTATTTTTGTAACTGTTGTACTTCTTTTATTAGCTGTACCTGTACTTGCAGGAGCAATTACAATGCTATTAACAGATCGAAACTTTAACACAACTTTCTTTGACCCAGCAGGGGGAGGAGATCCTGTACTTTACCAGCACCTTTTCTGATTTTTCGGCCACCCCGAGGTCTA
>B1-2-COI_ASV1601_225
GGAACTGGATGAACTGTTTACCCTCCATTAGCAAGTATTGCATTCCACTCAGGAGGAGCAGTTGATTGTGCAATTTTCGCTCTTCACGTTGCAGGAGCTTCTTCAATTCTTGGAGCAGTAAACTTCATTACAACTGTAATGAACATGCGAGCTCCAGGAATTAGTCTTCACCGAATGCCTCTATTCGTATGAAGTATCTTTGTAACTGTTGTACTTCTTTTATTAGCTGTACCTGTACTTGCAGGAGCAATTACAATGCTATTAACAGATCGAAACTTTAACACAACTTTCTTTGACCCAGCAGGGGGAGGAGATCCTGTACTTTACCAGCACCTTTTCTGATTCTTCGGCCACCCCGAGGTCTA
>B1-2-COI_ASV1740_206
GGAACAGGTTGAACAGTATATCCTCCATTAGCAAGTATTGCATTTCACTCAGGAGGAGCGGTTGATTGTGCAATTTTCGCTCTTCACGTTGCAGGAGCTTCTTCAATTCTTGGAGCAGTAAACTTTATTACAACTGTAATGAACATGCGAGCTCCGGGAATTAGTCTTCACCGAATGCCTCTATTCGTATGAAGTATTTTTGTAACTGTTGTACTTCTTTTATTAGCTGTACCTGTACTTGCAGGAGCAATTACAATGCTATTAACAGATCGAAACTTTAACACAACTTTCTTTGACCCAGCAGGGGGAGGAGATCCTGTACTTTACCAGCACCTTTTCTGATTCTTCGGCCACCCCGAAGTCTA
>B1-2-COI_ASV1767_203
GGAACTGGTTGAACTGTTTACCCTCCATTAGCAAGTATTGCATTCCACTCAGGAGGAGCAGTTGATTGTGCAATTTTCGCTCTTCACGTTGCAGGAGCTTCTTCAATTCTTGGAGCAGTAAACTTCATTACAACTGTAATGAACATGCGAGCTCCAGGAATTAGTCTTCACCGAATGCCTCTATTCGTATGAAGTATCTTTGTAACTGTTGTACTTCTTTTATTAGCTGTACCTGTACTTGCAGGAGCAATTACAATGCTATTAACAGATCGAAACTTTAACACAACTTTCTTTGACCCAGCAGGGGGAGGAGATCCTGTACTTTACCAGCACCTTTTCTGATTCTTCGGCCACCCCGAGGTCTA
>B1-2-COI_ASV1909_183
GGTACTGGATGAACTGTATATCCTCCATTAGCAAGTATTGCATTTCACTCAGGAGGAGCGGTTGATTGTGCAATTTTCGCTCTTCACGTTGCAGGAGCTTCTTCAATTCTTGGAGCAGTAAACTTTATTACAACTGTAATGAACATGCGAGCTCCAGGAATTAGTCTTCACCGAATGCCTCTATTCGTATGAAGTATTTTTGTAACTGTTGTACTTCTTTTATTAGCTGTACCTGTACTTGCAGGAGCAATTACAATGCTATTAACAGATCGAAACTTTAACACAACTTTCTTTGACCCAGCAGGGGGAGGAGATCCTGTACTTTACCAGCACCTTTTCTGATTTTTCGGACACCCCGAGGTCTA
>B1-2-COI_ASV1911_183
GGTACTGGATGAACTGTTTACCCTCCATTAGCAAGTATTGCATTTCACTCAGGAGGAGCGGTTGATTGTGCAATTTTCGCTCTTCACGTTGCAGGAGCTTCTTCAATTCTTGGAGCAGTAAACTTTATTACAACTGTAATGAACATGCGAGCTCCAGGAATTAGTCTTCACCGAATGCCTCTATTCGTATGAAGTATTTTTGTAACTGTTGTACTTCTTTTATTAGCTGTACCTGTACTTGCAGGAGCAATTACAATGCTATTAACAGATCGAAACTTTAACACAACTTTCTTTGACCCAGCAGGGGGAGGAGATCCTGTACTTTACCAGCACCTTTTCTGATTTTTCGGCCACCCCGAAGTCTA
>B1-2-COI_ASV2099_163
GGTACAGGATGAACAGTATATCCTCCATTAGCAAGTATTGCATTTCACTCAGGAGGAGCGGTTGATTGTGCAATTTTCGCTCTTCACGTTGCAGGAGCTTCTTCAATTCTTGGAGCAGTAAACTTTATTACAACTGTAATGAACATGCGAGCTCCAGGAATTAGTCTTCACCGAATGCCTCTATTCGTATGAAGTATTTTTGTAACTGTTGTACTTCTTTTATTAGCTGTACCTGTACTTGCAGGAGCAATTACAATGCTATTAACAGATCGAAACTTTAACACAACTTTCTTTGACCCAGCAGGGGGAGGAGATCCTGTACTTTACCAGCACCTTTTCTGATTTTTCGGCCACCCCGAAGTCTA
>B1-2-COI_ASV2151_158
GGAACTGGTTGAACTGTTTACCCTCCATTAGCAAGTATTGCATTCCACTCAGGAGGAGCAGTTGATTGTGCAATTTTCGCTCTTCACGTTGCAGGAGCTTCTTCAATTCTTGGAGCAGTAAACTTCATTACAACTGTAATGAACATGCGAGCTCCAGGAATTAGTCTTCACCGAATGCCTCTATTCGTATGAAGTATCTTTGTAACTGTTGTACTTCTTTTATTAGCTGTACCTGTACTTGCAGGAGCAATTACAATGCTATTAACAGATCGAAACTTTAACACAACTTTCTTTGACCCAGCAGGGGGAGGAGATCCTGTACTTTACCAGCACCTTTTCTGATTCTTCGGCCACCCCGAAGTCTA
>B1-2-COI_ASV2168_156
GGAACTGGATGAACTGTTTACCCTCCATTAGCAAGTATTGCATTCCACTCAGGAGGAGCAGTTGATTGTGCAATTTTCGCTCTTCACGTTGCAGGAGCTTCTTCAATTCTTGGAGCAGTAAACTTCATTACAACTGTAATGAACATGCGAGCTCCAGGAATTAGTCTTCACCGAATGCCTCTATTCGTATGAAGTATCTTTGTAACTGTTGTACTTCTTTTATTAGCTGTACCTGTACTTGCAGGAGCAATTACAATGCTATTAACAGATCGAAACTTTAACACAACTTTCTTTGACCCAGCAGGGGGAGGAGATCCTGTACTTTACCAGCACCTTTTCTGATTCTTCGGCCACCCCGAAGTCTA
>B1-2-COI_ASV2202_154
GGTACTGGTTGAACTGTTTATCCTCCACTAGCAAGTATTGCATTCCACTCAGGAGGAGCAGTTGATTGTGCAATTTTCGCTCTTCACGTTGCAGGAGCTTCTTCAATTCTTGGAGCAGTAAACTTCATTACAACTGTAATGAACATGCGAGCTCCAGGAATTAGTCTTCACCGAATGCCTCTATTCGTATGAAGTATCTTTGTAACTGTTGTACTTCTTTTATTAGCTGTACCTGTACTTGCAGGAGCAATTACAATGCTATTAACAGATCGAAATTTTAACACAACTTTCTTTGACCCAGCAGGGGGAGGAGATCCTGTACTTTACCAGCACCTTTTCTGATTCTTCGGCCACCCCGAGGTCTA
>B1-2-COI_ASV2271_148
GGTACAGGTTGAACAGTTTATCCTCCATTAGCAAGTATTGCATTTCACTCAGGAGGAGCGGTTGATTGTGCAATTTTCGCTCTTCACGTTGCAGGAGCTTCTTCAATTCTTGGAGCAGTAAACTTTATTACAACTGTAATGAACATGCGAGCTCCAGGAATTAGTCTTCACCGAATGCCTCTATTCGTATGAAGTATTTTTGTAACTGTTGTACTTCTTTTATTAGCTGTACCTGTACTTGCAGGAGCAATTACAATGCTATTAACAGATCGAAACTTTAACACAACTTTCTTTGACCCAGCAGGGGGAGGAGATCCTGTACTTTACCAGCACCTTTTCTGATTTTTCGGCCACCCCGAAGTCTA
>B1-2-COI_ASV2397_138
GGAACTGGATGAACTGTTTATCCTCCATTAGCAAGTATTGCATTTCACTCAGGAGGAGCGGTTGATTGTGCAATTTTCGCTCTTCACGTTGCAGGAGCTTCTTCAATTCTTGGAGCAGTAAACTTTATTACAACTGTAATGAACATGCGAGCTCCAGGAATTAGTCTTCACCGAATGCCTCTATTCGTATGAAGTATTTTTGTAACTGTTGTACTTCTTTTATTAGCTGTACCTGTACTTGCAGGAGCAATTACAATGCTATTAACAGATCGAAACTTTAACACAACTTTCTTTGACCCAGCAGGGGGAGGAGATCCTGTACTTTACCAGCACCTTTTCTGATTTTTCGGCCACCCCGAAGTCTA
>B1-2-COI_ASV2648_124
GGTACTGGTTGAACTGTTTATCCTCCACTAGCAAGTATTGCATTCCACTCAGGAGGAGCAGTTGATTGTGCAATTTTCGCTCTTCACGTTGCAGGAGCTTCTTCAATTCTTGGAGCAGTAAACTTCATTACAACTGTAATGAACATGCGAGCTCCAGGAATTAGTCTTCACCGAATGCCTCTATTCGTATGAAGTATCTTTGTAACTGTTGTACTTCTTTTATTAGCTGTACCTGTACTTGCAGGAGCAATTACAATGCTATTAACAGATCGAAACTTTAACACAACTTTCTTTGACCCAGCAGGGGGAGGAGATCCTGTACTTTACCAGCACCTTTTCTGATTCTTCGGCCACCCCGAGGTCTA
>B1-2-COI_ASV2761_118
GGTACTGGATGAACTGTTTATCCTCCATTAGCAAGTATTGCATTTCACTCAGGAGGAGCGGTTGATTGTGCAATTTTCGCTCTTCACGTTGCAGGAGCTTCTTCAATTCTTGGAGCAGTAAACTTTATTACAACTGTAATGAACATGCGAGCTCCAGGAATTAGTCTTCACCGAATGCCTCTATTCGTATGAAGTATTTTTGTAACTGTTGTACTTCTTTTATTAGCTGTACCTGTACTTGCAGGAGCAATTACAATGCTATTAACAGATCGAAACTTTAACACAACTTTCTTTGACCCAGCAGGGGGAGGAGATCCTGTACTTTACCAGCACCTTTTCTGATTTTTCGGACACCCCGAAGTCTA
>B1-2-COI_ASV2940_111
GGAACTGGTTGAACAGTTTATCCTCCATTAGCAAGTATTGCATTTCACTCAGGAGGAGCGGTTGATTGTGCAATTTTCGCTCTTCACGTTGCAGGAGCTTCTTCAATTCTTGGAGCAGTAAACTTTATTACAACTGTAATGAACATGCGAGCTCCAGGAATTAGTCTTCACCGAATGCCTCTATTCGTATGAAGTATTTTTGTAACTGTTGTACTTCTTTTATTAGCTGTACCTGTACTTGCAGGAGCAATTACAATGCTATTAACAGATCGAAACTTTAACACAACTTTCTTTGACCCAGCAGGGGGAGGAGATCCTGTACTTTACCAGCACCTTTTCTGATTTTTCGGCCACCCCGAAGTCTA
>B1-2-COI_ASV2967_110
GGAACTGGATGAACAGTTTATCCTCCACTAGCAAGTATTGCATTCCACTCAGGAGGAGCAGTTGATTGTGCAATTTTCGCTCTTCACGTTGCGGGAGCTTCTTCAATTCTTGGAGCAGTAAACTTCATTACAACTGTAATGAACATGCGAGCTCCAGGAATTAGTCTTCACCGAATGCCTCTATTCGTATGAAGTATCTTTGTAACTGTTGTACTTCTTTTATTAGCTGTACCTGTACTTGCAGGAGCAATTACAATGCTATTAACAGATCGAAACTTTAACACAACTTTCTTTGACCCAGCAGGGGGAGGAGATCCTGTACTTTACCAGCACCTTTTCTGATTCTTCGGCCACCCCGAGGTCTA
>B1-2-COI_ASV3116_105
GGAACAGGATGAACTGTATATCCTCCACTAGCAAGTATTGCATTCCACTCAGGAGGAGCAGTTGATTGTGCAATTTTCGCTCTTCACGTTGCAGGAGCTTCTTCAATTCTTGGAGCAGTAAACTTCATTACAACTGTAATGAACATGCGAGCTCCAGGAATTAGTCTTCACCGAATGCCTCTATTCGTATGAAGTATCTTTGTAACTGTTGTACTTCTTTTATTAGCTGTACCTGTACTTGCAGGAGCAATTACAATGCTATTAACAGATCGAAACTTTAACACAACTTTCTTTGACCCAGCAGGGGGAGGAGATCCTGTACTTTACCAGCACCTTTTCTGATTCTTCGGCCACCCCGAAGTCTA
>B1-2-COI_ASV3319_99
GGTACTGGATGAACTGTTTACCCTCCATTAGCAAGTATTGCATTCCACTCAGGAGGAGCAGTTGATTGTGCAATTTTCGCTCTTCACGTTGCAGGAGCTTCTTCAATTCTTGGAGCAGTAAACTTCATTACAACTGTAATGAACATGCGAGCTCCAGGAATTAGTCTTCACCGAATGCCTCTATTCGTATGAAGTATCTTTGTAACTGTTGTACTTCTTTTATTAGCTGTACCTGTACTTGCAGGAGCAATTACAATGCTATTAACAGATCGAAACTTTAACACAACTTTCTTTGACCCAGCAGGGGGAGGAGATCCTGTACTTTACCAGCACCTTTTCTGATTCTTCGGCCACCCCGAAGTCTA
>B1-2-COI_ASV3394_97
GGAACTGGATGAACAGTATATCCTCCACTAGCAAGTATTGCATTCCACTCAGGAGGAGCAGTTGATTGTGCAATTTTCGCTCTTCACGTTGCAGGAGCTTCTTCAATTCTTGGAGCAGTAAACTTCATTACAACTGTAATGAACATGCGAGCTCCAGGAATTAGTCTTCACCGAATGCCTCTATTCGTATGAAGTATCTTTGTAACTGTTGTACTTCTTTTATTAGCTGTACCTGTACTTGCAGGAGCAATTACAATGCTATTAACAGATCGAAATTTTAACACAACTTTCTTTGACCCAGCAGGGGGAGGAGATCCTGTACTTTACCAGCACCTTTTCTGATTCTTCGGCCACCCCGAGGTCTA
>B1-2-COI_ASV5295_67
GGAACAGGTTGAACAGTATATCCGCCTCTTGCTAGCATTCAGTTCCACTCTGGTGGTGCTGTAGATTGTGCAATTTTTGCTCTTCACGTAGCAGGAGCTTCTTCTATTCTTGGAGCTATTAACTTCATTACTACTGTAATGAACATGCGAGCTCCAGGTATTAGCCTTCACCGAATGCCTCTATTCGTATGAAGTATCCTTGTAACTGTAGTTTTACTTCTTTTAGCGGTACCTGTTCTTGCTGGTGCAATTACTATGCTACTAACTGACCGAAACTTTAACACTACTTTCTTTGACCCTGCTGGGGGAGGAGATCCAGTGTTATACCAACACTTATTCTGATTCTTCGGCCACCCCGAAGTCTA
>B1-2-COI_ASV6706_55
GGAACTGGATGAACTGTTTACCCTCCATTAGCAAGTATTGCATTCCACTCTGGAGGAGCAGTTGATTGTGCAATTTTTGCTCTTCACGTTGCAGGAGCTTCTTCAATTCTTGGAGCGGTAAACTTTATTACAACTGTAATGAACATGCGAGCTCCTGGAATTAGCCTTCACCGAATGCCTTTATTCGTATGAAGTGTTTTCGTAACTGTTGTACTTCTTCTATTAGCAGTACCGGTACTTGCGGGAGCAATTACAATGCTATTAACAGATCGAAACTTTAACACAACTTTCTTCGACCCAGCAGGGGGAGGAGATCCTGTACTTTACCAGCACCTTTTCTGATTCTTTGGCCACCCCGAGGTCTA
>B1-2-COI_ASV9255_39
GGTACAGGTTGAACAGTATATCCTCCACTAGCAAGTATTGCATTCCACTCAGGAGGAGCAGTTGATTGTGCAATTTTCGCTCTTCACGTTGCAGGAGCTTCTTCAATTCTTGGAGCAGTAAACTTCATTACAACTGTAATGAACATGCGAGCTCCAGGAATTAGTCTTCACCGAATGCCTCTATTCGTATGAAGTATCTTTGTAACTGTTGTACTTCTTTTATTAGCTGTACCTGTACTTGCAGGAGCAATTACAATGCTATTAACAGATCGAAACTTTAACACAACTTTCTTTGACCCAGCAGGGGGAGGAGATCCTGTACTTTACCAGCACCTTTTCTGATTCTTCGGCCACCCCGAAGTCTA
>B1-2-COI_ASV10031_35
GGTACTGGATGAACTGTTTACCCTCCACTAGCAAGTATTGCATTCCACTCAGGAGGAGCAGTTGATTGTGCAATTTTCGCTCTTCACGTTGCAGGAGCTTCTTCAATTCTTGGAGCAGTAAACTTCATTACAACTGTAATGAACATGCGAGCTCCAGGAATTAGTCTTCACCGAATGCCTCTATTCGTATGAAGTATCTTTGTAACTGTTGTACTTCTTTTATTAGCTGTACCTGTACTTGCAGGAGCAATTACAATGCTATTAACGGATCGAAACTTTAACACAACTTTCTTTGACCCAGCAGGGGGAGGAGATCCTGTACTTTACCAGCACCTTTTCTGATTCTTCGGCCACCCCGAGGTCTA
>B1-2-COI_ASV10984_30
GGTACTGGATGAACTGTTTACCCTCCACTAGCAAGTATTGCATTCCACTCAGGAGGAGCAGTTGATTGTGCAATTTTCGCTCTTCACGTTGCAGGAGCTTCTTCAATTCTTGGAGCAGTAAACTTCATTACAACTGTAATGAACATGCGAGCTCCAGGAATTAGTCTTCACCGAATGCCTCTATTCGTATGAAGTATCTTTGTAACTGTTGTACTTCTTTTATTAGCTGTACCTGTACTTGCAGGAGCAATTACAATGCTATTAACGGATCGAAACTTTAACACAACTTTCTTTGACCCAGCAGGGGGAGGAGATCCTGTACTTTACCAGCACCTTTTCTGATTCTTCGGCCACCCCGAAGTCTA
>B1-2-COI_ASV11348_28
GGAACTGGATGAACAGTATACCCTCCACTAGCAAGTATTGCATTCCACTCAGGAGGAGCAGTTGATTGTGCAATTTTCGCTCTTCACGTTGCAGGAGCTTCTTCAATTCTTGGAGCAGTAAACTTCATTACAACTGTAATGAACATGCGAGCTCCAGGAATTAGTCTTCACCGAATGCCTCTATTCGTATGAAGTATCTTTGTAACTGTTGTACTTCTTTTATTAGCTGTACCTGTACTTGCAGGAGCAATTACAATGCTATTAACGGATCGAAACTTTAACACAACTTTCTTTGACCCAGCAGGGGGAGGAGATCCTGTACTTTACCAGCACCTTTTCTGATTCTTCGGCCACCCCGAGGTCTA
>B1-2-COI_ASV12121_24
GGAACTGGTTGAACAGTTTACCCTCCACTAGCAAGTATTGCATTCCACTCAGGAGGAGCAGTTGATTGTGCAATTTTCGCTCTTCACGTTGCAGGAGCTTCTTCAATTCTTGGAGCAGTAAACTTCATTACAACTGTAATGAACATGCGAGCTCCAGGAATTAGTCTTCACCGAATGCCTCTATTCGTATGAAGTATCTTTGTAACTGTTGTACTTCTTTTATTAGCTGTACCTGTACTTGCAGGAGCAATTACAATGCTATTAACAGATCGAAATTTTAACACAACTTTCTTTGACCCAGCAGGGGGAGGAGATCCTGTACTTTACCAGCACCTTTTCTGATTCTTCGGCCACCCCGAAGTCTA
>B1-2-COI_ASV12324_23
GGTACAGGTTGAACAGTATATCCTCCACTAGCAAGTATTGCATTCCACTCAGGAGGAGCAGTTGATTGTGCAATTTTCGCTCTTCACGTTGCAGGAGCTTCTTCAATTCTTGGAGCAGTAAACTTCATTACAACTGTAATGAACATGCGAGCTCCAGGAATTAGTCTTCACCGAATGCCTCTATTCGTATGAAGTATCTTTGTAACTGTTGTACTTCTTTTATTAGCTGTACCTGTACTTGCAGGAGCAATTACAATGCTATTAACAGATCGAAATTTTAACACAACTTTCTTTGACCCAGCAGGGGGAGGAGATCCTGTACTTTACCAGCACCTTTTCTGATTCTTCGGCCACCCCGAAGTCTA
>B1-2-COI_ASV14601_13
GGAACTGGTTGAACAGTATATCCGCCATTAGCTGGAATTCAATTCCACTCAGGAGGAGCCGTAGATTGTGCCATTTTTGCGCTTCACGTAGCGGGAGCGTCGTCAATTTTAGGAGCTGTCAACTTCATTACAACCGTGATGAACATGCGAGCGCCAGGAATTAGTCTTCACCGAATGCCTTTATTCGTATGAAGTATTTTAGTGACAGTCGTTCTTCTGTTATTAGCTGTACCTGTATTAGCAGGAGCGATTACAATGCTATTAACAGATCGAAACTTTAACACGACTTTCTTCGATCCAGCAGGAGGAGGAGATCCGGTTCTTTACCAGCATCTTTTCTGATTCTTCGGCCACCCCGAAGTCTA
>B1-3-COI_ASV379_798
GGAACTGGTTGAACAGTATATCCTCCATTAGCAAGCATTGCATTTCACTCAGGAGGAGCAGTTGATTGTGCAATTTTCGCTCTTCACGTTGCAGGAGCTTCTTCAATTCTTGGAGCGGTAAACTTTATTACAACTGTAATGAACATGCGAGCTCCAGGAATTAGCCTTCACCGAATGCCTCTATTCGTATGAAGTGTTTTTGTAACTGTTGTACTTCTTTTATTAGCTGTACCTGTACTTGCAGGGGCAATTACAATGCTATTAACAGATCGAAACTTTAACACAACTTTCTTTGACCCAGCAGGGGGAGGAGATCCTGTACTTTACCAGCACCTTTTCTGATTCTTCGGCCACCCCGAGGTCTA
>B1-3-COI_ASV444_683
GGAACTGGTTGAACAGTATATCCTCCATTAGCAAGCATTGCATTTCACTCAGGAGGAGCAGTTGATTGTGCAATTTTCGCTCTTCACGTTGCAGGAGCTTCTTCAATTCTTGGAGCGGTAAACTTTATTACAACTGTAATGAACATGCGAGCTCCAGGAATTAGCCTTCACCGAATGCCTCTATTCGTATGAAGTGTTTTTGTAACTGTTGTACTTCTTTTATTAGCTGTACCTGTACTTGCAGGGGCAATTACAATGCTATTAACAGATCGAAACTTTAACACAACTTTCTTTGACCCAGCAGGGGGAGGAGATCCTGTACTTTACCAGCACCTTTTCTGATTCTTCGGCCACCCCGAAGTCTA
>B1-3-COI_ASV535_595
GGTACTGGTTGAACTGTATATCCTCCATTAGCAAGTATTGCATTTCACTCAGGAGGAGCGGTTGATTGTGCAATTTTCGCTCTTCACGTTGCAGGAGCTTCTTCAATTCTTGGAGCAGTAAACTTTATTACAACTGTAATGAACATGCGAGCTCCGGGAATTAGTCTTCACCGAATGCCTCTATTCGTATGAAGTATTTTTGTAACTGTTGTACTTCTTTTATTAGCTGTACCTGTACTTGCAGGAGCAATTACAATGCTATTAACAGATCGAAACTTTAACACAACTTTCTTTGACCCAGCAGGGGGAGGAGATCCTGTACTTTACCAGCACCTTTTCTGATTCTTCGGCCACCCCGAGGTCTA
>B1-3-COI_ASV639_517
GGTACTGGTTGAACTGTTTACCCTCCACTAGCAAGTATTGCATTCCACTCAGGAGGAGCAGTTGATTGTGCAATTTTCGCTCTTCACGTTGCGGGAGCTTCTTCAATTCTTGGAGCAGTAAACTTCATTACAACTGTAATGAACATGCGAGCTCCAGGAATTAGTCTTCACCGAATGCCTCTATTCGTATGAAGTATCTTTGTAACTGTTGTACTTCTTTTATTAGCTGTACCTGTACTTGCAGGAGCAATTACAATGCTATTAACAGATCGAAACTTTAACACAACTTTCTTTGACCCAGCAGGGGGAGGAGATCCTGTACTTTACCAGCACCTTTTCTGATTCTTCGGCCACCCCGAGGTCTA
>B1-3-COI_ASV640_516
GGTACTGGTTGAACTGTTTATCCTCCATTAGCAAGCATTGCATTTCACTCAGGAGGAGCAGTTGATTGTGCAATTTTCGCTCTTCACGTTGCAGGAGCTTCTTCAATTCTTGGAGCGGTAAACTTTATTACAACTGTAATGAACATGCGAGCTCCAGGAATTAGCCTTCACCGAATGCCTCTATTCGTATGAAGTGTTTTTGTAACTGTTGTACTTCTTTTATTAGCTGTACCTGTACTTGCAGGGGCAATTACAATGCTATTAACAGATCGAAACTTTAACACAACTTTCTTTGACCCAGCAGGGGGAGGAGATCCTGTACTTTACCAGCACCTTTTCTGATTCTTCGGCCACCCCGAAGTCTA
>B1-3-COI_ASV666_502
GGTACTGGTTGAACTGTTTATCCTCCATTAGCAAGTATTGCATTTCACTCAGGAGGAGCGGTTGATTGTGCAATTTTCGCTCTTCACGTTGCAGGAGCTTCTTCAATTCTTGGAGCAGTAAACTTTATTACAACTGTAATGAACATGCGAGCTCCAGGAATTAGTCTTCACCGAATGCCTCTATTCGTATGAAGTATTTTTGTAACTGTTGTACTTCTTTTATTAGCTGTACCTGTACTTGCAGGAGCAATTACAATGCTATTAACAGATCGAAACTTTAACACAACTTTCTTTGACCCAGCAGGGGGAGGAGATCCTGTACTTTACCAGCACCTTTTCTGATTTTTCGGCCACCCCGAGGTCTA
>B1-3-COI_ASV674_499
GGTACTGGTTGAACTGTTTATCCTCCATTAGCAAGTATTGCATTTCACTCAGGAGGAGCGGTTGATTGTGCAATTTTCGCTCTTCACGTTGCAGGAGCTTCTTCAATTCTTGGAGCAGTAAACTTTATTACAACTGTAATGAACATGCGAGCTCCGGGAATTAGTCTTCACCGAATGCCTCTATTCGTATGAAGTATTTTTGTAACTGTTGTACTTCTTTTATTAGCTGTACCTGTACTTGCAGGAGCAATTACAATGCTATTAACAGATCGAAACTTTAACACAACTTTCTTTGACCCAGCAGGGGGAGGAGATCCTGTACTTTACCAGCACCTTTTCTGATTCTTCGGCCACCCCGAAGTCTA
>B1-3-COI_ASV731_472
GGAACTGGTTGAACAGTATATCCTCCATTAGCAAGTATTGCATTTCACTCAGGAGGAGCGGTTGATTGTGCAATTTTCGCTCTTCACGTTGCAGGAGCTTCTTCAATTCTTGGAGCAGTAAACTTTATTACAACTGTAATGAACATGCGAGCTCCAGGAATTAGTCTTCACCGAATGCCTCTATTCGTATGAAGTATTTTTGTAACTGTTGTACTTCTTTTATTAGCTGTACCTGTACTTGCAGGAGCAATTACAATGCTATTAACAGATCGAAACTTTAACACAACTTTCTTTGACCCAGCAGGGGGAGGAGATCCTGTACTTTACCAGCACCTTTTCTGATTTTTCGGCCACCCCGAGGTCTA
>B1-3-COI_ASV743_466
GGTACTGGATGAACTGTATATCCTCCATTAGCAAGTATTGCATTTCACTCAGGAGGAGCGGTTGATTGTGCAATTTTCGCTCTTCACGTTGCAGGAGCTTCTTCAATTCTTGGAGCAGTAAACTTTATTACAACTGTAATGAACATGCGAGCTCCGGGAATTAGTCTTCACCGAATGCCTCTATTCGTATGAAGTATTTTTGTAACTGTTGTACTTCTTTTATTAGCTGTACCTGTACTTGCAGGAGCAATTACAATGCTATTAACAGATCGAAACTTTAACACAACTTTCTTTGACCCAGCAGGGGGAGGAGATCCTGTACTTTACCAGCACCTTTTCTGATTCTTCGGCCACCCCGAGGTCTA
>B1-3-COI_ASV748_464
GGTACTGGTTGAACAGTTTATCCTCCATTAGCAAGTATTGCATTTCACTCAGGAGGAGCGGTTGATTGTGCAATTTTCGCTCTTCACGTTGCAGGAGCTTCTTCAATTCTTGGAGCAGTAAACTTTATTACAACTGTAATGAACATGCGAGCTCCAGGAATTAGTCTTCACCGAATGCCTCTATTCGTATGAAGTATTTTTGTAACTGTTGTACTTCTTTTATTAGCTGTACCTGTACTTGCAGGAGCAATTACAATGCTATTAACAGATCGAAACTTTAACACAACTTTCTTTGACCCAGCAGGGGGAGGAGATCCTGTACTTTACCAGCACCTTTTCTGATTTTTCGGCCACCCCGAGGTCTA
>B1-3-COI_ASV758_458
GGTACAGGTTGAACTGTTTATCCTCCATTAGCAAGTATTGCATTTCACTCAGGAGGAGCGGTTGATTGTGCAATTTTCGCTCTTCACGTTGCAGGAGCTTCTTCAATTCTTGGAGCAGTAAACTTTATTACAACTGTAATGAACATGCGAGCTCCAGGAATTAGTCTTCACCGAATGCCTCTATTCGTATGAAGTATTTTTGTAACTGTTGTACTTCTTTTATTAGCTGTACCTGTACTTGCAGGAGCAATTACAATGCTATTAACAGATCGAAACTTTAACACAACTTTCTTTGACCCAGCAGGGGGAGGAGATCCTGTACTTTACCAGCACCTTTTCTGATTTTTCGGCCACCCCGAGGTCTA
>B1-3-COI_ASV790_444
GGTACTGGTTGAACTGTTTACCCTCCATTAGCAAGTATTGCATTCCACTCAGGAGGAGCAGTTGATTGTGCAATTTTCGCTCTTCACGTTGCAGGAGCTTCTTCAATTCTTGGAGCAGTAAACTTCATTACAACTGTAATGAACATGCGAGCTCCAGGAATTAGTCTTCACCGAATGCCTCTATTCGTATGAAGTATCTTTGTAACTGTTGTACTTCTTTTATTAGCTGTACCTGTACTTGCAGGAGCAATTACAATGCTATTAACAGATCGAAACTTTAACACAACTTTCTTTGACCCAGCAGGGGGAGGAGATCCTGTACTTTACCAGCACCTTTTCTGATTCTTCGGCCACCCCGAGGTCTA
>B1-3-COI_ASV810_435
GGTACAGGTTGAACAGTTTATCCTCCATTAGCAAGTATTGCATTTCACTCAGGAGGAGCGGTTGATTGTGCAATTTTCGCTCTTCACGTTGCAGGAGCTTCTTCAATTCTTGGAGCAGTAAACTTTATTACAACTGTAATGAACATGCGAGCTCCGGGAATTAGTCTTCACCGAATGCCTCTATTCGTATGAAGTATTTTTGTAACTGTTGTACTTCTTTTATTAGCTGTACCTGTACTTGCAGGAGCAATTACAATGCTATTAACAGATCGAAACTTTAACACAACTTTCTTTGACCCAGCAGGGGGAGGAGATCCTGTACTTTACCAGCACCTTTTCTGATTCTTCGGCCACCCCGAGGTCTA
>B1-3-COI_ASV824_429
GGTACTGGATGAACTGTTTATCCTCCATTAGCAAGTATTGCATTTCACTCAGGAGGAGCGGTTGATTGTGCAATTTTCGCTCTTCACGTTGCAGGAGCTTCTTCAATTCTTGGAGCAGTAAACTTTATTACAACTGTAATGAACATGCGAGCTCCAGGAATTAGTCTTCACCGAATGCCTCTATTCGTATGAAGTATTTTTGTAACTGTTGTACTTCTTTTATTAGCTGTACCTGTACTTGCAGGAGCAATTACAATGCTATTAACAGATCGAAACTTTAACACAACTTTCTTTGACCCAGCAGGGGGAGGAGATCCTGTACTTTACCAGCACCTTTTCTGATTTTTCGGCCACCCCGAGGTCTA
>B1-3-COI_ASV830_427
GGTACTGGATGAACAGTTTATCCTCCATTAGCAAGTATTGCATTTCACTCAGGAGGAGCGGTTGATTGTGCAATTTTCGCTCTTCACGTTGCAGGAGCTTCTTCAATTCTTGGAGCAGTAAACTTTATTACAACTGTAATGAACATGCGAGCTCCGGGAATTAGTCTTCACCGAATGCCTCTATTCGTATGAAGTATTTTTGTAACTGTTGTACTTCTTTTATTAGCTGTACCTGTACTTGCAGGAGCAATTACAATGCTATTAACAGATCGAAACTTTAACACAACTTTCTTTGACCCAGCAGGGGGAGGAGATCCTGTACTTTACCAGCACCTTTTCTGATTCTTCGGCCACCCCGAGGTCTA
>B1-3-COI_ASV885_403
GGTACTGGTTGAACTGTTTACCCTCCACTAGCAAGTATTGCATTCCACTCAGGAGGAGCAGTTGATTGTGCAATTTTCGCTCTTCACGTTGCGGGAGCTTCTTCAATTCTTGGAGCAGTAAACTTCATTACAACTGTAATGAACATGCGAGCTCCAGGAATTAGTCTTCACCGAATGCCTCTATTCGTATGAAGTATCTTTGTAACTGTTGTACTTCTTTTATTAGCTGTACCTGTACTTGCAGGAGCAATTACAATGCTATTAACAGATCGAAACTTTAACACAACTTTCTTTGACCCAGCAGGGGGAGGAGATCCTGTACTTTACCAGCACCTTTTCTGATTCTTCGGCCACCCCGAAGTCTA
>B1-3-COI_ASV888_402
GGTACAGGTTGAACTGTTTATCCTCCATTAGCAAGTATTGCATTCCACTCAGGAGGAGCAGTTGATTGTGCAATTTTCGCTCTTCACGTTGCAGGAGCTTCTTCAATTCTTGGAGCAGTAAACTTCATTACAACTGTAATGAACATGCGAGCTCCAGGAATTAGTCTTCACCGAATGCCTCTATTCGTATGAAGTATCTTTGTAACTGTTGTACTTCTTTTATTAGCTGTACCTGTACTTGCAGGAGCAATTACAATGCTATTAACAGATCGAAACTTTAACACAACTTTCTTTGACCCAGCAGGGGGAGGAGATCCTGTACTTTACCAGCACCTTTTCTGATTCTTCGGCCACCCCGAGGTCTA
>B1-3-COI_ASV1013_359
GGTACTGGTTGAACTGTTTATCCTCCATTAGCAAGTATTGCATTTCACTCAGGAGGAGCGGTTGATTGTGCAATTTTCGCTCTTCACGTTGCAGGAGCTTCTTCAATTCTTGGAGCAGTAAACTTTATTACAACTGTAATGAACATGCGAGCTCCAGGAATTAGTCTTCACCGAATGCCTCTATTCGTATGAAGTATTTTTGTAACTGTTGTACTTCTTTTATTAGCTGTACCTGTACTTGCAGGAGCAATTACAATGCTATTAACAGATCGAAACTTTAACACAACTTTCTTTGACCCAGCAGGGGGAGGAGATCCTGTACTTTACCAGCACCTTTTCTGATTTTTCGGCCACCCCGAAGTCTA
>B1-3-COI_ASV1152_317
GGTACTGGTTGAACAGTTTATCCTCCATTAGCAAGTATTGCATTTCACTCAGGAGGAGCGGTTGATTGTGCAATTTTCGCTCTTCACGTTGCAGGAGCTTCTTCAATTCTTGGAGCAGTAAACTTTATTACAACTGTAATGAACATGCGAGCTCCAGGAATTAGTCTTCACCGAATGCCTCTATTCGTATGAAGTATTTTTGTAACTGTTGTACTTCTTTTATTAGCTGTACCTGTACTTGCAGGAGCAATTACAATGCTATTAACAGATCGAAACTTTAACACAACTTTCTTTGACCCAGCAGGGGGAGGAGATCCTGTACTTTACCAGCACCTTTTCTGATTTTTCGGCCACCCCGAAGTCTA
>B1-3-COI_ASV1166_314
GGTACTGGATGAACTGTATATCCTCCATTAGCAAGTATTGCATTTCACTCAGGAGGAGCGGTTGATTGTGCAATTTTCGCTCTTCACGTTGCAGGAGCTTCTTCAATTCTTGGAGCAGTAAACTTTATTACAACTGTAATGAACATGCGAGCTCCGGGAATTAGTCTTCACCGAATGCCTCTATTCGTATGAAGTATTTTTGTAACTGTTGTACTTCTTTTATTAGCTGTACCTGTACTTGCAGGAGCAATTACAATGCTATTAACAGATCGAAACTTTAACACAACTTTCTTTGACCCAGCAGGGGGAGGAGATCCTGTACTTTACCAGCACCTTTTCTGATTCTTCGGCCACCCCGAAGTCTA
>B1-3-COI_ASV1195_306
GGTACAGGTTGAACTGTTTATCCTCCACTAGCAAGTATTGCATTCCACTCAGGAGGAGCAGTTGATTGTGCAATTTTCGCTCTTCACGTTGCGGGAGCTTCTTCAATTCTTGGAGCAGTAAACTTCATTACAACTGTAATGAACATGCGAGCTCCAGGAATTAGTCTTCACCGAATGCCTCTATTCGTATGAAGTATCTTTGTAACTGTTGTACTTCTTTTATTAGCTGTACCTGTACTTGCAGGAGCAATTACAATGCTATTAACAGATCGAAACTTTAACACAACTTTCTTTGACCCAGCAGGGGGAGGAGATCCTGTACTTTACCAGCACCTTTTCTGATTCTTCGGCCACCCCGAGGTCTA
>B1-3-COI_ASV1236_295
GGTACTGGATGAACTGTTTATCCTCCATTAGCAAGTATTGCATTTCACTCAGGAGGAGCGGTTGATTGTGCAATTTTCGCTCTTCACGTTGCAGGAGCTTCTTCAATTCTTGGAGCAGTAAACTTTATTACAACTGTAATGAACATGCGAGCTCCAGGAATTAGTCTTCACCGAATGCCTCTATTCGTATGAAGTATTTTTGTAACTGTTGTACTTCTTTTATTAGCTGTACCTGTACTTGCAGGAGCAATTACAATGCTATTAACAGATCGAAACTTTAACACAACTTTCTTTGACCCAGCAGGGGGAGGAGATCCTGTACTTTACCAGCACCTTTTCTGATTTTTCGGCCACCCCGAAGTCTA
>B1-3-COI_ASV1243_294
GGTACAGGTTGAACTGTTTATCCTCCATTAGCAAGTATTGCATTTCACTCAGGAGGAGCGGTTGATTGTGCAATTTTCGCTCTTCACGTTGCAGGAGCTTCTTCAATTCTTGGAGCAGTAAACTTTATTACAACTGTAATGAACATGCGAGCTCCGGGAATTAGTCTTCACCGAATGCCTCTATTCGTATGAAGTATTTTTGTAACTGTTGTACTTCTTTTATTAGCTGTACCTGTACTTGCAGGAGCAATTACAATGCTATTAACAGATCGAAACTTTAACACAACTTTCTTTGACCCAGCAGGGGGAGGAGATCCTGTACTTTACCAGCACCTTTTCTGATTCTTCGGCCACCCCGAAGTCTA
>B1-3-COI_ASV1273_288
GGTACAGGTTGAACAGTTTATCCTCCATTAGCAAGTATTGCATTTCACTCAGGAGGAGCGGTTGATTGTGCAATTTTCGCTCTTCACGTTGCAGGAGCTTCTTCAATTCTTGGAGCAGTAAACTTTATTACAACTGTAATGAACATGCGAGCTCCGGGAATTAGTCTTCACCGAATGCCTCTATTCGTATGAAGTATTTTTGTAACTGTTGTACTTCTTTTATTAGCTGTACCTGTACTTGCAGGAGCAATTACAATGCTATTAACAGATCGAAACTTTAACACAACTTTCTTTGACCCAGCAGGGGGAGGAGATCCTGTACTTTACCAGCACCTTTTCTGATTCTTCGGCCACCCCGAAGTCTA
>B1-3-COI_ASV1278_287
GGTACTGGATGAACTGTTTACCCTCCATTAGCAAGTATTGCATTTCACTCAGGAGGAGCGGTTGATTGTGCAATTTTCGCTCTTCACGTTGCAGGAGCTTCTTCAATTCTTGGAGCAGTAAACTTTATTACAACTGTAATGAACATGCGAGCTCCAGGAATTAGTCTTCACCGAATGCCTCTATTCGTATGAAGTATTTTTGTAACTGTTGTACTTCTTTTATTAGCTGTACCTGTACTTGCAGGAGCAATTACAATGCTATTAACAGATCGAAACTTTAACACAACTTTCTTTGACCCAGCAGGGGGAGGAGATCCTGTACTTTACCAGCACCTTTTCTGATTTTTCGGCCACCCCGAGGTCTA
>B1-3-COI_ASV1344_270
GGTACAGGTTGAACTGTTTATCCTCCATTAGCAAGTATTGCATTCCACTCAGGAGGAGCAGTTGATTGTGCAATTTTCGCTCTTCACGTTGCAGGAGCTTCTTCAATTCTTGGAGCAGTAAACTTCATTACAACTGTAATGAACATGCGAGCTCCAGGAATTAGTCTTCACCGAATGCCTCTATTCGTATGAAGTATCTTTGTAACTGTTGTACTTCTTTTATTAGCTGTACCTGTACTTGCAGGAGCAATTACAATGCTATTAACAGATCGAAACTTTAACACAACTTTCTTTGACCCAGCAGGGGGAGGAGATCCTGTACTTTACCAGCACCTTTTCTGATTCTTCGGCCACCCCGAAGTCTA
>B1-3-COI_ASV1357_268
GGAACTGGATGAACTGTTTACCCTCCATTAGCAAGTATTGCATTTCACTCAGGAGGAGCGGTTGATTGTGCAATTTTCGCTCTTCACGTTGCAGGAGCTTCTTCAATTCTTGGAGCAGTAAACTTTATTACAACTGTAATGAACATGCGAGCTCCGGGAATTAGTCTTCACCGAATGCCTCTATTCGTATGAAGTATTTTTGTAACTGTTGTACTTCTTTTATTAGCTGTACCTGTACTTGCAGGAGCAATTACAATGCTATTAACAGATCGAAACTTTAACACAACTTTCTTTGACCCAGCAGGGGGAGGAGATCCTGTACTTTACCAGCACCTTTTCTGATTCTTCGGCCACCCCGAGGTCTA
>B1-3-COI_ASV1387_261
GGTACAGGTTGAACTGTTTATCCTCCATTAGCAAGTATTGCATTTCACTCAGGAGGAGCGGTTGATTGTGCAATTTTCGCTCTTCACGTTGCAGGAGCTTCTTCAATTCTTGGAGCAGTAAACTTTATTACAACTGTAATGAACATGCGAGCTCCAGGAATTAGTCTTCACCGAATGCCTCTATTCGTATGAAGTATTTTTGTAACTGTTGTACTTCTTTTATTAGCTGTACCTGTACTTGCAGGAGCAATTACAATGCTATTAACAGATCGAAACTTTAACACAACTTTCTTTGACCCAGCAGGGGGAGGAGATCCTGTACTTTACCAGCACCTTTTCTGATTTTTCGGCCACCCCGAAGTCTA
>B1-3-COI_ASV1403_258
GGAACTGGTTGAACAGTATATCCTCCATTAGCAAGTATTGCATTCCACTCAGGAGGAGCAGTTGATTGTGCAATTTTCGCTCTTCACGTTGCAGGAGCTTCTTCAATTCTTGGAGCAGTAAACTTCATTACAACTGTAATGAACATGCGAGCTCCAGGAATTAGTCTTCACCGAATGCCTCTATTCGTATGAAGTATCTTTGTAACTGTTGTACTTCTTTTATTAGCTGTACCTGTACTTGCAGGAGCAATTACAATGCTATTAACAGATCGAAACTTTAACACAACTTTCTTTGACCCAGCAGGGGGAGGAGATCCTGTACTTTACCAGCACCTTTTCTGATTCTTCGGCCACCCCGAGGTCTA
>B1-3-COI_ASV1435_252
GGTACAGGATGAACAGTATATCCTCCATTAGCAAGCATTGCATTTCACTCAGGAGGAGCAGTTGATTGTGCAATTTTCGCTCTTCACGTTGCAGGAGCTTCTTCAATTCTTGGAGCGGTAAACTTTATTACAACTGTAATGAACATGCGAGCTCCAGGAATTAGCCTTCACCGAATGCCTCTATTCGTATGAAGTGTTTTTGTAACTGTTGTACTTCTTTTATTAGCTGTACCTGTACTTGCAGGGGCAATTACAATGCTATTAACAGATCGAAACTTTAACACAACTTTCTTTGACCCAGCAGGGGGAGGAGATCCTGTACTTTACCAGCACCTTTTCTGATTCTTCGGCCACCCCGAGGTCTA
>B1-3-COI_ASV1458_247
GGTACTGGTTGAACAGTTTATCCTCCATTAGCAAGTATTGCATTTCACTCAGGAGGAGCGGTTGATTGTGCAATTTTCGCTCTTCACGTTGCAGGAGCTTCTTCAATTCTTGGAGCAGTAAACTTTATTACAACTGTAATGAACATGCGAGCTCCAGGAATTAGTCTTCACCGAATGCCTCTATTCGTATGAAGTATTTTTGTAACTGTTGTACTTCTTTTATTAGCTGTACCTGTACTTGCAGGAGCAATTACAATGCTATTAACAGATCGAAACTTTAACACAACTTTCTTTGACCCAGCAGGGGGAGGAGATCCTGTACTTTACCAGCACCTTTTCTGATTTTTCGGACACCCCGAGGTCTA
>B1-3-COI_ASV1596_226
GGTACAGGTTGAACAGTTTATCCTCCATTAGCAAGTATTGCATTTCACTCAGGAGGAGCGGTTGATTGTGCAATTTTCGCTCTTCACGTTGCAGGAGCTTCTTCAATTCTTGGAGCAGTAAACTTTATTACAACTGTAATGAACATGCGAGCTCCAGGAATTAGTCTTCACCGAATGCCTCTATTCGTATGAAGTATTTTTGTAACTGTTGTACTTCTTTTATTAGCTGTACCTGTACTTGCAGGAGCAATTACAATGCTATTAACAGATCGAAACTTTAACACAACTTTCTTTGACCCAGCAGGGGGAGGAGATCCTGTACTTTACCAGCACCTTTTCTGATTTTTCGGCCACCCCGAGGTCTA
>B1-3-COI_ASV1643_220
GGTACAGGATGAACAGTATATCCTCCATTAGCAAGCATTGCATTTCACTCAGGAGGAGCAGTTGATTGTGCAATTTTCGCTCTTCACGTTGCAGGAGCTTCTTCAATTCTTGGAGCGGTAAACTTTATTACAACTGTAATGAACATGCGAGCTCCAGGAATTAGCCTTCACCGAATGCCTCTATTCGTATGAAGTGTTTTTGTAACTGTTGTACTTCTTTTATTAGCTGTACCTGTACTTGCAGGGGCAATTACAATGCTATTAACAGATCGAAACTTTAACACAACTTTCTTTGACCCAGCAGGGGGAGGAGATCCTGTACTTTACCAGCACCTTTTCTGATTCTTCGGCCACCCCGAAGTCTA
>B1-3-COI_ASV1731_207
GGAACAGGTTGAACTGTTTATCCTCCATTAGCAAGTATTGCATTTCACTCAGGAGGAGCGGTTGATTGTGCAATTTTCGCTCTTCACGTTGCAGGAGCTTCTTCAATTCTTGGAGCAGTAAACTTTATTACAACTGTAATGAACATGCGAGCTCCAGGAATTAGTCTTCACCGAATGCCTCTATTCGTATGAAGTATTTTTGTAACTGTTGTACTTCTTTTATTAGCTGTACCTGTACTTGCAGGAGCAATTACAATGCTATTAACAGATCGAAACTTTAACACAACTTTCTTTGACCCAGCAGGGGGAGGAGATCCTGTACTTTACCAGCACCTTTTCTGATTTTTCGGCCACCCCGAGGTCTA
>B1-3-COI_ASV1767_203
GGAACTGGTTGAACTGTTTACCCTCCATTAGCAAGTATTGCATTCCACTCAGGAGGAGCAGTTGATTGTGCAATTTTCGCTCTTCACGTTGCAGGAGCTTCTTCAATTCTTGGAGCAGTAAACTTCATTACAACTGTAATGAACATGCGAGCTCCAGGAATTAGTCTTCACCGAATGCCTCTATTCGTATGAAGTATCTTTGTAACTGTTGTACTTCTTTTATTAGCTGTACCTGTACTTGCAGGAGCAATTACAATGCTATTAACAGATCGAAACTTTAACACAACTTTCTTTGACCCAGCAGGGGGAGGAGATCCTGTACTTTACCAGCACCTTTTCTGATTCTTCGGCCACCCCGAGGTCTA
>B1-3-COI_ASV1911_183
GGTACTGGATGAACTGTTTACCCTCCATTAGCAAGTATTGCATTTCACTCAGGAGGAGCGGTTGATTGTGCAATTTTCGCTCTTCACGTTGCAGGAGCTTCTTCAATTCTTGGAGCAGTAAACTTTATTACAACTGTAATGAACATGCGAGCTCCAGGAATTAGTCTTCACCGAATGCCTCTATTCGTATGAAGTATTTTTGTAACTGTTGTACTTCTTTTATTAGCTGTACCTGTACTTGCAGGAGCAATTACAATGCTATTAACAGATCGAAACTTTAACACAACTTTCTTTGACCCAGCAGGGGGAGGAGATCCTGTACTTTACCAGCACCTTTTCTGATTTTTCGGCCACCCCGAAGTCTA
>B1-3-COI_ASV1957_177
GGAACAGGATGAACTGTATATCCTCCATTAGCAAGTATTGCATTTCACTCAGGAGGAGCGGTTGATTGTGCAATTTTCGCTCTTCACGTTGCAGGAGCTTCTTCAATTCTTGGAGCAGTAAACTTTATTACAACTGTAATGAACATGCGAGCTCCGGGAATTAGTCTTCACCGAATGCCTCTATTCGTATGAAGTATTTTTGTAACTGTTGTACTTCTTTTATTAGCTGTACCTGTACTTGCAGGAGCAATTACAATGCTATTAACAGATCGAAACTTTAACACAACTTTCTTTGACCCAGCAGGGGGAGGAGATCCTGTACTTTACCAGCACCTTTTCTGATTCTTCGGCCACCCCGAGGTCTA
>B1-3-COI_ASV2151_158
GGAACTGGTTGAACTGTTTACCCTCCATTAGCAAGTATTGCATTCCACTCAGGAGGAGCAGTTGATTGTGCAATTTTCGCTCTTCACGTTGCAGGAGCTTCTTCAATTCTTGGAGCAGTAAACTTCATTACAACTGTAATGAACATGCGAGCTCCAGGAATTAGTCTTCACCGAATGCCTCTATTCGTATGAAGTATCTTTGTAACTGTTGTACTTCTTTTATTAGCTGTACCTGTACTTGCAGGAGCAATTACAATGCTATTAACAGATCGAAACTTTAACACAACTTTCTTTGACCCAGCAGGGGGAGGAGATCCTGTACTTTACCAGCACCTTTTCTGATTCTTCGGCCACCCCGAAGTCTA
>B1-3-COI_ASV2160_157
GGAACAGGTTGAACTGTTTACCCTCCATTAGCAAGTATTGCATTTCACTCAGGAGGAGCGGTTGATTGTGCAATTTTCGCTCTTCACGTTGCAGGAGCTTCTTCAATTCTTGGAGCAGTAAACTTTATTACAACTGTAATGAACATGCGAGCTCCAGGAATTAGTCTTCACCGAATGCCTCTATTCGTATGAAGTATTTTTGTAACTGTTGTACTTCTTTTATTAGCTGTACCTGTACTTGCAGGAGCAATTACAATGCTATTAACAGATCGAAACTTTAACACAACTTTCTTTGACCCAGCAGGGGGAGGAGATCCTGTACTTTACCAGCACCTTTTCTGATTTTTCGGCCACCCCGAGGTCTA
>B1-3-COI_ASV2271_148
GGTACAGGTTGAACAGTTTATCCTCCATTAGCAAGTATTGCATTTCACTCAGGAGGAGCGGTTGATTGTGCAATTTTCGCTCTTCACGTTGCAGGAGCTTCTTCAATTCTTGGAGCAGTAAACTTTATTACAACTGTAATGAACATGCGAGCTCCAGGAATTAGTCTTCACCGAATGCCTCTATTCGTATGAAGTATTTTTGTAACTGTTGTACTTCTTTTATTAGCTGTACCTGTACTTGCAGGAGCAATTACAATGCTATTAACAGATCGAAACTTTAACACAACTTTCTTTGACCCAGCAGGGGGAGGAGATCCTGTACTTTACCAGCACCTTTTCTGATTTTTCGGCCACCCCGAAGTCTA
>B1-3-COI_ASV2595_126
GGAACAGGTTGAACAGTTTATCCTCCACTAGCAAGTATTGCATTCCACTCAGGAGGAGCAGTTGATTGTGCAATTTTCGCTCTTCACGTTGCAGGAGCTTCTTCAATTCTTGGAGCAGTAAACTTCATTACAACTGTAATGAACATGCGAGCTCCAGGAATTAGTCTTCACCGAATGCCTCTATTCGTATGAAGTATCTTTGTAACTGTTGTACTTCTTTTATTAGCTGTACCTGTACTTGCAGGAGCAATTACAATGCTATTAACAGATCGAAATTTTAACACAACTTTCTTTGACCCAGCAGGGGGAGGAGATCCTGTACTTTACCAGCACCTTTTCTGATTCTTCGGCCACCCCGAGGTCTA
>B1-3-COI_ASV2761_118
GGTACTGGATGAACTGTTTATCCTCCATTAGCAAGTATTGCATTTCACTCAGGAGGAGCGGTTGATTGTGCAATTTTCGCTCTTCACGTTGCAGGAGCTTCTTCAATTCTTGGAGCAGTAAACTTTATTACAACTGTAATGAACATGCGAGCTCCAGGAATTAGTCTTCACCGAATGCCTCTATTCGTATGAAGTATTTTTGTAACTGTTGTACTTCTTTTATTAGCTGTACCTGTACTTGCAGGAGCAATTACAATGCTATTAACAGATCGAAACTTTAACACAACTTTCTTTGACCCAGCAGGGGGAGGAGATCCTGTACTTTACCAGCACCTTTTCTGATTTTTCGGACACCCCGAAGTCTA
>B1-3-COI_ASV3005_109
GGAACAGGTTGAACTGTTTACCCTCCATTAGCAAGTATTGCATTTCACTCAGGAGGAGCGGTTGATTGTGCAATTTTCGCTCTTCACGTTGCAGGAGCTTCTTCAATTCTTGGAGCAGTAAACTTTATTACAACTGTAATGAACATGCGAGCTCCAGGAATTAGTCTTCACCGAATGCCTCTATTCGTATGAAGTATTTTTGTAACTGTTGTACTTCTTTTATTAGCTGTACCTGTACTTGCAGGAGCAATTACAATGCTATTAACAGATCGAAACTTTAACACAACTTTCTTTGACCCAGCAGGGGGAGGAGATCCTGTACTTTACCAGCACCTTTTCTGATTTTTCGGCCACCCCGAAGTCTA
>B1-3-COI_ASV3016_108
GGAACAGGTTGAACAGTTTATCCTCCACTAGCAAGTATTGCATTCCACTCAGGAGGAGCAGTTGATTGTGCAATTTTCGCTCTTCACGTTGCAGGAGCTTCTTCAATTCTTGGAGCAGTAAACTTCATTACAACTGTAATGAACATGCGAGCTCCAGGAATTAGTCTTCACCGAATGCCTCTATTCGTATGAAGTATCTTTGTAACTGTTGTACTTCTTTTATTAGCTGTACCTGTACTTGCAGGAGCAATTACAATGCTATTAACAGATCGAAATTTTAACACAACTTTCTTTGACCCAGCAGGGGGAGGAGATCCTGTACTTTACCAGCACCTTTTCTGATTCTTCGGCCACCCCGAAGTCTA
>B1-3-COI_ASV3779_88
GGTACAGGTTGAACTGTTTATCCTCCATTAGCAAGTATTGCATTTCACTCAGGAGGGGCGGTTGATTGTGCAATTTTCGCTCTTCACGTTGCAGGAGCTTCTTCAATTCTTGGAGCAGTAAACTTTATTACAACTGTAATGAACATGCGAGCTCCAGGAATTAGTCTTCACCGAATGCCTCTATTCGTATGAAGTATTTTTGTAACTGTTGTACTTCTTTTATTAGCTGTACCTGTACTTGCAGGAGCAATTACAATGCTATTAACAGATCGAAACTTTAACACAACTTTCTTTGACCCAGCAGGGGGAGGAGATCCTGTACTTTACCAGCACCTTTTCTGATTCTTTGGCCACCCCGAAGTCTA
>B1-3-COI_ASV6172_59
GGAACTGGTTGAACAGTATATCCTCCATTAGCAAGTATTGCATTTCACTCAGGAGGGGCGGTTGATTGTGCAATTTTCGCTCTTCACGTTGCAGGAGCTTCTTCAATTCTTGGAGCAGTAAACTTTATTACAACTGTAATGAACATGCGAGCTCCAGGAATTAGTCTTCACCGAATGCCTCTATTCGTATGAAGTATTTTTGTAACTGTTGTACTTCTTTTATTAGCTGTACCTGTACTTGCAGGAGCAATTACAATGCTATTAACAGATCGAAACTTTAACACAACTTTCTTTGACCCAGCAGGGGGAGGAGATCCTGTACTTTACCAGCACCTTTTCTGATTCTTTGGCCACCCCGAGGTCTA
>B1-3-COI_ASV6292_58
GGTACTGGATGAACAGTTTATCCGCCTCTTGCTAGCATTCAGTTCCACTCTGGTGGTGCTGTAGATTGTGCAATTTTTGCTCTTCACGTAGCAGGAGCTTCTTCTATTCTTGGAGCTATTAACTTCATTACTACTGTAATGAACATGCGAGCTCCAGGTATTAGCCTTCACCGAATGCCTCTATTCGTATGAAGTATCCTTGTAACTGTAGTTTTACTTCTTTTAGCGGTACCTGTTCTTGCTGGTGCAATTACTATGCTACTAACTGACCGAAACTTTAACACTACTTTCTTTGACCCTGCTGGGGGAGGAGATCCAGTGTTATACCAACACTTATTCTGATTCTTCGGCCACCCCGAGGTCTA
>B1-3-COI_ASV7283_51
GGTACTGGATGAACTGTATATCCTCCATTAGCAAGTATTGCATTCCACTCTGGAGGAGCAGTTGATTGTGCAATTTTTGCTCTTCACGTTGCAGGAGCTTCTTCAATTCTTGGAGCGGTAAACTTTATTACAACTGTAATGAACATGCGAGCTCCTGGAATTAGCCTTCACCGAATGCCTTTATTCGTATGAAGTGTTTTCGTAACTGTTGTACTTCTTCTATTAGCAGTACCGGTACTTGCGGGAGCAATTACAATGCTATTAACAGATCGAAACTTTAACACAACTTTCTTCGACCCAGCAGGGGGAGGAGATCCTGTACTTTACCAGCACCTTTTCTGATTCTTTGGCCACCCCGAGGTCTA
>B1-3-COI_ASV7611_49
GGAACAGGTTGAACAGTTTATCCTCCATTAGCAAGTATTGCATTCCACTCTGGAGGAGCAGTTGATTGTGCAATTTTTGCTCTTCACGTTGCAGGAGCTTCTTCAATTCTTGGAGCGGTAAACTTTATTACAACTGTAATGAACATGCGAGCTCCTGGAATTAGCCTTCACCGAATGCCTTTATTCGTATGAAGTGTTTTCGTAACTGTTGTACTTCTTCTATTAGCAGTACCGGTACTTGCGGGAGCAATTACAATGCTATTAACAGATCGAAACTTTAACACAACTTTCTTCGACCCAGCAGGGGGAGGAGATCCTGTACTTTACCAGCACCTTTTCTGATTCTTTGGCCACCCCGAAGTCTA
>B1-3-COI_ASV8075_46
GGTACTGGATGAACTGTATATCCTCCATTAGCAAGTATTGCATTCCACTCTGGAGGAGCAGTTGATTGTGCAATTTTTGCTCTTCACGTTGCAGGAGCTTCTTCAATTCTTGGAGCGGTAAACTTTATTACAACTGTAATGAACATGCGAGCTCCTGGAATTAGCCTTCACCGAATGCCTTTATTCGTATGAAGTGTTTTCGTAACTGTTGTACTTCTTCTATTAGCAGTACCGGTACTTGCGGGAGCAATTACAATGCTATTAACAGATCGAAACTTTAACACAACTTTCTTCGACCCAGCAGGGGGAGGAGATCCTGTACTTTACCAGCACCTTTTCTGATTCTTTGGCCACCCCGAAGTCTA
>B1-3-COI_ASV8936_41
GGAACTGGTTGAACAGTATATCCTCCATTAGCAAGTATTGCATTTCACTCAGGAGGGGCGGTTGATTGTGCAATTTTCGCTCTTCACGTTGCAGGAGCTTCTTCAATTCTTGGAGCAGTAAACTTTATTACAACTGTAATGAACATGCGAGCTCCAGGAATTAGTCTTCACCGAATGCCTCTATTCGTATGAAGTATTTTTGTAACTGTTGTACTTCTTTTATTAGCTGTACCTGTACTTGCAGGAGCAATTACAATGCTATTAACAGATCGAAACTTTAACACAACTTTCTTTGACCCAGCAGGGGGAGGAGATCCTGTACTTTACCAGCACCTTTTCTGATTCTTTGGCCACCCCGAAGTCTA
>B1-3-COI_ASV8937_41
GGTACAGGTTGAACAGTTTATCCGCCATTAGCTGGAATTCAATTCCACTCAGGAGGAGCCGTAGATTGTGCCATTTTTGCGCTTCACGTAGCGGGAGCGTCGTCAATTTTAGGAGCTGTTAACTTCATTACAACCGTGATGAACATGCGAGCGCCAGGAATTAGTCTTCACCGAATGCCTTTATTCGTATGAAGTATTTTAGTGACAGTTGTTCTTCTGTTATTAGCTGTACCTGTATTAGCAGGAGCGATTACAATGCTATTAACCGATCGAAACTTTAACACGACTTTCTTCGATCCAGCAGGAGGAGGAGATCCGGTTCTTTACCAGCATCTTTTCTGATTCTTCGGCCACCCCGAGGTCTA
>B1-3-COI_ASV9440_38
GGTACTGGATGAACTGTATATCCTCCATTAGCAAGTATTGCATTTCACTCAGGAGGGGCGGTTGATTGTGCAATTTTCGCTCTTCACGTTGCAGGAGCTTCTTCAATTCTTGGAGCAGTAAACTTTATTACAACTGTAATGAACATGCGAGCTCCAGGAATTAGTCTTCACCGAATGCCTCTATTCGTATGAAGTATTTTTGTAACTGTTGTACTTCTTTTATTAGCTGTACCTGTACTTGCAGGAGCAATTACAATGCTATTAACAGATCGAAACTTTAACACAACTTTCTTTGACCCAGCAGGGGGAGGAGATCCTGTACTTTACCAGCACCTTTTCTGATTCTTTGGCCACCCCGAAGTCTA
>B1-3-COI_ASV9839_36
GGAACAGGTTGAACAGTTTATCCTCCATTAGCAAGTATTGCATTCCACTCTGGAGGAGCAGTTGATTGTGCAATTTTTGCTCTTCACGTTGCAGGAGCTTCTTCAATTCTTGGAGCGGTAAACTTTATTACAACTGTAATGAACATGCGAGCTCCTGGAATTAGCCTTCACCGAATGCCTTTATTCGTATGAAGTGTTTTCGTAACTGTTGTACTTCTTCTATTAGCAGTACCGGTACTTGCGGGAGCAATTACAATGCTATTAACAGATCGAAACTTTAACACAACTTTCTTCGACCCAGCAGGGGGAGGAGATCCTGTACTTTACCAGCACCTTTTCTGATTCTTTGGCCACCCCGAGGTCTA
>B2-1-COI_ASV379_798
GGAACTGGTTGAACAGTATATCCTCCATTAGCAAGCATTGCATTTCACTCAGGAGGAGCAGTTGATTGTGCAATTTTCGCTCTTCACGTTGCAGGAGCTTCTTCAATTCTTGGAGCGGTAAACTTTATTACAACTGTAATGAACATGCGAGCTCCAGGAATTAGCCTTCACCGAATGCCTCTATTCGTATGAAGTGTTTTTGTAACTGTTGTACTTCTTTTATTAGCTGTACCTGTACTTGCAGGGGCAATTACAATGCTATTAACAGATCGAAACTTTAACACAACTTTCTTTGACCCAGCAGGGGGAGGAGATCCTGTACTTTACCAGCACCTTTTCTGATTCTTCGGCCACCCCGAGGTCTA
>B2-1-COI_ASV403_745
GGTACTGGTTGAACAGTTTATCCTCCATTAGCAAGCATTGCATTTCACTCAGGAGGAGCAGTTGATTGTGCAATTTTCGCTCTTCACGTTGCAGGAGCTTCTTCAATTCTTGGAGCGGTAAACTTTATTACAACTGTAATGAACATGCGAGCTCCAGGAATTAGCCTTCACCGAATGCCTCTATTCGTATGAAGTGTTTTTGTAACTGTTGTACTTCTTTTATTAGCTGTACCTGTACTTGCAGGGGCAATTACAATGCTATTAACAGATCGAAACTTTAACACAACTTTCTTTGACCCAGCAGGGGGAGGAGATCCTGTACTTTACCAGCACCTTTTCTGATTCTTCGGCCACCCCGAGGTCTA
>B2-1-COI_ASV444_683
GGAACTGGTTGAACAGTATATCCTCCATTAGCAAGCATTGCATTTCACTCAGGAGGAGCAGTTGATTGTGCAATTTTCGCTCTTCACGTTGCAGGAGCTTCTTCAATTCTTGGAGCGGTAAACTTTATTACAACTGTAATGAACATGCGAGCTCCAGGAATTAGCCTTCACCGAATGCCTCTATTCGTATGAAGTGTTTTTGTAACTGTTGTACTTCTTTTATTAGCTGTACCTGTACTTGCAGGGGCAATTACAATGCTATTAACAGATCGAAACTTTAACACAACTTTCTTTGACCCAGCAGGGGGAGGAGATCCTGTACTTTACCAGCACCTTTTCTGATTCTTCGGCCACCCCGAAGTCTA
>B2-1-COI_ASV447_678
GGTACTGGTTGAACTGTATATCCTCCATTAGCAAGCATTGCATTTCACTCAGGAGGAGCAGTTGATTGTGCAATTTTCGCTCTTCACGTTGCAGGAGCTTCTTCAATTCTTGGAGCGGTAAACTTTATTACAACTGTAATGAACATGCGAGCTCCAGGAATTAGCCTTCACCGAATGCCTCTATTCGTATGAAGTGTTTTTGTAACTGTTGTACTTCTTTTATTAGCTGTACCTGTACTTGCAGGGGCAATTACAATGCTATTAACAGATCGAAACTTTAACACAACTTTCTTTGACCCAGCAGGGGGAGGAGATCCTGTACTTTACCAGCACCTTTTCTGATTCTTCGGCCACCCCGAGGTCTA
>B2-1-COI_ASV475_656
GGTACTGGTTGAACTGTTTACCCTCCATTAGCAAGTATTGCATTTCACTCAGGAGGAGCGGTTGATTGTGCAATTTTCGCTCTTCACGTTGCAGGAGCTTCTTCAATTCTTGGAGCAGTAAACTTTATTACAACTGTAATGAACATGCGAGCTCCGGGAATTAGTCTTCACCGAATGCCTCTATTCGTATGAAGTATTTTTGTAACTGTTGTACTTCTTTTATTAGCTGTACCTGTACTTGCAGGAGCAATTACAATGCTATTAACAGATCGAAACTTTAACACAACTTTCTTTGACCCAGCAGGGGGAGGAGATCCTGTACTTTACCAGCACCTTTTCTGATTCTTCGGCCACCCCGAGGTCTA
>B2-1-COI_ASV491_639
GGTACAGGTTGAACTGTTTATCCTCCATTAGCAAGCATTGCATTTCACTCAGGAGGAGCAGTTGATTGTGCAATTTTCGCTCTTCACGTTGCAGGAGCTTCTTCAATTCTTGGAGCGGTAAACTTTATTACAACTGTAATGAACATGCGAGCTCCAGGAATTAGCCTTCACCGAATGCCTCTATTCGTATGAAGTGTTTTTGTAACTGTTGTACTTCTTTTATTAGCTGTACCTGTACTTGCAGGGGCAATTACAATGCTATTAACAGATCGAAACTTTAACACAACTTTCTTTGACCCAGCAGGGGGAGGAGATCCTGTACTTTACCAGCACCTTTTCTGATTCTTCGGCCACCCCGAGGTCTA
>B2-1-COI_ASV499_634
GGTACTGGTTGAACAGTTTATCCTCCATTAGCAAGCATTGCATTTCACTCAGGAGGAGCAGTTGATTGTGCAATTTTCGCTCTTCACGTTGCAGGAGCTTCTTCAATTCTTGGAGCGGTAAACTTTATTACAACTGTAATGAACATGCGAGCTCCAGGAATTAGCCTTCACCGAATGCCTCTATTCGTATGAAGTGTTTTTGTAACTGTTGTACTTCTTTTATTAGCTGTACCTGTACTTGCAGGGGCAATTACAATGCTATTAACAGATCGAAACTTTAACACAACTTTCTTTGACCCAGCAGGGGGAGGAGATCCTGTACTTTACCAGCACCTTTTCTGATTCTTCGGCCACCCCGAAGTCTA
>B2-1-COI_ASV524_608
GGTACTGGTTGAACTGTTTACCCTCCATTAGCAAGCATTGCATTTCACTCAGGAGGAGCAGTTGATTGTGCAATTTTCGCTCTTCACGTTGCAGGAGCTTCTTCAATTCTTGGAGCGGTAAACTTTATTACAACTGTAATGAACATGCGAGCTCCAGGAATTAGCCTTCACCGAATGCCTCTATTCGTATGAAGTGTTTTTGTAACTGTTGTACTTCTTTTATTAGCTGTACCTGTACTTGCAGGGGCAATTACAATGCTATTAACAGATCGAAACTTTAACACAACTTTCTTTGACCCAGCAGGGGGAGGAGATCCTGTACTTTACCAGCACCTTTTCTGATTCTTCGGCCACCCCGAGGTCTA
>B2-1-COI_ASV535_595
GGTACTGGTTGAACTGTATATCCTCCATTAGCAAGTATTGCATTTCACTCAGGAGGAGCGGTTGATTGTGCAATTTTCGCTCTTCACGTTGCAGGAGCTTCTTCAATTCTTGGAGCAGTAAACTTTATTACAACTGTAATGAACATGCGAGCTCCGGGAATTAGTCTTCACCGAATGCCTCTATTCGTATGAAGTATTTTTGTAACTGTTGTACTTCTTTTATTAGCTGTACCTGTACTTGCAGGAGCAATTACAATGCTATTAACAGATCGAAACTTTAACACAACTTTCTTTGACCCAGCAGGGGGAGGAGATCCTGTACTTTACCAGCACCTTTTCTGATTCTTCGGCCACCCCGAGGTCTA
>B2-1-COI_ASV553_583
GGTACTGGTTGAACTGTTTACCCTCCATTAGCAAGCATTGCATTTCACTCAGGAGGAGCAGTTGATTGTGCAATTTTCGCTCTTCACGTTGCAGGAGCTTCTTCAATTCTTGGAGCGGTAAACTTTATTACAACTGTAATGAACATGCGAGCTCCAGGAATTAGCCTTCACCGAATGCCTCTATTCGTATGAAGTGTTTTTGTAACTGTTGTACTTCTTTTATTAGCTGTACCTGTACTTGCAGGGGCAATTACAATGCTATTAACAGATCGAAACTTTAACACAACTTTCTTTGACCCAGCAGGGGGAGGAGATCCTGTACTTTACCAGCACCTTTTCTGATTCTTCGGCCACCCCGAAGTCTA
>B2-1-COI_ASV631_523
GGTACTGGTTGAACTGTTTACCCTCCATTAGCAAGTATTGCATTTCACTCAGGAGGAGCGGTTGATTGTGCAATTTTCGCTCTTCACGTTGCAGGAGCTTCTTCAATTCTTGGAGCAGTAAACTTTATTACAACTGTAATGAACATGCGAGCTCCGGGAATTAGTCTTCACCGAATGCCTCTATTCGTATGAAGTATTTTTGTAACTGTTGTACTTCTTTTATTAGCTGTACCTGTACTTGCAGGAGCAATTACAATGCTATTAACAGATCGAAACTTTAACACAACTTTCTTTGACCCAGCAGGGGGAGGAGATCCTGTACTTTACCAGCACCTTTTCTGATTCTTCGGCCACCCCGAAGTCTA
>B2-1-COI_ASV666_502
GGTACTGGTTGAACTGTTTATCCTCCATTAGCAAGTATTGCATTTCACTCAGGAGGAGCGGTTGATTGTGCAATTTTCGCTCTTCACGTTGCAGGAGCTTCTTCAATTCTTGGAGCAGTAAACTTTATTACAACTGTAATGAACATGCGAGCTCCAGGAATTAGTCTTCACCGAATGCCTCTATTCGTATGAAGTATTTTTGTAACTGTTGTACTTCTTTTATTAGCTGTACCTGTACTTGCAGGAGCAATTACAATGCTATTAACAGATCGAAACTTTAACACAACTTTCTTTGACCCAGCAGGGGGAGGAGATCCTGTACTTTACCAGCACCTTTTCTGATTTTTCGGCCACCCCGAGGTCTA
>B2-1-COI_ASV668_501
GGAACTGGATGAACAGTATATCCTCCATTAGCAAGTATTGCATTTCACTCAGGAGGAGCGGTTGATTGTGCAATTTTCGCTCTTCACGTTGCAGGAGCTTCTTCAATTCTTGGAGCAGTAAACTTTATTACAACTGTAATGAACATGCGAGCTCCGGGAATTAGTCTTCACCGAATGCCTCTATTCGTATGAAGTATTTTTGTAACTGTTGTACTTCTTTTATTAGCTGTACCTGTACTTGCAGGAGCAATTACAATGCTATTAACAGATCGAAACTTTAACACAACTTTCTTTGACCCAGCAGGGGGAGGAGATCCTGTACTTTACCAGCACCTTTTCTGATTCTTCGGCCACCCCGAGGTCTA
>B2-1-COI_ASV674_499
GGTACTGGTTGAACTGTTTATCCTCCATTAGCAAGTATTGCATTTCACTCAGGAGGAGCGGTTGATTGTGCAATTTTCGCTCTTCACGTTGCAGGAGCTTCTTCAATTCTTGGAGCAGTAAACTTTATTACAACTGTAATGAACATGCGAGCTCCGGGAATTAGTCTTCACCGAATGCCTCTATTCGTATGAAGTATTTTTGTAACTGTTGTACTTCTTTTATTAGCTGTACCTGTACTTGCAGGAGCAATTACAATGCTATTAACAGATCGAAACTTTAACACAACTTTCTTTGACCCAGCAGGGGGAGGAGATCCTGTACTTTACCAGCACCTTTTCTGATTCTTCGGCCACCCCGAAGTCTA
>B2-1-COI_ASV700_489
GGTACTGGTTGAACTGTTTACCCTCCATTAGCAAGTATTGCATTTCACTCAGGAGGAGCGGTTGATTGTGCAATTTTCGCTCTTCACGTTGCAGGAGCTTCTTCAATTCTTGGAGCAGTAAACTTTATTACAACTGTAATGAACATGCGAGCTCCAGGAATTAGTCTTCACCGAATGCCTCTATTCGTATGAAGTATTTTTGTAACTGTTGTACTTCTTTTATTAGCTGTACCTGTACTTGCAGGAGCAATTACAATGCTATTAACAGATCGAAACTTTAACACAACTTTCTTTGACCCAGCAGGGGGAGGAGATCCTGTACTTTACCAGCACCTTTTCTGATTTTTCGGCCACCCCGAGGTCTA
>B2-1-COI_ASV730_473
GGTACTGGATGAACAGTTTATCCTCCATTAGCAAGCATTGCATTTCACTCAGGAGGAGCAGTTGATTGTGCAATTTTCGCTCTTCACGTTGCAGGAGCTTCTTCAATTCTTGGAGCGGTAAACTTTATTACAACTGTAATGAACATGCGAGCTCCAGGAATTAGCCTTCACCGAATGCCTCTATTCGTATGAAGTGTTTTTGTAACTGTTGTACTTCTTTTATTAGCTGTACCTGTACTTGCAGGGGCAATTACAATGCTATTAACAGATCGAAACTTTAACACAACTTTCTTTGACCCAGCAGGGGGAGGAGATCCTGTACTTTACCAGCACCTTTTCTGATTCTTCGGCCACCCCGAGGTCTA
>B2-1-COI_ASV731_472
GGAACTGGTTGAACAGTATATCCTCCATTAGCAAGTATTGCATTTCACTCAGGAGGAGCGGTTGATTGTGCAATTTTCGCTCTTCACGTTGCAGGAGCTTCTTCAATTCTTGGAGCAGTAAACTTTATTACAACTGTAATGAACATGCGAGCTCCAGGAATTAGTCTTCACCGAATGCCTCTATTCGTATGAAGTATTTTTGTAACTGTTGTACTTCTTTTATTAGCTGTACCTGTACTTGCAGGAGCAATTACAATGCTATTAACAGATCGAAACTTTAACACAACTTTCTTTGACCCAGCAGGGGGAGGAGATCCTGTACTTTACCAGCACCTTTTCTGATTTTTCGGCCACCCCGAGGTCTA
>B2-1-COI_ASV743_466
GGTACTGGATGAACTGTATATCCTCCATTAGCAAGTATTGCATTTCACTCAGGAGGAGCGGTTGATTGTGCAATTTTCGCTCTTCACGTTGCAGGAGCTTCTTCAATTCTTGGAGCAGTAAACTTTATTACAACTGTAATGAACATGCGAGCTCCGGGAATTAGTCTTCACCGAATGCCTCTATTCGTATGAAGTATTTTTGTAACTGTTGTACTTCTTTTATTAGCTGTACCTGTACTTGCAGGAGCAATTACAATGCTATTAACAGATCGAAACTTTAACACAACTTTCTTTGACCCAGCAGGGGGAGGAGATCCTGTACTTTACCAGCACCTTTTCTGATTCTTCGGCCACCCCGAGGTCTA
>B2-1-COI_ASV748_464
GGTACTGGTTGAACAGTTTATCCTCCATTAGCAAGTATTGCATTTCACTCAGGAGGAGCGGTTGATTGTGCAATTTTCGCTCTTCACGTTGCAGGAGCTTCTTCAATTCTTGGAGCAGTAAACTTTATTACAACTGTAATGAACATGCGAGCTCCAGGAATTAGTCTTCACCGAATGCCTCTATTCGTATGAAGTATTTTTGTAACTGTTGTACTTCTTTTATTAGCTGTACCTGTACTTGCAGGAGCAATTACAATGCTATTAACAGATCGAAACTTTAACACAACTTTCTTTGACCCAGCAGGGGGAGGAGATCCTGTACTTTACCAGCACCTTTTCTGATTTTTCGGCCACCCCGAGGTCTA
>B2-1-COI_ASV758_458
GGTACAGGTTGAACTGTTTATCCTCCATTAGCAAGTATTGCATTTCACTCAGGAGGAGCGGTTGATTGTGCAATTTTCGCTCTTCACGTTGCAGGAGCTTCTTCAATTCTTGGAGCAGTAAACTTTATTACAACTGTAATGAACATGCGAGCTCCAGGAATTAGTCTTCACCGAATGCCTCTATTCGTATGAAGTATTTTTGTAACTGTTGTACTTCTTTTATTAGCTGTACCTGTACTTGCAGGAGCAATTACAATGCTATTAACAGATCGAAACTTTAACACAACTTTCTTTGACCCAGCAGGGGGAGGAGATCCTGTACTTTACCAGCACCTTTTCTGATTTTTCGGCCACCCCGAGGTCTA
>B2-1-COI_ASV790_444
GGTACTGGTTGAACTGTTTACCCTCCATTAGCAAGTATTGCATTCCACTCAGGAGGAGCAGTTGATTGTGCAATTTTCGCTCTTCACGTTGCAGGAGCTTCTTCAATTCTTGGAGCAGTAAACTTCATTACAACTGTAATGAACATGCGAGCTCCAGGAATTAGTCTTCACCGAATGCCTCTATTCGTATGAAGTATCTTTGTAACTGTTGTACTTCTTTTATTAGCTGTACCTGTACTTGCAGGAGCAATTACAATGCTATTAACAGATCGAAACTTTAACACAACTTTCTTTGACCCAGCAGGGGGAGGAGATCCTGTACTTTACCAGCACCTTTTCTGATTCTTCGGCCACCCCGAGGTCTA
>B2-1-COI_ASV810_435
GGTACAGGTTGAACAGTTTATCCTCCATTAGCAAGTATTGCATTTCACTCAGGAGGAGCGGTTGATTGTGCAATTTTCGCTCTTCACGTTGCAGGAGCTTCTTCAATTCTTGGAGCAGTAAACTTTATTACAACTGTAATGAACATGCGAGCTCCGGGAATTAGTCTTCACCGAATGCCTCTATTCGTATGAAGTATTTTTGTAACTGTTGTACTTCTTTTATTAGCTGTACCTGTACTTGCAGGAGCAATTACAATGCTATTAACAGATCGAAACTTTAACACAACTTTCTTTGACCCAGCAGGGGGAGGAGATCCTGTACTTTACCAGCACCTTTTCTGATTCTTCGGCCACCCCGAGGTCTA
>B2-1-COI_ASV813_433
GGAACAGGTTGAACAGTTTATCCTCCATTAGCAAGCATTGCATTTCACTCAGGAGGAGCAGTTGATTGTGCAATTTTCGCTCTTCACGTTGCAGGAGCTTCTTCAATTCTTGGAGCGGTAAACTTTATTACAACTGTAATGAACATGCGAGCTCCAGGAATTAGCCTTCACCGAATGCCTCTATTCGTATGAAGTGTTTTTGTAACTGTTGTACTTCTTTTATTAGCTGTACCTGTACTTGCAGGGGCAATTACAATGCTATTAACAGATCGAAACTTTAACACAACTTTCTTTGACCCAGCAGGGGGAGGAGATCCTGTACTTTACCAGCACCTTTTCTGATTCTTCGGCCACCCCGAGGTCTA
>B2-1-COI_ASV824_429
GGTACTGGATGAACTGTTTATCCTCCATTAGCAAGTATTGCATTTCACTCAGGAGGAGCGGTTGATTGTGCAATTTTCGCTCTTCACGTTGCAGGAGCTTCTTCAATTCTTGGAGCAGTAAACTTTATTACAACTGTAATGAACATGCGAGCTCCAGGAATTAGTCTTCACCGAATGCCTCTATTCGTATGAAGTATTTTTGTAACTGTTGTACTTCTTTTATTAGCTGTACCTGTACTTGCAGGAGCAATTACAATGCTATTAACAGATCGAAACTTTAACACAACTTTCTTTGACCCAGCAGGGGGAGGAGATCCTGTACTTTACCAGCACCTTTTCTGATTTTTCGGCCACCCCGAGGTCTA
>B2-1-COI_ASV830_427
GGTACTGGATGAACAGTTTATCCTCCATTAGCAAGTATTGCATTTCACTCAGGAGGAGCGGTTGATTGTGCAATTTTCGCTCTTCACGTTGCAGGAGCTTCTTCAATTCTTGGAGCAGTAAACTTTATTACAACTGTAATGAACATGCGAGCTCCGGGAATTAGTCTTCACCGAATGCCTCTATTCGTATGAAGTATTTTTGTAACTGTTGTACTTCTTTTATTAGCTGTACCTGTACTTGCAGGAGCAATTACAATGCTATTAACAGATCGAAACTTTAACACAACTTTCTTTGACCCAGCAGGGGGAGGAGATCCTGTACTTTACCAGCACCTTTTCTGATTCTTCGGCCACCCCGAGGTCTA
>B2-1-COI_ASV834_425
GGTACTGGATGAACTGTTTATCCTCCATTAGCAAGCATTGCATTTCACTCAGGAGGAGCAGTTGATTGTGCAATTTTCGCTCTTCACGTTGCAGGAGCTTCTTCAATTCTTGGAGCGGTAAACTTTATTACAACTGTAATGAACATGCGAGCTCCAGGAATTAGCCTTCACCGAATGCCTCTATTCGTATGAAGTGTTTTTGTAACTGTTGTACTTCTTTTATTAGCTGTACCTGTACTTGCAGGGGCAATTACAATGCTATTAACAGATCGAAACTTTAACACAACTTTCTTTGACCCAGCAGGGGGAGGAGATCCTGTACTTTACCAGCACCTTTTCTGATTCTTCGGCCACCCCGAAGTCTA
>B2-1-COI_ASV852_416
GGAACAGGTTGAACAGTTTATCCTCCATTAGCAAGTATTGCATTTCACTCAGGAGGAGCGGTTGATTGTGCAATTTTCGCTCTTCACGTTGCAGGAGCTTCTTCAATTCTTGGAGCAGTAAACTTTATTACAACTGTAATGAACATGCGAGCTCCGGGAATTAGTCTTCACCGAATGCCTCTATTCGTATGAAGTATTTTTGTAACTGTTGTACTTCTTTTATTAGCTGTACCTGTACTTGCAGGAGCAATTACAATGCTATTAACAGATCGAAACTTTAACACAACTTTCTTTGACCCAGCAGGGGGAGGAGATCCTGTACTTTACCAGCACCTTTTCTGATTCTTCGGCCACCCCGAGGTCTA
>B2-1-COI_ASV854_415
GGTACTGGATGAACTGTATATCCTCCATTAGCAAGTATTGCATTTCACTCAGGAGGAGCGGTTGATTGTGCAATTTTCGCTCTTCACGTTGCAGGAGCTTCTTCAATTCTTGGAGCAGTAAACTTTATTACAACTGTAATGAACATGCGAGCTCCAGGAATTAGTCTTCACCGAATGCCTCTATTCGTATGAAGTATTTTTGTAACTGTTGTACTTCTTTTATTAGCTGTACCTGTACTTGCAGGAGCAATTACAATGCTATTAACAGATCGAAACTTTAACACAACTTTCTTTGACCCAGCAGGGGGAGGAGATCCTGTACTTTACCAGCACCTTTTCTGATTTTTCGGCCACCCCGAGGTCTA
>B2-1-COI_ASV888_402
GGTACAGGTTGAACTGTTTATCCTCCATTAGCAAGTATTGCATTCCACTCAGGAGGAGCAGTTGATTGTGCAATTTTCGCTCTTCACGTTGCAGGAGCTTCTTCAATTCTTGGAGCAGTAAACTTCATTACAACTGTAATGAACATGCGAGCTCCAGGAATTAGTCTTCACCGAATGCCTCTATTCGTATGAAGTATCTTTGTAACTGTTGTACTTCTTTTATTAGCTGTACCTGTACTTGCAGGAGCAATTACAATGCTATTAACAGATCGAAACTTTAACACAACTTTCTTTGACCCAGCAGGGGGAGGAGATCCTGTACTTTACCAGCACCTTTTCTGATTCTTCGGCCACCCCGAGGTCTA
>B2-1-COI_ASV918_392
GGTACTGGATGAACAGTTTATCCTCCATTAGCAAGCATTGCATTTCACTCAGGAGGAGCAGTTGATTGTGCAATTTTCGCTCTTCACGTTGCAGGAGCTTCTTCAATTCTTGGAGCGGTAAACTTTATTACAACTGTAATGAACATGCGAGCTCCAGGAATTAGCCTTCACCGAATGCCTCTATTCGTATGAAGTGTTTTTGTAACTGTTGTACTTCTTTTATTAGCTGTACCTGTACTTGCAGGGGCAATTACAATGCTATTAACAGATCGAAACTTTAACACAACTTTCTTTGACCCAGCAGGGGGAGGAGATCCTGTACTTTACCAGCACCTTTTCTGATTCTTCGGCCACCCCGAAGTCTA
>B2-1-COI_ASV1013_359
GGTACTGGTTGAACTGTTTATCCTCCATTAGCAAGTATTGCATTTCACTCAGGAGGAGCGGTTGATTGTGCAATTTTCGCTCTTCACGTTGCAGGAGCTTCTTCAATTCTTGGAGCAGTAAACTTTATTACAACTGTAATGAACATGCGAGCTCCAGGAATTAGTCTTCACCGAATGCCTCTATTCGTATGAAGTATTTTTGTAACTGTTGTACTTCTTTTATTAGCTGTACCTGTACTTGCAGGAGCAATTACAATGCTATTAACAGATCGAAACTTTAACACAACTTTCTTTGACCCAGCAGGGGGAGGAGATCCTGTACTTTACCAGCACCTTTTCTGATTTTTCGGCCACCCCGAAGTCTA
>B2-1-COI_ASV1114_328
GGTACTGGTTGAACTGTTTACCCTCCATTAGCAAGTATTGCATTTCACTCAGGAGGAGCGGTTGATTGTGCAATTTTCGCTCTTCACGTTGCAGGAGCTTCTTCAATTCTTGGAGCAGTAAACTTTATTACAACTGTAATGAACATGCGAGCTCCAGGAATTAGTCTTCACCGAATGCCTCTATTCGTATGAAGTATTTTTGTAACTGTTGTACTTCTTTTATTAGCTGTACCTGTACTTGCAGGAGCAATTACAATGCTATTAACAGATCGAAACTTTAACACAACTTTCTTTGACCCAGCAGGGGGAGGAGATCCTGTACTTTACCAGCACCTTTTCTGATTTTTCGGCCACCCCGAAGTCTA
>B2-1-COI_ASV1135_322
GGAACTGGATGAACTGTATATCCTCCATTAGCAAGCATTGCATTTCACTCAGGAGGAGCAGTTGATTGTGCAATTTTCGCTCTTCACGTTGCAGGAGCTTCTTCAATTCTTGGAGCGGTAAACTTTATTACAACTGTAATGAACATGCGAGCTCCAGGAATTAGCCTTCACCGAATGCCTCTATTCGTATGAAGTGTTTTTGTAACTGTTGTACTTCTTTTATTAGCTGTACCTGTACTTGCAGGGGCAATTACAATGCTATTAACAGATCGAAACTTTAACACAACTTTCTTTGACCCAGCAGGGGGAGGAGATCCTGTACTTTACCAGCACCTTTTCTGATTCTTCGGCCACCCCGAGGTCTA
>B2-1-COI_ASV1152_317
GGTACTGGTTGAACAGTTTATCCTCCATTAGCAAGTATTGCATTTCACTCAGGAGGAGCGGTTGATTGTGCAATTTTCGCTCTTCACGTTGCAGGAGCTTCTTCAATTCTTGGAGCAGTAAACTTTATTACAACTGTAATGAACATGCGAGCTCCAGGAATTAGTCTTCACCGAATGCCTCTATTCGTATGAAGTATTTTTGTAACTGTTGTACTTCTTTTATTAGCTGTACCTGTACTTGCAGGAGCAATTACAATGCTATTAACAGATCGAAACTTTAACACAACTTTCTTTGACCCAGCAGGGGGAGGAGATCCTGTACTTTACCAGCACCTTTTCTGATTTTTCGGCCACCCCGAAGTCTA
>B2-1-COI_ASV1166_314
GGTACTGGATGAACTGTATATCCTCCATTAGCAAGTATTGCATTTCACTCAGGAGGAGCGGTTGATTGTGCAATTTTCGCTCTTCACGTTGCAGGAGCTTCTTCAATTCTTGGAGCAGTAAACTTTATTACAACTGTAATGAACATGCGAGCTCCGGGAATTAGTCTTCACCGAATGCCTCTATTCGTATGAAGTATTTTTGTAACTGTTGTACTTCTTTTATTAGCTGTACCTGTACTTGCAGGAGCAATTACAATGCTATTAACAGATCGAAACTTTAACACAACTTTCTTTGACCCAGCAGGGGGAGGAGATCCTGTACTTTACCAGCACCTTTTCTGATTCTTCGGCCACCCCGAAGTCTA
>B2-1-COI_ASV1194_306
GGAACAGGTTGAACTGTATATCCTCCATTAGCAAGTATTGCATTTCACTCAGGAGGAGCGGTTGATTGTGCAATTTTCGCTCTTCACGTTGCAGGAGCTTCTTCAATTCTTGGAGCAGTAAACTTTATTACAACTGTAATGAACATGCGAGCTCCAGGAATTAGTCTTCACCGAATGCCTCTATTCGTATGAAGTATTTTTGTAACTGTTGTACTTCTTTTATTAGCTGTACCTGTACTTGCAGGAGCAATTACAATGCTATTAACAGATCGAAACTTTAACACAACTTTCTTTGACCCAGCAGGGGGAGGAGATCCTGTACTTTACCAGCACCTTTTCTGATTTTTCGGCCACCCCGAGGTCTA
>B2-1-COI_ASV1236_295
GGTACTGGATGAACTGTTTATCCTCCATTAGCAAGTATTGCATTTCACTCAGGAGGAGCGGTTGATTGTGCAATTTTCGCTCTTCACGTTGCAGGAGCTTCTTCAATTCTTGGAGCAGTAAACTTTATTACAACTGTAATGAACATGCGAGCTCCAGGAATTAGTCTTCACCGAATGCCTCTATTCGTATGAAGTATTTTTGTAACTGTTGTACTTCTTTTATTAGCTGTACCTGTACTTGCAGGAGCAATTACAATGCTATTAACAGATCGAAACTTTAACACAACTTTCTTTGACCCAGCAGGGGGAGGAGATCCTGTACTTTACCAGCACCTTTTCTGATTTTTCGGCCACCCCGAAGTCTA
>B2-1-COI_ASV1243_294
GGTACAGGTTGAACTGTTTATCCTCCATTAGCAAGTATTGCATTTCACTCAGGAGGAGCGGTTGATTGTGCAATTTTCGCTCTTCACGTTGCAGGAGCTTCTTCAATTCTTGGAGCAGTAAACTTTATTACAACTGTAATGAACATGCGAGCTCCGGGAATTAGTCTTCACCGAATGCCTCTATTCGTATGAAGTATTTTTGTAACTGTTGTACTTCTTTTATTAGCTGTACCTGTACTTGCAGGAGCAATTACAATGCTATTAACAGATCGAAACTTTAACACAACTTTCTTTGACCCAGCAGGGGGAGGAGATCCTGTACTTTACCAGCACCTTTTCTGATTCTTCGGCCACCCCGAAGTCTA
>B2-1-COI_ASV1273_288
GGTACAGGTTGAACAGTTTATCCTCCATTAGCAAGTATTGCATTTCACTCAGGAGGAGCGGTTGATTGTGCAATTTTCGCTCTTCACGTTGCAGGAGCTTCTTCAATTCTTGGAGCAGTAAACTTTATTACAACTGTAATGAACATGCGAGCTCCGGGAATTAGTCTTCACCGAATGCCTCTATTCGTATGAAGTATTTTTGTAACTGTTGTACTTCTTTTATTAGCTGTACCTGTACTTGCAGGAGCAATTACAATGCTATTAACAGATCGAAACTTTAACACAACTTTCTTTGACCCAGCAGGGGGAGGAGATCCTGTACTTTACCAGCACCTTTTCTGATTCTTCGGCCACCCCGAAGTCTA
>B2-1-COI_ASV1278_287
GGTACTGGATGAACTGTTTACCCTCCATTAGCAAGTATTGCATTTCACTCAGGAGGAGCGGTTGATTGTGCAATTTTCGCTCTTCACGTTGCAGGAGCTTCTTCAATTCTTGGAGCAGTAAACTTTATTACAACTGTAATGAACATGCGAGCTCCAGGAATTAGTCTTCACCGAATGCCTCTATTCGTATGAAGTATTTTTGTAACTGTTGTACTTCTTTTATTAGCTGTACCTGTACTTGCAGGAGCAATTACAATGCTATTAACAGATCGAAACTTTAACACAACTTTCTTTGACCCAGCAGGGGGAGGAGATCCTGTACTTTACCAGCACCTTTTCTGATTTTTCGGCCACCCCGAGGTCTA
>B2-1-COI_ASV1322_276
GGAACTGGATGAACTGTATATCCTCCATTAGCAAGCATTGCATTTCACTCAGGAGGAGCAGTTGATTGTGCAATTTTCGCTCTTCACGTTGCAGGAGCTTCTTCAATTCTTGGAGCGGTAAACTTTATTACAACTGTAATGAACATGCGAGCTCCAGGAATTAGCCTTCACCGAATGCCTCTATTCGTATGAAGTGTTTTTGTAACTGTTGTACTTCTTTTATTAGCTGTACCTGTACTTGCAGGGGCAATTACAATGCTATTAACAGATCGAAACTTTAACACAACTTTCTTTGACCCAGCAGGGGGAGGAGATCCTGTACTTTACCAGCACCTTTTCTGATTCTTCGGCCACCCCGAAGTCTA
>B2-1-COI_ASV1328_274
GGAACTGGTTGAACTGTATATCCTCCATTAGCAAGTATTGCATTTCACTCAGGAGGAGCGGTTGATTGTGCAATTTTCGCTCTTCACGTTGCAGGAGCTTCTTCAATTCTTGGAGCAGTAAACTTTATTACAACTGTAATGAACATGCGAGCTCCGGGAATTAGTCTTCACCGAATGCCTCTATTCGTATGAAGTATTTTTGTAACTGTTGTACTTCTTTTATTAGCTGTACCTGTACTTGCAGGAGCAATTACAATGCTATTAACAGATCGAAACTTTAACACAACTTTCTTTGACCCAGCAGGGGGAGGAGATCCTGTACTTTACCAGCACCTTTTCTGATTCTTCGGCCACCCCGAAGTCTA
>B2-1-COI_ASV1344_270
GGTACAGGTTGAACTGTTTATCCTCCATTAGCAAGTATTGCATTCCACTCAGGAGGAGCAGTTGATTGTGCAATTTTCGCTCTTCACGTTGCAGGAGCTTCTTCAATTCTTGGAGCAGTAAACTTCATTACAACTGTAATGAACATGCGAGCTCCAGGAATTAGTCTTCACCGAATGCCTCTATTCGTATGAAGTATCTTTGTAACTGTTGTACTTCTTTTATTAGCTGTACCTGTACTTGCAGGAGCAATTACAATGCTATTAACAGATCGAAACTTTAACACAACTTTCTTTGACCCAGCAGGGGGAGGAGATCCTGTACTTTACCAGCACCTTTTCTGATTCTTCGGCCACCCCGAAGTCTA
>B2-1-COI_ASV1387_261
GGTACAGGTTGAACTGTTTATCCTCCATTAGCAAGTATTGCATTTCACTCAGGAGGAGCGGTTGATTGTGCAATTTTCGCTCTTCACGTTGCAGGAGCTTCTTCAATTCTTGGAGCAGTAAACTTTATTACAACTGTAATGAACATGCGAGCTCCAGGAATTAGTCTTCACCGAATGCCTCTATTCGTATGAAGTATTTTTGTAACTGTTGTACTTCTTTTATTAGCTGTACCTGTACTTGCAGGAGCAATTACAATGCTATTAACAGATCGAAACTTTAACACAACTTTCTTTGACCCAGCAGGGGGAGGAGATCCTGTACTTTACCAGCACCTTTTCTGATTTTTCGGCCACCCCGAAGTCTA
>B2-1-COI_ASV1458_247
GGTACTGGTTGAACAGTTTATCCTCCATTAGCAAGTATTGCATTTCACTCAGGAGGAGCGGTTGATTGTGCAATTTTCGCTCTTCACGTTGCAGGAGCTTCTTCAATTCTTGGAGCAGTAAACTTTATTACAACTGTAATGAACATGCGAGCTCCAGGAATTAGTCTTCACCGAATGCCTCTATTCGTATGAAGTATTTTTGTAACTGTTGTACTTCTTTTATTAGCTGTACCTGTACTTGCAGGAGCAATTACAATGCTATTAACAGATCGAAACTTTAACACAACTTTCTTTGACCCAGCAGGGGGAGGAGATCCTGTACTTTACCAGCACCTTTTCTGATTTTTCGGACACCCCGAGGTCTA
>B2-1-COI_ASV1473_245
GGAACAGGTTGAACAGTATATCCTCCATTAGCAAGTATTGCATTTCACTCAGGAGGAGCGGTTGATTGTGCAATTTTCGCTCTTCACGTTGCAGGAGCTTCTTCAATTCTTGGAGCAGTAAACTTTATTACAACTGTAATGAACATGCGAGCTCCGGGAATTAGTCTTCACCGAATGCCTCTATTCGTATGAAGTATTTTTGTAACTGTTGTACTTCTTTTATTAGCTGTACCTGTACTTGCAGGAGCAATTACAATGCTATTAACAGATCGAAACTTTAACACAACTTTCTTTGACCCAGCAGGGGGAGGAGATCCTGTACTTTACCAGCACCTTTTCTGATTCTTCGGCCACCCCGAGGTCTA
>B2-1-COI_ASV1490_242
GGTACTGGATGAACAGTTTATCCTCCATTAGCAAGTATTGCATTTCACTCAGGAGGAGCGGTTGATTGTGCAATTTTCGCTCTTCACGTTGCAGGAGCTTCTTCAATTCTTGGAGCAGTAAACTTTATTACAACTGTAATGAACATGCGAGCTCCAGGAATTAGTCTTCACCGAATGCCTCTATTCGTATGAAGTATTTTTGTAACTGTTGTACTTCTTTTATTAGCTGTACCTGTACTTGCAGGAGCAATTACAATGCTATTAACAGATCGAAACTTTAACACAACTTTCTTTGACCCAGCAGGGGGAGGAGATCCTGTACTTTACCAGCACCTTTTCTGATTTTTCGGCCACCCCGAGGTCTA
>B2-1-COI_ASV1596_226
GGTACAGGTTGAACAGTTTATCCTCCATTAGCAAGTATTGCATTTCACTCAGGAGGAGCGGTTGATTGTGCAATTTTCGCTCTTCACGTTGCAGGAGCTTCTTCAATTCTTGGAGCAGTAAACTTTATTACAACTGTAATGAACATGCGAGCTCCAGGAATTAGTCTTCACCGAATGCCTCTATTCGTATGAAGTATTTTTGTAACTGTTGTACTTCTTTTATTAGCTGTACCTGTACTTGCAGGAGCAATTACAATGCTATTAACAGATCGAAACTTTAACACAACTTTCTTTGACCCAGCAGGGGGAGGAGATCCTGTACTTTACCAGCACCTTTTCTGATTTTTCGGCCACCCCGAGGTCTA
>B2-1-COI_ASV1601_225
GGAACTGGATGAACTGTTTACCCTCCATTAGCAAGTATTGCATTCCACTCAGGAGGAGCAGTTGATTGTGCAATTTTCGCTCTTCACGTTGCAGGAGCTTCTTCAATTCTTGGAGCAGTAAACTTCATTACAACTGTAATGAACATGCGAGCTCCAGGAATTAGTCTTCACCGAATGCCTCTATTCGTATGAAGTATCTTTGTAACTGTTGTACTTCTTTTATTAGCTGTACCTGTACTTGCAGGAGCAATTACAATGCTATTAACAGATCGAAACTTTAACACAACTTTCTTTGACCCAGCAGGGGGAGGAGATCCTGTACTTTACCAGCACCTTTTCTGATTCTTCGGCCACCCCGAGGTCTA
>B2-1-COI_ASV1640_220
GGTACTGGATGAACTGTTTACCCTCCATTAGCAAGTATTGCATTTCACTCAGGAGGAGCGGTTGATTGTGCAATTTTCGCTCTTCACGTTGCAGGAGCTTCTTCAATTCTTGGAGCAGTAAACTTTATTACAACTGTAATGAACATGCGAGCTCCGGGAATTAGTCTTCACCGAATGCCTCTATTCGTATGAAGTATTTTTGTAACTGTTGTACTTCTTTTATTAGCTGTACCTGTACTTGCAGGAGCAATTACAATGCTATTAACAGATCGAAACTTTAACACAACTTTCTTTGACCCAGCAGGGGGAGGAGATCCTGTACTTTACCAGCACCTTTTCTGATTCTTCGGCCACCCCGAGGTCTA
>B2-1-COI_ASV1731_207
GGAACAGGTTGAACTGTTTATCCTCCATTAGCAAGTATTGCATTTCACTCAGGAGGAGCGGTTGATTGTGCAATTTTCGCTCTTCACGTTGCAGGAGCTTCTTCAATTCTTGGAGCAGTAAACTTTATTACAACTGTAATGAACATGCGAGCTCCAGGAATTAGTCTTCACCGAATGCCTCTATTCGTATGAAGTATTTTTGTAACTGTTGTACTTCTTTTATTAGCTGTACCTGTACTTGCAGGAGCAATTACAATGCTATTAACAGATCGAAACTTTAACACAACTTTCTTTGACCCAGCAGGGGGAGGAGATCCTGTACTTTACCAGCACCTTTTCTGATTTTTCGGCCACCCCGAGGTCTA
>B2-1-COI_ASV1740_206
GGAACAGGTTGAACAGTATATCCTCCATTAGCAAGTATTGCATTTCACTCAGGAGGAGCGGTTGATTGTGCAATTTTCGCTCTTCACGTTGCAGGAGCTTCTTCAATTCTTGGAGCAGTAAACTTTATTACAACTGTAATGAACATGCGAGCTCCGGGAATTAGTCTTCACCGAATGCCTCTATTCGTATGAAGTATTTTTGTAACTGTTGTACTTCTTTTATTAGCTGTACCTGTACTTGCAGGAGCAATTACAATGCTATTAACAGATCGAAACTTTAACACAACTTTCTTTGACCCAGCAGGGGGAGGAGATCCTGTACTTTACCAGCACCTTTTCTGATTCTTCGGCCACCCCGAAGTCTA
>B2-1-COI_ASV1872_188
GGTACAGGTTGAACAGTATATCCTCCATTAGCAAGTATTGCATTCCACTCAGGAGGAGCAGTTGATTGTGCAATTTTCGCTCTTCACGTTGCAGGAGCTTCTTCAATTCTTGGAGCAGTAAACTTCATTACAACTGTAATGAACATGCGAGCTCCAGGAATTAGTCTTCACCGAATGCCTCTATTCGTATGAAGTATCTTTGTAACTGTTGTACTTCTTTTATTAGCTGTACCTGTACTTGCAGGAGCAATTACAATGCTATTAACAGATCGAAACTTTAACACAACTTTCTTTGACCCAGCAGGGGGAGGAGATCCTGTACTTTACCAGCACCTTTTCTGATTCTTCGGCCACCCCGAGGTCTA
>B2-1-COI_ASV1909_183
GGTACTGGATGAACTGTATATCCTCCATTAGCAAGTATTGCATTTCACTCAGGAGGAGCGGTTGATTGTGCAATTTTCGCTCTTCACGTTGCAGGAGCTTCTTCAATTCTTGGAGCAGTAAACTTTATTACAACTGTAATGAACATGCGAGCTCCAGGAATTAGTCTTCACCGAATGCCTCTATTCGTATGAAGTATTTTTGTAACTGTTGTACTTCTTTTATTAGCTGTACCTGTACTTGCAGGAGCAATTACAATGCTATTAACAGATCGAAACTTTAACACAACTTTCTTTGACCCAGCAGGGGGAGGAGATCCTGTACTTTACCAGCACCTTTTCTGATTTTTCGGACACCCCGAGGTCTA
>B2-1-COI_ASV1911_183
GGTACTGGATGAACTGTTTACCCTCCATTAGCAAGTATTGCATTTCACTCAGGAGGAGCGGTTGATTGTGCAATTTTCGCTCTTCACGTTGCAGGAGCTTCTTCAATTCTTGGAGCAGTAAACTTTATTACAACTGTAATGAACATGCGAGCTCCAGGAATTAGTCTTCACCGAATGCCTCTATTCGTATGAAGTATTTTTGTAACTGTTGTACTTCTTTTATTAGCTGTACCTGTACTTGCAGGAGCAATTACAATGCTATTAACAGATCGAAACTTTAACACAACTTTCTTTGACCCAGCAGGGGGAGGAGATCCTGTACTTTACCAGCACCTTTTCTGATTTTTCGGCCACCCCGAAGTCTA
>B2-1-COI_ASV2040_168
GGTACTGGATGAACTGTTTACCCTCCATTAGCAAGTATTGCATTTCACTCAGGAGGAGCGGTTGATTGTGCAATTTTCGCTCTTCACGTTGCAGGAGCTTCTTCAATTCTTGGAGCAGTAAACTTTATTACAACTGTAATGAACATGCGAGCTCCGGGAATTAGTCTTCACCGAATGCCTCTATTCGTATGAAGTATTTTTGTAACTGTTGTACTTCTTTTATTAGCTGTACCTGTACTTGCAGGAGCAATTACAATGCTATTAACAGATCGAAACTTTAACACAACTTTCTTTGACCCAGCAGGGGGAGGAGATCCTGTACTTTACCAGCACCTTTTCTGATTCTTCGGCCACCCCGAAGTCTA
>B2-1-COI_ASV2099_163
GGTACAGGATGAACAGTATATCCTCCATTAGCAAGTATTGCATTTCACTCAGGAGGAGCGGTTGATTGTGCAATTTTCGCTCTTCACGTTGCAGGAGCTTCTTCAATTCTTGGAGCAGTAAACTTTATTACAACTGTAATGAACATGCGAGCTCCAGGAATTAGTCTTCACCGAATGCCTCTATTCGTATGAAGTATTTTTGTAACTGTTGTACTTCTTTTATTAGCTGTACCTGTACTTGCAGGAGCAATTACAATGCTATTAACAGATCGAAACTTTAACACAACTTTCTTTGACCCAGCAGGGGGAGGAGATCCTGTACTTTACCAGCACCTTTTCTGATTTTTCGGCCACCCCGAAGTCTA
>B2-1-COI_ASV2130_160
GGAACTGGTTGAACTGTTTACCCTCCATTAGCAAGTATTGCATTTCACTCAGGAGGAGCGGTTGATTGTGCAATTTTCGCTCTTCACGTTGCAGGAGCTTCTTCAATTCTTGGAGCAGTAAACTTTATTACAACTGTAATGAACATGCGAGCTCCGGGAATTAGTCTTCACCGAATGCCTCTATTCGTATGAAGTATTTTTGTAACTGTTGTACTTCTTTTATTAGCTGTACCTGTACTTGCAGGAGCAATTACAATGCTATTAACAGATCGAAACTTTAACACAACTTTCTTTGACCCAGCAGGGGGAGGAGATCCTGTACTTTACCAGCACCTTTTCTGATTCTTCGGCCACCCCGAGGTCTA
>B2-1-COI_ASV2160_157
GGAACAGGTTGAACTGTTTACCCTCCATTAGCAAGTATTGCATTTCACTCAGGAGGAGCGGTTGATTGTGCAATTTTCGCTCTTCACGTTGCAGGAGCTTCTTCAATTCTTGGAGCAGTAAACTTTATTACAACTGTAATGAACATGCGAGCTCCAGGAATTAGTCTTCACCGAATGCCTCTATTCGTATGAAGTATTTTTGTAACTGTTGTACTTCTTTTATTAGCTGTACCTGTACTTGCAGGAGCAATTACAATGCTATTAACAGATCGAAACTTTAACACAACTTTCTTTGACCCAGCAGGGGGAGGAGATCCTGTACTTTACCAGCACCTTTTCTGATTTTTCGGCCACCCCGAGGTCTA
>B2-1-COI_ASV2161_157
GGTACAGGTTGAACAGTATATCCTCCATTAGCAAGTATTGCATTTCACTCAGGAGGAGCGGTTGATTGTGCAATTTTCGCTCTTCACGTTGCAGGAGCTTCTTCAATTCTTGGAGCAGTAAACTTTATTACAACTGTAATGAACATGCGAGCTCCAGGAATTAGTCTTCACCGAATGCCTCTATTCGTATGAAGTATTTTTGTAACTGTTGTACTTCTTTTATTAGCTGTACCTGTACTTGCAGGAGCAATTACAATGCTATTAACAGATCGAAACTTTAACACAACTTTCTTTGACCCAGCAGGGGGAGGAGATCCTGTACTTTACCAGCACCTTTTCTGATTTTTCGGCCACCCCGAAGTCTA
>B2-1-COI_ASV2168_156
GGAACTGGATGAACTGTTTACCCTCCATTAGCAAGTATTGCATTCCACTCAGGAGGAGCAGTTGATTGTGCAATTTTCGCTCTTCACGTTGCAGGAGCTTCTTCAATTCTTGGAGCAGTAAACTTCATTACAACTGTAATGAACATGCGAGCTCCAGGAATTAGTCTTCACCGAATGCCTCTATTCGTATGAAGTATCTTTGTAACTGTTGTACTTCTTTTATTAGCTGTACCTGTACTTGCAGGAGCAATTACAATGCTATTAACAGATCGAAACTTTAACACAACTTTCTTTGACCCAGCAGGGGGAGGAGATCCTGTACTTTACCAGCACCTTTTCTGATTCTTCGGCCACCCCGAAGTCTA
>B2-1-COI_ASV2271_148
GGTACAGGTTGAACAGTTTATCCTCCATTAGCAAGTATTGCATTTCACTCAGGAGGAGCGGTTGATTGTGCAATTTTCGCTCTTCACGTTGCAGGAGCTTCTTCAATTCTTGGAGCAGTAAACTTTATTACAACTGTAATGAACATGCGAGCTCCAGGAATTAGTCTTCACCGAATGCCTCTATTCGTATGAAGTATTTTTGTAACTGTTGTACTTCTTTTATTAGCTGTACCTGTACTTGCAGGAGCAATTACAATGCTATTAACAGATCGAAACTTTAACACAACTTTCTTTGACCCAGCAGGGGGAGGAGATCCTGTACTTTACCAGCACCTTTTCTGATTTTTCGGCCACCCCGAAGTCTA
>B2-1-COI_ASV2357_141
GGAACTGGTTGAACTGTTTACCCTCCATTAGCAAGTATTGCATTTCACTCAGGAGGAGCGGTTGATTGTGCAATTTTCGCTCTTCACGTTGCAGGAGCTTCTTCAATTCTTGGAGCAGTAAACTTTATTACAACTGTAATGAACATGCGAGCTCCGGGAATTAGTCTTCACCGAATGCCTCTATTCGTATGAAGTATTTTTGTAACTGTTGTACTTCTTTTATTAGCTGTACCTGTACTTGCAGGAGCAATTACAATGCTATTAACAGATCGAAACTTTAACACAACTTTCTTTGACCCAGCAGGGGGAGGAGATCCTGTACTTTACCAGCACCTTTTCTGATTCTTCGGCCACCCCGAAGTCTA
>B2-1-COI_ASV2397_138
GGAACTGGATGAACTGTTTATCCTCCATTAGCAAGTATTGCATTTCACTCAGGAGGAGCGGTTGATTGTGCAATTTTCGCTCTTCACGTTGCAGGAGCTTCTTCAATTCTTGGAGCAGTAAACTTTATTACAACTGTAATGAACATGCGAGCTCCAGGAATTAGTCTTCACCGAATGCCTCTATTCGTATGAAGTATTTTTGTAACTGTTGTACTTCTTTTATTAGCTGTACCTGTACTTGCAGGAGCAATTACAATGCTATTAACAGATCGAAACTTTAACACAACTTTCTTTGACCCAGCAGGGGGAGGAGATCCTGTACTTTACCAGCACCTTTTCTGATTTTTCGGCCACCCCGAAGTCTA
>B2-1-COI_ASV2482_133
GGTACAGGTTGAACAGTATATCCTCCATTAGCAAGTATTGCATTCCACTCAGGAGGAGCAGTTGATTGTGCAATTTTCGCTCTTCACGTTGCAGGAGCTTCTTCAATTCTTGGAGCAGTAAACTTCATTACAACTGTAATGAACATGCGAGCTCCAGGAATTAGTCTTCACCGAATGCCTCTATTCGTATGAAGTATCTTTGTAACTGTTGTACTTCTTTTATTAGCTGTACCTGTACTTGCAGGAGCAATTACAATGCTATTAACAGATCGAAACTTTAACACAACTTTCTTTGACCCAGCAGGGGGAGGAGATCCTGTACTTTACCAGCACCTTTTCTGATTCTTCGGCCACCCCGAAGTCTA
>B2-1-COI_ASV2761_118
GGTACTGGATGAACTGTTTATCCTCCATTAGCAAGTATTGCATTTCACTCAGGAGGAGCGGTTGATTGTGCAATTTTCGCTCTTCACGTTGCAGGAGCTTCTTCAATTCTTGGAGCAGTAAACTTTATTACAACTGTAATGAACATGCGAGCTCCAGGAATTAGTCTTCACCGAATGCCTCTATTCGTATGAAGTATTTTTGTAACTGTTGTACTTCTTTTATTAGCTGTACCTGTACTTGCAGGAGCAATTACAATGCTATTAACAGATCGAAACTTTAACACAACTTTCTTTGACCCAGCAGGGGGAGGAGATCCTGTACTTTACCAGCACCTTTTCTGATTTTTCGGACACCCCGAAGTCTA
>B2-1-COI_ASV2940_111
GGAACTGGTTGAACAGTTTATCCTCCATTAGCAAGTATTGCATTTCACTCAGGAGGAGCGGTTGATTGTGCAATTTTCGCTCTTCACGTTGCAGGAGCTTCTTCAATTCTTGGAGCAGTAAACTTTATTACAACTGTAATGAACATGCGAGCTCCAGGAATTAGTCTTCACCGAATGCCTCTATTCGTATGAAGTATTTTTGTAACTGTTGTACTTCTTTTATTAGCTGTACCTGTACTTGCAGGAGCAATTACAATGCTATTAACAGATCGAAACTTTAACACAACTTTCTTTGACCCAGCAGGGGGAGGAGATCCTGTACTTTACCAGCACCTTTTCTGATTTTTCGGCCACCCCGAAGTCTA
>B2-1-COI_ASV3005_109
GGAACAGGTTGAACTGTTTACCCTCCATTAGCAAGTATTGCATTTCACTCAGGAGGAGCGGTTGATTGTGCAATTTTCGCTCTTCACGTTGCAGGAGCTTCTTCAATTCTTGGAGCAGTAAACTTTATTACAACTGTAATGAACATGCGAGCTCCAGGAATTAGTCTTCACCGAATGCCTCTATTCGTATGAAGTATTTTTGTAACTGTTGTACTTCTTTTATTAGCTGTACCTGTACTTGCAGGAGCAATTACAATGCTATTAACAGATCGAAACTTTAACACAACTTTCTTTGACCCAGCAGGGGGAGGAGATCCTGTACTTTACCAGCACCTTTTCTGATTTTTCGGCCACCCCGAAGTCTA
>B2-1-COI_ASV3113_105
GGAACTGGTTGAACAGTATACCCTCCATTAGCAAGTATTGCATTTCACTCAGGAGGAGCGGTTGATTGTGCAATTTTCGCTCTTCACGTTGCAGGAGCTTCTTCAATTCTTGGAGCAGTAAACTTTATTACAACTGTAATGAACATGCGAGCTCCAGGAATTAGTCTTCACCGAATGCCTCTATTCGTATGAAGTATTTTTGTAACTGTTGTACTTCTTTTATTAGCTGTACCTGTACTTGCAGGAGCAATTACAATGCTATTAACAGATCGAAACTTTAACACAACTTTCTTTGACCCAGCAGGGGGAGGAGATCCTGTACTTTACCAGCACCTTTTCTGATTTTTCGGCCACCCCGAGGTCTA
>B2-1-COI_ASV3483_95
GGAACAGGTTGAACTGTATACCCGCCTCTTGCTAGCATTCAGTTCCACTCTGGTGGTGCTGTAGATTGTGCAATTTTTGCTCTTCACGTAGCAGGAGCTTCTTCTATTCTTGGAGCTATTAACTTCATTACTACTGTAATGAACATGCGAGCTCCAGGTATTAGCCTTCACCGAATGCCTCTATTCGTATGAAGTATCCTTGTAACTGTAGTTTTACTTCTTTTAGCGGTACCTGTTCTTGCTGGTGCAATTACTATGCTACTAACTGACCGAAACTTTAACACTACTTTCTTTGACCCTGCTGGGGGAGGAGATCCAGTGTTATACCAACACTTATTCTGATTCTTCGGACACCCCGAGGTCTA
>B2-1-COI_ASV3908_86
GGTACTGGTTGAACAGTTTACCCTCCACTAGCAAGTATTGCATTCCACTCAGGAGGAGCAGTTGATTGTGCAATTTTCGCTCTTCACGTTGCGGGAGCTTCTTCAATTCTTGGAGCAGTAAACTTCATTACAACTGTAATGAACATGCGAGCTCCAGGAATTAGTCTTCACCGAATGCCTCTATTCGTATGAAGTATCTTTGTAACTGTTGTACTTCTTTTATTAGCTGTACCTGTACTTGCAGGAGCAATTACAATGCTATTAACAGATCGAAACTTTAACACAACTTTCTTTGACCCAGCAGGGGGAGGAGATCCTGTACTTTACCAGCACCTTTTCTGATTCTTCGGCCACCCCGAGGTCTA
>B2-1-COI_ASV4133_82
GGAACTGGTTGAACTGTATACCCTCCACTAGCAAGTATTGCATTCCACTCAGGAGGAGCAGTTGATTGTGCAATTTTCGCTCTTCACGTTGCAGGAGCTTCTTCAATTCTTGGAGCAGTAAACTTCATTACAACTGTAATGAACATGCGAGCTCCAGGAATTAGTCTTCACCGAATGCCTCTATTCGTATGAAGTATCTTTGTAACTGTTGTACTTCTTTTATTAGCTGTACCTGTACTTGCAGGAGCAATTACAATGCTATTAACGGATCGAAACTTTAACACAACTTTCTTTGACCCAGCAGGGGGAGGAGATCCTGTACTTTACCAGCACCTTTTCTGATTCTTCGGCCACCCCGAGGTCTA
>B2-1-COI_ASV6178_59
GGAACTGGTTGAACTGTATACCCTCCACTAGCAAGTATTGCATTCCACTCAGGAGGAGCAGTTGATTGTGCAATTTTCGCTCTTCACGTTGCAGGAGCTTCTTCAATTCTTGGAGCAGTAAACTTCATTACAACTGTAATGAACATGCGAGCTCCAGGAATTAGTCTTCACCGAATGCCTCTATTCGTATGAAGTATCTTTGTAACTGTTGTACTTCTTTTATTAGCTGTACCTGTACTTGCAGGAGCAATTACAATGCTATTAACGGATCGAAACTTTAACACAACTTTCTTTGACCCAGCAGGGGGAGGAGATCCTGTACTTTACCAGCACCTTTTCTGATTCTTCGGCCACCCCGAAGTCTA
>B2-1-COI_ASV9844_36
GGAACAGGATGAACAGTATACCCTCCATTAGCAAGTATTGCATTCCACTCAGGAGGAGCAGTTGATTGTGCAATTTTCGCTCTTCACGTTGCAGGAGCTTCTTCAATTCTTGGAGCAGTAAACTTTATTACAACTGTAATGAACATGCGAGCTCCAGGAATTAGTCTTCACCGAATGCCTTTATTCGTATGAAGTGTTTTTGTAACTGTTGTACTTCTTTTATTAGCTGTACCTGTACTTGCGGGAGCAATTACAATGCTATTAACAGATCGAAACTTTAACACAACTTTCTTTGACCCAGCAGGGGGAGGAGATCCTGTACTTTATCAGCACCTTTTCTGATTCTTTGGCCACCCCGAGGTCTA
>B2-1-COI_ASV11354_28
GGAACTGGATGAACTGTTTATCCTCCATTAGCAAGTATTGCATTCCACTCTGGAGGAGCAGTTGATTGTGCAATTTTTGCTCTTCACGTTGCAGGAGCTTCTTCAATTCTTGGAGCGGTAAACTTTATTACAACTGTAATGAACATGCGAGCTCCTGGAATTAGCCTTCACCGAATGCCTTTATTCGTATGAAGTGTTTTCGTAACTGTTGTACTTCTTCTATTAGCAGTACCGGTACTTGCGGGAGCAATTACAATGCTATTAACAGATCGAAACTTTAACACAACTTTCTTCGACCCAGCAGGGGGAGGAGATCCTGTACTTTACCAGCACCTTTTCTGATTCTTTGGCCACCCCGAAGTCTA
>B2-1-COI_ASV15895_8
GGAACTGGTTGAACTGTATATCCTCCATTAGCAAGTATTGCATTCCACTCAGGAGGAGCAGTTGATTGTGCAATTTTCGCTCTTCACGTTGCAGGAGCTTCTTCAATTCTTGGAGCAGTAAACTTCATTACAACTGTAATGAACATGCGAGCTCCAGGAATTAGTCTTCACCGAATGCCTCTATTCGTATGAAGTATCTTTGTAACTGTTGTACTTCTTTTATTAGCTGTACCTGTACTTGCAGGAGCAATTACAATGCTATTAACAGATCGAAATTTTAACACAACTTTCTTTGACCCAGCAGGGGGAGGAGATCCTGTACTTTACCAGCACCTTTTCTGATTCTTCGGCCACCCCGAAGTCTA
>B3-2-COI_ASV379_798
GGAACTGGTTGAACAGTATATCCTCCATTAGCAAGCATTGCATTTCACTCAGGAGGAGCAGTTGATTGTGCAATTTTCGCTCTTCACGTTGCAGGAGCTTCTTCAATTCTTGGAGCGGTAAACTTTATTACAACTGTAATGAACATGCGAGCTCCAGGAATTAGCCTTCACCGAATGCCTCTATTCGTATGAAGTGTTTTTGTAACTGTTGTACTTCTTTTATTAGCTGTACCTGTACTTGCAGGGGCAATTACAATGCTATTAACAGATCGAAACTTTAACACAACTTTCTTTGACCCAGCAGGGGGAGGAGATCCTGTACTTTACCAGCACCTTTTCTGATTCTTCGGCCACCCCGAGGTCTA
>B3-2-COI_ASV403_745
GGTACTGGTTGAACAGTTTATCCTCCATTAGCAAGCATTGCATTTCACTCAGGAGGAGCAGTTGATTGTGCAATTTTCGCTCTTCACGTTGCAGGAGCTTCTTCAATTCTTGGAGCGGTAAACTTTATTACAACTGTAATGAACATGCGAGCTCCAGGAATTAGCCTTCACCGAATGCCTCTATTCGTATGAAGTGTTTTTGTAACTGTTGTACTTCTTTTATTAGCTGTACCTGTACTTGCAGGGGCAATTACAATGCTATTAACAGATCGAAACTTTAACACAACTTTCTTTGACCCAGCAGGGGGAGGAGATCCTGTACTTTACCAGCACCTTTTCTGATTCTTCGGCCACCCCGAGGTCTA
>B3-2-COI_ASV444_683
GGAACTGGTTGAACAGTATATCCTCCATTAGCAAGCATTGCATTTCACTCAGGAGGAGCAGTTGATTGTGCAATTTTCGCTCTTCACGTTGCAGGAGCTTCTTCAATTCTTGGAGCGGTAAACTTTATTACAACTGTAATGAACATGCGAGCTCCAGGAATTAGCCTTCACCGAATGCCTCTATTCGTATGAAGTGTTTTTGTAACTGTTGTACTTCTTTTATTAGCTGTACCTGTACTTGCAGGGGCAATTACAATGCTATTAACAGATCGAAACTTTAACACAACTTTCTTTGACCCAGCAGGGGGAGGAGATCCTGTACTTTACCAGCACCTTTTCTGATTCTTCGGCCACCCCGAAGTCTA
>B3-2-COI_ASV447_678
GGTACTGGTTGAACTGTATATCCTCCATTAGCAAGCATTGCATTTCACTCAGGAGGAGCAGTTGATTGTGCAATTTTCGCTCTTCACGTTGCAGGAGCTTCTTCAATTCTTGGAGCGGTAAACTTTATTACAACTGTAATGAACATGCGAGCTCCAGGAATTAGCCTTCACCGAATGCCTCTATTCGTATGAAGTGTTTTTGTAACTGTTGTACTTCTTTTATTAGCTGTACCTGTACTTGCAGGGGCAATTACAATGCTATTAACAGATCGAAACTTTAACACAACTTTCTTTGACCCAGCAGGGGGAGGAGATCCTGTACTTTACCAGCACCTTTTCTGATTCTTCGGCCACCCCGAGGTCTA
>B3-2-COI_ASV475_656
GGTACTGGTTGAACTGTTTACCCTCCATTAGCAAGTATTGCATTTCACTCAGGAGGAGCGGTTGATTGTGCAATTTTCGCTCTTCACGTTGCAGGAGCTTCTTCAATTCTTGGAGCAGTAAACTTTATTACAACTGTAATGAACATGCGAGCTCCGGGAATTAGTCTTCACCGAATGCCTCTATTCGTATGAAGTATTTTTGTAACTGTTGTACTTCTTTTATTAGCTGTACCTGTACTTGCAGGAGCAATTACAATGCTATTAACAGATCGAAACTTTAACACAACTTTCTTTGACCCAGCAGGGGGAGGAGATCCTGTACTTTACCAGCACCTTTTCTGATTCTTCGGCCACCCCGAGGTCTA
>B3-2-COI_ASV491_639
GGTACAGGTTGAACTGTTTATCCTCCATTAGCAAGCATTGCATTTCACTCAGGAGGAGCAGTTGATTGTGCAATTTTCGCTCTTCACGTTGCAGGAGCTTCTTCAATTCTTGGAGCGGTAAACTTTATTACAACTGTAATGAACATGCGAGCTCCAGGAATTAGCCTTCACCGAATGCCTCTATTCGTATGAAGTGTTTTTGTAACTGTTGTACTTCTTTTATTAGCTGTACCTGTACTTGCAGGGGCAATTACAATGCTATTAACAGATCGAAACTTTAACACAACTTTCTTTGACCCAGCAGGGGGAGGAGATCCTGTACTTTACCAGCACCTTTTCTGATTCTTCGGCCACCCCGAGGTCTA
>B3-2-COI_ASV499_634
GGTACTGGTTGAACAGTTTATCCTCCATTAGCAAGCATTGCATTTCACTCAGGAGGAGCAGTTGATTGTGCAATTTTCGCTCTTCACGTTGCAGGAGCTTCTTCAATTCTTGGAGCGGTAAACTTTATTACAACTGTAATGAACATGCGAGCTCCAGGAATTAGCCTTCACCGAATGCCTCTATTCGTATGAAGTGTTTTTGTAACTGTTGTACTTCTTTTATTAGCTGTACCTGTACTTGCAGGGGCAATTACAATGCTATTAACAGATCGAAACTTTAACACAACTTTCTTTGACCCAGCAGGGGGAGGAGATCCTGTACTTTACCAGCACCTTTTCTGATTCTTCGGCCACCCCGAAGTCTA
>B3-2-COI_ASV524_608
GGTACTGGTTGAACTGTTTACCCTCCATTAGCAAGCATTGCATTTCACTCAGGAGGAGCAGTTGATTGTGCAATTTTCGCTCTTCACGTTGCAGGAGCTTCTTCAATTCTTGGAGCGGTAAACTTTATTACAACTGTAATGAACATGCGAGCTCCAGGAATTAGCCTTCACCGAATGCCTCTATTCGTATGAAGTGTTTTTGTAACTGTTGTACTTCTTTTATTAGCTGTACCTGTACTTGCAGGGGCAATTACAATGCTATTAACAGATCGAAACTTTAACACAACTTTCTTTGACCCAGCAGGGGGAGGAGATCCTGTACTTTACCAGCACCTTTTCTGATTCTTCGGCCACCCCGAGGTCTA
>B3-2-COI_ASV535_595
GGTACTGGTTGAACTGTATATCCTCCATTAGCAAGTATTGCATTTCACTCAGGAGGAGCGGTTGATTGTGCAATTTTCGCTCTTCACGTTGCAGGAGCTTCTTCAATTCTTGGAGCAGTAAACTTTATTACAACTGTAATGAACATGCGAGCTCCGGGAATTAGTCTTCACCGAATGCCTCTATTCGTATGAAGTATTTTTGTAACTGTTGTACTTCTTTTATTAGCTGTACCTGTACTTGCAGGAGCAATTACAATGCTATTAACAGATCGAAACTTTAACACAACTTTCTTTGACCCAGCAGGGGGAGGAGATCCTGTACTTTACCAGCACCTTTTCTGATTCTTCGGCCACCCCGAGGTCTA
>B3-2-COI_ASV553_583
GGTACTGGTTGAACTGTTTACCCTCCATTAGCAAGCATTGCATTTCACTCAGGAGGAGCAGTTGATTGTGCAATTTTCGCTCTTCACGTTGCAGGAGCTTCTTCAATTCTTGGAGCGGTAAACTTTATTACAACTGTAATGAACATGCGAGCTCCAGGAATTAGCCTTCACCGAATGCCTCTATTCGTATGAAGTGTTTTTGTAACTGTTGTACTTCTTTTATTAGCTGTACCTGTACTTGCAGGGGCAATTACAATGCTATTAACAGATCGAAACTTTAACACAACTTTCTTTGACCCAGCAGGGGGAGGAGATCCTGTACTTTACCAGCACCTTTTCTGATTCTTCGGCCACCCCGAAGTCTA
>B3-2-COI_ASV631_523
GGTACTGGTTGAACTGTTTACCCTCCATTAGCAAGTATTGCATTTCACTCAGGAGGAGCGGTTGATTGTGCAATTTTCGCTCTTCACGTTGCAGGAGCTTCTTCAATTCTTGGAGCAGTAAACTTTATTACAACTGTAATGAACATGCGAGCTCCGGGAATTAGTCTTCACCGAATGCCTCTATTCGTATGAAGTATTTTTGTAACTGTTGTACTTCTTTTATTAGCTGTACCTGTACTTGCAGGAGCAATTACAATGCTATTAACAGATCGAAACTTTAACACAACTTTCTTTGACCCAGCAGGGGGAGGAGATCCTGTACTTTACCAGCACCTTTTCTGATTCTTCGGCCACCCCGAAGTCTA
>B3-2-COI_ASV640_516
GGTACTGGTTGAACTGTTTATCCTCCATTAGCAAGCATTGCATTTCACTCAGGAGGAGCAGTTGATTGTGCAATTTTCGCTCTTCACGTTGCAGGAGCTTCTTCAATTCTTGGAGCGGTAAACTTTATTACAACTGTAATGAACATGCGAGCTCCAGGAATTAGCCTTCACCGAATGCCTCTATTCGTATGAAGTGTTTTTGTAACTGTTGTACTTCTTTTATTAGCTGTACCTGTACTTGCAGGGGCAATTACAATGCTATTAACAGATCGAAACTTTAACACAACTTTCTTTGACCCAGCAGGGGGAGGAGATCCTGTACTTTACCAGCACCTTTTCTGATTCTTCGGCCACCCCGAAGTCTA
>B3-2-COI_ASV666_502
GGTACTGGTTGAACTGTTTATCCTCCATTAGCAAGTATTGCATTTCACTCAGGAGGAGCGGTTGATTGTGCAATTTTCGCTCTTCACGTTGCAGGAGCTTCTTCAATTCTTGGAGCAGTAAACTTTATTACAACTGTAATGAACATGCGAGCTCCAGGAATTAGTCTTCACCGAATGCCTCTATTCGTATGAAGTATTTTTGTAACTGTTGTACTTCTTTTATTAGCTGTACCTGTACTTGCAGGAGCAATTACAATGCTATTAACAGATCGAAACTTTAACACAACTTTCTTTGACCCAGCAGGGGGAGGAGATCCTGTACTTTACCAGCACCTTTTCTGATTTTTCGGCCACCCCGAGGTCTA
>B3-2-COI_ASV668_501
GGAACTGGATGAACAGTATATCCTCCATTAGCAAGTATTGCATTTCACTCAGGAGGAGCGGTTGATTGTGCAATTTTCGCTCTTCACGTTGCAGGAGCTTCTTCAATTCTTGGAGCAGTAAACTTTATTACAACTGTAATGAACATGCGAGCTCCGGGAATTAGTCTTCACCGAATGCCTCTATTCGTATGAAGTATTTTTGTAACTGTTGTACTTCTTTTATTAGCTGTACCTGTACTTGCAGGAGCAATTACAATGCTATTAACAGATCGAAACTTTAACACAACTTTCTTTGACCCAGCAGGGGGAGGAGATCCTGTACTTTACCAGCACCTTTTCTGATTCTTCGGCCACCCCGAGGTCTA
>B3-2-COI_ASV674_499
GGTACTGGTTGAACTGTTTATCCTCCATTAGCAAGTATTGCATTTCACTCAGGAGGAGCGGTTGATTGTGCAATTTTCGCTCTTCACGTTGCAGGAGCTTCTTCAATTCTTGGAGCAGTAAACTTTATTACAACTGTAATGAACATGCGAGCTCCGGGAATTAGTCTTCACCGAATGCCTCTATTCGTATGAAGTATTTTTGTAACTGTTGTACTTCTTTTATTAGCTGTACCTGTACTTGCAGGAGCAATTACAATGCTATTAACAGATCGAAACTTTAACACAACTTTCTTTGACCCAGCAGGGGGAGGAGATCCTGTACTTTACCAGCACCTTTTCTGATTCTTCGGCCACCCCGAAGTCTA
>B3-2-COI_ASV700_489
GGTACTGGTTGAACTGTTTACCCTCCATTAGCAAGTATTGCATTTCACTCAGGAGGAGCGGTTGATTGTGCAATTTTCGCTCTTCACGTTGCAGGAGCTTCTTCAATTCTTGGAGCAGTAAACTTTATTACAACTGTAATGAACATGCGAGCTCCAGGAATTAGTCTTCACCGAATGCCTCTATTCGTATGAAGTATTTTTGTAACTGTTGTACTTCTTTTATTAGCTGTACCTGTACTTGCAGGAGCAATTACAATGCTATTAACAGATCGAAACTTTAACACAACTTTCTTTGACCCAGCAGGGGGAGGAGATCCTGTACTTTACCAGCACCTTTTCTGATTTTTCGGCCACCCCGAGGTCTA
>B3-2-COI_ASV730_473
GGTACTGGATGAACAGTTTATCCTCCATTAGCAAGCATTGCATTTCACTCAGGAGGAGCAGTTGATTGTGCAATTTTCGCTCTTCACGTTGCAGGAGCTTCTTCAATTCTTGGAGCGGTAAACTTTATTACAACTGTAATGAACATGCGAGCTCCAGGAATTAGCCTTCACCGAATGCCTCTATTCGTATGAAGTGTTTTTGTAACTGTTGTACTTCTTTTATTAGCTGTACCTGTACTTGCAGGGGCAATTACAATGCTATTAACAGATCGAAACTTTAACACAACTTTCTTTGACCCAGCAGGGGGAGGAGATCCTGTACTTTACCAGCACCTTTTCTGATTCTTCGGCCACCCCGAGGTCTA
>B3-2-COI_ASV731_472
GGAACTGGTTGAACAGTATATCCTCCATTAGCAAGTATTGCATTTCACTCAGGAGGAGCGGTTGATTGTGCAATTTTCGCTCTTCACGTTGCAGGAGCTTCTTCAATTCTTGGAGCAGTAAACTTTATTACAACTGTAATGAACATGCGAGCTCCAGGAATTAGTCTTCACCGAATGCCTCTATTCGTATGAAGTATTTTTGTAACTGTTGTACTTCTTTTATTAGCTGTACCTGTACTTGCAGGAGCAATTACAATGCTATTAACAGATCGAAACTTTAACACAACTTTCTTTGACCCAGCAGGGGGAGGAGATCCTGTACTTTACCAGCACCTTTTCTGATTTTTCGGCCACCCCGAGGTCTA
>B3-2-COI_ASV748_464
GGTACTGGTTGAACAGTTTATCCTCCATTAGCAAGTATTGCATTTCACTCAGGAGGAGCGGTTGATTGTGCAATTTTCGCTCTTCACGTTGCAGGAGCTTCTTCAATTCTTGGAGCAGTAAACTTTATTACAACTGTAATGAACATGCGAGCTCCAGGAATTAGTCTTCACCGAATGCCTCTATTCGTATGAAGTATTTTTGTAACTGTTGTACTTCTTTTATTAGCTGTACCTGTACTTGCAGGAGCAATTACAATGCTATTAACAGATCGAAACTTTAACACAACTTTCTTTGACCCAGCAGGGGGAGGAGATCCTGTACTTTACCAGCACCTTTTCTGATTTTTCGGCCACCCCGAGGTCTA
>B3-2-COI_ASV758_458
GGTACAGGTTGAACTGTTTATCCTCCATTAGCAAGTATTGCATTTCACTCAGGAGGAGCGGTTGATTGTGCAATTTTCGCTCTTCACGTTGCAGGAGCTTCTTCAATTCTTGGAGCAGTAAACTTTATTACAACTGTAATGAACATGCGAGCTCCAGGAATTAGTCTTCACCGAATGCCTCTATTCGTATGAAGTATTTTTGTAACTGTTGTACTTCTTTTATTAGCTGTACCTGTACTTGCAGGAGCAATTACAATGCTATTAACAGATCGAAACTTTAACACAACTTTCTTTGACCCAGCAGGGGGAGGAGATCCTGTACTTTACCAGCACCTTTTCTGATTTTTCGGCCACCCCGAGGTCTA
>B3-2-COI_ASV810_435
GGTACAGGTTGAACAGTTTATCCTCCATTAGCAAGTATTGCATTTCACTCAGGAGGAGCGGTTGATTGTGCAATTTTCGCTCTTCACGTTGCAGGAGCTTCTTCAATTCTTGGAGCAGTAAACTTTATTACAACTGTAATGAACATGCGAGCTCCGGGAATTAGTCTTCACCGAATGCCTCTATTCGTATGAAGTATTTTTGTAACTGTTGTACTTCTTTTATTAGCTGTACCTGTACTTGCAGGAGCAATTACAATGCTATTAACAGATCGAAACTTTAACACAACTTTCTTTGACCCAGCAGGGGGAGGAGATCCTGTACTTTACCAGCACCTTTTCTGATTCTTCGGCCACCCCGAGGTCTA
>B3-2-COI_ASV813_433
GGAACAGGTTGAACAGTTTATCCTCCATTAGCAAGCATTGCATTTCACTCAGGAGGAGCAGTTGATTGTGCAATTTTCGCTCTTCACGTTGCAGGAGCTTCTTCAATTCTTGGAGCGGTAAACTTTATTACAACTGTAATGAACATGCGAGCTCCAGGAATTAGCCTTCACCGAATGCCTCTATTCGTATGAAGTGTTTTTGTAACTGTTGTACTTCTTTTATTAGCTGTACCTGTACTTGCAGGGGCAATTACAATGCTATTAACAGATCGAAACTTTAACACAACTTTCTTTGACCCAGCAGGGGGAGGAGATCCTGTACTTTACCAGCACCTTTTCTGATTCTTCGGCCACCCCGAGGTCTA
>B3-2-COI_ASV824_429
GGTACTGGATGAACTGTTTATCCTCCATTAGCAAGTATTGCATTTCACTCAGGAGGAGCGGTTGATTGTGCAATTTTCGCTCTTCACGTTGCAGGAGCTTCTTCAATTCTTGGAGCAGTAAACTTTATTACAACTGTAATGAACATGCGAGCTCCAGGAATTAGTCTTCACCGAATGCCTCTATTCGTATGAAGTATTTTTGTAACTGTTGTACTTCTTTTATTAGCTGTACCTGTACTTGCAGGAGCAATTACAATGCTATTAACAGATCGAAACTTTAACACAACTTTCTTTGACCCAGCAGGGGGAGGAGATCCTGTACTTTACCAGCACCTTTTCTGATTTTTCGGCCACCCCGAGGTCTA
>B3-2-COI_ASV834_425
GGTACTGGATGAACTGTTTATCCTCCATTAGCAAGCATTGCATTTCACTCAGGAGGAGCAGTTGATTGTGCAATTTTCGCTCTTCACGTTGCAGGAGCTTCTTCAATTCTTGGAGCGGTAAACTTTATTACAACTGTAATGAACATGCGAGCTCCAGGAATTAGCCTTCACCGAATGCCTCTATTCGTATGAAGTGTTTTTGTAACTGTTGTACTTCTTTTATTAGCTGTACCTGTACTTGCAGGGGCAATTACAATGCTATTAACAGATCGAAACTTTAACACAACTTTCTTTGACCCAGCAGGGGGAGGAGATCCTGTACTTTACCAGCACCTTTTCTGATTCTTCGGCCACCCCGAAGTCTA
>B3-2-COI_ASV918_392
GGTACTGGATGAACAGTTTATCCTCCATTAGCAAGCATTGCATTTCACTCAGGAGGAGCAGTTGATTGTGCAATTTTCGCTCTTCACGTTGCAGGAGCTTCTTCAATTCTTGGAGCGGTAAACTTTATTACAACTGTAATGAACATGCGAGCTCCAGGAATTAGCCTTCACCGAATGCCTCTATTCGTATGAAGTGTTTTTGTAACTGTTGTACTTCTTTTATTAGCTGTACCTGTACTTGCAGGGGCAATTACAATGCTATTAACAGATCGAAACTTTAACACAACTTTCTTTGACCCAGCAGGGGGAGGAGATCCTGTACTTTACCAGCACCTTTTCTGATTCTTCGGCCACCCCGAAGTCTA
>B3-2-COI_ASV934_387
GGAACAGGATGAACTGTATATCCTCCATTAGCAAGCATTGCATTTCACTCAGGAGGAGCAGTTGATTGTGCAATTTTCGCTCTTCACGTTGCAGGAGCTTCTTCAATTCTTGGAGCGGTAAACTTTATTACAACTGTAATGAACATGCGAGCTCCAGGAATTAGCCTTCACCGAATGCCTCTATTCGTATGAAGTGTTTTTGTAACTGTTGTACTTCTTTTATTAGCTGTACCTGTACTTGCAGGGGCAATTACAATGCTATTAACAGATCGAAACTTTAACACAACTTTCTTTGACCCAGCAGGGGGAGGAGATCCTGTACTTTACCAGCACCTTTTCTGATTCTTCGGCCACCCCGAGGTCTA
>B3-2-COI_ASV1013_359
GGTACTGGTTGAACTGTTTATCCTCCATTAGCAAGTATTGCATTTCACTCAGGAGGAGCGGTTGATTGTGCAATTTTCGCTCTTCACGTTGCAGGAGCTTCTTCAATTCTTGGAGCAGTAAACTTTATTACAACTGTAATGAACATGCGAGCTCCAGGAATTAGTCTTCACCGAATGCCTCTATTCGTATGAAGTATTTTTGTAACTGTTGTACTTCTTTTATTAGCTGTACCTGTACTTGCAGGAGCAATTACAATGCTATTAACAGATCGAAACTTTAACACAACTTTCTTTGACCCAGCAGGGGGAGGAGATCCTGTACTTTACCAGCACCTTTTCTGATTTTTCGGCCACCCCGAAGTCTA
>B3-2-COI_ASV1114_328
GGTACTGGTTGAACTGTTTACCCTCCATTAGCAAGTATTGCATTTCACTCAGGAGGAGCGGTTGATTGTGCAATTTTCGCTCTTCACGTTGCAGGAGCTTCTTCAATTCTTGGAGCAGTAAACTTTATTACAACTGTAATGAACATGCGAGCTCCAGGAATTAGTCTTCACCGAATGCCTCTATTCGTATGAAGTATTTTTGTAACTGTTGTACTTCTTTTATTAGCTGTACCTGTACTTGCAGGAGCAATTACAATGCTATTAACAGATCGAAACTTTAACACAACTTTCTTTGACCCAGCAGGGGGAGGAGATCCTGTACTTTACCAGCACCTTTTCTGATTTTTCGGCCACCCCGAAGTCTA
>B3-2-COI_ASV1135_322
GGAACTGGATGAACTGTATATCCTCCATTAGCAAGCATTGCATTTCACTCAGGAGGAGCAGTTGATTGTGCAATTTTCGCTCTTCACGTTGCAGGAGCTTCTTCAATTCTTGGAGCGGTAAACTTTATTACAACTGTAATGAACATGCGAGCTCCAGGAATTAGCCTTCACCGAATGCCTCTATTCGTATGAAGTGTTTTTGTAACTGTTGTACTTCTTTTATTAGCTGTACCTGTACTTGCAGGGGCAATTACAATGCTATTAACAGATCGAAACTTTAACACAACTTTCTTTGACCCAGCAGGGGGAGGAGATCCTGTACTTTACCAGCACCTTTTCTGATTCTTCGGCCACCCCGAGGTCTA
>B3-2-COI_ASV1152_317
GGTACTGGTTGAACAGTTTATCCTCCATTAGCAAGTATTGCATTTCACTCAGGAGGAGCGGTTGATTGTGCAATTTTCGCTCTTCACGTTGCAGGAGCTTCTTCAATTCTTGGAGCAGTAAACTTTATTACAACTGTAATGAACATGCGAGCTCCAGGAATTAGTCTTCACCGAATGCCTCTATTCGTATGAAGTATTTTTGTAACTGTTGTACTTCTTTTATTAGCTGTACCTGTACTTGCAGGAGCAATTACAATGCTATTAACAGATCGAAACTTTAACACAACTTTCTTTGACCCAGCAGGGGGAGGAGATCCTGTACTTTACCAGCACCTTTTCTGATTTTTCGGCCACCCCGAAGTCTA
>B3-2-COI_ASV1194_306
GGAACAGGTTGAACTGTATATCCTCCATTAGCAAGTATTGCATTTCACTCAGGAGGAGCGGTTGATTGTGCAATTTTCGCTCTTCACGTTGCAGGAGCTTCTTCAATTCTTGGAGCAGTAAACTTTATTACAACTGTAATGAACATGCGAGCTCCAGGAATTAGTCTTCACCGAATGCCTCTATTCGTATGAAGTATTTTTGTAACTGTTGTACTTCTTTTATTAGCTGTACCTGTACTTGCAGGAGCAATTACAATGCTATTAACAGATCGAAACTTTAACACAACTTTCTTTGACCCAGCAGGGGGAGGAGATCCTGTACTTTACCAGCACCTTTTCTGATTTTTCGGCCACCCCGAGGTCTA
>B3-2-COI_ASV1236_295
GGTACTGGATGAACTGTTTATCCTCCATTAGCAAGTATTGCATTTCACTCAGGAGGAGCGGTTGATTGTGCAATTTTCGCTCTTCACGTTGCAGGAGCTTCTTCAATTCTTGGAGCAGTAAACTTTATTACAACTGTAATGAACATGCGAGCTCCAGGAATTAGTCTTCACCGAATGCCTCTATTCGTATGAAGTATTTTTGTAACTGTTGTACTTCTTTTATTAGCTGTACCTGTACTTGCAGGAGCAATTACAATGCTATTAACAGATCGAAACTTTAACACAACTTTCTTTGACCCAGCAGGGGGAGGAGATCCTGTACTTTACCAGCACCTTTTCTGATTTTTCGGCCACCCCGAAGTCTA
>B3-2-COI_ASV1243_294
GGTACAGGTTGAACTGTTTATCCTCCATTAGCAAGTATTGCATTTCACTCAGGAGGAGCGGTTGATTGTGCAATTTTCGCTCTTCACGTTGCAGGAGCTTCTTCAATTCTTGGAGCAGTAAACTTTATTACAACTGTAATGAACATGCGAGCTCCGGGAATTAGTCTTCACCGAATGCCTCTATTCGTATGAAGTATTTTTGTAACTGTTGTACTTCTTTTATTAGCTGTACCTGTACTTGCAGGAGCAATTACAATGCTATTAACAGATCGAAACTTTAACACAACTTTCTTTGACCCAGCAGGGGGAGGAGATCCTGTACTTTACCAGCACCTTTTCTGATTCTTCGGCCACCCCGAAGTCTA
>B3-2-COI_ASV1273_288
GGTACAGGTTGAACAGTTTATCCTCCATTAGCAAGTATTGCATTTCACTCAGGAGGAGCGGTTGATTGTGCAATTTTCGCTCTTCACGTTGCAGGAGCTTCTTCAATTCTTGGAGCAGTAAACTTTATTACAACTGTAATGAACATGCGAGCTCCGGGAATTAGTCTTCACCGAATGCCTCTATTCGTATGAAGTATTTTTGTAACTGTTGTACTTCTTTTATTAGCTGTACCTGTACTTGCAGGAGCAATTACAATGCTATTAACAGATCGAAACTTTAACACAACTTTCTTTGACCCAGCAGGGGGAGGAGATCCTGTACTTTACCAGCACCTTTTCTGATTCTTCGGCCACCCCGAAGTCTA
>B3-2-COI_ASV1322_276
GGAACTGGATGAACTGTATATCCTCCATTAGCAAGCATTGCATTTCACTCAGGAGGAGCAGTTGATTGTGCAATTTTCGCTCTTCACGTTGCAGGAGCTTCTTCAATTCTTGGAGCGGTAAACTTTATTACAACTGTAATGAACATGCGAGCTCCAGGAATTAGCCTTCACCGAATGCCTCTATTCGTATGAAGTGTTTTTGTAACTGTTGTACTTCTTTTATTAGCTGTACCTGTACTTGCAGGGGCAATTACAATGCTATTAACAGATCGAAACTTTAACACAACTTTCTTTGACCCAGCAGGGGGAGGAGATCCTGTACTTTACCAGCACCTTTTCTGATTCTTCGGCCACCCCGAAGTCTA
>B3-2-COI_ASV1328_274
GGAACTGGTTGAACTGTATATCCTCCATTAGCAAGTATTGCATTTCACTCAGGAGGAGCGGTTGATTGTGCAATTTTCGCTCTTCACGTTGCAGGAGCTTCTTCAATTCTTGGAGCAGTAAACTTTATTACAACTGTAATGAACATGCGAGCTCCGGGAATTAGTCTTCACCGAATGCCTCTATTCGTATGAAGTATTTTTGTAACTGTTGTACTTCTTTTATTAGCTGTACCTGTACTTGCAGGAGCAATTACAATGCTATTAACAGATCGAAACTTTAACACAACTTTCTTTGACCCAGCAGGGGGAGGAGATCCTGTACTTTACCAGCACCTTTTCTGATTCTTCGGCCACCCCGAAGTCTA
>B3-2-COI_ASV1353_269
GGTACTGGATGAACTGTATATCCTCCATTAGCAAGCATTGCATTTCACTCAGGAGGAGCAGTTGATTGTGCAATTTTCGCTCTTCACGTTGCAGGAGCTTCTTCAATTCTTGGAGCGGTAAACTTTATTACAACTGTAATGAACATGCGAGCTCCAGGAATTAGCCTTCACCGAATGCCTCTATTCGTATGAAGTGTTTTTGTAACTGTTGTACTTCTTTTATTAGCTGTACCTGTACTTGCAGGGGCAATTACAATGCTATTAACAGATCGAAACTTTAACACAACTTTCTTTGACCCAGCAGGGGGAGGAGATCCTGTACTTTACCAGCACCTTTTCTGATTCTTCGGCCACCCCGAAGTCTA
>B3-2-COI_ASV1387_261
GGTACAGGTTGAACTGTTTATCCTCCATTAGCAAGTATTGCATTTCACTCAGGAGGAGCGGTTGATTGTGCAATTTTCGCTCTTCACGTTGCAGGAGCTTCTTCAATTCTTGGAGCAGTAAACTTTATTACAACTGTAATGAACATGCGAGCTCCAGGAATTAGTCTTCACCGAATGCCTCTATTCGTATGAAGTATTTTTGTAACTGTTGTACTTCTTTTATTAGCTGTACCTGTACTTGCAGGAGCAATTACAATGCTATTAACAGATCGAAACTTTAACACAACTTTCTTTGACCCAGCAGGGGGAGGAGATCCTGTACTTTACCAGCACCTTTTCTGATTTTTCGGCCACCCCGAAGTCTA
>B3-2-COI_ASV1403_258
GGAACTGGTTGAACAGTATATCCTCCATTAGCAAGTATTGCATTCCACTCAGGAGGAGCAGTTGATTGTGCAATTTTCGCTCTTCACGTTGCAGGAGCTTCTTCAATTCTTGGAGCAGTAAACTTCATTACAACTGTAATGAACATGCGAGCTCCAGGAATTAGTCTTCACCGAATGCCTCTATTCGTATGAAGTATCTTTGTAACTGTTGTACTTCTTTTATTAGCTGTACCTGTACTTGCAGGAGCAATTACAATGCTATTAACAGATCGAAACTTTAACACAACTTTCTTTGACCCAGCAGGGGGAGGAGATCCTGTACTTTACCAGCACCTTTTCTGATTCTTCGGCCACCCCGAGGTCTA
>B3-2-COI_ASV1435_252
GGTACAGGATGAACAGTATATCCTCCATTAGCAAGCATTGCATTTCACTCAGGAGGAGCAGTTGATTGTGCAATTTTCGCTCTTCACGTTGCAGGAGCTTCTTCAATTCTTGGAGCGGTAAACTTTATTACAACTGTAATGAACATGCGAGCTCCAGGAATTAGCCTTCACCGAATGCCTCTATTCGTATGAAGTGTTTTTGTAACTGTTGTACTTCTTTTATTAGCTGTACCTGTACTTGCAGGGGCAATTACAATGCTATTAACAGATCGAAACTTTAACACAACTTTCTTTGACCCAGCAGGGGGAGGAGATCCTGTACTTTACCAGCACCTTTTCTGATTCTTCGGCCACCCCGAGGTCTA
>B3-2-COI_ASV1458_247
GGTACTGGTTGAACAGTTTATCCTCCATTAGCAAGTATTGCATTTCACTCAGGAGGAGCGGTTGATTGTGCAATTTTCGCTCTTCACGTTGCAGGAGCTTCTTCAATTCTTGGAGCAGTAAACTTTATTACAACTGTAATGAACATGCGAGCTCCAGGAATTAGTCTTCACCGAATGCCTCTATTCGTATGAAGTATTTTTGTAACTGTTGTACTTCTTTTATTAGCTGTACCTGTACTTGCAGGAGCAATTACAATGCTATTAACAGATCGAAACTTTAACACAACTTTCTTTGACCCAGCAGGGGGAGGAGATCCTGTACTTTACCAGCACCTTTTCTGATTTTTCGGACACCCCGAGGTCTA
>B3-2-COI_ASV1467_246
GGAACAGGTTGAACTGTTTACCCTCCATTAGCAAGCATTGCATTTCACTCAGGAGGAGCAGTTGATTGTGCAATTTTCGCTCTTCACGTTGCAGGAGCTTCTTCAATTCTTGGAGCGGTAAACTTTATTACAACTGTAATGAACATGCGAGCTCCAGGAATTAGCCTTCACCGAATGCCTCTATTCGTATGAAGTGTTTTTGTAACTGTTGTACTTCTTTTATTAGCTGTACCTGTACTTGCAGGGGCAATTACAATGCTATTAACAGATCGAAACTTTAACACAACTTTCTTTGACCCAGCAGGGGGAGGAGATCCTGTACTTTACCAGCACCTTTTCTGATTCTTCGGCCACCCCGAGGTCTA
>B3-2-COI_ASV1490_242
GGTACTGGATGAACAGTTTATCCTCCATTAGCAAGTATTGCATTTCACTCAGGAGGAGCGGTTGATTGTGCAATTTTCGCTCTTCACGTTGCAGGAGCTTCTTCAATTCTTGGAGCAGTAAACTTTATTACAACTGTAATGAACATGCGAGCTCCAGGAATTAGTCTTCACCGAATGCCTCTATTCGTATGAAGTATTTTTGTAACTGTTGTACTTCTTTTATTAGCTGTACCTGTACTTGCAGGAGCAATTACAATGCTATTAACAGATCGAAACTTTAACACAACTTTCTTTGACCCAGCAGGGGGAGGAGATCCTGTACTTTACCAGCACCTTTTCTGATTTTTCGGCCACCCCGAGGTCTA
>B3-2-COI_ASV1585_227
GGTACAGGTTGAACAGTTTATCCTCCATTAGCAAGTATTGCATTCCACTCAGGAGGAGCAGTTGATTGTGCAATTTTCGCTCTTCACGTTGCAGGAGCTTCTTCAATTCTTGGAGCAGTAAACTTCATTACAACTGTAATGAACATGCGAGCTCCAGGAATTAGTCTTCACCGAATGCCTCTATTCGTATGAAGTATCTTTGTAACTGTTGTACTTCTTTTATTAGCTGTACCTGTACTTGCAGGAGCAATTACAATGCTATTAACAGATCGAAACTTTAACACAACTTTCTTTGACCCAGCAGGGGGAGGAGATCCTGTACTTTACCAGCACCTTTTCTGATTCTTCGGCCACCCCGAGGTCTA
>B3-2-COI_ASV1596_226
GGTACAGGTTGAACAGTTTATCCTCCATTAGCAAGTATTGCATTTCACTCAGGAGGAGCGGTTGATTGTGCAATTTTCGCTCTTCACGTTGCAGGAGCTTCTTCAATTCTTGGAGCAGTAAACTTTATTACAACTGTAATGAACATGCGAGCTCCAGGAATTAGTCTTCACCGAATGCCTCTATTCGTATGAAGTATTTTTGTAACTGTTGTACTTCTTTTATTAGCTGTACCTGTACTTGCAGGAGCAATTACAATGCTATTAACAGATCGAAACTTTAACACAACTTTCTTTGACCCAGCAGGGGGAGGAGATCCTGTACTTTACCAGCACCTTTTCTGATTTTTCGGCCACCCCGAGGTCTA
>B3-2-COI_ASV1601_225
GGAACTGGATGAACTGTTTACCCTCCATTAGCAAGTATTGCATTCCACTCAGGAGGAGCAGTTGATTGTGCAATTTTCGCTCTTCACGTTGCAGGAGCTTCTTCAATTCTTGGAGCAGTAAACTTCATTACAACTGTAATGAACATGCGAGCTCCAGGAATTAGTCTTCACCGAATGCCTCTATTCGTATGAAGTATCTTTGTAACTGTTGTACTTCTTTTATTAGCTGTACCTGTACTTGCAGGAGCAATTACAATGCTATTAACAGATCGAAACTTTAACACAACTTTCTTTGACCCAGCAGGGGGAGGAGATCCTGTACTTTACCAGCACCTTTTCTGATTCTTCGGCCACCCCGAGGTCTA
>B3-2-COI_ASV1640_220
GGTACTGGATGAACTGTTTACCCTCCATTAGCAAGTATTGCATTTCACTCAGGAGGAGCGGTTGATTGTGCAATTTTCGCTCTTCACGTTGCAGGAGCTTCTTCAATTCTTGGAGCAGTAAACTTTATTACAACTGTAATGAACATGCGAGCTCCGGGAATTAGTCTTCACCGAATGCCTCTATTCGTATGAAGTATTTTTGTAACTGTTGTACTTCTTTTATTAGCTGTACCTGTACTTGCAGGAGCAATTACAATGCTATTAACAGATCGAAACTTTAACACAACTTTCTTTGACCCAGCAGGGGGAGGAGATCCTGTACTTTACCAGCACCTTTTCTGATTCTTCGGCCACCCCGAGGTCTA
>B3-2-COI_ASV1643_220
GGTACAGGATGAACAGTATATCCTCCATTAGCAAGCATTGCATTTCACTCAGGAGGAGCAGTTGATTGTGCAATTTTCGCTCTTCACGTTGCAGGAGCTTCTTCAATTCTTGGAGCGGTAAACTTTATTACAACTGTAATGAACATGCGAGCTCCAGGAATTAGCCTTCACCGAATGCCTCTATTCGTATGAAGTGTTTTTGTAACTGTTGTACTTCTTTTATTAGCTGTACCTGTACTTGCAGGGGCAATTACAATGCTATTAACAGATCGAAACTTTAACACAACTTTCTTTGACCCAGCAGGGGGAGGAGATCCTGTACTTTACCAGCACCTTTTCTGATTCTTCGGCCACCCCGAAGTCTA
>B3-2-COI_ASV1731_207
GGAACAGGTTGAACTGTTTATCCTCCATTAGCAAGTATTGCATTTCACTCAGGAGGAGCGGTTGATTGTGCAATTTTCGCTCTTCACGTTGCAGGAGCTTCTTCAATTCTTGGAGCAGTAAACTTTATTACAACTGTAATGAACATGCGAGCTCCAGGAATTAGTCTTCACCGAATGCCTCTATTCGTATGAAGTATTTTTGTAACTGTTGTACTTCTTTTATTAGCTGTACCTGTACTTGCAGGAGCAATTACAATGCTATTAACAGATCGAAACTTTAACACAACTTTCTTTGACCCAGCAGGGGGAGGAGATCCTGTACTTTACCAGCACCTTTTCTGATTTTTCGGCCACCCCGAGGTCTA
>B3-2-COI_ASV1738_206
GGAACTGGATGAACTGTTTACCCTCCATTAGCAAGTATTGCATTTCACTCAGGAGGAGCGGTTGATTGTGCAATTTTCGCTCTTCACGTTGCAGGAGCTTCTTCAATTCTTGGAGCAGTAAACTTTATTACAACTGTAATGAACATGCGAGCTCCAGGAATTAGTCTTCACCGAATGCCTCTATTCGTATGAAGTATTTTTGTAACTGTTGTACTTCTTTTATTAGCTGTACCTGTACTTGCAGGAGCAATTACAATGCTATTAACAGATCGAAACTTTAACACAACTTTCTTTGACCCAGCAGGGGGAGGAGATCCTGTACTTTACCAGCACCTTTTCTGATTTTTCGGCCACCCCGAGGTCTA
>B3-2-COI_ASV1781_201
GGAACAGGTTGAACTGTTTACCCTCCATTAGCAAGCATTGCATTTCACTCAGGAGGAGCAGTTGATTGTGCAATTTTCGCTCTTCACGTTGCAGGAGCTTCTTCAATTCTTGGAGCGGTAAACTTTATTACAACTGTAATGAACATGCGAGCTCCAGGAATTAGCCTTCACCGAATGCCTCTATTCGTATGAAGTGTTTTTGTAACTGTTGTACTTCTTTTATTAGCTGTACCTGTACTTGCAGGGGCAATTACAATGCTATTAACAGATCGAAACTTTAACACAACTTTCTTTGACCCAGCAGGGGGAGGAGATCCTGTACTTTACCAGCACCTTTTCTGATTCTTCGGCCACCCCGAAGTCTA
>B3-2-COI_ASV1908_183
GGTACAGGTTGAACAGTTTATCCTCCATTAGCAAGTATTGCATTCCACTCAGGAGGAGCAGTTGATTGTGCAATTTTCGCTCTTCACGTTGCAGGAGCTTCTTCAATTCTTGGAGCAGTAAACTTCATTACAACTGTAATGAACATGCGAGCTCCAGGAATTAGTCTTCACCGAATGCCTCTATTCGTATGAAGTATCTTTGTAACTGTTGTACTTCTTTTATTAGCTGTACCTGTACTTGCAGGAGCAATTACAATGCTATTAACAGATCGAAACTTTAACACAACTTTCTTTGACCCAGCAGGGGGAGGAGATCCTGTACTTTACCAGCACCTTTTCTGATTCTTCGGCCACCCCGAAGTCTA
>B3-2-COI_ASV2040_168
GGTACTGGATGAACTGTTTACCCTCCATTAGCAAGTATTGCATTTCACTCAGGAGGAGCGGTTGATTGTGCAATTTTCGCTCTTCACGTTGCAGGAGCTTCTTCAATTCTTGGAGCAGTAAACTTTATTACAACTGTAATGAACATGCGAGCTCCGGGAATTAGTCTTCACCGAATGCCTCTATTCGTATGAAGTATTTTTGTAACTGTTGTACTTCTTTTATTAGCTGTACCTGTACTTGCAGGAGCAATTACAATGCTATTAACAGATCGAAACTTTAACACAACTTTCTTTGACCCAGCAGGGGGAGGAGATCCTGTACTTTACCAGCACCTTTTCTGATTCTTCGGCCACCCCGAAGTCTA
>B3-2-COI_ASV2099_163
GGTACAGGATGAACAGTATATCCTCCATTAGCAAGTATTGCATTTCACTCAGGAGGAGCGGTTGATTGTGCAATTTTCGCTCTTCACGTTGCAGGAGCTTCTTCAATTCTTGGAGCAGTAAACTTTATTACAACTGTAATGAACATGCGAGCTCCAGGAATTAGTCTTCACCGAATGCCTCTATTCGTATGAAGTATTTTTGTAACTGTTGTACTTCTTTTATTAGCTGTACCTGTACTTGCAGGAGCAATTACAATGCTATTAACAGATCGAAACTTTAACACAACTTTCTTTGACCCAGCAGGGGGAGGAGATCCTGTACTTTACCAGCACCTTTTCTGATTTTTCGGCCACCCCGAAGTCTA
>B3-2-COI_ASV2130_160
GGAACTGGTTGAACTGTTTACCCTCCATTAGCAAGTATTGCATTTCACTCAGGAGGAGCGGTTGATTGTGCAATTTTCGCTCTTCACGTTGCAGGAGCTTCTTCAATTCTTGGAGCAGTAAACTTTATTACAACTGTAATGAACATGCGAGCTCCGGGAATTAGTCTTCACCGAATGCCTCTATTCGTATGAAGTATTTTTGTAACTGTTGTACTTCTTTTATTAGCTGTACCTGTACTTGCAGGAGCAATTACAATGCTATTAACAGATCGAAACTTTAACACAACTTTCTTTGACCCAGCAGGGGGAGGAGATCCTGTACTTTACCAGCACCTTTTCTGATTCTTCGGCCACCCCGAGGTCTA
>B3-2-COI_ASV2145_158
GGAACTGGATGAACTGTTTACCCTCCATTAGCAAGTATTGCATTTCACTCAGGAGGAGCGGTTGATTGTGCAATTTTCGCTCTTCACGTTGCAGGAGCTTCTTCAATTCTTGGAGCAGTAAACTTTATTACAACTGTAATGAACATGCGAGCTCCAGGAATTAGTCTTCACCGAATGCCTCTATTCGTATGAAGTATTTTTGTAACTGTTGTACTTCTTTTATTAGCTGTACCTGTACTTGCAGGAGCAATTACAATGCTATTAACAGATCGAAACTTTAACACAACTTTCTTTGACCCAGCAGGGGGAGGAGATCCTGTACTTTACCAGCACCTTTTCTGATTTTTCGGCCACCCCGAAGTCTA
>B3-2-COI_ASV2160_157
GGAACAGGTTGAACTGTTTACCCTCCATTAGCAAGTATTGCATTTCACTCAGGAGGAGCGGTTGATTGTGCAATTTTCGCTCTTCACGTTGCAGGAGCTTCTTCAATTCTTGGAGCAGTAAACTTTATTACAACTGTAATGAACATGCGAGCTCCAGGAATTAGTCTTCACCGAATGCCTCTATTCGTATGAAGTATTTTTGTAACTGTTGTACTTCTTTTATTAGCTGTACCTGTACTTGCAGGAGCAATTACAATGCTATTAACAGATCGAAACTTTAACACAACTTTCTTTGACCCAGCAGGGGGAGGAGATCCTGTACTTTACCAGCACCTTTTCTGATTTTTCGGCCACCCCGAGGTCTA
>B3-2-COI_ASV2161_157
GGTACAGGTTGAACAGTATATCCTCCATTAGCAAGTATTGCATTTCACTCAGGAGGAGCGGTTGATTGTGCAATTTTCGCTCTTCACGTTGCAGGAGCTTCTTCAATTCTTGGAGCAGTAAACTTTATTACAACTGTAATGAACATGCGAGCTCCAGGAATTAGTCTTCACCGAATGCCTCTATTCGTATGAAGTATTTTTGTAACTGTTGTACTTCTTTTATTAGCTGTACCTGTACTTGCAGGAGCAATTACAATGCTATTAACAGATCGAAACTTTAACACAACTTTCTTTGACCCAGCAGGGGGAGGAGATCCTGTACTTTACCAGCACCTTTTCTGATTTTTCGGCCACCCCGAAGTCTA
>B3-2-COI_ASV2168_156
GGAACTGGATGAACTGTTTACCCTCCATTAGCAAGTATTGCATTCCACTCAGGAGGAGCAGTTGATTGTGCAATTTTCGCTCTTCACGTTGCAGGAGCTTCTTCAATTCTTGGAGCAGTAAACTTCATTACAACTGTAATGAACATGCGAGCTCCAGGAATTAGTCTTCACCGAATGCCTCTATTCGTATGAAGTATCTTTGTAACTGTTGTACTTCTTTTATTAGCTGTACCTGTACTTGCAGGAGCAATTACAATGCTATTAACAGATCGAAACTTTAACACAACTTTCTTTGACCCAGCAGGGGGAGGAGATCCTGTACTTTACCAGCACCTTTTCTGATTCTTCGGCCACCCCGAAGTCTA
>B3-2-COI_ASV2271_148
GGTACAGGTTGAACAGTTTATCCTCCATTAGCAAGTATTGCATTTCACTCAGGAGGAGCGGTTGATTGTGCAATTTTCGCTCTTCACGTTGCAGGAGCTTCTTCAATTCTTGGAGCAGTAAACTTTATTACAACTGTAATGAACATGCGAGCTCCAGGAATTAGTCTTCACCGAATGCCTCTATTCGTATGAAGTATTTTTGTAACTGTTGTACTTCTTTTATTAGCTGTACCTGTACTTGCAGGAGCAATTACAATGCTATTAACAGATCGAAACTTTAACACAACTTTCTTTGACCCAGCAGGGGGAGGAGATCCTGTACTTTACCAGCACCTTTTCTGATTTTTCGGCCACCCCGAAGTCTA
>B3-2-COI_ASV2357_141
GGAACTGGTTGAACTGTTTACCCTCCATTAGCAAGTATTGCATTTCACTCAGGAGGAGCGGTTGATTGTGCAATTTTCGCTCTTCACGTTGCAGGAGCTTCTTCAATTCTTGGAGCAGTAAACTTTATTACAACTGTAATGAACATGCGAGCTCCGGGAATTAGTCTTCACCGAATGCCTCTATTCGTATGAAGTATTTTTGTAACTGTTGTACTTCTTTTATTAGCTGTACCTGTACTTGCAGGAGCAATTACAATGCTATTAACAGATCGAAACTTTAACACAACTTTCTTTGACCCAGCAGGGGGAGGAGATCCTGTACTTTACCAGCACCTTTTCTGATTCTTCGGCCACCCCGAAGTCTA
>B3-2-COI_ASV2397_138
GGAACTGGATGAACTGTTTATCCTCCATTAGCAAGTATTGCATTTCACTCAGGAGGAGCGGTTGATTGTGCAATTTTCGCTCTTCACGTTGCAGGAGCTTCTTCAATTCTTGGAGCAGTAAACTTTATTACAACTGTAATGAACATGCGAGCTCCAGGAATTAGTCTTCACCGAATGCCTCTATTCGTATGAAGTATTTTTGTAACTGTTGTACTTCTTTTATTAGCTGTACCTGTACTTGCAGGAGCAATTACAATGCTATTAACAGATCGAAACTTTAACACAACTTTCTTTGACCCAGCAGGGGGAGGAGATCCTGTACTTTACCAGCACCTTTTCTGATTTTTCGGCCACCCCGAAGTCTA
>B3-2-COI_ASV2761_118
GGTACTGGATGAACTGTTTATCCTCCATTAGCAAGTATTGCATTTCACTCAGGAGGAGCGGTTGATTGTGCAATTTTCGCTCTTCACGTTGCAGGAGCTTCTTCAATTCTTGGAGCAGTAAACTTTATTACAACTGTAATGAACATGCGAGCTCCAGGAATTAGTCTTCACCGAATGCCTCTATTCGTATGAAGTATTTTTGTAACTGTTGTACTTCTTTTATTAGCTGTACCTGTACTTGCAGGAGCAATTACAATGCTATTAACAGATCGAAACTTTAACACAACTTTCTTTGACCCAGCAGGGGGAGGAGATCCTGTACTTTACCAGCACCTTTTCTGATTTTTCGGACACCCCGAAGTCTA
>B3-2-COI_ASV2940_111
GGAACTGGTTGAACAGTTTATCCTCCATTAGCAAGTATTGCATTTCACTCAGGAGGAGCGGTTGATTGTGCAATTTTCGCTCTTCACGTTGCAGGAGCTTCTTCAATTCTTGGAGCAGTAAACTTTATTACAACTGTAATGAACATGCGAGCTCCAGGAATTAGTCTTCACCGAATGCCTCTATTCGTATGAAGTATTTTTGTAACTGTTGTACTTCTTTTATTAGCTGTACCTGTACTTGCAGGAGCAATTACAATGCTATTAACAGATCGAAACTTTAACACAACTTTCTTTGACCCAGCAGGGGGAGGAGATCCTGTACTTTACCAGCACCTTTTCTGATTTTTCGGCCACCCCGAAGTCTA
>B3-2-COI_ASV3005_109
GGAACAGGTTGAACTGTTTACCCTCCATTAGCAAGTATTGCATTTCACTCAGGAGGAGCGGTTGATTGTGCAATTTTCGCTCTTCACGTTGCAGGAGCTTCTTCAATTCTTGGAGCAGTAAACTTTATTACAACTGTAATGAACATGCGAGCTCCAGGAATTAGTCTTCACCGAATGCCTCTATTCGTATGAAGTATTTTTGTAACTGTTGTACTTCTTTTATTAGCTGTACCTGTACTTGCAGGAGCAATTACAATGCTATTAACAGATCGAAACTTTAACACAACTTTCTTTGACCCAGCAGGGGGAGGAGATCCTGTACTTTACCAGCACCTTTTCTGATTTTTCGGCCACCCCGAAGTCTA
>B3-2-COI_ASV5507_65
GGAACAGGATGAACAGTATACCCGCCTCTTGCTAGCATTCAGTTCCACTCTGGTGGTGCTGTAGATTGTGCAATTTTTGCTCTTCACGTAGCAGGAGCTTCTTCTATTCTTGGAGCTATTAACTTCATTACTACTGTAATGAACATGCGAGCTCCAGGTATTAGCCTTCACCGAATGCCTCTATTCGTATGAAGTATCCTTGTAACTGTAGTTTTACTTCTTTTAGCGGTACCTGTTCTTGCTGGTGCAATTACTATGCTACTAACTGACCGAAACTTTAACACTACTTTCTTTGACCCTGCTGGGGGAGGAGATCCAGTGTTATACCAACACTTATTCTGATTCTTCGGCCACCCCGAGGTCTA
>B3-2-COI_ASV6440_57
GGAACAGGATGAACAGTATACCCGCCTCTTGCTAGCATTCAGTTCCACTCTGGTGGTGCTGTAGATTGTGCAATTTTTGCTCTTCACGTAGCAGGAGCTTCTTCTATTCTTGGAGCTATTAACTTCATTACTACTGTAATGAACATGCGAGCTCCAGGTATTAGCCTTCACCGAATGCCTCTATTCGTATGAAGTATCCTTGTAACTGTAGTTTTACTTCTTTTAGCGGTACCTGTTCTTGCTGGTGCAATTACTATGCTACTAACTGACCGAAACTTTAACACTACTTTCTTTGACCCTGCTGGGGGAGGAGATCCAGTGTTATACCAACACTTATTCTGATTCTTCGGCCACCCCGAAGTCTA
>B3-2-COI_ASV10047_35
GGAACAGGATGAACTGTTTACCCTCCATTAGCAAGTATTGCATTCCACTCTGGAGGAGCAGTTGATTGTGCAATTTTTGCTCTTCACGTTGCAGGAGCTTCTTCAATTCTTGGAGCGGTAAACTTTATTACAACTGTAATGAACATGCGAGCTCCTGGAATTAGCCTTCACCGAATGCCTTTATTCGTATGAAGTGTTTTCGTAACTGTTGTACTTCTTCTATTAGCAGTACCGGTACTTGCGGGAGCAATTACAATGCTATTAACAGATCGAAACTTTAACACAACTTTCTTCGACCCAGCAGGGGGAGGAGATCCTGTACTTTACCAGCACCTTTTCTGATTCTTTGGCCACCCCGAAGTCTA
>B3-2-COI_ASV10416_33
GGAACAGGATGAACTGTTTACCCTCCATTAGCAAGTATTGCATTCCACTCTGGAGGAGCAGTTGATTGTGCAATTTTTGCTCTTCACGTTGCAGGAGCTTCTTCAATTCTTGGAGCGGTAAACTTTATTACAACTGTAATGAACATGCGAGCTCCTGGAATTAGCCTTCACCGAATGCCTTTATTCGTATGAAGTGTTTTCGTAACTGTTGTACTTCTTCTATTAGCAGTACCGGTACTTGCGGGAGCAATTACAATGCTATTAACAGATCGAAACTTTAACACAACTTTCTTCGACCCAGCAGGGGGAGGAGATCCTGTACTTTACCAGCACCTTTTCTGATTCTTTGGCCACCCCGAGGTCTA
>B3-2-COI_ASV14112_15
GGAACAGGTTGAACAGTATATCCGCCATTAGCTGGAATTCAATTCCACTCAGGAGGAGCCGTAGATTGTGCCATTTTTGCGCTTCACGTAGCGGGAGCGTCGTCAATTTTAGGAGCTGTCAACTTCATTACAACCGTGATGAACATGCGAGCGCCAGGAATTAGTCTTCACCGAATGCCTTTATTCGTATGAAGTATTTTAGTGACAGTCGTTCTTCTGTTATTAGCTGTACCTGTATTAGCAGGAGCGATTACAATGCTATTAACAGATCGAAACTTTAACACGACTTTCTTCGATCCAGCAGGAGGAGGAGATCCGGTTCTTTACCAGCATCTTTTCTGATTCTTCGGCCACCCCGAGGTCTA
>B5-3-COI_ASV379_798
GGAACTGGTTGAACAGTATATCCTCCATTAGCAAGCATTGCATTTCACTCAGGAGGAGCAGTTGATTGTGCAATTTTCGCTCTTCACGTTGCAGGAGCTTCTTCAATTCTTGGAGCGGTAAACTTTATTACAACTGTAATGAACATGCGAGCTCCAGGAATTAGCCTTCACCGAATGCCTCTATTCGTATGAAGTGTTTTTGTAACTGTTGTACTTCTTTTATTAGCTGTACCTGTACTTGCAGGGGCAATTACAATGCTATTAACAGATCGAAACTTTAACACAACTTTCTTTGACCCAGCAGGGGGAGGAGATCCTGTACTTTACCAGCACCTTTTCTGATTCTTCGGCCACCCCGAGGTCTA
>B5-3-COI_ASV403_745
GGTACTGGTTGAACAGTTTATCCTCCATTAGCAAGCATTGCATTTCACTCAGGAGGAGCAGTTGATTGTGCAATTTTCGCTCTTCACGTTGCAGGAGCTTCTTCAATTCTTGGAGCGGTAAACTTTATTACAACTGTAATGAACATGCGAGCTCCAGGAATTAGCCTTCACCGAATGCCTCTATTCGTATGAAGTGTTTTTGTAACTGTTGTACTTCTTTTATTAGCTGTACCTGTACTTGCAGGGGCAATTACAATGCTATTAACAGATCGAAACTTTAACACAACTTTCTTTGACCCAGCAGGGGGAGGAGATCCTGTACTTTACCAGCACCTTTTCTGATTCTTCGGCCACCCCGAGGTCTA
>B5-3-COI_ASV444_683
GGAACTGGTTGAACAGTATATCCTCCATTAGCAAGCATTGCATTTCACTCAGGAGGAGCAGTTGATTGTGCAATTTTCGCTCTTCACGTTGCAGGAGCTTCTTCAATTCTTGGAGCGGTAAACTTTATTACAACTGTAATGAACATGCGAGCTCCAGGAATTAGCCTTCACCGAATGCCTCTATTCGTATGAAGTGTTTTTGTAACTGTTGTACTTCTTTTATTAGCTGTACCTGTACTTGCAGGGGCAATTACAATGCTATTAACAGATCGAAACTTTAACACAACTTTCTTTGACCCAGCAGGGGGAGGAGATCCTGTACTTTACCAGCACCTTTTCTGATTCTTCGGCCACCCCGAAGTCTA
>B5-3-COI_ASV447_678
GGTACTGGTTGAACTGTATATCCTCCATTAGCAAGCATTGCATTTCACTCAGGAGGAGCAGTTGATTGTGCAATTTTCGCTCTTCACGTTGCAGGAGCTTCTTCAATTCTTGGAGCGGTAAACTTTATTACAACTGTAATGAACATGCGAGCTCCAGGAATTAGCCTTCACCGAATGCCTCTATTCGTATGAAGTGTTTTTGTAACTGTTGTACTTCTTTTATTAGCTGTACCTGTACTTGCAGGGGCAATTACAATGCTATTAACAGATCGAAACTTTAACACAACTTTCTTTGACCCAGCAGGGGGAGGAGATCCTGTACTTTACCAGCACCTTTTCTGATTCTTCGGCCACCCCGAGGTCTA
>B5-3-COI_ASV491_639
GGTACAGGTTGAACTGTTTATCCTCCATTAGCAAGCATTGCATTTCACTCAGGAGGAGCAGTTGATTGTGCAATTTTCGCTCTTCACGTTGCAGGAGCTTCTTCAATTCTTGGAGCGGTAAACTTTATTACAACTGTAATGAACATGCGAGCTCCAGGAATTAGCCTTCACCGAATGCCTCTATTCGTATGAAGTGTTTTTGTAACTGTTGTACTTCTTTTATTAGCTGTACCTGTACTTGCAGGGGCAATTACAATGCTATTAACAGATCGAAACTTTAACACAACTTTCTTTGACCCAGCAGGGGGAGGAGATCCTGTACTTTACCAGCACCTTTTCTGATTCTTCGGCCACCCCGAGGTCTA
>B5-3-COI_ASV499_634
GGTACTGGTTGAACAGTTTATCCTCCATTAGCAAGCATTGCATTTCACTCAGGAGGAGCAGTTGATTGTGCAATTTTCGCTCTTCACGTTGCAGGAGCTTCTTCAATTCTTGGAGCGGTAAACTTTATTACAACTGTAATGAACATGCGAGCTCCAGGAATTAGCCTTCACCGAATGCCTCTATTCGTATGAAGTGTTTTTGTAACTGTTGTACTTCTTTTATTAGCTGTACCTGTACTTGCAGGGGCAATTACAATGCTATTAACAGATCGAAACTTTAACACAACTTTCTTTGACCCAGCAGGGGGAGGAGATCCTGTACTTTACCAGCACCTTTTCTGATTCTTCGGCCACCCCGAAGTCTA
>B5-3-COI_ASV524_608
GGTACTGGTTGAACTGTTTACCCTCCATTAGCAAGCATTGCATTTCACTCAGGAGGAGCAGTTGATTGTGCAATTTTCGCTCTTCACGTTGCAGGAGCTTCTTCAATTCTTGGAGCGGTAAACTTTATTACAACTGTAATGAACATGCGAGCTCCAGGAATTAGCCTTCACCGAATGCCTCTATTCGTATGAAGTGTTTTTGTAACTGTTGTACTTCTTTTATTAGCTGTACCTGTACTTGCAGGGGCAATTACAATGCTATTAACAGATCGAAACTTTAACACAACTTTCTTTGACCCAGCAGGGGGAGGAGATCCTGTACTTTACCAGCACCTTTTCTGATTCTTCGGCCACCCCGAGGTCTA
>B5-3-COI_ASV553_583
GGTACTGGTTGAACTGTTTACCCTCCATTAGCAAGCATTGCATTTCACTCAGGAGGAGCAGTTGATTGTGCAATTTTCGCTCTTCACGTTGCAGGAGCTTCTTCAATTCTTGGAGCGGTAAACTTTATTACAACTGTAATGAACATGCGAGCTCCAGGAATTAGCCTTCACCGAATGCCTCTATTCGTATGAAGTGTTTTTGTAACTGTTGTACTTCTTTTATTAGCTGTACCTGTACTTGCAGGGGCAATTACAATGCTATTAACAGATCGAAACTTTAACACAACTTTCTTTGACCCAGCAGGGGGAGGAGATCCTGTACTTTACCAGCACCTTTTCTGATTCTTCGGCCACCCCGAAGTCTA
>B5-3-COI_ASV640_516
GGTACTGGTTGAACTGTTTATCCTCCATTAGCAAGCATTGCATTTCACTCAGGAGGAGCAGTTGATTGTGCAATTTTCGCTCTTCACGTTGCAGGAGCTTCTTCAATTCTTGGAGCGGTAAACTTTATTACAACTGTAATGAACATGCGAGCTCCAGGAATTAGCCTTCACCGAATGCCTCTATTCGTATGAAGTGTTTTTGTAACTGTTGTACTTCTTTTATTAGCTGTACCTGTACTTGCAGGGGCAATTACAATGCTATTAACAGATCGAAACTTTAACACAACTTTCTTTGACCCAGCAGGGGGAGGAGATCCTGTACTTTACCAGCACCTTTTCTGATTCTTCGGCCACCCCGAAGTCTA
>B5-3-COI_ASV674_499
GGTACTGGTTGAACTGTTTATCCTCCATTAGCAAGTATTGCATTTCACTCAGGAGGAGCGGTTGATTGTGCAATTTTCGCTCTTCACGTTGCAGGAGCTTCTTCAATTCTTGGAGCAGTAAACTTTATTACAACTGTAATGAACATGCGAGCTCCGGGAATTAGTCTTCACCGAATGCCTCTATTCGTATGAAGTATTTTTGTAACTGTTGTACTTCTTTTATTAGCTGTACCTGTACTTGCAGGAGCAATTACAATGCTATTAACAGATCGAAACTTTAACACAACTTTCTTTGACCCAGCAGGGGGAGGAGATCCTGTACTTTACCAGCACCTTTTCTGATTCTTCGGCCACCCCGAAGTCTA
>B5-3-COI_ASV700_489
GGTACTGGTTGAACTGTTTACCCTCCATTAGCAAGTATTGCATTTCACTCAGGAGGAGCGGTTGATTGTGCAATTTTCGCTCTTCACGTTGCAGGAGCTTCTTCAATTCTTGGAGCAGTAAACTTTATTACAACTGTAATGAACATGCGAGCTCCAGGAATTAGTCTTCACCGAATGCCTCTATTCGTATGAAGTATTTTTGTAACTGTTGTACTTCTTTTATTAGCTGTACCTGTACTTGCAGGAGCAATTACAATGCTATTAACAGATCGAAACTTTAACACAACTTTCTTTGACCCAGCAGGGGGAGGAGATCCTGTACTTTACCAGCACCTTTTCTGATTTTTCGGCCACCCCGAGGTCTA
>B5-3-COI_ASV730_473
GGTACTGGATGAACAGTTTATCCTCCATTAGCAAGCATTGCATTTCACTCAGGAGGAGCAGTTGATTGTGCAATTTTCGCTCTTCACGTTGCAGGAGCTTCTTCAATTCTTGGAGCGGTAAACTTTATTACAACTGTAATGAACATGCGAGCTCCAGGAATTAGCCTTCACCGAATGCCTCTATTCGTATGAAGTGTTTTTGTAACTGTTGTACTTCTTTTATTAGCTGTACCTGTACTTGCAGGGGCAATTACAATGCTATTAACAGATCGAAACTTTAACACAACTTTCTTTGACCCAGCAGGGGGAGGAGATCCTGTACTTTACCAGCACCTTTTCTGATTCTTCGGCCACCCCGAGGTCTA
>B5-3-COI_ASV813_433
GGAACAGGTTGAACAGTTTATCCTCCATTAGCAAGCATTGCATTTCACTCAGGAGGAGCAGTTGATTGTGCAATTTTCGCTCTTCACGTTGCAGGAGCTTCTTCAATTCTTGGAGCGGTAAACTTTATTACAACTGTAATGAACATGCGAGCTCCAGGAATTAGCCTTCACCGAATGCCTCTATTCGTATGAAGTGTTTTTGTAACTGTTGTACTTCTTTTATTAGCTGTACCTGTACTTGCAGGGGCAATTACAATGCTATTAACAGATCGAAACTTTAACACAACTTTCTTTGACCCAGCAGGGGGAGGAGATCCTGTACTTTACCAGCACCTTTTCTGATTCTTCGGCCACCCCGAGGTCTA
>B5-3-COI_ASV824_429
GGTACTGGATGAACTGTTTATCCTCCATTAGCAAGTATTGCATTTCACTCAGGAGGAGCGGTTGATTGTGCAATTTTCGCTCTTCACGTTGCAGGAGCTTCTTCAATTCTTGGAGCAGTAAACTTTATTACAACTGTAATGAACATGCGAGCTCCAGGAATTAGTCTTCACCGAATGCCTCTATTCGTATGAAGTATTTTTGTAACTGTTGTACTTCTTTTATTAGCTGTACCTGTACTTGCAGGAGCAATTACAATGCTATTAACAGATCGAAACTTTAACACAACTTTCTTTGACCCAGCAGGGGGAGGAGATCCTGTACTTTACCAGCACCTTTTCTGATTTTTCGGCCACCCCGAGGTCTA
>B5-3-COI_ASV834_425
GGTACTGGATGAACTGTTTATCCTCCATTAGCAAGCATTGCATTTCACTCAGGAGGAGCAGTTGATTGTGCAATTTTCGCTCTTCACGTTGCAGGAGCTTCTTCAATTCTTGGAGCGGTAAACTTTATTACAACTGTAATGAACATGCGAGCTCCAGGAATTAGCCTTCACCGAATGCCTCTATTCGTATGAAGTGTTTTTGTAACTGTTGTACTTCTTTTATTAGCTGTACCTGTACTTGCAGGGGCAATTACAATGCTATTAACAGATCGAAACTTTAACACAACTTTCTTTGACCCAGCAGGGGGAGGAGATCCTGTACTTTACCAGCACCTTTTCTGATTCTTCGGCCACCCCGAAGTCTA
>B5-3-COI_ASV918_392
GGTACTGGATGAACAGTTTATCCTCCATTAGCAAGCATTGCATTTCACTCAGGAGGAGCAGTTGATTGTGCAATTTTCGCTCTTCACGTTGCAGGAGCTTCTTCAATTCTTGGAGCGGTAAACTTTATTACAACTGTAATGAACATGCGAGCTCCAGGAATTAGCCTTCACCGAATGCCTCTATTCGTATGAAGTGTTTTTGTAACTGTTGTACTTCTTTTATTAGCTGTACCTGTACTTGCAGGGGCAATTACAATGCTATTAACAGATCGAAACTTTAACACAACTTTCTTTGACCCAGCAGGGGGAGGAGATCCTGTACTTTACCAGCACCTTTTCTGATTCTTCGGCCACCCCGAAGTCTA
>B5-3-COI_ASV934_387
GGAACAGGATGAACTGTATATCCTCCATTAGCAAGCATTGCATTTCACTCAGGAGGAGCAGTTGATTGTGCAATTTTCGCTCTTCACGTTGCAGGAGCTTCTTCAATTCTTGGAGCGGTAAACTTTATTACAACTGTAATGAACATGCGAGCTCCAGGAATTAGCCTTCACCGAATGCCTCTATTCGTATGAAGTGTTTTTGTAACTGTTGTACTTCTTTTATTAGCTGTACCTGTACTTGCAGGGGCAATTACAATGCTATTAACAGATCGAAACTTTAACACAACTTTCTTTGACCCAGCAGGGGGAGGAGATCCTGTACTTTACCAGCACCTTTTCTGATTCTTCGGCCACCCCGAGGTCTA
>B5-3-COI_ASV1015_359
GGAACTGGTTGAACTGTTTACCCTCCATTAGCAAGCATTGCATTTCACTCAGGAGGAGCAGTTGATTGTGCAATTTTCGCTCTTCACGTTGCAGGAGCTTCTTCAATTCTTGGAGCGGTAAACTTTATTACAACTGTAATGAACATGCGAGCTCCAGGAATTAGCCTTCACCGAATGCCTCTATTCGTATGAAGTGTTTTTGTAACTGTTGTACTTCTTTTATTAGCTGTACCTGTACTTGCAGGGGCAATTACAATGCTATTAACAGATCGAAACTTTAACACAACTTTCTTTGACCCAGCAGGGGGAGGAGATCCTGTACTTTACCAGCACCTTTTCTGATTCTTCGGCCACCCCGAGGTCTA
>B5-3-COI_ASV1114_328
GGTACTGGTTGAACTGTTTACCCTCCATTAGCAAGTATTGCATTTCACTCAGGAGGAGCGGTTGATTGTGCAATTTTCGCTCTTCACGTTGCAGGAGCTTCTTCAATTCTTGGAGCAGTAAACTTTATTACAACTGTAATGAACATGCGAGCTCCAGGAATTAGTCTTCACCGAATGCCTCTATTCGTATGAAGTATTTTTGTAACTGTTGTACTTCTTTTATTAGCTGTACCTGTACTTGCAGGAGCAATTACAATGCTATTAACAGATCGAAACTTTAACACAACTTTCTTTGACCCAGCAGGGGGAGGAGATCCTGTACTTTACCAGCACCTTTTCTGATTTTTCGGCCACCCCGAAGTCTA
>B5-3-COI_ASV1135_322
GGAACTGGATGAACTGTATATCCTCCATTAGCAAGCATTGCATTTCACTCAGGAGGAGCAGTTGATTGTGCAATTTTCGCTCTTCACGTTGCAGGAGCTTCTTCAATTCTTGGAGCGGTAAACTTTATTACAACTGTAATGAACATGCGAGCTCCAGGAATTAGCCTTCACCGAATGCCTCTATTCGTATGAAGTGTTTTTGTAACTGTTGTACTTCTTTTATTAGCTGTACCTGTACTTGCAGGGGCAATTACAATGCTATTAACAGATCGAAACTTTAACACAACTTTCTTTGACCCAGCAGGGGGAGGAGATCCTGTACTTTACCAGCACCTTTTCTGATTCTTCGGCCACCCCGAGGTCTA
>B5-3-COI_ASV1236_295
GGTACTGGATGAACTGTTTATCCTCCATTAGCAAGTATTGCATTTCACTCAGGAGGAGCGGTTGATTGTGCAATTTTCGCTCTTCACGTTGCAGGAGCTTCTTCAATTCTTGGAGCAGTAAACTTTATTACAACTGTAATGAACATGCGAGCTCCAGGAATTAGTCTTCACCGAATGCCTCTATTCGTATGAAGTATTTTTGTAACTGTTGTACTTCTTTTATTAGCTGTACCTGTACTTGCAGGAGCAATTACAATGCTATTAACAGATCGAAACTTTAACACAACTTTCTTTGACCCAGCAGGGGGAGGAGATCCTGTACTTTACCAGCACCTTTTCTGATTTTTCGGCCACCCCGAAGTCTA
>B5-3-COI_ASV1322_276
GGAACTGGATGAACTGTATATCCTCCATTAGCAAGCATTGCATTTCACTCAGGAGGAGCAGTTGATTGTGCAATTTTCGCTCTTCACGTTGCAGGAGCTTCTTCAATTCTTGGAGCGGTAAACTTTATTACAACTGTAATGAACATGCGAGCTCCAGGAATTAGCCTTCACCGAATGCCTCTATTCGTATGAAGTGTTTTTGTAACTGTTGTACTTCTTTTATTAGCTGTACCTGTACTTGCAGGGGCAATTACAATGCTATTAACAGATCGAAACTTTAACACAACTTTCTTTGACCCAGCAGGGGGAGGAGATCCTGTACTTTACCAGCACCTTTTCTGATTCTTCGGCCACCCCGAAGTCTA
>B5-3-COI_ASV1353_269
GGTACTGGATGAACTGTATATCCTCCATTAGCAAGCATTGCATTTCACTCAGGAGGAGCAGTTGATTGTGCAATTTTCGCTCTTCACGTTGCAGGAGCTTCTTCAATTCTTGGAGCGGTAAACTTTATTACAACTGTAATGAACATGCGAGCTCCAGGAATTAGCCTTCACCGAATGCCTCTATTCGTATGAAGTGTTTTTGTAACTGTTGTACTTCTTTTATTAGCTGTACCTGTACTTGCAGGGGCAATTACAATGCTATTAACAGATCGAAACTTTAACACAACTTTCTTTGACCCAGCAGGGGGAGGAGATCCTGTACTTTACCAGCACCTTTTCTGATTCTTCGGCCACCCCGAAGTCTA
>B5-3-COI_ASV1433_252
GGTACTGGATGAACTGTTTACCCTCCATTAGCAAGCATTGCATTTCACTCAGGAGGAGCAGTTGATTGTGCAATTTTCGCTCTTCACGTTGCAGGAGCTTCTTCAATTCTTGGAGCGGTAAACTTTATTACAACTGTAATGAACATGCGAGCTCCAGGAATTAGCCTTCACCGAATGCCTCTATTCGTATGAAGTGTTTTTGTAACTGTTGTACTTCTTTTATTAGCTGTACCTGTACTTGCAGGGGCAATTACAATGCTATTAACAGATCGAAACTTTAACACAACTTTCTTTGACCCAGCAGGGGGAGGAGATCCTGTACTTTACCAGCACCTTTTCTGATTCTTCGGCCACCCCGAGGTCTA
>B5-3-COI_ASV1435_252
GGTACAGGATGAACAGTATATCCTCCATTAGCAAGCATTGCATTTCACTCAGGAGGAGCAGTTGATTGTGCAATTTTCGCTCTTCACGTTGCAGGAGCTTCTTCAATTCTTGGAGCGGTAAACTTTATTACAACTGTAATGAACATGCGAGCTCCAGGAATTAGCCTTCACCGAATGCCTCTATTCGTATGAAGTGTTTTTGTAACTGTTGTACTTCTTTTATTAGCTGTACCTGTACTTGCAGGGGCAATTACAATGCTATTAACAGATCGAAACTTTAACACAACTTTCTTTGACCCAGCAGGGGGAGGAGATCCTGTACTTTACCAGCACCTTTTCTGATTCTTCGGCCACCCCGAGGTCTA
>B5-3-COI_ASV1466_246
GGAACTGGATGAACAGTATACCCTCCATTAGCAAGCATTGCATTTCACTCAGGAGGAGCAGTTGATTGTGCAATTTTCGCTCTTCACGTTGCAGGAGCTTCTTCAATTCTTGGAGCGGTAAACTTTATTACAACTGTAATGAACATGCGAGCTCCAGGAATTAGCCTTCACCGAATGCCTCTATTCGTATGAAGTGTTTTTGTAACTGTTGTACTTCTTTTATTAGCTGTACCTGTACTTGCAGGGGCAATTACAATGCTATTAACAGATCGAAACTTTAACACAACTTTCTTTGACCCAGCAGGGGGAGGAGATCCTGTACTTTACCAGCACCTTTTCTGATTCTTCGGCCACCCCGAGGTCTA
>B5-3-COI_ASV1467_246
GGAACAGGTTGAACTGTTTACCCTCCATTAGCAAGCATTGCATTTCACTCAGGAGGAGCAGTTGATTGTGCAATTTTCGCTCTTCACGTTGCAGGAGCTTCTTCAATTCTTGGAGCGGTAAACTTTATTACAACTGTAATGAACATGCGAGCTCCAGGAATTAGCCTTCACCGAATGCCTCTATTCGTATGAAGTGTTTTTGTAACTGTTGTACTTCTTTTATTAGCTGTACCTGTACTTGCAGGGGCAATTACAATGCTATTAACAGATCGAAACTTTAACACAACTTTCTTTGACCCAGCAGGGGGAGGAGATCCTGTACTTTACCAGCACCTTTTCTGATTCTTCGGCCACCCCGAGGTCTA
>B5-3-COI_ASV1474_245
GGAACTGGTTGAACTGTATATCCTCCATTAGCAAGCATTGCATTTCACTCAGGAGGAGCAGTTGATTGTGCAATTTTCGCTCTTCACGTTGCAGGAGCTTCTTCAATTCTTGGAGCGGTAAACTTTATTACAACTGTAATGAACATGCGAGCTCCAGGAATTAGCCTTCACCGAATGCCTCTATTCGTATGAAGTGTTTTTGTAACTGTTGTACTTCTTTTATTAGCTGTACCTGTACTTGCAGGGGCAATTACAATGCTATTAACAGATCGAAACTTTAACACAACTTTCTTTGACCCAGCAGGGGGAGGAGATCCTGTACTTTACCAGCACCTTTTCTGATTCTTCGGCCACCCCGAAGTCTA
>B5-3-COI_ASV1596_226
GGTACAGGTTGAACAGTTTATCCTCCATTAGCAAGTATTGCATTTCACTCAGGAGGAGCGGTTGATTGTGCAATTTTCGCTCTTCACGTTGCAGGAGCTTCTTCAATTCTTGGAGCAGTAAACTTTATTACAACTGTAATGAACATGCGAGCTCCAGGAATTAGTCTTCACCGAATGCCTCTATTCGTATGAAGTATTTTTGTAACTGTTGTACTTCTTTTATTAGCTGTACCTGTACTTGCAGGAGCAATTACAATGCTATTAACAGATCGAAACTTTAACACAACTTTCTTTGACCCAGCAGGGGGAGGAGATCCTGTACTTTACCAGCACCTTTTCTGATTTTTCGGCCACCCCGAGGTCTA
>B5-3-COI_ASV1643_220
GGTACAGGATGAACAGTATATCCTCCATTAGCAAGCATTGCATTTCACTCAGGAGGAGCAGTTGATTGTGCAATTTTCGCTCTTCACGTTGCAGGAGCTTCTTCAATTCTTGGAGCGGTAAACTTTATTACAACTGTAATGAACATGCGAGCTCCAGGAATTAGCCTTCACCGAATGCCTCTATTCGTATGAAGTGTTTTTGTAACTGTTGTACTTCTTTTATTAGCTGTACCTGTACTTGCAGGGGCAATTACAATGCTATTAACAGATCGAAACTTTAACACAACTTTCTTTGACCCAGCAGGGGGAGGAGATCCTGTACTTTACCAGCACCTTTTCTGATTCTTCGGCCACCCCGAAGTCTA
>B5-3-COI_ASV1728_208
GGTACTGGATGAACTGTTTACCCTCCATTAGCAAGCATTGCATTTCACTCAGGAGGAGCAGTTGATTGTGCAATTTTCGCTCTTCACGTTGCAGGAGCTTCTTCAATTCTTGGAGCGGTAAACTTTATTACAACTGTAATGAACATGCGAGCTCCAGGAATTAGCCTTCACCGAATGCCTCTATTCGTATGAAGTGTTTTTGTAACTGTTGTACTTCTTTTATTAGCTGTACCTGTACTTGCAGGGGCAATTACAATGCTATTAACAGATCGAAACTTTAACACAACTTTCTTTGACCCAGCAGGGGGAGGAGATCCTGTACTTTACCAGCACCTTTTCTGATTCTTCGGCCACCCCGAAGTCTA
>B5-3-COI_ASV1781_201
GGAACAGGTTGAACTGTTTACCCTCCATTAGCAAGCATTGCATTTCACTCAGGAGGAGCAGTTGATTGTGCAATTTTCGCTCTTCACGTTGCAGGAGCTTCTTCAATTCTTGGAGCGGTAAACTTTATTACAACTGTAATGAACATGCGAGCTCCAGGAATTAGCCTTCACCGAATGCCTCTATTCGTATGAAGTGTTTTTGTAACTGTTGTACTTCTTTTATTAGCTGTACCTGTACTTGCAGGGGCAATTACAATGCTATTAACAGATCGAAACTTTAACACAACTTTCTTTGACCCAGCAGGGGGAGGAGATCCTGTACTTTACCAGCACCTTTTCTGATTCTTCGGCCACCCCGAAGTCTA
>B5-3-COI_ASV1826_195
GGAACTGGATGAACAGTATACCCTCCATTAGCAAGCATTGCATTTCACTCAGGAGGAGCAGTTGATTGTGCAATTTTCGCTCTTCACGTTGCAGGAGCTTCTTCAATTCTTGGAGCGGTAAACTTTATTACAACTGTAATGAACATGCGAGCTCCAGGAATTAGCCTTCACCGAATGCCTCTATTCGTATGAAGTGTTTTTGTAACTGTTGTACTTCTTTTATTAGCTGTACCTGTACTTGCAGGGGCAATTACAATGCTATTAACAGATCGAAACTTTAACACAACTTTCTTTGACCCAGCAGGGGGAGGAGATCCTGTACTTTACCAGCACCTTTTCTGATTCTTCGGCCACCCCGAAGTCTA
>B5-3-COI_ASV2271_148
GGTACAGGTTGAACAGTTTATCCTCCATTAGCAAGTATTGCATTTCACTCAGGAGGAGCGGTTGATTGTGCAATTTTCGCTCTTCACGTTGCAGGAGCTTCTTCAATTCTTGGAGCAGTAAACTTTATTACAACTGTAATGAACATGCGAGCTCCAGGAATTAGTCTTCACCGAATGCCTCTATTCGTATGAAGTATTTTTGTAACTGTTGTACTTCTTTTATTAGCTGTACCTGTACTTGCAGGAGCAATTACAATGCTATTAACAGATCGAAACTTTAACACAACTTTCTTTGACCCAGCAGGGGGAGGAGATCCTGTACTTTACCAGCACCTTTTCTGATTTTTCGGCCACCCCGAAGTCTA
>B5-3-COI_ASV2761_118
GGTACTGGATGAACTGTTTATCCTCCATTAGCAAGTATTGCATTTCACTCAGGAGGAGCGGTTGATTGTGCAATTTTCGCTCTTCACGTTGCAGGAGCTTCTTCAATTCTTGGAGCAGTAAACTTTATTACAACTGTAATGAACATGCGAGCTCCAGGAATTAGTCTTCACCGAATGCCTCTATTCGTATGAAGTATTTTTGTAACTGTTGTACTTCTTTTATTAGCTGTACCTGTACTTGCAGGAGCAATTACAATGCTATTAACAGATCGAAACTTTAACACAACTTTCTTTGACCCAGCAGGGGGAGGAGATCCTGTACTTTACCAGCACCTTTTCTGATTTTTCGGACACCCCGAAGTCTA
>B5-3-COI_ASV5106_69
GGTACTGGTTGAACTGTTTATCCTCCATTAGCAAGCATTGCATTTCACTCAGGAGGAGCAGTTGATTGTGCAATTTTCGCTCTTCACGTTGCAGGAGCTTCTTCAATTCTTGGAGCTGTAAACTTTATTACAACTGTAATGAACATGCGAGCTCCAGGAATTAGCCTTCACCGAATGCCTCTATTCGTATGAAGTGTTTTTGTAACTGTTGTACTTCTTTTATTAGCTGTACCTGTACTTGCAGGGGCAATTACAATGCTATTAACAGATCGAAACTTTAACACAACTTTCTTTGACCCAGCAGGGGGAGGAGATCCTGTACTTTACCAGCACCTTTTCTGATTCTTCGGCCACCCCGAAGTCTA
>B5-3-COI_ASV11184_29
GGAACAGGATGAACTGTTTACCCTCCACTAGCAAGTATTGCATTCCACTCAGGAGGAGCAGTTGATTGTGCAATTTTCGCTCTTCACGTTGCAGGAGCTTCTTCAATTCTTGGAGCAGTAAACTTCATTACAACTGTAATGAACATGCGAGCTCCAGGAATTAGTCTTCACCGAATGCCTCTATTCGTATGAAGTATCTTTGTAACTGTTGTACTTCTTTTATTAGCTGTACCTGTACTTGCAGGAGCAATTACAATGCTATTAACGGATCGAAACTTTAACACAACTTTCTTTGACCCAGCAGGGGGAGGAGATCCTGTACTTTACCAGCACCTTTTCTGATTCTTCGGACACCCCGAAGTCTA
>B5-3-COI_ASV14116_15
GGAACTGGTTGAACAGTATATCCTCCATTAGCAAGCATTGCATTTCACTCAGGAGGAGCAGTTGATTGTGCAATTTTCGCTCTTCACGTTGCAGGAGCTTCTTCAATTCTTGGAGCTGTAAACTTTATTACAACTGTAATGAACATGCGAGCTCCAGGAATTAGCCTTCACCGAATGCCTCTATTCGTATGAAGTGTTTTTGTAACTGTTGTACTTCTTTTATTAGCTGTACCTGTACTTGCAGGGGCAATTACAATGCTATTAACAGATCGAAACTTTAACACAACTTTCTTTGACCCAGCAGGGGGAGGAGATCCTGTACTTTACCAGCACCTTTTCTGATTCTTCGGCCACCCCGAGGTCTA
>B5-3-COI_ASV14643_13
GGAACTGGTTGAACAGTATATCCTCCATTAGCAAGCATTGCATTTCACTCAGGAGGAGCAGTTGATTGTGCAATTTTCGCTCTTCACGTTGCAGGAGCTTCTTCAATTCTTGGAGCTGTAAACTTTATTACAACTGTAATGAACATGCGAGCTCCAGGAATTAGCCTTCACCGAATGCCTCTATTCGTATGAAGTGTTTTTGTAACTGTTGTACTTCTTTTATTAGCTGTACCTGTACTTGCAGGGGCAATTACAATGCTATTAACAGATCGAAACTTTAACACAACTTTCTTTGACCCAGCAGGGGGAGGAGATCCTGTACTTTACCAGCACCTTTTCTGATTCTTCGGCCACCCCGAAGTCTA
>B5-3-COI_ASV15913_8
GGAACTGGTTGAACTGTTTACCCGCCTCTTGCTAGCATTCAGTTCCACTCTGGTGGTGCTGTAGATTGTGCAATTTTTGCTCTTCACGTAGCAGGAGCTTCTTCTATTCTTGGAGCTATTAACTTCATTACTACTGTAATGAACATGCGAGCTCCAGGTATTAGCCTTCACCGAATGCCTCTATTCGTATGAAGTATCCTTGTAACTGTAGTTTTACTTCTTTTAGCGGTACCTGTTCTTGCTGGTGCAATTACTATGCTACTAACTGACCGAAACTTTAACACTACTTTCTTTGACCCTGCTGGGGGAGGAGATCCAGTGTTATACCAACACTTATTCTGATTCTTCGGCCACCCCGAGGTCTA
>B5-3-COI_ASV15914_8
GGTACTGGTTGAACTGTTTATCCTCCATTAGCAAGCATTGCATTTCACTCAGGAGGAGCAGTTGATTGTGCAATTTTCGCTCTTCACGTTGCAGGAGCTTCTTCAATTCTTGGAGCTGTAAACTTTATTACAACTGTAATGAACATGCGAGCTCCAGGAATTAGCCTTCACCGAATGCCTCTATTCGTATGAAGTGTTTTTGTAACTGTTGTACTTCTTTTATTAGCTGTACCTGTACTTGCAGGGGCAATTACAATGCTATTAACAGATCGAAACTTTAACACAACTTTCTTTGACCCAGCAGGGGGAGGAGATCCTGTACTTTACCAGCACCTTTTCTGATTCTTCGGACACCCCGAGGTCTA
>Bahamas01__000016458
acttgcttcaatttcatttcattcaggaggggcagttgattgtgccatttttgctcttcacgtagcaggagcttcttcgattcttggagccgttaactttattacaactattttaaacatgcgagcacctggaatttctttacatcgaatgcctttattcgtatgaagtattttcgtaactgttgttcttcttttattagcagtacctgtacttgcaggagctattactatgctattaacagatcgaaattttaatacaactttctttgatcctgctggaggaggagatcctgtactttatcagcatcttttc
>Bahamas01__000000218
attagcaagtattgcatttcactcaggaggagcggttgattgtgcaattttcgctcttcacgttgcaggagcttcttcaattcttggagcagtaaactttattacaactgtaatgaacatgcgagctccaggaattagtcttcaccgaatgcctctattcgtatgaagtatttttgtaactgttgtacttcttttattagctgtacctgtacttgcaggagcaattacaatgctattaacagatcgaaactttaacacaactttctttgacccagcagggggaggagatcctgtactttaccagcaccttttc
>Bahamas01__000007701
attagctggaattcaattccactcaggaggagccgtagattgtgccatttttgcgcttcacgtagcgggagcgtcgtcaattttaggagctgtcaacttcattacaaccgtgatgaacatgcgagcgccaggaattagtcttcaccgaatgcctttattcgtatgaagtattttagtgacagtcgttcttctgttattagctgtacctgtattagcaggagcgattacaatgctattaacagatcgaaactttaacacgactttcttcgatccagcaggaggaggagatccggttctttaccagcatcttttc
>Bahamas01__000351819
tcttgctagcattcagttccactctggtggtgctgtagattgtgcaatttttgctcttcacgtagcaggagcttcttctattcttggagctattaacttcattactactgtaatgaacatgcgagctccaggtattagccttcaccgaatgcctctattcgtatgaagtatccttgtaactgtagttttacttcttttagcggtacctgttcttgctggtgcaattactatgctactaactgaccgaaactttaacactactttctttgaccctgctgggggaggagatccagtgttataccaacacttattc
>Bahamas02__000018929
tcttgcaggaattcaatttcattcagggggagcagtagattgtgctatttttgctcttcacgtagcaggagcttcttctattttaggagctgtaaattttattacaactgttcttaacatgcgagctccaggaatcagtcttcaccgaatgcctctttttgtatgaagtatttttgtaactgtagtacttcttctattagcagtacctgtactagctggtgcaattactatgttattaactgatcgaaactttaacacaactttcttcgaccctgcagggggaggagatccagtattatatcagcatcttttc
>Bahamas02__000016458
acttgcttcaatttcatttcattcaggaggggcagttgattgtgccatttttgctcttcacgtagcaggagcttcttcgattcttggagccgttaactttattacaactattttaaacatgcgagcacctggaatttctttacatcgaatgcctttattcgtatgaagtattttcgtaactgttgttcttcttttattagcagtacctgtacttgcaggagctattactatgctattaacagatcgaaattttaatacaactttctttgatcctgctggaggaggagatcctgtactttatcagcatcttttc
>Bahamas02__000000218
attagcaagtattgcatttcactcaggaggagcggttgattgtgcaattttcgctcttcacgttgcaggagcttcttcaattcttggagcagtaaactttattacaactgtaatgaacatgcgagctccaggaattagtcttcaccgaatgcctctattcgtatgaagtatttttgtaactgttgtacttcttttattagctgtacctgtacttgcaggagcaattacaatgctattaacagatcgaaactttaacacaactttctttgacccagcagggggaggagatcctgtactttaccagcaccttttc
>Bahamas02__000015180
tcttgctagtattcaattccactctggtggagctgtagattgtgctatttttgcacttcacgtagcaggagcttcttctattcttggagctattaactttattactactgtaatgaacatgcgagctccaggtattagtcttcaccgaatgcctttattcgtatgaagtatccttgtaactgtagttttacttcttttagcggtacctgttcttgctggtgcaattactatgctactaactgaccgaaactttaacactactttcttcgatcctgcgggaggaggagacccagtattatatcagcacttattc
>Bahamas03__000018929
tcttgcaggaattcaatttcattcagggggagcagtagattgtgctatttttgctcttcacgtagcaggagcttcttctattttaggagctgtaaattttattacaactgttcttaacatgcgagctccaggaatcagtcttcaccgaatgcctctttttgtatgaagtatttttgtaactgtagtacttcttctattagcagtacctgtactagctggtgcaattactatgttattaactgatcgaaactttaacacaactttcttcgaccctgcagggggaggagatccagtattatatcagcatcttttc
>Bahamas03__000016458
acttgcttcaatttcatttcattcaggaggggcagttgattgtgccatttttgctcttcacgtagcaggagcttcttcgattcttggagccgttaactttattacaactattttaaacatgcgagcacctggaatttctttacatcgaatgcctttattcgtatgaagtattttcgtaactgttgttcttcttttattagcagtacctgtacttgcaggagctattactatgctattaacagatcgaaattttaatacaactttctttgatcctgctggaggaggagatcctgtactttatcagcatcttttc
>Bahamas03__000000218
attagcaagtattgcatttcactcaggaggagcggttgattgtgcaattttcgctcttcacgttgcaggagcttcttcaattcttggagcagtaaactttattacaactgtaatgaacatgcgagctccaggaattagtcttcaccgaatgcctctattcgtatgaagtatttttgtaactgttgtacttcttttattagctgtacctgtacttgcaggagcaattacaatgctattaacagatcgaaactttaacacaactttctttgacccagcagggggaggagatcctgtactttaccagcaccttttc
>Bahamas03__000351819
tcttgctagcattcagttccactctggtggtgctgtagattgtgcaatttttgctcttcacgtagcaggagcttcttctattcttggagctattaacttcattactactgtaatgaacatgcgagctccaggtattagccttcaccgaatgcctctattcgtatgaagtatccttgtaactgtagttttacttcttttagcggtacctgttcttgctggtgcaattactatgctactaactgaccgaaactttaacactactttctttgaccctgctgggggaggagatccagtgttataccaacacttattc
>Bahamas04__000018929
tcttgcaggaattcaatttcattcagggggagcagtagattgtgctatttttgctcttcacgtagcaggagcttcttctattttaggagctgtaaattttattacaactgttcttaacatgcgagctccaggaatcagtcttcaccgaatgcctctttttgtatgaagtatttttgtaactgtagtacttcttctattagcagtacctgtactagctggtgcaattactatgttattaactgatcgaaactttaacacaactttcttcgaccctgcagggggaggagatccagtattatatcagcatcttttc
>Bahamas04__000016458
acttgcttcaatttcatttcattcaggaggggcagttgattgtgccatttttgctcttcacgtagcaggagcttcttcgattcttggagccgttaactttattacaactattttaaacatgcgagcacctggaatttctttacatcgaatgcctttattcgtatgaagtattttcgtaactgttgttcttcttttattagcagtacctgtacttgcaggagctattactatgctattaacagatcgaaattttaatacaactttctttgatcctgctggaggaggagatcctgtactttatcagcatcttttc
>Bahamas04__000000218
[truncated: 11,784,909 more chars]
