# Supplementary material for: A novel taxonomic database for eukaryotic mitochondrial cytochrome oxidase subunit I gene (eKOI), with a focus on protists diversity
Source: Database (Oxford). 2025 Sep 24;2025:baaf057. doi: 10.1093/database/baaf057 (PMC12462617; doi:10.1093/database/baaf057)
Supplement: baaf057_Supplemental_File [file baaf057_supplemental_file.zip › 3_ASV_metabarcoding/picozoa_OTUs.csv]

Sequence Name	OTU
A1-1-COI_ASV674_499	27
A1-1-COI_ASV4860_71	27
A1-1-COI_ASV7500_49	27
A1-2-COI_ASV830_427	27
A1-2-COI_ASV1243_294	27
A1-2-COI_ASV1328_274	27
A1-3-COI_ASV475_656	27
A1-3-COI_ASV535_595	27
A1-3-COI_ASV631_523	27
A1-3-COI_ASV668_501	27
A1-3-COI_ASV700_489	27
A1-3-COI_ASV731_472	27
A1-3-COI_ASV748_464	27
A1-3-COI_ASV758_458	27
A1-3-COI_ASV824_429	27
A1-3-COI_ASV830_427	27
A1-3-COI_ASV852_416	27
A1-3-COI_ASV854_415	27
A1-3-COI_ASV1056_347	27
A1-3-COI_ASV1114_328	27
A1-3-COI_ASV1152_317	27
A1-3-COI_ASV1236_295	27
A1-3-COI_ASV1250_292	27
A1-3-COI_ASV1387_261	27
A1-3-COI_ASV1738_206	27
A1-3-COI_ASV2099_163	27
A1-3-COI_ASV2145_158	27
A1-3-COI_ASV2397_138	27
A1-3-COI_ASV2415_137	27
A1-3-COI_ASV2684_122	27
A1-3-COI_ASV3319_99	27
A1-3-COI_ASV3929_85	27
A1-3-COI_ASV5533_64	27
A1-3-COI_ASV6900_53	27
A1-3-COI_ASV9337_38	27
A1-3-COI_ASV9714_36	27
A1-3-COI_ASV13529_17	27
A2-1-COI_ASV666_502	27
A2-1-COI_ASV888_402	27
A2-1-COI_ASV1013_359	27
A2-1-COI_ASV1194_306	27
A2-1-COI_ASV1344_270	27
A2-1-COI_ASV1400_258	27
A2-1-COI_ASV1490_242	27
A2-1-COI_ASV1601_225	27
A2-1-COI_ASV1723_208	27
A2-1-COI_ASV2168_156	27
A2-1-COI_ASV3113_105	27
A2-2-COI_ASV639_517	27
A2-2-COI_ASV674_499	27
A2-2-COI_ASV743_466	27
A2-2-COI_ASV852_416	27
A2-2-COI_ASV854_415	27
A2-2-COI_ASV885_403	27
A2-2-COI_ASV1056_347	27
A2-2-COI_ASV1112_329	27
A2-2-COI_ASV1166_314	27
A2-2-COI_ASV2137_159	27
A2-2-COI_ASV2731_120	27
A2-2-COI_ASV3016_108	27
A2-2-COI_ASV5979_60	27
A2-2-COI_ASV6500_56	27
A2-3-COI_ASV475_656	27
A2-3-COI_ASV535_595	27
A2-3-COI_ASV631_523	27
A2-3-COI_ASV668_501	27
A2-3-COI_ASV674_499	27
A2-3-COI_ASV743_466	27
A2-3-COI_ASV758_458	27
A2-3-COI_ASV810_435	27
A2-3-COI_ASV824_429	27
A2-3-COI_ASV830_427	27
A2-3-COI_ASV852_416	27
A2-3-COI_ASV1065_345	27
A2-3-COI_ASV1112_329	27
A2-3-COI_ASV1166_314	27
A2-3-COI_ASV1194_306	27
A2-3-COI_ASV1195_306	27
A2-3-COI_ASV1236_295	27
A2-3-COI_ASV1243_294	27
A2-3-COI_ASV1273_288	27
A2-3-COI_ASV1328_274	27
A2-3-COI_ASV1387_261	27
A2-3-COI_ASV1473_245	27
A2-3-COI_ASV1509_239	27
A2-3-COI_ASV1615_224	27
A2-3-COI_ASV1640_220	27
A2-3-COI_ASV1740_206	27
A2-3-COI_ASV1882_187	27
A2-3-COI_ASV1957_177	27
A2-3-COI_ASV2040_168	27
A2-3-COI_ASV2099_163	27
A2-3-COI_ASV2130_160	27
A2-3-COI_ASV2137_159	27
A2-3-COI_ASV2357_141	27
A2-3-COI_ASV2397_138	27
A2-3-COI_ASV2731_120	27
A2-3-COI_ASV3775_88	27
A2-3-COI_ASV7826_47	27
A2-3-COI_ASV7836_47	27
A2-3-COI_ASV9925_35	27
A2-3-COI_ASV10130_34	27
A2-3-COI_ASV11075_29	27
A2-3-COI_ASV11823_25	27
A2-3-COI_ASV12236_23	27
A3-1-COI_ASV475_656	27
A3-1-COI_ASV524_608	27
A3-1-COI_ASV535_595	27
A3-1-COI_ASV553_583	27
A3-1-COI_ASV631_523	27
A3-1-COI_ASV668_501	27
A3-1-COI_ASV674_499	27
A3-1-COI_ASV730_473	27
A3-1-COI_ASV743_466	27
A3-1-COI_ASV790_444	27
A3-1-COI_ASV810_435	27
A3-1-COI_ASV830_427	27
A3-1-COI_ASV834_425	27
A3-1-COI_ASV852_416	27
A3-1-COI_ASV918_392	27
A3-1-COI_ASV1056_347	27
A3-1-COI_ASV1112_329	27
A3-1-COI_ASV1166_314	27
A3-1-COI_ASV1243_294	27
A3-1-COI_ASV1273_288	27
A3-1-COI_ASV1328_274	27
A3-1-COI_ASV1357_268	27
A3-1-COI_ASV1473_245	27
A3-1-COI_ASV1474_245	27
A3-1-COI_ASV1491_242	27
A3-1-COI_ASV1640_220	27
A3-1-COI_ASV1740_206	27
A3-1-COI_ASV1832_194	27
A3-1-COI_ASV1872_188	27
A3-1-COI_ASV1957_177	27
A3-1-COI_ASV2040_168	27
A3-1-COI_ASV2130_160	27
A3-1-COI_ASV2137_159	27
A3-1-COI_ASV2172_156	27
A3-1-COI_ASV2202_154	27
A3-1-COI_ASV2357_141	27
A3-1-COI_ASV2367_140	27
A3-1-COI_ASV2383_139	27
A3-1-COI_ASV2482_133	27
A3-1-COI_ASV2648_124	27
A3-1-COI_ASV2731_120	27
A3-1-COI_ASV2759_118	27
A3-1-COI_ASV2796_116	27
A3-1-COI_ASV3016_108	27
A3-1-COI_ASV3116_105	27
A3-1-COI_ASV8700_42	27
A3-1-COI_ASV9548_37	27
A3-1-COI_ASV10340_33	27
A3-1-COI_ASV10343_33	27
A3-1-COI_ASV11273_28	27
A3-1-COI_ASV12033_24	27
A3-2-COI_ASV475_656	27
A3-2-COI_ASV631_523	27
A3-2-COI_ASV668_501	27
A3-2-COI_ASV674_499	27
A3-2-COI_ASV700_489	27
A3-2-COI_ASV731_472	27
A3-2-COI_ASV743_466	27
A3-2-COI_ASV810_435	27
A3-2-COI_ASV824_429	27
A3-2-COI_ASV830_427	27
A3-2-COI_ASV888_402	27
A3-2-COI_ASV1065_345	27
A3-2-COI_ASV1114_328	27
A3-2-COI_ASV1166_314	27
A3-2-COI_ASV1236_295	27
A3-2-COI_ASV1273_288	27
A3-2-COI_ASV1344_270	27
A3-2-COI_ASV1357_268	27
A3-2-COI_ASV1452_248	27
A3-2-COI_ASV1473_245	27
A3-2-COI_ASV1509_239	27
A3-2-COI_ASV1596_226	27
A3-2-COI_ASV1615_224	27
A3-2-COI_ASV1740_206	27
A3-2-COI_ASV1882_187	27
A3-2-COI_ASV1988_174	27
A3-2-COI_ASV2078_165	27
A3-2-COI_ASV2271_148	27
A3-2-COI_ASV2514_131	27
A3-2-COI_ASV2524_130	27
A3-2-COI_ASV5776_62	27
A3-2-COI_ASV12467_22	27
A3-3-COI_ASV535_595	27
A3-3-COI_ASV668_501	27
A3-3-COI_ASV731_472	27
A3-3-COI_ASV748_464	27
A3-3-COI_ASV758_458	27
A3-3-COI_ASV854_415	27
A3-3-COI_ASV1056_347	27
A3-3-COI_ASV1065_345	27
A3-3-COI_ASV1112_329	27
A3-3-COI_ASV1152_317	27
A3-3-COI_ASV1243_294	27
A3-3-COI_ASV1387_261	27
A3-3-COI_ASV1400_258	27
A3-3-COI_ASV1452_248	27
A3-3-COI_ASV1458_247	27
A3-3-COI_ASV1509_239	27
A3-3-COI_ASV1585_227	27
A3-3-COI_ASV1615_224	27
A3-3-COI_ASV1723_208	27
A3-3-COI_ASV1738_206	27
A3-3-COI_ASV1882_187	27
A3-3-COI_ASV1908_183	27
A3-3-COI_ASV1909_183	27
A3-3-COI_ASV2130_160	27
A3-3-COI_ASV2145_158	27
A3-3-COI_ASV2357_141	27
A3-3-COI_ASV2359_141	27
A3-3-COI_ASV2367_140	27
A3-3-COI_ASV2524_130	27
A3-3-COI_ASV2759_118	27
A3-3-COI_ASV3319_99	27
A3-3-COI_ASV3779_88	27
A3-3-COI_ASV7554_49	27
A3-3-COI_ASV7848_47	27
A3-3-COI_ASV9374_38	27
A3-3-COI_ASV10525_32	27
A3-3-COI_ASV11288_28	27
A4-1-COI_ASV403_745	27
A4-1-COI_ASV444_683	27
A4-1-COI_ASV447_678	27
A4-1-COI_ASV475_656	27
A4-1-COI_ASV491_639	27
A4-1-COI_ASV499_634	27
A4-1-COI_ASV524_608	27
A4-1-COI_ASV535_595	27
A4-1-COI_ASV553_583	27
A4-1-COI_ASV631_523	27
A4-1-COI_ASV640_516	27
A4-1-COI_ASV666_502	27
A4-1-COI_ASV674_499	27
A4-1-COI_ASV700_489	27
A4-1-COI_ASV730_473	27
A4-1-COI_ASV731_472	27
A4-1-COI_ASV743_466	27
A4-1-COI_ASV748_464	27
A4-1-COI_ASV758_458	27
A4-1-COI_ASV790_444	27
A4-1-COI_ASV824_429	27
A4-1-COI_ASV830_427	27
A4-1-COI_ASV834_425	27
A4-1-COI_ASV852_416	27
A4-1-COI_ASV854_415	27
A4-1-COI_ASV918_392	27
A4-1-COI_ASV1013_359	27
A4-1-COI_ASV1015_359	27
A4-1-COI_ASV1056_347	27
A4-1-COI_ASV1112_329	27
A4-1-COI_ASV1114_328	27
A4-1-COI_ASV1152_317	27
A4-1-COI_ASV1166_314	27
A4-1-COI_ASV1194_306	27
A4-1-COI_ASV1236_295	27
A4-1-COI_ASV1243_294	27
A4-1-COI_ASV1278_287	27
A4-1-COI_ASV1322_276	27
A4-1-COI_ASV1328_274	27
A4-1-COI_ASV1353_269	27
A4-1-COI_ASV1387_261	27
A4-1-COI_ASV1433_252	27
A4-1-COI_ASV1458_247	27
A4-1-COI_ASV1474_245	27
A4-1-COI_ASV1490_242	27
A4-1-COI_ASV1491_242	27
A4-1-COI_ASV1596_226	27
A4-1-COI_ASV1728_208	27
A4-1-COI_ASV1731_207	27
A4-1-COI_ASV1738_206	27
A4-1-COI_ASV1781_201	27
A4-1-COI_ASV1832_194	27
A4-1-COI_ASV1909_183	27
A4-1-COI_ASV1911_183	27
A4-1-COI_ASV2099_163	27
A4-1-COI_ASV2145_158	27
A4-1-COI_ASV2160_157	27
A4-1-COI_ASV2161_157	27
A4-1-COI_ASV2271_148	27
A4-1-COI_ASV2397_138	27
A4-1-COI_ASV2761_118	27
A4-1-COI_ASV2940_111	27
A4-1-COI_ASV3005_109	27
A4-2-COI_ASV535_595	27
A4-2-COI_ASV852_416	27
A4-2-COI_ASV1056_347	27
A4-2-COI_ASV1065_345	27
A4-2-COI_ASV1243_294	27
A4-2-COI_ASV1250_292	27
A4-2-COI_ASV1491_242	27
A4-2-COI_ASV1509_239	27
A4-2-COI_ASV1615_224	27
A4-2-COI_ASV1832_194	27
A4-2-COI_ASV1882_187	27
A4-2-COI_ASV2137_159	27
A4-2-COI_ASV2731_120	27
A4-3-COI_ASV403_745	27
A4-3-COI_ASV475_656	27
A4-3-COI_ASV499_634	27
A4-3-COI_ASV631_523	27
A4-3-COI_ASV666_502	27
A4-3-COI_ASV731_472	27
A4-3-COI_ASV748_464	27
A4-3-COI_ASV758_458	27
A4-3-COI_ASV810_435	27
A4-3-COI_ASV824_429	27
A4-3-COI_ASV1013_359	27
A4-3-COI_ASV1152_317	27
A4-3-COI_ASV1236_295	27
A4-3-COI_ASV1273_288	27
A4-3-COI_ASV1328_274	27
A4-3-COI_ASV1357_268	27
A4-3-COI_ASV1387_261	27
A4-3-COI_ASV1400_258	27
A4-3-COI_ASV1458_247	27
A4-3-COI_ASV1473_245	27
A4-3-COI_ASV1723_208	27
A4-3-COI_ASV1731_207	27
A4-3-COI_ASV1740_206	27
A4-3-COI_ASV2078_165	27
A4-3-COI_ASV2161_157	27
A4-3-COI_ASV2514_131	27
A4-3-COI_ASV2761_118	27
A4-3-COI_ASV6673_55	27
A4-3-COI_ASV6811_54	27
A4-3-COI_ASV7720_48	27
A4-3-COI_ASV7860_47	27
A4-3-COI_ASV9217_39	27
A4-3-COI_ASV9582_37	27
A4-3-COI_ASV9778_36	27
A4-3-COI_ASV9779_36	27
A5-1-COI_ASV444_683	27
A5-1-COI_ASV447_678	27
A5-1-COI_ASV491_639	27
A5-1-COI_ASV668_501	27
A5-1-COI_ASV674_499	27
A5-1-COI_ASV700_489	27
A5-1-COI_ASV730_473	27
A5-1-COI_ASV748_464	27
A5-1-COI_ASV758_458	27
A5-1-COI_ASV824_429	27
A5-1-COI_ASV918_392	27
A5-1-COI_ASV1114_328	27
A5-1-COI_ASV1152_317	27
A5-1-COI_ASV1236_295	27
A5-1-COI_ASV1328_274	27
A5-1-COI_ASV1387_261	27
A5-1-COI_ASV1400_258	27
A5-1-COI_ASV1458_247	27
A5-1-COI_ASV1490_242	27
A5-1-COI_ASV1723_208	27
A5-1-COI_ASV2099_163	27
A5-1-COI_ASV2761_118	27
A5-1-COI_ASV3113_105	27
A5-1-COI_ASV3116_105	27
A5-1-COI_ASV8201_45	27
A5-1-COI_ASV9398_38	27
A5-1-COI_ASV10167_34	27
A5-2-COI_ASV475_656	27
A5-2-COI_ASV535_595	27
A5-2-COI_ASV631_523	27
A5-2-COI_ASV666_502	27
A5-2-COI_ASV668_501	27
A5-2-COI_ASV674_499	27
A5-2-COI_ASV700_489	27
A5-2-COI_ASV743_466	27
A5-2-COI_ASV748_464	27
A5-2-COI_ASV758_458	27
A5-2-COI_ASV790_444	27
A5-2-COI_ASV824_429	27
A5-2-COI_ASV830_427	27
A5-2-COI_ASV834_425	27
A5-2-COI_ASV852_416	27
A5-2-COI_ASV1013_359	27
A5-2-COI_ASV1056_347	27
A5-2-COI_ASV1114_328	27
A5-2-COI_ASV1152_317	27
A5-2-COI_ASV1166_314	27
A5-2-COI_ASV1236_295	27
A5-2-COI_ASV1243_294	27
A5-2-COI_ASV1328_274	27
A5-2-COI_ASV1357_268	27
A5-2-COI_ASV1387_261	27
A5-2-COI_ASV1452_248	27
A5-2-COI_ASV1458_247	27
A5-2-COI_ASV1491_242	27
A5-2-COI_ASV1832_194	27
A5-2-COI_ASV2161_157	27
A5-2-COI_ASV2172_156	27
A5-2-COI_ASV2367_140	27
A5-2-COI_ASV2383_139	27
A5-2-COI_ASV2759_118	27
A5-2-COI_ASV2796_116	27
A5-3-COI_ASV447_678	27
A5-3-COI_ASV475_656	27
A5-3-COI_ASV524_608	27
A5-3-COI_ASV535_595	27
A5-3-COI_ASV553_583	27
A5-3-COI_ASV631_523	27
A5-3-COI_ASV666_502	27
A5-3-COI_ASV668_501	27
A5-3-COI_ASV674_499	27
A5-3-COI_ASV700_489	27
A5-3-COI_ASV730_473	27
A5-3-COI_ASV731_472	27
A5-3-COI_ASV743_466	27
A5-3-COI_ASV748_464	27
A5-3-COI_ASV758_458	27
A5-3-COI_ASV810_435	27
A5-3-COI_ASV824_429	27
A5-3-COI_ASV830_427	27
A5-3-COI_ASV852_416	27
A5-3-COI_ASV854_415	27
A5-3-COI_ASV888_402	27
A5-3-COI_ASV918_392	27
A5-3-COI_ASV1013_359	27
A5-3-COI_ASV1056_347	27
A5-3-COI_ASV1065_345	27
A5-3-COI_ASV1112_329	27
A5-3-COI_ASV1114_328	27
A5-3-COI_ASV1152_317	27
A5-3-COI_ASV1166_314	27
A5-3-COI_ASV1194_306	27
A5-3-COI_ASV1236_295	27
A5-3-COI_ASV1243_294	27
A5-3-COI_ASV1273_288	27
A5-3-COI_ASV1278_287	27
A5-3-COI_ASV1328_274	27
A5-3-COI_ASV1344_270	27
A5-3-COI_ASV1357_268	27
A5-3-COI_ASV1387_261	27
A5-3-COI_ASV1433_252	27
A5-3-COI_ASV1458_247	27
A5-3-COI_ASV1490_242	27
A5-3-COI_ASV1509_239	27
A5-3-COI_ASV1596_226	27
A5-3-COI_ASV1601_225	27
A5-3-COI_ASV1615_224	27
A5-3-COI_ASV1728_208	27
A5-3-COI_ASV1731_207	27
A5-3-COI_ASV1882_187	27
A5-3-COI_ASV1909_183	27
A5-3-COI_ASV1911_183	27
A5-3-COI_ASV1957_177	27
A5-3-COI_ASV1988_174	27
A5-3-COI_ASV2099_163	27
A5-3-COI_ASV2161_157	27
A5-3-COI_ASV2168_156	27
A5-3-COI_ASV2271_148	27
A5-3-COI_ASV2367_140	27
A5-3-COI_ASV2397_138	27
A5-3-COI_ASV2759_118	27
A5-3-COI_ASV2761_118	27
A5-3-COI_ASV2940_111	27
A6-1-COI_ASV447_678	27
A6-1-COI_ASV475_656	27
A6-1-COI_ASV535_595	27
A6-1-COI_ASV631_523	27
A6-1-COI_ASV639_517	27
A6-1-COI_ASV731_472	27
A6-1-COI_ASV748_464	27
A6-1-COI_ASV824_429	27
A6-1-COI_ASV830_427	27
A6-1-COI_ASV852_416	27
A6-1-COI_ASV885_403	27
A6-1-COI_ASV888_402	27
A6-1-COI_ASV1152_317	27
A6-1-COI_ASV1195_306	27
A6-1-COI_ASV1236_295	27
A6-1-COI_ASV1243_294	27
A6-1-COI_ASV1250_292	27
A6-1-COI_ASV1344_270	27
A6-1-COI_ASV1458_247	27
A6-1-COI_ASV1491_242	27
A6-1-COI_ASV1731_207	27
A6-1-COI_ASV1832_194	27
A6-1-COI_ASV2099_163	27
A6-1-COI_ASV2761_118	27
A6-1-COI_ASV14075_15	27
A6-2-COI_ASV444_683	27
A6-2-COI_ASV491_639	27
A6-2-COI_ASV535_595	27
A6-2-COI_ASV639_517	27
A6-2-COI_ASV666_502	27
A6-2-COI_ASV885_403	27
A6-2-COI_ASV1013_359	27
A6-2-COI_ASV1194_306	27
A6-2-COI_ASV1491_242	27
A6-2-COI_ASV1832_194	27
A6-2-COI_ASV2130_160	27
A6-2-COI_ASV2137_159	27
A6-2-COI_ASV2357_141	27
A6-2-COI_ASV2731_120	27
A6-2-COI_ASV7880_47	27
A6-2-COI_ASV9074_40	27
A6-3-COI_ASV666_502	27
A6-3-COI_ASV674_499	27
A6-3-COI_ASV700_489	27
A6-3-COI_ASV731_472	27
A6-3-COI_ASV748_464	27
A6-3-COI_ASV758_458	27
A6-3-COI_ASV852_416	27
A6-3-COI_ASV854_415	27
A6-3-COI_ASV1013_359	27
A6-3-COI_ASV1056_347	27
A6-3-COI_ASV1065_345	27
A6-3-COI_ASV1114_328	27
A6-3-COI_ASV1152_317	27
A6-3-COI_ASV1387_261	27
A6-3-COI_ASV1458_247	27
A6-3-COI_ASV1490_242	27
A6-3-COI_ASV1509_239	27
A6-3-COI_ASV1640_220	27
A6-3-COI_ASV1738_206	27
A6-3-COI_ASV1872_188	27
A6-3-COI_ASV1882_187	27
A6-3-COI_ASV1909_183	27
A6-3-COI_ASV2040_168	27
A6-3-COI_ASV2145_158	27
A6-3-COI_ASV2161_157	27
A6-3-COI_ASV2415_137	27
A6-3-COI_ASV2482_133	27
A6-3-COI_ASV2684_122	27
A6-3-COI_ASV2940_111	27
A6-3-COI_ASV3775_88	27
A6-3-COI_ASV7888_47	27
A6-3-COI_ASV10392_33	27
A6-3-COI_ASV12107_24	27
A6-3-COI_ASV12111_24	27
B1-1-COI_ASV403_745	27
B1-1-COI_ASV444_683	27
B1-1-COI_ASV475_656	27
B1-1-COI_ASV499_634	27
B1-1-COI_ASV535_595	27
B1-1-COI_ASV631_523	27
B1-1-COI_ASV639_517	27
B1-1-COI_ASV640_516	27
B1-1-COI_ASV666_502	27
B1-1-COI_ASV668_501	27
B1-1-COI_ASV674_499	27
B1-1-COI_ASV700_489	27
B1-1-COI_ASV731_472	27
B1-1-COI_ASV743_466	27
B1-1-COI_ASV748_464	27
B1-1-COI_ASV758_458	27
B1-1-COI_ASV790_444	27
B1-1-COI_ASV810_435	27
B1-1-COI_ASV824_429	27
B1-1-COI_ASV830_427	27
B1-1-COI_ASV852_416	27
B1-1-COI_ASV854_415	27
B1-1-COI_ASV885_403	27
B1-1-COI_ASV1013_359	27
B1-1-COI_ASV1112_329	27
B1-1-COI_ASV1114_328	27
B1-1-COI_ASV1152_317	27
B1-1-COI_ASV1166_314	27
B1-1-COI_ASV1194_306	27
B1-1-COI_ASV1195_306	27
B1-1-COI_ASV1236_295	27
B1-1-COI_ASV1243_294	27
B1-1-COI_ASV1273_288	27
B1-1-COI_ASV1278_287	27
B1-1-COI_ASV1328_274	27
B1-1-COI_ASV1353_269	27
B1-1-COI_ASV1387_261	27
B1-1-COI_ASV1400_258	27
B1-1-COI_ASV1403_258	27
B1-1-COI_ASV1433_252	27
B1-1-COI_ASV1458_247	27
B1-1-COI_ASV1473_245	27
B1-1-COI_ASV1490_242	27
B1-1-COI_ASV1596_226	27
B1-1-COI_ASV1723_208	27
B1-1-COI_ASV1728_208	27
B1-1-COI_ASV1731_207	27
B1-1-COI_ASV1738_206	27
B1-1-COI_ASV1740_206	27
B1-1-COI_ASV1781_201	27
B1-1-COI_ASV1909_183	27
B1-1-COI_ASV1911_183	27
B1-1-COI_ASV1957_177	27
B1-1-COI_ASV1988_174	27
B1-1-COI_ASV2078_165	27
B1-1-COI_ASV2099_163	27
B1-1-COI_ASV2145_158	27
B1-1-COI_ASV2160_157	27
B1-1-COI_ASV2161_157	27
B1-1-COI_ASV2271_148	27
B1-1-COI_ASV2397_138	27
B1-1-COI_ASV2514_131	27
B1-1-COI_ASV2761_118	27
B1-1-COI_ASV2940_111	27
B1-1-COI_ASV3005_109	27
B1-1-COI_ASV3113_105	27
B1-1-COI_ASV8590_43	27
B1-1-COI_ASV10982_30	27
B1-1-COI_ASV11156_29	27
B1-1-COI_ASV11160_29	27
B1-1-COI_ASV11161_29	27
B1-1-COI_ASV16399_6	27
B1-1-COI_ASV16401_6	27
B1-1-COI_ASV16883_4	27
B1-1-COI_ASV16884_4	27
B1-1-COI_ASV16888_4	27
B1-1-COI_ASV16892_4	27
B1-1-COI_ASV16894_4	27
B1-2-COI_ASV403_745	27
B1-2-COI_ASV447_678	27
B1-2-COI_ASV475_656	27
B1-2-COI_ASV491_639	27
B1-2-COI_ASV499_634	27
B1-2-COI_ASV535_595	27
B1-2-COI_ASV631_523	27
B1-2-COI_ASV639_517	27
B1-2-COI_ASV666_502	27
B1-2-COI_ASV674_499	27
B1-2-COI_ASV743_466	27
B1-2-COI_ASV748_464	27
B1-2-COI_ASV758_458	27
B1-2-COI_ASV810_435	27
B1-2-COI_ASV824_429	27
B1-2-COI_ASV830_427	27
B1-2-COI_ASV854_415	27
B1-2-COI_ASV885_403	27
B1-2-COI_ASV1013_359	27
B1-2-COI_ASV1015_359	27
B1-2-COI_ASV1152_317	27
B1-2-COI_ASV1166_314	27
B1-2-COI_ASV1194_306	27
B1-2-COI_ASV1236_295	27
B1-2-COI_ASV1243_294	27
B1-2-COI_ASV1250_292	27
B1-2-COI_ASV1273_288	27
B1-2-COI_ASV1278_287	27
B1-2-COI_ASV1328_274	27
B1-2-COI_ASV1353_269	27
B1-2-COI_ASV1387_261	27
B1-2-COI_ASV1403_258	27
B1-2-COI_ASV1458_247	27
B1-2-COI_ASV1473_245	27
B1-2-COI_ASV1490_242	27
B1-2-COI_ASV1596_226	27
B1-2-COI_ASV1601_225	27
B1-2-COI_ASV1740_206	27
B1-2-COI_ASV1767_203	27
B1-2-COI_ASV1909_183	27
B1-2-COI_ASV1911_183	27
B1-2-COI_ASV2099_163	27
B1-2-COI_ASV2151_158	27
B1-2-COI_ASV2168_156	27
B1-2-COI_ASV2202_154	27
B1-2-COI_ASV2271_148	27
B1-2-COI_ASV2397_138	27
B1-2-COI_ASV2648_124	27
B1-2-COI_ASV2761_118	27
B1-2-COI_ASV2940_111	27
B1-2-COI_ASV3116_105	27
B1-2-COI_ASV3319_99	27
B1-2-COI_ASV9255_39	27
B1-2-COI_ASV10031_35	27
B1-2-COI_ASV10984_30	27
B1-2-COI_ASV12121_24	27
B1-2-COI_ASV12324_23	27
B1-3-COI_ASV444_683	27
B1-3-COI_ASV535_595	27
B1-3-COI_ASV639_517	27
B1-3-COI_ASV640_516	27
B1-3-COI_ASV666_502	27
B1-3-COI_ASV674_499	27
B1-3-COI_ASV731_472	27
B1-3-COI_ASV743_466	27
B1-3-COI_ASV748_464	27
B1-3-COI_ASV758_458	27
B1-3-COI_ASV790_444	27
B1-3-COI_ASV810_435	27
B1-3-COI_ASV824_429	27
B1-3-COI_ASV830_427	27
B1-3-COI_ASV885_403	27
B1-3-COI_ASV888_402	27
B1-3-COI_ASV1013_359	27
B1-3-COI_ASV1152_317	27
B1-3-COI_ASV1166_314	27
B1-3-COI_ASV1195_306	27
B1-3-COI_ASV1236_295	27
B1-3-COI_ASV1243_294	27
B1-3-COI_ASV1273_288	27
B1-3-COI_ASV1278_287	27
B1-3-COI_ASV1344_270	27
B1-3-COI_ASV1357_268	27
B1-3-COI_ASV1387_261	27
B1-3-COI_ASV1403_258	27
B1-3-COI_ASV1458_247	27
B1-3-COI_ASV1596_226	27
B1-3-COI_ASV1731_207	27
B1-3-COI_ASV1767_203	27
B1-3-COI_ASV1911_183	27
B1-3-COI_ASV1957_177	27
B1-3-COI_ASV2151_158	27
B1-3-COI_ASV2160_157	27
B1-3-COI_ASV2271_148	27
B1-3-COI_ASV2761_118	27
B1-3-COI_ASV3005_109	27
B1-3-COI_ASV3016_108	27
B1-3-COI_ASV3779_88	27
B1-3-COI_ASV6172_59	27
B1-3-COI_ASV8936_41	27
B1-3-COI_ASV9440_38	27
B2-1-COI_ASV403_745	27
B2-1-COI_ASV444_683	27
B2-1-COI_ASV447_678	27
B2-1-COI_ASV475_656	27
B2-1-COI_ASV491_639	27
B2-1-COI_ASV499_634	27
B2-1-COI_ASV524_608	27
B2-1-COI_ASV535_595	27
B2-1-COI_ASV553_583	27
B2-1-COI_ASV631_523	27
B2-1-COI_ASV666_502	27
B2-1-COI_ASV668_501	27
B2-1-COI_ASV674_499	27
B2-1-COI_ASV700_489	27
B2-1-COI_ASV730_473	27
B2-1-COI_ASV731_472	27
B2-1-COI_ASV743_466	27
B2-1-COI_ASV748_464	27
B2-1-COI_ASV758_458	27
B2-1-COI_ASV790_444	27
B2-1-COI_ASV810_435	27
B2-1-COI_ASV824_429	27
B2-1-COI_ASV830_427	27
B2-1-COI_ASV834_425	27
B2-1-COI_ASV852_416	27
B2-1-COI_ASV854_415	27
B2-1-COI_ASV888_402	27
B2-1-COI_ASV918_392	27
B2-1-COI_ASV1013_359	27
B2-1-COI_ASV1114_328	27
B2-1-COI_ASV1152_317	27
B2-1-COI_ASV1166_314	27
B2-1-COI_ASV1194_306	27
B2-1-COI_ASV1236_295	27
B2-1-COI_ASV1243_294	27
B2-1-COI_ASV1273_288	27
B2-1-COI_ASV1278_287	27
B2-1-COI_ASV1322_276	27
B2-1-COI_ASV1328_274	27
B2-1-COI_ASV1344_270	27
B2-1-COI_ASV1387_261	27
B2-1-COI_ASV1458_247	27
B2-1-COI_ASV1473_245	27
B2-1-COI_ASV1490_242	27
B2-1-COI_ASV1596_226	27
B2-1-COI_ASV1601_225	27
B2-1-COI_ASV1640_220	27
B2-1-COI_ASV1731_207	27
B2-1-COI_ASV1740_206	27
B2-1-COI_ASV1872_188	27
B2-1-COI_ASV1909_183	27
B2-1-COI_ASV1911_183	27
B2-1-COI_ASV2040_168	27
B2-1-COI_ASV2099_163	27
B2-1-COI_ASV2130_160	27
B2-1-COI_ASV2160_157	27
B2-1-COI_ASV2161_157	27
B2-1-COI_ASV2168_156	27
B2-1-COI_ASV2271_148	27
B2-1-COI_ASV2357_141	27
B2-1-COI_ASV2397_138	27
B2-1-COI_ASV2482_133	27
B2-1-COI_ASV2761_118	27
B2-1-COI_ASV2940_111	27
B2-1-COI_ASV3005_109	27
B2-1-COI_ASV3113_105	27
B2-1-COI_ASV3908_86	27
B2-1-COI_ASV6178_59	27
B2-1-COI_ASV15895_8	27
B3-2-COI_ASV403_745	27
B3-2-COI_ASV444_683	27
B3-2-COI_ASV447_678	27
B3-2-COI_ASV475_656	27
B3-2-COI_ASV491_639	27
B3-2-COI_ASV499_634	27
B3-2-COI_ASV524_608	27
B3-2-COI_ASV535_595	27
B3-2-COI_ASV553_583	27
B3-2-COI_ASV631_523	27
B3-2-COI_ASV640_516	27
B3-2-COI_ASV666_502	27
B3-2-COI_ASV668_501	27
B3-2-COI_ASV674_499	27
B3-2-COI_ASV700_489	27
B3-2-COI_ASV730_473	27
B3-2-COI_ASV731_472	27
B3-2-COI_ASV748_464	27
B3-2-COI_ASV758_458	27
B3-2-COI_ASV810_435	27
B3-2-COI_ASV824_429	27
B3-2-COI_ASV834_425	27
B3-2-COI_ASV918_392	27
B3-2-COI_ASV1013_359	27
B3-2-COI_ASV1114_328	27
B3-2-COI_ASV1152_317	27
B3-2-COI_ASV1194_306	27
B3-2-COI_ASV1236_295	27
B3-2-COI_ASV1243_294	27
B3-2-COI_ASV1273_288	27
B3-2-COI_ASV1322_276	27
B3-2-COI_ASV1328_274	27
B3-2-COI_ASV1353_269	27
B3-2-COI_ASV1387_261	27
B3-2-COI_ASV1403_258	27
B3-2-COI_ASV1458_247	27
B3-2-COI_ASV1490_242	27
B3-2-COI_ASV1585_227	27
B3-2-COI_ASV1596_226	27
B3-2-COI_ASV1601_225	27
B3-2-COI_ASV1640_220	27
B3-2-COI_ASV1731_207	27
B3-2-COI_ASV1738_206	27
B3-2-COI_ASV1781_201	27
B3-2-COI_ASV1908_183	27
B3-2-COI_ASV2040_168	27
B3-2-COI_ASV2099_163	27
B3-2-COI_ASV2130_160	27
B3-2-COI_ASV2145_158	27
B3-2-COI_ASV2160_157	27
B3-2-COI_ASV2161_157	27
B3-2-COI_ASV2168_156	27
B3-2-COI_ASV2271_148	27
B3-2-COI_ASV2357_141	27
B3-2-COI_ASV2397_138	27
B3-2-COI_ASV2761_118	27
B3-2-COI_ASV2940_111	27
B3-2-COI_ASV3005_109	27
B5-3-COI_ASV403_745	27
B5-3-COI_ASV444_683	27
B5-3-COI_ASV447_678	27
B5-3-COI_ASV491_639	27
B5-3-COI_ASV499_634	27
B5-3-COI_ASV524_608	27
B5-3-COI_ASV553_583	27
B5-3-COI_ASV640_516	27
B5-3-COI_ASV674_499	27
B5-3-COI_ASV700_489	27
B5-3-COI_ASV730_473	27
B5-3-COI_ASV824_429	27
B5-3-COI_ASV834_425	27
B5-3-COI_ASV918_392	27
B5-3-COI_ASV1015_359	27
B5-3-COI_ASV1114_328	27
B5-3-COI_ASV1236_295	27
B5-3-COI_ASV1322_276	27
B5-3-COI_ASV1353_269	27
B5-3-COI_ASV1433_252	27
B5-3-COI_ASV1474_245	27
B5-3-COI_ASV1596_226	27
B5-3-COI_ASV1728_208	27
B5-3-COI_ASV1781_201	27
B5-3-COI_ASV2271_148	27
B5-3-COI_ASV2761_118	27
B5-3-COI_ASV5106_69	27
B5-3-COI_ASV14643_13	27
B5-3-COI_ASV15914_8	27
C1-1-COI_ASV403_745	27
C1-1-COI_ASV444_683	27
C1-1-COI_ASV447_678	27
C1-1-COI_ASV491_639	27
C1-1-COI_ASV499_634	27
C1-1-COI_ASV524_608	27
C1-1-COI_ASV553_583	27
C1-1-COI_ASV640_516	27
C1-1-COI_ASV730_473	27
C1-1-COI_ASV758_458	27
C1-1-COI_ASV834_425	27
C1-1-COI_ASV918_392	27
C1-1-COI_ASV1015_359	27
C1-1-COI_ASV1322_276	27
C1-1-COI_ASV1353_269	27
C1-1-COI_ASV1433_252	27
C1-1-COI_ASV1474_245	27
C1-1-COI_ASV1728_208	27
C1-1-COI_ASV1781_201	27
C1-2-COI_ASV403_745	27
C1-2-COI_ASV444_683	27
C1-2-COI_ASV447_678	27
C1-2-COI_ASV499_634	27
C1-2-COI_ASV524_608	27
C1-2-COI_ASV553_583	27
C1-2-COI_ASV640_516	27
C1-2-COI_ASV834_425	27
C1-2-COI_ASV1015_359	27
C1-2-COI_ASV1474_245	27
C1-3-COI_ASV403_745	27
C1-3-COI_ASV444_683	27
C1-3-COI_ASV447_678	27
C1-3-COI_ASV491_639	27
C1-3-COI_ASV499_634	27
C1-3-COI_ASV524_608	27
C1-3-COI_ASV553_583	27
C1-3-COI_ASV640_516	27
C1-3-COI_ASV730_473	27
C1-3-COI_ASV834_425	27
C1-3-COI_ASV918_392	27
C1-3-COI_ASV1015_359	27
C1-3-COI_ASV1322_276	27
C1-3-COI_ASV1353_269	27
C1-3-COI_ASV1474_245	27
C6-3-COI_ASV403_745	27
C6-3-COI_ASV444_683	27
C6-3-COI_ASV447_678	27
C6-3-COI_ASV491_639	27
C6-3-COI_ASV499_634	27
C6-3-COI_ASV640_516	27
C6-3-COI_ASV730_473	27
C6-3-COI_ASV834_425	27
C6-3-COI_ASV918_392	27
C6-3-COI_ASV1015_359	27
C6-3-COI_ASV1322_276	27
C6-3-COI_ASV1433_252	27
C6-3-COI_ASV1728_208	27
C6-3-COI_ASV4679_74	27
C6-3-COI_ASV5106_69	27
C6-3-COI_ASV7316_51	27
PKN271_ASV48_589	27
PKN272_ASV1158_180	27
PKN350_ASV37_646	27
T1-COI_ASV403_745	27
T1-COI_ASV444_683	27
T1-COI_ASV447_678	27
T1-COI_ASV491_639	27
T1-COI_ASV499_634	27
T1-COI_ASV524_608	27
T1-COI_ASV553_583	27
T1-COI_ASV640_516	27
T1-COI_ASV666_502	27
T1-COI_ASV668_501	27
T1-COI_ASV730_473	27
T1-COI_ASV731_472	27
T1-COI_ASV743_466	27
T1-COI_ASV810_435	27
T1-COI_ASV854_415	27
T1-COI_ASV918_392	27
T1-COI_ASV1013_359	27
T1-COI_ASV1015_359	27
T1-COI_ASV1166_314	27
T1-COI_ASV1194_306	27
T1-COI_ASV1195_306	27
T1-COI_ASV1250_292	27
T1-COI_ASV1273_288	27
T1-COI_ASV1278_287	27
T1-COI_ASV1322_276	27
T1-COI_ASV1585_227	27
T1-COI_ASV1767_203	27
T1-COI_ASV1908_183	27
T1-COI_ASV1909_183	27
T1-COI_ASV1911_183	27
T1-COI_ASV2151_158	27
T1-COI_ASV2161_157	27
T1-COI_ASV2359_141	27
T1-COI_ASV2397_138	27
T1-COI_ASV13695_17	27
T2-COI_ASV403_745	27
T2-COI_ASV444_683	27
T2-COI_ASV447_678	27
T2-COI_ASV491_639	27
T2-COI_ASV499_634	27
T2-COI_ASV524_608	27
T2-COI_ASV535_595	27
T2-COI_ASV553_583	27
T2-COI_ASV639_517	27
T2-COI_ASV640_516	27
T2-COI_ASV666_502	27
T2-COI_ASV674_499	27
T2-COI_ASV731_472	27
T2-COI_ASV834_425	27
T2-COI_ASV885_403	27
T2-COI_ASV1013_359	27
T2-COI_ASV1015_359	27
T2-COI_ASV1056_347	27
T2-COI_ASV1112_329	27
T2-COI_ASV1194_306	27
T2-COI_ASV1250_292	27
T2-COI_ASV1322_276	27
T2-COI_ASV1353_269	27
T2-COI_ASV1357_268	27
T2-COI_ASV1490_242	27
T2-COI_ASV1781_201	27
T2-COI_ASV2099_163	27
T2-COI_ASV3319_99	27
Z-A-COI_ASV447_678	27
Z-A-COI_ASV475_656	27
Z-A-COI_ASV535_595	27
Z-A-COI_ASV631_523	27
Z-A-COI_ASV639_517	27
Z-A-COI_ASV666_502	27
Z-A-COI_ASV668_501	27
Z-A-COI_ASV674_499	27
Z-A-COI_ASV700_489	27
Z-A-COI_ASV731_472	27
Z-A-COI_ASV743_466	27
Z-A-COI_ASV748_464	27
Z-A-COI_ASV758_458	27
Z-A-COI_ASV810_435	27
Z-A-COI_ASV824_429	27
Z-A-COI_ASV830_427	27
Z-A-COI_ASV852_416	27
Z-A-COI_ASV885_403	27
Z-A-COI_ASV1013_359	27
Z-A-COI_ASV1056_347	27
Z-A-COI_ASV1112_329	27
Z-A-COI_ASV1114_328	27
Z-A-COI_ASV1152_317	27
Z-A-COI_ASV1166_314	27
Z-A-COI_ASV1195_306	27
Z-A-COI_ASV1236_295	27
Z-A-COI_ASV1243_294	27
Z-A-COI_ASV1273_288	27
Z-A-COI_ASV1328_274	27
Z-A-COI_ASV1357_268	27
Z-A-COI_ASV1387_261	27
Z-A-COI_ASV1452_248	27
Z-A-COI_ASV1458_247	27
Z-A-COI_ASV1491_242	27
Z-A-COI_ASV1585_227	27
Z-A-COI_ASV1640_220	27
Z-A-COI_ASV1731_207	27
Z-A-COI_ASV1738_206	27
Z-A-COI_ASV1832_194	27
Z-A-COI_ASV1908_183	27
Z-A-COI_ASV1957_177	27
Z-A-COI_ASV2040_168	27
Z-A-COI_ASV2130_160	27
Z-A-COI_ASV2145_158	27
Z-A-COI_ASV2172_156	27
Z-A-COI_ASV2357_141	27
Z-A-COI_ASV2383_139	27
Z-A-COI_ASV2761_118	27
Z-A-COI_ASV2796_116	27
Z-A-COI_ASV4207_81	27
Z-B-COI_ASV403_745	27
Z-B-COI_ASV444_683	27
Z-B-COI_ASV447_678	27
Z-B-COI_ASV475_656	27
Z-B-COI_ASV491_639	27
Z-B-COI_ASV499_634	27
Z-B-COI_ASV524_608	27
Z-B-COI_ASV535_595	27
Z-B-COI_ASV553_583	27
Z-B-COI_ASV631_523	27
Z-B-COI_ASV639_517	27
Z-B-COI_ASV640_516	27
Z-B-COI_ASV666_502	27
Z-B-COI_ASV674_499	27
Z-B-COI_ASV700_489	27
Z-B-COI_ASV730_473	27
Z-B-COI_ASV731_472	27
Z-B-COI_ASV748_464	27
Z-B-COI_ASV758_458	27
Z-B-COI_ASV824_429	27
Z-B-COI_ASV834_425	27
Z-B-COI_ASV854_415	27
Z-B-COI_ASV885_403	27
Z-B-COI_ASV918_392	27
Z-B-COI_ASV1013_359	27
Z-B-COI_ASV1114_328	27
Z-B-COI_ASV1152_317	27
Z-B-COI_ASV1194_306	27
Z-B-COI_ASV1236_295	27
Z-B-COI_ASV1243_294	27
Z-B-COI_ASV1250_292	27
Z-B-COI_ASV1278_287	27
Z-B-COI_ASV1353_269	27
Z-B-COI_ASV1387_261	27
Z-B-COI_ASV1452_248	27
Z-B-COI_ASV1458_247	27
Z-B-COI_ASV1474_245	27
Z-B-COI_ASV1490_242	27
Z-B-COI_ASV1491_242	27
Z-B-COI_ASV1731_207	27
Z-B-COI_ASV1767_203	27
Z-B-COI_ASV1832_194	27
Z-B-COI_ASV1909_183	27
Z-B-COI_ASV1911_183	27
Z-B-COI_ASV2151_158	27
Z-B-COI_ASV2160_157	27
Z-B-COI_ASV2161_157	27
Z-B-COI_ASV2397_138	27
Z-B-COI_ASV2761_118	27
Z-B-COI_ASV2940_111	27
Z-B-COI_ASV3005_109	27
Z-B-COI_ASV11412_28	27
Z-B-COI_ASV13062_20	27
Z-B-COI_ASV13269_19	27
Z-C-COI_ASV403_745	27
Z-C-COI_ASV444_683	27
Z-C-COI_ASV447_678	27
Z-C-COI_ASV491_639	27
Z-C-COI_ASV499_634	27
Z-C-COI_ASV524_608	27
Z-C-COI_ASV553_583	27
Z-C-COI_ASV640_516	27
Z-C-COI_ASV730_473	27
Z-C-COI_ASV834_425	27
Z-C-COI_ASV918_392	27
Z-C-COI_ASV1322_276	27
Z-C-COI_ASV1353_269	27
Z-C-COI_ASV1474_245	27
A1-1-COI_ASV5740_62	28
A1-3-COI_ASV857_413	28
A1-3-COI_ASV3391_97	28
A2-1-COI_ASV2355_141	28
A2-1-COI_ASV2834_114	28
A2-2-COI_ASV2595_126	28
A2-3-COI_ASV2355_141	28
A2-3-COI_ASV2834_114	28
A2-3-COI_ASV3394_97	28
A2-3-COI_ASV7527_49	28
A2-3-COI_ASV8521_43	28
A2-3-COI_ASV9734_36	28
A3-1-COI_ASV2595_126	28
A3-2-COI_ASV2204_154	28
A3-2-COI_ASV2298_146	28
A3-2-COI_ASV2967_110	28
A3-3-COI_ASV3391_97	28
A3-3-COI_ASV8711_42	28
A3-3-COI_ASV9195_39	28
A3-3-COI_ASV10721_31	28
A4-1-COI_ASV2298_146	28
A4-2-COI_ASV857_413	28
A4-3-COI_ASV5166_68	28
A5-3-COI_ASV3394_97	28
A6-1-COI_ASV857_413	28
A6-1-COI_ASV2204_154	28
A6-1-COI_ASV13831_16	28
A6-2-COI_ASV7433_50	28
A6-2-COI_ASV10189_34	28
A6-3-COI_ASV4824_72	28
A6-3-COI_ASV7271_51	28
B1-1-COI_ASV2355_141	28
B1-1-COI_ASV2834_114	28
B1-2-COI_ASV857_413	28
B1-2-COI_ASV2967_110	28
B1-2-COI_ASV3394_97	28
B1-2-COI_ASV11348_28	28
B1-3-COI_ASV2595_126	28
B2-1-COI_ASV4133_82	28
B5-3-COI_ASV11184_29	28
C6-3-COI_ASV3076_107	28
PKN346_ASV1262_168	28
T1-COI_ASV857_413	28
T1-COI_ASV14384_14	28
T1-COI_ASV14398_14	28
T2-COI_ASV857_413	28
T2-COI_ASV2204_154	28
Z-A-COI_ASV7794_48	28
Z-A-COI_ASV10085_35	28
Z-B-COI_ASV857_413	28
Z-B-COI_ASV9500_38	28
A1-3-COI_ASV3863_86	29
A1-3-COI_ASV5036_69	29
A2-1-COI_ASV12677_21	29
A2-3-COI_ASV4037_83	29
A3-1-COI_ASV8533_43	29
A3-2-COI_ASV8705_42	29
A3-3-COI_ASV1652_218	29
A3-3-COI_ASV2970_110	29
A4-1-COI_ASV3429_96	29
A4-2-COI_ASV5665_63	29
A4-2-COI_ASV8379_44	29
A5-2-COI_ASV1652_218	29
A5-2-COI_ASV2970_110	29
A6-1-COI_ASV5808_62	29
A6-3-COI_ASV5923_61	29
B1-1-COI_ASV1652_218	29
B1-2-COI_ASV5295_67	29
B1-3-COI_ASV6292_58	29
B5-3-COI_ASV15913_8	29
C1-1-COI_ASV5208_68	29
C1-2-COI_ASV13898_16	29
T1-COI_ASV4400_78	29
T2-COI_ASV7656_49	29
Z-B-COI_ASV8647_43	29
Z-C-COI_ASV14706_13	29
A1-3-COI_ASV5970_60	30
A1-3-COI_ASV8318_44	30
A6-3-COI_ASV8769_42	30
A6-3-COI_ASV10776_31	30
A1-3-COI_ASV7809_47	31
A3-1-COI_ASV7532_49	31
A5-2-COI_ASV5071_69	31
A5-3-COI_ASV12750_21	31
B1-2-COI_ASV14601_13	31
B1-3-COI_ASV8937_41	31
B3-2-COI_ASV14112_15	31
Z-A-COI_ASV10084_35	31
A2-2-COI_ASV7823_47	32
A3-1-COI_ASV4362_78	32
A3-1-COI_ASV5770_62	32
A3-2-COI_ASV7696_48	32
A3-2-COI_ASV9189_39	32
A4-1-COI_ASV9380_38	32
A4-2-COI_ASV1462_247	32
A4-2-COI_ASV1700_211	32
A5-1-COI_ASV1462_247	32
A5-1-COI_ASV1700_211	32
A6-1-COI_ASV1462_247	32
A6-1-COI_ASV1700_211	32
A6-2-COI_ASV1462_247	32
A6-2-COI_ASV1700_211	32
A6-3-COI_ASV5085_69	32
A6-3-COI_ASV6278_58	32
B1-2-COI_ASV6706_55	32
B1-3-COI_ASV7283_51	32
B1-3-COI_ASV7611_49	32
B1-3-COI_ASV8075_46	32
B1-3-COI_ASV9839_36	32
B2-1-COI_ASV11354_28	32
B3-2-COI_ASV10047_35	32
B3-2-COI_ASV10416_33	32
PKN269_ASV613_258	32
PKN349_ASV928_207	32
Z-A-COI_ASV6884_54	32
Z-A-COI_ASV9314_39	32
Z-B-COI_ASV5027_70	32
A2-3-COI_ASV3932_85	33
A3-1-COI_ASV5986_60	33
A3-1-COI_ASV6645_55	33
A3-2-COI_ASV6521_56	33
A4-3-COI_ASV10374_33	33
A5-1-COI_ASV4167_81	33
A5-3-COI_ASV9804_36	33
A6-2-COI_ASV4731_73	33
B2-1-COI_ASV3483_95	33
B3-2-COI_ASV5507_65	33
B3-2-COI_ASV6440_57	33
T1-COI_ASV10447_33	33
Z-A-COI_ASV9145_40	33
A3-1-COI_ASV813_433	34
A4-1-COI_ASV379_798	34
A4-1-COI_ASV813_433	34
A4-1-COI_ASV934_387	34
A4-1-COI_ASV1135_322	34
A4-1-COI_ASV1435_252	34
A4-1-COI_ASV1466_246	34
A4-1-COI_ASV1467_246	34
A4-1-COI_ASV1643_220	34
A4-1-COI_ASV1826_195	34
A5-1-COI_ASV379_798	34
A5-1-COI_ASV934_387	34
A5-1-COI_ASV15050_11	34
A6-2-COI_ASV379_798	34
A6-3-COI_ASV934_387	34
B1-1-COI_ASV379_798	34
B1-1-COI_ASV813_433	34
B1-1-COI_ASV1467_246	34
B1-1-COI_ASV14339_14	34
B1-3-COI_ASV379_798	34
B1-3-COI_ASV1435_252	34
B1-3-COI_ASV1643_220	34
B2-1-COI_ASV379_798	34
B2-1-COI_ASV813_433	34
B2-1-COI_ASV1135_322	34
B3-2-COI_ASV379_798	34
B3-2-COI_ASV813_433	34
B3-2-COI_ASV934_387	34
B3-2-COI_ASV1135_322	34
B3-2-COI_ASV1435_252	34
B3-2-COI_ASV1467_246	34
B3-2-COI_ASV1643_220	34
B5-3-COI_ASV379_798	34
B5-3-COI_ASV813_433	34
B5-3-COI_ASV934_387	34
B5-3-COI_ASV1135_322	34
B5-3-COI_ASV1435_252	34
B5-3-COI_ASV1466_246	34
B5-3-COI_ASV1467_246	34
B5-3-COI_ASV1643_220	34
B5-3-COI_ASV1826_195	34
B5-3-COI_ASV14116_15	34
C1-1-COI_ASV379_798	34
C1-1-COI_ASV813_433	34
C1-1-COI_ASV934_387	34
C1-1-COI_ASV1135_322	34
C1-1-COI_ASV1435_252	34
C1-1-COI_ASV1466_246	34
C1-1-COI_ASV1467_246	34
C1-1-COI_ASV1643_220	34
C1-1-COI_ASV1826_195	34
C1-2-COI_ASV379_798	34
C1-2-COI_ASV813_433	34
C1-2-COI_ASV934_387	34
C1-2-COI_ASV1466_246	34
C1-2-COI_ASV1826_195	34
C1-3-COI_ASV379_798	34
C1-3-COI_ASV813_433	34
C1-3-COI_ASV1135_322	34
C1-3-COI_ASV1435_252	34
C1-3-COI_ASV1466_246	34
C1-3-COI_ASV1643_220	34
C1-3-COI_ASV1826_195	34
C6-3-COI_ASV379_798	34
C6-3-COI_ASV813_433	34
C6-3-COI_ASV934_387	34
C6-3-COI_ASV1135_322	34
T1-COI_ASV379_798	34
T1-COI_ASV1135_322	34
T2-COI_ASV379_798	34
T2-COI_ASV813_433	34
T2-COI_ASV1135_322	34
T2-COI_ASV1467_246	34
Z-B-COI_ASV379_798	34
Z-B-COI_ASV813_433	34
Z-B-COI_ASV934_387	34
Z-C-COI_ASV379_798	34
Z-C-COI_ASV813_433	34
Z-C-COI_ASV934_387	34
Z-C-COI_ASV1135_322	34
Z-C-COI_ASV1466_246	34
Z-C-COI_ASV1826_195	34
A4-2-COI_ASV12498_22	35
A6-3-COI_ASV10003_35	36
B2-1-COI_ASV9844_36	37
Bahamas01__000016458	38
Bahamas02__000016458	38
Bahamas03__000016458	38
Bahamas04__000016458	38
Bahamas05__000016458	38
Bahamas06__000016458	38
Bahamas07__000016458	38
Bahamas10__000016458	38
Bahamas11__000016458	38
Bahamas12__000016458	38
Bahamas13__000016458	38
Bahamas14__000016458	38
Belize_04__000016458	38
Belize_07__000016458	38
BVI07__000016458	38
Jamaica_01__000016458	38
Jamaica_02__000016458	38
Jamaica_03__000016458	38
Jamaica_05__000016458	38
Jamaica_06__000016458	38
Jamaica_07__000016458	38
Jamaica_09__000016458	38
Jamaica_10__000016458	38
Jamaica_11__000016458	38
Jamaica_12__000016458	38
TurksCaicos01__000016458	38
TurksCaicos_07__000016458	38
TurksCaicos_10__000016458	38
TurksCaicos_11__000016458	38
TurksCaicos_12__000016458	38
TurksCaicos_13__000016458	38
TurksCaicos_14__000016458	38
TurksCaicos_15__000016458	38
TurksCaicos_16__000016458	38
TurksCaicos_17__000016458	38
TurksCaicos_18__000016458	38
TurksCaicos_19__000016458	38
TurksCaicos_20__000016458	38
TurksCaicos_21__000016458	38
V4003A_Zotu266	38
V4005A_Zotu266	38
V4006A_Zotu266	38
V4008A_Zotu266	38
V4009A_Zotu266	38
V4010A_Zotu266	38
V4011A_Zotu266	38
V4012A_Zotu266	38
V4013A_Zotu266	38
V4015A_Zotu266	38
V4016A_Zotu266	38
V4017A_Zotu266	38
V4017A_Zotu1329	38
V4018A_Zotu266	38
V4019A_Zotu266	38
V4020A_Zotu266	38
V4020A_Zotu1329	38
V4021A_Zotu266	38
V4022A_Zotu266	38
V4023A_Zotu266	38
V4025A_Zotu266	38
V4027A_Zotu266	38
V4028A_Zotu266	38
V4028A_Zotu1329	38
V4029A_Zotu266	38
V4033A_Zotu266	38
V4044A_Zotu266	38
V4050A_Zotu266	38
V4052_Zotu266	38
V4070_Zotu266	38
V4071_Zotu266	38
V4138A_Zotu266	38
V4138A_Zotu1329	38
V4139A_Zotu1329	38
V4143A_Zotu1329	38
V4155A_Zotu1329	38
V4156A_Zotu1329	38
V4157A_Zotu1329	38
V4158A_Zotu1329	38
V4159A_Zotu1329	38
V4174A_Zotu266	38
V4175A_Zotu266	38
V4175A_Zotu1329	38
V4176A_Zotu1329	38
V4177A_Zotu266	38
V4181A_Zotu266	38
V4184A_Zotu266	38
X002V4012A_Zotu266	38
X003V4020A_Zotu266	38
X004V4028A_Zotu266	38
X013V4167A_Zotu1329	38
X028V4166A_Zotu266	38
Bahamas01__000000218	39
Bahamas02__000000218	39
Bahamas03__000000218	39
Bahamas04__000000218	39
Bahamas05__000000218	39
Bahamas06__000000218	39
Bahamas07__000000218	39
Bahamas08__000000218	39
Bahamas09__000000218	39
Bahamas10__000000218	39
Bahamas11__000000218	39
Bahamas12__000000218	39
Bahamas13__000000218	39
Bahamas14__000000218	39
Belize_01__000000218	39
Belize_02__000000218	39
Belize_03__000000218	39
Belize_04__000000218	39
Belize_05__000000218	39
Belize_06__000000218	39
Belize_07__000000218	39
Belize_08__000000218	39
BVI01__000000218	39
BVI02__000000218	39
BVI03__000000218	39
BVI04__000000218	39
BVI05__000000218	39
BVI06__000000218	39
BVI07__000000218	39
BVI08__000000218	39
BVI09__000000218	39
BVI10__000000218	39
BVI11__000000218	39
BVI12__000000218	39
BVI13__000000218	39
COI_19_242_W25_Water_Bautino_1_22	39
COI_19_242_W25_Water_Bautino_1_597	39
COI_19_242_W25_Water_Bautino_1_625	39
COI_19_242_W25_Water_Bautino_1_1517	39
COI_19_243_W26_Water_Bautino_1_250	39
COI_19_243_W26_Water_Bautino_1_402	39
COI_19_243_W26_Water_Bautino_1_570	39
COI_19_243_W26_Water_Bautino_1_876	39
COI_19_243_W26_Water_Bautino_1_924	39
COI_19_243_W26_Water_Bautino_1_1395	39
COI_19_243_W26_Water_Bautino_1_1812	39
COI_19_243_W26_Water_Bautino_1_1833	39
COI_19_244_W27_Water_Bautino_1_159	39
COI_19_244_W27_Water_Bautino_1_244	39
COI_19_244_W27_Water_Bautino_1_676	39
COI_19_244_W27_Water_Bautino_1_678	39
COI_19_244_W27_Water_Bautino_1_986	39
COI_19_244_W27_Water_Bautino_1_1116	39
COI_19_244_W27_Water_Bautino_1_1586	39
COI_19_244_W27_Water_Bautino_1_2022	39
COI_19_247_W30_Water_Bautino_1_493	39
COI_19_248_W31_Water_Bautino_1_43	39
COI_19_249_W32_Water_Bautino_1_26	39
COI_19_249_W32_Water_Bautino_1_85	39
COI_19_249_W32_Water_Bautino_1_92	39
COI_19_249_W32_Water_Bautino_1_217	39
COI_19_249_W32_Water_Bautino_1_264	39
COI_19_249_W32_Water_Bautino_1_337	39
COI_19_249_W32_Water_Bautino_1_388	39
COI_19_249_W32_Water_Bautino_1_554	39
COI_19_249_W32_Water_Bautino_1_598	39
COI_19_249_W32_Water_Bautino_1_650	39
COI_19_249_W32_Water_Bautino_1_722	39
COI_19_249_W32_Water_Bautino_1_772	39
COI_19_249_W32_Water_Bautino_1_986	39
COI_19_249_W32_Water_Bautino_1_992	39
COI_19_249_W32_Water_Bautino_1_1007	39
COI_19_249_W32_Water_Bautino_1_1160	39
COI_19_249_W32_Water_Bautino_1_1259	39
COI_19_250_W33_Water_Bautino_1_44	39
COI_19_250_W33_Water_Bautino_1_81	39
COI_19_250_W33_Water_Bautino_1_426	39
COI_19_250_W33_Water_Bautino_1_545	39
COI_19_250_W33_Water_Bautino_1_576	39
COI_19_250_W33_Water_Bautino_1_645	39
COI_19_250_W33_Water_Bautino_1_681	39
COI_19_250_W33_Water_Bautino_1_783	39
COI_19_250_W33_Water_Bautino_1_891	39
COI_19_250_W33_Water_Bautino_1_994	39
COI_19_250_W33_Water_Bautino_1_1200	39
COI_19_250_W33_Water_Bautino_1_1246	39
COI_19_250_W33_Water_Bautino_1_1384	39
COI_19_250_W33_Water_Bautino_1_1402	39
COI_19_551_W34_Water_Bautino_1_207	39
COI_19_551_W34_Water_Bautino_1_304	39
COI_19_551_W34_Water_Bautino_1_431	39
COI_19_551_W34_Water_Bautino_1_537	39
COI_19_551_W34_Water_Bautino_1_628	39
COI_19_552_W35_Water_Bautino_1_42	39
COI_19_552_W35_Water_Bautino_1_61	39
COI_19_552_W35_Water_Bautino_1_70	39
COI_19_552_W35_Water_Bautino_1_164	39
COI_19_552_W35_Water_Bautino_1_189	39
COI_19_552_W35_Water_Bautino_1_209	39
COI_19_553_W36_Water_Bautino_1_95	39
COI_19_553_W36_Water_Bautino_1_238	39
COI_19_553_W36_Water_Bautino_1_297	39
COI_19_553_W36_Water_Bautino_1_331	39
COI_19_553_W36_Water_Bautino_1_404	39
COI_19_553_W36_Water_Bautino_1_501	39
COI_19_553_W36_Water_Bautino_1_522	39
COI_19_553_W36_Water_Bautino_1_557	39
COI_19_553_W36_Water_Bautino_1_561	39
COI_19_553_W36_Water_Bautino_1_603	39
COI_19_553_W36_Water_Bautino_1_617	39
COI_19_553_W36_Water_Bautino_1_802	39
COI_19_553_W36_Water_Bautino_1_975	39
COI_19_553_W36_Water_Bautino_1_984	39
COI_19_553_W36_Water_Bautino_1_1215	39
COI_19_554_W37_Water_Ersai_1_35	39
COI_19_554_W37_Water_Ersai_1_53	39
COI_19_554_W37_Water_Ersai_1_526	39
COI_19_554_W37_Water_Ersai_1_663	39
COI_19_554_W37_Water_Ersai_1_792	39
COI_19_554_W37_Water_Ersai_1_794	39
COI_19_554_W37_Water_Ersai_1_804	39
COI_19_555_W38_Water_Ersai_1_153	39
COI_19_555_W38_Water_Ersai_1_176	39
COI_19_555_W38_Water_Ersai_1_218	39
COI_19_555_W38_Water_Ersai_1_260	39
COI_19_555_W38_Water_Ersai_1_313	39
COI_19_555_W38_Water_Ersai_1_339	39
COI_19_555_W38_Water_Ersai_1_539	39
COI_19_555_W38_Water_Ersai_1_571	39
COI_19_555_W38_Water_Ersai_1_664	39
COI_19_555_W38_Water_Ersai_1_676	39
COI_19_555_W38_Water_Ersai_1_725	39
COI_19_556_W39_Water_Ersai_1_21	39
COI_19_556_W39_Water_Ersai_1_22	39
COI_19_556_W39_Water_Ersai_1_23	39
COI_19_556_W39_Water_Ersai_1_80	39
COI_19_556_W39_Water_Ersai_1_88	39
COI_19_556_W39_Water_Ersai_1_92	39
COI_19_556_W39_Water_Ersai_1_101	39
COI_19_556_W39_Water_Ersai_1_123	39
COI_19_556_W39_Water_Ersai_1_257	39
COI_19_556_W39_Water_Ersai_1_259	39
COI_19_556_W39_Water_Ersai_1_301	39
COI_19_556_W39_Water_Ersai_1_302	39
COI_19_556_W39_Water_Ersai_1_343	39
COI_19_556_W39_Water_Ersai_1_366	39
COI_19_556_W39_Water_Ersai_1_386	39
COI_19_556_W39_Water_Ersai_1_403	39
COI_19_556_W39_Water_Ersai_1_465	39
COI_19_556_W39_Water_Ersai_1_516	39
COI_19_556_W39_Water_Ersai_1_518	39
COI_19_556_W39_Water_Ersai_1_520	39
COI_19_556_W39_Water_Ersai_1_557	39
COI_19_556_W39_Water_Ersai_1_673	39
COI_19_556_W39_Water_Ersai_1_674	39
COI_19_556_W39_Water_Ersai_1_723	39
COI_19_556_W39_Water_Ersai_1_765	39
COI_19_556_W39_Water_Ersai_1_784	39
COI_19_556_W39_Water_Ersai_1_856	39
COI_19_556_W39_Water_Ersai_1_864	39
COI_19_556_W39_Water_Ersai_1_872	39
COI_19_557_W40_Water_Ersai_1_106	39
COI_19_557_W40_Water_Ersai_1_154	39
COI_19_557_W40_Water_Ersai_1_180	39
COI_19_557_W40_Water_Ersai_1_187	39
COI_19_557_W40_Water_Ersai_1_267	39
COI_19_557_W40_Water_Ersai_1_296	39
COI_19_557_W40_Water_Ersai_1_302	39
COI_19_557_W40_Water_Ersai_1_437	39
COI_19_557_W40_Water_Ersai_1_482	39
COI_19_557_W40_Water_Ersai_1_489	39
COI_19_557_W40_Water_Ersai_1_537	39
COI_19_557_W40_Water_Ersai_1_566	39
COI_19_557_W40_Water_Ersai_1_572	39
COI_19_557_W40_Water_Ersai_1_580	39
COI_19_557_W40_Water_Ersai_1_661	39
COI_19_557_W40_Water_Ersai_1_707	39
COI_19_557_W40_Water_Ersai_1_772	39
COI_19_557_W40_Water_Ersai_1_885	39
COI_19_558_W41_Water_Ersai_1_53	39
COI_19_558_W41_Water_Ersai_1_56	39
COI_19_558_W41_Water_Ersai_1_89	39
COI_19_558_W41_Water_Ersai_1_104	39
COI_19_558_W41_Water_Ersai_1_159	39
COI_19_558_W41_Water_Ersai_1_169	39
COI_19_558_W41_Water_Ersai_1_184	39
COI_19_558_W41_Water_Ersai_1_187	39
COI_19_558_W41_Water_Ersai_1_189	39
COI_19_558_W41_Water_Ersai_1_218	39
COI_19_558_W41_Water_Ersai_1_249	39
COI_19_558_W41_Water_Ersai_1_319	39
COI_19_558_W41_Water_Ersai_1_345	39
COI_19_558_W41_Water_Ersai_1_377	39
COI_19_558_W41_Water_Ersai_1_395	39
COI_19_558_W41_Water_Ersai_1_474	39
COI_19_558_W41_Water_Ersai_1_534	39
COI_19_558_W41_Water_Ersai_1_537	39
COI_19_558_W41_Water_Ersai_1_554	39
COI_19_558_W41_Water_Ersai_1_591	39
COI_19_558_W41_Water_Ersai_1_600	39
COI_19_558_W41_Water_Ersai_1_610	39
COI_19_558_W41_Water_Ersai_1_656	39
COI_19_558_W41_Water_Ersai_1_703	39
COI_19_558_W41_Water_Ersai_1_715	39
COI_19_558_W41_Water_Ersai_1_725	39
COI_19_558_W41_Water_Ersai_1_730	39
COI_19_558_W41_Water_Ersai_1_742	39
COI_19_558_W41_Water_Ersai_1_767	39
COI_19_558_W41_Water_Ersai_1_786	39
COI_19_558_W41_Water_Ersai_1_809	39
COI_19_558_W41_Water_Ersai_1_823	39
COI_19_558_W41_Water_Ersai_1_951	39
COI_19_558_W41_Water_Ersai_1_969	39
COI_19_558_W41_Water_Ersai_1_971	39
COI_19_558_W41_Water_Ersai_1_1034	39
COI_19_558_W41_Water_Ersai_1_1048	39
COI_19_558_W41_Water_Ersai_1_1070	39
COI_19_558_W41_Water_Ersai_1_1097	39
COI_19_558_W41_Water_Ersai_1_1123	39
COI_19_558_W41_Water_Ersai_1_1139	39
COI_19_558_W41_Water_Ersai_1_1166	39
COI_19_558_W41_Water_Ersai_1_1216	39
COI_19_558_W41_Water_Ersai_1_1232	39
COI_19_558_W41_Water_Ersai_1_1234	39
COI_19_558_W41_Water_Ersai_1_1266	39
COI_19_558_W41_Water_Ersai_1_1316	39
COI_19_558_W41_Water_Ersai_1_1321	39
COI_19_558_W41_Water_Ersai_1_1327	39
COI_19_558_W41_Water_Ersai_1_1414	39
COI_19_558_W41_Water_Ersai_1_1451	39
COI_19_558_W41_Water_Ersai_1_1460	39
COI_19_558_W41_Water_Ersai_1_1470	39
COI_19_558_W41_Water_Ersai_1_1479	39
COI_19_558_W41_Water_Ersai_1_1495	39
COI_19_558_W41_Water_Ersai_1_1503	39
COI_19_560_W43_Water_Ersai_1_17	39
COI_19_560_W43_Water_Ersai_1_129	39
COI_19_560_W43_Water_Ersai_1_326	39
COI_19_560_W43_Water_Ersai_1_332	39
COI_19_560_W43_Water_Ersai_1_411	39
COI_19_560_W43_Water_Ersai_1_419	39
COI_19_560_W43_Water_Ersai_1_472	39
COI_19_560_W43_Water_Ersai_1_483	39
COI_19_560_W43_Water_Ersai_1_512	39
COI_19_560_W43_Water_Ersai_1_561	39
COI_19_560_W43_Water_Ersai_1_572	39
COI_19_560_W43_Water_Ersai_1_624	39
COI_19_560_W43_Water_Ersai_1_716	39
COI_19_560_W43_Water_Ersai_1_791	39
COI_19_560_W43_Water_Ersai_1_814	39
COI_19_560_W43_Water_Ersai_1_897	39
COI_19_560_W43_Water_Ersai_1_1174	39
COI_19_560_W43_Water_Ersai_1_1214	39
COI_19_560_W43_Water_Ersai_1_1226	39
COI_19_560_W43_Water_Ersai_1_1310	39
COI_19_560_W43_Water_Ersai_1_1330	39
COI_20_242_W44_Water_Ersai_1_39	39
COI_20_242_W44_Water_Ersai_1_167	39
COI_20_242_W44_Water_Ersai_1_191	39
COI_20_242_W44_Water_Ersai_1_207	39
COI_20_242_W44_Water_Ersai_1_212	39
COI_20_242_W44_Water_Ersai_1_217	39
COI_20_242_W44_Water_Ersai_1_323	39
COI_20_242_W44_Water_Ersai_1_388	39
COI_20_242_W44_Water_Ersai_1_402	39
COI_20_242_W44_Water_Ersai_1_411	39
COI_20_242_W44_Water_Ersai_1_427	39
COI_20_242_W44_Water_Ersai_1_446	39
COI_20_242_W44_Water_Ersai_1_460	39
COI_20_242_W44_Water_Ersai_1_576	39
COI_20_242_W44_Water_Ersai_1_622	39
COI_20_242_W44_Water_Ersai_1_626	39
COI_20_242_W44_Water_Ersai_1_628	39
COI_20_242_W44_Water_Ersai_1_664	39
COI_20_242_W44_Water_Ersai_1_730	39
COI_20_242_W44_Water_Ersai_1_741	39
COI_20_242_W44_Water_Ersai_1_840	39
COI_20_242_W44_Water_Ersai_1_942	39
COI_20_242_W44_Water_Ersai_1_943	39
COI_20_242_W44_Water_Ersai_1_1015	39
COI_20_242_W44_Water_Ersai_1_1048	39
COI_20_242_W44_Water_Ersai_1_1132	39
COI_20_242_W44_Water_Ersai_1_1179	39
COI_20_242_W44_Water_Ersai_1_1223	39
COI_20_242_W44_Water_Ersai_1_1235	39
COI_20_242_W44_Water_Ersai_1_1252	39
COI_20_242_W44_Water_Ersai_1_1367	39
COI_20_242_W44_Water_Ersai_1_1385	39
COI_20_242_W44_Water_Ersai_1_1398	39
COI_20_242_W44_Water_Ersai_1_1482	39
COI_20_242_W44_Water_Ersai_1_1550	39
COI_20_242_W44_Water_Ersai_1_1563	39
COI_20_242_W44_Water_Ersai_1_1615	39
COI_20_243_W45_Water_Ersai_1_112	39
COI_20_243_W45_Water_Ersai_1_159	39
COI_20_243_W45_Water_Ersai_1_216	39
COI_20_243_W45_Water_Ersai_1_245	39
COI_20_243_W45_Water_Ersai_1_268	39
COI_20_243_W45_Water_Ersai_1_270	39
COI_20_243_W45_Water_Ersai_1_322	39
COI_20_243_W45_Water_Ersai_1_328	39
COI_20_243_W45_Water_Ersai_1_449	39
COI_20_243_W45_Water_Ersai_1_454	39
COI_20_243_W45_Water_Ersai_1_468	39
COI_20_243_W45_Water_Ersai_1_603	39
COI_20_243_W45_Water_Ersai_1_612	39
COI_20_243_W45_Water_Ersai_1_631	39
COI_20_243_W45_Water_Ersai_1_689	39
COI_20_243_W45_Water_Ersai_1_842	39
COI_20_243_W45_Water_Ersai_1_976	39
COI_20_243_W45_Water_Ersai_1_989	39
COI_20_243_W45_Water_Ersai_1_1085	39
COI_20_243_W45_Water_Ersai_1_1088	39
COI_20_243_W45_Water_Ersai_1_1137	39
COI_20_243_W45_Water_Ersai_1_1223	39
COI_20_243_W45_Water_Ersai_1_1394	39
COI_20_243_W45_Water_Ersai_1_1414	39
COI_20_243_W45_Water_Ersai_1_1430	39
COI_20_243_W45_Water_Ersai_1_1431	39
COI_20_244_W46_Water_Ersai_1_20	39
COI_20_244_W46_Water_Ersai_1_67	39
COI_20_244_W46_Water_Ersai_1_73	39
COI_20_244_W46_Water_Ersai_1_76	39
COI_20_244_W46_Water_Ersai_1_88	39
COI_20_244_W46_Water_Ersai_1_93	39
COI_20_244_W46_Water_Ersai_1_141	39
COI_20_244_W46_Water_Ersai_1_162	39
COI_20_244_W46_Water_Ersai_1_197	39
COI_20_244_W46_Water_Ersai_1_206	39
COI_20_244_W46_Water_Ersai_1_262	39
COI_20_244_W46_Water_Ersai_1_286	39
COI_20_244_W46_Water_Ersai_1_298	39
COI_20_244_W46_Water_Ersai_1_308	39
COI_20_244_W46_Water_Ersai_1_386	39
COI_20_244_W46_Water_Ersai_1_522	39
COI_20_244_W46_Water_Ersai_1_528	39
COI_20_244_W46_Water_Ersai_1_550	39
COI_20_244_W46_Water_Ersai_1_623	39
COI_20_244_W46_Water_Ersai_1_630	39
COI_20_244_W46_Water_Ersai_1_657	39
COI_20_244_W46_Water_Ersai_1_683	39
COI_20_244_W46_Water_Ersai_1_697	39
COI_20_244_W46_Water_Ersai_1_774	39
COI_20_244_W46_Water_Ersai_1_796	39
COI_20_244_W46_Water_Ersai_1_828	39
COI_20_244_W46_Water_Ersai_1_850	39
COI_20_244_W46_Water_Ersai_1_875	39
COI_20_244_W46_Water_Ersai_1_887	39
COI_20_244_W46_Water_Ersai_1_931	39
COI_20_244_W46_Water_Ersai_1_934	39
COI_20_244_W46_Water_Ersai_1_955	39
COI_20_244_W46_Water_Ersai_1_987	39
COI_20_244_W46_Water_Ersai_1_1017	39
COI_20_244_W46_Water_Ersai_1_1062	39
COI_20_244_W46_Water_Ersai_1_1073	39
COI_20_244_W46_Water_Ersai_1_1089	39
COI_20_244_W46_Water_Ersai_1_1096	39
COI_20_244_W46_Water_Ersai_1_1105	39
COI_20_244_W46_Water_Ersai_1_1115	39
COI_20_244_W46_Water_Ersai_1_1121	39
COI_20_244_W46_Water_Ersai_1_1140	39
COI_20_244_W46_Water_Ersai_1_1189	39
COI_20_244_W46_Water_Ersai_1_1241	39
COI_20_244_W46_Water_Ersai_1_1247	39
COI_20_244_W46_Water_Ersai_1_1248	39
COI_20_244_W46_Water_Ersai_1_1288	39
COI_20_244_W46_Water_Ersai_1_1297	39
COI_20_244_W46_Water_Ersai_1_1332	39
COI_20_244_W46_Water_Ersai_1_1386	39
COI_20_244_W46_Water_Ersai_1_1392	39
COI_20_244_W46_Water_Ersai_1_1406	39
COI_20_244_W46_Water_Ersai_1_1489	39
COI_20_244_W46_Water_Ersai_1_1553	39
COI_20_244_W46_Water_Ersai_1_1569	39
COI_20_244_W46_Water_Ersai_1_1579	39
COI_20_244_W46_Water_Ersai_1_1620	39
COI_20_244_W46_Water_Ersai_1_1624	39
COI_20_244_W46_Water_Ersai_1_1649	39
COI_20_244_W46_Water_Ersai_1_1704	39
COI_20_244_W46_Water_Ersai_1_1714	39
COI_20_244_W46_Water_Ersai_1_1719	39
COI_20_244_W46_Water_Ersai_1_1743	39
COI_20_244_W46_Water_Ersai_1_1781	39
COI_20_244_W46_Water_Ersai_1_1805	39
COI_20_244_W46_Water_Ersai_1_1818	39
COI_20_244_W46_Water_Ersai_1_1828	39
COI_20_244_W46_Water_Ersai_1_1844	39
COI_20_244_W46_Water_Ersai_1_1857	39
COI_20_244_W46_Water_Ersai_1_1858	39
COI_20_244_W46_Water_Ersai_1_1889	39
COI_20_244_W46_Water_Ersai_1_1891	39
COI_20_244_W46_Water_Ersai_1_1923	39
COI_20_244_W46_Water_Ersai_1_1936	39
COI_20_244_W46_Water_Ersai_1_1950	39
COI_20_244_W46_Water_Ersai_1_1957	39
COI_20_244_W46_Water_Ersai_1_1971	39
COI_20_244_W46_Water_Ersai_1_1988	39
COI_20_244_W46_Water_Ersai_1_1994	39
COI_20_244_W46_Water_Ersai_1_2003	39
COI_20_244_W46_Water_Ersai_1_2010	39
COI_20_244_W46_Water_Ersai_1_2047	39
COI_20_244_W46_Water_Ersai_1_2048	39
COI_20_244_W46_Water_Ersai_1_2104	39
COI_20_244_W46_Water_Ersai_1_2187	39
COI_20_244_W46_Water_Ersai_1_2227	39
COI_20_244_W46_Water_Ersai_1_2281	39
COI_20_244_W46_Water_Ersai_1_2298	39
COI_20_244_W46_Water_Ersai_1_2304	39
COI_20_244_W46_Water_Ersai_1_2335	39
COI_20_244_W46_Water_Ersai_1_2356	39
COI_20_244_W46_Water_Ersai_1_2376	39
COI_20_244_W46_Water_Ersai_1_2379	39
COI_20_244_W46_Water_Ersai_1_2427	39
COI_20_244_W46_Water_Ersai_1_2435	39
COI_20_244_W46_Water_Ersai_1_2436	39
COI_20_244_W46_Water_Ersai_1_2442	39
COI_20_244_W46_Water_Ersai_1_2463	39
COI_20_244_W46_Water_Ersai_1_2468	39
COI_20_244_W46_Water_Ersai_1_2537	39
COI_20_244_W46_Water_Ersai_1_2549	39
COI_20_244_W46_Water_Ersai_1_2563	39
COI_20_244_W46_Water_Ersai_1_2590	39
COI_20_244_W46_Water_Ersai_1_2597	39
COI_20_244_W46_Water_Ersai_1_2643	39
COI_20_244_W46_Water_Ersai_1_2750	39
COI_20_245_W47_Water_Ersai_1_125	39
COI_20_245_W47_Water_Ersai_1_162	39
COI_20_245_W47_Water_Ersai_1_221	39
COI_20_245_W47_Water_Ersai_1_240	39
COI_20_245_W47_Water_Ersai_1_308	39
COI_20_245_W47_Water_Ersai_1_342	39
COI_20_245_W47_Water_Ersai_1_405	39
COI_20_245_W47_Water_Ersai_1_413	39
COI_20_245_W47_Water_Ersai_1_527	39
COI_20_245_W47_Water_Ersai_1_677	39
COI_20_246_W48_Water_Ersai_1_25	39
COI_20_246_W48_Water_Ersai_1_38	39
COI_20_246_W48_Water_Ersai_1_39	39
COI_20_246_W48_Water_Ersai_1_116	39
COI_20_246_W48_Water_Ersai_1_147	39
COI_20_246_W48_Water_Ersai_1_161	39
COI_20_246_W48_Water_Ersai_1_180	39
COI_20_246_W48_Water_Ersai_1_200	39
COI_20_246_W48_Water_Ersai_1_234	39
COI_20_246_W48_Water_Ersai_1_256	39
COI_20_246_W48_Water_Ersai_1_371	39
COI_20_246_W48_Water_Ersai_1_389	39
COI_20_246_W48_Water_Ersai_1_391	39
COI_20_246_W48_Water_Ersai_1_443	39
COI_20_246_W48_Water_Ersai_1_453	39
COI_20_246_W48_Water_Ersai_1_462	39
COI_20_246_W48_Water_Ersai_1_470	39
COI_20_246_W48_Water_Ersai_1_484	39
COI_20_246_W48_Water_Ersai_1_539	39
COI_20_246_W48_Water_Ersai_1_546	39
COI_20_246_W48_Water_Ersai_1_549	39
COI_20_246_W48_Water_Ersai_1_554	39
COI_20_246_W48_Water_Ersai_1_558	39
COI_20_246_W48_Water_Ersai_1_577	39
COI_20_246_W48_Water_Ersai_1_578	39
COI_20_246_W48_Water_Ersai_1_596	39
COI_20_246_W48_Water_Ersai_1_602	39
COI_20_246_W48_Water_Ersai_1_638	39
COI_20_246_W48_Water_Ersai_1_656	39
COI_20_246_W48_Water_Ersai_1_664	39
COI_20_246_W48_Water_Ersai_1_676	39
COI_20_246_W48_Water_Ersai_1_680	39
COI_20_246_W48_Water_Ersai_1_761	39
COI_20_246_W48_Water_Ersai_1_762	39
COI_20_246_W48_Water_Ersai_1_777	39
COI_20_246_W48_Water_Ersai_1_783	39
COI_20_246_W48_Water_Ersai_1_807	39
COI_20_246_W48_Water_Ersai_1_812	39
COI_20_246_W48_Water_Ersai_1_815	39
COI_20_246_W48_Water_Ersai_1_818	39
COI_20_246_W48_Water_Ersai_1_823	39
COI_20_246_W48_Water_Ersai_1_831	39
COI_20_246_W48_Water_Ersai_1_834	39
COI_20_246_W48_Water_Ersai_1_903	39
COI_20_246_W48_Water_Ersai_1_926	39
COI_20_246_W48_Water_Ersai_1_943	39
COI_20_246_W48_Water_Ersai_1_973	39
COI_20_246_W48_Water_Ersai_1_978	39
COI_20_246_W48_Water_Ersai_1_1014	39
COI_20_246_W48_Water_Ersai_1_1023	39
COI_20_246_W48_Water_Ersai_1_1050	39
COI_20_246_W48_Water_Ersai_1_1054	39
COI_20_246_W48_Water_Ersai_1_1062	39
COI_20_246_W48_Water_Ersai_1_1093	39
COI_20_246_W48_Water_Ersai_1_1118	39
COI_20_246_W48_Water_Ersai_1_1145	39
COI_20_246_W48_Water_Ersai_1_1178	39
COI_20_246_W48_Water_Ersai_1_1191	39
COI_20_246_W48_Water_Ersai_1_1195	39
COI_20_246_W48_Water_Ersai_1_1204	39
COI_20_246_W48_Water_Ersai_1_1214	39
COI_20_246_W48_Water_Ersai_1_1218	39
COI_20_246_W48_Water_Ersai_1_1228	39
COI_20_246_W48_Water_Ersai_1_1247	39
COI_20_246_W48_Water_Ersai_1_1248	39
COI_20_246_W48_Water_Ersai_1_1272	39
COI_20_246_W48_Water_Ersai_1_1273	39
COI_20_246_W48_Water_Ersai_1_1292	39
COI_20_246_W48_Water_Ersai_1_1359	39
COI_20_246_W48_Water_Ersai_1_1363	39
COI_20_246_W48_Water_Ersai_1_1450	39
COI_20_246_W48_Water_Ersai_1_1468	39
COI_20_246_W48_Water_Ersai_1_1489	39
COI_20_246_W48_Water_Ersai_1_1498	39
COI_20_246_W48_Water_Ersai_1_1499	39
COI_20_246_W48_Water_Ersai_1_1504	39
COI_20_246_W48_Water_Ersai_1_1518	39
COI_20_246_W48_Water_Ersai_1_1578	39
COI_20_246_W48_Water_Ersai_1_1630	39
COI_20_554_W56_Water_Offshore_1_110	39
COI_20_554_W56_Water_Offshore_1_394	39
COI_20_555_W57_Water_Offshore_1_39	39
COI_20_555_W57_Water_Offshore_1_55	39
COI_20_555_W57_Water_Offshore_1_287	39
COI_20_555_W57_Water_Offshore_1_310	39
COI_20_555_W57_Water_Offshore_1_321	39
COI_20_555_W57_Water_Offshore_1_502	39
COI_20_555_W57_Water_Offshore_1_648	39
COI_20_555_W57_Water_Offshore_1_725	39
COI_20_555_W57_Water_Offshore_1_1022	39
COI_20_555_W57_Water_Offshore_1_1095	39
COI_20_555_W57_Water_Offshore_1_1147	39
COI_20_555_W57_Water_Offshore_1_1213	39
COI_20_555_W57_Water_Offshore_1_1244	39
COI_20_556_W58_Water_Offshore_1_24	39
COI_20_556_W58_Water_Offshore_1_26	39
COI_20_556_W58_Water_Offshore_1_30	39
COI_20_556_W58_Water_Offshore_1_115	39
COI_20_556_W58_Water_Offshore_1_186	39
COI_20_556_W58_Water_Offshore_1_232	39
COI_20_556_W58_Water_Offshore_1_234	39
COI_20_556_W58_Water_Offshore_1_406	39
COI_20_556_W58_Water_Offshore_1_521	39
COI_20_556_W58_Water_Offshore_1_560	39
COI_20_556_W58_Water_Offshore_1_665	39
COI_20_556_W58_Water_Offshore_1_681	39
COI_20_556_W58_Water_Offshore_1_777	39
COI_20_556_W58_Water_Offshore_1_836	39
COI_20_556_W58_Water_Offshore_1_916	39
COI_20_556_W58_Water_Offshore_1_932	39
COI_20_556_W58_Water_Offshore_1_951	39
COI_20_556_W58_Water_Offshore_1_956	39
COI_20_556_W58_Water_Offshore_1_971	39
COI_20_556_W58_Water_Offshore_1_1028	39
COI_20_557_W59_Water_Offshore_1_172	39
COI_20_557_W59_Water_Offshore_1_484	39
COI_20_557_W59_Water_Offshore_1_910	39
COI_20_557_W59_Water_Offshore_1_928	39
COI_20_557_W59_Water_Offshore_1_1133	39
COI_20_557_W59_Water_Offshore_1_1150	39
COI_20_557_W59_Water_Offshore_1_1160	39
COI_20_557_W59_Water_Offshore_1_1248	39
COI_20_557_W59_Water_Offshore_1_1377	39
COI_20_557_W59_Water_Offshore_1_1522	39
COI_20_557_W59_Water_Offshore_1_1535	39
COI_20_557_W59_Water_Offshore_1_1594	39
COI_20_557_W59_Water_Offshore_1_1711	39
COI_20_557_W59_Water_Offshore_1_1814	39
COI_20_557_W59_Water_Offshore_1_1980	39
COI_20_557_W59_Water_Offshore_1_1993	39
COI_20_557_W59_Water_Offshore_1_2117	39
COI_20_557_W59_Water_Offshore_1_2243	39
COI_20_557_W59_Water_Offshore_1_2253	39
COI_20_558_W60_Water_Offshore_1_104	39
COI_20_558_W60_Water_Offshore_1_121	39
COI_20_558_W60_Water_Offshore_1_144	39
COI_20_558_W60_Water_Offshore_1_163	39
COI_20_558_W60_Water_Offshore_1_215	39
COI_20_558_W60_Water_Offshore_1_301	39
COI_20_558_W60_Water_Offshore_1_390	39
COI_20_558_W60_Water_Offshore_1_508	39
COI_20_558_W60_Water_Offshore_1_554	39
COI_20_558_W60_Water_Offshore_1_685	39
COI_20_558_W60_Water_Offshore_1_1143	39
COI_20_558_W60_Water_Offshore_1_1171	39
[truncated: 34,359 more rows]
