# Supplementary material for: A novel taxonomic database for eukaryotic mitochondrial cytochrome oxidase subunit I gene (eKOI), with a focus on protists diversity
Source: Database (Oxford). 2025 Sep 24;2025:baaf057. doi: 10.1093/database/baaf057 (PMC12462617; doi:10.1093/database/baaf057)
Supplement: baaf057_Supplemental_File [file baaf057_supplemental_file.zip › 3_ASV_metabarcoding/placozoa.fasta]

>Bahamas09__000000211
attagcttcaattgaaagtcattctggaggttcagtagatttagctatatttagtttacatttagccggtgcttcttcaatattaggtgcaatgaattttataacaaccgtaataaatatgagagcacctggtttaaaaatgcatagaattcctttatttgtttgagctgtttttattactgctatattgttattattatcattacctgtattagctggagctattacaatgttattaacagatagaaattttaatactactttttttgatccagcaggtggtggtgatcctattttatatcaacatttattt
>BK2BB1_2_554
attatcatcaatagaatttcattcaggtggatcagtagatttagcaatatttagtttacatttagctggtatttcttctattttaggagctatgaattttataacaacgattgtaaacatgagagcccctggaatgacaatgcatagattaccattatttgtttgagctgttttaataacagctgttttattattattatctttaccagtattagcaggtgcaataacaatgttattaacagatagaaattttaatacatctttttttgacccagctggaggtggtgaccctattttatatcaacatttattt
>BK2BB1_3_1208
attatcatcaatagaatttcattcaggtggatcagtagatttagcaatatttagtttacatttagctggtatttcttctattttaggagctatgaattttataacaacgattgtaaacatgagagcccctggaatgacaatgcatagattaccattatttgtttgagctgttttaataacagctgttttattattattatctttaccagtattagcaggtgcaataacaatgttattaacagatagaaattttaatacatctttttttgacccagctggaggtggtgaccctattttatatcaacatttattt
>BK2BB1_3_8247
attatcatcaatagaatttcattcaggtggatcagtagatttagcaatatttagtttacatttagctggtatttcttctattttaggagctatgaattttataacaacgattgtaaacatgagagcccctggaatgacaatgcatagattaccattatttgtttgagctgttttaataacagctgttttattattattatctttaccagtattagcaggtgcaataacaatgttattaacagatagaaattttaatacatctttttttgacccagctggaggtggtgaccctattttatatcaacatttatt
>BK2BB1_4_799
attatcatcaatagaatttcattcaggtggatcagtagatttagcaatatttagtttacatttagctggtatttcttctattttaggagctatgaattttataacaacgattgtaaacatgagagcccctggaatgacaatgcatagattaccattatttgtttgagctgttttaataacagctgttttattattattatctttaccagtattagcaggtgcaataacaatgttattaacagatagaaattttaatacatctttttttgacccagctggaggtggtgaccctattttatatcaacatttattt
>BK2BB1_4_3299
attatcatcaatagaatttcattcaggtggatcagtagatttagcaatatttagtttacatttagctggtatttcttctattttaggagctatgaattttataacaacgattgtaaacatgagagcccctggaatgacaatgcatagattaccattatttgtttgagctgttttaataacagctgttttattattattatctttaccagtattagcaggtgcaataacaatgttattaacagatagaaattttaatacatctttttttgacccagctggaggtggtgaccctattttatatcaacatttatt
>BK2BB1_5_920
attatcatcaatagaatttcattcaggtggatcagtagatttagcaatatttagtttacatttagctggtatttcttctattttaggagctatgaattttataacaacgattgtaaacatgagagcccctggaatgacaatgcatagattaccattatttgtttgagctgttttaataacagctgttttattattattatctttaccagtattagcaggtgcaataacaatgttattaacagatagaaattttaatacatctttttttgacccagctggaggtggtgaccctattttatatcaacatttattt
>BK2SA1_2_367
attatcatcaatagaatttcattcaggtggatcagtagatttagcaatatttagtttacatttagctggtatttcttctattttaggagctatgaattttataacaacgattgtaaacatgagagcccctggaatgacaatgcatagattaccattatttgtttgagctgttttaataacagctgttttattattattatctttaccagtattagcaggtgcaataacaatgttattaacagatagaaattttaatacatctttttttgacccagctggaggtggtgaccctattttatatcaacatttattt
>BK2SA1_3_735
attatcatcaatagaatttcattcaggtggatcagtagatttagcaatatttagtttacatttagctggtatttcttctattttaggagctatgaattttataacaacgattgtaaacatgagagcccctggaatgacaatgcatagattaccattatttgtttgagctgttttaataacagctgttttattattattatctttaccagtattagcaggtgcaataacaatgttattaacagatagaaattttaatacatctttttttgacccagctggaggtggtgaccctattttatatcaacatttattt
>BK2SA1_4_1232
attatcatcaatagaatttcattcaggtggatcagtagatttagcaatatttagtttacatttagctggtatttcttctattttaggagctatgaattttataacaacgattgtaaacatgagagcccctggaatgacaatgcatagattaccattatttgtttgagctgttttaataacagctgttttattattattatctttaccagtattagcaggtgcaataacaatgttattaacagatagaaattttaatacatctttttttgacccagctggaggtggtgaccctattttatatcaacatttattt
>BK2SA1_5_464
attatcatcaatagaatttcattcaggtggatcagtagatttagcaatatttagtttacatttagctggtatttcttctattttaggagctatgaattttataacaacgattgtaaacatgagagcccctggaatgacaatgcatagattaccattatttgtttgagctgttttaataacagctgttttattattattatctttaccagtattagcaggtgcaataacaatgttattaacagatagaaattttaatacatctttttttgacccagctggaggtggtgaccctattttatatcaacatttattt
>BK3BC1_1_1344
attatcatcaatagaatttcattcaggtggatcagtagatttagcaatatttagtttacatttagctggtatttcttctattttaggagctatgaattttataacaacgattgtaaacatgagagcccctggaatgacaatgcatagattaccattatttgtttgagctgttttaataacagctgttttattattattatctttaccagtattagcaggtgcaataacaatgttattaacagatagaaattttaatacatctttttttgacccagctggaggtggtgaccctattttatatcaacatttattt
>BK3BC1_2_1340
attatcatcaatagaatttcattcaggtggatcagtagatttagcaatatttagtttacatttagctggtatttcttctattttaggagctatgaattttataacaacgattgtaaacatgagagcccctggaatgacaatgcatagattaccattatttgtttgagctgttttaataacagctgttttattattattatctttaccagtattagcaggtgcaataacaatgttattaacagatagaaattttaatacatctttttttgacccagctggaggtggtgaccctattttatatcaacatttattt
>BK3BC1_2_7180
attatcatcaatagaatttcattcaggtggatcagtagatttagcaatatttagtttacatttagctggtatttcttctattttaggagctatgaattttataacaacgattgtaaacatgagagcccctggaatgacaatgcatagattaccattatttgtttgagctgttttaataacagctgttttattattattatctttaccagtattagcaggtgcaataacaatgttattaacagatagaaattttaatacatctttttttgacccagctggaggtggtgaccctattttatatcaacatttatt
>BK3BC1_3_1054
attatcatcaatagaatttcattcaggtggatcagtagatttagcaatatttagtttacatttagctggtatttcttctattttaggagctatgaattttataacaacgattgtaaacatgagagcccctggaatgacaatgcatagattaccattatttgtttgagctgttttaataacagctgttttattattattatctttaccagtattagcaggtgcaataacaatgttattaacagatagaaattttaatacatctttttttgacccagctggaggtggtgaccctattttatatcaacatttattt
>BK3BC1_4_892
attatcatcaatagaatttcattcaggtggatcagtagatttagcaatatttagtttacatttagctggtatttcttctattttaggagctatgaattttataacaacgattgtaaacatgagagcccctggaatgacaatgcatagattaccattatttgtttgagctgttttaataacagctgttttattattattatctttaccagtattagcaggtgcaataacaatgttattaacagatagaaattttaatacatctttttttgacccagctggaggtggtgaccctattttatatcaacatttattt
>BK3BC1_5_1481
attatcatcaatagaatttcattcaggtggatcagtagatttagcaatatttagtttacatttagctggtatttcttctattttaggagctatgaattttataacaacgattgtaaacatgagagcccctggaatgacaatgcatagattaccattatttgtttgagctgttttaataacagctgttttattattattatctttaccagtattagcaggtgcaataacaatgttattaacagatagaaattttaatacatctttttttgacccagctggaggtggtgaccctattttatatcaacatttattt
>BK3SA1_3_853
attatcatcaatagaatttcattcaggtggatcagtagatttagcaatatttagtttacatttagctggtatttcttctattttaggagctatgaattttataacaacgattgtaaacatgagagcccctggaatgacaatgcatagattaccattatttgtttgagctgttttaataacagctgttttattattattatctttaccagtattagcaggtgcaataacaatgttattaacagatagaaattttaatacatctttttttgacccagctggaggtggtgaccctattttatatcaacatttattt
>BK3SA1_5_732
attatcatcaatagaatttcattcaggtggatcagtagatttagcaatatttagtttacatttagctggtatttcttctattttaggagctatgaattttataacaacgattgtaaacatgagagcccctggaatgacaatgcatagattaccattatttgtttgagctgttttaataacagctgttttattattattatctttaccagtattagcaggtgcaataacaatgttattaacagatagaaattttaatacatctttttttgacccagctggaggtggtgaccctattttatatcaacatttattt
>BK3SB1_5_1185
attatcatcaatagaatttcattcaggtggatcagtagatttagcaatatttagtttacatttagctggtatttcttctattttaggagctatgaattttataacaacgattgtaaacatgagagcccctggaatgacaatgcatagattaccattatttgtttgagctgttttaataacagctgttttattattattatctttaccagtattagcaggtgcaataacaatgttattaacagatagaaattttaatacatctttttttgacccagctggaggtggtgaccctattttatatcaacatttattt
>BK4BC1_2_1597
attatcatcaatagaatttcattcaggtggatcagtagatttagcaatatttagtttacatttagctggtatttcttctattttaggagctatgaattttataacaacgattgtaaacatgagagcccctggaatgacaatgcatagattaccattatttgtttgagctgttttaataacagctgttttattattattatctttaccagtattagcaggtgcaataacaatgttattaacagatagaaattttaatacatctttttttgacccagctggaggtggtgaccctattttatatcaacatttattt
>BK5BA1_2_1774
attatcatcaatagaatttcattcaggtggatcagtagatttagcaatatttagtttacatttagctggtatttcttctattttaggagctatgaattttataacaacgattgtaaacatgagagcccctggaatgacaatgcatagattaccattatttgtttgagctgttttaataacagctgttttattattattatctttaccagtattagcaggtgcaataacaatgttattaacagatagaaattttaatacatctttttttgacccagctggaggtggtgaccctattttatatcaacatttattt
>BK5BB1_1_1790
attatcatcaatagaatttcattcaggtggatcagtagatttagcaatatttagtttacatttagctggtatttcttctattttaggagctatgaattttataacaacgattgtaaacatgagagcccctggaatgacaatgcatagattaccattatttgtttgagctgttttaataacagctgttttattattattatctttaccagtattagcaggtgcaataacaatgttattaacagatagaaattttaatacatctttttttgacccagctggaggtggtgaccctattttatatcaacatttattt
>BK5BB1_2_1695
attatcatcaatagaatttcattcaggtggatcagtagatttagcaatatttagtttacatttagctggtatttcttctattttaggagctatgaattttataacaacgattgtaaacatgagagcccctggaatgacaatgcatagattaccattatttgtttgagctgttttaataacagctgttttattattattatctttaccagtattagcaggtgcaataacaatgttattaacagatagaaattttaatacatctttttttgacccagctggaggtggtgaccctattttatatcaacatttattt
>BK5BB1_2_11911
attatcatcaatagaatttcattcaggtggatcagtagatttagcaatatttagtttacatttagctggtatttcttctattttaggagctatgaattttataacaacgattgtaaacatgagagcccctggaatgacaatgcatagattaccattatttgtttgagctgttttaataacagctgttttattattattatctttaccagtattagcaggtgcaataacaatgttattaacagatagaaattttaatacatctttttttgacccagctggaggtggtgaccctattttatatcaacatttatt
>BK5BB1_3_1421
attatcatcaatagaatttcattcaggtggatcagtagatttagcaatatttagtttacatttagctggtatttcttctattttaggagctatgaattttataacaacgattgtaaacatgagagcccctggaatgacaatgcatagattaccattatttgtttgagctgttttaataacagctgttttattattattatctttaccagtattagcaggtgcaataacaatgttattaacagatagaaattttaatacatctttttttgacccagctggaggtggtgaccctattttatatcaacatttattt
>BK5BB1_3_7988
attatcatcaatagaatttcattcaggtggatcagtagatttagcaatatttagtttacatttagctggtatttcttctattttaggagctatgaattttataacaacgattgtaaacatgagagcccctggaatgacaatgcatagattaccattatttgtttgagctgttttaataacagctgttttattattattatctttaccagtattagcaggtgcaataacaatgttattaacagatagaaattttaatacatctttttttgacccagctggaggtggtgaccctattttatatcaacatttatt
>BK5BB1_4_1531
attatcatcaatagaatttcattcaggtggatcagtagatttagcaatatttagtttacatttagctggtatttcttctattttaggagctatgaattttataacaacgattgtaaacatgagagcccctggaatgacaatgcatagattaccattatttgtttgagctgttttaataacagctgttttattattattatctttaccagtattagcaggtgcaataacaatgttattaacagatagaaattttaatacatctttttttgacccagctggaggtggtgaccctattttatatcaacatttattt
>BK5BB1_4_10689
attatcatcaatagaatttcattcaggtggatcagtagatttagcaatatttagtttacatttagctggtatttcttctattttaggagctatgaattttataacaacgattgtaaacatgagagcccctggaatgacaatgcatagattaccattatttgtttgagctgttttaataacagctgttttattattattatctttaccagtattagcaggtgcaataacaatgttattaacagatagaaattttaatacatctttttttgacccagctggaggtggtgaccctattttatatcaacatttatt
>BK5BB1_5_1586
attatcatcaatagaatttcattcaggtggatcagtagatttagcaatatttagtttacatttagctggtatttcttctattttaggagctatgaattttataacaacgattgtaaacatgagagcccctggaatgacaatgcatagattaccattatttgtttgagctgttttaataacagctgttttattattattatctttaccagtattagcaggtgcaataacaatgttattaacagatagaaattttaatacatctttttttgacccagctggaggtggtgaccctattttatatcaacatttattt
>BK5SA1_1_3602
gttagctggtattgaaagtcattctggtggttcagttgatttagcaattttcagtttacatttagcaggtgcatcttctattttaggagcaattaattttattactacagtaattaatatgagagcacctagtctaaaaatgcattgaattccattatttgtatgagcaatttttataactgcgattttattattattatctttaccagtattagcaggtgctataacaatgttattaacagatagaaatttcaatacaacattttttgatcctgcaggtggtggtgatccaattttatatcaacatttattt
>BK5SB1_1_1636
attatcatcaatagaatttcattcaggtggatcagtagatttagcaatatttagtttacatttagctggtatttcttctattttaggagctatgaattttataacaacgattgtaaacatgagagcccctggaatgacaatgcatagattaccattatttgtttgagctgttttaataacagctgttttattattattatctttaccagtattagcaggtgcaataacaatgttattaacagatagaaattttaatacatctttttttgacccagctggaggtggtgaccctattttatatcaacatttattt
>BK5SB1_1_12968
attatcatcaatagaatttcattcaggtggatcagtagatttagcaatatttagtttacatttagctggtatttcttctattttaggagctatgaattttataacaacgattgtaaacatgagagcccctggaatgacaatgcatagattaccattatttgtttgagctgttttaataacagctgttttattattattatctttaccagtattagcaggtgcaataacaatgttattaacagatagaaattttaatacatctttttttgacccagctggaggtggtgaccctattttatatcaacatttatt
>BK7BA1_2_1631
attatcatcaatagaatttcattcaggtggatcagtagatttagcaatatttagtttacatttagctggtatttcttctattttaggagctatgaattttataacaacgattgtaaacatgagagcccctggaatgacaatgcatagattaccattatttgtttgagctgttttaataacagctgttttattattattatctttaccagtattagcaggtgcaataacaatgttattaacagatagaaattttaatacatctttttttgacccagctggaggtggtgaccctattttatatcaacatttattt
>BVI02__002865012
attatcttctattgaagctcactctggagggtctgttgatttagccatttttagtttacatttagctggtgcatcttctattttaggagctatgaattttattactactgttataaatatgcgaagtcccggcttaaaaatgcatagaattcctttattcgtttgagctgtatttattactgcaattcttttattattatctttacctgtcttagctggagctataacgatgttattaacagatagaaattttaatactacattttttgatcctgcaggtggtggagaccctatattatatcaacatttattt
>BVI12__002865012
attatcttctattgaagctcactctggagggtctgttgatttagccatttttagtttacatttagctggtgcatcttctattttaggagctatgaattttattactactgttataaatatgcgaagtcccggcttaaaaatgcatagaattcctttattcgtttgagctgtatttattactgcaattcttttattattatctttacctgtcttagctggagctataacgatgttattaacagatagaaattttaatactacattttttgatcctgcaggtggtggagaccctatattatatcaacatttattt
>BVI13__002764195
tttatcttcgatcgaagcacattcaggtggttctgtagatttagctatttttagtttacatttagcaggggcttcttctattttaggtgctatgaattttattactacagtattaaatatgagaacacctggattacatatgcatagaattccattatttgtttgagctgtatttattactgcaatattattattattatcattacctgtattagctggagctattacaatgttattaacagatagaaattttaatactactttttttgatcctgcaggtggtggtgatccaattttatatcaacatttattt
>CI_Ac_1_292
ATTATCTTCAATAGAAGCTCACTCAGGTGGTTCTGTAGATTTAGCTATATTTAGTTTACATTTAGCAGGTGCTTCTTCTATTTTAGGTGCTATGAACTTTATAACTACCGTTATAAATATGAGATCTCCTGGTTTAAAAATGCATAGAATTCCTCTATTTGTATGAGCAGTATTTATAACTGCTATTTTATTATTATTATCTTTACCTGTTTTAGCTGGTGCAATAACTATGTTATTAACTGATAGAAATTTCAATACTACTTTTTTTGATCCAGCAGGTGGAGGTGATCCTATTTTATATCAACATTTATTT
>CI_Ac_10_242
ATTATCTTCAATAGAAGCTCACTCAGGTGGTTCTGTAGATTTAGCTATATTTAGTTTACATTTAGCAGGTGCTTCTTCTATTTTAGGTGCTATGAACTTTATAACTACCGTTATAAATATGAGATCTCCTGGTTTAAAAATGCATAGAATTCCTCTATTTGTATGAGCAGTATTTATAACTGCTATTTTATTATTATTATCTTTACCTGTTTTAGCTGGTGCAATAACTATGTTATTAACTGATAGAAATTTCAATACTACTTTTTTTGATCCAGCAGGTGGAGGTGATCCTATTTTATATCAACATTTATTT
>CI_Ac_3_285
ATTATCTTCAATAGAAGCTCACTCAGGTGGTTCTGTAGATTTAGCTATATTTAGTTTACATTTAGCAGGTGCTTCTTCTATTTTAGGTGCTATGAACTTTATAACTACCGTTATAAATATGAGATCTCCTGGTTTAAAAATGCATAGAATTCCTCTATTTGTATGAGCAGTATTTATAACTGCTATTTTATTATTATTATCTTTACCTGTTTTAGCTGGTGCAATAACTATGTTATTAACTGATAGAAATTTCAATACTACTTTTTTTGATCCAGCAGGTGGAGGTGATCCTATTTTATATCAACATTTATTT
>CI_Ac_6_293
ATTATCTTCAATAGAAGCTCACTCAGGTGGTTCTGTAGATTTAGCTATATTTAGTTTACATTTAGCAGGTGCTTCTTCTATTTTAGGTGCTATGAACTTTATAACTACCGTTATAAATATGAGATCTCCTGGTTTAAAAATGCATAGAATTCCTCTATTTGTATGAGCAGTATTTATAACTGCTATTTTATTATTATTATCTTTACCTGTTTTAGCTGGTGCAATAACTATGTTATTAACTGATAGAAATTTCAATACTACTTTTTTTGATCCAGCAGGTGGAGGTGATCCTATTTTATATCAACATTTATTT
>CI_Ac_6_294
ATTATCTTCAATAGAAGCTCACTCAGGTGGTTCTGTAGATTTAGCTATATTTAGTTTACATTTAGCAGGTGCTTCTTCTATTTTAGGTGCTATGAACTTTATAACTACCGTTATAAATATGAGATCTCCTGGTTTAAAAATGCATAGAATTCCTCTATTTGTATGAGCAGTATTTATAACTGCTATTTTATTATTATTATCTTTACCTGTTTTAGCTGGTGCAATAACTATGTTATTAACTGATAGAAATTTCAATACTACTTTTTTTGATCCAGCAGGTGGAGGTGATCCTATTTTATATCAACATTTATTT
>CI_Al_1_687
ATTATCTTCAATAGAAGCTCACTCAGGTGGTTCTGTAGATTTAGCTATATTTAGTTTACATTTAGCAGGTGCTTCTTCTATTTTAGGTGCTATGAACTTTATAACTACCGTTATAAATATGAGATCTCCTGGTTTAAAAATGCATAGAATTCCTCTATTTGTATGAGCAGTATTTATAACTGCTATTTTATTATTATTATCTTTACCTGTTTTAGCTGGTGCAATAACTATGTTATTAACTGATAGAAATTTCAATACTACTTTTTTTGATCCAGCAGGTGGAGGTGATCCTATTTTATATCAACATTTATTT
>CI_Al_10_488
ATTATCTTCAATAGAAGCTCACTCAGGTGGTTCTGTAGATTTAGCTATATTTAGTTTACATTTAGCAGGTGCTTCTTCTATTTTAGGTGCTATGAACTTTATAACTACCGTTATAAATATGAGATCTCCTGGTTTAAAAATGCATAGAATTCCTCTATTTGTATGAGCAGTATTTATAACTGCTATTTTATTATTATTATCTTTACCTGTTTTAGCTGGTGCAATAACTATGTTATTAACTGATAGAAATTTCAATACTACTTTTTTTGATCCAGCAGGTGGAGGTGATCCTATTTTATATCAACATTTATTT
>CI_Al_15_366
ATTATCTTCAATAGAAGCTCACTCAGGTGGTTCTGTAGATTTAGCTATATTTAGTTTACATTTAGCAGGTGCTTCTTCTATTTTAGGTGCTATGAACTTTATAACTACCGTTATAAATATGAGATCTCCTGGTTTAAAAATGCATAGAATTCCTCTATTTGTATGAGCAGTATTTATAACTGCTATTTTATTATTATTATCTTTACCTGTTTTAGCTGGTGCAATAACTATGTTATTAACTGATAGAAATTTCAATACTACTTTTTTTGATCCAGCAGGTGGAGGTGATCCTATTTTATATCAACATTTATTT
>CI_Al_15_367
ATTATCTTCAATAGAAGCTCACTCAGGTGGTTCTGTAGATTTAGCTATATTTAGTTTACATTTAGCAGGTGCTTCTTCTATTTTAGGTGCTATGAACTTTATAACTACCGTTATAAATATGAGATCTCCTGGTTTAAAAATGCATAGAATTCCTCTATTTGTATGAGCAGTATTTATAACTGCTATTTTATTATTATTATCTTTACCTGTTTTAGCTGGTGCAATAACTATGTTATTAACTGATAGAAATTTCAATACTACTTTTTTTGATCCAGCAGGTGGAGGTGATCCTATTTTATATCAACATTTATTT
>CI_Al_6_603
ATTATCTTCAATAGAAGCTCACTCAGGTGGTTCTGTAGATTTAGCTATATTTAGTTTACATTTAGCAGGTGCTTCTTCTATTTTAGGTGCTATGAACTTTATAACTACCGTTATAAATATGAGATCTCCTGGTTTAAAAATGCATAGAATTCCTCTATTTGTATGAGCAGTATTTATAACTGCTATTTTATTATTATTATCTTTACCTGTTTTAGCTGGTGCAATAACTATGTTATTAACTGATAGAAATTTCAATACTACTTTTTTTGATCCAGCAGGTGGAGGTGATCCTATTTTATATCAACATTTATTT
>CI_Al_6_604
ATTATCTTCAATAGAAGCTCACTCAGGTGGTTCTGTAGATTTAGCTATATTTAGTTTACATTTAGCAGGTGCTTCTTCTATTTTAGGTGCTATGAACTTTATAACTACCGTTATAAATATGAGATCTCCTGGTTTAAAAATGCATAGAATTCCTCTATTTGTATGAGCAGTATTTATAACTGCTATTTTATTATTATTATCTTTACCTGTTTTAGCTGGTGCAATAACTATGTTATTAACTGATAGAAATTTCAATACTACTTTTTTTGATCCAGCAGGTGGAGGTGATCCTATTTTATATCAACATTTATTT
>CI_Ba_50_198
ATTATCTTCAATTGAAAGTCATTCTGGTGGTTCAGTTGATTTAGCTATTTTTAGTTTACATTTAGCTGGTGCATCTTCTTTATTAGGAGCTATGAATTTTATTACAACAGTAATAAATATGAGAACTCCCGGTTTAAAAATGCATAGAATTCCTTTATTTGTTTGAGCTATATTTATAACAGCATTTTTATTATTATTATCATTACCTGTTTTAGCTGGTGCTATAACAATGCTTTTAACAGATAGAAATTTTAATACTACATTCTTTGATCCAGCAGGTGGAGGTGATCCTATTTTATATCAACATTTATTT
>CI_Eg_0_885
ATTATCTTCAATAGAAGCTCACTCAGGTGGTTCTGTAGATTTAGCTATATTTAGTTTACATTTAGCAGGTGCTTCTTCTATTTTAGGTGCTATGAACTTTATAACTACCGTTATAAATATGAGATCTCCTGGTTTAAAAATGCATAGAATTCCTCTATTTGTATGAGCAGTATTTATAACTGCTATTTTATTATTATTATCTTTACCTGTTTTAGCTGGTGCAATAACTATGTTATTAACTGATAGAAATTTCAATACTACTTTTTTTGATCCAGCAGGTGGAGGTGATCCTATTTTATATCAACATTTATTT
>CI_Eg_0_886
ATTATCTTCAATAGAAGCTCACTCAGGTGGTTCTGTAGATTTAGCTATATTTAGTTTACATTTAGCAGGTGCTTCTTCTATTTTAGGTGCTATGAACTTTATAACTACCGTTATAAATATGAGATCTCCTGGTTTAAAAATGCATAGAATTCCTCTATTTGTATGAGCAGTATTTATAACTGCTATTTTATTATTATTATCTTTACCTGTTTTAGCTGGTGCAATAACTATGTTATTAACTGATAGAAATTTCAATACTACTTTTTTTGATCCAGCAGGTGGAGGTGATCCTATTTTATATCAACATTTATTT
>COI_19_242_W25_Water_Bautino_1_1260
tttagcttctattgaatatcattctggtggttcagtggatttagctatttttagtttacatttagcaggtgcttcttctattttaggtgctatgaattttattactacagtattaaatatgagatctcctggtttaaaaatgcataaaattcctctatttgtttgagctgtgtttataacagcaatattattattattgtcattacctgtattagcaggagcaattactatgttattaacagatagaaattttaatacaacattttttgatccagcaggaggtggtgatcctatattatatcaacatttattt
>COI_19_245_W28_Water_Bautino_1_1396
attagcttcaattgaaagtcattctggaggttcagtagatttagctatctttagtttacatttagcgggtgcttcttcaatattaggtgcaatgaattttataacaactgtaataaatatgagagcgcctggtttaaaaatgcatagaattcctttatttgtttgagctgtttttattactgctatattgttattattatcattgcctgtattagctggagctattacaatgttattaacagatagaaattttaatactactttttttgatccagcaggtggtggtgatcctattttatatcaacatttattt
>COI_19_245_W28_Water_Bautino_1_2139
attatcttctatagaagcacattctggcggttctgttgatttagcaatttttagtttacatttagcaggtgcatcttctattttaggagcaatgaatttcattacaacaatcttaaatatgagaagccctggtttaaaaatgcatagaattcctttatttgtttgagcagtttttattactgcaatattattattattgtctttacctgtattagcaggtgcaataacaatgttattaacagatagaaactttaatacaaccttttttgatccagcaggtggaggtgatcctattttatatcaacatttattt
>COI_20_244_W46_Water_Ersai_1_1524
attatcttctatagaagcacattctggcggttctgttgatttagcaatttttagtttacatttagcaggtgcatcttctattttaggagcaatgaatttcattacaacaatcttaaatatgagaagccctggtttaaaaatgcatagaattcctttatttgtttgagcagtttttattactgcaatattattattattgtctttacctgtattagcaggtgcaataacaatgttattaacagatagaaactttaatacaaccttttttgatccagcaggtggaggtgatcctattttatatcaacatttattt
>COI_21_251_S56_Sediment_Offshore_1_550
attagcttcaattgaaagtcattctggaggttcagtagatttagctatatttagtttacatttagcgggtgcttcttcaatattaggtgcaatgaattttataacaaccgtaataaatatgagagcacctggtttaaaaatgcatagaattcctttatttgtttgagctgtttttattactgctatattgttattattatcattgcctgtattagctggagctattacaatgttattaacagatagaaattttaatactactttttttgacccagcaggtggtggtgatcctattttatatcaacatttattt
>COI_21_552_S57_Sediment_Offshore_1_184
attagcttcaattgaaagtcattctggaggttcagtagatttagctatctttagtttacatttagcgggtgcttcttcaatattaggtgcaatgaattttataacaactgtaataaatatgagagcgcctggtttaaaaatgcatagaattcctttatttgtttgagctgtttttattactgctatattgttattattatcattgcctgtattagctggagctattacaatgttattaacagatagaaattttaatactactttttttgatccagcaggtggtggtgatcctattttatatcaacatttattt
>COI_21_552_S57_Sediment_Offshore_1_713
attatcttctatagaagcacattctggtggttctgtagatttagctatatttagtttacatttagccggagcatcttcaattttaggtgctatgaattttattaccacagtattaaatatgcgaacaccaggattacacatgcatagaatacctttatttgtgtgagcagtattcataactgcaatattattattattatcgttaccagtattagctggagcaattacaatgttattaactgatagaaattttaatacaacattttttgatccagcaggaggtggtgatcctatattatatcaacatttattt
>COI_21_553_S58_Sediment_Offshore_1_134
attagcttcaattgaaagtcattctggaggttcagtagatttagctatatttagtttacatttagcgggtgcttcttcaatattaggtgcaatgaattttataacaactgtaataaatatgagagcgcctggtttaaaaatgcatagaattcctttatttgtttgagctgtttttattactgctatattgttattattatcattgcctgtattagctggagctattacaatgttattaacagatagaaattttaatactactttttttgatccagcaggtggtggtgatcctattttatatcaacatttattt
>COI_21_553_S58_Sediment_Offshore_1_176
attatcttctatagaagcacattctggtggttctgtagatttagctatatttagtttacatttagccggagcatcttcaattttaggtgctatgaattttattaccacagtattaaatatgcgaacaccaggattacacatgcatagaatacctttatttgtgtgagcagtattcataactgcaatattattattattatcgttaccagtattagctggagcaattacaatgttattaactgatagaaattttaatacaacattttttgatccagcaggaggtggtgatcctatattatatcaacatttattt
>COI_21_553_S58_Sediment_Offshore_1_283
tttatcatctatcgaagcacattctggtggttcagtagatttagcaatttttagtttacatttagcaggtgcttcttctattctaggagctatgaattttataacaacagtattaaacatgagatctccctctttaaaaatgcatagaattccattatttgtttgagctatttttataacagctattttattacttttatcattaccggtattagctggtgcaattacaatgttacttacagatcgaaattttaatacaactttttttgatcctgcaggtggtggtgatcctattttatatcaacatttattt
>COI_21_553_S58_Sediment_Offshore_1_563
attatcttctatagaagcacattctggtggttctgtagatttagctatatttagtttacatttagccggagcatcttcaattttaagtgctatgaattttattaccacagtattaaatatgcgaacaccaggattacacatgcatagaatacctttatttgtgtgagcagtattcataactgcaatattattattattatcgttaccagtattagctggagcaattacaatgttattaactgatagaaattttaatacaacattttttgatccagcaggaggtggtgatcctatattatatcaacatttattt
>COI_21_553_S58_Sediment_Offshore_1_672
attagcttcaattgaaagtcattctggaggttcagtagatttagctatctttagtttacatttagcgggtgcttcttcaatattaggtgcaatgaattttataacaactgtaataaatatgagagcgcctggtttaaaaatgcatagaattcctttatttgtttgagctgtttttattactgctatattgttattattatcattgcctgtattagctggagctattacaatgttattaacagatagaaattttaatactactttttttgatccagcaggtggtggtgatcctattttatatcaacatttattt
>COI_21_553_S58_Sediment_Offshore_1_1238
attagcttcaattgaaagtcattctggaggttcagtagatttagctatctttagtttacatttagcgggtgcttcttcaatattaggtgcaatgaattttataacaactgtaataaatatgagagcgcctggtttaaaaatgcatagaattcctttatttgtttgagctgtttttattactgctatattgttattattatcattgcctgtattagctagagctattacaatgttattaacagatagaaattttaatactactttttttgatccagcaggtggtggtgatcctattttatatcaacatttattt
>COI_21_553_S58_Sediment_Offshore_1_1456
attagcttctatagaatatcattcaggtggttcagtggatttagctatttttagtttacatttagcaggtgcatcatctatcttaggagcaatgaatttcattaccacagtaataaatatgagagctcctggcttaaaaatgcataaaattcctttatttgtttgagcaatctttataacagcaattttattattattatctttgcctgttttagcgggagcaattacaatgttattaacagatagaaattttaatactacattttttgatccagcaggtggtggagatccaatattatatcaacatttattt
>COI_21_555_S60_Sediment_Offshore_1_120
tttatcatctatcgaagcacattctggtggttcagtagatttagcaatttttagtttacatttagcaggtgcttcttctattctaggagctatgaattttataacaacagtattaaacatgagatctccctctttaaaaatgcatagaattccattatttgtttgagctatttttataacagctattttattacttttatcattaccggtattagctggtgcaattacaatgttacttacagatcgaaattttaatacaactttttttgatcctgcaggtggtggtgatcctattttatatcaacatttattt
>COI_21_555_S60_Sediment_Offshore_1_341
attagcttcaattgaaagtcattctggaggttcagtagatttagctatatttagtttacatttagcgggtgcttcttcaatattaggtgcaatgaattttataacaaccgtaataaatatgagagcacctggtttaaaaatgcatagaattcctttatttgtttgagctgtttttattactgctatattgttattattatcattgcctgtattagctggagctattacaatgttattaacagatagaaattttaatactactttttttgacccagcaggtggtggtgatcctattttatatcaacatttattt
>COI_21_556_S61_Sediment_Offshore_1_49
attagcttcaattgaaagtcattctggaggttcagtagatttagctatatttagtttacatttagcaggtgcttcttcaatattaggtgcaatgaattttataacaactgtaataaatatgagagcacctggtttaaaaatgcatagaattcctttatttgtttgagctgtttttattactgctatattgttattattatcattgcctgtattagctggagctattacaatgttattaacagatagaaattttaatactactttttttgatccagcaggtggtggtgatcctattttatatcaacatttattt
>COI_21_556_S61_Sediment_Offshore_1_384
attagcttcaattgaaagtcattctggaggttcagtagatttagctatatttagtttacatttagcgggtgcttcttcaatattaggtgcaatgaattttataacaactgtaataaatatgagagcgcctggtttaaaaatgcatagaattcctttatttgtttgagctgtttttattactgctatattgttattattatcattgcctgtattagctggagctattacaatgttattaacagatagaaattttaatactactttttttgatccagcaggtggtggtgatcctattttatatcaacatttattt
>COI_21_556_S61_Sediment_Offshore_1_1223
attagcttcaattgaaagtcattctggaggttcagtagatttagctatctttagtttacatttagcgggtgcttcttcaatattaggtgcaatgaattttataacaactgtaataaatatgagagcgcctggtttaaaaatgcatagaattcctttatttgtttgagctgtttttattactgctatattgttattattatcattgcctgtattagctggagctattacaatgttattaacagatagaaattttaatactactttttttgatccagcaggtggtggtgatcctattttatatcaacatttattt
>COI_21_557_S62_Sediment_Offshore_1_416
attagcttctatagaatatcattcaggtggttcagtggatttagctatttttagtttacatttagcaggtgcatcatctatcttaggagcaatgaatttcattaccacagtaataaatatgagagctcctggcttaaaaatgcataaaattcctttatttgtttgagcaatctttataacagcaattttattattattatctttgcctgttttagcgggagcaattacaatgttattaacagatagaaattttaatactacattttttgatccagcaggtggtggagatccaatattatatcaacatttattt
>COI_21_557_S62_Sediment_Offshore_1_1075
attagcttcaattgaaagtcattctggaggttcagtagatttagctatatttagtttacatttagcaggtgcttcttcaatattaggtgcaatgaattttataacaactgtaataaatatgagagcacctggtttaaaaatgcatagaattcctttatttgtttgagctgtttttattactgctatattgttattattatcattgcctgtattagctggagctattacaatgttattaacagatagaaattttaatactactttttttgatccagcaggtggtggtgatcctattttatatcaacatttattt
>COI_21_557_S62_Sediment_Offshore_1_1302
attagcttcaattgaaagtcattctggaggttcagtagatttagctatatttagtttacatttagcgggtgcttcttcaatattaggtgcaatgaattttataacaactgtaataaatatgagagcgcctggtttaaaaatgcatagaattcctttatttgtttgagctgtttttattactgctatattgttattattatcattgcctgtattagctggagctattacaatgttattaacagatagaaattttaatactactttttttgatccagcaggtggtggtgatcctattttatatcaacatttattt
>COI_21_557_S62_Sediment_Offshore_1_1336
attatcttctatagaagcacattctggtggttctgtagatttagctatatttagtttacatttagccggagcatcttcaattttaggtgctatgaattttattaccacagtattaaatatgcgaacaccaggattacacatgcatagaatacctttatttgtgtgagcagtattcataactgcaatattattattattatcgttaccagtattagctggagcaattacaatgttattaactgatagaaattttaatacaacattttttgatccagcaggaggtggtgatcctatattatatcaacatttattt
>COI_21_558_S63_Sediment_Offshore_1_221
attagcttcaattgaaagtcattctggaggttcagtagatttagctatatttagtttacatttagccggtgcttcttcaatattaggtgcaatgaattttataacaaccgtaataaatatgagagcacctggtttaaaaatacatagaattcctttatttgtttgagctgtttttattactgctatattgttattattatcattgcctgtattagctggagctattacaatgttattaacagatagaaattttaatactactttttttgatccagcaggtggtggtgatcctattttatatcaacatttattt
>COI_21_558_S63_Sediment_Offshore_1_526
attagcttcaattgaaagtcattctggaggttcagtagatttagctatatttagtttacatttagcgggtgcttcttcaatattaggtgcaatgaattttataacaactgtaataaatatgagagcgcctggtttaaaaatgcatagaattcctttatttgtttgagctgtttttattactgctatattgttattattatcattgcctgtattagctggagctattacaatgttattaacagatagaaattttaatactactttttttgatccagcaggtggtggtgatcctattttatatcaacatttattt
>COI_21_558_S63_Sediment_Offshore_1_582
attagcttcaattgaaagtcattctggaggttcagtagatttagctatatttagtttacatttagccggtgcttcttcaatattaggtgcaatgaattttataacaaccgtaataaatatgagagcacctggtttaaaaatgcatagaattcctttatttgtttgagctgtttttattactgctatattgttattattatcattgcctgtattagctggagctattacaatgttattaacagatagaaattttaatactactttttttgatccagcaggtggtggtgatcctattttatatcaacatttattt
>COI_21_558_S63_Sediment_Offshore_1_1071
attagcttcaattgaaagtcattctggaggttcagtagatttagctatatttagtttacatttagcgggtgcttcttcaatattaggtgcaatgaattttataacaaccgtaataaatatgagagcacctggtttaaaaatgcatagaattcctttatttgtttgagctgtttttattactgctatattgttattattatcattgcctgtattagctggagctattacaatgttattaacagatagaaattttaatactactttttttgacccagcaggtggtggtgatcctattttatatcaacatttattt
>COI_21_559_S64_Sediment_Offshore_1_201
attagcttcaattgaaagtcattctggaggttcagtagatttagctatctttagtttacatttagcgggtgcttcttcaatattaggtgcaatgaattttataacaactgtaataaatatgagagcgcctggtttaaaaatgcatagaattcctttatttgtttgagctgtttttattactgctatattgttattattatcattgcctgtattagctggagctattacaatgttattaacagatagaaattttaatactactttttttgatccagcaggtggtggtgatcctattttatatcaacatttattt
>COI_21_560_S65_Sediment_Offshore_1_34
attagcttcaattgaaagtcattctggaggttcagtagatttagctatatttagtttacatttagcaggtgcttcttcaatattaggtgcaatgaattttataacaactgtaataaatatgagagcacctggtttaaaaatgcatagaattcctttatttgtttgagctgtttttattactgctatattgttattattatcattgcctgtattagctggagctattacaatgttattaacagatagaaattttaatactactttttttgatccagcaggtggtggtgatcctattttatatcaacatttattt
>COI_21_560_S65_Sediment_Offshore_1_250
attgtcatcaattgaagctcattcaggtggttctgttgatttagcaatttttagtttacatttagcaggtgcttcttctcttttaggtgctattaattttataacaactgttataaacatgagagctcctggtttaaaaatgcatagaataccattatttgtttgagcattatttattactgcaattttattattattatcactaccagtattagcaggtgcaataacaatgttattaactgatagaaattttaatacaactttctttgatcctgctggtggaggtgatcctattttataccaacatttattt
>COI_21_560_S65_Sediment_Offshore_1_549
attagcttcaattgaaagtcattctggaggttcagtagatttagctatctttagtttacatttagcgggtgcttcttcaatattaggtgcaatgaattttataacaactgtaataaatatgagagcgcctggtttaaaaatgcatagaattcctttatttgtttgagctgtttttattactgctatattgttattattatcattgcctgtattagctggagctattacaatgttattaacagatagaaattttaatactactttttttgatccagcaggtggtggtgatcctattttatatcaacatttattt
>COI_21_560_S65_Sediment_Offshore_1_973
attatcttctatagaatcacattctggcggttctgttgatttagcaatttttagtttacatttagcaggtgcatcttctattttaggagcaatgaatttcattacaacaatcttaaatatgagaagccctggtttaaaaatgcatagaattcctttatttgtttgagcagtttttattactgcaatattattattattgtctttacctgtattagcaggtgcaataacaatgttattaacagatagaaactttaatacaaccttttttgatccagcaggtggaggtgatcctattttatatcaacatttattt
>COI_21_560_S65_Sediment_Offshore_1_1077
attagcttcaattgaaagtcattctggaggttcagtagatttagctatatttagtttacatttagccggtgcttcttcaatattaggtgcaatgaattttataacaaccgtaataaatatgagagcacctggtttaaaaatgcatagaattcctttatttgtttgagctgtttttattactgctatattgttattattatcattgcctgtattagctggagctattacaatgttattaacagatagaaattttaatactactttttttgacccagcaggtggtggtgatcctattttatatcaacatttattt
>COI_21_560_S65_Sediment_Offshore_1_1149
attatcttctatagaagcacattctggtggttctgtagatttagctatatttagtttacatttagccggagcatcttcaattttaggtgctatgaattttattaccacagtattaaatatgcgaacaccaggattacacatgcatagaatacctttatttgtgtgagcagtattcataactgcaatattattattattatcgttaccagtattagctggagcaattacaatgttattaactgatagaaattttaatacaacattttttgatccagcaggaggtggtgatcctatattatatcaacatttattt
>COI_21_560_S65_Sediment_Offshore_1_1202
attagcttcaattgaaagtcattctggaggttcagtagatttagctatatttagtttacatttagcgggtgcttcttcaatattaggtgcaatgaattttataacaactgtaataaatatgagagcgcctggtttaaaaatgcatagaattcctttatttgtttgagctgtttttattactgctatattgttattattatcattgcctgtattagctggagctattacaatgttattaacagatagaaattttaatactactttttttgatccagcaggtggtggtgatcctattttatatcaacatttattt
>COI_22_250_W81_Water_Offshore_1_280
tttatcatctatcgaagcacattctggtggttcagtagatttggcaatttttagtttacatttagcaggtgcttcttctattctaggagctatgaattttataacaacagtattaaacatgagatctccttctttaaaaatgcatagaattccattatttgtttgagctatttttataacagctattttattacttttatcattaccggtattagctggtgcaattacaatgttacttacagatcgaaattttaatacaactttttttgatcctgcaggtggtggtgatcctattttatatcaacatttattt
>COI_22_557_S29_Sediment_Bautino_1_633
attatcttctatagaagcacattctggcggttctgttgatttagcaatttttagtttacatttagcaggtgcatcttctattttaggagcaatgaatttcattacaacaatcttaaatatgagaagccctggtttaaaaatgcatagaattcctttatttgtttgagcagtttttattactgcaatattattattattgtctttacctgtattagcaggtgcaataacaatgttattaacagatagaaactttaatacaaccttttttgatccagcaggtggaggtgatcctattttatatcaacatttattt
>COI_22_557_S29_Sediment_Bautino_1_700
attagcttcaattgaaagtcattctggaggttcagtagatttagctatctttagtttacatttagcgggtgcttcttcaatattaggtgcaatgaattttataacaactgtaataaatatgagagcgcctggtttaaaaatgcatagaattcctttatttgtttgagctgtttttattactgctatattgttattattatcattgcctgtattagctggagctattacaatgttattaacagatagaaattttaatactactttttttgatccagcaggtggtggtgatcctattttatatcaacatttattt
>COI_23_242_S33_Sediment_Bautino_1_734
attatcttctatagaagcacattctggcggttctgttgatttagcaatttttagtttacatttagcaggtgcatcttctattttaggagcaatgaatttcattacaacaatcttaaatatgagaagccctggtttaaaaatgcatagaattcctttatttgtttgagcagtttttattactgcaatattattattattgtctttacctgtattagcaggtgcaataacaatgttattaacagatagaaactttaatacaaccttttttgatccagcaggtggaggtgatcctattttatatcaacatttattt
>COI_23_242_S33_Sediment_Bautino_1_833
attatcttctatagaagcacattctggtggttctgtagatttagctatatttagtttacatttagccggagcatcttcaattttaggtgctatgaattttattaccacagtattaaatatgcgaacaccaggattacacatgcatagaatacctttatttgtgtgagcagtattcataactgcaatattattattattatcgttaccagtattagctggagcaattacaatgttattaactgatagaaattttaatacaacattttttgatccagcaggaggtggtgatcctatattatatcaacatttattt
>COI_23_242_S33_Sediment_Bautino_1_1358
attagcttcaattgaaagtcattctggaggttcagtagatttagctatctttagtttacatttagcgggtgcttcttcaatattaggtgcaatgaattttataacaactgtaataaatatgagagcgcctggtttaaaaatgcatagaattcctttatttgtttgagctgtttttattactgctatattgttattattatcattgcctgtattagctggagctattacaatgttattaacagatagaaattttaatactactttttttgatccagcaggtggtggtgatcctattttatatcaacatttattt
>COI_23_245_S36_Sediment_Bautino_1_369
attagcttcaattgaaagtcattctggaggttcagtagatttagctatctttagtttacatttagcgggtgcttcttcaatattaggtgcaatgaattttataacaactgtaataaatatgagagcgcctggtttaaaaatgcatagaattcctttatttgtttgagctgtttttattactgctatattgttattattatcattgcctgtattagctggagctattacaatgttattaacagatagaaattttaatactactttttttgatccagcaggtggtggtgatcctattttatatcaacatttattt
>COI_23_245_S36_Sediment_Bautino_1_445
attatcttcgatagaagcacattctggtggttctgtagatttagctatatttagtttacatttagctggagcatcttcaattttaggtgctatgaattttattaccacagtattaaatatgcgaacaccgggattacacatgcatagaatacctttatttgtgtgagcagtattcataactgcaatattattattattatctttaccggtattagctggagcaattacaatgttattaactgatcgaaattttaatacaacattttttgatccagcaggaggtggtgatcctatattatatcaacatttattt
>COI_23_558_S51_Sediment_Offshore_1_950
attatcttctatagaagcacattctggtggttctgtagatttagctatatttagtttacatttagccggagcatcttcaattttaggtgctatgaattttattaccacagtattaaatatgcgaacaccaggattacacatgcatagaatacctttatttgtgtgagcagtattcataactgcaatattattattattatcgttaccagtattagctggagcaattacaatgttattaactgatagaaattttaatacaacattttttgatccagcaggaggtggtgatcctatattatatcaacatttattt
>COI_24_242_S66_Sediment_Offshore_1_242
attatcttcgatagaagcacattctggtggttctgtagatttagctatatttagtttacatttagctggagcatcttcaattttaggtgctatgaattttattaccacagtattaaatatgcgaacaccgggattacacatgcatagaatacctttatttgtgtgagcagtattcataactgcaatattattattattatctttaccggtattagctggagcaattacaatgttattaactgatcgaaattttaatacaacattttttgatccagcaggaggtggtgatcctatattatatcaacatttattt
>COI_24_242_S66_Sediment_Offshore_1_553
attgtcatcaattgaagctcattcaggtggttctgttgatttagcaatttttagtttacatttagcaggtgcttcttctcttttaggtgctattaattttataacaactgttataaacatgagagctcctggtttaaaaatgcatagaataccattatttgtttgagcattatttattactgcaattttattattattatcactaccagtattagcaggtgcaataacaatgttattaactgatagaaattttaatacaactttctttgatcctgctggtggaggtgatcctattttataccaacatttattt
>COI_24_242_S66_Sediment_Offshore_1_676
tttatcatctatcgaagcacattctggtggttcagtagatttggcaatttttagtttacatttagcaggtgcttcttctattctaggagctatgaattttataacaacagtattaaacatgagatctccttctttaaaaatgcatagaattccattatttgtttgagctatttttataacagctattttattacttttatcattaccggtattagctggtgcaattacaatgttacttacagatcgaaattttaatacaactttttttgatcctgcaggtggtggtgatcctattttatatcaacatttattt
>COI_24_242_S66_Sediment_Offshore_1_859
attagcttcaattgaaagtcattctggaggttcagtagatttagctatctttagtttacatttagcgggtgcttcttcaatattaggtgcaatgaattttataacaactgtaataaatatgagagcgcctggtttaaaaatgcatagaattcctttatttgtttgagctgtttttattactgctatattgttattattatcattgcctgtattagctggagctattacaatgttattaacagatagaaattttaatactactttttttgatccagcaggtggtggtgatcctattttatatcaacatttattt
>COI_24_242_S66_Sediment_Offshore_1_887
attatcttctatagaagcacattctggtggttctgtagatttagctatatttagtttacatttagccggagcatcttcaattttaggtgctatgaattttattaccacagtattaaatatgcgaacaccaggattacacatgcatagaatacctttatttgtgtgagcagtattcataactgcaatattattattattatcgttaccagtattagctggagcaattacaatgttattaactgatagaaattttaatacaacattttttgatccagcaggaggtggtgatcctatattatatcaacatttattt
>COI_24_242_S66_Sediment_Offshore_1_1644
attagcttcaattgaaagtcattctggaggttcagtagatttagctatatttagtttacatttagccggtgcttcttcaatattaggtgcaatgaattttataacaaccgtaataaatatgagagcacctggtttaaaaatgcatagaattcctttatttgtttgagctgtttttattactgctatattgttattattatcattgcctgtattagctggagctattacaatgttattaacagatagaaattttaatactactttttttgatccagcaggtggtggtgatcctattttatatcaacatttattt
>COI_24_242_S66_Sediment_Offshore_1_1873
attagcttcaattgaaagtcattctggaggttcagtagatttagctatatttagtttacatttagcgggtgcttcttcaatattaggtgcaatgaattttataacaactgtaataaatatgagagcgcctggtttaaaaatgcatagaattcctttatttgtttgagctgtttttattactgctatattgttattattatcattgcctgtattagctggagctattacaatgttattaacagatagaaattttaatactactttttttgatccagcaggtggtggtgatcctattttatatcaacatttattt
>COI_24_243_S67_Sediment_Offshore_1_194
attatcttctatagaagcacattctggtggttctgtagatttagctatatttagtttacatttagccggagcatcttcaattttaggtgctatgaattttattaccacagtattaaatatgcgaacaccaggattacacatgcatagaatacctttatttgtgtgagcagtattcataactgcaatattattattattatcgttaccagtattagctggagcaattacaatgttattaactgatagaaattttaatacaacattttttgatccagcaggaggtggtgatcctatattatatcaacatttattt
>COI_24_243_S67_Sediment_Offshore_1_316
attatcttctatagaatcacattctggcggttctgttgatttagcaatttttagtttacatttagcaggtgcatcttctattttaggagcaatgaatttcattacaacaatcttaaatatgagaagccctggtttaaaaatgcatagaattcctttatttgtttgagcagtttttattactgcaatattattattattgtctttacctgtattagcaggtgcaataacaatgttattaacagatagaaactttaatacaaccttttttgatccagcaggtggaggtgatcctattttatatcaacatttattt
>COI_24_243_S67_Sediment_Offshore_1_501
attagcttcaattgaaagtcattctggaggttcagtagatttagctatatttagtttacatttagcaggtgcttcttcaatattaggtgcaatgaattttataacaactgtaataaatatgagagcacctggtttaaaaatgcatagaattcctttatttgtttgagctgtttttattactgctatattgttattattatcattgcctgtattagctggagctattacaatgttattaacagatagaaattttaatactactttttttgatccagcaggtggtggtgatcctattttatatcaacatttattt
>COI_24_243_S67_Sediment_Offshore_1_631
attgtcatcaattgaagctcattcaggtggttctgttgatttagcaatttttagtttacatttagcaggtgcttcttctcttttaggtgctattaattttataacaactgttataaacatgagagctcctggtttaaaaatgcatagaataccattatttgtttgagcattatttattactgcaattttattattattatcactaccagtattagcaggtgcaataacaatgttattaactgatagaaattttaatacaactttctttgatcctgctggtggaggtgatcctattttataccaacatttattt
>COI_24_243_S67_Sediment_Offshore_1_681
attagcttcaattgaaagtcattctggaggttcagtagatttagctatctttagtttacatttagcgggtgcttcttcaatattaggtgcaatgaattttataacaactgtaataaatatgagagcgcctggtttaaaaatgcatagaattcctttatttgtttgagctgtttttattactgctatattgttattattatcattgcctgtattagctggagctattacaatgttattaacagatagaaattttaatactactttttttgatccagcaggtggtggtgatcctattttatatcaacatttattt
>COI_24_243_S67_Sediment_Offshore_1_961
attagcttcaattgaaagtcattctggaggttcagtagatttagctatatttagtttacatttagcgggtgcttcttcaatattaggtgcaatgaattttataacaactgtaataaatatgagagcgcctggtttaaaaatgcatagaattcctttatttgtttgagctgtttttattactgctatattgttattattatcattgcctgtattagctggagctattacaatgttattaacagatagaaattttaatactactttttttgatccagcaggtggtggtgatcctattttatatcaacatttattt
>COI_24_243_S67_Sediment_Offshore_1_1389
attatcttctattgaagcacattctggtggttctgtagatttagctatatttagtttacatttagcgggggcatcttcaattttaggtgctatgaattttattaccacagtattaaatatgcgaacacctggattacacatgcatagaataccattatttgtatgagcagtatttataactgcaatattattattattatcattacctgtattagctggagcaattacaatgttattaactgatcgaaattttaatacaacattttttgatccagcaggtggtggtgatccaatattatatcaacatttattt
>COI_24_243_S67_Sediment_Offshore_1_1473
attatcttcgatagaagcacattctggtggttctgtagatttagctatatttagtttacatttagctggagcatcttcaattttaggtgctatgaattttattaccacagtattaaatatgcgaacaccgggattacacatgcatagaatacctttatttgtgtgagcagtattcataactgcaatattattattattatctttaccggtattagctggagcaattacaatgttattaactgatcgaaattttaatacaacattttttgatccagcaggaggtggtgatcctatattatatcaacatttattt
>COI_24_243_S67_Sediment_Offshore_1_1517
tttatcatctatcgaagcacattctggtggttcagtagatttggcaatttttagtttacatttagcaggtgcttcttctattctaggagctatgaattttataacaacagtattaaacatgagatctccttctttaaaaatgcatagaattccattatttgtttgagctatttttataacagctattttattacttttatcattaccggtattagctggtgcaattacaatgttacttacagatcgaaattttaatacaactttttttgatcctgcaggtggtggtgatcctattttatatcaacatttattt
>COI_24_243_S67_Sediment_Offshore_1_2026
tttatcatctatcgaagcacattctggtggttcagtggatttagcaatttttagtttacatttagcaggtgcttcttctattctaggagctatgaattttataacaacagtattaaacatgagatctccctctttaaaaatgcatagaattccattatttgtttgagctatttttataacagctattttattacttttatcattaccggtattagctggtgcaatcacaatgttacttacagatcgaaattttaatacaactttttttgatcctgcaggtggcggtgatcctattttatatcaacatttattt
>COI_24_243_S67_Sediment_Offshore_1_2036
attatcttctatagaagcacattctggtggttctgtagatttagctatatttagtttacatttagctggggcatcttcaattttaggtgctatgaattttattaccacagtattaaatatgcgaacacctggattacatatgcatagaataccattatttgtgtgagcagtattcataactgcaatattattattattatctttaccagtactagctggagcaattacaatgttattaactgatcgaaattttaatacaacattttttgatccagcaggaggtggtgatcctatattatatcaacatttattt
>COI_24_244_S68_Sediment_Offshore_1_3
attatcttctatagaatcacattctggcggttctgttgatttagcaatttttagtttacatttagcaggtgcatcttctattttaggagcaatgaatttcattacaacaatcttaaatatgagaagccctggtttaaaaatgcatagaattcctttatttgtttgagcagtttttattactgcaatattattattattgtctttacctgtattagcaggtgcaataacaatgttattaacagatagaaactttaatacaaccttttttgatccagcaggtggaggtgatcctattttatatcaacatttattt
>COI_24_244_S68_Sediment_Offshore_1_57
attagcttcaattgaaagtcattctggaggttcagtagatttagctatatttagtttacatttagcgggtgcttcttcaatattaggtgcaatgaattttataacaactgtaataaatatgagagcgcctggtttaaaaatgcatagaattcctttatttgtttgagctgtttttattactgctatattgttattattatcattgcctgtattagctggagctattacaatgttattaacagatagaaattttaatactactttttttgatccagcaggtggtggtgatcctattttatatcaacatttattt
>COI_24_244_S68_Sediment_Offshore_1_103
attatcttctattgaagcacattctggtggttctgtagatttagctatatttagtttacatttagctggggcatcttcaattttaggtgctatgaattttattaccacagtattaaacatgagaacaccaggattacacatgcatagaataccgttatttgtgtgagcagtattcataactgcaatattattattattatctttacctgtattagctggagcgattacaatgttattaactgatcgaaattttaatacaacattttttgatccagcaggtggtggtgatcctatattatatcaacatttattt
>COI_24_244_S68_Sediment_Offshore_1_111
attatcttcgatagaagcacattctggtggttctgtagatttagctatatttagtttacatttagctggagcatcttcaattttaggtgctatgaattttattaccacagtattaaatatgcgaacaccgggattacacatgcatagaatacctttatttgtgtgagcagtattcataactgcaatattattattattatctttaccggtattagctggagcaattacaatgttattaactgatcgaaattttaatacaacattttttgatccagcaggaggtggtgatcctatattatatcaacatttattt
>COI_24_244_S68_Sediment_Offshore_1_135
attatcttctatagaagcacattctggtggttctgtagatttagctatatttagtttacatttagccggagcatcttcaattttaggtgctatgaattttattaccacagtattaaatatgcgaacaccaggattacacatgcatagaatacctttatttgtgtgagcagtattcataactgcaatattattattattatcgttaccagtattagctggagcaattacaatgttattaactgatagaaattttaatacaacattttttgatccagcaggaggtggtgatcctatattatatcaacatttattt
>COI_24_244_S68_Sediment_Offshore_1_406
tttatcatctatcgaagcacattctggtggttcagtagatttggcaatttttagtttacatttagcaggtgcttcttctattctaggagctatgaattttataacaacagtattaaacatgagatctccttctttaaaaatgcatagaattccattatttgtttgagctatttttataacagctattttattacttttatcattaccggtattagctggtgcaattacaatgttacttacagatcgaaattttaatacaactttttttgatcctgcaggtggtggtgatcctattttatatcaacatttattt
>COI_24_244_S68_Sediment_Offshore_1_511
attagcttcaattgaaagtcattctggaggttcagtagatttagctatatttagtttacatttagcaggtgcttcttcaatattaggtgcaatgaattttataacaactgtaataaatatgagagcacctggtttaaaaatgcatagaattcctttatttgtttgagctgtttttattactgctatattgttattattatcattgcctgtattagctggagctattacaatgttattaacagatagaaattttaatactactttttttgatccagcaggtggtggtgatcctattttatatcaacatttattt
>COI_24_244_S68_Sediment_Offshore_1_523
attagcttcaattgaaagtcattctggaggttcagtagatttagctatctttagtttacatttagcgggtgcttcttcaatattaggtgcaatgaattttataacaactgtaataaatatgagagcgcctggtttaaaaatgcatagaattcctttatttgtttgagctgtttttattactgctatattgttattattatcattgcctgtattagctggagctattacaatgttattaacagatagaaattttaatactactttttttgatccagcaggtggtggtgatcctattttatatcaacatttattt
>COI_24_244_S68_Sediment_Offshore_1_697
tttatcatctatcgaagcacattctggtggttcagtggatttagcaatttttagtttacatttagcaggtgcttcttctattctaggagctatgaattttataacaacagtattaaacatgagatctccctctttaaaaatgcatagaattccattatttgtttgagctatttttataacagctattttattacttttatcattaccggtattagctggtgcaatcacaatgttacttacagatcgaaattttaatacaactttttttgatcctgcaggtggtggtgatcctattttatatcaacatttattt
>COI_24_244_S68_Sediment_Offshore_1_760
attagcttcaattgaaagtcattctggaggttcagtagatttagctatatttagtttacatttagccggtgcttcttcaatattaggtgcaatgaattttataacaaccgtaataaatatgagagcacctggtttaaaaatgcatagaattcctttatttgtttgagctgtttttattactgctatattgttattattatcattgcctgtattagctggagctattacaatgttattaacagatagaaattttaatactactttttttgatccagcaggtggtggtgatcctattttatatcaacatttattt
>COI_24_244_S68_Sediment_Offshore_1_865
attagcttctatagaatatcattcaggtggttcagtggatttagctatttttagtttacatttagcaggtgcatcatctatcttaggagcaatgaatttcattaccacagtaataaatatgagagctcctggcttaaaaatgcataaaattcctttatttgtttgagcaatctttataacagcaattttattattattatctttgcctgttttagcgggagcaattacaatgttattaacagatagaaattttaatactacattttttgatccagcaggtggtggagatccaatattatatcaacatttattt
>COI_24_245_S69_Sediment_Offshore_1_14
attatcttctatagaagcacattctggtggttctgtagatttagctatatttagtttacatttagccggagcatcttcaattttaggtgctatgaattttattaccacagtattaaatatgcgaacaccaggattacacatgcatagaatacctttatttgtgtgagcagtattcataactgcaatattattattattatcgttaccagtattagctggagcaattacaatgttattaactgatagaaattttaatacaacattttttgatccagcaggaggtggtgatcctatattatatcaacatttattt
>COI_24_245_S69_Sediment_Offshore_1_522
tttatcatctatcgaagcacattctggtggttcagtagatttagcaatttttagtttacatttagcaggtgcttcttctattctaggagctatgaattttataacaacagtattaaacatgagatctccctctttaaaaatgcatagaattccattatttgtttgagctatttttataacagctattttattacttttatctttaccagtattagctggtgcaattacaatgttacttacagatcgaaattttaatacaactttttttgatcctgcaggtggtggtgatcctattttatatcaacatttattt
>COI_24_245_S69_Sediment_Offshore_1_912
attagcttcaattgaaagtcattctggaggttcagtagatttagctatctttagtttacatttagcgggtgcttcttcaatattaggtgcaatgaattttataacaactgtaataaatatgagagcgcctggtttaaaaatgcatagaattcctttatttgtttgagctgtttttattactgctatattgttattattatcattgcctgtattagctggagctattacaatgttattaacagatagaaattttaatactactttttttgatccagcaggtggtggtgatcctattttatatcaacatttattt
>COI_24_245_S69_Sediment_Offshore_1_1376
attagcttcaattgaaagtcattctggaggttcagtagatttagctatatttagtttacatttagcaggtgcttcttcaatattaggtgcaatgaattttataacaactgtaataaatatgagagcacctggtttaaaaatgcatagaattcctttatttgtttgagctgtttttattactgctatattgttattattatcattgcctgtattagctggagctattacaatgttattaacagatagaaattttaatactactttttttgatccagcaggtggtggtgatcctattttatatcaacatttattt
>COI_24_245_S69_Sediment_Offshore_1_1398
tttatcatctatcgaagcacattctggtggttcagtagatttggcaatttttagtttacatttagcaggtgcttcttctattctaggagctatgaattttataacaacagtattaaacatgagatctccttctttaaaaatgcatagaattccattatttgtttgagctatttttataacagctattttattacttttatcattaccggtattagctggtgcaattacaatgttacttacagatcgaaattttaatacaactttttttgatcctgcaggtggtggtgatcctattttatatcaacatttattt
>COI_24_245_S69_Sediment_Offshore_1_2167
attagcttcaattgaaagtcattctggaggttcagtagatttagctatatttagtttacatttagcgggtgcttcttcaatattaggtgcaatgaattttataacaactgtaataaatatgagagcgcctggtttaaaaatgcatagaattcctttatttgtttgagctgtttttattactgctatattgttattattatcattgcctgtattagctggagctattacaatgttattaacagatagaaattttaatactactttttttgatccagcaggtggtggtgatcctattttatatcaacatttattt
>COI_24_245_S69_Sediment_Offshore_1_2559
tttatcatctatcgaagcacattctggtggttcagtagatttagcaatttttagtttacatttagcaggtgcttcttctattctaggagctatgaattttataacaacagtattaaacatgagatctccctctttaaaaatgcatagaattccattatttgtttgagctatttttataacagctattttattacttttatcattaccggtattagctggtgcaattacaatgttacttacagatcgaaattttaatacaactttttttgatcctgcaggtggtggtgatcctattttatatcaacatttattt
>COI_24_246_S71_Sediment_Offshore_1_115
tttatcatctatcgaagcacattctggtggttcagtagatttagcaatttttagtttacatttagcaggtgcttcttctattctaggagctatgaattttataacaacagtattaaacatgagatctccctctttaaaaatgcatagaattccattatttgtttgagctatttttataacagctattttattacttttatcattaccggtattagctggtgcaattacaatgttacttacagatcgaaattttaatacaactttttttgatcctgcaggtggtggtgatcctattttatatcaacatttattt
>COI_24_246_S71_Sediment_Offshore_1_195
attatcttctatagaagcacattctggtggttctgtagatttagctatatttagtttacatttagccggagcatcttcaattttaggtgctatgaattttattaccacagtattaaatatgcgaacaccaggattacacatgcatagaatacctttatttgtgtgagcagtattcataactgcaatattattattattatcgttaccagtattagctggagcaattacaatgttattaactgatagaaattttaatacaacattttttgatccagcaggaggtggtgatcctatattatatcaacatttattt
>COI_24_246_S71_Sediment_Offshore_1_225
attatcttcgatagaagcacattctggtggttctgtagatttagctatatttagtttacatttagctggagcatcttcaattttaggtgctatgaattttattaccacagtattaaatatgcgaacaccgggattacacatgcatagaatacctttatttgtgtgagcagtattcataactgcaatattattattattatctttaccggtattagctggagcaattacaatgttattaactgatcgaaattttaatacaacattttttgatccagcaggaggtggtgatcctatattatatcaacatttattt
>COI_24_246_S71_Sediment_Offshore_1_457
attgtcatcaattgaagctcattcaggtggttctgttgatttagcaatttttagtttacatttagcaggtgcttcttctcttttaggtgctattaattttataacaactgttataaacatgagagctcctggtttaaaaatgcatagaataccattatttgtttgagcattatttattactgcaattttattattattatcactaccagtattagcaggtgcaataacaatgttattaactgatagaaattttaatacaactttctttgatcctgctggtggaggtgatcctattttataccaacatttattt
>COI_24_246_S71_Sediment_Offshore_1_867
tttatcatctatcgaagcacattctggtggttcagtagatttggcaatttttagtttacatttagcaggtgcttcttctattctaggagctatgaattttataacaacagtattaaacatgagatctccttctttaaaaatgcatagaattccattatttgtttgagctatttttataacagctattttattacttttatcattaccggtattagctggtgcaattacaatgttacttacagatcgaaattttaatacaactttttttgatcctgcaggtggtggtgatcctattttatatcaacatttattt
>COI_24_246_S71_Sediment_Offshore_1_1175
attatcttctattgaagcacattctggtggttctgtagatttagctatatttagtttacatttagctggggcatcttcaattttaggtgctatgaattttattaccacagtattaaacatgagaacaccaggattacacatgcatagaataccgttatttgtgtgagcagtattcataactgcaatattattattattatctttacctgtattagctggagcgattacaatgttattaactgatcgaaattttaatacaacattttttgatccagcaggtggtggtgatcctatattatatcaacatttattt
>COI_24_246_S71_Sediment_Offshore_1_1304
attagcttcaattgaaagtcattctggaggttcagtagatttagctatctttagtttacatttagcgggtgcttcttcaatattaggtgcaatgaattttataacaactgtaataaatatgagagcgcctggtttaaaaatgcatagaattcctttatttgtttgagctgtttttattactgctatattgttattattatcattgcctgtattagctggagctattacaatgttattaacagatagaaattttaatactactttttttgatccagcaggtggtggtgatcctattttatatcaacatttattt
>COI_24_246_S71_Sediment_Offshore_1_1312
attatcttctatagaatcacattctggcggttctgttgatttagcaatttttagtttacatttagcaggtgcatcttctattttaggagcaatgaatttcattacaacaatcttaaatatgagaagccctggtttaaaaatgcatagaattcctttatttgtttgagcagtttttattactgcaatattattattattgtctttacctgtattagcaggtgcaataacaatgttattaacagatagaaactttaatacaaccttttttgatccagcaggtggaggtgatcctattttatatcaacatttattt
>COI_24_246_S71_Sediment_Offshore_1_1885
attagcttcaattgaaagtcattctggaggttcagtagatttagctatatttagtttacatttagcaggtgcttcttcaatattaggtgcaatgaattttataacaactgtaataaatatgagagcacctggtttaaaaatgcatagaattcctttatttgtttgagctgtttttattactgctatattgttattattatcattgcctgtattagctggagctattacaatgttattaacagatagaaattttaatactactttttttgatccagcaggtggtggtgatcctattttatatcaacatttattt
>COI_24_246_S71_Sediment_Offshore_1_2051
attagcttcaattgaaagtcattctggaggttcagtagatttagctatatttagtttacatttagccggtgcttcttcaatattaggtgcaatgaattttataacaaccgtaataaatatgagagcacctggtttaaaaatgcatagaattcctttatttgtttgagctgtttttattactgctatattgttattattatcattgcctgtattagctggagctattacaatgttattaacagatagaaattttaatactactttttttgacccagcaggtggtggtgatcctattttatatcaacatttattt
>COI_24_246_S71_Sediment_Offshore_1_2053
attagcttcaattgaaagtcattctggaggttcagtagatttagctatatttagtttacatttagcgggtgcttcttcaatattaggtgcaatgaattttataacaactgtaataaatatgagagcgcctggtttaaaaatgcatagaattcctttatttgtttgagctgtttttattactgctatattgttattattatcattgcctgtattagctggagctattacaatgttattaacagatagaaattttaatactactttttttgatccagcaggtggtggtgatcctattttatatcaacatttattt
>COI_24_247_S72_Sediment_Offshore_1_75
attagcttcaattgaaagtcattctggaggttcagtagatttagctatatttagtttacatttagcgggtgcttcttcaatattaggtgcaatgaattttataacaactgtaataaatatgagagcgcctggtttaaaaatgcatagaattcctttatttgtttgagctgtttttattactgctatattgttattattatcattgcctgtattagctggagctattacaatgttattaacagatagaaattttaatactactttttttgatccagcaggtggtggtgatcctattttatatcaacatttattt
>COI_24_247_S72_Sediment_Offshore_1_501
tttatcatctatcgaagcacattctggtggttcagtagatttagcaatttttagtttacatttagcaggtgcttcttctattctaggagctatgaattttataacaacagtattaaacatgagatctccctctttaaaaatgcatagaattccattatttgtttgagctatttttataacagctattttattacttttatcattaccggtattagctggtgcaattacaatgttacttacagatcgaaattttaatacaactttttttgatcctgcaggtggtggtgatcctattttatatcaacatttattt
>COI_24_247_S72_Sediment_Offshore_1_702
attgtcatcaattgaagctcattcaggtggttctgttgatttagcaatttttagtttacatttagcaggtgcttcttctcttttaggtgctattaattttataacaactgttataaacatgagagctcctggtttaaaaatgcatagaataccattatttgtttgagcattatttattactgcaattttattattattatcactaccagtattagcaggtgcaataacaatgttattaactgatagaaattttaatacaactttctttgatcctgctggtggaggtgatcctattttataccaacatttattt
>COI_24_247_S72_Sediment_Offshore_1_809
tttatcatctatcgaagcacattctggtggttcagtagatttagcaatttttagtttacatttagcaggtgcttcttctattctaggagctatgaattttataacaacagtgttaaacatgagatctccctctttaaaaatgcatagaattccattatttgtttgagctatttttataacagctattttattacttttatcattaccggtattagctggtgcaattacaatgttacttacagatcgaaattttaatacaactttttttgatcctgcaggtggtggtgatcctattttatatcaacatttattt
>COI_24_247_S72_Sediment_Offshore_1_910
attagcttcaattgaaagtcattctggaggttcagtagatttagctatctttagtttacatttagcgggtgcttcttcaatattaggtgcaatgaattttataacaactgtaataaatatgagagcgcctggtttaaaaatgcatagaattcctttatttgtttgagctgtttttattactgctatattgttattattatcattgcctgtattagctggagctattacaatgttattaacagatagaaattttaatactactttttttgatccagcaggtggtggtgatcctattttatatcaacatttattt
>COI_24_247_S72_Sediment_Offshore_1_951
attatcttctatagaagcacattctggtggttctgtagatttagctatatttagtttacatttagccggagcatcttcaattttaggtgctatgaattttattaccacagtattaaatatgcgaacaccaggattacacatgcatagaatacctttatttgtgtgagcagtattcataactgcaatattattattattatcgttaccagtattagctggagcaattacaatgttattaactgatagaaattttaatacaacattttttgatccagcaggaggtggtgatcctatattatatcaacatttattt
>COI_24_247_S72_Sediment_Offshore_1_1477
attagcttcaattgaaagtcattctggaggttcagtagatttagctatctttagtttacatttagcgggtgcttcttcaatattaggtgcaatgaattttataacaactgtaataaatatgagagcgcctggtttaaaaatgcatagaattcttttatttgtttgagctgtttttattactgctatattgttattattatcattgcctgtattagctggagctattacaatgttattaacagatagaaattttaatactactttttttgatccagcaggtggtggtgatcctattttatatcaacatttattt
>COI_24_247_S72_Sediment_Offshore_1_1622
tttatcatctatcgaagcacattctggtggttcagtagatttggcaatttttagtttacatttagcaggtgcttcttctattctaggagctatgaattttataacaacagtattaaacatgagatctccttctttaaaaatgcatagaattccattatttgtttgagctatttttataacagctattttattacttttatcattaccggtattagctggtgcaattacaatgttacttacagatcgaaattttaatacaactttttttgatcctgcaggtggtggtgatcctattttatatcaacatttattt
>COI_24_247_S72_Sediment_Offshore_1_1816
attatcttctatagaatcacattctggcggttctgttgatttagcaatttttagtttacatttagcaggtgcatcttctattttaggagcaatgaatttcattacaacaatcttaaatatgagaagccctggtttaaaaatgcatagaattcctttatttgtttgagcagtttttattactgcaatattattattattgtctttacctgtattagcaggtgcaataacaatgttattaacagatagaaactttaatacaaccttttttgatccagcaggtggaggtgatcctattttatatcaacatttattt
>COI_24_247_S72_Sediment_Offshore_1_1941
attagcttctatagaatatcattcaggtggttcagtggatttagctatttttagtttacatttagcaggtgcatcatctatcttaggagcaatgaatttcattaccacagtaataaatatgagagctcctggcttaaaaatgcataaaattcctttatttgtttgagcaatctttataacagcaattttattattattatctttgcctgttttagcgggagcaattacaatgttattaacagatagaaattttaatactacattttttgatccagcaggtggtggagatccaatattatatcaacatttattt
>COI_24_247_S72_Sediment_Offshore_1_2305
attatcttctattgaagcacattctggtggttctgtagatttagctatatttagtttacatttagcgggggcatcttcaattttaggtgctatgaattttattaccacagtattaaatatgcgaacacctggattacacatgcatagaataccattatttgtatgagcagtatttataactgcaatattattattattatcattacctgtattagctggagcaattacaatgttattaactgatcgaaattttaatacaacattttttgatccagcaggtggtggtgatccaatattatatcaacatttattt
>COI_24_247_S72_Sediment_Offshore_1_2421
attagcttcaattgaaagtcattctggaggttcagtagatttagctatatttagtttacatttagcaggtgcttcttcaatattaggtgcaatgaattttataacaactgtaataaatatgagagcacctggtttaaaaatgcatagaattcctttatttgtttgagctgtttttattactgctatattgttattattatcattgcctgtattagctggagctattacaatgttattaacagatagaaattttaatactactttttttgatccagcaggtggtggtgatcctattttatatcaacatttattt
>COI_24_248_S73_Sediment_Offshore_1_21
attagcttcaattgaaagtcattctggaggttcagtagatttagctatatttagtttacatttagcgggtgcttcttcaatattaggtgcaatgaattttataacaaccgtaataaatatgagagcacctggtttaaaaatgcatagaattcctttatttgtttgagctgtttttattactgctatattgttattattatcattgcctgtattagctggagctattacaatgttattaacagatagaaattttaatactactttttttgacccagcaggtggtggtgatcctattttatatcaacatttattt
>COI_24_248_S73_Sediment_Offshore_1_112
tttatcatctatcgaagcacattctggtggttcagtagatttagcaatttttagtttacatttagcaggtgcttcttctattctaggagctatgaattttataacaacagtattaaacatgagatctccctctttaaaaatgcatagaattccattatttgtttgagctatttttataacagctattttattacttttatcattaccggtattagctggtgcaattacaatgttacttacagatcgaaattttaatacaactttttttgatcctgcaggtggtggtgatcctattttatatcaacatttattt
>COI_24_249_S74_Sediment_Offshore_1_69
attagcttctatagaatatcattcaggtggttcagtggatttagctatttttagtttacatttagcaggtgcatcatctatcttaggagcaatgaatttcattaccacagtaataaatatgagagctcctggcttaaaaatgcataaaattcctttatttgtttgagcaatctttataacagcaattttattattattatctttgcctgttttagcgggagcaattacaatgttattaacagatagaaattttaatactacattttttgatccagcaggtggtggagatccaatattatatcaacatttattt
>COI_24_249_S74_Sediment_Offshore_1_242
attagcttcaattgaaagtcattctggaggttcagtagatttagctatctttagtttacatttagcgggtgcttcttcaatattaggtgcaatgaattttataacaactgtaataaatatgagagcgcctggtttaaaaatgcatagaattcctttatttgtttgagctgtttttattactgctatattgttattattatcattgcctgtattagctggagctattacaatgttattaacagatagaaattttaatactactttttttgatccagcaggtggtggtgatcctattttatatcaacatttattt
>COI_24_249_S74_Sediment_Offshore_1_472
attagcttcaattgaaagtcattctggaggttcagtagatttagctatatttagtttacatttagcgggtgcttcttcaatattaggtgcaatgaattttataacaaccgtaataaatatgagagcacctggtttaaaaatgcatagaattcctttatttgtttgagctgtttttattactgctatattgttattattatcattgcctgtattagctggagctattacaatgttattaacagatagaaattttaatactactttttttgacccagcaggtggtggtgatcctattttatatcaacatttattt
>COI_24_249_S74_Sediment_Offshore_1_518
attagcttcaattgaaagtcattctggaggttcagtagatttagctatatttagtttacatttagccggtgcttcttcaatattaggtgcaatgaattttataacaaccgtaataaatatgagagcacctggtttaaaaatgcatagaattcctttatttgtttgagctgtttttattactgctatattgttattattatcattgcctgtattagctggagctattacaatgttattaacagatagaaattttaatactactttttttgatccagcaggtggtggtgatcctattttatatcaacatttattt
>COI_24_250_S75_Sediment_Offshore_1_61
attagcttctatagaatatcattcaggtggttcagtggatttagctatttttagtttacatttagcaggtgcatcatctatcttaggagcaatgaatttcattaccacagtaataaatatgagagctcctggcttaaaaatgcataaaattcctttatttgtttgagcaatctttataacagcaattttattattattatctttgcctgttttagcgggagcaattacaatgttattaacagatagaaattttaatactacattttttgatccagcaggtggtggagatccaatattatatcaacatttattt
>COI_24_250_S75_Sediment_Offshore_1_618
attgtcatcaattgaagctcattcaggtggttctgttgatttagcaatttttagtttacatttagcaggtgcttcttctcttttaggtgctattaattttataacaactgttataaacatgagagctcctggtttaaaaatgcatagaataccattatttgtttgagcattatttattactgcaattttattattattatcactaccagtattagcaggtgcaataacaatgttattaactgatagaaattttaatacaactttctttgatcctgctggtggaggtgatcctattttataccaacatttattt
>COI_24_250_S75_Sediment_Offshore_1_970
attatcttctatagaagcacattctggtggttctgtagatttagctatatttagtttacatttagccggagcatcttcaattttaggtgctatgaattttattaccacagtattaaatatgcgaacaccaggattacacatgcatagaatacctttatttgtgtgagcagtattcataactgcaatattattattattatcgttaccagtattagctggagcaattacaatgttattaactgatagaaattttaatacaacattttttgatccagcaggaggtggtgatcctatattatatcaacatttattt
>COI_24_250_S75_Sediment_Offshore_1_2630
tttatcatctatcgaagcacattctggtggttcagtagatttggcaatttttagtttacatttagcaggtgcttcttctattctaggagctatgaattttataacaacagtattaaacatgagatctccttctttaaaaatgcatagaattccattatttgtttgagctatttttataacagctattttattacttttatcattaccggtattagctggtgcaattacaatgttacttacagatcgaaattttaatacaactttttttgatcctgcaggtggtggtgatcctattttatatcaacatttattt
>COI_24_250_S75_Sediment_Offshore_1_2708
attagcttcaattgaaagtcattctggaggttcagtagatttagctatatttagtttacatttagcaggtgcttcttcaatattaggtgcaatgaattttataacaactgtaataaatatgagagcacctggtttaaaaatgcatagaattcctttatttgtttgagctgtttttattactgctatattgttattattatcattgcctgtattagctggagctattacaatgttattaacagatagaaattttaatactactttttttgatccagcaggtggtggtgatcctattttatatcaacatttattt
>COI_24_250_S75_Sediment_Offshore_1_2848
attagcttcaattgaaagtcattctggaggttcagtagatttagctatctttagtttacatttagcgggtgcttcttcaatattaggtgcaatgaattttataacaactgtaataaatatgagagcgcctggtttaaaaatgcatagaattcctttatttgtttgagctgtttttattactgctatattgttattattatcattgcctgtattagctggagctattacaatgttattaacagatagaaattttaatactactttttttgatccagcaggtggtggtgatcctattttatatcaacatttattt
>COI_24_251_S76_Sediment_Offshore_1_380
tttatcatctatcgaagcacattctggtggttcagtagatttggcaatttttagtttacatttagcaggtgcttcttctattctaggagctatgaattttataacaacagtattaaacatgagatctccttctttaaaaatgcatagaattccattatttgtttgagctatttttataacagctattttattacttttatcattaccggtattagctggtgcaattacaatgttacttacagatcgaaattttaatacaactttttttgatcctgcaggtggtggtgatcctattttatatcaacatttattt
>COI_24_251_S76_Sediment_Offshore_1_702
attagcttcaattgaaagtcattctggaggttcagtagatttagctatctttagtttacatttagcgggtgcttcttcaatattaggtgcaatgaattttataacaactgtaataaatatgagagcgcctggtttaaaaatgcatagaattcctttatttgtttgagctgtttttattactgctatattgttattattatcattgcctgtattagctggagctattacaatgttattaacagatagaaattttaatactactttttttgatccagcaggtggtggtgatcctattttatatcaacatttattt
>COI_24_251_S76_Sediment_Offshore_1_785
attatcttctatagaatcacattctggcggttctgttgatttagcaatttttagtttacatttagcaggtgcatcttctattttaggagcaatgaatttcattacaacaatcttaaatatgagaagccctggtttaaaaatgcatagaattcctttatttgtttgagcagtttttattactgcaatattattattattgtctttacctgtattagcaggtgcaataacaatgttattaacagatagaaactttaatacaaccttttttgatccagcaggtggaggtgatcctattttatatcaacatttattt
>COI_24_251_S76_Sediment_Offshore_1_980
attagcttcaattgaaagtcattctggaggttcagtagatttagctatatttagtttacatttagcaggtgcttcttcaatattaggtgcaatgaattttataacaactgtaataaatatgagagcacctggtttaaaaatgcatagaattcctttatttgtttgagctgtttttattactgctatattgttattattatcattgcctgtattagctggagctattacaatgttattaacagatagaaattttaatactactttttttgatccagcaggtggtggtgatcctattttatatcaacatttattt
>COI_24_251_S76_Sediment_Offshore_1_1203
attgtcatcaattgaagcccattcaggtggttctgttgatttagcaatttttagtttacatttagcaggtgcttcttctcttttaggtgctattaattttataacaactgttataaacatgagagctcctggtttaaaaatgcatagaataccattatttgtttgagcattgtttattactgcaattttattattattatcactaccagtattagcaggtgcaataacaatgttattaactgatagaaattttaatacaactttctttgatcctgctggtggaggtgatcctattttataccaacatttattt
>COI_24_251_S76_Sediment_Offshore_1_1213
attatcttctatagaagcacattctggtggttctgtagatttagctatatttagtttacatttagccggagcatcttcaattttaggtgctatgaattttattaccacagtattaaatatgcgaacaccaggattacacatgcatagaatacctttatttgtgtgagcagtattcataactgcaatattattattattatcgttaccagtattagctggagcaattacaatgttattaactgatagaaattttaatacaacattttttgatccagcaggaggtggtgatcctatattatatcaacatttattt
>COI_24_251_S76_Sediment_Offshore_1_1839
attgtcatcaattgaagcccattcaggtggttctgttgatttagcaatttttagtttacatttagcaggtgcttcttctcttttaggtgctattaattttataacaactgttataaacatgagagctcctggtttaaaaatgcatagaataccattatttgtttgagcattatttattactgcaattttattattattatcactaccagtattagcaggtgcaataacaatgttattaactgatagaaattttaatacaactttctttgatcctgctggtggaggtgatcctattttataccaacatttattt
>COI_24_251_S76_Sediment_Offshore_1_1844
attatcttcgatagaagcacattctggtggttctgtagatttagctatatttagtttacatttagctggagcatcttcaattttaggtgctatgaattttattaccacagtattaaatatgcgaacaccgggattacacatgcatagaatacctttatttgtgtgagcagtattcataactgcaatattattattattatctttaccggtattagctggagcaattacaatgttattaactgatcgaaattttaatacaacattttttgatccagcaggaggtggtgatcctatattatatcaacatttattt
>COI_24_251_S76_Sediment_Offshore_1_2347
attgtcatcaattgaagctcattcaggtggttctgttgatttagcaatttttagtttacatttagcaggtgcttcttctcttttaggtgctattaattttataacaactgttataaacatgagagctcctggtttaaaaatgcatagaataccattatttgtttgagcattatttattactgcaattttattattattatcactaccagtattagcaggtgcaataacaatgttattaactgatagaaattttaatacaactttctttgatcctgctggtggaggtgatcctattttataccaacatttattt
>COI_24_551_S77_Sediment_Offshore_1_200
attagcttctatagaatatcattcaggtggttcagtggatttagctatttttagtttacatttagcaggtgcatcatctatcttaggagcaatgaatttcattaccacagtaataaatatgagagctcctggcttaaaaatgcataaaattcctttatttgtttgagcaatctttataacagcaattttattattattatctttgcctgttttagcgggagcaattacaatgttattaacagatagaaattttaatactacattttttgatccagcaggtggtggagatccaatattatatcaacatttattt
>COI_24_551_S77_Sediment_Offshore_1_1201
attagcttcaattgaaagtcattctggaggttcagtagatttagctatatttagtttacatttagcaggtgcttcttcaatattaggtgcaatgaattttataacaactgtaataaatatgagagcacctggtttaaaaatgcatagaattcctttatttgtttgagctgtttttattactgctatattgttattattatcattgcctgtattagctggagctattacaatgttattaacagatagaaattttaatactactttttttgatccagcaggtggtggtgatcctattttatatcaacatttattt
>COI_24_551_S77_Sediment_Offshore_1_1845
attagcttcaattgaaagtcattctggaggttcagtagatttagctatctttagtttacatttagcgggtgcttcttcaatattaggtgcaatgaattttataacaactgtaataaatatgagagcgcctggtttaaaaatgcatagaattcctttatttgtttgagctgtttttattactgctatattgttattattatcattgcctgtattagctggagctattacaatgttattaacagatagaaattttaatactactttttttgatccagcaggtggtggtgatcctattttatatcaacatttattt
>COI_24_551_S77_Sediment_Offshore_1_1973
tttatcatctatcgaagcacattctggtggttcagtagatttggcaatttttagtttacatttagcaggtgcttcttctattctaggagctatgaattttataacaacagtattaaacatgagatctccttctttaaaaatgcatagaattccattatttgtttgagctatttttataacagctattttattacttttatcattaccggtattagctggtgcaattacaatgttacttacagatcgaaattttaatacaactttttttgatcctgcaggtggtggtgatcctattttatatcaacatttattt
>COI_24_552_S78_Sediment_Offshore_1_515
attatcttctatagaatcacattctggcggttctgttgatttagcaatttttagtttacatttagcaggtgcatcttctattttaggagcaatgaatttcattacaacaatcttaaatatgagaagccctggtttaaaaatgcatagaattcctttatttgtttgagcagtttttattactgcaatattattattattgtctttacctgtattagcaggtgcaataacaatgttattaacagatagaaactttaatacaaccttttttgatccagcaggtggaggtgatcctattttatatcaacatttattt
>COI_24_552_S78_Sediment_Offshore_1_679
attagcttcaattgaaagtcattctggaggttcagtagatttagctatatttagtttacatttagcgggtgcttcttcaatattaggtgcaatgaattttataacaactgtaataaatatgagagcgcctggtttaaaaatgcatagaattcctttatttgtttgagctgtttttattactgctatattgttattattatcattgcctgtattagctggagctattacaatgttattaacagatagaaattttaatactactttttttgatccagcaggtggtggtgatcctattttatatcaacatttattt
>COI_24_552_S78_Sediment_Offshore_1_873
attagcttcaattgaaagtcattctggaggttcagtagatttagctatatttagtttacatttagcgggtgcttcttcaatattaggtgcaatgaattttataacaaccgtaataaatatgagagcacctggtttaaaaatgcatagaattcctttatttgtttgagctgtttttattactgctatattgttattattatcattgcctgtattagctggagctattacaatgttattaacagatagaaattttaatactactttttttgacccagcaggtggtggtgatcctattttatatcaacatttattt
>COI_24_552_S78_Sediment_Offshore_1_1007
attatcttctatagaagcacattctggtggttctgtagatttagctatatttagtttacatttagccggagcatcttcaattttaggtgctatgaattttattaccacagtattaaatatgcgaacaccaggattacacatgcatagaatacctttatttgtgtgagcagtattcataactgcaatattattattattatcgttaccagtattagctggagcaattacaatgttattaactgatagaaattttaatacaacattttttgatccagcaggaggtggtgatcctatattatatcaacatttattt
>COI_24_552_S78_Sediment_Offshore_1_1151
attagcttcaattgaaagtcattctggaggttcagtagatttagctatatttagtttacatttagcaggtgcttcttcaatattaggtgcaatgaattttataacaactgtaataaatatgagagcacctggtttaaaaatgcatagaattcctttatttgtttgagctgtttttattactgctatattgttattattatcattgcctgtattagctggagctattacaatgttattaacagatagaaattttaatactactttttttgatccagcaggtggtggtgatcctattttatatcaacatttattt
>COI_24_554_S80_Sediment_Offshore_1_376
tttatcatctatcgaagcacattctggtggttcagtagatttggcaatttttagtttacatttagcaggtgcttcttctattctaggagctatgaattttataacaacagtattaaacatgagatctccttctttaaaaatgcatagaattccattatttgtttgagctatttttataacagctattttattacttttatcattaccggtattagctggtgcaattacaatgttacttacagatcgaaattttaatacaactttttttgatcctgcaggtggtggtgatcctattttatatcaacatttattt
>COI_24_554_S80_Sediment_Offshore_1_539
attagcttcaattgaaagtcattctggaggttcagtagatttagctatctttagtttacatttagcgggtgcttcttcaatattaggtgcaatgaattttataacaactgtaataaatatgagagcgcctggtttaaaaatgcatagaattcctttatttgtttgagctgtttttattactgctatattgttattattatcattgcctgtattagctggagctattacaatgttattaacagatagaaattttaatactactttttttgatccagcaggtggtggtgatcctattttatatcaacatttattt
>COI_24_554_S80_Sediment_Offshore_1_995
attatcttctatagaagcacattctggtggttctgtagatttagctatatttagtttacatttagccggagcatcttcaattttaggtgctatgaattttattaccacagtattaaatatgcgaacaccaggattacacatgcatagaatacctttatttgtgtgagcagtattcataactgcaatattattattattatcgttaccagtattagctggagcaattacaatgttattaactgatagaaattttaatacaacattttttgatccagcaggaggtggtgatcctatattatatcaacatttattt
>COI_24_554_S80_Sediment_Offshore_1_1255
attagcttcaattgaaagtcattctggaggttcagtagatttagctatatttagtttacatttagccggtgcttcttcaatattaggtgcaatgaattttataacaaccgtaataaatatgagagcacctggtttaaaaatgcatagaattcctttatttgtttgagctgtttttattactgctatattgttattattatcattgcctgtattagctggagctattacaatgttattaacagatagaaattttaatactactttttttgatccagcaggtggtggtgatcctattttatatcaacatttattt
>COI_24_555_S81_Sediment_Offshore_1_290
attagcttcaattgaaagtcattctggaggttcagtagatttagctatatttagtttacatttagcgggtgcttcttcaatattaggtgcaatgaattttataacaactgtaataaatatgagagcgcctggtttaaaaatgcatagaattcctttatttgtttgagctgtttttattactgctatattgttattattatcattgcctgtattagctggagctattacaatgttattaacagatagaaattttaatactactttttttgatccagcaggtggtggtgatcctattttatatcaacatttattt
>COI_24_556_S82_Sediment_Offshore_1_203
attagcttcaattgaaagtcattctggaggttcagtagatttagctatctttagtttacatttagcgggtgcttcttcaatattaggtgcaatgaattttataacaactgtaataaatatgagagcgcctggtttaaaaatgcatagaattcctttatttgtttgagctgtttttattactgctatattgttattattatcattgcctgtattagctggagctattacaatgttattaacagatagaaattttaatactactttttttgatccagcaggtggtggtgatcctattttatatcaacatttattt
>COI_24_556_S82_Sediment_Offshore_1_751
attatcttctattgaagcacattctggtggttctgtagatttagctatatttagtttacatttagctggggcatcttcaattttaggtgctatgaattttattaccacagtattaaacatgagaacaccaggattacacatgcatagaataccgttatttgtgtgagcagtattcataactgcaatattattattattatctttacctgtattagctggagcgattacaatgttattaactgatcgaaattttaatacaacattttttgatccagcaggtggtggtgatcctatattatatcaacatttattt
>COI_24_558_S84_Sediment_Offshore_1_356
attagcttcaattgaaagtcattctggaggttcagtagatttagctatatttagtttacatttagcgggtgcttcttcaatattaggtgcaatgaattttataacaactgtaataaatatgagagcgcctggtttaaaaatgcatagaattcctttatttgtttgagctgtttttattactgctatattgttattattatcattgcctgtattagctggagctattacaatgttattaacagatagaaattttaatactactttttttgatccagcaggtggtggtgatcctattttatatcaacatttattt
>COI_24_558_S84_Sediment_Offshore_1_1351
tttatcatctatcgaagcacattctggtggttcagtagatttggcaatttttagtttacatttagcaggtgcttcttctattctaggagctatgaattttataacaacagtattaaacatgagatctccttctttaaaaatgcatagaattccattatttgtttgagctatttttataacagctattttattacttttatcattaccggtattagctggtgcaattacaatgttacttacagatcgaaattttaatacaactttttttgatcctgcaggtggtggtgatcctattttatatcaacatttattt
>COI_24_558_S84_Sediment_Offshore_1_1478
attatcttctatagaagcacattctggtggttctgtagatttagctatatttagtttacatttagccggagcatcttcaattttaggtgctatgaattttattaccacagtattaaatatgcgaacaccaggattacacatgcatagaatacctttatttgtgtgagcagtattcataactgcaatattattattattatcgttaccagtattagctggagcaattacaatgttattaactgatagaaattttaatacaacattttttgatccagcaggaggtggtgatcctatattatatcaacatttattt
>COI_24_558_S84_Sediment_Offshore_1_1490
attagcttcaattgaaagtcattctggaggttcagtagatttagctatctttagtttacatttagcgggtgcttcttcaatattaggtgcaatgaattttataacaactgtaataaatatgagagcgcctggtttaaaaatgcatagaattcctttatttgtttgagctgtttttattactgctatattgttattattatcattgcctgtattagctggagctattacaatgttattaacagatagaaattttaatactactttttttgatccagcaggtggtggtgatcctattttatatcaacatttattt
>COI_24_559_B25_Biofoul_Bautino_1_902
attatcttctatagaagcacattctggcggttctgttgatttagcaatttttagtttacatttagcaggtgcatcttctattttaggagcaatgaatttcattacaacaatcttaaatatgagaagccctggtttaaaaatgcatagaattcctttatttgtttgagcagtttttattactgcaatattattattattgtctttacctgtattagcaggtgcaataacaatgttattaacagatagaaactttaatacaaccttttttgatccagcaggtggaggtgatcctattttatatcaacatttattt
>COI_25_243_B28_Biofoul_Bautino_1_758
attatcttctatagaagcacattctggcggttctgttgatttagcaatttttagtttacatttagcaggtgcatcttctattttaggagcaatgaatttcattacaacaatcttaaatatgagaagccctggtttaaaaatgcatagaattcctttatttgtttgagcagtttttattactgcaatattattattattgtctttacctgtattagcaggtgcaataacaatgttattaacagatagaaactttaatacaaccttttttgatccagcaggtggaggtgatcctattttatatcaacatttattt
>COI_25_243_B28_Biofoul_Bautino_1_1065
attatcttctattgaagcacattctggtggttctgtagatttagctatatttagtttacatttagctggggcatcttcaattttaggtgctatgaattttattaccacagtattaaacatgagaacaccaggattacacatgcatagaataccgttatttgtgtgagcagtattcataactgcaatattattattattatctttacctgtattagctggagcgattacaatgttattaactgatcgaaattttaatacaacattttttgatccagcaggtggtggtgatcctatattatatcaacatttattt
>COI_25_243_B28_Biofoul_Bautino_1_1417
attagcttcaattgaaagtcattctggaggttcagtagatttagctatatttagtttacatttagccggtgcttcttcaatattaggtgcaatgaattttataacaaccgtaataaatatgagagcacctggtttaaaaatgcatagaattcctttatttgtttgagctgtttttattactgctatattgttattattatcattgcctgtattagctggagctattacaatgttattaacagatagaaattttaatactactttttttgacccagcaggtggtggtgatcctattttatatcaacatttattt
>COI_25_243_B28_Biofoul_Bautino_1_2455
attagcttcaattgaaagtcattctggaggttcagtagatttagctatctttagtttacatttagcgggtgcttcttcaatattaggtgcaatgaattttataacaactgtaataaatatgagagcgcctggtttaaaaatgcatagaattcctttatttgtttgagctgtttttattactgctatattgttattattatcattgcctgtattagctggagctattacaatgttattaacagatagaaattttaatactactttttttgatccagcaggtggtggtgatcctattttatatcaacatttattt
>FTP62_2105_5531_13666
TTTAGCAGGTATACAAGCTCATTCAGGTGGTGCCGTTGATTTAGCTATATTTAGTTTACATGTTGCAGGTGCATCTTCAATTTTAGGAGCCATTAATTTTATAACTACTGTATTAAATATGAGATCTCCTGCCATGAGTATGCATAGATTACCTCTTTTTTGTTGAGCTGTTTTTATTACTGCAATACTATTATTATTATCTTTACCTGTATTAGCAGGTGCTATAACAATGTTATTAACAGATAGAAATTTTAATACAACTTTTTTTGATCCTGCTGGAGGAGGTGATCCTATATTATATCAACATTTATTT
>FTP62_1104_16009_12803
TTTATCTGGTATACAAGCTCATTCAGGAGGTGCTGTTGATTTAGCTATATTTAGTTTACATGTTGCCGGTGCTTCTTCAATTTTAGGAGCTATTAATTTTATAACAACTGTATTAAATATGAGATCTCCTGCTATGAGTATGCATAGATTACCTCTTTTTTGTTGAGCTGTATTTATAACTGCAATACTTTTATTATTATCTTTACCTGTATTAGCAGGAGCTATAACAATGTTGTTAACAGATAGAAACTTTAATACAACATTTTTTGATCCTGCTGGAGGAGGTGATCCTATTTTATATCAACATTTATTT
>Jamaica_11__002764195
tttatcttcgatcgaagcacattcaggtggttctgtagatttagctatttttagtttacatttagcaggggcttcttctattttaggtgctatgaattttattactacagtattaaatatgagaacacctggattacatatgcatagaattccattatttgtttgagctgtatttattactgcaatattattattattatcattacctgtattagctggagctattacaatgttattaacagatagaaattttaatactactttttttgatcctgcaggtggtggtgatccaattttatatcaacatttattt
>Littlefair_764
CATTAGCTGGTATTGAAAGTCATTCTGGAGGTTCTGTGGATTTAGCTATTTTTAGCTTACATTTAGCAGGAGCTTCTTCACTTTTAGGAGCAATGAATTTTATCACAACTGTAATAAATATGAGAGCTCCAGGCATTAAAATGCATAGAATTCCATTATTTGTTTGAGCTGTATTTATTACTGCTTTTTTATTATTATTATCATTACCAGTTTTAGCAGGTGCAATTACCATGTTATTAACAGATAGAAACTTTAATACAACCTTTTTTGATCCAGCAGGTGGTGGTGACCCTATTTTATATCAACATTTATTT
>Littlefair_769
CATTATCTTCTATAGAAAGCCATTCAGGAGGTTCTGTAGATTTAGCTATTTTTAGTTTACATTTAGCAGGAGCCTCTTCAATATTAGGAGCTATGAACTTTATAACAACAGTTTTAAATATGAGATCTCCTGGATTAAAAATGCATAGCATTCCTTTATTTGTATGAGCGGTATTTATAACTGCAATATTATTATTATTATCTTTACCAGTATTAGCGGGAGCTATTACAATGTTATTAACAGATAGAAATTTTAATACTACATTTTTTGATCCAGCAGGTGGTGGTGACCCTATTTTATATCAACATTTATTT
>Littlefair_1881
CATTAGCTGGTATTGAAAGTCATTCTGGAGGTTCTGTGGATTTAGCTATTTTTAGCTTACATTTAGCAGGAGCTTCTTCACTTTTAGGAGCAATGAATTTTATCACAACTGTAATAAATATGAGAGCTCCAGGCATTAAAATGCATAGAATTCCATTATTTGTTTGAGCTGTATTTATTACTGCTTTTTTATTATTATTATCATTACCAGTTTTAGCAGGTGCAATTACCATGTTATTAACAGATAGAAACTTTAATACAACCTTTTTTGATCCAGCGGGTGGTGGTGACCCTATTTTATATCAACATTTATTT
>Littlefair_2145
CATTAGCTGGTATTGAAAGTCATTCTGGAGGTTCTGTGGATTTAGCTATTTTTAGCTTACATTTAGCAGGAGCTTCTTCACTTTTAGGAGCAATGAATTTTATCACAACTGTAATAAATATGAGAGCTCCAGGCATTAAAATGCATAGAATTCCATTATTTGTTTGAGCTGTATTTATTACTGCTTTTTTATTATTATTATCATTACCAGTTTTAGCAGGTGCAATTACTATGTTATTAACAGATAGAAACTTTAATACAACCTTTTTTGATCCAGCAGGTGGTGGTGACCCTATTTTATATCAACATTTATTT
>Littlefair_3647
CATTAGCTGGTATTGAAAGTCATTCTGGAGGTTCTGTGGATTTAGCTATTTTTAGCTTACATTTAGCAGGAGCTTCTTCACTTTTAGGAGCAATGAATTTTATTACAACTGTAATAAATATGAGAGCTCCAGGCATTAAAATGCATAGAATTCCACTATTTGTTTGAGCTGTATTTATTACTGCTTTTTTATTATTATTATCATTACCAGTTTTAGCAGGTGCAATTACCATGTTATTAACAGATAGAAACTTTAATACAACCTTTTTTGATCCAGCAGGTGGTGGTGACCCTATTTTATATCAACATTTATTT
>NR_Eg_0_247
ATTATCTTCAATTGAAAGTCATTCTGGTGGTTCAGTTGATTTAGCTATTTTTAGTTTACATTTAGCTGGTGCATCTTCTTTATTAGGAGCTATGAATTTTATTACAACAGTAATAAATATGAGAACTCCCGGTTTAAAAATGCATAGAATTCCTTTATTTGTTTGAGCTATATTTATAACAGCATTTTTATTATTATTATCATTACCTGTTTTAGCTGGTGCTATAACAATGCTTTTAACAGATAGAAATTTTAATACTACATTCTTTGATCCAGCAGGTGGAGGTGATCCTATTTTATATCAACATTTATTT
>PG_Al_1_688
ATTATCTTCAATAGAAGCTCACTCAGGTGGTTCTGTAGATTTAGCTATATTTAGTTTACATTTAGCAGGTGCTTCTTCTATTTTAGGTGCTATGAACTTTATAACTACCGTTATAAATATGAGATCTCCTGGTTTAAAAATGCATAGAATTCCTCTATTTGTATGAGCAGTATTTATAACTGCTATTTTATTATTATTATCTTTACCTGTTTTAGCTGGTGCAATAACTATGTTATTAACTGATAGAAATTTCAATACTACTTTTTTTGATCCAGCAGGTGGAGGTGATCCTATTTTATATCAACATTTATTT
>PG_Al_15_863
ATTATCTTCAATAGAAGCTCACTCAGGTGGTTCTGTAGATTTAGCTATATTTAGTTTACATTTAGCAGGTGCTTCTTCTATTTTAGGTGCTATGAACTTTATAACTACCGTTATAAATATGAGATCTCCTGGTTTAAAAATGCATAGAATTCCTCTATTTGTATGAGCAGTATTTATAACTGCTATTTTATTATTATTATCTTTACCTGTTTTAGCTGGTGCAATAACTATGTTATTAACTGATAGAAATTTCAATACTACTTTTTTTGATCCAGCAGGTGGAGGTGATCCTATTTTATATCAACATTTATTT
>PG_Ba_50_938
ATTATCTTCAATAGAAGCTCACTCAGGTGGTTCTGTAGATTTAGCTATATTTAGTTTACATTTAGCAGGTGCTTCTTCTATTTTAGGTGCTATGAACTTTATAACTACCGTTATAAATATGAGATCTCCTGGTTTAAAAATGCATAGAATTCCTCTATTTGTATGAGCAGTATTTATAACTGCTATTTTATTATTATTATCTTTACCTGTTTTAGCTGGTGCAATAACTATGTTATTAACTGATAGAAATTTCAATACTACTTTTTTTGATCCAGCAGGTGGAGGTGATCCTATTTTATATCAACATTTATTT
>PG_Eg_0_973
ATTATCTTCAATAGAAGCTCACTCAGGTGGTTCTGTAGATTTAGCTATATTTAGTTTACATTTAGCAGGTGCTTCTTCTATTTTAGGTGCTATGAACTTTATAACTACCGTTATAAATATGAGATCTCCTGGTTTAAAAATGCATAGAATTCCTCTATTTGTATGAGCAGTATTTATAACTGCTATTTTATTATTATTATCTTTACCTGTTTTAGCTGGTGCAATAACTATGTTATTAACTGATAGAAATTTCAATACTACTTTTTTTGATCCAGCAGGTGGAGGTGATCCTATTTTATATCAACATTTATTT
>PN1SA2_1_843
attatcatcaatagaatttcattcaggtggatcagtagatttagcaatatttagtttacatttagctggtatttcttctattttaggagctatgaattttataacaacgattgtaaacatgagagcccctggaatgacaatgcatagattaccattatttgtttgagctgttttaataacagctgttttattattattatctttaccagtattagcaggtgcaataacaatgttattaacagatagaaattttaatacatctttttttgacccagctggaggtggtgaccctattttatatcaacatttattt
>PN1SA2_4_610
attatcatcaatagaatttcattcaggtggatcagtagatttagcaatatttagtttacatttagctggtatttcttctattttaggagctatgaattttataacaacgattgtaaacatgagagcccctggaatgacaatgcatagattaccattatttgtttgagctgttttaataacagctgttttattattattatctttaccagtattagcaggtgcaataacaatgttattaacagatagaaattttaatacatctttttttgacccagctggaggtggtgaccctattttatatcaacatttattt
>PN2SB2_4_643
attatcatcaatagaatttcattcaggtggatcagtagatttagcaatatttagtttacatttagctggtatttcttctattttaggagctatgaattttataacaacgattgtaaacatgagagcccctggaatgacaatgcatagattaccattatttgtttgagctgttttaataacagctgttttattattattatctttaccagtattagcaggtgcaataacaatgttattaacagatagaaattttaatacatctttttttgacccagctggaggtggtgaccctattttatatcaacatttattt
>PN2SB2_5_419
attatcatcaatagaatttcattcaggtggatcagtagatttagcaatatttagtttacatttagctggtatttcttctattttaggagctatgaattttataacaacgattgtaaacatgagagcccctggaatgacaatgcatagattaccattatttgtttgagctgttttaataacagctgttttattattattatctttaccagtattagcaggtgcaataacaatgttattaacagatagaaattttaatacatctttttttgacccagctggaggtggtgaccctattttatatcaacatttattt
>PN3BA2_2_523
attatcatcaatagaatttcattcaggtggatcagtagatttagcaatatttagtttacatttagctggtatttcttctattttaggagctatgaattttataacaacgattgtaaacatgagagcccctggaatgacaatgcatagattaccattatttgtttgagctgttttaataacagctgttttattattattatctttaccagtattagcaggtgcaataacaatgttattaacagatagaaattttaatacatctttttttgacccagctggaggtggtgaccctattttatatcaacatttattt
>PN3SA2_2_735
attatcatcaatagaatttcattcaggtggatcagtagatttagcaatatttagtttacatttagctggtatttcttctattttaggagctatgaattttataacaacgattgtaaacatgagagcccctggaatgacaatgcatagattaccattatttgtttgagctgttttaataacagctgttttattattattatctttaccagtattagcaggtgcaataacaatgttattaacagatagaaattttaatacatctttttttgacccagctggaggtggtgaccctattttatatcaacatttattt
>PN3SA2_3_759
attatcatcaatagaatttcattcaggtggatcagtagatttagcaatatttagtttacatttagctggtatttcttctattttaggagctatgaattttataacaacgattgtaaacatgagagcccctggaatgacaatgcatagattaccattatttgtttgagctgttttaataacagctgttttattattattatctttaccagtattagcaggtgcaataacaatgttattaacagatagaaattttaatacatctttttttgacccagctggaggtggtgaccctattttatatcaacatttattt
>PN3SA2_4_809
attatcatcaatagaatttcattcaggtggatcagtagatttagcaatatttagtttacatttagctggtatttcttctattttaggagctatgaattttataacaacgattgtaaacatgagagcccctggaatgacaatgcatagattaccattatttgtttgagctgttttaataacagctgttttattattattatctttaccagtattagcaggtgcaataacaatgttattaacagatagaaattttaatacatctttttttgacccagctggaggtggtgaccctattttatatcaacatttattt
>PN3SC2_1_740
attatcatcaatagaatttcattcaggtggatcagtagatttagcaatatttagtttacatttagctggtatttcttctattttaggagctatgaattttataacaacgattgtaaacatgagagcccctggaatgacaatgcatagattaccattatttgtttgagctgttttaataacagctgttttattattattatctttaccagtattagcaggtgcaataacaatgttattaacagatagaaattttaatacatctttttttgacccagctggaggtggtgaccctattttatatcaacatttattt
>PN3SC2_3_629
attatcatcaatagaatttcattcaggtggatcagtagatttagcaatatttagtttacatttagctggtatttcttctattttaggagctatgaattttataacaacgattgtaaacatgagagcccctggaatgacaatgcatagattaccattatttgtttgagctgttttaataacagctgttttattattattatctttaccagtattagcaggtgcaataacaatgttattaacagatagaaattttaatacatctttttttgacccagctggaggtggtgaccctattttatatcaacatttattt
>PN3SC2_5_696
attatcatcaatagaatttcattcaggtggatcagtagatttagcaatatttagtttacatttagctggtatttcttctattttaggagctatgaattttataacaacgattgtaaacatgagagcccctggaatgacaatgcatagattaccattatttgtttgagctgttttaataacagctgttttattattattatctttaccagtattagcaggtgcaataacaatgttattaacagatagaaattttaatacatctttttttgacccagctggaggtggtgaccctattttatatcaacatttattt
>PN4BB2_2_1170
attatcatcaatagaatttcattcaggtggatcagtagatttagcaatatttagtttacatttagctggtatttcttctattttaggagctatgaattttataacaacgattgtaaacatgagagcccctggaatgacaatgcatagattaccattatttgtttgagctgttttaataacagctgttttattattattatctttaccagtattagcaggtgcaataacaatgttattaacagatagaaattttaatacatctttttttgacccagctggaggtggtgaccctattttatatcaacatttattt
>PN4BB2_3_1023
attatcatcaatagaatttcattcaggtggatcagtagatttagcaatatttagtttacatttagctggtatttcttctattttaggagctatgaattttataacaacgattgtaaacatgagagcccctggaatgacaatgcatagattaccattatttgtttgagctgttttaataacagctgttttattattattatctttaccagtattagcaggtgcaataacaatgttattaacagatagaaattttaatacatctttttttgacccagctggaggtggtgaccctattttatatcaacatttattt
>PN4BB2_4_1061
attatcatcaatagaatttcattcaggtggatcagtagatttagcaatatttagtttacatttagctggtatttcttctattttaggagctatgaattttataacaacgattgtaaacatgagagcccctggaatgacaatgcatagattaccattatttgtttgagctgttttaataacagctgttttattattattatctttaccagtattagcaggtgcaataacaatgttattaacagatagaaattttaatacatctttttttgacccagctggaggtggtgaccctattttatatcaacatttattt
>PN4SA2_1_1006
attatcatcaatagaatttcattcaggtggatcagtagatttagcaatatttagtttacatttagctggtatttcttctattttaggagctatgaattttataacaacgattgtaaacatgagagcccctggaatgacaatgcatagattaccattatttgtttgagctgttttaataacagctgttttattattattatctttaccagtattagcaggtgcaataacaatgttattaacagatagaaattttaatacatctttttttgacccagctggaggtggtgaccctattttatatcaacatttattt
>PN4SC2_3_1018
attatcatcaatagaatttcattcaggtggatcagtagatttagcaatatttagtttacatttagctggtatttcttctattttaggagctatgaattttataacaacgattgtaaacatgagagcccctggaatgacaatgcatagattaccattatttgtttgagctgttttaataacagctgttttattattattatctttaccagtattagcaggtgcaataacaatgttattaacagatagaaattttaatacatctttttttgacccagctggaggtggtgaccctattttatatcaacatttattt
>PN5BB2_4_1109
attatcatcaatagaatttcattcaggtggatcagtagatttagcaatatttagtttacatttagctggtatttcttctattttaggagctatgaattttataacaacgattgtaaacatgagagcccctggaatgacaatgcatagattaccattatttgtttgagctgttttaataacagctgttttattattattatctttaccagtattagcaggtgcaataacaatgttattaacagatagaaattttaatacatctttttttgacccagctggaggtggtgaccctattttatatcaacatttattt
>PN5BC2_2_1105
attatcatcaatagaatttcattcaggtggatcagtagatttagcaatatttagtttacatttagctggtatttcttctattttaggagctatgaattttataacaacgattgtaaacatgagagcccctggaatgacaatgcatagattaccattatttgtttgagctgttttaataacagctgttttattattattatctttaccagtattagcaggtgcaataacaatgttattaacagatagaaattttaatacatctttttttgacccagctggaggtggtgaccctattttatatcaacatttattt
>PN5BC2_3_890
attatcatcaatagaatttcattcaggtggatcagtagatttagcaatatttagtttacatttagctggtatttcttctattttaggagctatgaattttataacaacgattgtaaacatgagagcccctggaatgacaatgcatagattaccattatttgtttgagctgttttaataacagctgttttattattattatctttaccagtattagcaggtgcaataacaatgttattaacagatagaaattttaatacatctttttttgacccagctggaggtggtgaccctattttatatcaacatttattt
>PN5BC2_4_1023
attatcatcaatagaatttcattcaggtggatcagtagatttagcaatatttagtttacatttagctggtatttcttctattttaggagctatgaattttataacaacgattgtaaacatgagagcccctggaatgacaatgcatagattaccattatttgtttgagctgttttaataacagctgttttattattattatctttaccagtattagcaggtgcaataacaatgttattaacagatagaaattttaatacatctttttttgacccagctggaggtggtgaccctattttatatcaacatttattt
>PN5BC2_5_987
attatcatcaatagaatttcattcaggtggatcagtagatttagcaatatttagtttacatttagctggtatttcttctattttaggagctatgaattttataacaacgattgtaaacatgagagcccctggaatgacaatgcatagattaccattatttgtttgagctgttttaataacagctgttttattattattatctttaccagtattagcaggtgcaataacaatgttattaacagatagaaattttaatacatctttttttgacccagctggaggtggtgaccctattttatatcaacatttattt
>PN5SA2_2_638
attatcatcaatagaatttcattcaggtggatcagtagatttagcaatatttagtttacatttagctggtatttcttctattttaggagctatgaattttataacaacgattgtaaacatgagagcccctggaatgacaatgcatagattaccattatttgtttgagctgttttaataacagctgttttattattattatctttaccagtattagcaggtgcaataacaatgttattaacagatagaaattttaatacatctttttttgacccagctggaggtggtgaccctattttatatcaacatttattt
>PN5SB2_1_1094
attatcatcaatagaatttcattcaggtggatcagtagatttagcaatatttagtttacatttagctggtatttcttctattttaggagctatgaattttataacaacgattgtaaacatgagagcccctggaatgacaatgcatagattaccattatttgtttgagctgttttaataacagctgttttattattattatctttaccagtattagcaggtgcaataacaatgttattaacagatagaaattttaatacatctttttttgacccagctggaggtggtgaccctattttatatcaacatttattt
>PN5SB2_2_1003
attatcatcaatagaatttcattcaggtggatcagtagatttagcaatatttagtttacatttagctggtatttcttctattttaggagctatgaattttataacaacgattgtaaacatgagagcccctggaatgacaatgcatagattaccattatttgtttgagctgttttaataacagctgttttattattattatctttaccagtattagcaggtgcaataacaatgttattaacagatagaaattttaatacatctttttttgacccagctggaggtggtgaccctattttatatcaacatttattt
>PN5SB2_3_1012
attatcatcaatagaatttcattcaggtggatcagtagatttagcaatatttagtttacatttagctggtatttcttctattttaggagctatgaattttataacaacgattgtaaacatgagagcccctggaatgacaatgcatagattaccattatttgtttgagctgttttaataacagctgttttattattattatctttaccagtattagcaggtgcaataacaatgttattaacagatagaaattttaatacatctttttttgacccagctggaggtggtgaccctattttatatcaacatttattt
>PN5SB2_4_973
attatcatcaatagaatttcattcaggtggatcagtagatttagcaatatttagtttacatttagctggtatttcttctattttaggagctatgaattttataacaacgattgtaaacatgagagcccctggaatgacaatgcatagattaccattatttgtttgagctgttttaataacagctgttttattattattatctttaccagtattagcaggtgcaataacaatgttattaacagatagaaattttaatacatctttttttgacccagctggaggtggtgaccctattttatatcaacatttattt
>PN5SB2_5_941
attatcatcaatagaatttcattcaggtggatcagtagatttagcaatatttagtttacatttagctggtatttcttctattttaggagctatgaattttataacaacgattgtaaacatgagagcccctggaatgacaatgcatagattaccattatttgtttgagctgttttaataacagctgttttattattattatctttaccagtattagcaggtgcaataacaatgttattaacagatagaaattttaatacatctttttttgacccagctggaggtggtgaccctattttatatcaacatttattt
>PN6BA2_3_990
attatcatcaatagaatttcattcaggtggatcagtagatttagcaatatttagtttacatttagctggtatttcttctattttaggagctatgaattttataacaacgattgtaaacatgagagcccctggaatgacaatgcatagattaccattatttgtttgagctgttttaataacagctgttttattattattatctttaccagtattagcaggtgcaataacaatgttattaacagatagaaattttaatacatctttttttgacccagctggaggtggtgaccctattttatatcaacatttattt
>PN6BB2_5_1125
attatcatcaatagaatttcattcaggtggatcagtagatttagcaatatttagtttacatttagctggtatttcttctattttaggagctatgaattttataacaacgattgtaaacatgagagcccctggaatgacaatgcatagattaccattatttgtttgagctgttttaataacagctgttttattattattatctttaccagtattagcaggtgcaataacaatgttattaacagatagaaattttaatacatctttttttgacccagctggaggtggtgaccctattttatatcaacatttattt
>PN6SB2_1_641
attatcatcaatagaatttcattcaggtggatcagtagatttagcaatatttagtttacatttagctggtatttcttctattttaggagctatgaattttataacaacgattgtaaacatgagagcccctggaatgacaatgcatagattaccattatttgtttgagctgttttaataacagctgttttattattattatctttaccagtattagcaggtgcaataacaatgttattaacagatagaaattttaatacatctttttttgacccagctggaggtggtgaccctattttatatcaacatttattt
>PN6SB2_2_864
attatcatcaatagaatttcattcaggtggatcagtagatttagcaatatttagtttacatttagctggtatttcttctattttaggagctatgaattttataacaacgattgtaaacatgagagcccctggaatgacaatgcatagattaccattatttgtttgagctgttttaataacagctgttttattattattatctttaccagtattagcaggtgcaataacaatgttattaacagatagaaattttaatacatctttttttgacccagctggaggtggtgaccctattttatatcaacatttattt
>PN6SB2_3_917
attatcatcaatagaatttcattcaggtggatcagtagatttagcaatatttagtttacatttagctggtatttcttctattttaggagctatgaattttataacaacgattgtaaacatgagagcccctggaatgacaatgcatagattaccattatttgtttgagctgttttaataacagctgttttattattattatctttaccagtattagcaggtgcaataacaatgttattaacagatagaaattttaatacatctttttttgacccagctggaggtggtgaccctattttatatcaacatttattt
>PN6SB2_4_845
attatcatcaatagaatttcattcaggtggatcagtagatttagcaatatttagtttacatttagctggtatttcttctattttaggagctatgaattttataacaacgattgtaaacatgagagcccctggaatgacaatgcatagattaccattatttgtttgagctgttttaataacagctgttttattattattatctttaccagtattagcaggtgcaataacaatgttattaacagatagaaattttaatacatctttttttgacccagctggaggtggtgaccctattttatatcaacatttattt
>PN6SB2_5_860
attatcatcaatagaatttcattcaggtggatcagtagatttagcaatatttagtttacatttagctggtatttcttctattttaggagctatgaattttataacaacgattgtaaacatgagagcccctggaatgacaatgcatagattaccattatttgtttgagctgttttaataacagctgttttattattattatctttaccagtattagcaggtgcaataacaatgttattaacagatagaaattttaatacatctttttttgacccagctggaggtggtgaccctattttatatcaacatttattt
>PN6SC2_3_991
attatcatcaatagaatttcattcaggtggatcagtagatttagcaatatttagtttacatttagctggtatttcttctattttaggagctatgaattttataacaacgattgtaaacatgagagcccctggaatgacaatgcatagattaccattatttgtttgagctgttttaataacagctgttttattattattatctttaccagtattagcaggtgcaataacaatgttattaacagatagaaattttaatacatctttttttgacccagctggaggtggtgaccctattttatatcaacatttattt
>PN6SC2_4_969
attatcatcaatagaatttcattcaggtggatcagtagatttagcaatatttagtttacatttagctggtatttcttctattttaggagctatgaattttataacaacgattgtaaacatgagagcccctggaatgacaatgcatagattaccattatttgtttgagctgttttaataacagctgttttattattattatctttaccagtattagcaggtgcaataacaatgttattaacagatagaaattttaatacatctttttttgacccagctggaggtggtgaccctattttatatcaacatttattt
>PN7SB2_1_1057
attatcatcaatagaatttcattcaggtggatcagtagatttagcaatatttagtttacatttagctggtatttcttctattttaggagctatgaattttataacaacgattgtaaacatgagagcccctggaatgacaatgcatagattaccattatttgtttgagctgttttaataacagctgttttattattattatctttaccagtattagcaggtgcaataacaatgttattaacagatagaaattttaatacatctttttttgacccagctggaggtggtgaccctattttatatcaacatttattt
>PN7SB2_2_988
attatcatcaatagaatttcattcaggtggatcagtagatttagcaatatttagtttacatttagctggtatttcttctattttaggagctatgaattttataacaacgattgtaaacatgagagcccctggaatgacaatgcatagattaccattatttgtttgagctgttttaataacagctgttttattattattatctttaccagtattagcaggtgcaataacaatgttattaacagatagaaattttaatacatctttttttgacccagctggaggtggtgaccctattttatatcaacatttattt
>PN7SB2_5_1127
attatcatcaatagaatttcattcaggtggatcagtagatttagcaatatttagtttacatttagctggtatttcttctattttaggagctatgaattttataacaacgattgtaaacatgagagcccctggaatgacaatgcatagattaccattatttgtttgagctgttttaataacagctgttttattattattatctttaccagtattagcaggtgcaataacaatgttattaacagatagaaattttaatacatctttttttgacccagctggaggtggtgaccctattttatatcaacatttattt
>TurksCaicos_03__002865012
attatcttctattgaagctcactctggagggtctgttgatttagccatttttagtttacatttagctggtgcatcttctattttaggagctatgaattttattactactgttataaatatgcgaagtcccggcttaaaaatgcatagaattcctttattcgtttgagctgtatttattactgcaattcttttattattatctttacctgtcttagctggagctataacgatgttattaacagatagaaattttaatactacattttttgatcctgcaggtggtggagaccctatattatatcaacatttattt
>WB_Al_1_170
ATTATCTTCAATTGAAAGTCATTCTGGTGGTTCAGTTGATTTAGCTATTTTTAGTTTACATTTAGCTGGTGCATCTTCTTTATTAGGAGCTATGAATTTTATTACAACAGTAATAAATATGAGAACTCCCGGTTTAAAAATGCATAGAATTCCTTTATTTGTTTGAGCTATATTTATAACAGCATTTTTATTATTATTATCATTACCTGTTTTAGCTGGTGCTATAACAATGCTTTTAACAGATAGAAATTTTAATACTACATTCTTTGATCCAGCAGGTGGAGGTGATCCTATTTTATATCAACATTTATTT
>WB_Al_15_198
ATTATCTTCAATTGAAAGTCATTCTGGTGGTTCAGTTGATTTAGCTATTTTTAGTTTACATTTAGCTGGTGCATCTTCTTTATTAGGAGCTATGAATTTTATTACAACAGTAATAAATATGAGAACTCCCGGTTTAAAAATGCATAGAATTCCTTTATTTGTTTGAGCTATATTTATAACAGCATTTTTATTATTATTATCATTACCTGTTTTAGCTGGTGCTATAACAATGCTTTTAACAGATAGAAATTTTAATACTACATTCTTTGATCCAGCAGGTGGAGGTGATCCTATTTTATATCAACATTTATTT
>WB_Al_6_221
ATTATCTTCAATTGAAAGTCATTCTGGTGGTTCAGTTGATTTAGCTATTTTTAGTTTACATTTAGCTGGTGCATCTTCTTTATTAGGAGCTATGAATTTTATTACAACAGTAATAAATATGAGAACTCCCGGTTTAAAAATGCATAGAATTCCTTTATTTGTTTGAGCTATATTTATAACAGCATTTTTATTATTATTATCATTACCTGTTTTAGCTGGTGCTATAACAATGCTTTTAACAGATAGAAATTTTAATACTACATTCTTTGATCCAGCAGGTGGAGGTGATCCTATTTTATATCAACATTTATTT
>WB_Al_6_222
ATTATCTTCAATTGAAAGTCATTCTGGTGGTTCAGTTGATTTAGCTATTTTTAGTTTACATTTAGCTGGTGCATCTTCTTTATTAGGAGCTATGAATTTTATTACAACAGTAATAAATATGAGAACTCCCGGTTTAAAAATGCATAGAATTCCTTTATTTGTTTGAGCTATATTTATAACAGCATTTTTATTATTATTATCATTACCTGTTTTAGCTGGTGCTATAACAATGCTTTTAACAGATAGAAATTTTAATACTACATTCTTTGATCCAGCAGGTGGAGGTGATCCTATTTTATATCAACATTTATTT
>WB_Ba_50_251
ATTATCTTCAATTGAAAGTCATTCTGGTGGTTCAGTTGATTTAGCTATTTTTAGTTTACATTTAGCTGGTGCATCTTCTTTATTAGGAGCTATGAATTTTATTACAACAGTAATAAATATGAGAACTCCCGGTTTAAAAATGCATAGAATTCCTTTATTTGTTTGAGCTATATTTATAACAGCATTTTTATTATTATTATCATTACCTGTTTTAGCTGGTGCTATAACAATGCTTTTAACAGATAGAAATTTTAATACTACATTCTTTGATCCAGCAGGTGGAGGTGATCCTATTTTATATCAACATTTATTT
