# Supplementary material for: A novel taxonomic database for eukaryotic mitochondrial cytochrome oxidase subunit I gene (eKOI), with a focus on protists diversity
Source: Database (Oxford). 2025 Sep 24;2025:baaf057. doi: 10.1093/database/baaf057 (PMC12462617; doi:10.1093/database/baaf057)
Supplement: baaf057_Supplemental_File [file baaf057_supplemental_file.zip › 3_ASV_metabarcoding/placozoa_OTUs.csv]

Sequence Name	OTU
Bahamas09__000000211	9
COI_19_245_W28_Water_Bautino_1_1396	9
COI_21_251_S56_Sediment_Offshore_1_550	9
COI_21_552_S57_Sediment_Offshore_1_184	9
COI_21_553_S58_Sediment_Offshore_1_134	9
COI_21_553_S58_Sediment_Offshore_1_672	9
COI_21_553_S58_Sediment_Offshore_1_1238	9
COI_21_555_S60_Sediment_Offshore_1_341	9
COI_21_556_S61_Sediment_Offshore_1_49	9
COI_21_556_S61_Sediment_Offshore_1_384	9
COI_21_556_S61_Sediment_Offshore_1_1223	9
COI_21_557_S62_Sediment_Offshore_1_1075	9
COI_21_557_S62_Sediment_Offshore_1_1302	9
COI_21_558_S63_Sediment_Offshore_1_221	9
COI_21_558_S63_Sediment_Offshore_1_526	9
COI_21_558_S63_Sediment_Offshore_1_582	9
COI_21_558_S63_Sediment_Offshore_1_1071	9
COI_21_559_S64_Sediment_Offshore_1_201	9
COI_21_560_S65_Sediment_Offshore_1_34	9
COI_21_560_S65_Sediment_Offshore_1_549	9
COI_21_560_S65_Sediment_Offshore_1_1077	9
COI_21_560_S65_Sediment_Offshore_1_1202	9
COI_22_557_S29_Sediment_Bautino_1_700	9
COI_23_242_S33_Sediment_Bautino_1_1358	9
COI_23_245_S36_Sediment_Bautino_1_369	9
COI_24_242_S66_Sediment_Offshore_1_859	9
COI_24_242_S66_Sediment_Offshore_1_1644	9
COI_24_242_S66_Sediment_Offshore_1_1873	9
COI_24_243_S67_Sediment_Offshore_1_501	9
COI_24_243_S67_Sediment_Offshore_1_681	9
COI_24_243_S67_Sediment_Offshore_1_961	9
COI_24_244_S68_Sediment_Offshore_1_57	9
COI_24_244_S68_Sediment_Offshore_1_511	9
COI_24_244_S68_Sediment_Offshore_1_523	9
COI_24_244_S68_Sediment_Offshore_1_760	9
COI_24_245_S69_Sediment_Offshore_1_912	9
COI_24_245_S69_Sediment_Offshore_1_1376	9
COI_24_245_S69_Sediment_Offshore_1_2167	9
COI_24_246_S71_Sediment_Offshore_1_1304	9
COI_24_246_S71_Sediment_Offshore_1_1885	9
COI_24_246_S71_Sediment_Offshore_1_2051	9
COI_24_246_S71_Sediment_Offshore_1_2053	9
COI_24_247_S72_Sediment_Offshore_1_75	9
COI_24_247_S72_Sediment_Offshore_1_910	9
COI_24_247_S72_Sediment_Offshore_1_1477	9
COI_24_247_S72_Sediment_Offshore_1_2421	9
COI_24_248_S73_Sediment_Offshore_1_21	9
COI_24_249_S74_Sediment_Offshore_1_242	9
COI_24_249_S74_Sediment_Offshore_1_472	9
COI_24_249_S74_Sediment_Offshore_1_518	9
COI_24_250_S75_Sediment_Offshore_1_2708	9
COI_24_250_S75_Sediment_Offshore_1_2848	9
COI_24_251_S76_Sediment_Offshore_1_702	9
COI_24_251_S76_Sediment_Offshore_1_980	9
COI_24_551_S77_Sediment_Offshore_1_1201	9
COI_24_551_S77_Sediment_Offshore_1_1845	9
COI_24_552_S78_Sediment_Offshore_1_679	9
COI_24_552_S78_Sediment_Offshore_1_873	9
COI_24_552_S78_Sediment_Offshore_1_1151	9
COI_24_554_S80_Sediment_Offshore_1_539	9
COI_24_554_S80_Sediment_Offshore_1_1255	9
COI_24_555_S81_Sediment_Offshore_1_290	9
COI_24_556_S82_Sediment_Offshore_1_203	9
COI_24_558_S84_Sediment_Offshore_1_356	9
COI_24_558_S84_Sediment_Offshore_1_1490	9
COI_25_243_B28_Biofoul_Bautino_1_1417	9
COI_25_243_B28_Biofoul_Bautino_1_2455	9
BK2BB1_2_554	10
BK2BB1_3_1208	10
BK2BB1_3_8247	10
BK2BB1_4_799	10
BK2BB1_4_3299	10
BK2BB1_5_920	10
BK2SA1_2_367	10
BK2SA1_3_735	10
BK2SA1_4_1232	10
BK2SA1_5_464	10
BK3BC1_1_1344	10
BK3BC1_2_1340	10
BK3BC1_2_7180	10
BK3BC1_3_1054	10
BK3BC1_4_892	10
BK3BC1_5_1481	10
BK3SA1_3_853	10
BK3SA1_5_732	10
BK3SB1_5_1185	10
BK4BC1_2_1597	10
BK5BA1_2_1774	10
BK5BB1_1_1790	10
BK5BB1_2_1695	10
BK5BB1_2_11911	10
BK5BB1_3_1421	10
BK5BB1_3_7988	10
BK5BB1_4_1531	10
BK5BB1_4_10689	10
BK5BB1_5_1586	10
BK5SB1_1_1636	10
BK5SB1_1_12968	10
BK7BA1_2_1631	10
PN1SA2_1_843	10
PN1SA2_4_610	10
PN2SB2_4_643	10
PN2SB2_5_419	10
PN3BA2_2_523	10
PN3SA2_2_735	10
PN3SA2_3_759	10
PN3SA2_4_809	10
PN3SC2_1_740	10
PN3SC2_3_629	10
PN3SC2_5_696	10
PN4BB2_2_1170	10
PN4BB2_3_1023	10
PN4BB2_4_1061	10
PN4SA2_1_1006	10
PN4SC2_3_1018	10
PN5BB2_4_1109	10
PN5BC2_2_1105	10
PN5BC2_3_890	10
PN5BC2_4_1023	10
PN5BC2_5_987	10
PN5SA2_2_638	10
PN5SB2_1_1094	10
PN5SB2_2_1003	10
PN5SB2_3_1012	10
PN5SB2_4_973	10
PN5SB2_5_941	10
PN6BA2_3_990	10
PN6BB2_5_1125	10
PN6SB2_1_641	10
PN6SB2_2_864	10
PN6SB2_3_917	10
PN6SB2_4_845	10
PN6SB2_5_860	10
PN6SC2_3_991	10
PN6SC2_4_969	10
PN7SB2_1_1057	10
PN7SB2_2_988	10
PN7SB2_5_1127	10
BK5SA1_1_3602	11
BVI02__002865012	12
BVI12__002865012	12
TurksCaicos_03__002865012	12
BVI13__002764195	13
Jamaica_11__002764195	13
CI_Ac_1_292	14
CI_Ac_10_242	14
CI_Ac_3_285	14
CI_Ac_6_293	14
CI_Ac_6_294	14
CI_Al_1_687	14
CI_Al_10_488	14
CI_Al_15_366	14
CI_Al_15_367	14
CI_Al_6_603	14
CI_Al_6_604	14
CI_Eg_0_885	14
CI_Eg_0_886	14
PG_Al_1_688	14
PG_Al_15_863	14
PG_Ba_50_938	14
PG_Eg_0_973	14
CI_Ba_50_198	15
NR_Eg_0_247	15
WB_Al_1_170	15
WB_Al_15_198	15
WB_Al_6_221	15
WB_Al_6_222	15
WB_Ba_50_251	15
COI_19_242_W25_Water_Bautino_1_1260	16
COI_19_245_W28_Water_Bautino_1_2139	17
COI_20_244_W46_Water_Ersai_1_1524	17
COI_21_560_S65_Sediment_Offshore_1_973	17
COI_22_557_S29_Sediment_Bautino_1_633	17
COI_23_242_S33_Sediment_Bautino_1_734	17
COI_24_243_S67_Sediment_Offshore_1_316	17
COI_24_244_S68_Sediment_Offshore_1_3	17
COI_24_246_S71_Sediment_Offshore_1_1312	17
COI_24_247_S72_Sediment_Offshore_1_1816	17
COI_24_251_S76_Sediment_Offshore_1_785	17
COI_24_552_S78_Sediment_Offshore_1_515	17
COI_24_559_B25_Biofoul_Bautino_1_902	17
COI_25_243_B28_Biofoul_Bautino_1_758	17
COI_21_552_S57_Sediment_Offshore_1_713	18
COI_21_553_S58_Sediment_Offshore_1_176	18
COI_21_553_S58_Sediment_Offshore_1_563	18
COI_21_557_S62_Sediment_Offshore_1_1336	18
COI_21_560_S65_Sediment_Offshore_1_1149	18
COI_23_242_S33_Sediment_Bautino_1_833	18
COI_23_245_S36_Sediment_Bautino_1_445	18
COI_23_558_S51_Sediment_Offshore_1_950	18
COI_24_242_S66_Sediment_Offshore_1_242	18
COI_24_242_S66_Sediment_Offshore_1_887	18
COI_24_243_S67_Sediment_Offshore_1_194	18
COI_24_243_S67_Sediment_Offshore_1_1473	18
COI_24_243_S67_Sediment_Offshore_1_2036	18
COI_24_244_S68_Sediment_Offshore_1_111	18
COI_24_244_S68_Sediment_Offshore_1_135	18
COI_24_245_S69_Sediment_Offshore_1_14	18
COI_24_246_S71_Sediment_Offshore_1_195	18
COI_24_246_S71_Sediment_Offshore_1_225	18
COI_24_247_S72_Sediment_Offshore_1_951	18
COI_24_250_S75_Sediment_Offshore_1_970	18
COI_24_251_S76_Sediment_Offshore_1_1213	18
COI_24_251_S76_Sediment_Offshore_1_1844	18
COI_24_552_S78_Sediment_Offshore_1_1007	18
COI_24_554_S80_Sediment_Offshore_1_995	18
COI_24_558_S84_Sediment_Offshore_1_1478	18
COI_21_553_S58_Sediment_Offshore_1_283	19
COI_21_555_S60_Sediment_Offshore_1_120	19
COI_22_250_W81_Water_Offshore_1_280	19
COI_24_242_S66_Sediment_Offshore_1_676	19
COI_24_243_S67_Sediment_Offshore_1_1517	19
COI_24_243_S67_Sediment_Offshore_1_2026	19
COI_24_244_S68_Sediment_Offshore_1_406	19
COI_24_244_S68_Sediment_Offshore_1_697	19
COI_24_245_S69_Sediment_Offshore_1_522	19
COI_24_245_S69_Sediment_Offshore_1_1398	19
COI_24_245_S69_Sediment_Offshore_1_2559	19
COI_24_246_S71_Sediment_Offshore_1_115	19
COI_24_246_S71_Sediment_Offshore_1_867	19
COI_24_247_S72_Sediment_Offshore_1_501	19
COI_24_247_S72_Sediment_Offshore_1_809	19
COI_24_247_S72_Sediment_Offshore_1_1622	19
COI_24_248_S73_Sediment_Offshore_1_112	19
COI_24_250_S75_Sediment_Offshore_1_2630	19
COI_24_251_S76_Sediment_Offshore_1_380	19
COI_24_551_S77_Sediment_Offshore_1_1973	19
COI_24_554_S80_Sediment_Offshore_1_376	19
COI_24_558_S84_Sediment_Offshore_1_1351	19
COI_21_553_S58_Sediment_Offshore_1_1456	20
COI_21_557_S62_Sediment_Offshore_1_416	20
COI_24_244_S68_Sediment_Offshore_1_865	20
COI_24_247_S72_Sediment_Offshore_1_1941	20
COI_24_249_S74_Sediment_Offshore_1_69	20
COI_24_250_S75_Sediment_Offshore_1_61	20
COI_24_551_S77_Sediment_Offshore_1_200	20
COI_21_560_S65_Sediment_Offshore_1_250	21
COI_24_242_S66_Sediment_Offshore_1_553	21
COI_24_243_S67_Sediment_Offshore_1_631	21
COI_24_246_S71_Sediment_Offshore_1_457	21
COI_24_247_S72_Sediment_Offshore_1_702	21
COI_24_250_S75_Sediment_Offshore_1_618	21
COI_24_251_S76_Sediment_Offshore_1_1203	21
COI_24_251_S76_Sediment_Offshore_1_1839	21
COI_24_251_S76_Sediment_Offshore_1_2347	21
COI_24_243_S67_Sediment_Offshore_1_1389	22
COI_24_247_S72_Sediment_Offshore_1_2305	22
COI_24_244_S68_Sediment_Offshore_1_103	23
COI_24_246_S71_Sediment_Offshore_1_1175	23
COI_24_556_S82_Sediment_Offshore_1_751	23
COI_25_243_B28_Biofoul_Bautino_1_1065	23
FTP62_2105_5531_13666	24
FTP62_1104_16009_12803	25
Littlefair_764	26
Littlefair_1881	26
Littlefair_2145	26
Littlefair_3647	26
Littlefair_769	27
