# Supplementary material for: A novel taxonomic database for eukaryotic mitochondrial cytochrome oxidase subunit I gene (eKOI), with a focus on protists diversity
Source: Database (Oxford). 2025 Sep 24;2025:baaf057. doi: 10.1093/database/baaf057 (PMC12462617; doi:10.1093/database/baaf057)
Supplement: baaf057_Supplemental_File [file baaf057_supplemental_file.zip › 3_ASV_metabarcoding/plamonada.fasta]

>NR_Eg_0_445
GCTAAGTAGTATTGAATTTCATTCAGGAGCTTCAGTAGATTTGGCTATTTTTAGTCTTCACTTAAGTGGAGCAGCATCTCTTCTAGGAGCAATTAATTTTATTTGTACTATTTTAAATATGCGTGTTAATCGTATGGAGTTACATGGAATGCCTTTATTTGTTTGGGCAGTTTTAATTACAGCAGTACTTCTACTTTTATCACTACCTGTTTTAGCTGGAGGAATTACTATGCTTTTAACTGATAGAAATTTCAACACATCATTTTTTGATCCTGCTGGAGGAGGGGATCCTATCCTATTCCAACACCTATTT
>NR_Eg_0_446
GCTAAGTAGTATTGAATTTCATTCAGGAGCTTCAGTAGATTTGGCTATTTTTAGTCTTCACTTAAGTGGAGCAGCATCTCTTCTAGGAGCAATTAATTTTATTTGTACTATTTTAAATATGCGTGTTAATCGTATGGAGTTACATGGAATGCCTTTATTTGTTTGGGCAGTTTTAATTACAGCAGTACTTCTACTTTTATCACTACCTGTTTTAGCTGGAGGAATTACTATGCTTTTAACTGATAGAAATTTCAACACATCATTTTTTGATCCTGCTGGAGGAGGGGATCCTATCCTATTCCAACACCTATTT
>NR_Eg_0_447
GCTAAGTAGTATTGAATTTCATTCAGGAGCTTCAGTAGATTTGGCTATTTTTAGTCTTCACTTAAGTGGAGCAGCATCTCTTCTAGGAGCAATTAATTTTATTTGTACTATTTTAAATATGCGTGTTAATCGTATGGAGTTACATGGAATGCCTTTATTTGTTTGGGCAGTTTTAATTACAGCAGTACTTCTACTTTTATCACTACCTGTTTTAGCTGGAGGAATTACTATGCTTTTAACTGATAGAAATTTCAACACATCATTTTTTGATCCTGCTGGAGGAGGGGATCCTATCCTATTCCAACACCTATTT
>V4022A_Zotu7188
actaagtagtatagattttcattcaggagcttcagttgatttggccatttttagtcttcatttaagtggtgcagcgtctctcctaggagcaataaattttatatgtactattttaaatatgagagtaaatagaatggaacttcacggtatgcctctatttgcttggtcagttttaattactgcggttctccttcttttatctttaccagttcttgcaggaggtattactatgcttttgactgatcgtaatttcaacacttcttttttcgaccctgcaggaggtggggatccaatactgttccaacatctattt
>V4027A_Zotu7188
actaagtagtatagattttcattcaggagcttcagttgatttggccatttttagtcttcatttaagtggtgcagcgtctctcctaggagcaataaattttatatgtactattttaaatatgagagtaaatagaatggaacttcacggtatgcctctatttgcttggtcagttttaattactgcggttctccttcttttatctttaccagttcttgcaggaggtattactatgcttttgactgatcgtaatttcaacacttcttttttcgaccctgcaggaggtggggatccaatactgttccaacatctattt
>V4155A_Zotu7188
actaagtagtatagattttcattcaggagcttcagttgatttggccatttttagtcttcatttaagtggtgcagcgtctctcctaggagcaataaattttatatgtactattttaaatatgagagtaaatagaatggaacttcacggtatgcctctatttgcttggtcagttttaattactgcggttctccttcttttatctttaccagttcttgcaggaggtattactatgcttttgactgatcgtaatttcaacacttcttttttcgaccctgcaggaggtggggatccaatactgttccaacatctattt
