# Supplementary material for: A novel taxonomic database for eukaryotic mitochondrial cytochrome oxidase subunit I gene (eKOI), with a focus on protists diversity
Source: Database (Oxford). 2025 Sep 24;2025:baaf057. doi: 10.1093/database/baaf057 (PMC12462617; doi:10.1093/database/baaf057)
Supplement: baaf057_Supplemental_File [file baaf057_supplemental_file.zip › 3_ASV_metabarcoding/plamonada_OTUs.csv]

Sequence Name	OTU
NR_Eg_0_445	1
NR_Eg_0_446	1
NR_Eg_0_447	1
V4022A_Zotu7188	2
V4027A_Zotu7188	2
V4155A_Zotu7188	2
