# Supplementary material for: A novel taxonomic database for eukaryotic mitochondrial cytochrome oxidase subunit I gene (eKOI), with a focus on protists diversity
Source: Database (Oxford). 2025 Sep 24;2025:baaf057. doi: 10.1093/database/baaf057 (PMC12462617; doi:10.1093/database/baaf057)
Supplement: baaf057_Supplemental_File [file baaf057_supplemental_file.zip › 3_ASV_metabarcoding/Prasinodermophyta.fasta]

>Bahamas03__000052225
tctttcaacccatgccttccacagtggaggagcagtggatcttgcgatcttctctcttcacgtgagtggaatgagttcgattcttggagcgattaactttatttcaaccatctttaacatgcgagggcctggaatggagatgcatcgaatgcctctctttgtatggtcagttttgattactgctttccttcttcttttgagccttccagttcttgcgggagcaattaccatgcttctaactgatcgaaacttcaacaccagcttctttgatccagcaggtggaggagatcctatcctttatcagcacctcttc
>Bahamas03__000180060
tctttcaacgcatgctttccatagtgggggagctgttgatcttgcgattttctctcttcacgtgagtggtatgagttcgattcttggagcaatcaacttcatttcaactatctttaacatgcgaggaccaggaatggagatgcatcgaatgcctctttttgtttggtctgtgttgattactgccttcctccttcttcttagccttcctgtccttgcaggagcgatcactatgttgttgactgaccgaaacttcaacacaagtttctttgatccagctggtggaggagaccctatcctctatcagcacctcttc
>Bahamas05__000180060
tctttcaacgcatgctttccatagtgggggagctgttgatcttgcgattttctctcttcacgtgagtggtatgagttcgattcttggagcaatcaacttcatttcaactatctttaacatgcgaggaccaggaatggagatgcatcgaatgcctctttttgtttggtctgtgttgattactgccttcctccttcttcttagccttcctgtccttgcaggagcgatcactatgttgttgactgaccgaaacttcaacacaagtttctttgatccagctggtggaggagaccctatcctctatcagcacctcttc
>Bahamas09__000052225
tctttcaacccatgccttccacagtggaggagcagtggatcttgcgatcttctctcttcacgtgagtggaatgagttcgattcttggagcgattaactttatttcaaccatctttaacatgcgagggcctggaatggagatgcatcgaatgcctctctttgtatggtcagttttgattactgctttccttcttcttttgagccttccagttcttgcgggagcaattaccatgcttctaactgatcgaaacttcaacaccagcttctttgatccagcaggtggaggagatcctatcctttatcagcacctcttc
>Bahamas11__000003541
ccttgcaacccacgcctttcacagcggaggagcggttgatcttgcgattttctctcttcacgtgagtggtatgagttctattcttggagcgattaactttatttcaaccatcttcaacatgcgaggaccgggaatggaaatgcatcgaatgcccctctttgtatgggctgttttgattactgccttcctccttcttttgagccttccggttcttgcgggagcaattaccatgcttctgactgatcgaaactttaacacctctttctttgatcctgcaggtggaggggatccaatcctgtatcagcaccttttc
>Bahamas14__000180060
tctttcaacgcatgctttccatagtgggggagctgttgatcttgcgattttctctcttcacgtgagtggtatgagttcgattcttggagcaatcaacttcatttcaactatctttaacatgcgaggaccaggaatggagatgcatcgaatgcctctttttgtttggtctgtgttgattactgccttcctccttcttcttagccttcctgtccttgcaggagcgatcactatgttgttgactgaccgaaacttcaacacaagtttctttgatccagctggtggaggagaccctatcctctatcagcacctcttc
>Belize_01__000013225
tctttcgactcatgcttttcacagtggaggagcagttgatcttgcgatcttctcccttcacgtgagtggtatgagttcgattcttggagcaattaactttatttcgactatcttcaacatgcgaggacctggaatggagatgcatcgaatgcctctctttgtttggtctgtgttgattactgccttccttcttcttcttagccttcctgttcttgcaggagcaattactatgctgttgaccgatcgaaactttaacacaagtttctttgacccagctggtggaggagaccctatcctgtatcagcacctcttc
>Belize_07__000180060
tctttcaacgcatgctttccatagtgggggagctgttgatcttgcgattttctctcttcacgtgagtggtatgagttcgattcttggagcaatcaacttcatttcaactatctttaacatgcgaggaccaggaatggagatgcatcgaatgcctctttttgtttggtctgtgttgattactgccttcctccttcttcttagccttcctgtccttgcaggagcgatcactatgttgttgactgaccgaaacttcaacacaagtttctttgatccagctggtggaggagaccctatcctctatcagcacctcttc
>Belize_08__000180060
tctttcaacgcatgctttccatagtgggggagctgttgatcttgcgattttctctcttcacgtgagtggtatgagttcgattcttggagcaatcaacttcatttcaactatctttaacatgcgaggaccaggaatggagatgcatcgaatgcctctttttgtttggtctgtgttgattactgccttcctccttcttcttagccttcctgtccttgcaggagcgatcactatgttgttgactgaccgaaacttcaacacaagtttctttgatccagctggtggaggagaccctatcctctatcagcacctcttc
>BVI01__000180060
tctttcaacgcatgctttccatagtgggggagctgttgatcttgcgattttctctcttcacgtgagtggtatgagttcgattcttggagcaatcaacttcatttcaactatctttaacatgcgaggaccaggaatggagatgcatcgaatgcctctttttgtttggtctgtgttgattactgccttcctccttcttcttagccttcctgtccttgcaggagcgatcactatgttgttgactgaccgaaacttcaacacaagtttctttgatccagctggtggaggagaccctatcctctatcagcacctcttc
>BVI07__002715901
attgtcaagcagtgcctttcacagcggaggatccgtggatcttgcgatcttctctcttcacgtgagtggattgagctctatccttggagcgattaactttatttcaactatcttcaacatgcgaggaccaggaatggagatgcaccgaatgcctctcttcgtctggtctgtcttgattactgccttccttctgcttttgagccttccagttcttgcaggggcgatcaccatgttgttgactgatcgaaactttaacactaccttctttgatccagcgggaggaggagatcctattctgtatcagcacctcttc
>BVI12__000180060
tctttcaacgcatgctttccatagtgggggagctgttgatcttgcgattttctctcttcacgtgagtggtatgagttcgattcttggagcaatcaacttcatttcaactatctttaacatgcgaggaccaggaatggagatgcatcgaatgcctctttttgtttggtctgtgttgattactgccttcctccttcttcttagccttcctgtccttgcaggagcgatcactatgttgttgactgaccgaaacttcaacacaagtttctttgatccagctggtggaggagaccctatcctctatcagcacctcttc
>CI_Ac_6_286
TCTTTCAACCCACGCCTTCCACAGTGGAGGAGCAGTGGATCTTGCGATCTTTTCTCTTCACGTGAGTGGTATGAGTTCGATCCTTGGAGCAATCAACTTTATTTCAACCATCTTCAACATGCGAGGACCTGGAATGGAGATGCACCGAATGCCTCTCTTTGTATGGTCGGTCTTGATTACTGCCTTCCTTCTTCTTCTGAGTCTTCCAGTTCTTGCAGGAGCAATTACTATGCTGTTGACTGATCGAAACTTTAACACAAGCTTCTTTGACCCAGCAGGTGGGGGAGACCCTATCTTGTATCAGCACCTCTTC
>CI_Al_1_676
TCTTTCAACCCACGCCTTCCACAGTGGAGGAGCAGTGGATCTTGCGATCTTTTCTCTTCACGTGAGTGGTATGAGTTCGATCCTTGGAGCAATCAACTTTATTTCAACCATCTTCAACATGCGAGGACCTGGAATGGAGATGCACCGAATGCCTCTCTTTGTATGGTCGGTCTTGATTACTGCCTTCCTTCTTCTTCTGAGTCTTCCAGTTCTTGCAGGAGCAATTACTATGCTGTTGACTGATCGAAACTTTAACACAAGCTTCTTTGACCCAGCAGGTGGGGGAGACCCTATCTTGTATCAGCACCTCTTC
>CI_Ba_50_662
TCTTTCAACCCACGCCTTCCACAGTGGAGGAGCAGTGGATCTTGCGATCTTTTCTCTTCACGTGAGTGGTATGAGTTCGATCCTTGGAGCAATCAACTTTATTTCAACCATCTTCAACATGCGAGGACCTGGAATGGAGATGCACCGAATGCCTCTCTTTGTATGGTCGGTCTTGATTACTGCCTTCCTTCTTCTTCTGAGTCTTCCAGTTCTTGCAGGAGCAATTACTATGCTGTTGACTGATCGAAACTTTAACACAAGCTTCTTTGACCCAGCAGGTGGGGGAGACCCTATCTTGTATCAGCACCTCTTC
>COI_19_554_W37_Water_Ersai_1_538
cctttcaacccatgccttccacagtggaggagcggtggaccttgcgatcttctctcttcacgtcagtggtatgagttcgattcttggagcaatcaactttatttcaaccatcttcaacatgcgaggacctggaatggagatgcaccgaatgcctctctttgtatggtcagtcttgattactgccttccttcttcttttgagtcttccagttcttgcaggagcaattactatgctgttgactgatcgaaatttcaacacaagcttctttgaccctgcaggtgggggagaccctatcttgtatcagcacctcttc
>COI_19_555_W38_Water_Ersai_1_235
cctttcaacccatgccttccacagtggaggagcggtggaccttgcgatcttctctcttcacgtcagtggtatgagttcgattcttggagcaatcaactttatttcaaccatcttcaacatgcgaggacctggaatggagatgcaccgaatgcctctctttgtatggtcagtcttgattactgccttccttcttcttttgagtcttccagttcttgcaggagcaattactatgctgttgactgatcgaaatttcaacacaagcttctttgaccctgcaggtgggggagaccctatcttgtatcagcacctcttc
>COI_19_556_W39_Water_Ersai_1_49
ctttcaacccatgccttccacagtggaggagcggtggaccttgcgatcttctctcttcacgtcagtggtatgagttcgattcttggagcaatcaactttatttcaaccatcttcaacatgcgaggacctggaatggagatgcaccgaatgcctctctttgtatggtcagtcttgattactgccttccttcttcttttgagtcttccagttcttgcaggagcaattactatgctgttgactgatcgaaatttcaacacaagcttctttgaccctgcaggtgggggagaccctatcttgtatcagcacctcttc
>COI_19_556_W39_Water_Ersai_1_844
cctttcaacccatgccttccacagtggaggagcggtggaccttgcgatcttctctcttcacgtcagtggtatgagttcgattcttggagcaatcaactttatttcaaccatcttcaacatgcgaggacctggaatggagatgcaccgaatgcctctctttgtatggtcagtcttgattactgccttccttcttcttttgagtcttccagttcttgcaggagcaattactatgctgttgactgatcgaaatttcaacacaagcttctttgaccctgcaggtgggggagaccctatcttgtatcagcacctcttc
>COI_19_557_W40_Water_Ersai_1_19
cctttcaacccatgccttccacagtggaggagcggtggaccttgcgatcttctctcttcacgtcagtggtatgagttcgattcttggagcaatcaactttatttcaaccatcttcaacatgcgaggacctggaatggagatgcaccgaatgcctctctttgtatggtcagtcttgattactgccttccttcttcttttgagtcttccagttcttgcaggagcaattactatgctgttgactgatcgaaatttcaacacaagcttctttgaccctgcaggtgggggagaccctatcttgtatcagcacctcttc
>COI_19_558_W41_Water_Ersai_1_916
cctttcaacccatgccttccacagtggaggagcggtggaccttgcgatcttctctcttcacgtcagtggtatgagttcgattcttggagcaatcaactttatttcaaccatcttcaacatgcgaggacctggaatggagatgcaccgaatgcctctctttgtatggtcagtcttgattactgccttccttcttcttttgagtcttccagttcttgcaggagcaattactatgctgttgactgatcgaaatttcaacacaagcttctttgaccctgcaggtgggggagaccctatcttgtatcagcacctcttc
>COI_19_558_W41_Water_Ersai_1_1317
tttcaacccatgccttccacagtggaggagcggtggaccttgcgatcttctctcttcacgtcagtggtatgagttcgattcttggagcaatcaactttatttcaaccatcttcaacatgcgaggacctggaatggagatgcaccgaatgcctctctttgtatggtcagtcttgattactgccttccttcttcttttgagtcttccagttcttgcaggagcaattactatgctgttgactgatcgaaatttcaacacaagcttctttgaccctgcaggtgggggagaccctatcttgtatcagcacctcttc
>COI_19_560_W43_Water_Ersai_1_643
cctttcaacccatgccttccacagtggaggagcggtggaccttgcgatcttctctcttcacgtcagtggtatgagttcgattcttggagcaatcaactttatttcaaccatcttcaacatgcgaggacctggaatggagatgcaccgaatgcctctctttgtatggtcagtcttgattactgccttccttcttcttttgagtcttccagttcttgcaggagcaattactatgctgttgactgatcgaaatttcaacacaagcttctttgaccctgcaggtgggggagaccctatcttgtatcagcacctcttc
>COI_20_242_W44_Water_Ersai_1_1351
cctttcaacccatgccttccacagtggaggagcggtggaccttgcgatcttctctcttcacgtcagtggtatgagttcgattcttggagcaatcaactttatttcaaccatcttcaacatgcgaggacctggaatggagatgcaccgaatgcctctctttgtatggtcagtcttgattactgccttccttcttcttttgagtcttccagttcttgcaggagcaattactatgctgttgactgatcgaaatttcaacacaagcttctttgaccctgcaggtgggggagaccctatcttgtatcagcacctcttc
>COI_20_244_W46_Water_Ersai_1_51
cctttcaacccatgccttccacagtggaggagcggtggaccttgcgatcttctctcttcacgtcagtggtatgagttcgattcttggagcaatcaactttatttcaaccatcttcaacatgcgaggacctggaatggagatgcaccgaatgcctctctttgtatggtcagtcttgattactgccttccttcttcttttgagtcttccagttcttgcaggagcaattactatgctgttgactgatcgaaatttcaacacaagcttctttgaccctgcaggtgggggagaccctatcttgtatcagcacctcttc
>COI_20_244_W46_Water_Ersai_1_2384
ctttcaacccatgccttccacagtggaggagcggtggaccttgcgatcttctctcttcacgtcagtggtatgagttcgattcttggagcaatcaactttatttcaaccatcttcaacatgcgaggacctggaatggagatgcaccgaatgcctctctttgtatggtcagtcttgattactgccttccttcttcttttgagtcttccagttcttgcaggagcaattactatgctgttgactgatcgaaatttcaacacaagcttctttgaccctgcaggtgggggagaccctatcttgtatcagcacctcttc
>COI_20_245_W47_Water_Ersai_1_16
cctttcaacccatgccttccacagtggaggagcggtggaccttgcgatcttctctcttcacgtcagtggtatgagttcgattcttggagcaatcaactttatttcaaccatcttcaacatgcgaggacctggaatggagatgcaccgaatgcctctctttgtatggtcagtcttgattactgccttccttcttcttttgagtcttccagttcttgcaggagcaattactatgctgttgactgatcgaaatttcaacacaagcttctttgaccctgcaggtgggggagaccctatcttgtatcagcacctcttc
>COI_20_245_W47_Water_Ersai_1_951
ctttcaacccatgccttccacagtggaggagcggtggaccttgcgatcttctctcttcacgtcagtggtatgagttcgattcttggagcaatcaactttatttcaaccatcttcaacatgcgaggacctggaatggagatgcaccgaatgcctctctttgtatggtcagtcttgattactgccttccttcttcttttgagtcttccagttcttgcaggagcaattactatgctgttgactgatcgaaatttcaacacaagcttctttgaccctgcaggtgggggagaccctatcttgtatcagcacctcttc
>COI_20_246_W48_Water_Ersai_1_792
cctttcaacccatgccttccacagtggaggagcggtggaccttgcgatcttctctcttcacgtcagtggtatgagttcgattcttggagcaatcaactttatttcaaccatcttcaacatgcgaggacctggaatggagatgcaccgaatgcctctctttgtatggtcagtcttgattactgccttccttcttcttttgagtcttccagttcttgcaggagcaattactatgctgttgactgatcgaaatttcaacacaagcttctttgaccctgcaggtgggggagaccctatcttgtatcagcacctcttc
>COI_20_246_W48_Water_Ersai_1_1556
ctttcaacccatgccttccacagtggaggagcggtggaccttgcgatcttctctcttcacgtcagtggtatgagttcgattcttggagcaatcaactttatttcaaccatcttcaacatgcgaggacctggaatggagatgcaccgaatgcctctctttgtatggtcagtcttgattactgccttccttcttcttttgagtcttccagttcttgcaggagcaattactatgctgttgactgatcgaaatttcaacacaagcttctttgaccctgcaggtgggggagaccctatcttgtatcagcacctcttc
>FTP62_1101_22095_24298
TCTTTCAACCCATGCTTTCCATAGTGGGGGAGCTGTTGATCTCGCAATTTTCTCTCTTCACGTGAGTGGTATGAGTTCGATTCTTGGAGCAATCAACTTCATTTCAACTATCTTTAACATGCGAGGACCAGGAATGGAGATGCATCGAATGCCTCTTTTTGTTTGGTCTGTGTTGATTACTGCCTTCCTCCTTCTTCTTAGCCTTCCTGTCCTTGCTGGAGCGATTACTATGTTGTTGACTGACCGAAACTTCAACACAAGTTTCTTTGATCCAGCTGGTGGAGGAGACCCTATCCTCTATCAGCACCTCTTC
>FTP62_1106_22044_27055
TCTTTCAACCCATGCTTTCCATAGTGGGGGAGCTGTTGATCTCGCAATTTTCTCTCTTCACGTGAGTGGTATGAGTTCGATTCTTGGAGCAATCAACTTCATTTCAACTATCTTTAACATGCGAGGACCAGGAATGGAGATGCATCGAATGCCTCTTTTTGTTTGGTCTGTGTTGATTACTGCCTTCCTCCTTCTTCTTAGCCTTCCTGTCCTTGCTGGAGCGATTACTATGTTGTTGACTGACCGAAACTTCAACACAAGTTTCTTTGATCCAGCTGGTGGAGGAGACCCTATCCTCTATCAGCACCTCTTC
>FTP62_1113_11091_12688
TCTTTCAACCCATGCTTTCCATAGTGGGGGAGCTGTTGATCTCGCAATTTTCTCTCTTCACGTGAGTGGTATGAGTTCGATTCTTGGAGCAATCAACTTCATTTCAACTATCTTTAACATGCGAGGACCAGGAATGGAGATGCATCGAATGCCTCTTTTTGTTTGGTCTGTGTTGATTACTGCCTTCCTCCTTCTTCTTAGCCTTCCTGTCCTTGCTGGAGCGATTACTATGTTGTTGACTGACCGAAACTTCAACACAAGTTTCTTTGATCCAGCTGGTGGAGGAGACCCTATCCTCTATCAGCACCTCTTC
>FTP62_2111_10403_23669
TCTTTCAACCCATGCTTTCCATAGTGGGGGAGCTGTTGATCTCGCAATTTTCTCTCTTCACGTGAGTGGTATGAGTTCGATTCTTGGAGCAATCAACTTCATTTCAACTATCTTTAACATGCGAGGACCAGGAATGGAGATGCATCGAATGCCTCTTTTTGTTTGGTCTGTGTTGATTACTGCCTTCCTCCTTCTTCTTAGCCTTCCTGTCCTTGCTGGAGCGATTACTATGTTGTTGACTGACCGAAACTTCAACACAAGTTTCTTTGATCCAGCTGGTGGAGGAGACCCTATCCTCTATCAGCACCTCTTC
>FTP62_1103_3924_20580
TCTTTCAACCCATGCTTTCCATAGTGGGGGAGCTGTTGATCTCGCAATTTTCTCTCTTCACGTGAGTGGTATGAGTTCGATTCTTGGAGCAATCAACTTCATTTCAACTATCTTTAACATGCGAGGACCAGGAATGGAGATGCATCGAATGCCTCTTTTTGTTTGGTCTGTGTTGATTACTGCCTTCCTCCTTCTTCTTAGCCTTCCTGTCCTTGCTGGAGCGATTACTATGTTGTTGACTGACCGAAACTTCAACACAAGTTTCTTTGATCCAGCTGGTGGAGGAGACCCTATCCTCTATCAGCACCTCTTC
>FTP62_1111_19298_25214
TCTTTCAACCCATGCTTTCCATAGTGGGGGAGCTGTTGATCTCGCAATTTTCTCTCTTCACGTGAGTGGTATGAGTTCGATTCTTGGAGCAATCAACTTCATTTCAACTATCTTTAACATGCGAGGACCAGGAATGGAGATGCATCGAATGCCTCTTTTTGTTTGGTCTGTGTTGATTACTGCCTTCCTCCTTCTTCTTAGCCTTCCTGTCCTTGCTGGAGCGATTACTATGTTGTTGACTGACCGAAACTTCAACACAAGTTTCTTTGATCCAGCTGGTGGAGGAGACCCTATCCTCTATCAGCACCTCTTC
>FTP62_2101_24324_9357
TCTTTCAACCCATGCTTTCCATAGTGGGGGAGCTGTTGATCTCGCAATTTTCTCTCTTCACGTGAGTGGTATGAGTTCGATTCTTGGAGCAATCAACTTCATTTCAACTATCTTTAACATGCGAGGACCAGGAATGGAGATGCATCGAATGCCTCTTTTTGTTTGGTCTGTGTTGATTACTGCCTTCCTCCTTCTTCTTAGCCTTCCTGTCCTTGCTGGAGCGATTACTATGTTGTTGACTGACCGAAACTTCAACACAAGTTTCTTTGATCCAGCTGGTGGAGGAGACCCTATCCTCTATCAGCACCTCTTC
>FTP62_2113_19962_12943
TCTTTCAACCCATGCTTTCCATAGGGGGGGAGCTGTTGATCTCGCAATTTTCTCTCTTCACGTGAGTGGTATGAGTTCGATTCTTGGAGCAATCAACTTCATTTCAACTATCTTTAACATGCGAGGACCAGGAATGGAGATGCATCGAATGCCTCTTTTTGTTTGGTCTGTGTTGATTACTGCCTTCCTCCTTCTTCTTAGCCTTCCTGTCCTTGCTGGAGCGATTACTATGTTGTTGACTGACCGAAACTTCAACACAAGTTTCTTTGATCCAGCTGGTGGAGGAGACCCTATCCTATATCAGCACCTCTTC
>FTP62_1101_7195_17295
TCTTTCAACCCATGCTTTCCATAGTGGGGGAGCTGTTGATCTCGCAATTTTCTCTCTTCACGTGAGTGGTATGAGTTCGATTCTTGGAGCAATCAACTTCATTTCAACTATCTTTAACATGCGAGGACCAGGAATGGAGATGCATCGAATGCCTCTTTTTGTTTGGTCTGTGTTGATTACTGCCTTCCTCCTTCTTCTTAGCCTTCCTGTCCTTGCTGGAGCGATTACTATGTTGTTGACTGACCGAAACTTCAACACAAGTTTCTTTGATCCAGCTGGTGGAGGAGACCCTATCCTCTATCAGCACCTTTTC
>FTP62_2104_15695_10512
TCTTTCAACCCATGCTTTCCATAGTGGGGGAGCTGTTGATCTCGCAATTTTCTCTCTTCACGTGAGTGGTATGAGTTCGATTCTTGGAGCAATCAACTTCATTTCAACTATCTTTAACATGCGAGGACCAGGAATGGAGATGCATCGAATGCCTCTTTTTGTTTGGTCTGTGTTGATTACTGCCTTCCTCCTTCTTCTTAGCCTTCCTGTCCTTGCTGGAGCGATTACTATGTTGTTGACTGACCGAAACTTCAACACAAGTTTCTTTGATCCAGCTGGTGGAGGAGACCCTATCCTCTATCAGCACCTCTTC
>FTP62_2105_7851_8654
TCTTTCAACCCATGCTTTCCATAGTGGGGGAGCTGTTGATCTCGCAATTTTCTCTCTTCACGTGAGTGGTATGAGTTCGATTCTTGGAGCAATCAACTTCATTTCAACTATCTTTAACATGCGAGGACCAGGAATGGAGATGCATCGAATGCCTCTTTTTGTTTGGTCTGTGTTGATTACTGCCTTCCTCCTTCTTCTTAGCCTTCCTGTCCTTGCTGGAGCGATTACTATGTTGTTGACTGACCGAAACTTCAACACAAGTTTCTTTGATCCAGCTGGTGGAGGAGACCCTATCCTCTATCAGCACCTCTTC
>FTP62_1101_18255_19268
TCTTTCAACCCATGCTTTCCATAGTGGGGGAGCTGTTGATCTCGCAATTTTCTCTCTTCACGTGAGTGGTATGAGTTCGATTCTTGGAGCAATCAACTTCATTTCAACTATCTTTAACATGCGAGGACCAGGAATGGAGATGCATCGAATGCCTCTTTTTGTTTGGTCTGTGTTGATTACTGCCTTCCTCCTTCTTCTTAGCCTTCCTGTCCTTGCTGGAGCGATTACTATGTTGTTGACTGACCGAAACTTCAACACAAGTTTCTTTGATCCAGCTGGTGGAGGAGACCCTATCCTCTATCAGCACCTCTTC
>FTP62_1109_10701_15744
TCTTTCAACCCATGCTTTCCATAGTGGGGGAGCTGTTGATCTCGCAATTTTCTCTCTTCACGTGAGTGGTATGAGTTCGATTCTTGGAGCAATCAACTTCATTTCAACTATCTTTAACATGCGAGGACCAGGAATGGAGATGCATCGAATGCCTCTTTTTGTTTGGTCTGTGTTGATTACTGCCTTCCTCCTTCTTCTTAGCCTTCCTGTCCTTGCTGGAGCGATTACTATGTTGTTGACTGACCGAAACTTCAACACAAGTTTCTTTGATCCAGCTGGTGGAGGAGACCCTATCCTCTATCAGCACCTCTTC
>FTP62_2102_10612_4180
TCTTTCAACCCATGCTTTCCATAGTGGGGGAGCTGTTGATCTCGCAATTTTCTCTCTTCACGTGAGTGGTATGAGTTCGATTCTTGGAGCAATCAACTTCATTTCAACTATCTTTAACATGCGAGGACCAGGAATGGAGATGCATCGAATGCCTCTTTTTGTTTGGTCTGTGTTGATTACTGCCTTCCTCCTTCTTCTTAGCCTTCCTGTCCTTGCTGGAGCGATTACTATGTTGTTGACTGACCGAAACTTCAACACAAGTTTCTTTGATCCAGCTGGTGGAGGAGACCCTATCCTCTATCAGCACCTCTTC
>FTP62_2102_25853_23275
TCTTTCAACCCATGCTTTCCATAGTGGGGGAGCTGTTGATCTCGCAATTTTCTCTCTTCACGTGAGTGGTATGAGTTCGATTCTTGGAGCAATCAACTTCATTTCAACCATCTTTAACATGCGAGGACCAGGAATGGAGATGCATCGAATGCCTCTTTTTGTTTGGTCTGTGTTGATTACTGCCTTCCTCCTTCTTCTTAGCCTTCCTGTCCTTGCTGGAGCGATTACTATGTTGTTGACTGACCGAAACTTCAACACAAGTTTCTTTGATCCAGCTGGTGGAGGAGACCCTATCCTCTATCAGCACCTCTTC
>FTP62_2109_9329_3789
TCTTTCAACCCATGCTTTCCATAGTGGGGGAGCTATTGATCTCGCAATTTTCTCTCTTCACGTGAGTGGTATGAGTTCGATTCTTGGAGCAATCAACTTCATTTCAACTATCTTTAACATGCGAGGACCAGGAATGGAGATGCATCGAATGCCTCTTTTTGTTTGGTCTGTGTTGATTACTGCCTTCCTCCTTCTTCTTAGCCTTCCTGTCCTTGCTGGAGCGATTACTATGTTGTTGACTGACCGAAACTTCAACACAAGTTTCTTTGATCCAGCTGGTGGAGGAGACCCTATCCTCTATCAGCACCTCTTC
>FTP62_2109_8237_18510
TCTTTCAACCCATGCTTTCCATAGTGGGGGAGCTGTTGATCTCGCAATTTTCTCTCTTCACGTGAGTGGTATGAGTTCGATTCTTGGAGCAATCAACTTCATTTCAACTATCTTTAACATGCGAGGACCAGGAATGGAGATGCATCGAATGCCTCTTTTTGTTTGGTCTGTGTTGATTACTGCCTTCCTCCTTCTTCTTAGCCTTCCTGTCCTTGCTGGAGCGATTACTATGTTGTTGACTGACCGAAACTTCAACACAAGTTTCTTTGATCCAGCTGGTGGAGGAGACCCTATCCTCTATCAGCACCTCTTC
>FTP62_2111_19247_13445
TCTTTCAACTCATGCTTTCCATAGTGGGGGAGCTGTTGATCTTGCGATTTTCTCTCTTCACGTGAGTGGTATGAGTTCGATTCTTGGAGCAATCAACTTCATTTCAACTATCTTTAACATGCGAGGACCAGGAATGGAGATGCATCGAATGCCTCTTTTTGTTTGGTCTGTGTTGATTACTGCCTTCCTCCTTCTTCTTAGCCTTCCTGTCCTTGCAGGAGCGATCACTATGTTGTTGACTGACCGAAACTTCAACACAAGTTTCTTTGATCCAGCTGGTGGAGGAGACCCTATCCTCTATCAGCACCTCTTC
>FTP62_2113_17466_22010
TCTTTCAACCCATGCTTTCCATAGTGGGGGAGCTGTTGATCTCGCAATTTTCTCTCTTCACGTGAGTGGTATGAGTTCGATTCTTGGAGCAATCAACTTCATTTCAACTATCTTTAACATGCGAGGACCAGGAATGGAGATGCATCGAATGCCTCTTTTTGTTTGGTCTGTGTTGATTACTGCCTTCCTCCTTCTTCTTAGCCTTCCTGTCCTTGCTGGAGCGATTACTATGTTGTTGACTGACCGAAACTTCAACACAAGTTTCTTTGATCCAGCTGGTGGAGGAGACCCTATCCTCTATCAGCACCTCTTC
>FTP62_1106_26649_13563
TCTTTCAACCCATGCTTTCCATAGTGGGGGAGCTGTTGATCTCGCAATTTTCTCTCTTCACGTGAGTGGTATGAGTTCGATTCTTGGAGCAATCAACTTCATTTCAACTATCTTTAACATGCGAGGACCAGGAATGGAGATGCATCGAATGCCTCTTTTTGTTTGGTCTGTGTTGATTACTGCCTTCCTCCTTCTTCTTAGCCTTCCTGTCCTTGCTGGAGCGATTACTATGTTGTTGACTGACCGAAACTTCAACACAAGTTTCTTTGATCCAGCTGGTGGAGGAGACCCTATCCTCTATCAGCACCTCTTC
>FTP62_1106_27984_15256
TCTTTCAACCCATGCTTTCCATAGTGGGGGAGCTGTTGATCTCGCAATTTTCTCTCTTCACGTGAGTGGTATGAGTTCGATTCTTGGAGCAATCAACTTCATTTCAACTATCTTTAACATGCAAGGACCAGGAATGGAGATGCATCGAATGCCTCTTTTTGTTTGGTCTGTGTTGATTACTGCCTTCCTCCTTCTTCTTAGCCTTCCTGTCCTTGCTGGAGCGATTACTATGTTGTTGACTGACCGAAACTTCAACACAAGTTTCTTTGATCCAGCTGGTGGAGGAGACCCTATCCTCTATCAGCACCTCTTC
>FTP62_1110_16747_16918
TCTTTCAACCCATGCTTTCCATAGTGGGGGAGCTGTTGATCTCGCAATTTTCTCTCTTCACGTGAGTGGTATGAGTTCGATTCTTGGAGCAATCAACTTCATTTCAACTATCTTTAACATGCGAGGACCAGGAATGGAGATGCATCGAATGCCTCTTTTTGTTTGGTCTGTGTTGATTACTGCCTTCCTCCTTCTTCTTAGCCTTCCTGTCCTTGCTGGAGCGATTACTATGTTGTTGACTGACCGAAACTTCAACACAAGTTTCTTTGATCCAGCTGGTGGAGGAGACCCTATCCTCTATCAGCACCTCTTC
>FTP62_1111_24034_10311
TCTTTCAACCCATGCTTTCCATAGTGGGGGAGCTGTTGATCTCGCAATTTTCTCTCTTCACGTGAGTGGTATGAGTTCGATTCTTGGAGCAATCAACTTCATTTCAACTATCTTTAACATGCGAGGACCAGGAATGGAGATGCATCGAATGCCTCTTTTTGTTTGGTCTGTGTTGATTACTGCCTTCCTCCTTCTTCTTAGCCTTCCTGTCCTTGCTGGAGCGATTACTATGTTGTTGACTGACCGAAACTTCAACACAAGTTTCTTTGATCCAGCTGGTGGAGGAGACCCTATCCTCTATCAGCACCTCTTC
>FTP62_1113_20410_20967
TCTTTCAACCCATGCTTTCCATAGTGGGGGAGCTGTTGATCTCGCAATTTTCTCTCTTCACGTGAGTGGTATGAGTTCGATTCTTGGAGCAATCAACTTCATTTCAACTATCTTTAACATGCGAGGACCAGGAATGGAGATGCATCGAATGCCTCTTTTTGTTTGGTCTGTGTTGATTACTGCCTTCCTCCTTCTTCTTAGCCTTCCTGTCCTTGCTGGAGCGATTACTATGTTGTTGACTGACCGAAACTTCAACACAAGTTTCTTTGATCCAGCTGGTGGAGGAGACCCTATCCTCTATCAGCACCTCTTC
>FTP62_1114_3295_18401
TCTTTCAACCCATGCTTTCCATAGTGGGGGAGCTGTTGATCTCGCAATTTTCTCTCTTCACGTGAGTGGTATGAGTTCGATTCTTGGAGCAATCAACTTCATTTCAACTATCTTTAACATGCGAGGACCAGGAATGGAGATGCATCGAATGCCTCTTTTTGTTTGGTCTGTGTTGATTACTGCCTTCCTCCTTCTTCTTAGCCTTCCTGTCCTTGCTGGAGCGATTACTATGTTGTTGACTGACCGAAACTTCAACACAAGTTTCTTTGATCCAGCTGGTGGAGGAGACCCTATCCTCTATCAGCACCTCTTC
>FTP62_1114_15595_24268
TCTTTCAACCCATGCTTTCCATAGTGGGGGAGCTGTTGATCTCGCAATTTTCTCTCTTCACGTGAGTGGTATGAGTTCGATTCTTGGAGCAATCAACTTCATTTCAACTATCTTTAACATGCGAGGACCAGGAATGGAGATGCATCGAATGCCTCTTTCTGTTTGGTCTGTGTTGATTACTGCCTTCCTCCTTCTTCTTAGCCTTCCTGTCCTTGCTGGAGCGATTACTATGTTGTTGACTGACCGAAACTTCAACACAAGTTTCTTTGATCCAGCTGGTGGAGGAGACCCTATCCTCTATCAGCACCTCTTC
>FTP62_2102_25973_13821
TCTTTCAACCCATGCTTTCCATAGTGGGGGAGCTGTTGATCTCGCAATTTTCTCTCTTCACGTGAGTGGTATGAGTTCGATTCTTGGAGCAATCAACTTCATTTCAACTATCTTTAACATGCGAGGACCAGGAATGGAGATGCATCGAATGCCTCTTTTTGTTTGGTCTGTGTTGATTACTGCCTTCCTCCTTCTTCTTAGCCTTCCTGTCCTTGCTGGAGCGATTACTATGTTGTTGACTGACCGAAACTTCAACACAAGTTTCTTTGATCCAGCTGGTGGAGGAGACCCTATCCTCTATCAGCACCTCTTC
>FTP62_2114_29471_15836
TCTTTCAACCCATGCTTTCCATAGTGGGGGAGCTGTTGATCTCGCAATTTTCTCTCTTCACGTGAGTGGTATGAGTTCGATTCTTGGAGCAATCAACTTCATTTCAACTATCTTTAACATGCGAGGACCAGGAATGGAGATGCATCGAATGCCTCTTTTTGTTTGGTCTGTGTTGATTACTGCCTTCCTCCTTCTTCTTAGCCTTCCTGTCCTTGCTGGAGCGATTACTATGTTGTTGACTGACCGAAACTTCAACACAAGTTTCTTTGATCCAGCTGGTGGAGGAGACCCATCCTCTATCAGCACCTCTTC
>Jamaica_01__000003541
ccttgcaacccacgcctttcacagcggaggagcggttgatcttgcgattttctctcttcacgtgagtggtatgagttctattcttggagcgattaactttatttcaaccatcttcaacatgcgaggaccgggaatggaaatgcatcgaatgcccctctttgtatgggctgttttgattactgccttcctccttcttttgagccttccggttcttgcgggagcaattaccatgcttctgactgatcgaaactttaacacctctttctttgatcctgcaggtggaggggatccaatcctgtatcagcaccttttc
>Jamaica_02__000013225
tctttcgactcatgcttttcacagtggaggagcagttgatcttgcgatcttctcccttcacgtgagtggtatgagttcgattcttggagcaattaactttatttcgactatcttcaacatgcgaggacctggaatggagatgcatcgaatgcctctctttgtttggtctgtgttgattactgccttccttcttcttcttagccttcctgttcttgcaggagcaattactatgctgttgaccgatcgaaactttaacacaagtttctttgacccagctggtggaggagaccctatcctgtatcagcacctcttc
>Jamaica_04__000013225
tctttcgactcatgcttttcacagtggaggagcagttgatcttgcgatcttctcccttcacgtgagtggtatgagttcgattcttggagcaattaactttatttcgactatcttcaacatgcgaggacctggaatggagatgcatcgaatgcctctctttgtttggtctgtgttgattactgccttccttcttcttcttagccttcctgttcttgcaggagcaattactatgctgttgaccgatcgaaactttaacacaagtttctttgacccagctggtggaggagaccctatcctgtatcagcacctcttc
>Jamaica_06__000013225
tctttcgactcatgcttttcacagtggaggagcagttgatcttgcgatcttctcccttcacgtgagtggtatgagttcgattcttggagcaattaactttatttcgactatcttcaacatgcgaggacctggaatggagatgcatcgaatgcctctctttgtttggtctgtgttgattactgccttccttcttcttcttagccttcctgttcttgcaggagcaattactatgctgttgaccgatcgaaactttaacacaagtttctttgacccagctggtggaggagaccctatcctgtatcagcacctcttc
>Jamaica_06__001512991
tctttcgacccatgctttccatagtgggggagcggttgatcttgcaattttttctcttcacgtaagtggtatgagttcgattcttggagcaattaactttatttcaactatctttaacatgcgagggccaggaatggaaatgcaccgaatgcctctctttgtttggtctgtgttgattactgctttccttcttcttctcagtcttcctgtgcttgcaggcgccattactatgttgttgaccgaccgaaactttaacacaagtttctttgatccagcgggtggaggagaccctattttgtatcagcatcttttc
>Jamaica_07__000013225
tctttcgactcatgcttttcacagtggaggagcagttgatcttgcgatcttctcccttcacgtgagtggtatgagttcgattcttggagcaattaactttatttcgactatcttcaacatgcgaggacctggaatggagatgcatcgaatgcctctctttgtttggtctgtgttgattactgccttccttcttcttcttagccttcctgttcttgcaggagcaattactatgctgttgaccgatcgaaactttaacacaagtttctttgacccagctggtggaggagaccctatcctgtatcagcacctcttc
>Jamaica_07__001512991
tctttcgacccatgctttccatagtgggggagcggttgatcttgcaattttttctcttcacgtaagtggtatgagttcgattcttggagcaattaactttatttcaactatctttaacatgcgagggccaggaatggaaatgcaccgaatgcctctctttgtttggtctgtgttgattactgctttccttcttcttctcagtcttcctgtgcttgcaggcgccattactatgttgttgaccgaccgaaactttaacacaagtttctttgatccagcgggtggaggagaccctattttgtatcagcatcttttc
>Jamaica_09__000013225
tctttcgactcatgcttttcacagtggaggagcagttgatcttgcgatcttctcccttcacgtgagtggtatgagttcgattcttggagcaattaactttatttcgactatcttcaacatgcgaggacctggaatggagatgcatcgaatgcctctctttgtttggtctgtgttgattactgccttccttcttcttcttagccttcctgttcttgcaggagcaattactatgctgttgaccgatcgaaactttaacacaagtttctttgacccagctggtggaggagaccctatcctgtatcagcacctcttc
>Jamaica_09__000003541
ccttgcaacccacgcctttcacagcggaggagcggttgatcttgcgattttctctcttcacgtgagtggtatgagttctattcttggagcgattaactttatttcaaccatcttcaacatgcgaggaccgggaatggaaatgcatcgaatgcccctctttgtatgggctgttttgattactgccttcctccttcttttgagccttccggttcttgcgggagcaattaccatgcttctgactgatcgaaactttaacacctctttctttgatcctgcaggtggaggggatccaatcctgtatcagcaccttttc
>Jamaica_12__000003541
ccttgcaacccacgcctttcacagcggaggagcggttgatcttgcgattttctctcttcacgtgagtggtatgagttctattcttggagcgattaactttatttcaaccatcttcaacatgcgaggaccgggaatggaaatgcatcgaatgcccctctttgtatgggctgttttgattactgccttcctccttcttttgagccttccggttcttgcgggagcaattaccatgcttctgactgatcgaaactttaacacctctttctttgatcctgcaggtggaggggatccaatcctgtatcagcaccttttc
>NR_Eg_0_805
TCTTTCAACCCACGCCTTCCACAGTGGAGGAGCAGTGGATCTTGCGATCTTTTCTCTTCACGTGAGTGGTATGAGTTCGATCCTTGGAGCAATCAACTTTATTTCAACCATCTTCAACATGCGAGGACCTGGAATGGAGATGCACCGAATGCCTCTCTTTGTATGGTCGGTCTTGATTACTGCCTTCCTTCTTCTTCTGAGTCTTCCAGTTCTTGCAGGAGCAATTACTATGCTGTTGACTGATCGAAACTTTAACACAAGCTTCTTTGACCCAGCAGGTGGGGGAGACCCTATCTTGTATCAGCACCTCTTC
>PG_Ac_1_309
TCTTTCAACCCACGCCTTCCACAGTGGAGGAGCAGTGGATCTTGCGATCTTTTCTCTTCACGTGAGTGGTATGAGTTCGATCCTTGGAGCAATCAACTTTATTTCAACCATCTTCAACATGCGAGGACCTGGAATGGAGATGCACCGAATGCCTCTCTTTGTATGGTCGGTCTTGATTACTGCCTTCCTTCTTCTTCTGAGTCTTCCAGTTCTTGCAGGAGCAATTACTATGCTGTTGACTGATCGAAACTTTAACACAAGCTTCTTTGACCCAGCAGGTGGGGGAGACCCTATCTTGTATCAGCACCTCTTC
>PG_Ac_1_310
TCTTTCAACCCACGCCTTCCACAGTGGAGGAGCAGTGGATCTTGCGATCTTTTCTCTTCACGTGAGTGGTATGAGTTCGATCCTTGGAGCAATCAACTTTATTTCAACCATCTTCAACATGCGAGGACCTGGAATGGAGATGCACCGAATGCCTCTCTTTGTATGGTCGGTCTTGATTACTGCCTTCCTTCTTCTTCTGAGTCTTCCAGTTCTTGCAGGAGCAATTACTATGCTGTTGACTGATCGAAACTTTAACACAAGCTTCTTTGACCCAGCAGGTGGGGGAGACCCTATCTTGTATCAGCACCTCTTC
>PG_Ac_1_311
TCTTTCAACCCACGCCTTCCACAGTGGAGGAGCAGTGGATCTTGCGATCTTTTCTCTTCACGTGAGTGGTATGAGTTCGATCCTTGGAGCAATCAACTTTATTTCAACCATCTTCAACATGCGAGGACCTGGAATGGAGATGCACCGAATGCCTCTCTTTGTATGGTCGGTCTTGATTACTGCCTTCCTTCTTCTTCTGAGTCTTCCAGTTCTTGCAGGAGCAATTACTATGCTGTTGACTGATCGAAACTTTAACACAAGCTTCTTTGACCCAGCAGGTGGGGGAGACCCTATCTTGTATCAGCACCTCTTC
>PG_Ac_10_249
TCTTTCAACCCACGCCTTCCACAGTGGAGGAGCAGTGGATCTTGCGATCTTTTCTCTTCACGTGAGTGGTATGAGTTCGATCCTTGGAGCAATCAACTTTATTTCAACCATCTTCAACATGCGAGGACCTGGAATGGAGATGCACCGAATGCCTCTCTTTGTATGGTCGGTCTTGATTACTGCCTTCCTTCTTCTTCTGAGTCTTCCAGTTCTTGCAGGAGCAATTACTATGCTGTTGACTGATCGAAACTTTAACACAAGCTTCTTTGACCCAGCAGGTGGGGGAGACCCTATCTTGTATCAGCACCTCTTC
>PG_Ac_10_250
TCTTTCAACCCACGCCTTCCACAGTGGAGGAGCAGTGGATCTTGCGATCTTTTCTCTTCACGTGAGTGGTATGAGTTCGATCCTTGGAGCAATCAACTTTATTTCAACCATCTTCAACATGCGAGGACCTGGAATGGAGATGCACCGAATGCCTCTCTTTGTATGGTCGGTCTTGATTACTGCCTTCCTTCTTCTTCTGAGTCTTCCAGTTCTTGCAGGAGCAATTACTATGCTGTTGACTGATCGAAACTTTAACACAAGCTTCTTTGACCCAGCAGGTGGGGGAGACCCTATCTTGTATCAGCACCTCTTC
>PG_Ac_10_251
TCTTTCAACCCACGCCTTCCACAGTGGAGGAGCAGTGGATCTTGCGATCTTTTCTCTTCACGTGAGTGGTATGAGTTCGATCCTTGGAGCAATCAACTTTATTTCAACCATCTTCAACATGCGAGGACCTGGAATGGAGATGCACCGAATGCCTCTCTTTGTATGGTCGGTCTTGATTACTGCCTTCCTTCTTCTTCTGAGTCTTCCAGTTCTTGCAGGAGCAATTACTATGCTGTTGACTGATCGAAACTTTAACACAAGCTTCTTTGACCCAGCAGGTGGGGGAGACCCTATCTTGTATCAGCACCTCTTC
>PG_Ac_15_273
TCTTTCAACCCACGCCTTCCACAGTGGAGGAGCAGTGGATCTTGCGATCTTTTCTCTTCACGTGAGTGGTATGAGTTCGATCCTTGGAGCAATCAACTTTATTTCAACCATCTTCAACATGCGAGGACCTGGAATGGAGATGCACCGAATGCCTCTCTTTGTATGGTCGGTCTTGATTACTGCCTTCCTTCTTCTTCTGAGTCTTCCAGTTCTTGCAGGAGCAATTACTATGCTGTTGACTGATCGAAACTTTAACACAAGCTTCTTTGACCCAGCAGGTGGGGGAGACCCTATCTTGTATCAGCACCTCTTC
>PG_Ac_15_274
TCTTTCAACCCACGCCTTCCACAGTGGAGGAGCAGTGGATCTTGCGATCTTTTCTCTTCACGTGAGTGGTATGAGTTCGATCCTTGGAGCAATCAACTTTATTTCAACCATCTTCAACATGCGAGGACCTGGAATGGAGATGCACCGAATGCCTCTCTTTGTATGGTCGGTCTTGATTACTGCCTTCCTTCTTCTTCTGAGTCTTCCAGTTCTTGCAGGAGCAATTACTATGCTGTTGACTGATCGAAACTTTAACACAAGCTTCTTTGACCCAGCAGGTGGGGGAGACCCTATCTTGTATCAGCACCTCTTC
>PG_Ac_15_275
TCTTTCAACCCACGCCTTCCACAGTGGAGGAGCAGTGGATCTTGCGATCTTTTCTCTTCACGTGAGTGGTATGAGTTCGATCCTTGGAGCAATCAACTTTATTTCAACCATCTTCAACATGCGAGGACCTGGAATGGAGATGCACCGAATGCCTCTCTTTGTATGGTCGGTCTTGATTACTGCCTTCCTTCTTCTTCTGAGTCTTCCAGTTCTTGCAGGAGCAATTACTATGCTGTTGACTGATCGAAACTTTAACACAAGCTTCTTTGACCCAGCAGGTGGGGGAGACCCTATCTTGTATCAGCACCTCTTC
>PG_Ac_6_330
TCTTTCAACCCACGCCTTCCACAGTGGAGGAGCAGTGGATCTTGCGATCTTTTCTCTTCACGTGAGTGGTATGAGTTCGATCCTTGGAGCAATCAACTTTATTTCAACCATCTTCAACATGCGAGGACCTGGAATGGAGATGCACCGAATGCCTCTCTTTGTATGGTCGGTCTTGATTACTGCCTTCCTTCTTCTTCTGAGTCTTCCAGTTCTTGCAGGAGCAATTACTATGCTGTTGACTGATCGAAACTTTAACACAAGCTTCTTTGACCCAGCAGGTGGGGGAGACCCTATCTTGTATCAGCACCTCTTC
>PG_Ac_6_331
TCTTTCAACCCACGCCTTCCACAGTGGAGGAGCAGTGGATCTTGCGATCTTTTCTCTTCACGTGAGTGGTATGAGTTCGATCCTTGGAGCAATCAACTTTATTTCAACCATCTTCAACATGCGAGGACCTGGAATGGAGATGCACCGAATGCCTCTCTTTGTATGGTCGGTCTTGATTACTGCCTTCCTTCTTCTTCTGAGTCTTCCAGTTCTTGCAGGAGCAATTACTATGCTGTTGACTGATCGAAACTTTAACACAAGCTTCTTTGACCCAGCAGGTGGGGGAGACCCTATCTTGTATCAGCACCTCTTC
>PG_Ac_6_332
TCTTTCAACCCACGCCTTCCACAGTGGAGGAGCAGTGGATCTTGCGATCTTTTCTCTTCACGTGAGTGGTATGAGTTCGATCCTTGGAGCAATCAACTTTATTTCAACCATCTTCAACATGCGAGGACCTGGAATGGAGATGCACCGAATGCCTCTCTTTGTATGGTCGGTCTTGATTACTGCCTTCCTTCTTCTTCTGAGTCTTCCAGTTCTTGCAGGAGCAATTACTATGCTGTTGACTGATCGAAACTTTAACACAAGCTTCTTTGACCCAGCAGGTGGGGGAGACCCTATCTTGTATCAGCACCTCTTC
>PG_Al_1_681
TCTTTCAACCCACGCCTTCCACAGTGGAGGAGCAGTGGATCTTGCGATCTTTTCTCTTCACGTGAGTGGTATGAGTTCGATCCTTGGAGCAATCAACTTTATTTCAACCATCTTCAACATGCGAGGACCTGGAATGGAGATGCACCGAATGCCTCTCTTTGTATGGTCGGTCTTGATTACTGCCTTCCTTCTTCTTCTGAGTCTTCCAGTTCTTGCAGGAGCAATTACTATGCTGTTGACTGATCGAAACTTTAACACAAGCTTCTTTGACCCAGCAGGTGGGGGAGACCCTATCTTGTATCAGCACCTCTTC
>PG_Al_1_682
TCTTTCAACCCACGCCTTCCACAGTGGAGGAGCAGTGGATCTTGCGATCTTTTCTCTTCACGTGAGTGGTATGAGTTCGATCCTTGGAGCAATCAACTTTATTTCAACCATCTTCAACATGCGAGGACCTGGAATGGAGATGCACCGAATGCCTCTCTTTGTATGGTCGGTCTTGATTACTGCCTTCCTTCTTCTTCTGAGTCTTCCAGTTCTTGCAGGAGCAATTACTATGCTGTTGACTGATCGAAACTTTAACACAAGCTTCTTTGACCCAGCAGGTGGGGGAGACCCTATCTTGTATCAGCACCTCTTC
>PG_Al_1_683
TCTTTCAACCCACGCCTTCCACAGTGGAGGAGCAGTGGATCTTGCGATCTTTTCTCTTCACGTGAGTGGTATGAGTTCGATCCTTGGAGCAATCAACTTTATTTCAACCATCTTCAACATGCGAGGACCTGGAATGGAGATGCACCGAATGCCTCTCTTTGTATGGTCGGTCTTGATTACTGCCTTCCTTCTTCTTCTGAGTCTTCCAGTTCTTGCAGGAGCAATTACTATGCTGTTGACTGATCGAAACTTTAACACAAGCTTCTTTGACCCAGCAGGTGGGGGAGACCCTATCTTGTATCAGCACCTCTTC
>PG_Al_10_757
TCTTTCAACCCACGCCTTCCACAGTGGAGGAGCAGTGGATCTTGCGATCTTTTCTCTTCACGTGAGTGGTATGAGTTCGATCCTTGGAGCAATCAACTTTATTTCAACCATCTTCAACATGCGAGGACCTGGAATGGAGATGCACCGAATGCCTCTCTTTGTATGGTCGGTCTTGATTACTGCCTTCCTTCTTCTTCTGAGTCTTCCAGTTCTTGCAGGAGCAATTACTATGCTGTTGACTGATCGAAACTTTAACACAAGCTTCTTTGACCCAGCAGGTGGGGGAGACCCTATCTTGTATCAGCACCTCTTC
>PG_Al_10_758
TCTTTCAACCCACGCCTTCCACAGTGGAGGAGCAGTGGATCTTGCGATCTTTTCTCTTCACGTGAGTGGTATGAGTTCGATCCTTGGAGCAATCAACTTTATTTCAACCATCTTCAACATGCGAGGACCTGGAATGGAGATGCACCGAATGCCTCTCTTTGTATGGTCGGTCTTGATTACTGCCTTCCTTCTTCTTCTGAGTCTTCCAGTTCTTGCAGGAGCAATTACTATGCTGTTGACTGATCGAAACTTTAACACAAGCTTCTTTGACCCAGCAGGTGGGGGAGACCCTATCTTGTATCAGCACCTCTTC
>PG_Al_15_848
TCTTTCAACCCACGCCTTCCACAGTGGAGGAGCAGTGGATCTTGCGATCTTTTCTCTTCACGTGAGTGGTATGAGTTCGATCCTTGGAGCAATCAACTTTATTTCAACCATCTTCAACATGCGAGGACCTGGAATGGAGATGCACCGAATGCCTCTCTTTGTATGGTCGGTCTTGATTACTGCCTTCCTTCTTCTTCTGAGTCTTCCAGTTCTTGCAGGAGCAATTACTATGCTGTTGACTGATCGAAACTTTAACACAAGCTTCTTTGACCCAGCAGGTGGGGGAGACCCTATCTTGTATCAGCACCTCTTC
>PG_Al_15_849
TCTTTCAACCCACGCCTTCCACAGTGGAGGAGCAGTGGATCTTGCGATCTTTTCTCTTCACGTGAGTGGTATGAGTTCGATCCTTGGAGCAATCAACTTTATTTCAACCATCTTCAACATGCGAGGACCTGGAATGGAGATGCACCGAATGCCTCTCTTTGTATGGTCGGTCTTGATTACTGCCTTCCTTCTTCTTCTGAGTCTTCCAGTTCTTGCAGGAGCAATTACTATGCTGTTGACTGATCGAAACTTTAACACAAGCTTCTTTGACCCAGCAGGTGGGGGAGACCCTATCTTGTATCAGCACCTCTTC
>PG_Al_15_850
TCTTTCAACCCACGCCTTCCACAGTGGAGGAGCAGTGGATCTTGCGATCTTTTCTCTTCACGTGAGTGGTATGAGTTCGATCCTTGGAGCAATCAACTTTATTTCAACCATCTTCAACATGCGAGGACCTGGAATGGAGATGCACCGAATGCCTCTCTTTGTATGGTCGGTCTTGATTACTGCCTTCCTTCTTCTTCTGAGTCTTCCAGTTCTTGCAGGAGCAATTACTATGCTGTTGACTGATCGAAACTTTAACACAAGCTTCTTTGACCCAGCAGGTGGGGGAGACCCTATCTTGTATCAGCACCTCTTC
>PG_Al_15_851
TCTTTCAACCCACGCCTTCCACAGTGGAGGAGCAGTGGATCTTGCGATCTTTTCTCTTCACGTGAGTGGTATGAGTTCGATCCTTGGAGCAATCAACTTTATTTCAACCATCTTCAACATGCGAGGACCTGGAATGGAGATGCACCGAATGCCTCTCTTTGTATGGTCGGTCTTGATTACTGCCTTCCTTCTTCTTCTGAGTCTTCCAGTTCTTGCAGGAGCAATTACTATGCTGTTGACTGATCGAAACTTTAACACAAGCTTCTTTGACCCAGCAGGTGGGGGAGACCCTATCTTGTATCAGCACCTCTTC
>PG_Al_3_311
TCTTTCAACCCACGCCTTCCACAGTGGAGGAGCAGTGGATCTTGCGATCTTTTCTCTTCACGTGAGTGGTATGAGTTCGATCCTTGGAGCAATCAACTTTATTTCAACCATCTTCAACATGCGAGGACCTGGAATGGAGATGCACCGAATGCCTCTCTTTGTATGGTCGGTCTTGATTACTGCCTTCCTTCTTCTTCTGAGTCTTCCAGTTCTTGCAGGAGCAATTACTATGCTGTTGACTGATCGAAACTTTAACACAAGCTTCTTTGACCCAGCAGGTGGGGGAGACCCTATCTTGTATCAGCACCTCTTC
>PG_Al_6_569
TCTTTCAACCCACGCCTTCCACAGTGGAGGAGCAGTGGATCTTGCGATCTTTTCTCTTCACGTGAGTGGTATGAGTTCGATCCTTGGAGCAATCAACTTTATTTCAACCATCTTCAACATGCGAGGACCTGGAATGGAGATGCACCGAATGCCTCTCTTTGTATGGTCGGTCTTGATTACTGCCTTCCTTCTTCTTCTGAGTCTTCCAGTTCTTGCAGGAGCAATTACTATGCTGTTGACTGATCGAAACTTTAACACAAGCTTCTTTGACCCAGCAGGTGGGGGAGACCCTATCTTGTATCAGCACCTCTTC
>PG_Al_6_570
TCTTTCAACCCACGCCTTCCACAGTGGAGGAGCAGTGGATCTTGCGATCTTTTCTCTTCACGTGAGTGGTATGAGTTCGATCCTTGGAGCAATCAACTTTATTTCAACCATCTTCAACATGCGAGGACCTGGAATGGAGATGCACCGAATGCCTCTCTTTGTATGGTCGGTCTTGATTACTGCCTTCCTTCTTCTTCTGAGTCTTCCAGTTCTTGCAGGAGCAATTACTATGCTGTTGACTGATCGAAACTTTAACACAAGCTTCTTTGACCCAGCAGGTGGGGGAGACCCTATCTTGTATCAGCACCTCTTC
>PG_Al_6_571
TCTTTCAACCCACGCCTTCCACAGTGGAGGAGCAGTGGATCTTGCGATCTTTTCTCTTCACGTGAGTGGTATGAGTTCGATCCTTGGAGCAATCAACTTTATTTCAACCATCTTCAACATGCGAGGACCTGGAATGGAGATGCACCGAATGCCTCTCTTTGTATGGTCGGTCTTGATTACTGCCTTCCTTCTTCTTCTGAGTCTTCCAGTTCTTGCAGGAGCAATTACTATGCTGTTGACTGATCGAAACTTTAACACAAGCTTCTTTGACCCAGCAGGTGGGGGAGACCCTATCTTGTATCAGCACCTCTTC
>PG_Ba_50_924
TCTTTCAACCCACGCCTTCCACAGTGGAGGAGCAGTGGATCTTGCGATCTTTTCTCTTCACGTGAGTGGTATGAGTTCGATCCTTGGAGCAATCAACTTTATTTCAACCATCTTCAACATGCGAGGACCTGGAATGGAGATGCACCGAATGCCTCTCTTTGTATGGTCGGTCTTGATTACTGCCTTCCTTCTTCTTCTGAGTCTTCCAGTTCTTGCAGGAGCAATTACTATGCTGTTGACTGATCGAAACTTTAACACAAGCTTCTTTGACCCAGCAGGTGGGGGAGACCCTATCTTGTATCAGCACCTCTTC
>PG_Ba_50_925
TCTTTCAACCCACGCCTTCCACAGTGGAGGAGCAGTGGATCTTGCGATCTTTTCTCTTCACGTGAGTGGTATGAGTTCGATCCTTGGAGCAATCAACTTTATTTCAACCATCTTCAACATGCGAGGACCTGGAATGGAGATGCACCGAATGCCTCTCTTTGTATGGTCGGTCTTGATTACTGCCTTCCTTCTTCTTCTGAGTCTTCCAGTTCTTGCAGGAGCAATTACTATGCTGTTGACTGATCGAAACTTTAACACAAGCTTCTTTGACCCAGCAGGTGGGGGAGACCCTATCTTGTATCAGCACCTCTTC
>PG_Ba_50_926
TCTTTCAACCCACGCCTTCCACAGTGGAGGAGCAGTGGATCTTGCGATCTTTTCTCTTCACGTGAGTGGTATGAGTTCGATCCTTGGAGCAATCAACTTTATTTCAACCATCTTCAACATGCGAGGACCTGGAATGGAGATGCACCGAATGCCTCTCTTTGTATGGTCGGTCTTGATTACTGCCTTCCTTCTTCTTCTGAGTCTTCCAGTTCTTGCAGGAGCAATTACTATGCTGTTGACTGATCGAAACTTTAACACAAGCTTCTTTGACCCAGCAGGTGGGGGAGACCCTATCTTGTATCAGCACCTCTTC
>PG_Ba_50_927
TCTTTCAACCCACGCCTTCCACAGTGGAGGAGCAGTGGATCTTGCGATCTTTTCTCTTCACGTGAGTGGTATGAGTTCGATCCTTGGAGCAATCAACTTTATTTCAACCATCTTCAACATGCGAGGACCTGGAATGGAGATGCACCGAATGCCTCTCTTTGTATGGTCGGTCTTGATTACTGCCTTCCTTCTTCTTCTGAGTCTTCCAGTTCTTGCAGGAGCAATTACTATGCTGTTGACTGATCGAAACTTTAACACAAGCTTCTTTGACCCAGCAGGTGGGGGAGACCCTATCTTGTATCAGCACCTCTTC
>PG_Ba_50_928
TCTTTCAACCCACGCCTTCCACAGTGGAGGAGCAGTGGATCTTGCGATCTTTTCTCTTCACGTGAGTGGTATGAGTTCGATCCTTGGAGCAATCAACTTTATTTCAACCATCTTCAACATGCGAGGACCTGGAATGGAGATGCACCGAATGCCTCTCTTTGTATGGTCGGTCTTGATTACTGCCTTCCTTCTTCTTCTGAGTCTTCCAGTTCTTGCAGGAGCAATTACTATGCTGTTGACTGATCGAAACTTTAACACAAGCTTCTTTGACCCAGCAGGTGGGGGAGACCCTATCTTGTATCAGCACCTCTTC
>PG_Ba_50_929
TCTTTCAACCCACGCCTTCCACAGTGGAGGAGCAGTGGATCTTGCGATCTTTTCTCTTCACGTGAGTGGTATGAGTTCGATCCTTGGAGCAATCAACTTTATTTCAACCATCTTCAACATGCGAGGACCTGGAATGGAGATGCACCGAATGCCTCTCTTTGTATGGTCGGTCTTGATTACTGCCTTCCTTCTTCTTCTGAGTCTTCCAGTTCTTGCAGGAGCAATTACTATGCTGTTGACTGATCGAAACTTTAACACAAGCTTCTTTGACCCAGCAGGTGGGGGAGACCCTATCTTGTATCAGCACCTCTTC
>PG_Eg_0_959
TCTTTCAACCCACGCCTTCCACAGTGGAGGAGCAGTGGATCTTGCGATCTTTTCTCTTCACGTGAGTGGTATGAGTTCGATCCTTGGAGCAATCAACTTTATTTCAACCATCTTCAACATGCGAGGACCTGGAATGGAGATGCACCGAATGCCTCTCTTTGTATGGTCGGTCTTGATTACTGCCTTCCTTCTTCTTCTGAGTCTTCCAGTTCTTGCAGGAGCAATTACTATGCTGTTGACTGATCGAAACTTTAACACAAGCTTCTTTGACCCAGCAGGTGGGGGAGACCCTATCTTGTATCAGCACCTCTTC
>PG_Eg_0_960
TCTTTCAACCCACGCCTTCCACAGTGGAGGAGCAGTGGATCTTGCGATCTTTTCTCTTCACGTGAGTGGTATGAGTTCGATCCTTGGAGCAATCAACTTTATTTCAACCATCTTCAACATGCGAGGACCTGGAATGGAGATGCACCGAATGCCTCTCTTTGTATGGTCGGTCTTGATTACTGCCTTCCTTCTTCTTCTGAGTCTTCCAGTTCTTGCAGGAGCAATTACTATGCTGTTGACTGATCGAAACTTTAACACAAGCTTCTTTGACCCAGCAGGTGGGGGAGACCCTATCTTGTATCAGCACCTCTTC
>PG_Eg_0_961
TCTTTCAACCCACGCCTTCCACAGTGGAGGAGCAGTGGATCTTGCGATCTTTTCTCTTCACGTGAGTGGTATGAGTTCGATCCTTGGAGCAATCAACTTTATTTCAACCATCTTCAACATGCGAGGACCTGGAATGGAGATGCACCGAATGCCTCTCTTTGTATGGTCGGTCTTGATTACTGCCTTCCTTCTTCTTCTGAGTCTTCCAGTTCTTGCAGGAGCAATTACTATGCTGTTGACTGATCGAAACTTTAACACAAGCTTCTTTGACCCAGCAGGTGGGGGAGACCCTATCTTGTATCAGCACCTCTTC
>PG_Eg_0_962
TCTTTCAACCCACGCCTTCCACAGTGGAGGAGCAGTGGATCTTGCGATCTTTTCTCTTCACGTGAGTGGTATGAGTTCGATCCTTGGAGCAATCAACTTTATTTCAACCATCTTCAACATGCGAGGACCTGGAATGGAGATGCACCGAATGCCTCTCTTTGTATGGTCGGTCTTGATTACTGCCTTCCTTCTTCTTCTGAGTCTTCCAGTTCTTGCAGGAGCAATTACTATGCTGTTGACTGATCGAAACTTTAACACAAGCTTCTTTGACCCAGCAGGTGGGGGAGACCCTATCTTGTATCAGCACCTCTTC
>SK_Al_1_145
TCTTTCAACCCACGCCTTCCACAGTGGAGGAGCAGTGGATCTTGCGATCTTTTCTCTTCACGTGAGTGGTATGAGTTCGATCCTTGGAGCAATCAACTTTATTTCAACCATCTTCAACATGCGAGGACCTGGAATGGAGATGCACCGAATGCCTCTCTTTGTATGGTCGGTCTTGATTACTGCCTTCCTTCTTCTTCTGAGTCTTCCAGTTCTTGCAGGAGCAATTACTATGCTGTTGACTGATCGAAACTTTAACACAAGCTTCTTTGACCCAGCAGGTGGGGGAGACCCTATCTTGTATCAGCACCTCTTC
>SK_Al_3_170
TCTTTCAACCCACGCCTTCCACAGTGGAGGAGCAGTGGATCTTGCGATCTTTTCTCTTCACGTGAGTGGTATGAGTTCGATCCTTGGAGCAATCAACTTTATTTCAACCATCTTCAACATGCGAGGACCTGGAATGGAGATGCACCGAATGCCTCTCTTTGTATGGTCGGTCTTGATTACTGCCTTCCTTCTTCTTCTGAGTCTTCCAGTTCTTGCAGGAGCAATTACTATGCTGTTGACTGATCGAAACTTTAACACAAGCTTCTTTGACCCAGCAGGTGGGGGAGACCCTATCTTGTATCAGCACCTCTTC
>SRR8128398_14589
CCTTTCAACCAGTTCCTTCCACAGTGGAGGAGCTGTGGATCTGGCAATCTTCTCTCTTCACGTGAGTGGATTGAGCTCGATCCTTGGAGCAATCAACTTTATTTCAACCATCTTCAACATGCGAGGACCTGGAATGGAGATGCACCGAATGCCTCTCTTCGTGTGGTCTGTATTGATCACCGCCTTCCTGCTTCTTTTGAGCCTTCCGGTTCTTGCGGGAGCGATCACCATGTTGTTGACCGATCGAAACTTTAACACCACCTTCTTCGACCCCGCGGGAGGAGGAGACCCTATTCTGTACCAACACCTCTTC
>SRR8128398_17168
CCTTTCAACCAGTTCCTTCCACAGTGGAGGAGCCGTGGATCTGGCAATCTTCTCTCTTCACGTGAGTGGATTGAGCTCGATCCTTGGAGCAATCAACTTTATTTCAACCATCTTCAACATGCGAGGACCTGGAATGGAGATGCACCGAATGCCTCTCTTCGTGTGGTCTGTATTGATCACCGCCTTCCTGCTTCTTTTGAGCCTTCCGGTTCTTGCGGGAGCGATCACCATGTTGTTGACCGATCGAAACTTTAACACCACCTTCTTCGACCCCGCGGGAGGAGGAGACCCTATTCTGTACCAACACCTCTTC
>SRR8128399_5115
CCTTTCAACCAGTTCCTTCCACAGTGGAGGAGCCGTGGATCTGGCAATCTTCTCTCTTCACGTGAGTGGATTGAGCTCGATCCTTGGAGCAATCAACTTTATTTCAACCATCTTCAACATGCGAGGACCTGGAATGGAGATGCACCGAATGCCTCTCTTCGTGTGGTCTGTATTGATCACCGCCTTCCTGCTTCTTTTGAGCCTTCCGGTTCTTGCGGGAGCGATCACCATGTTGTTGACCGATCGAAACTTTAACACCACCTTCTTCGACCCCGCGGGAGGAGGAGACCCTATTCTGTACCAACACCTCTTC
>SRR8128400_102
CCTTTCAACCAGTTCCTTCCACAGTGGAGGAGCCGTGGATCTGGCAATCTTCTCTCTTCACGTGAGTGGATTGAGCTCGATCCTTGGAGCAATCAACTTTATTTCAACCATCTTCAACATGCGAGGACCTGGAATGGAGATGCACCGAATGCCTCTCTTCGTGTGGTCTGTATTGATCACCGCCTTCCTGCTTCTTTTGAGCCTTCCGGTTCTTGCGGGAGCGATCACCATGTTGTTGACCGATCGAAACTTTAACACCACCTTCTTCGACCCCGCGGGAGGAGGAGACCCTATTCTGTATCAACACCTCTTC
>SRR8128400_6345
CCTTTCAACCAGTTCCTTCCACAGTGGAGGAGCCGTGGATCTGGCAATCTTCTCTCTTCACGTGAGTGGATTGAGCTCGATCCTTGGAGCAATCAACTTTATTTCAACCATCTTCAACATGCGAGGACCTGGAATGGAGATGCACCGAATGCCTCTCTTCGTGTGGTCTGTATTGATCACCGCCTTCCTGCTTCTTTTGAGCCTTCCGGTTCTTGCGGGAGCGATCACCATGTTGTTGACCGATCGAAACTTTAACACCACCTTCTTAGACCCCGCGGGAGGAGGAGACCCTATTCTGTACCAACACCTCTTC
>SRR8128400_30244
CCTTTCAACCAGTTCCTTCCACAGTGGAGGAGCCGTGGATCTGGCAATCTTCTCTCTTCACGTGAGTGGATTGAGCTCGATCCTTGGAGCAATCAACTTTATTTCAACCATCTTCAACATGCGAGGACCTGGAATGGAGATGCACCGAATGCCTCTCTTCGTGTGGTCTGTATTGATCACCGCCTTCCTGCTTCTTTTGAGCCTTCCGGTTCTTGCGGGAGCGATCACCATGTTGTTGACCGATCGAAACTTTAACACCACCTTCTTCGACCCCGCGGGAGGAGGAGACCCTATTCTGTACCAACACCTCTTC
>SRR8128402_6342
CCTTTCAACCAGTTCCTTCCACAGTGGAGGAGCTGTGGATCTGGCAATCTTCTCTCTTCACGTGAGTGGATTGAGCTCTATCCTTGGAGCAATCAACTTTATTTCAACCATCTTCAACATGCGAGGACCTGGAATGGAGATGCACCGAATGCCTCTCTTCGTGTGGTCTGTATTGATCACCGCCTTCCTGCTTCTTTTGAGCCTTCCGGTTCTTGCGGGAGCGATCACCATGTTGTTGACCGATCGAAACTTTAACACCACCTTCTTCGACCCCGCGGGAGGAGGAGACCCTATTCTGTACCAACACCTCTTC
>SRR8128402_27591
CCTTTCAACCAGTTCCTTCCACAGTGGAGGAGCTGTGGATCTGGCAATCTTCTCTCTTCACGTGAGTGGATTGAGCTCGATCCTTGGAGCAATCAACTTTATTTCAACCATCTTCAACATGCGAGGACCTGGAATGGAGATGCACCGAATGCCTCTCTTCGTGTGGTCTGTATTGATCACCGCCTTCCTGCTTCTTTTGAGCCTTCCGGTTCTTGCGGGAGCGATCACCATGTTGTTGACCGATCGAAACTTTAACACCACCTTCTTCGACCCCGCGGGAGGAGGAGACCCTATTCTGTACCAACACCTCTTC
>SRR8128402_39212
CCTTTCAACCAGTTCCTTCCACAGTGGAGGAGCCGTGGATCTGGCAATCTTCTCTCTTCACGTGAGTGGATTGAGCTCGATCCTTGGAGCAATCAACTTTATTTCAACCATCTTCAACATGCGAGGACCTGGAATGGAGATGCACCGAATGCCTCTCTTCGTGTGGTCTGTATTGATCACCGCCTTCCTGCTTCTTTTGAGCCTTCCGGTTCTTGCGGGAGCGATCACCATGTTGTTGACCGATCGAAACTTTAACACCACCTTCTTCGACCCCGCGGGAGGAGGAGACCCTATTCTGTACCAACACCTCTTC
>SRR8128403_17175
CCTTTCAACCAGTTCCTTCCACAGTGGAGGAGCCGTGGATCTGGCAATCTTCTCTCTTCACGTGAGTGGATTGAGCTCGATCCTTGGAGCAATCAACTTTATTTCAACCATCTTCAACATGCGAGGACCTGGAATGGAGATGCACCGAATGCCTCTCTTCGTGTGGTCTGTATTGATCACCGCCTTCCTGCTTCTTTTGAGCCTTCCGGTTCTTGCGGGAGCGATCACCATGTTGTTGACCGATCGAAACTTTAACACCACCTTCTTCGACCCCGCGGGAGGAGGAGACCCTATTCTGTACCAACACCTCTTC
>SRR8128404_11930
CTTTCAACCCGTTCCTTCCACAGTGGAGGAGCCGTGGATCTGGCAATCTTCTCTCTTCACGTGAGTGGATTGAGCTCGATCCTTGGAGCAATCAACTTTATTTCAACCATCTTCAACATGCGAGGACCTGGAATGGAGATGCACCGAATGCCTCTCTTCGTGTGGTCTGTATTGATCACCGCCTTCCTGCTTCTTTTGAGCCTTCCGGTTCTTGCGGGAGCGATCACCATGTTGTTGACCGATCGAAACTTTAACACCACCTTCTTCGACCCCGCGGGAGGAGGAGACCCTATTCTGTACCAACACCTCTTC
>SRR8128404_38963
CCTTTCAACCAGTTCCTTCCACAGTGGAGGAGCCGTGGATCTGGCAATCTTCTCTCTTCACGTGAGTGGATTGAGCTCGATCCTTGGAGCAATCAACTTTATTTCAACCATCTTCAACATGCGAGGACCTGGAATGGAGATGCACCGAATGCCTCTCTTCGTGTGGTCTGTATTGATCACCGCCTTCCTGCTTCTTTTGAGCCTTCCGGTTCTTGCGGGAGCGATCACCATGTTGTTGACCGATCGAAACTTTAACACCACCTTCTTCGACCCCGCGGGAGGAGGAGACCCTATTCTGTACCAACACCTCTTC
>SRR8128405_7130
CCTTTCAACCAGTTCCTTCCACAGTGGAGGAGCCGTGGATCTGGCAATCTTCTCTCTTCACGTGAGTGGATTGAGCTCGATCCTTGGAGCAATCAACTTTATTTCAACCATCTTCAACATGCGAGGACCTGGAATGGAGATGCACCGAATGCCTCTCTTCGTGTGGTCTGTATTGATCACCGCCTTCCTGCTTCTTTTGAGCCTTCCGGTTCTTGCGGGAGCGATTACTATGCTGTTGACGGATCGAAACTTCTCCACATCCTTCTTTGATCCAGCGGGTGGGGGTGATCCTATCCTGTACCAGCACCTTTTC
>SRR8128407_13083
CCTTTCAACCATTTCCTTCCACAGTGGAGGAGCCGTGGATCTGGCAATCTTCTCTCTTCACGTGAGTGGATTGAGCTCGATCCTTGGAGCAATCAACTTTATTTCAACCATCTTCAACATGCGAGGACCTGGAATGGAGATGCACCGAATGCCTCTCTTCGTGTGGTCTGTATTGATCACCGCCTTCCTGCTTCTTTTGAGCCTTCCGGTTCTTGCGGGAGCGATCACCATGTTGTTGACCGATCGAAACTTTAACACCACCTTCTTCGACCCCGCGGGAGGAGGAGACCCTATTCTGTACCAACACCTCTTC
>SRR8128407_41919
CCTTTCAACCATTTCCTTCCACAGTGGAGGAGCCGTGGATCTGGCAATCTTCTCTCTTCACGTGAGTGGATTGAGCTCGATCCTTGGAGCAATCAACTTTATTTCAACCATCTTCAACATGCGAGGACCTGGAATGGAGATGCACCGAATGCCTCTCTTCGTGTGGTCTGTATTGATCACAGCCTTCCTACTTCTTTTGAGCCTTCCGGTTCTTGCGGGAGCGATCACCATGTTGTTGACCGATCGAAACTTTAACACCACCTTCTTCGACCCCGCGGGAGGAGGAGACCCTATTCTGTACCAACACCTCTTC
>SRR8128412_43600
CCTTTCAACCAGTTCCTTCCACAGTGGAGGAGCCGTGGATCTGGCAATCTTCTCTCTTCACGTGAGTGGATTGAGCTCGATCCTTGGAGCAATCAACTTTATTTCAACCATCTTCAACATGCGAGGACCTGGAATGGAGATGCACCGAATGCCTCTCTTCGTGTGGTCTGTATTGATCACCGCCTTCCTGCTTCTTTTGAGCCTTCCGGTTCTTGCGGGAGCGATCACCATGTTGTTGACCGATCGAAACTTTAACACCACCTTCTTCGACCCCGCGGGAGGAGGAGACCCTATTCTGTACCAACACCTCTTC
>SRR8128414_56675
CCTTTCAACCAGTTCCTTCCACAGTGGAGGAGCCGTGGATCTGGCAATCTTCTCTCTTCACGTGAGTGGATTGAGCTCGATCCTTGGAGCAATCAACTTTATTTCAACCATCTTCAACATGCGAGGACCTGGAATGGAGATGCACCGAATGCCTCTCTTCGTGTGGTCTGTATTGATCACCGCCTTCCTGCTTCTTTTGAGCCTTCCGGTTCTTGCGGGAGCGATCACCATGTTGTTGACCGATCGAAACTTTAACACCACCTTCTTCGACCCCGCGGGAGGAGGAGACCCTATTCTGTACCAACACCTCTTC
>SRR8128417_31701
CCTTTCAACCAGTTCCTTCCACAGTGGAGGAGCCGTGGATCTGGCCATCTTCTCTCTTCACGTGAGTGGATTGAGCTCGATCCTTGGAGCAATCAACTTTATTTCAACCATCTTCAACATGCGAGGACCTGGAATGGAGATGCACCGAATGCCTCTCTTCGTGTGGTCTGTATTGATCACCGCCTTCCTGCTTCTTTTGAGCCTTCCGGTTCTTGCGGGAGCGATCACCATGTTGTTGACCGATCGAAACTTTAACACCACCTTCTTCGACCCCGCGGGAGGAGGAGACCCTATTCTGTACCAACACCTCTTC
>SRR8128424_782
CCTTTCAACCAGTTCCTTCCACAGTGGAGGAGCCGTGGATCTGGCAATCTTCTCTCTTCACGTGAGTGGATTGAGCTCGATCCTTGGAGCAATCAACTTTATTTCAACCATCTTCAACATGCGAGGACCTGGAATGGAGATGCACCGAATGCCTCTCTTCGTGTGGTCTGTATTGATCACCGCCTTCCTGCTTCTTTTGAGCCTTCCGGTTCTTGCGGGAGCGATCACCATGTTGTTGACCGATCGAAACTTTAACACCACCTTCTTCGACCCCGCGGGAGGAGGAGACCCTATTCTGTACCAACACCTCTTC
>SRR8128427_1766
CCTTTCAACCAGTTCCTTCCACAGTGGAGGAGCCGTGGATCTGGCAATCTTCTCTCTTCACGTGAGTGGATTGAGCTCGATCCTTGGAGCAATCAACTTTATTTCAACCATCTTCAACATGCGAGGACCTGGAATGGAGATGCACCGAATGCCTCTCTTCGTGTGGTCTGTATTGATCACCGCCTTCCTGCTTCTTTTGAGCCTTCCGGTTCTTGCGGGAGCGATCACCATGTTGTTGACCGATCGAAACTTTAACACCACCTTCTTCGACCCCGCGGGAGGAGGAGACCCTATTCTGTACCAACACCTCTTC
>SRR8128427_22876
CCTTTCAACCAGTTCCTTCCACAGTGGAGGAGCCGTGGATCTGGCAATCTTCTCTCTTCACGTGAGTGGATTGAGCTCGATCCTTGGAGCAATCAACTTTATTTCAACCATCTTCAACATGCGAGGACCTGGAATGGAGATGCACCGAATGCCTCTCTTCGTGTGGTCTGTATTGATCACCGCCTTCCTGCTTCTTTTGAGCCTTCCGGTTCTTGCGGGAGCGATCACCATGTTGTTGACCGATCGAAACTTTAACACCACCTTCTTTGACCCCGCGGGAGGAGGAGACCCTATTCTGTACCAACACCTCTTC
>SRR8128431_736
CCTTTCAACCAGTTCCTTCCACAGTGGAGGAGCCGTGGATCTGGCAATCTTCTCTCTTCACGTGAGTGGATTGAGCTCGATCCTTGGAGCAATCAACTTTATTTCAACCATCTTCAACATGCGAGGACCTGGAATGGAGATGCACCGAATGCCTCTCTTCGTGTGGTCTGTATTGATCACCGCCTTCCTGCTTCTTTTGAGCCTTCCGGTTCTTGCGGGAGCGATCACCATGTTGTTGACCGATCGAAACTTTAACACCACCTTCTTCGACCCCGCGGGAGGAGGAGACCCTATTCTGTACCAACACCTCTTC
>SRR8128432_8329
CCTTTCAACCAGTTCCTTCCACAGTGGAGGAGCCGTGGATCTGGCAATCTTCTCTCTTCACGTGAGTGGATTGAGCTCGATCCTTGGAGCAATCAACTTTATTTCAACCATCTTCAACATGCGAGGACCTGGAATGGAGATGCACCGAATGCCTCTCTTCGTGTGGTCTGTATTGATCACCGCCTTCCTGCTTCTTTTGAGCCTTCCGGTTCTTGCGGGAGCGATCACCATGTTGTTGACCGATCGAAACTTTAACACCACATTCTTCGACCCCGCGGGAGGAGGAGACCCTATTCTGTACCAACACCTCTTC
>SRR8128432_8398
CCTTTCAACCAGTTCCTTCCACAGTGGAGGAGCCGTGGATCTGGCAATCTTCTCTCTTCACGTGAGTGGATTGAGCTCGATCCTTGGAGCAATCAACTTTATTTCAACCATCTTCAACATGCGAGGACCTGGAATGGAGATGCACCGAATGCCTCTCTTCGTGTGGTCTGTATTGATCACCGCCTTCCTGCTTCTTTTGAGCCTTCCGGTTCTTGCGGGAGCGATCACCATGTTGTTGACCGATCGAAACTTTAACACCACCTTCTTCGACCCCGCGGGAGGAGGAGACCCTATTCTGTACCAACACCTCTTC
>SRR8128432_41757
CCTTTCAACCAGTTCCTTCCACAGTGGAGGAGCCGTTGATCTGGCAATCTTCTCTCTTCACGTGAGTGGATTGAGCTCGATCCTTGGAGCAATCAACTTTATTTCAACCATCTTCAACATGCGAGGACCTGGAATGGAGATGCACCGAATGCCTCTCTTCGTGTGGTCTGTATTGATCACCGCCTTCCTGCTTCTTTTGAGCCTTCCGGTTCTTGCGGGAGCGATCACCATGTTGTTGACCGATCGAAACTTTAACACCACCTTCTTCGACCCCGCGGGAGGAGGAGACCCTATTCTGTACCAACACCTCTTC
>SRR8128433_11269
CCTTTCAACCAGTTCCTTCCACAGTGGAGGAGCCGTGGATCTGGCAATCTTCTCTCTTCACGTGAGTGGATTGAGCTCGATCCTTGGAGCAATCAACTTTATTTCAACCATCTTCAACATGCGAGGACCTGGAATGGAGATGCACCGAATGCCTCTCTTCGTGTGGTCTGTATTGATCACCGCCTTCCTGCTTCTTTTGAGCCTTCCGGTTCTTGCGGGAGCGATCACCATGTTGTTGACCGATCGAAACTTTAACACCACCTTCTTCGACCCCGCGGGAGGAGGAGACCCTATTCTGTACCAACACCTCTTC
>SRR8128433_20079
CTTTCAACCAGTTCCTTCCACAGTGGAGGAGCCGTGGATCTGGCAATTTTCTCTCTTCACGTGAGTGGATTGAGCTCGATCCTTGGAGCAATCAACTTTATTTCAACCATCTTCAACATGCGAGGACCTGGAATGGAGATGCACCGAATGCCTCTCTTCGTGTGGTCTGTATTGATCACCGCCTTCCTGCTTCTTTTGAGCCTTCCGGTTCTTGCGGGAGCGATCACCATGTTGTTGACCGATCGAAACTTTAACACCACCTTCTTCGACCCCGCGGGAGGAGGAGACCCTATTCTGTACCAACACCTCTTC
>TurksCaicos_03__000003541
ccttgcaacccacgcctttcacagcggaggagcggttgatcttgcgattttctctcttcacgtgagtggtatgagttctattcttggagcgattaactttatttcaaccatcttcaacatgcgaggaccgggaatggaaatgcatcgaatgcccctctttgtatgggctgttttgattactgccttcctccttcttttgagccttccggttcttgcgggagcaattaccatgcttctgactgatcgaaactttaacacctctttctttgatcctgcaggtggaggggatccaatcctgtatcagcaccttttc
>TurksCaicos_04__000003541
ccttgcaacccacgcctttcacagcggaggagcggttgatcttgcgattttctctcttcacgtgagtggtatgagttctattcttggagcgattaactttatttcaaccatcttcaacatgcgaggaccgggaatggaaatgcatcgaatgcccctctttgtatgggctgttttgattactgccttcctccttcttttgagccttccggttcttgcgggagcaattaccatgcttctgactgatcgaaactttaacacctctttctttgatcctgcaggtggaggggatccaatcctgtatcagcaccttttc
>TurksCaicos_05__000180060
tctttcaacgcatgctttccatagtgggggagctgttgatcttgcgattttctctcttcacgtgagtggtatgagttcgattcttggagcaatcaacttcatttcaactatctttaacatgcgaggaccaggaatggagatgcatcgaatgcctctttttgtttggtctgtgttgattactgccttcctccttcttcttagccttcctgtccttgcaggagcgatcactatgttgttgactgaccgaaacttcaacacaagtttctttgatccagctggtggaggagaccctatcctctatcagcacctcttc
>TurksCaicos_06__000180060
tctttcaacgcatgctttccatagtgggggagctgttgatcttgcgattttctctcttcacgtgagtggtatgagttcgattcttggagcaatcaacttcatttcaactatctttaacatgcgaggaccaggaatggagatgcatcgaatgcctctttttgtttggtctgtgttgattactgccttcctccttcttcttagccttcctgtccttgcaggagcgatcactatgttgttgactgaccgaaacttcaacacaagtttctttgatccagctggtggaggagaccctatcctctatcagcacctcttc
>TurksCaicos_07__000180060
tctttcaacgcatgctttccatagtgggggagctgttgatcttgcgattttctctcttcacgtgagtggtatgagttcgattcttggagcaatcaacttcatttcaactatctttaacatgcgaggaccaggaatggagatgcatcgaatgcctctttttgtttggtctgtgttgattactgccttcctccttcttcttagccttcctgtccttgcaggagcgatcactatgttgttgactgaccgaaacttcaacacaagtttctttgatccagctggtggaggagaccctatcctctatcagcacctcttc
>TurksCaicos_14__000003541
ccttgcaacccacgcctttcacagcggaggagcggttgatcttgcgattttctctcttcacgtgagtggtatgagttctattcttggagcgattaactttatttcaaccatcttcaacatgcgaggaccgggaatggaaatgcatcgaatgcccctctttgtatgggctgttttgattactgccttcctccttcttttgagccttccggttcttgcgggagcaattaccatgcttctgactgatcgaaactttaacacctctttctttgatcctgcaggtggaggggatccaatcctgtatcagcaccttttc
