# Supplementary material for: A novel taxonomic database for eukaryotic mitochondrial cytochrome oxidase subunit I gene (eKOI), with a focus on protists diversity
Source: Database (Oxford). 2025 Sep 24;2025:baaf057. doi: 10.1093/database/baaf057 (PMC12462617; doi:10.1093/database/baaf057)
Supplement: baaf057_Supplemental_File [file baaf057_supplemental_file.zip › 3_ASV_metabarcoding/Prasinodermophyta_OTUs.csv]

Sequence Name	OTU
Bahamas03__000052225	20
Bahamas09__000052225	20
Bahamas03__000180060	21
Bahamas05__000180060	21
Bahamas14__000180060	21
Belize_07__000180060	21
Belize_08__000180060	21
BVI01__000180060	21
BVI12__000180060	21
TurksCaicos_05__000180060	21
TurksCaicos_06__000180060	21
TurksCaicos_07__000180060	21
Bahamas11__000003541	22
Jamaica_01__000003541	22
Jamaica_09__000003541	22
Jamaica_12__000003541	22
TurksCaicos_03__000003541	22
TurksCaicos_04__000003541	22
TurksCaicos_14__000003541	22
Belize_01__000013225	23
Jamaica_02__000013225	23
Jamaica_04__000013225	23
Jamaica_06__000013225	23
Jamaica_07__000013225	23
Jamaica_09__000013225	23
BVI07__002715901	24
CI_Ac_6_286	25
CI_Al_1_676	25
CI_Ba_50_662	25
NR_Eg_0_805	25
PG_Ac_1_309	25
PG_Ac_1_310	25
PG_Ac_1_311	25
PG_Ac_10_249	25
PG_Ac_10_250	25
PG_Ac_10_251	25
PG_Ac_15_273	25
PG_Ac_15_274	25
PG_Ac_15_275	25
PG_Ac_6_330	25
PG_Ac_6_331	25
PG_Ac_6_332	25
PG_Al_1_681	25
PG_Al_1_682	25
PG_Al_1_683	25
PG_Al_10_757	25
PG_Al_10_758	25
PG_Al_15_848	25
PG_Al_15_849	25
PG_Al_15_850	25
PG_Al_15_851	25
PG_Al_3_311	25
PG_Al_6_569	25
PG_Al_6_570	25
PG_Al_6_571	25
PG_Ba_50_924	25
PG_Ba_50_925	25
PG_Ba_50_926	25
PG_Ba_50_927	25
PG_Ba_50_928	25
PG_Ba_50_929	25
PG_Eg_0_959	25
PG_Eg_0_960	25
PG_Eg_0_961	25
PG_Eg_0_962	25
SK_Al_1_145	25
SK_Al_3_170	25
COI_19_554_W37_Water_Ersai_1_538	26
COI_19_555_W38_Water_Ersai_1_235	26
COI_19_556_W39_Water_Ersai_1_844	26
COI_19_557_W40_Water_Ersai_1_19	26
COI_19_558_W41_Water_Ersai_1_916	26
COI_19_560_W43_Water_Ersai_1_643	26
COI_20_242_W44_Water_Ersai_1_1351	26
COI_20_244_W46_Water_Ersai_1_51	26
COI_20_245_W47_Water_Ersai_1_16	26
COI_20_246_W48_Water_Ersai_1_792	26
COI_19_556_W39_Water_Ersai_1_49	27
COI_20_244_W46_Water_Ersai_1_2384	27
COI_20_245_W47_Water_Ersai_1_951	27
COI_20_246_W48_Water_Ersai_1_1556	27
COI_19_558_W41_Water_Ersai_1_1317	28
FTP62_1101_22095_24298	29
FTP62_1106_22044_27055	29
FTP62_1113_11091_12688	29
FTP62_2111_10403_23669	29
FTP62_1103_3924_20580	29
FTP62_1111_19298_25214	29
FTP62_2101_24324_9357	29
FTP62_2113_19962_12943	29
FTP62_1101_7195_17295	29
FTP62_2104_15695_10512	29
FTP62_2105_7851_8654	29
FTP62_1101_18255_19268	29
FTP62_1109_10701_15744	29
FTP62_2102_10612_4180	29
FTP62_2102_25853_23275	29
FTP62_2109_9329_3789	29
FTP62_2109_8237_18510	29
FTP62_2111_19247_13445	29
FTP62_2113_17466_22010	29
FTP62_1106_26649_13563	29
FTP62_1106_27984_15256	29
FTP62_1110_16747_16918	29
FTP62_1111_24034_10311	29
FTP62_1113_20410_20967	29
FTP62_1114_3295_18401	29
FTP62_1114_15595_24268	29
FTP62_2102_25973_13821	29
FTP62_2114_29471_15836	30
Jamaica_06__001512991	31
Jamaica_07__001512991	31
SRR8128398_14589	32
SRR8128398_17168	32
SRR8128399_5115	32
SRR8128400_102	32
SRR8128400_6345	32
SRR8128400_30244	32
SRR8128402_6342	32
SRR8128402_27591	32
SRR8128402_39212	32
SRR8128403_17175	32
SRR8128404_38963	32
SRR8128407_13083	32
SRR8128407_41919	32
SRR8128412_43600	32
SRR8128414_56675	32
SRR8128417_31701	32
SRR8128424_782	32
SRR8128427_1766	32
SRR8128427_22876	32
SRR8128431_736	32
SRR8128432_8329	32
SRR8128432_8398	32
SRR8128432_41757	32
SRR8128433_11269	32
SRR8128404_11930	33
SRR8128433_20079	33
SRR8128405_7130	34
