# Supplementary material for: A novel taxonomic database for eukaryotic mitochondrial cytochrome oxidase subunit I gene (eKOI), with a focus on protists diversity
Source: Database (Oxford). 2025 Sep 24;2025:baaf057. doi: 10.1093/database/baaf057 (PMC12462617; doi:10.1093/database/baaf057)
Supplement: baaf057_Supplemental_File [file baaf057_supplemental_file.zip › 3_ASV_metabarcoding/rotifera.fasta]

>A5-3-COI_ASV15838_8
GGTACAGGTTGAACTGTTTATCCTCCTTTATCTGATTCTAAATACCATAGAGGAATTTCTGTAGATTTAGCTATTTTTAGATTACATATTGCTGGAATTTCTTCAATTTTAGGAAGAATTAACTTTTTAACAACAATTATTTGTTCTCGTACAACTAAAATAGTATCTTTAGAACGTATGCCTTTAATGATTTGAGCATTAGCTGTCACTTCTGTATTATTAGTAACTAGATTACCTGTTTTAGCTGGAGCAATTACTATGCTTTTAACTGATCGAAATTTTAATACTTCATTTTTTGATCCAGCTGGAGGTGGTAATCCTGTATTATATCAACATTTATTTTGATTTTTTGGCCATCCCGAGGTCTA
>A6-2-COI_ASV10389_33
GGAACTGGTTGAACAGTATATCCTCCTTTATCTGATTCTAAGTATCATTCTGGTATTTCAGTTGATTTAGCTATTTTTAGACTTCATTTAGCTGGGATTTCTTCTATTTTAGGAAGAATTAACTTTATAACTACTATTATTTGTTCTCGTACAACAAAGATAGTAAGGATAGATCGTTTACCTTTAATGTTATGATCTTTAGGAGTAACAGCTTTCTTATTAGTTACAACTTTACCGGTTTTAGCTGGTGCTATTACAATACTTTTAACAGATCGTAATTTTAATACTTCTTTCTTTGATCCTTCAGGAGGAGGAAATCCTGTTTTATATCAACATTTATTTTGATTCTTTGGCCATCCCGAGGTCTA
>A6-3-COI_ASV10002_35
GGAACTGGTTGAACTGTATATCCTCCTTTATCTGATTCTAAATACCATAGAGGAATTTCTGTAGATTTAGCTATTTTTAGATTACATATTGCTGGAATTTCTTCAATTTTAGGAAGAATTAACTTTTTAACAACAATTATTTGTTCTCGTACAACTAAAATAGTATCTTTAGAACGTATGCCTTTAATGATTTGAGCATTAGCTGTCACTTCTGTATTATTAGTAACTAGATTACCTGTTTTAGCTGGAGCAATTACTATGCTTTTAACTGATCGAAATTTTAATACTTCATTTTTTGATCCAGCTGGAGGTGGTAATCCTGTATTATATCAACATTTATTTTGATTTTTTGGCCATCCCGAGGTCTA
>Bahamas01__000001420
attatcagattctaaatttcattcagggatttctgttgatttagctatttttagattacatttagcagggatttcttcaattctaggtagaattaattttataacaactattatttgttcgcgtacgactaaagtagtaagatttgatcgtttacctttaatattatgagcattaggtgttactgcatttttactattaacaactttacctgttttagcaggggcaattacaatattattgactgatcgtaattttaatacttcattttttgatccttcaggaggaggtaatccagttttataccaacatttattc
>Bahamas02__000013437
tttatctaattctatttatcattttggtggatctattgatttagctatttttagattacatgtagctggtgtttcttctattttaggtggaattaattttattactacgtgtttaaaaggaaaaattagttatgtgttgagattagaatttctaacattatttgtttgggctatggttgtaactaggtttttattagtgttaagtttacctgttttagcaggtggtattactatgttattattagatcgtaattttggttcttctttttttgatcctaggggtggagggaatcctattttatatcagcatttattt
>Bahamas02__000004009
tttgtctaattctgtgtatcattttggaggttctattgatttagctatttttagattgcatgtagctggggtttcttcaattttaggtgggattaattttattactacttgtttaaaaggtaagattagttatgttttaagtttagaatttttgactttatttacatgagctatagttgttactaggtttcttttagttttaagattacctgtattagctggtggaattactatactattattggatcgtaattttggttcttctttttttgatcctagtggtggtgggaaccctattttatatcagcatttattt
>Bahamas02__000070524
tttatcgaattctgtatatcatttcgggggttcaattgattttgctatttttagtttacatgtcgctggtgtttcttcaattttaggagggattaattttattactacttgtttaaagggtaagattagttttgttatgagatttgagtttttgactttatttgtttgagctatagtagtgactaggtttttattagttttgagtttacctgtattagctggagggattactatgttgttgttagatcgtaattttggttcttctttttttgatcctagtggaggtgggaatccaattttgtatcagcatttattt
>Bahamas02__000180666
ttatctaattctgtttatcattttggtggatctgttgatttagctatttttaggcttcatgttgctggggtttcttcaattttaggaggaattaattttattactacttgtttaaagggaaaaatcagttatgctttaagattagagttcttaacattattttcatgagcgatagttgttactagatttttattagttttaagtttgccggtattagcaggtgggattactatattattattagatcgtaattttgggtcgtctttttttgatcctagaggtggtggaaatcctattttataccagcatttattt
>Bahamas02__000012465
attatcaaattctgtgtatcattttggaggttcagttgatttggctatttttagtcttcatgttgctggtgtttcttctattttaggtggaattaattttattactacttgtttaaaaggaaagattaggtatgtattaagtttagagtttttaaatttatttgtttgagctatggtagtgactaggtttttgttagtgttaagtttacctgtattggcaggtgggattactatattattgttagatcgtaattttggatcttcattttttgatccgagaggagggggtaatcctattttatatcaacatctattt
>Bahamas02__000050555
tttatcagatattaaatatcattctggttcttcagtagatatagcaatttttagtcttcatctagctggtattagttcaattttgggatctattaactttattagtacagtatttgtagctcgttcctcttcaagtaataagcttgattatcttcccttatttttgtgagctgtcactattactgcagtcttattagtcacaagtctacctgtattagctggcgctatcaccatgctcttaactgatcgaaatattaggacaagattttttgaccctagtggtggtggtaatcctgttctttaccaacatttattt
>Bahamas06__000013437
tttatctaattctatttatcattttggtggatctattgatttagctatttttagattacatgtagctggtgtttcttctattttaggtggaattaattttattactacgtgtttaaaaggaaaaattagttatgtgttgagattagaatttctaacattatttgtttgggctatggttgtaactaggtttttattagtgttaagtttacctgttttagcaggtggtattactatgttattattagatcgtaattttggttcttctttttttgatcctaggggtggagggaatcctattttatatcagcatttattt
>Bahamas06__000070524
tttatcgaattctgtatatcatttcgggggttcaattgattttgctatttttagtttacatgtcgctggtgtttcttcaattttaggagggattaattttattactacttgtttaaagggtaagattagttttgttatgagatttgagtttttgactttatttgtttgagctatagtagtgactaggtttttattagttttgagtttacctgtattagctggagggattactatgttgttgttagatcgtaattttggttcttctttttttgatcctagtggaggtgggaatccaattttgtatcagcatttattt
>Bahamas07__001854999
gttatctaattctgtttatcattttggtggttctattgatgtagctatttttagattacatgtagcgggggtatcttcaattttaggaggaattaattttattactacatgtttgaaaggaaaaattagatatgtattgagattcgagtttttaacttcatttgtatgagctatagtagttactagttttttattagtattaagattacctgtgttagctggtggaattactatattattattagatcgtaattttggttcttcgttttttgatcctagggggggaggtaatccaattttatatcaacatttattt
>Bahamas07__000012465
attatcaaattctgtgtatcattttggaggttcagttgatttggctatttttagtcttcatgttgctggtgtttcttctattttaggtggaattaattttattactacttgtttaaaaggaaagattaggtatgtattaagtttagagtttttaaatttatttgtttgagctatggtagtgactaggtttttgttagtgttaagtttacctgtattggcaggtgggattactatattattgttagatcgtaattttggatcttcattttttgatccgagaggagggggtaatcctattttatatcaacatctattt
>Bahamas09__000013437
tttatctaattctatttatcattttggtggatctattgatttagctatttttagattacatgtagctggtgtttcttctattttaggtggaattaattttattactacgtgtttaaaaggaaaaattagttatgtgttgagattagaatttctaacattatttgtttgggctatggttgtaactaggtttttattagtgttaagtttacctgttttagcaggtggtattactatgttattattagatcgtaattttggttcttctttttttgatcctaggggtggagggaatcctattttatatcagcatttattt
>Bahamas10__000013437
tttatctaattctatttatcattttggtggatctattgatttagctatttttagattacatgtagctggtgtttcttctattttaggtggaattaattttattactacgtgtttaaaaggaaaaattagttatgtgttgagattagaatttctaacattatttgtttgggctatggttgtaactaggtttttattagtgttaagtttacctgttttagcaggtggtattactatgttattattagatcgtaattttggttcttctttttttgatcctaggggtggagggaatcctattttatatcagcatttattt
>Bahamas11__000070524
tttatcgaattctgtatatcatttcgggggttcaattgattttgctatttttagtttacatgtcgctggtgtttcttcaattttaggagggattaattttattactacttgtttaaagggtaagattagttttgttatgagatttgagtttttgactttatttgtttgagctatagtagtgactaggtttttattagttttgagtttacctgtattagctggagggattactatgttgttgttagatcgtaattttggttcttctttttttgatcctagtggaggtgggaatccaattttgtatcagcatttattt
>Bahamas11__000180666
ttatctaattctgtttatcattttggtggatctgttgatttagctatttttaggcttcatgttgctggggtttcttcaattttaggaggaattaattttattactacttgtttaaagggaaaaatcagttatgctttaagattagagttcttaacattattttcatgagcgatagttgttactagatttttattagttttaagtttgccggtattagcaggtgggattactatattattattagatcgtaattttgggtcgtctttttttgatcctagaggtggtggaaatcctattttataccagcatttattt
>Bahamas11__000012465
attatcaaattctgtgtatcattttggaggttcagttgatttggctatttttagtcttcatgttgctggtgtttcttctattttaggtggaattaattttattactacttgtttaaaaggaaagattaggtatgtattaagtttagagtttttaaatttatttgtttgagctatggtagtgactaggtttttgttagtgttaagtttacctgtattggcaggtgggattactatattattgttagatcgtaattttggatcttcattttttgatccgagaggagggggtaatcctattttatatcaacatctattt
>Bahamas12__000013437
tttatctaattctatttatcattttggtggatctattgatttagctatttttagattacatgtagctggtgtttcttctattttaggtggaattaattttattactacgtgtttaaaaggaaaaattagttatgtgttgagattagaatttctaacattatttgtttgggctatggttgtaactaggtttttattagtgttaagtttacctgttttagcaggtggtattactatgttattattagatcgtaattttggttcttctttttttgatcctaggggtggagggaatcctattttatatcagcatttattt
>Bahamas12__000004009
tttgtctaattctgtgtatcattttggaggttctattgatttagctatttttagattgcatgtagctggggtttcttcaattttaggtgggattaattttattactacttgtttaaaaggtaagattagttatgttttaagtttagaatttttgactttatttacatgagctatagttgttactaggtttcttttagttttaagattacctgtattagctggtggaattactatactattattggatcgtaattttggttcttctttttttgatcctagtggtggtgggaaccctattttatatcagcatttattt
>Bahamas12__000070524
tttatcgaattctgtatatcatttcgggggttcaattgattttgctatttttagtttacatgtcgctggtgtttcttcaattttaggagggattaattttattactacttgtttaaagggtaagattagttttgttatgagatttgagtttttgactttatttgtttgagctatagtagtgactaggtttttattagttttgagtttacctgtattagctggagggattactatgttgttgttagatcgtaattttggttcttctttttttgatcctagtggaggtgggaatccaattttgtatcagcatttattt
>Bahamas12__000012465
attatcaaattctgtgtatcattttggaggttcagttgatttggctatttttagtcttcatgttgctggtgtttcttctattttaggtggaattaattttattactacttgtttaaaaggaaagattaggtatgtattaagtttagagtttttaaatttatttgtttgagctatggtagtgactaggtttttgttagtgttaagtttacctgtattggcaggtgggattactatattattgttagatcgtaattttggatcttcattttttgatccgagaggagggggtaatcctattttatatcaacatctattt
>Bahamas14__000050555
tttatcagatattaaatatcattctggttcttcagtagatatagcaatttttagtcttcatctagctggtattagttcaattttgggatctattaactttattagtacagtatttgtagctcgttcctcttcaagtaataagcttgattatcttcccttatttttgtgagctgtcactattactgcagtcttattagtcacaagtctacctgtattagctggcgctatcaccatgctcttaactgatcgaaatattaggacaagattttttgaccctagtggtggtggtaatcctgttctttaccaacatttattt
>Belize_03__000143112
tctttctgattctaagtatcattctggtatctcagttgatctggccatttttagtctccatctagcaggtatttcttctattcttggtaggattaattttcttacaacaatcatttgttctcgtactactaaggttatttctcttgatcgtatgcctcttatgctttgagcaatttctgttacggctattcttctgatcaccagattgccagtcttagcaggtgccattacaatgcttttaactgatcgaaatctaaatacctctttctttgatcctgcaggtggtgggaatcctattctttatcaacacttgttc
>BK1BA1_1_107
tctctccgattctaagtaccattctggaatctctgtagatctagctatttttagacttcatctagcaggtgtttcttctattcttggtagaattaacttcctttctactattatttgttcacgtacaacaaagcttatttctctagatcgtctccctcttatgctttgagcgatgtctgtgacagctgttcttctagttactagactgcctgttctagcaggtgctattactatgcttcttactgatcgtaatttcaacacttctttctttgatccatccggtggtggtaatcctgttctctaccagcatttattc
>BK1BA1_1_167
tctttctgactctaaatatcatagaggtgtatccgtagatttagcaatttttagtcttcatttagcaggtatttcttccatccttggtagtatcaactttataactacagttctgtgttcacgaacaacaaaaataatctctctcgatcgcatgcctttaatgttatgggctctgtctattactgctcttctattggttactagtcttccagttttagcaggtgctattacaatacttttaacagatcgtaattttaacacttctttcttcgacccagcaggagggggtaatcctgttttatatcaacatctcttt
>BK1BA1_1_3313
tctctccgattctaagtaccattctggaatctctgtagatctagctatttttagacttcatctagcaggtgtttcttctattcttggtagaattaacttcctttctactattatttgttcacgtacaacaaagcttatttctctagatcgtctccctcttatgctttgagcgatgtctgtgacagctgttcttctagttactagactgcctgttctagcaggtgctattactatgcttcttactgatcgtaatttcaacacttctttctctgatccatccggtggtggtaatcctgttctctaccagcatttattc
>BK1BA1_2_122
tctctccgattctaagtaccattctggaatctctgtagatctagctatttttagacttcatctagcaggtgtttcttctattcttggtagaattaacttcctttctactattatttgttcacgtacaacaaagcttatttctctagatcgtctccctcttatgctttgagcgatgtctgtgacagctgttcttctagttactagactgcctgttctagcaggtgctattactatgcttcttactgatcgtaatttcaacacttctttctttgatccatccggtggtggtaatcctgttctctaccagcatttattc
>BK1BA1_2_142
tttgtctgattccacttaccatagtggcatttctgtagatcttgctatctttagtttacatcttgctggtgtttcttctattttaggaagaattaattttatgactactattatttgttctcgttcctctattaaattttctatagatcgtttaccattgatactatgagcaattcttgttactgcgcttcttctagttaccagtcttcctgtactagctggggctattactatgctactaaccgatcgtaattttaatacttctttttttgacccggcagggggtggtaatcctgttctttaccagcatttgttt
>BK1BA1_2_188
tctttctgactctaaatatcatagaggtgtatccgtagatttagcaatttttagtcttcatttagcaggtatttcttccatccttggtagtatcaactttataactacagttctgtgttcacgaacaacaaaaataatctctctcgatcgcatgcctttaatgttatgggctctgtctattactgctcttctattggttactagtcttccagttttagcaggtgctattacaatacttttaacagatcgtaattttaacacttctttcttcgacccagcaggagggggtaatcctgttttatatcaacatctcttt
>BK1BA1_2_1479
tctctccgattctaagtaccattctggaatctctgtagatctagctatttttagacttcatctagcaggtgtttcttctattcttggtagaattaacttcctttctactattatttgttcacgtacaacaaagcttatttctctagatcgtctccctcttatgctttgagcgatgtctgtgacagctgttcttctagttactagactgcctgttctagcaggtgctattactatgcttcttactgatcgtaatttcaacacttctttctttgatccatccggtggtggtaatcccgttctctaccagcatttattc
>BK1BA1_3_145
tttgtctgattccacttaccatagtggcatttctgtagatcttgctatctttagtttacatcttgctggtgtttcttctattttaggaagaattaattttatgactactattatttgttctcgttcctctattaaattttctatagatcgtttaccattgatactatgagcaattcttgttactgcgcttcttctagttaccagtcttcctgtactagctggggctattactatgctactaaccgatcgtaattttaatacttctttttttgacccggcagggggtggtaatcctgttctttaccagcatttgttt
>BK1BA1_3_186
tctttctgactctaaatatcatagaggtgtatccgtagatttagcaatttttagtcttcatttagcaggtatttcttccatccttggtagtatcaactttataactacagttctgtgttcacgaacaacaaaaataatctctctcgatcgcatgcctttaatgttatgggctctgtctattactgctcttctattggttactagtcttccagttttagcaggtgctattacaatacttttaacagatcgtaattttaacacttctttcttcgacccagcaggagggggtaatcctgttttatatcaacatctcttt
>BK1BA1_3_938
tctatctgattctacttatcatagtggtgtttctgttgatttagctatttttagtctgcatgtttctggtgtttcttctattcttggtagaattaattttctaactactattatttgttctcgtactacaaaaagaatctctttagatcgtcttcctcttatgctttgagctttagctgttactgctatccttcttatcaccagtcttcctgttttagctggtgctattactatgcttttaactgatcgtaattttaatacttcgttctttgacccttcaggtggtggtaatcctgttttataccaacatcttttc
>BK1BA1_3_2436
tctatctgattctacttatcatagtggtgtttctgttgatttagctatttttagtctgcatgtttctggtgtttcttctattcttggtagaattaattttctaactactattatttgttctcgtactacaaaaagaatctctttagatcgtcttcctcttatgctttgggctttagctgttactgctatccttcttatcaccagtcttcctgttttagctggtgctattactatgcttttaactgatcgtaattttaatacttcgttctttgacccttcaggtggtggtaatcctgttttataccaacatcttttc
>BK1BA1_5_184
tctttctgactctaaatatcatagaggtgtatccgtagatttagcaatttttagtcttcatttagcaggtatttcttccatccttggtagtatcaactttataactacagttctgtgttcacgaacaacaaaaataatctctctcgatcgcatgcctttaatgttatgggctctgtctattactgctcttctattggttactagtcttccagttttagcaggtgctattacaatacttttaacagatcgtaattttaacacttctttcttcgacccagcaggagggggtaatcctgttttatatcaacatctcttt
>BK1BB1_1_148
tctttctgactctaaatatcatagaggtgtatccgtagatttagcaatttttagtcttcatttagcaggtatttcttccatccttggtagtatcaactttataactacagttctgtgttcacgaacaacaaaaataatctctcttgatcgcatgcctttaatgttatgggctctgtctattactgctcttctattggttactagtcttccagttttagcaggtgctattacaatacttttaacagatcgtaattttaacacttctttcttcgacccagcaggagggggtaatcctgttttatatcaacatctcttt
>BK1BB1_1_172
tctttctgactctaaatatcatagaggtgtatccgtagatttagcaatttttagtcttcatttagcaggtatttcttccatccttggtagtatcaactttataactacagttctgtgttcacgaacaacaaaaataatctctctcgatcgcatgcctttaatgttatgggctctgtctattactgctcttctattggttactagtcttccagttttagcaggtgctattacaatacttttaacagatcgtaattttaacacttctttcttcgacccagcaggagggggtaatcctgttttatatcaacatctcttt
>BK1BB1_1_220
tctttctgactctaaatatcatagaggtgtatccgtagatttagcaatttttagtcttcatttagcaggtatttcttccatccttggtagtatcaactttataactacagttctgtgttcacgaacaacaaaaataatctctctcgatcgcatgcctttaatgttatgggctctgtctattactgctcttctattggttactagtcttccagttttagcgggtgctattacaatacttttaacagatcgtaattttaacacttctttcttcgacccagcaggagggggtaatcctgttttatatcaacatctcttt
>BK1BB1_1_306
tctttctgactctaaatatcatagaggtgtatccgtagatttagcaatttttagtcttcatttagcaggtatttcttccatccttggtagtatcaactttataactacagttctgtgttcacgaacaacaaaaataatctctctcgatcgcatgcctttaatgttatgggctctgtctattactgctcttctattggttactagtcttccagttttagcaggtgctattacaatacttttaacagatcgtaattttaacacttctttcttcgacccagcaggagggggtaatcctgttttatatcaacatcccttt
>BK1BB1_1_313
tctttctgactctaaatatcatagaggtgtatccgtagatttagcaatttttagtcttcatttagcaggtatttcttccatccttggtagtatcaactttataactacagttctgtgttcacgaacaacaaaaataatctctctcgatcgcatgcctttaatgttatgggctctgtctattactgctcttctattggttactagtcttccagttttagcaggtgctattacaatacttttaacagatcgtaattttaacacttctttcttcgacccagcaggagggggtaatcctgttttataccaacatctcttt
>BK1BB1_1_497
tctttctgactctaaatatcatagaggtgtatccgtagatttagcaatttttagtcttcatttagcaggtatttcttccatccttggtagtatcaactttataactacagttctgtgttcacgaacaacaaaaataatctctctcgatcgcatgcctttaatgttatgggctctgtctattactgctcttctattggttactagtcttccagttttggcaggtgctattacaatacttttaacagatcgtaattttaacacttctttcttcgacccagcaggagggggtaatcctgttttatatcaacatctcttt
>BK1BB1_1_542
ctttctgactctaaatatcatagaggtgtatccgtagatttagcaatttttagtcttcatttagcaggtatttcttccatccttggtagtatcaactttataactacagttctgtgttcacgaacaacaaaaataatctctctcgatcgcatgcctttaatgttatgggctctgtctattactgctcttctattggttactagtcttccagttttagcaggtgctattacaatacttttaacagatcgtaattttaacacttctttcttcgacccagcaggagggggtaatcctgttttatatcaacatctcttt
>BK1BB1_1_597
tctttctgactctaaatatcatagaggtgtatccgtagatttagcaatttttagtcttcatttagcaggtatttcttccatccttggtagtatcaactttataactacagttctgtgtccacgaacaacaaaaataatctctctcgatcgcatgcctttaatgttatgggctctgtctattactgctcttctattggttactagtcttccagttttggcaggtgctattacaatacttttaacagatcgtaattttaacacttctttcttcgacccagcaggagggggtaatcctgttttatatcaacatctcttt
>BK1BB1_1_645
tctttctgactctaaatatcatagaggtgtatccgtagatttagcaatttttagtcttcatttagcaggtatttcttccatccttggtagtatcaactttataactacagttctgtgttcacgaacaacaaaaataatctctctcgatcgcatgcctttaatgttatgggctctgtctattactgctcttctattggttactagtcttccagttttagcaggtgctattacaatacttttaacagatcgtaattttaacacttctttcttcgacccagcaggagggggtaatcctgttttatatcaacatctcttc
>BK1BB1_1_658
tctttctgactctaaatatcatagaggtgtatccgtagatttagcaatttttagtcttcatttagcaggtatttcttccatccttggtagtatcaactttataactacagttctgtgttcacgaacaacaaagataatctctctcgatcgcatgcctttaatgttatgggctctgtctattactgctcttctattggttactagtcttccagttttagcaggtgctattacaatacttttaacagatcgtaattttaacacttctttcttcgacccagcaggagggggtaatcctgttttatatcaacatctcttt
>BK1BB1_1_726
tctttctgactctaaatatcatagaggtgtatccgtagatttagcaatttttagtcttcatttagcaggtatttcttccatccttggtagtatcaactttataactacagttctgtgttcacgaacaacaaaaataatctctctcgatcgcatgcctttaatgttatgggctctgtctattactgctcttctattggttactagtcttccagttttagcaggtgctattacaatacttttaacagatcgtaattttaacacttctttcttcgacccagcaggagggggtaatcctgttttatatcaacatctctt
>BK1BB1_1_766
tttctgactctaaatatcatagaggtgtatccgtagatttagcaatttttagtcttcatttagcaggtatttcttccatccttggtagtatcaactttataactacagttctgtgttcacgaacaacaaaaataatctctctcgatcgcatgcctttaatgttatgggctctgtctattactgctcttctattggttactagtcttccagttttagcaggtgctattacaatacttttaacagatcgtaattttaacacttctttcttcgacccagcaggagggggtaatcctgttttatatcaacatctcttt
>BK1BB1_1_1050
tctttctgactctaaatatcatagaggtgtatccgtagatttagcaatttttagtcttcatttagcaggtatttcttccatccttggtagtatcaactttataactacagttctgtgttcacgaacaacaaaaataatctctctcgatcgcatgcctttaatgttatgggctctgtctattactgctcttctattggttactagccttccagttttagcaggtgctattacaatacttttaacagatcgtaattttaacacttctttcttcgacccagcaggagggggtaatcctgttttatatcaacatctcttt
>BK1BB1_1_1072
tctttctgactctaaatatcatagaggtgtatccgtagatttagcaatttttagtcttcatttagcaggtatttcttccatccttggtagtatcaactttataactacagttctgtgttcacgaacaacaaaaataatctctctcgatcgcatgcctttaatgttatgggctctgtctattactgctcttctattggttactagtcttccagttttagcaggtgctattacaatacttttaacagatcgtaattttaactcttctttcttcgacccagcaggagggggtaatcctgttttatatcaacatctcttt
>BK1BB1_1_1177
cctttctgactctaaatatcatagaggtgtatccgtagatttagcaatttttagtcttcatttagcaggtatttcttccatccttggtagtatcaactttataactacagttctgtgttcacgaacaacaaaaataatctctctcgatcgcatgcctttaatgttatgggctctgtctattactgctcttctattggttactagtcttccagttttagcaggtgctattacaatacttttaacagatcgtaattttaacacttctttcttcgacccagcaggagggggtaatcctgttttatatcaacatctcttt
>BK1BB1_1_1272
tctttctgactctaaatatcatagaggtgtatccgtagatttagcaatttttagtcttcatttagcaggtatttcttccatccttggtagtatcaactttataactacagttctgtgttcacgaacaacaaaaataatctctctcgatcgcatgcctttaatgttatgggctctgtctattactgctcttctattggttactagtcttccagttttagcaggtgctattacagtacttttaacagatcgtaattttaacacttctttcttcgacccagcaggagggggtaatcctgttttatatcaacatctcttt
>BK1BB1_1_1321
tctttctgactctaaatatcatagaggtgtatccgtagatttagcaatttttagtcttcatttagcaggtatttcttccatccttggtagtatcaactttataactacagttctgtgttcacgaacaacaaaaataatctctctcgatcgcatgcctttaatgttatgggctctgtctattactgctcttctattggttactagtcttccagttttagcaggtgctattacaatacttttaacagatcgtaattttaacacttctttcttcgacccagcaggagggggtaatcctgttttatatcaacatctcctt
>BK1BB1_1_1364
tcttcctgactctaaatatcatagaggtgtatccgtagatttagcaatttttagtcttcatttagcaggtatttcttccatccttggtagtatcaactttataactacagttctgtgttcacgaacaacaaaaataatctctctcgatcgcatgcctttaatgttatgggctctgtctattactgctcttctattggttactagtcttccagttttagcaggtgctattacaatacttttaacagatcgtaattttaacacttctttcttcgacccagcaggagggggtaatcctgttttatatcaacatctcttt
>BK1BB1_1_1378
tctttctgactctaaatatcatagaggtgtatccgtagatttagcaatttttagtcttcatttagcaggtatttcttccatccttggtagtatcaactttataactacagttctgtgttcacgaacaacaaaaataatctctctcgatcgcatgcctttaatgttatgggctctgtctattactgctcttctattggttactagtcttccagttttagcaggtgctattacaatacttttaacagatcgtaattttaacacttctttcttcgacccagcaggggggggtaatcctgttttatatcaacatctcttt
>BK1BB1_1_1411
tctttctgactctaaatatcatagaggtgtatccgtagatttagcaatttttagtcttcatttagcaggtacttcttccatccttggtagtatcaactttataactacagttctgtgttcacgaacaacaaaaataatctctctcgatcgcatgcctttaatgttatgggctctgtctattactgctcttctattggttactagtcttccagttttagcaggtgctattacaatacttttaacagatcgtaattttaacacttctttcttcgacccagcaggagggggtaatcctgttttatatcaacatctcttt
>BK1BB1_1_1440
tctttctgactctaaatatcatagaggtgtatccgtagatttagcaatttttagccttcatttagcaggtatttcttccatccttggtagtatcaactttataactacagttctgtgttcacgaacaacaaaaataatctctctcgatcgcatgcctttaatgttatgggctctgtctattactgctcttctattggttactagtcttccagttttagcaggtgctattacaatacttttaacagatcgtaattttaacacttctttcttcgacccagcaggagggggtaatcctgttttatatcaacatctcttt
>BK1BB1_1_1535
ctctttctgactctaaatatcatagaggtgtatccgtagatttagcaatttttagtcttcatttagcaggtatttcttccatccttggtagtatcaactttataactacagttctgtgttcacgaacaacaaaaataatctctctcgatcgcatgcctttaatgttatgggctctgtctattactgctcttctattggttactagtcttccagttttagcaggtgctattacaatacttttaacagatcgtaattttaacacttctttcttcgacccagcaggagggggtaatcctgttttatatcaacatctcttt
>BK1BB1_1_1690
tctttctgactctaaatatcatagaggtgtatccgtagatttagcaatttttagtcttcatttagcaggtatttcttccatccttggtagtatcaactttataactacagttctgtgttcacgaacaacaaaaataatctctctcgatcgcatgcctttattgttatgggctctgtctattactgctcttctattggttactagtcttccagttttagcaggtgctattacaatacttttaacagatcgtaattttaacacttctttcttcgacccagcaggagggggtaatcctgttttatatcaacatctcttt
>BK1BB1_1_1694
ttctgactctaaatatcatagaggtgtatccgtagatttagcaatttttagtcttcatttagcaggtatttcttccatccttggtagtatcaactttataactacagttctgtgttcacgaacaacaaaaataatctctctcgatcgcatgcctttaatgttatgggctctgtctattactgctcttctattggttactagtcttccagttttagcaggtgctattacaatacttttaacagatcgtaattttaacacttctttcttcgacccagcaggagggggtaatcctgttttatatcaacatctcttt
>BK1BB1_1_1711
tctttctgactctaaatatcatagaggtgtatccgtagatttagcaatttttagtcttcatttagcaggtatttcttccatccttggtagtatcaactttataactacagttctgtgttcacgaacaacaaaaataatctctctcgatcgcatgcctttaatgttatgggctctgtctattactgctcttctattggttactagtcttccagttttagcaggtgctattacaatacttttaacagatcgtaattttaacacttctttcttcgacccagcaggagggggtaatcctgttttatatcaacatctattt
>BK1BB1_1_1718
tctttctgactctaaatatcatagaggtgtatccgtagatttagcaatttttagtcttcatttagcaggtatttcttccatccttggtagtatcaactttataactacagttctgtgttcacgaacaacaaaaataatctctctcgatcgcatgcctttaatgttatgggctctgtctattactgctcttctattggttactagtcttccagttttagcaggtgctattacaatacttttaacagatcgtaattttaacacttctttcttcgacccagcaggagggggtaatcctgttttatgtcaacatctcttt
>BK1BB1_1_1741
tctttctgactctaaatatcatagaggtgtatccgtagatttagcaacttttagtcttcatttagcaggtatttcttccatccttggtagtatcaactttataactacagttctgtgttcacgaacaacaaaaataatctctctcgatcgcatgcctttaatgttatgggctctgtctattactgctcttctattggttactagtcttccagttttagcaggtgctattacaatacttttaacagatcgtaattttaacacttctttcttcgacccagcaggagggggtaatcctgttttatatcaacatctcttt
>BK1BB1_1_1748
tctttctgactctaaatatcatagaggtgtatccgcagatttagcaatttttagtcttcatttagcaggtatttcttccatccttggtagtatcaactttataactacagttctgtgttcacgaacaacaaaaataatctctctcgatcgcatgcctttaatgttatgggctctgtctattactgctcttctattggttactagtcttccagttttagcaggtgctattacaatacttttaacagatcgtaattttaacacttctttcttcgacccagcaggagggggtaatcctgttttatatcaacatctcttt
>BK1BB1_1_1752
tctttctgactctaaatatcatagaggtgtatccgtagatttagcaatttttagtcttcatttagcaggtatttcttccatccttggtagtatcaactttataactacagttctgtgttcacgaacaacaaaaataatctctctcgatcgcatgcctttaatgttatgggctctgtctattactgctcttctattggttactagtcttccagttttagcaggtgctattacaatacttttaacagatcgtaattttaacacttctttcttcgacccagcgggagggggtaatcctgttttatatcaacatctcttt
>BK1BB1_1_1884
tctttctgactctaaatatcatagaggcgtatccgtagatttagcaatttttagtcttcatttagcaggtatttcttccatccttggtagtatcaactttataactacagttctgtgttcacgaacaacaaaaataatctctctcgatcgcatgcctttaatgttatgggctctgtctattactgctcttctattggttactagtcttccagttttagcaggtgctattacaatacttttaacagatcgtaattttaacacttctttcttcgacccagcaggagggggtaatcctgttttatatcaacatctcttt
>BK1BB1_1_1926
tctttctgactctaaatatcatagaggtgtatccgtagatttagcaatttttagtcttcatttagcaggtatttcttccatccttggtagtatcaactttataactacagttctgtgttcacgaacaacaaaaataatctctctcgatcgcatgcctttaatgttatgggctctgtctattactgctcttctattggttactagtcttccagttttagcaggtgctattacaatacttttaacagatcgtaactttaacacttctttcttcgacccagcaggagggggtaatcctgttttatatcaacatctcttt
>BK1BB1_1_1945
tctttctgactctaaatatcatagaggtgtatccgtagatttagcaatttttagtcttcatttagcaggtatttcttccatccttggtagtatcaactttataactacagttctgtgttcacgaacaacaaaaataatctctctcgatcgcatgcctttaatgttatgggctctgtctattactgctcttctattggttactagtcttccagttttagcaggtgctattacaatacttataacagatcgtaattttaacacttctttcttcgacccagcaggagggggtaatcctgttttatatcaacatctcttt
>BK1BB1_1_2027
tctttctgactctaaatatcatagaggtgtatccgtagatttagcaatttttagtcttcatttagcaggtatttcttccatccttggtagtatcaactttataactacagttctgtgttcacgaacaacaaaaataatctctctcgatcgcatgcctttaatgttatgggctctgtctattactgctcttctattggttactagtcttccagttttagcaggtgctgttacaatacttttaacagatcgtaattttaacacttctttcttcgacccagcaggagggggtaatcctgttttatatcaacatctcttt
>BK1BB1_1_2039
tctttctgactctaaatatcatagaggtgtatccgtagatttagcgatttttagtcttcatttagcaggtatttcttccatccttggtagtatcaactttataactacagttctgtgttcacgaacaacaaaaataatctctctcgatcgcatgcctttaatgttatgggctctgtctattactgctcttctattggttactagtcttccagttttagcaggtgctattacaatacttttaacagatcgtaattttaacacttctttcttcgacccagcaggagggggtaatcctgttttatatcaacatctcttt
>BK1BB1_1_2109
tctttctgactctaaatatcatagaggtgtatccgtagatttagcaatttttagtcttcatttagcaggtatttcttccatccttggtagtatcaactttataactacagttctgtgttcacgaacaacaaaaataatctctctcgatcgcatgcctttaatgttatgggctctgtctattactgctcttctattggttactagtcttccagttttagcaggtgctattacaatacttctaacagatcgtaattttaacacttctttcttcgacccagcaggagggggtaatcctgttttatatcaacatctcttt
>BK1BB1_1_2125
tctttctgactctaaatatcatagaggtgtatccgtagatttagcaatttttagtcttcatttagcaggtatttcttccatccttggtagtatcaactttataactacagttctgtgttcacgaacaacaaaaataatctctctcgatcgcatgcctttaatgttatgggctctgtctattactgctcttctattggttactagtcttccagttttagcaggtgctattacaatacttttaacagatcgtaattttaacacttctttcttcgacccagcaggagggggtaatcctgttttatatcagcatctcttt
>BK1BB1_1_2136
tctttctgactctaaatatcatagaggtgtatccgtagatttagcaatttttagtcttcatttagcaggtatttcttccatccctggtagtatcaactttataactacagttctgtgttcacgaacaacaaaaataatctctctcgatcgcatgcctttaatgttatgggctctgtctattactgctcttctattggttactagtcttccagttttagcaggtgctattacaatacttttaacagatcgtaattttaacacttctttcttcgacccagcaggagggggtaatcctgttttatatcaacatctcttt
>BK1BB1_1_2172
tctttctgactctaaatatcatagaggtgtatccgtagatttagcaatttttagtcttcatttagcaggtatttcttccatccttggtagtatcaactttataactacagttctgtgctcacgaacaacaaaaataatctctctcgatcgcatgcctttaatgttatgggctctgtctattactgctcttctattggttactagtcttccagttttagcaggtgctattacaatacttttaacagatcgtaattttaacacttctttcttcgacccagcaggagggggtaatcctgttttatatcaacatctcttt
>BK1BB1_1_2173
tctttctgactctaaatatcatagaggtgtacccgtagatttagcaatttttagtcttcatttagcaggtatttcttccatccttggtagtatcaactttataactacagttctgtgttcacgaacaacaaaaataatctctctcgatcgcatgcctttaatgttatgggctctgtctattactgctcttctattggttactagtcttccagttttagcaggtgctattacaatacttttaacagatcgtaattttaacacttctttcttcgacccagcaggagggggtaatcctgttttatatcaacatctcttt
>BK1BB1_1_2174
tctttctgactctaaatatcatagaggtgtatccgtagatttagcaatttttagtcttcatttagcaggtatttcttccatccttggtagtatcaactttataactacagttctgtgttcacgaacaacaaaaataatctctctcgatcgcatgcctttaatgttatgggctctgtctattactgctcttctattggttactagtcttccagttttagcaggtgctattacaatacctttaacagatcgtaattttaacacttctttcttcgacccagcaggagggggtaatcctgttttatatcaacatctcttt
>BK1BB1_1_2254
tctttctgactctaaatatcatagaggtgtatccgtagatttagcaatttttagtcttcatttagcaggtatttcttccatccttggtagtatcaactttataactacagttctgtgttcacgaacaacaaaaataatctctctcgatcgcatgcctttaatgttatgggctctgtctattactgctcttctattggttactagtcttccagttttagcaggtgctattacaatacttttaacagatcgtaattttaacacttctttcttcgacccagcaggaaggggtaatcctgttttatatcaacatctcttt
>BK1BB1_1_2265
tctttctgactctaaatatcatagaggtgtatccgtagatttagcaatttttagtcttcatttagcaggtatttctcccatccttggtagtatcaactttataactacagttctgtgttcacgaacaacaaaaataatctctctcgatcgcatgcctttaatgttatgggctctgtctattactgctcttctattggttactagtcttccagttttagcaggtgctattacaatacttttaacagatcgtaattttaacacttctttcttcgacccagcaggagggggtaatcctgttttatatcaacatctcttt
>BK1BB1_1_2330
tctttctgactctaaatatcatagaggtgtatccgtagatttagcaatttttagtcttcatttagcaggtatttcttccatccttggtagtatcaactttataactacagttctgtgttcacgaacaacaaaaataatctctctcgatcgcatgcctttaatgttatgggctctgtctattactgctcttctattggttactagtcttccagttttagcaggtgctattacaatacttttaacagatcgtaattttaacacttctttcttcgactcagcaggagggggtaatcctgttttatatcaacatctcttt
>BK1BB1_1_2410
tctttctgactctaaatatcatagaggtgtatccgtagatttagcaatttttagtcttcatttagcaggtatttcttccatccttggtagtatcaactttataactacagttctgtgttcacgaacaacaaaaataatctctctcgatcgcatgcctttaatgttatgggctctgtctattactgctcttctattggttactagtcttccagttttagcaggtgctattacaatacttttaacagatcgtaattttaacacttctttcttcgacccagcaggagggggtaatcttgttttatatcaacatctcttt
>BK1BB1_1_2642
tctttctgactctaaatatcatagaggtgtatccgtagatttagcaatttttagtcttcatttagcaggtatttcttccatccttggtagtatcaactttataactacagttctgtgttcacgaacaacaaaaataatctctctcgatcgcatgcctttaatgttatgggctctgtctattactgctcttctattggttactagtcttccagttttagcaggtgctattacaatacttttaacagatcgtaattttgacacttctttcttcgacccagcaggagggggtaatcctgttttatatcaacatctcttt
>BK1BB1_1_2729
tctttctgactctaaatatcatagaggtgtatccgtagatttagcaatttttagtcttcatttagcaggtatttcttccatccttggtagtatcaactttataactacagttctgtgttcacgaacaacaaaaataatctctctcgatcgcatgcctttaatgttatgggctctgtctattactgctcttctattggttactagtcttccagttttagcaggtgctattacaatacttttaacagatcgtaattttaacacttctttcttcgacccagcaggagggggtaatcctgttttatatcaacaccttttt
>BK1BB1_1_2778
tctttctgactctaaatatcatagaggtgtatccgtagatttagcaatttttagtcttcatttagcaggtatttcttccatccttggtagtatcaactttataactacagttctgtgttcacgaacaacaaaaataatctctctcgatcgcatgcctttaatgttatgggctctgtctattactgctcttctattggttactagtcttccagttttagcaggtgctattacaatacttttaacagatcgtaattttaacacttctttcttcaacccagcaggagggggtaatcctgttttatatcaacatctcttt
>BK1BB1_1_2856
tctttctgactctaaatatcatagaggtgtatccgtagatttagcaatttttagtcttcatttagcaggtgtttcttccatccttggtagtatcaactttataactacagttctgtgttcacgaacaacaaaaataatctctctcgatcgcatgcctttaatgttatgggctctgtctattactgctcttctattggttactagtcttccagttttagcaggtgctattacaatacttttaacagatcgtaattttaacacttctttcttcgacccagcaggagggggtaatcctgttttatatcaacatctcttt
>BK1BB1_1_3056
tctttctgactctaaatatcatagaggtgtatccgtagatttagcaatttttagtcttcatttagcaggtatttcttccatccttggtagtatcaaccttataactacagttctgtgttcacgaacaacaaaaataatctctctcgatcgcatgcctttaatgttatgggctctgtctattactgctcttctattggttactagtcttccagttttagcaggtgctattacaatacttttaacagatcgtaattttaacacttctttcttcgacccagcaggagggggtaatcctgttttatatcaacatctcttt
>BK1BB1_1_3146
tctttctgattctaaatatcatagaggtgtatccgtagatttagcaatttttagtcttcatttagcaggtatttcttccatccttggtagtatcaactttataactacagttctgtgttcacgaacaacaaaaataatctctctcgatcgcatgcctttaatgttatgggctctgtctattactgctcttctattggttactagtcttccagttttagcaggtgctattacaatacttttaacagatcgtaattttaacacttctttcttcgacccagcaggagggggtaatcctgttttatatcaacatctcttt
>BK1BB1_1_3177
actttctgactctaaatatcatagaggtgtatccgtagatttagcaatttttagtcttcatttagcaggtatttcttccatccttggtagtatcaactttataactacagttctgtgttcacgaacaacaaaaataatctctctcgatcgcatgcctttaatgttatgggctctgtctattactgctcttctattggttactagtcttccagttttagcaggtgctattacaatacttttaacagatcgtaattttaacacttctttcttcgacccagcaggagggggtaatcctgttttatatcaacatctcttt
>BK1BB1_1_3232
tctttctgactctaaatatcatagaggtgtatccgtagatttagcaatttttagtcttcatttagcaggtatttcttccatccttggtagtatcaactttataactacagttctgtgttcacgaacaacaaaaataatctctctcgatcgcatgcctttagtgttatgggctctgtctattactgctcttctattggttactagtcttccagttttagcaggtgctattacaatacttttaacagatcgtaattttaacacttctttcttcgacccagcaggagggggtaatcctgttttatatcaacatctcttt
>BK1BB1_1_3316
tctttctgactctaaatatcatagaggtgtatccgtagatttagcaatttttagtcttcatttagcaggtatttcttccatccttggtagtatcaactttataactacagttctgtgttcacgaacaacaaaaataatctctctcgatcgcatgcctttaatgttatgggctctgtctattactgctcttctattggttactagtcttccagttttagcaggtgctattacaatacttttaactgatcgtaattttaacacttctttcttcgacccagcaggagggggtaatcctgttttatatcaacatctcttt
>BK1BB1_1_3319
tctttctgactctaaatatcatagaggtgtatccgtagatttagcaatttttagtcttcatttagcaggtatttcttccatccttggtagtatcaactttataactacagttctgtgttcacgaacaacaaaaataatctctctcgatcacatgcctttaatgttatgggctctgtctattactgctcttctattggttactagtcttccagttttagcaggtgctattacaatacttttaacagatcgtaattttaacacttctttcttcgacccagcaggagggggtaatcctgttttatatcaacatctcttt
>BK1BB1_1_3342
tctttctgactctaaatatcatagaggtgtatccgtagatttagcaatttttagtcttcatttagcaggtatttcttccatccttggtagtatcaactttataactacagttctgtgttcacgaacaacaaaaataatctctctcgatcgcatgcctttaatgttatgggctctgtctattactgctcttctattggttactagtcttccagttttagcaggtgctattacaatacttttaacagatcgtaattttaacacttctttcttcgacccagcaggagggggtaatcctggtttatatcaacatctcttt
>BK1BB1_1_3535
tctttctgactctaaatatcatagaggtgtatccgtagatttagcaatttttagtcttcatttagcaggtatttcttccatccttggtagtatcaactttataactacagttctgtgttcacgaacaacaaaaataatctctctcgatcgcatgcctttaatgttatgggctctgtctattactgctcttctattggttactagtcttccagttttagcaggtgctattccaatacttttaacagatcgtaattttaacacttctttcttcgacccagcaggagggggtaatcctgttttatatcaacatctcttt
>BK1BB1_1_3661
tctttctgactctaaatatcatagaggtgtatccgtagatttagcaatttttagtcttcatttagcaggtatttcttccatccttggtagtatcaactttataactacagttctgtgttcacgaacaacaaaaataatctctctcgatcgcatgcctttaatgttatgggctctgtctattactgctcttctattggttactagtcttccagttttagcaggtgctattacaatacttttaacagatcgtaattttaacacttctttcttcgacccagcaggagggggtaatcctattttatatcaacatctcttt
>BK1BB1_1_3899
tctttctgactctaaatatcatagaggtgtatccgtagatttagcaatttttagtcttcatttagcaggtatttcttccatccttggtagtatcaactttataactacggttctgtgttcacgaacaacaaaaataatctctctcgatcgcatgcctttaatgttatgggctctgtctattactgctcttctattggttactagtcttccagttttggcaggtgctattacaatacttttaacagatcgtaattttaacacttctttcttcgacccagcaggagggggtaatcctgttttatatcaacatctcttt
>BK1BB1_2_153
tctttctgactctaaatatcatagaggtgtatccgtagatttagcaatttttagtcttcatttagcaggtatttcttccatccttggtagtatcaactttataactacagttctgtgttcacgaacaacaaaaataatctctctcgatcgcatgcctttaatgttatgggctctgtctattactgctcttctattggttactagtcttccagttttagcaggtgctattacaatacttttaacagatcgtaattttaacacttctttcttcgacccagcaggagggggtaatcctgttttatatcaacatctcttt
>BK1BB1_2_279
tctttctgactctaaatatcatagaggtgtatccgtagatttagcaatttttagtcttcatttagcaggtatttcttccatccttggtagtatcaactttataactacagttctgtgttcacgaacaacaaaaataatctctctcgatcgcatgcctttaatgttatgggctctgtctattactgctcttctattggttactagtcttccagttttagcaggtgctattacaatacttttaacagatcgtaattttaacacttctttcttcgacccagcaggagggggtaatcctgttttataccaacatctcttt
>BK1BB1_2_451
ctttctgactctaaatatcatagaggtgtatccgtagatttagcaatttttagtcttcatttagcaggtatttcttccatccttggtagtatcaactttataactacagttctgtgttcacgaacaacaaaaataatctctctcgatcgcatgcctttaatgttatgggctctgtctattactgctcttctattggttactagtcttccagttttagcaggtgctattacaatacttttaacagatcgtaattttaacacttctttcttcgacccagcaggagggggtaatcctgttttatatcaacatctcttt
>BK1BB1_2_531
tctttctgactctaaatatcatagaggtgtatccgtagacttagcaatttttagtcttcatttagcaggtatttcttccatccttggtagtatcaactttataactacagttctgtgttcacgaacaacaaaaataatctctctcgatcgcatgcctttaatgttatgggctctgtctattactgctcttctattggttactagtcttccagttttagcaggtgctattacaatacttttaacagatcgtaattttaacacttctttcttcgacccagcaggagggggtaatcctgttttatatcaacatctcttt
>BK1BB1_2_586
tctttctgactctaaatatcatagaggtgtatccgtagatttagcaatttttagtcttcatttagcaggtatttcttccatccttggtagtatcaactttataactacagttctgtgttcacgaacaacaaaaataatctctctcgatcgcatgcctttaatgttatgggctctgtctattactgctcttctattggttactagtcttccagttttagcaggtgctattacaatacttttaacagatcgtaattttaacacttctttcttcgacccagcaggagggggtaatcctgttttatatcaacatctctt
>BK1BB1_2_1023
tctttctgactctaaatatcatagaggtgcatccgtagatttagcaatttttagtcttcatttagcaggtatttcttccatccttggtagtatcaactttataactacagttctgtgttcacgaacaacaaaaataatctctctcgatcgcatgcctttaatgttatgggctctgtctattactgctcttctattggttactagtcttccagttttagcaggtgctattacaatacttttaacagatcgtaattttaacacttctttcttcgacccagcaggagggggtaatcctgttttatatcaacatctcttt
>BK1BB1_2_1192
tctttctgactctaaatatcatagaggtgtatccgtagatttagcaatttttagtcttcatttagcaggtatttcttccatccttggtagtatcaactttataactacagttctgtgttcacgaacaacaaaaataatctctctcgatcgcatgcctttaatgttatgggctctgtctattactgctcttctattggttactagtcttccagttttagcaggtgctattacaatacttttaacagatcgtaattttaacacttctttcttcgacccagcaggagggggtaatcctgttttatatcaacatctattt
>BK1BB1_2_1214
tctttctgactctaaatatcatagaggtgtatccgtagatttagcaatttttagtcttcatttagcaggtatttcttccatccttggtagtatcaactttataactacagttctgtgttcacgaacaacaaaaataatctctctcgatcgcatgcctttaatgttatgggctctgtctattactgctcttctattggttactagtcttccagttttagcaggtgctattacaatacttttaacagatcgtaattttaacacttctttcttcgacccagcaggagggggtaatcctgttttatatcaacatctctct
>BK1BB1_2_1267
tctttctgactctaaatatcatagaggtgtatccgtagatttagcaatttttagtcttcatttagcaggtatttcttccatccttggtagtatcaactttataactacagttctgtgttcacgaacaacaaaaataatctctctcgatcgcatgcctttaatgttatgggctctgtctattactgctcctctattggttactagtcttccagttttagcaggtgctattacaatacttttaacagatcgtaattttaacacttctttcttcgacccagcaggagggggtaatcctgttttatatcaacatctcttt
>BK1BB1_2_1292
tctttctgactctaaatatcatagaggtgtatccgtagatttagcaatttttagtcttcatttagcaggtatttcttccatccttggtagtatcaactttataactacagttctgtgttcacgaacaacaaaaataatctctctcgatcgcatgcctttaatgttatgggctctgtctattactgctcttctattggttactagtcttccagttttagcaggtgctattacgatacttttaacagatcgtaattttaacacttctttcttcgacccagcaggagggggtaatcctgttttatatcaacatctcttt
>BK1BB1_2_1408
tctttctgactctaaatatcatggaggtgtatccgtagatttagcaatttttagtcttcatttagcaggtatttcttccatccttggtagtatcaactttataactacagttctgtgttcacgaacaacaaaaataatctctctcgatcgcatgcctttaatgttatgggctctgtctattactgctcttctattggttactagtcttccagttttagcaggtgctattacaatacttttaacagatcgtaattttaacacttctttcttcgacccagcaggagggggtaatcctgttttatatcaacatctcttt
>BK1BB1_2_1503
tctttctgactctaaatatcatagaggtgtatccgtagatttagcaatttttagtcttcatttagcaggtatttctcccatccttggtagtatcaactttataactacagttctgtgttcacgaacaacaaaaataatctctctcgatcgcatgcctttaatgttatgggctctgtctattactgctcttctattggttactagtcttccagttttagcaggtgctattacaatacttttaacagatcgtaattttaacacttctttcttcgacccagcaggagggggtaatcctgttttatatcaacatctcttt
>BK1BB1_2_1549
tctttctgactctaaatatcatagaggtgtatccgtagatttagcaatttttagtcttcatttagcaggtatttcttccatccttggtagtatcaactttataactacagttctgtgttcacgaacaacaaaaataatctctctcgatcgcatgcctttaatgttatgggctctgtctattactgctcttctattggttactagtcttccagttttagcaggtgctattacaatacttttaacagatcgtaattttaacacttctttcttcgacccagcaggagggggtaatcctgttttatatcaacatctct
>BK1BB1_2_1715
tctttctgactctaaatatcacagaggtgtatccgtagatttagcaatttttagtcttcatttagcaggtatttcttccatccttggtagtatcaactttataactacagttctgtgttcacgaacaacaaaaataatctctctcgatcgcatgcctttaatgttatgggctctgtctattactgctcttctattggttactagtcttccagttttagcaggtgctattacaatacttttaacagatcgtaattttaacacttctttcttcgacccagcaggagggggtaatcctgttttatatcaacatctcttt
>BK1BB1_2_1841
tctttctgactctaaatatcatagaggtgtatccgtagatttagcaatttttagtcttcatttagcaggtatttcttccatccttggtagtatcaactttataactacagttctgtgttcacgaacaacaaaaataatctctctcgatcgcatgcctttaatgttatgggctctgtctattactgcccttctattggttactagtcttccagttttagcaggtgctattacaatacttttaacagatcgtaattttaacacttctttcttcgacccagcaggagggggtaatcctgttttatatcaacatctcttt
>BK1BB1_2_1963
gttatctaattcagtttatcattttggaggttcagtagatttggcaatttttagtttacatgtagctggggtttcatcaattttaggtggaattaattttattactacttgtataaaaggaaaaatttcttatatcctttctttggaatttttaaatttatttgtttgagcaataattgttactaggtttttactcgtacttagactacctgtattagccgggggaattacaatgttattattagatcgtaattttggttcttctttttttgatcctagaggaggagggaatcctattttatttcagcatttattt
>BK1BB1_3_133
tctttctgactctaaatatcatagaggtgtatccgtagatttagcaatttttagtcttcatttagcaggtatttcttccatccttggtagtatcaactttataactacagttctgtgttcacgaacaacaaaaataatctctcttgatcgcatgcctttaatgttatgggctctgtctattactgctcttctattggttactagtcttccagttttagcaggtgctattacaatacttttaacagatcgtaattttaacacttctttcttcgacccagcaggagggggtaatcctgttttatatcaacatctcttt
>BK1BB1_3_151
tctttctgactctaaatatcatagaggtgtatccgtagatttagcaatttttagtcttcatttagcaggtatttcttccatccttggtagtatcaactttataactacagttctgtgttcacgaacaacaaaaataatctctctcgatcgcatgcctttaatgttatgggctctgtctattactgctcttctattggttactagtcttccagttttagcaggtgctattacaatacttttaacagatcgtaattttaacacttctttcttcgacccagcaggagggggtaatcctgttttatatcaacatctcttt
>BK1BB1_3_503
tctttctgactctaaatatcatagaggtgtatccgtagacttagcaatttttagtcttcatttagcaggtatttcttccatccttggtagtatcaactttataactacagttctgtgttcacgaacaacaaaaataatctctctcgatcgcatgcctttaatgttatgggctctgtctattactgctcttctattggttactagtcttccagttttagcaggtgctattacaatacttttaacagatcgtaattttaacacttctttcttcgacccagcaggagggggtaatcctgttttatatcaacatctcttt
>BK1BB1_3_551
tctttctgactctaaatatcatagaggtgtatccgtagatttagcaatttttagtcttcatttagcaggtatttcttccatccttggtagtatcaactttataactacagttctgtgttcacgaacaacaaaaataatctctctcgatcgcatgcctttaatgttatgggctctgtctattactgctcttctattggttactagtcttccagttttagcaggtgctattacaatacttttaacagatcgtaattttaacacttctttcttcgacccagcaggagggggtaatcctgttttatatcaacatctctt
>BK1BB1_3_584
tttctgactctaaatatcatagaggtgtatccgtagatttagcaatttttagtcttcatttagcaggtatttcttccatccttggtagtatcaactttataactacagttctgtgttcacgaacaacaaaaataatctctctcgatcgcatgcctttaatgttatgggctctgtctattactgctcttctattggttactagtcttccagttttagcaggtgctattacaatacttttaacagatcgtaattttaacacttctttcttcgacccagcaggagggggtaatcctgttttatatcaacatctcttt
>BK1BB1_3_703
tctttctgactctaaatatcatagaggtgtatccgtagatttagcaatttttagtcttcatttagcaggtatttcttccatccttggtagtatcaactttataactacagttctgtgttcacgaacaacaaaaataatctctctcgatcgcatgcctttaatgttatgggctctgtctattactgctcttctattggttactagtcttccagttttagcaggtgctattacaatacttttaacagatcgtaattttaacacttctttcttcgacccagcaggagggggtaatcctgttttatatcaacatttattt
>BK1BB1_3_822
tctttctgactctaaatatcatagaggtgtatccgtagatttagcaatttttagtcttcatttagcaggtatttcttccatccttggtagtatcaactttataactacagttctgtgttcacgaacaacaaaaataatctctctcgatcgcatgcctttaatgttatgggctctgtctattactgctcttctattggttactagtcttccagttttagcaggcgctattacaatacttttaacagatcgtaattttaacacttctttcttcgacccagcaggagggggtaatcctgttttatatcaacatctcttt
>BK1BB1_3_860
tctttctgactctaaatatcatagaggtgtatccgtagatttagcaattttcagtcttcatttagcaggtatttcttccatccttggtagtatcaactttataactacagttctgtgttcacgaacaacaaaaataatctctctcgatcgcatgcctttaatgttatgggctctgtctattactgctcttctattggttactagtcttccagttttagcaggtgctattacaatacttttaacagatcgtaattttaacacttctttcttcgacccagcaggagggggtaatcctgttttatatcaacatctcttt
>BK1BB1_3_895
tctttctgactctaaatatcatagaggtgtatccgtagatttagcaatttttagtcttcatttagcaggtatttcttccatccttggtagtatcaactttataactacagttctgtgttcacgaacaacaaaaataatctctctcgatcgcatgcctttaatgttatgggctctgtctattactgctcttctattggttactagtcttccagttttagcaggtgctattacaatacttttaacagatcgtaattttaacactgctttcttcgacccagcaggagggggtaatcctgttttatatcaacatctcttt
>BK1BB1_3_914
tctttctgactctaaatatcatagaggtgtatccgtagatttagcaatttttagtcttcatttagcaggtatttcttccatccttggtagtatcaactttataactacagttctgtgttcacgaacaacaaaaataatctctctcgatcgcatgcctttaatgttatgggctctgtctattactgctcttctattggttactagtcttccagttttagcaggtgctattacaatacttttaacagatcgtaattttaacacttctttcttcgacccagcaggagggggtaatcctgttttatatcaacatctcctt
>BK1BB1_3_920
tcttcctgactctaaatatcatagaggtgtatccgtagatttagcaatttttagtcttcatttagcaggtatttcttccatccttggtagtatcaactttataactacagttctgtgttcacgaacaacaaaaataatctctctcgatcgcatgcctttaatgttatgggctctgtctattactgctcttctattggttactagtcttccagttttagcaggtgctattacaatacttttaacagatcgtaattttaacacttctttcttcgacccagcaggagggggtaatcctgttttatatcaacatctcttt
>BK1BB1_3_931
tctttctgactctaaatatcatagaggtgtatccgtagatttagcaatttttagtcttcatttagcaggtatttcttccatccttggtagtatcaactttataactacagttctgtgttcacgaacaacaaaaataatctctctcgatcgcatgcctttaatgttatgggctctgtctattactgctcttctattggttactagtcttccagttttagcaggtgctattacaatacttttaacagatcgtaatttcaacacttctttcttcgacccagcaggagggggtaatcctgttttatatcaacatctcttt
>BK1BB1_3_935
tctttctgactctaaatatcatagaggtgcatccgtagatttagcaatttttagtcttcatttagcaggtatttcttccatccttggtagtatcaactttataactacagttctgtgttcacgaacaacaaaaataatctctctcgatcgcatgcctttaatgttatgggctctgtctattactgctcttctattggttactagtcttccagttttagcaggtgctattacaatacttttaacagatcgtaattttaacacttctttcttcgacccagcaggagggggtaatcctgttttatatcaacatctcttt
>BK1BB1_3_1027
tctttctgactctaaatatcatagaggtgtatccgtagatttagcaatttttagtcttcatttagcaggtatttcttccatccttggtagtatcaactttataactacagttctgtgttcacggacaacaaaaataatctctctcgatcgcatgcctttaatgttatgggctctgtctattactgctcttctattggttactagtcttccagttttagcaggtgctattacaatacttttaacagatcgtaattttaacacttctttcttcgacccagcaggagggggtaatcctgttttatatcaacatctcttt
>BK1BB1_3_1092
tctttctgactctaaatatcatagaggtgtatccgtagatttagcaatttttagtcttcatttagcaggtatttcttccatccttggtagtatcaactttataactacagttctgtgttcacgaacaacaaaaataatctctctcgatcgcatgcctttaatgttatgggctctgtctattactgctcttctattggttactagtcttccagttttagcaggtgctattacaatacttttaacagatcgtaattttaacacttctttcttcgacccagcaggagggggtaatcctgttttatatcaacatctattt
>BK1BB1_3_1141
tctttctgactctaaatatcatagaggtgtatccgtagatttagcaatttttagtcttcatttagcaggtatttcttccatccttggtagtatcaactttataactacagttctgtgtttacgaacaacaaaaataatctctctcgatcgcatgcctttaatgttatgggctctgtctattactgctcttctattggttactagtcttccagttttagcaggtgctattacaatacttttaacagatcgtaattttaacacttctttcttcgacccagcaggagggggtaatcctgttttatatcaacatctcttt
>BK1BB1_3_1172
tctttctgactctaaatatcatagaggtgtatccgtagatttagcaatttttagtcttcgtttagcaggtatttcttccatccttggtagtatcaactttataactacagttctgtgttcacgaacaacaaaaataatctctctcgatcgcatgcctttaatgttatgggctctgtctattactgctcttctattggttactagtcttccagttttagcaggtgctattacaatacttttaacagatcgtaattttaacacttctttcttcgacccagcaggagggggtaatcctgttttatatcaacatctcttt
>BK1BB1_3_1176
tctttctgactctaaatatcatagaggtgtatccgtagatttagcaatttttagtcttcatttagcaggtatttcttccatccttggtagtatcaactttataactacagttctgtgttcacgaacaacaaaaataatctctctcgatcgcatgcctttaatgttatgggctctgtctattactgctcttctattggttactagtcttccagttttagcaggtgctattacaatacttttagcagatcgtaattttaacacttctttcttcgacccagcaggagggggtaatcctgttttatatcaacatctcttt
>BK1BB1_3_1248
tctttctgactctaaatatcatagaggtgtatccgtagatttagcaatttttagtcttcatttagcaggtattccttccatccttggtagtatcaactttataactacagttctgtgttcacgaacaacaaaaataatctctctcgatcgcatgcctttaatgttatgggctctgtctattactgctcttctattggttactagtcttccagttttagcaggtgctattacaatacttttaacagatcgtaattttaacacttctttcttcgacccagcaggagggggtaatcctgttttatatcaacatctcttt
>BK1BB1_3_1444
tctttctgactctaagtatcatagaggtgtatccgtagatttagcaatttttagtcttcatttagcaggtatttcttccatccttggtagtatcaactttataactacagttctgtgttcacgaacaacaaaaataatctctctcgatcgcatgcctttaatgttatgggctctgtctattactgctcttctattggttactagtcttccagttttagcaggtgctattacaatacttttaacagatcgtaattttaacacttctttcttcgacccagcaggagggggtaatcctgttttatatcaacatctcttt
>BK1BB1_3_1457
tctttctgactctaaatatcatagaggtgtatccgtagatttagcaatttttagtcttcatttagcaggtatttcttccatccttggtagtatcaactttataactacagttctgtgttcacgaacaacaaaaataatctctctcgatcgcatgcctttaatgttatgggccctgtctattactgctcttctattggttactagtcttccagttttagcaggtgctattacaatacttttaacagatcgtaattttaacacttctttcttcgacccagcaggagggggtaatcctgttttatatcaacatctcttt
>BK1BB1_3_1488
tctttctgactctaaatatcatagaggtgtatccgtagatttagcaatttttagtcttcatttagcaggtatttcttccatccttggtagtatcaactttataactacagttctgtgttcacgaacaacaaaaataatctctctcggtcgcatgcctttaatgttatgggctctgtctattactgctcttctattggttactagtcttccagttttagcaggtgctattacaatacttttaacagatcgtaattttaacacttctttcttcgacccagcaggagggggtaatcctgttttatatcaacatctcttt
>BK1BB1_3_1513
tctttctgactctaaatatcatagaggtgtatccgtagatttagcaatttttagtcttcatttagcaggtatttcttccatccttggtagtatcaactttataactacagtcctgtgttcacgaacaacaaaaataatctctctcgatcgcatgcctttaatgttatgggctctgtctattactgctcttctattggttactagtcttccagttttagcaggtgctattacaatacttttaacagatcgtaattttaacacttctttcttcgacccagcaggagggggtaatcctgttttatatcaacatctcttt
>BK1BB1_3_1573
tctttctgactctaaatatcatagaggtgtatccgtagatttagcaatttttagtcttcatttagcaggtatttcttccatccttggtagtatcaactttataactacagttctgtgttcacgaacaacaaaaataatctctctcgatcgcatgcctttaatgttatgggctctgtctattactgctcttctattggttactagtcttccagttttagcaggtgctattacaatacttttaacagatcgtaattttaacacttctttcttcgacccagcaggagggggtaatcctgttttatatcaacaccttttt
>BK1BB1_3_1631
tctttctgactctaaatatcatagaggtgtatccgtagatttagcaatttttagtcttcatttagcaggtgtttcttccatccttggtagtatcaactttataactacagttctgtgttcacgaacaacaaaaataatctctctcgatcgcatgcctttaatgttatgggctctgtctattactgctcttctattggttactagtcttccagttttagcaggtgctattacaatacttttaacagatcgtaattttaacacttctttcttcgacccagcaggagggggtaatcctgttttatatcaacatctcttt
>BK1BB1_3_1639
tctttctgactctaaatatcatagaggtgtatccgtagatttagcaatttttagtcttcatttagcaggtatttcttccatccttggtagtatcaactttataactacagttctgtgttcacgaacaacaaaaataatctctctcgatcgcatgcctttaatgttatgggctctgtctattactgctcttctattggttactagtcttccagttttagcaggtgctattacaatacttttgacagatcgtaattttaacacttctttcttcgacccagcaggagggggtaatcctgttttatatcaacatctcttt
>BK1BB1_3_1667
tctttctgactctaaatatcatagaggtgtatccgtagatttagcaatttttagtcttcatttagctggtatttcttccatccttggtagtatcaactttataactacagttctgtgttcacgaacaacaaaaataatctctctcgatcgcatgcctttaatgttatgggctctgtctattactgctcttctattggttactagtcttccagttttagcaggtgctattacaatacttttaacagatcgtaattttaacacttctttcttcgacccagcaggagggggtaatcctgttttatatcaacatctcttt
>BK1BB1_3_1729
tctttctgactctaaatatcatagaggtgtatccgtagatttagcaatttttagtcttcatttagcaggtatttcttccatccttggtagtatcaactttataactacagttctgtgttcacgaacaactaaaataatctctctcgatcgcatgcctttaatgttatgggctctgtctattactgctcttctattggttactagtcttccagttttagcaggtgctattacaatacttttaacagatcgtaattttaacacttctttcttcgacccagcaggagggggtaatcctgttttatatcaacatctcttt
>BK1BB1_3_1856
tctttctgactctaaatatcatagaggtgtatccgtagatttagcaatttttagtcttcatttagcaggtatttcttccatccttggtagtatcaactttataactacagttctgtgttcacgaacaacaaaaataatctctctcgatcgcatgcctttaatgttatgggctctgtctattactgctcttctattggttactagtcttccagttttagcaggtgctattacaatacttttaacagatcgtaattttaacacttctttcttcgacccagcaggagggggtaatcctggtttatatcaacatctcttt
>BK1BB1_3_1894
tctttctgactctaaatatcatagaggtgtatccgtagatttagcaatttttagtcttcatttagcaggtatttcttccatccttggtagtatcaactttataactacagttctgtgttcacgaacaacaaaaataatctctctcgatcgcatgcctttaatgttatgggctctgtctattactgctcttctattggatactagtcttccagttttagcaggtgctattacaatacttttaacagatcgtaattttaacacttctttcttcgacccagcaggagggggtaatcctgttttatatcaacatctcttt
>BK1BB1_4_116
tctttctgactctaaatatcatagaggtgtatccgtagatttagcaatttttagtcttcatttagcaggtatttcttccatccttggtagtatcaactttataactacagttctgtgttcacgaacaacaaaaataatctctctcgatcgcatgcctttaatgttatgggctctgtctattactgctcttctattggttactagtcttccagttttagcaggtgctattacaatacttttaacagatcgtaattttaacacttctttcttcgacccagcaggagggggtaatcctgttttatatcaacatctcttt
>BK1BB1_4_206
gttatctaattcagtttatcattttggaggttcagtagatttggcaatttttagtttacatgtagctggggtttcatcaattttaggtggaattaattttattactacttgtataaaaggaaaaatttcttatatcctttctttggaatttttaaatttatttgtttgagcaataattgttactaggtttttactcgtacttagactacctgtattagccgggggaattacaatgttattattagatcgtaattttggttcttctttttttgatcctagaggaggagggaatcctattttatatcagcatttattt
>BK1BB1_4_260
ctttctgactctaaatatcatagaggtgtatccgtagatttagcaatttttagtcttcatttagcaggtatttcttccatccttggtagtatcaactttataactacagttctgtgttcacgaacaacaaaaataatctctctcgatcgcatgcctttaatgttatgggctctgtctattactgctcttctattggttactagtcttccagttttagcaggtgctattacaatacttttaacagatcgtaattttaacacttctttcttcgacccagcaggagggggtaatcctgttttatatcaacatctcttt
>BK1BB1_4_289
tctttctgactctaaatatcatagaggtgtatccgtagatttagcaatttttagtcttcatttggcaggtatttcttccatccttggtagtatcaactttataactacagttctgtgttcacgaacaacaaaaataatctctctcgatcgcatgcctttaatgttatgggctctgtctattactgctcttctattggttactagtcttccagttttagcaggtgctattacaatacttttaacagatcgtaattttaacacttctttcttcgacccagcaggagggggtaatcctgttttatatcaacatctcttt
>BK1BB1_4_315
tctttctgactctaaatatcatagaggtgtatccgtagatttagcaatttttagtcttcatttagcaggtatttcttccatccttggtagtatcaactttataactacagttctgtgttcacgaacaacaaaaataatctctctcgatcgcatgcctttaatgttatgggctctgtctattactgctcttctattggttactagtcttccagttttagcaggtgctattacaatacttttaacagatcgtaattttaacacttctttcttcgacccagcaggagggggtaatcctgttttatatcaacatctctt
>BK1BB1_4_478
tctttctgactctaaatatcatagaggtgtatccgtagatttagcaatttttagtcttcatttagcaggtatttcttccatccttggtagtatcaactttataactacagttctgtgttcacgaacaacaaaaataatctctctcgatcgcatgcctttaatgttatgggctctgtctattactgctcttctattggttactagtcttccagttttagcaggtgctattacaatacttttaacagatcgtaattttaacacttctttcttcgtcccagcaggagggggtaatcctgttttatatcaacatctcttt
>BK1BB1_4_495
tctttctgactctaaatatcatagaggtgtatccgtagatttagcaatttttagtcttcatttagcaggtatttcttccatccttggtagtatcaactttataactacagttctgtgttcacaaacaacaaaaataatctctctcgatcgcatgcctttaatgttatgggctctgtctattactgctcttctattggttactagtcttccagttttagcaggtgctattacaatacttttaacagatcgtaattttaacacttctttcttcgacccagcaggagggggtaatcctgttttatatcaacatctcttt
>BK1BB1_4_510
tctttctgactctaaatatcatagaggtgtatccgtagatttagcaatttttagtcttcatttagcaggtatttcttccatccttggtagtatcaactttataactacagttctgtgttcacgaacaacaaaagtaatctctctcgatcgcatgcctttaatgttatgggctctgtctattactgctcttctattggttactagtcttccagttttagcaggtgctattacaatacttttaacagatcgtaattttaacacttctttcttcgacccagcaggagggggtaatcctgttttatatcaacatctcttt
>BK1BB1_4_539
tctttctgactctaaatatcatagaggtgtatccgtagatttagcaatttttagtcttcatttagcaggtatttcttccatccttggtagtatcaactttataactacagttctgtgttcacgaacaacaaaaataatctctctcgaccgcatgcctttaatgttatgggctctgtctattactgctcttctattggttactagtcttccagttttagcaggtgctattacaatacttttaacagatcgtaattttaacacttctttcttcgacccagcaggagggggtaatcctgttttatatcaacatctcttt
>BK1BB1_4_548
tctttctgactctaaatatcatagaggtgtatccgtagatttagcaatttttagtcttcgtttagcaggtatttcttccatccttggtagtatcaactttataactacagttctgtgttcacgaacaacaaaaataatctctctcgatcgcatgcctttaatgttatgggctctgtctattactgctcttctattggttactagtcttccagttttagcaggtgctattacaatacttttaacagatcgtaattttaacacttctttcttcgacccagcaggagggggtaatcctgttttatatcaacatctcttt
>BK1BB1_4_633
tctttctgactctaaatatcatagaggtgtatctgtagatttagcaatttttagtcttcatttagcaggtatttcttccatccttggtagtatcaactttataactacagttctgtgttcacgaacaacaaaaataatctctctcgatcgcatgcctttaatgttatgggctctgtctattactgctcttctattggttactagtcttccagttttagcaggtgctattacaatacttttaacagatcgtaattttaacacttctttcttcgacccagcaggagggggtaatcctgttttatatcaacatctcttt
>BK1BB1_5_177
tctttctgactctaaatatcatagaggtgtatccgtagatttagcaatttttagtcttcatttagcaggtatttcttccatccttggtagtatcaactttataactacagttctgtgttcacgaacaacaaaaataatctctctcgatcgcatgcctttaatgttatgggctctgtctattactgctcttctattggttactagtcttccagttttagcaggtgctattacaatacttttaacagatcgtaattttaacacttctttcttcgacccagcaggagggggtaatcctgttttatatcaacatctcttt
>BK1BB1_5_317
tctttctgactctaaatatcatagaggtgtatccgtagatttagcaatttttagtcttcatttagcaggtatttcttccatccttggtagtatcaactttataactacagttctgtgttcacgaacaacaaaaataatctctctcgatcgcatgcctttaatgttatgggctctgtctattactgctcttctattggttactagtcttccagttttagcaggtgctattacaatacttttaacagatcgtaattttaacacttctttcttcgacccagcaggagggggtaatcctgttttataccaacatctcttt
>BK1BB1_5_513
tctttctgactctaaatatcatagaggtgtatccgtagatttagcaatttttagtcttcatttagcaggtatttcttccatccttggtagtatcaactttataactacagttctgtgttcacgaacaacaaaaataatctctctcgatcgcatgcctttaatgttatgggctctgtctattactgctcttctattggttactagtcttccagttttggcaggtgctattacaatacttttaacagatcgtaattttaacacttctttcttcgacccagcaggagggggtaatcctgttttatatcaacatctcttt
>BK1BB1_5_561
ctttctgactctaaatatcatagaggtgtatccgtagatttagcaatttttagtcttcatttagcaggtatttcttccatccttggtagtatcaactttataactacagttctgtgttcacgaacaacaaaaataatctctctcgatcgcatgcctttaatgttatgggctctgtctattactgctcttctattggttactagtcttccagttttagcaggtgctattacaatacttttaacagatcgtaattttaacacttctttcttcgacccagcaggagggggtaatcctgttttatatcaacatctcttt
>BK1BB1_5_672
tctttctgactctaaatatcatagaggtgtatccgtagatttagcaatttttagtcttcatttggcaggtatttcttccatccttggtagtatcaactttataactacagttctgtgttcacgaacaacaaaaataatctctctcgatcgcatgcctttaatgttatgggctctgtctattactgctcttctattggttactagtcttccagttttagcaggtgctattacaatacttttaacagatcgtaattttaacacttctttcttcgacccagcaggagggggtaatcctgttttatatcaacatctcttt
>BK1BB1_5_688
tctttctgactctaagtaccattcaggtatttcagtagatttagctatttttagtcttcatcttgctggagtttcatctattctcggtagaattaattttctttcaacaattatttgctctcgaacaactaagataatctctcttgaccgtttacctttattcctgtgatctgtatctatcactgctattctattaattacaagattaccagtattagccggagctattactatattactcacagatcgaaactttaatacatccttctttgacccttctggaggtggtaatcctatcctttatcaacatttattt
>BK1BB1_5_778
tctttctgactctaaatatcatagaggtgtatccgtagatttagcaatttttagtcttcatttagcaggtatttcttccatccttggtagtatcaactttataactacagttctgtgttcacgaacaacaaaaataatctctctcgatcgcatgcctttaatgttatgggctctgtctattactgctcttctattggttactagtcttccagttttagcaggtgctattacaatacttttaacagatcgtaattttaacacttctttcttcgacccagcaggagggggtaatcctgttttatatcaacatctctt
>BK1BB1_5_834
tttctgactctaaatatcatagaggtgtatccgtagatttagcaatttttagtcttcatttagcaggtatttcttccatccttggtagtatcaactttataactacagttctgtgttcacgaacaacaaaaataatctctctcgatcgcatgcctttaatgttatgggctctgtctattactgctcttctattggttactagtcttccagttttagcaggtgctattacaatacttttaacagatcgtaattttaacacttctttcttcgacccagcaggagggggtaatcctgttttatatcaacatctcttt
>BK1BB1_5_1047
tctttctgactctaaatatcatagaggtgtatccgtagatttagcaatttttagtcttcatttagcaggtatttcttccatccttggtagtatcaactttataactacagttctgtgttcacgagcaacaaaaataatctctctcgatcgcatgcctttaatgttatgggctctgtctattactgctcttctattggttactagtcttccagttttagcaggtgctattacaatacttttaacagatcgtaattttaacacttctttcttcgacccagcaggagggggtaatcctgttttatatcaacatctcttt
>BK1BB1_5_1140
tctttctgactctaaatatcatagaggtgtatccgtagatttagcaatttttagtcttcatttagcaggtatttcttccatccttggtagtatcaactttataactacagttctgtgttcacgaacaacaaaaataatctctctcgatcgcatgcctttaatgttatgggctctgtctattactgctcttctattggttactagtcttccagttttagcaggtgctattacaatacttttaacagatcgtaatcttaacacttctttcttcgacccagcaggagggggtaatcctgttttatatcaacatctcttt
>BK1BB1_5_1272
tctttctgactctaaatatcatagaggtgtatccgtagatttagcaatttttagtcttcatttagcaggtatttcttccatccttggtagtatcaactttataactacagttctgtgttcacgaacaacaaaaataatctctctcgatcgcatgcctttaatgttatgggctctgtctattactgctcttctattggttactagtcttccagttttagcaggcgctattacaatacttttaacagatcgtaattttaacacttctttcttcgacccagcaggagggggtaatcctgttttatatcaacatctcttt
>BK1BB1_5_1545
tccttctgactctaaatatcatagaggtgtatccgtagatttagcaatttttagtcttcatttagcaggtatttcttccatccttggtagtatcaactttataactacagttctgtgttcacgaacaacaaaaataatctctctcgatcgcatgcctttaatgttatgggctctgtctattactgctcttctattggttactagtcttccagttttagcaggtgctattacaatacttttaacagatcgtaattttaacacttctttcttcgacccagcaggagggggtaatcctgttttatatcaacatctcttt
>BK1BB1_5_1566
tctttctgactctaaatatcatagaggtgtatccgtagatttagcaatttttagccttcatttagcaggtatttcttccatccttggtagtatcaactttataactacagttctgtgttcacgaacaacaaaaataatctctctcgatcgcatgcctttaatgttatgggctctgtctattactgctcttctattggttactagtcttccagttttagcaggtgctattacaatacttttaacagatcgtaattttaacacttctttcttcgacccagcaggagggggtaatcctgttttatatcaacatctcttt
>BK1BB1_5_1726
tctttctgactctaaatatcatagaggtgtatccgtagatttagcaatttttagtcttcatttagcaggtatttcttccatccttggtagtatcaactttataactacagttctgtgttcacaaacaacaaaaataatctctctcgatcgcatgcctttaatgttatgggctctgtctattactgctcttctattggttactagtcttccagttttagcaggtgctattacaatacttttaacagatcgtaattttaacacttctttcttcgacccagcaggagggggtaatcctgttttatatcaacatctcttt
>BK1BB1_5_1838
tctttctgactctaaatatcatagaggtgtatccgtagatttagcaatttttagtcttcatttagcaggtatttcttccatccttggtagtatcaactttataactacagttctgtgttcacgaacaacaaaaataatctctctcgatcgcatgcctttattgttatgggctctgtctattactgctcttctattggttactagtcttccagttttagcaggtgctattacaatacttttaacagatcgtaattttaacacttctttcttcgacccagcaggagggggtaatcctgttttatatcaacatctcttt
>BK1BB1_5_1865
tctttctgactctaaatatcatagaggtgtatccgtagatttagcaatttttagtcttcatttagcaggtatttcttccatccttggtagtatcaactttataactacagttctgtgttcacgaacaacaaaaataatctctctcgatcgcatgcctttaatgttatgggctctgtctattactgctcttctattggttactagtcttccagttttagcaggtgctattacaatacttttaacagatcgtaattttaacacttctttcttcgacccagcaggagggggtaatcctgttttatatcaacatctattt
>BK1BB1_5_1999
tctttctgactctaaatatcatagaggtgtatccgtagatttagcaatttttagtcttcatttagcaggtatttcttccatccttggtagtatcaactttataactacagttctgtgttcacgaacaacaaaaataatctctctcgatcgcatgcctttaatgttatgggctctgtctattactgctcctctattggttactagtcttccagttttagcaggtgctattacaatacttttaacagatcgtaattttaacacttctttcttcgacccagcaggagggggtaatcctgttttatatcaacatctcttt
>BK1BB1_5_2036
tctttctgactctaaatatcatagaggtgtatccgtagatttagcaatttttagtcttcatttagcaggtatttcttccatccttggtagtatcaactttataactgcagttctgtgttcacgaacaacaaaaataatctctctcgatcgcatgcctttaatgttatgggctctgtctattactgctcttctattggttactagtcttccagttttagcaggtgctattacaatacttttaacagatcgtaattttaacacttctttcttcgacccagcaggagggggtaatcctgttttatatcaacatctcttt
>BK1BB1_5_2046
tctttctgactctaaatatcatagaggcgtatccgtagatttagcaatttttagtcttcatttagcaggtatttcttccatccttggtagtatcaactttataactacagttctgtgttcacgaacaacaaaaataatctctctcgatcgcatgcctttaatgttatgggctctgtctattactgctcttctattggttactagtcttccagttttagcaggtgctattacaatacttttaacagatcgtaattttaacacttctttcttcgacccagcaggagggggtaatcctgttttatatcaacatctcttt
>BK1BB1_5_2261
tctccgattctaagtaccattctggaatctctgtagatctagctatttttagacttcatctagcaggtgtttcttctattcttggtagaattaacttcctttctactattatttgttcacgtacaacaaagcttatttctctagatcgtctccctcttatgctttgagcgatgtctgtgacagctgttcttctagttactagactgcctgttctagcaggtgctattactatgcttcttactgatcgtaatttcaacacttctttctttgatccatccggtggtggtaatcctgttctctaccagcatttattc
>BK1BB1_5_2270
tctttctgactctaaatatcatggaggtgtatccgtagatttagcaatttttagtcttcatttagcaggtatttcttccatccttggtagtatcaactttataactacagttctgtgttcacgaacaacaaaaataatctctctcgatcgcatgcctttaatgttatgggctctgtctattactgctcttctattggttactagtcttccagttttagcaggtgctattacaatacttttaacagatcgtaattttaacacttctttcttcgacccagcaggagggggtaatcctgttttatatcaacatctcttt
>BK1BB1_5_2383
tctttctgactctaaatatcatagaggtgtatccgtagatttagcaatttttagtcttcatttagcaggtatttcttccatccttggtagtatcaactttataactacagttctgtgctcacgaacaacaaaaataatctctctcgatcgcatgcctttaatgttatgggctctgtctattactgctcttctattggttactagtcttccagttttagcaggtgctattacaatacttttaacagatcgtaattttaacacttctttcttcgacccagcaggagggggtaatcctgttttatatcaacatctcttt
>BK1BB1_5_2391
tctctctgactctaaatatcatagaggtgtatccgtagatttagcaatttttagtcttcatttagcaggtatttcttccatccttggtagtatcaactttataactacagttctgtgttcacgaacaacaaaaataatctctctcgatcgcatgcctttaatgttatgggctctgtctattactgctcttctattggttactagtcttccagttttagcaggtgctattacaatacttttaacagatcgtaattttaacacttctttcttcgacccagcaggagggggtaatcctgttttatatcaacatctcttt
>BK1BB1_5_2496
tctttctgactctaaatatcatagaggtgtatccgtagatttagcaatttttagtcttcatttagcaggtatttctcccatccttggtagtatcaactttataactacagttctgtgttcacgaacaacaaaaataatctctctcgatcgcatgcctttaatgttatgggctctgtctattactgctcttctattggttactagtcttccagttttagcaggtgctattacaatacttttaacagatcgtaattttaacacttctttcttcgacccagcaggagggggtaatcctgttttatatcaacatctcttt
>BK1BB1_5_2643
tctttctgactctaaatatcatagaggtgtatccgtagatttagcaatttttagtcttcatttagcaggtatttcttccatccttggtagtatcaactttataactacagttctgtgttcacgaacaacaaaaataatctctctcgatcgcatgcctttaatgttatgggctctgtctattactgctcttctattggttactagtcttccagttttagcaggtgctattacaatacttttaacagatcgtaattttaacacttctttcttcgacccagcaggagggggtaatcttgttttatatcaacatctcttt
>BK1BB1_5_2821
tctttctgactctaaatatcatagaggtgtatccgtagatttagcaatttttagtcttcatttagcaggtatttcttccatccttggtaatatcaactttataactacagttctgtgttcacgaacaacaaaaataatctctctcgatcgcatgcctttaatgttatgggctctgtctattactgctcttctattggttactagtcttccagttttagcaggtgctattacaatacttttaacagatcgtaattttaacacttctttcttcgacccagcaggagggggtaatcctgttttatatcaacatctcttt
>BK1BB1_5_2877
tctttctgactctaaatatcatagaggtgtatccgtagatttagcaatttttagtcttcatttagcaggtatttcttccatccttggtagtatcaactttataactacagttctgtgttcacgaacaacaaaaataatctctctcgatcgcatgcctttaatgttatgggctctgtctattactgctcttctattggttactagtcttccagttttagcaggtgctattacaatacttttaacagatcgtaattttgacacttctttcttcgacccagcaggagggggtaatcctgttttatatcaacatctcttt
>BK1BB1_5_3220
tctttctgactctaaatatcatagaggtgtatccgtagatttagcaatttttagtcttcatttagcaggtatttcttccatccttggtagtatcaactttataactacagttctgtgttcacgaacaacaaaaataatctctctcgatcgcatgcctttaatgttatgggctctgtctattactgctcttctattggttactagtcttccagttttagcaggtgctattacaatacttttaacagatcgtaattttaacacttctttcctcgacccagcaggagggggtaatcctgttttatatcaacatctcttt
>BK1BB1_5_3237
tctttctgactctaaatatcatagaggtgtatccgtagatttagcaatttttagtcttcatttagcaggtatttcttccatccttggtagtatcaactttataactacagttctgtgttcacgaacaacaaaaataatctctttcgatcgcatgcctttaatgttatgggctctgtctattactgctcttctattggttactagtcttccagttttagcaggtgctattacaatacttttaacagatcgtaattttaacacttctttcttcgacccagcaggagggggtaatcctgttttatatcaacatctcttt
>BK1BB1_5_3486
tctttctgactctaaatatcatagaggtgtatccgtagatttagcaatttttagtcttcatttagcaggtatttcttccatccttggtagtatcaactttataactacagttctgtgttcacgaacaacaaaaataatctctctcgatcgcatgcctttagtgttatgggctctgtctattactgctcttctattggttactagtcttccagttttagcaggtgctattacaatacttttaacagatcgtaattttaacacttctttcttcgacccagcaggagggggtaatcctgttttatatcaacatctcttt
>BK1BB1_5_3555
tctttctgactctaaatatcatagaggtgtatccgtagatttagcaatttttagtcttcatttagcaggtatttcttccatccttggtagtatcaactttataactacagttctgtgttcacgaacaacaaaaataatctctctcgatcgcatgcctttaatgttatgggctctgtctattactgctcttctattggttactagtcttccagttttagcaggtgctattacaatacttttaacagatcgtaattctaacacttctttcttcgacccagcaggagggggtaatcctgttttatatcaacatctcttt
>BK1BB1_5_3925
tctttctgactctaaatatcatagaggtgtatccgtagatttagcaatttttagtcttcatttagcaggtatttcttccatccttggtagtatcaactttataactacagttctgtgttcacgaacaacaaaaataatctctctcgatcgcatgcctttaatgttatgggctctgtctattactgctcttctattggttactagtcttccagttttagcaggtgctattacaatacttttaacagatcgtaattttaacacttctttcttcgacccagcaggagggggtaatcctgttttatatcaacatcttttc
>BK1BC1_1_120
tctctccgattctaagtaccattctggaatctctgtagatctagctatttttagacttcatctagcaggtgtttcttctattcttggtagaattaacttcctttctactattatttgttcacgtacaacaaagcttatttctctagatcgtctccctcttatgctttgagcgatgtctgtgacagctgttcttctagttactagactgcctgttctagcaggtgctattactatgcttcttactgatcgtaatttcaacacttctttctttgatccatccggtggtggtaatcctgttctctaccagcatttattc
>BK1BC1_1_158
tctttctgactctaaatatcatagaggtgtatccgtagatttagcaatttttagtcttcatttagcaggtatttcttccatccttggtagtatcaactttataactacagttctgtgttcacgaacaacaaaaataatctctcttgatcgcatgcctttaatgttatgggctctgtctattactgctcttctattggttactagtcttccagttttagcaggtgctattacaatacttttaacagatcgtaattttaacacttctttcttcgacccagcaggagggggtaatcctgttttatatcaacatctcttt
>BK1BC1_1_188
tctttctgactctaaatatcatagaggtgtatccgtagatttagcaatttttagtcttcatttagcaggtatttcttccatccttggtagtatcaactttataactacagttctgtgttcacgaacaacaaaaataatctctctcgatcgcatgcctttaatgttatgggctctgtctattactgctcttctattggttactagtcttccagttttagcaggtgctattacaatacttttaacagatcgtaattttaacacttctttcttcgacccagcaggagggggtaatcctgttttatatcaacatctcttt
>BK1BC1_1_249
tctttctgactctaaatatcatagaggtgtatccgtagatttagcaatttttagtcttcatttagcaggtatttcttccatccttggtagtatcaactttataactacagttctgtgttcacgaacaacaaaaataatctctctcgatcgcatgcctttaatgttatgggctctgtctattactgctcttctattggttactagtcttccagttttagcgggtgctattacaatacttttaacagatcgtaattttaacacttctttcttcgacccagcaggagggggtaatcctgttttatatcaacatctcttt
>BK1BC1_1_443
gttatctaattcagtttatcattttggaggttcagtagatttggcaatttttagtttacatgtagctggggtttcatcaattttaggtggaattaattttattactacttgtataaaaggaaaaatttcttatatcctttctttggaatttttaaatttatttgtttgagcaataattgttactaggtttttactcgtacttagactacctgtattagccgggggaattacaatgttattattagatcgtaattttggttcttctttttttgatcctagaggaggagggaatcctattttatatcagcatttattt
>BK1BC1_1_601
tctttctgactctaaatatcatagaggtgtatccgtagatttagcaatttttagtcttcatttagcaggtatttcttccatccttggtagtatcaactttataactacagttctgtgttcacgaacaacaaaaataatctctctcgatcgcatgcctttaatgttatgggctctgtctattactgctcttctattggttactagtcttccagttttggcaggtgctattacaatacttttaacagatcgtaattttaacacttctttcttcgacccagcaggagggggtaatcctgttttatatcaacatctcttt
>BK1BC1_1_618
tctttctgactctaaatatcatagaggtgtatccgtagatttagcaatttttagtcttcatttagcaggtatttcttccatccttggtagtatcaactttataactacagttctgtgttcacgaacaacaaaaataatctctctcgatcgcatgcctttaatgttatgggctctgtctattactgctcttctattgtttactagtcttccagttttagcaggtgctattacaatacttttaacagatcgtaattttaacacttctttcttcgacccagcaggagggggtaatcctgttttatatcaacatctcttt
>BK1BC1_1_662
ctttctgactctaaatatcatagaggtgtatccgtagatttagcaatttttagtcttcatttagcaggtatttcttccatccttggtagtatcaactttataactacagttctgtgttcacgaacaacaaaaataatctctctcgatcgcatgcctttaatgttatgggctctgtctattactgctcttctattggttactagtcttccagttttagcaggtgctattacaatacttttaacagatcgtaattttaacacttctttcttcgacccagcaggagggggtaatcctgttttatatcaacatctcttt
>BK1BC1_1_665
tctttctgactctaaatatcatagaggtgtatccgtagatttagcaatttttagtcttcatttagcaggtatttcttccatccttggtagtatcaactttataactacagttctgtgttcacgaacaacaaaaataatctctctcgatcgcatgcccttaatgttatgggctctgtctattactgctcttctattggttactagtcttccagttttagcaggtgctattacaatacttttaacagatcgtaattttaacacttctttcttcgacccagcaggagggggtaatcctgttttatatcaacatctcttt
>BK1BC1_1_815
tctttctgactctaaatatcatagaggtgtatccgtagacttagcaatttttagtcttcatttagcaggtatttcttccatccttggtagtatcaactttataactacagttctgtgttcacgaacaacaaaaataatctctctcgatcgcatgcctttaatgttatgggctctgtctattactgctcttctattggttactagtcttccagttttagcaggtgctattacaatacttttaacagatcgtaattttaacacttctttcttcgacccagcaggagggggtaatcctgttttatatcaacatctcttt
>BK1BC1_1_818
tctttctgactctaaatatcatagaggtgtatccgtagatttagcaatttttagtcttcatttagcaggtatttcttccatccttggtagtatcaactttataactacagttctgtgttcacgaacaacaaaaataatctctctcgatcgcatgcctttaatgttatgggctctgtctattactgctcttctattggttactagtcttccagttttagcaggtgctattacaatacttttaacagatcgtaattttaacacttctttcttcgacccagcaggagggggtaatcctgttttatatcaacatctcttc
>BK1BC1_1_837
tctttctgactctaaatatcatagaggtgtatccgtagatttagcaatttttagtcttcatttagcaggtatttcttccatccttggtagtatcaactttataactacagttctgtgttcacgaacaacaaagataatctctctcgatcgcatgcctttaatgttatgggctctgtctattactgctcttctattggttactagtcttccagttttagcaggtgctattacaatacttttaacagatcgtaattttaacacttctttcttcgacccagcaggagggggtaatcctgttttatatcaacatctcttt
>BK1BC1_1_893
tctttctgactctaaatatcatagaggtgtatccgtagatttagcaatttttagtcttcatttagcaggtatttcttccatccttggtagtatcaactttataactacagttctgtgttcacgaacaacaaaaataatctctctcgatcgcatgcctttaatgttatgggctctgtctattactgctcttctattggttactagtcttccagttttagcaggtgctattacaatacttttaacagatcgtaattttaacacttctttcttcgacccagcaggagggggtaatcctgttctatatcaacatctcttt
>BK1BC1_1_923
tctttctgactctaaatatcatagaggtgtatccgtagatttagcaatttttagtcttcatttagcaggtatttcttccatccttggtagtatcaactttataactacagttctgtgttcacgaacaacaaaaataatctctctcgatcgcatgcctttaatgttatgggctctgtctattactgctcttctattggttactagtcttccagttttagcaggtgctattacaatacttttaacagatcgtaattttaacacttctttcttcgacccagcaggagggggtaatcctgttttatatcaacatctctt
>BK1BC1_1_979
tttctgactctaaatatcatagaggtgtatccgtagatttagcaatttttagtcttcatttagcaggtatttcttccatccttggtagtatcaactttataactacagttctgtgttcacgaacaacaaaaataatctctctcgatcgcatgcctttaatgttatgggctctgtctattactgctcttctattggttactagtcttccagttttagcaggtgctattacaatacttttaacagatcgtaattttaacacttctttcttcgacccagcaggagggggtaatcctgttttatatcaacatctcttt
>BK1BC1_1_1047
tctttctgactctaaatatcatagaggtgtatccgtagatttagcaatttttagtcttcatttagcaggtatttcttccatccttggtagtatcaactttataactacagttctgtgttcacgaacaacaaaaataatctctctcgatcgcatgcctttaatgttatgggctctgtctattactgctcttctatcggttactagtcttccagttttagcaggtgctattacaatacttttaacagatcgtaattttaacacttctttcttcgacccagcaggagggggtaatcctgttttatatcaacatctcttt
>BK1BC1_1_1074
tctttctgactctaaatatcatagaggtgtatccgtagatttagcaatttttagtcttcatttagcaggtatttcttccatccttggtagtatcaactttataactacagttctgtgttcacgaacaacaaaaataatctctctcgatcgcatgcctttaatgttacgggctctgtctattactgctcttctattggttactagtcttccagttttagcaggtgctattacaatacttttaacagatcgtaattttaacacttctttcttcgacccagcaggagggggtaatcctgttttatatcaacatctcttt
>BK1BC1_1_1253
tctttctgactctaaatatcatagaggtgtatccgtagatttagcaatttttagtcttcatttagcaggtatttcttccatccttggtagtatcaactttataactacagttctgtgttcacgagcaacaaaaataatctctctcgatcgcatgcctttaatgttatgggctctgtctattactgctcttctattggttactagtcttccagttttagcaggtgctattacaatacttttaacagatcgtaattttaacacttctttcttcgacccagcaggagggggtaatcctgttttatatcaacatctcttt
>BK1BC1_1_1272
tctttctgactctaaatatcatagaggtgtatccgtagatttagcaatttttagtcttcatttagcaggtatttcttccatccttggtagtatcaactttataactacagttctgtgttcacgaacaacaaaaataatctctctcgatcgcatgcctttaatgttatgggctctgtctattactgctcttctattggttactagtcttccagttttagcaggtgctattacaatacttttaacagatcgtaattttaacacttctttcttcgacccagcaggagggggtaatcctgttttatatcaacatttattt
>BK1BC1_1_1353
tctttctgactctaaatatcatagaggtgtatccgtagatttagcaatttttagtcttcatttagcaggtatttcttccatccttggtagtatcaactttataactacagttctgtgttcacgaacaacaaaaataatctctctcgatcgcatgcctttaatgttatgggctctgtctattactgctcttctattggttactagtcttccagttttagcaggtgctattacaatacttttaacagatcgtaatcttaacacttctttcttcgacccagcaggagggggtaatcctgttttatatcaacatctcttt
>BK1BC1_1_1404
tctttctgactctaaatatcatagaggtgtatccgtagatttagcaatttttagtcttcatttagcaggtatttcttccatccttggtagtatcaactttataactacagttctgtgttcacgaacaacaaaaataatctctctcgatcgcatgcctttaatgttatgggctctgtctattactgctcttctattggttactagccttccagttttagcaggtgctattacaatacttttaacagatcgtaattttaacacttctttcttcgacccagcaggagggggtaatcctgttttatatcaacatctcttt
>BK1BC1_1_1434
tctttctgactctaaatatcatagaggtgtatccgtagatttagcaatttttagtcttcatttagcaggtatttcttccatccttggtagtatcaactttataactacagttctgtgttcacgaacaacaaaaataatctctctcgatcgcatgcctttaatgttatgggctctgtctattactgctcttctattggttactagtcttccagttttagcaggtgctattacaatacttttaacagatcgtaattttaactcttctttcttcgacccagcaggagggggtaatcctgttttatatcaacatctcttt
>BK1BC1_1_1533
tctttctgactctaaatatcatagaggtgtatccgtagatttagcaatttttagtcttcatttagcaggtatttcttccatccttggtagtatcaactttataactacagttctgtgttcacgaacaacaaaaataatctctctcgatcgcatgcctttaatgttatgggctctgtctattactgctcttctattggttactagtcttccagttttagcaggcgctattacaatacttttaacagatcgtaattttaacacttctttcttcgacccagcaggagggggtaatcctgttttatatcaacatctcttt
>BK1BC1_1_1594
tctttctgactctaaatatcatagaggtgtatccgtagatttagcaatttttagtcttcatttagcaggtatttcttccatccttggtagtatcaactttataactacagttctgtgttcacgaacaacaaaaataatctctctcgatcgcatgcctttaatgttatgggctctgtctattactgctcttctattggtttctagtcttccagttttagcaggtgctattacaatacttttaacagatcgtaattttaacacttctttcttcgacccagcaggagggggtaatcctgttttatatcaacatctcttt
>BK1BC1_1_1648
tctttctgactctaaatatcatagaggtgtatccgtagatttagcaattttcagtcttcatttagcaggtatttcttccatccttggtagtatcaactttataactacagttctgtgttcacgaacaacaaaaataatctctctcgatcgcatgcctttaatgttatgggctctgtctattactgctcttctattggttactagtcttccagttttagcaggtgctattacaatacttttaacagatcgtaattttaacacttctttcttcgacccagcaggagggggtaatcctgttttatatcaacatctcttt
>BK1BC1_1_1727
tctttctgactctaaatatcatagaggtgtatccgtagatttagcaatttttagtcttcatttagcaggtatttcttccatccttggtagtatcaactttataactacagttctgtgttcacgaacaacaaaaataatctctctcgatcgcatgcctttaatgttatgggctctgtctattactgctcttctattggttactagtcttccagttttagcaggtgctattacagtacttttaacagatcgtaattttaacacttctttcttcgacccagcaggagggggtaatcctgttttatatcaacatctcttt
>BK1BC1_1_1805
tctttctgactctaaatatcatagaggtgtatccgtagatttagcaatttttagtcttcatttagcaggtatttcttccatccttggtagtatcaactttataactacagttctgtgttcacgaacaacaaaaataatctctctcgatcgcatgcctttaatgttatgggctctgtctattactgctcttctattggttactagtcttccagttttagcaggtgctattacaatacttttaacagatcgtaattttaacacttctttcttcgacccagcaggagggggtaatcctgttttatatcaacatctcctt
>BK1BC1_1_1893
tctttctgactctaaatatcatagaggtgcatccgtagatttagcaatttttagtcttcatttagcaggtatttcttccatccttggtagtatcaactttataactacagttctgtgttcacgaacaacaaaaataatctctctcgatcgcatgcctttaatgttatgggctctgtctattactgctcttctattggttactagtcttccagttttagcaggtgctattacaatacttttaacagatcgtaattttaacacttctttcttcgacccagcaggagggggtaatcctgttttatatcaacatctcttt
>BK1BC1_1_1931
tctttctgactctaaatatcatagaggtgtatccgtagatttagcaatttttagtcttcatttagcaggtacttcttccatccttggtagtatcaactttataactacagttctgtgttcacgaacaacaaaaataatctctctcgatcgcatgcctttaatgttatgggctctgtctattactgctcttctattggttactagtcttccagttttagcaggtgctattacaatacttttaacagatcgtaattttaacacttctttcttcgacccagcaggagggggtaatcctgttttatatcaacatctcttt
>BK1BC1_1_1938
tccttctgactctaaatatcatagaggtgtatccgtagatttagcaatttttagtcttcatttagcaggtatttcttccatccttggtagtatcaactttataactacagttctgtgttcacgaacaacaaaaataatctctctcgatcgcatgcctttaatgttatgggctctgtctattactgctcttctattggttactagtcttccagttttagcaggtgctattacaatacttttaacagatcgtaattttaacacttctttcttcgacccagcaggagggggtaatcctgttttatatcaacatctcttt
>BK1BC1_1_1999
tctttctgactctaaatatcatagaggtgtatccgtagatttagcaatttttagtcttcattagcaggtatttcttccatccttggtagtatcaactttataactacagttctgtgttcacgaacaacaaaaataatctctctcgatcgcatgcctttaatgttatgggctctgtctattactgctcttctattggttactagtcttccagttttagcaggtgctattacaatacttttaacagatcgtaattttaacacttctttcttcgacccagcaggagggggtaatcctgttttatatcaacatctcttt
>BK1BC1_1_2027
tctttctgactctaaatatcatagaggtgtatccgtagatttagcaatttttagtcttcatttagcaggtatttcttccatccttggtagtatcaactttataactacagttctgtgttcacgaacaacaaaaataatctctctcgatcgcatgcctttaatgttatgggctctgtctattactgctcttctattggttactagtcttccagtcttagcaggtgctattacaatacttttaacagatcgtaattttaacacttctttcttcgacccagcaggagggggtaatcctgttttatatcaacatctcttt
>BK1BC1_1_2056
tctttctgactctaaatatcatagaggtgtatccgtagatttagcaatttttagtcttcatttagcaggtatttcttccatccttggtagtatcaactttataactacagttctgtgttcacgaacaacaaaaataatctctctcgatcgcatgcctttaatgttatgggctctgtctattactgctcttctattggttactagtcttccagttttagcaggtgctattacaatacttttaacagatcgtaattttaacacttctttcttcgtcccagcaggagggggtaatcctgttttatatcaacatctcttt
>BK1BC1_1_2057
tctttctgactctaaatatcatagaggtgtatccgtagatttagcaatttttagtcttcatttagcaggtatttcttccatccttggtagtatcaactttataactacagttctgtgttcacgaacaacaaaaataatctctctcgatcgcatgcctttaatgttatgggctctgtctattactgctcttctattggttactagtcttccagttttagcaggtgctattacaatacttttaacagatcgtaattttaacacttctttcttcgacccagcaggagggggtaatcctgttttatatcaacatatcttt
>BK1BC1_1_2133
ctctttctgactctaaatatcatagaggtgtatccgtagatttagcaatttttagtcttcatttagcaggtatttcttccatccttggtagtatcaactttataactacagttctgtgttcacgaacaacaaaaataatctctctcgatcgcatgcctttaatgttatgggctctgtctattactgctcttctattggttactagtcttccagttttagcaggtgctattacaatacttttaacagatcgtaattttaacacttctttcttcgacccagcaggagggggtaatcctgttttatatcaacatctcttt
>BK1BC1_1_2191
tctttctgactctaaatatcatagaggtgtatccgtagatttagcaatttttagtcttcatttagcaggtatttcttccatccttggtagtatcaactttataactacagttctgtgttcacaaacaacaaaaataatctctctcgatcgcatgcctttaatgttatgggctctgtctattactgctcttctattggttactagtcttccagttttagcaggtgctattacaatacttttaacagatcgtaattttaacacttctttcttcgacccagcaggagggggtaatcctgttttatatcaacatctcttt
>BK1BC1_1_2397
tctttctgactctaaatatcatagaggtgtatccgtagatttagcaatttttagtcttcatttagcaggtatttcttccatccttggtagtatcaactttataactacagttctgtgttcacgaacaacaaaaataatctctctcgatcgcatgcctttaatgttatgggctctgtctattactgctcttctattggttactagtcttccagttttagcaggtgctattacaatacttttaacagatcgtaattttaacacttctttcttcgacccagcaggagggggtaatcctgttttatatcaacatctattt
>BK1BC1_1_2441
tctttctgactctaaatatcatagaggtgtatccgtagatttagcaacttttagtcttcatttagcaggtatttcttccatccttggtagtatcaactttataactacagttctgtgttcacgaacaacaaaaataatctctctcgatcgcatgcctttaatgttatgggctctgtctattactgctcttctattggttactagtcttccagttttagcaggtgctattacaatacttttaacagatcgtaattttaacacttctttcttcgacccagcaggagggggtaatcctgttttatatcaacatctcttt
>BK1BC1_1_2469
tctttctgactctaaatatcatagaggtgtatccgtagatttagcaatttttagtcttcatttagcaggtatttcttccatccttggtagtatcaactttataactacagttctgtgttcacgaacaacaaaaataatctctctcgatcgcatgcctttaatgttatgggctctgtctattactgctcttctattggttactagtcttccagttttagcaggtgctattacaatacttttaacagatcgtaattttaacacttctttcttcgacccagcgggagggggtaatcctgttttatatcaacatctcttt
>BK1BC1_1_2593
tctttctgactctaaatatcatagaggtgtatccgtagatttagcaatttttagtcttcatttagcaggtatttcttccatccttggtagtatcaactttataactacagttctgtgttcacgaacaacaaaaataatctctctcgaccgcatgcctttaatgttatgggctctgtctattactgctcttctattggttactagtcttccagttttagcaggtgctattacaatacttttaacagatcgtaattttaacacttctttcttcgacccagcaggagggggtaatcctgttttatatcaacatctcttt
>BK1BC1_1_2648
tctttctgactctaaatatcatagaggtgtatccgtagatttagcaatttttagtcttcgtttagcaggtatttcttccatccttggtagtatcaactttataactacagttctgtgttcacgaacaacaaaaataatctctctcgatcgcatgcctttaatgttatgggctctgtctattactgctcttctattggttactagtcttccagttttagcaggtgctattacaatacttttaacagatcgtaattttaacacttctttcttcgacccagcaggagggggtaatcctgttttatatcaacatctcttt
>BK1BC1_1_2655
tctttctgactctaaatatcatagaggcgtatccgtagatttagcaatttttagtcttcatttagcaggtatttcttccatccttggtagtatcaactttataactacagttctgtgttcacgaacaacaaaaataatctctctcgatcgcatgcctttaatgttatgggctctgtctattactgctcttctattggttactagtcttccagttttagcaggtgctattacaatacttttaacagatcgtaattttaacacttctttcttcgacccagcaggagggggtaatcctgttttatatcaacatctcttt
>BK1BC1_1_2660
tctttctgactctaaatatcatagaggtgtatccgtagatttagcaatttttagtcttcatttagcaggtatttcttccatccttggtagtatcaactttataactacagttctgtgttcacgaacaacaaaaataatctctctcgatcgcatgcctttaatgttatgggctctgtctattactgctcttctattggttactagtcttccagttttagcaggtgctattacgatacttttaacagatcgtaattttaacacttctttcttcgacccagcaggagggggtaatcctgttttatatcaacatctcttt
>BK1BC1_1_2662
tctttctgactctaaatatcatagaggtgtatccgtagatttagcaatttttagtcttcatttagcaggtatttcttccatccttggtagtatcaactttataactacagttctgtgttcacgaacaacaaaaataatctctctcgatcgcatgcctttaatgttatgggctctgtctattactgctcttctattggttactagtcttccagttttagcaggtgctattacaatacttttagcagatcgtaattttaacacttctttcttcgacccagcaggagggggtaatcctgttttatatcaacatctcttt
>BK1BC1_1_2904
tctttctgactctaaatatcatagaggtgtatccgtagatttagcaatttttagtcttcatttagcaggtatttcttccatccttggtagtatcaactttataactacagctctgtgttcacgaacaacaaaaataatctctctcgatcgcatgcctttaatgttatgggctctgtctattactgctcttctattggttactagtcttccagttttagcaggtgctattacaatacttttaacagatcgtaattttaacacttctttcttcgacccagcaggagggggtaatcctgttttatatcaacatctcttt
>BK1BC1_1_2910
tctttctgactctaaatatcatagaggtgtatccgtagatttagcaatttttagtcttcatttagcaggtattccttccatccttggtagtatcaactttataactacagttctgtgttcacgaacaacaaaaataatctctctcgatcgcatgcctttaatgttatgggctctgtctattactgctcttctattggttactagtcttccagttttagcaggtgctattacaatacttttaacagatcgtaattttaacacttctttcttcgacccagcaggagggggtaatcctgttttatatcaacatctcttt
>BK1BC1_1_3049
tctttctgactctaaatatcatagaggtgtatccgtagatttagcaatttttagtcttcatttagcaggtatttcttccatccttggtagtatcaactttataactacagttctgtgttcacgaacaacaaaaataatctctctcgatcgcatgcctttaatgttatgggctctgtctattactgctcttctattggttactagtcttccagttttagcaggtgctattacaatacttctaacagatcgtaattttaacacttctttcttcgacccagcaggagggggtaatcctgttttatatcaacatctcttt
>BK1BC1_1_3081
tctttctgactctaaatatcatagaggtgtatccgtagatttagcaatttttagtcttcatttagcaggtatttcttccatccttggtagtatcaactttataactacagttctgtgttcacgaacaacaaaaataatctctctcgatcgcatgcctttaatgttatgggctctgtctattactgctcttctattggttactagtcttccagttttagcaggtgctattacaatacttttaacagatcgtaattttaacacttctttcttcgacccagcaggagggggtaatcctgttttatatcagcatctcttt
>BK1BC1_1_3147
tctttctgactctaaatatcatagaggtgtatccgtagatttagcaatttttagtcttcatttagcaggtatttcttccatccttggtagtatcaactttataactacagttctgtgctcacgaacaacaaaaataatctctctcgatcgcatgcctttaatgttatgggctctgtctattactgctcttctattggttactagtcttccagttttagcaggtgctattacaatacttttaacagatcgtaattttaacacttctttcttcgacccagcaggagggggtaatcctgttttatatcaacatctcttt
>BK1BC1_1_3151
tctttctgactctaaatatcatagaggtgtatccgtagatttagcaatttttagtcttcatttagcaggtatttcttccatccttggtagtatcaactttataactacagttctgtgttcacgaacaacaaaaataatctctctcgatcgcatgcctttaatgttatgggctctgtctattactgctcttctattggttactagtcttccagttttagcaggtgctattacaatacctttaacagatcgtaattttaacacttctttcttcgacccagcaggagggggtaatcctgttttatatcaacatctcttt
>BK1BC1_1_3158
tctctctgactctaaatatcatagaggtgtatccgtagatttagcaatttttagtcttcatttagcaggtatttcttccatccttggtagtatcaactttataactacagttctgtgttcacgaacaacaaaaataatctctctcgatcgcatgcctttaatgttatgggctctgtctattactgctcttctattggttactagtcttccagttttagcaggtgctattacaatacttttaacagatcgtaattttaacacttctttcttcgacccagcaggagggggtaatcctgttttatatcaacatctcttt
>BK1BC1_1_3182
tctttctgactctaaatatcatagaggtgtatccgtagatttagcaatttttagtcttcatttagcaggtatttcttccatccttggtagtatcaactttataactacagttctgtgttcacgaacaacaaaaataatctctctcgatcgcatgcctttaatgttatgggctccgtctattactgctcttctattggttactagtcttccagttttagcaggtgctattacaatacttttaacagatcgtaattttaacacttctttcttcgacccagcaggagggggtaatcctgttttatatcaacatctcttt
>BK1BC1_1_3297
tctttctgactctaaatatcatagaggtgtatccgtagatttagcaatttttagtcttcatttagcaggtatttctcccatccttggtagtatcaactttataactacagttctgtgttcacgaacaacaaaaataatctctctcgatcgcatgcctttaatgttatgggctctgtctattactgctcttctattggttactagtcttccagttttagcaggtgctattacaatacttttaacagatcgtaattttaacacttctttcttcgacccagcaggagggggtaatcctgttttatatcaacatctcttt
>BK1BC1_1_3316
tctttctgactctaaatatcatagaggtgtatccgtagatttagcaatttttagtcttcatttagcaggtatttcttccatccttggtagtatcaactttataactacagttctgtgttcacgaacaacaaaaataatctctctcgatcgcatgcctttaatgttatgggctctgtctattactgctcttctattggttactagtcttccagttttagcaggtgctattacaatacttttaacagatcgtaattttaacacttctttcttcgacccagcaggagggggtaatcctgttttatatcaacatctcttg
>BK1BC1_1_3393
tctttctgactctaaatatcatagaggtgtatccgtagatttagcaatttttagtcttcatttagcaggtatttcttccatccttggtagtatcaactttataactacagttctgtgttcacgaacaacaaaaataatctctctcgatcgcatgccttcaatgttatgggctctgtctattactgctcttctattggttactagtcttccagttttagcaggtgctattacaatacttttaacagatcgtaattttaacacttctttcttcgacccagcaggagggggtaatcctgttttatatcaacatctcttt
>BK1BC1_1_3398
tctttctgactctaaatatcatagaggtgtatccgtagatttagcaatttttagtcttcatttagcaggtatttcttccatccttggtagtatcaactttataactacagttctgtgttcacgaacaacaaaaataatctctctcgatcgcatgcctttaatgttatgggctctgtctattactgctcttctattggttactagtcttccagttttagcaggtgctattacaatacttttaacagatcgtaattttaacacttctttcttcgacccagcaggagggggtaatcctgttttatatcaacatctct
>BK1BC1_1_3404
tctttctgactctaaatatcatagaggtgtatccgtagatttagcaatttttagtcttcatttagcaggtatttcttccatcctttgtagtatcaactttataactacagttctgtgttcacgaacaacaaaaataatctctctcgatcgcatgcctttaatgttatgggctctgtctattactgctcttctattggttactagtcttccagttttagcaggtgctattacaatacttttaacagatcgtaattttaacacttctttcttcgacccagcaggagggggtaatcctgttttatatcaacatctcttt
>BK1BC1_1_3448
tctttctgactctaaatatcatagaggtgtatccgtagatttagcaatttttagtcttcatttagcaggtatttcttccatccttggtagtatcaactttataactacagttctgtgttcacgaacaacaaaaataatctctctcgatcgcatgcctttaatgttatgggctctgtctattactgctcttctattggttactagtcttccagttctagcaggtgctattacaatacttttaacagatcgtaattttaacacttctttcttcgacccagcaggagggggtaatcctgttttatatcaacatctcttt
>BK1BC1_1_3469
tctttctgactctaagtatcatagaggtgtatccgtagatttagcaatttttagtcttcatttagcaggtatttcttccatccttggtagtatcaactttataactacagttctgtgttcacgaacaacaaaaataatctctctcgatcgcatgcctttaatgttatgggctctgtctattactgctcttctattggttactagtcttccagttttagcaggtgctattacaatacttttaacagatcgtaattttaacacttctttcttcgacccagcaggagggggtaatcctgttttatatcaacatctcttt
>BK1BC1_1_3490
tctttctgactctaaatatcatagaggtgtatccgtggatttagcaatttttagtcttcatttagcaggtatttcttccatccttggtagtatcaactttataactacagttctgtgttcacgaacaacaaaaataatctctctcgatcgcatgcctttaatgttatgggctctgtctattactgctcttctattggttactagtcttccagttttagcaggtgctattacaatacttttaacagatcgtaattttaacacttctttcttcgacccagcaggagggggtaatcctgttttatatcaacatctcttt
>BK1BC1_1_3515
tctttctgactctaaatatcatagaggtgtatccgtagatttagcaatttttagtcttcatttagcaggtatttcttccatccttggtagtatcaactttataactacagttctgtgttcacgaacaacaaaaataatctctctcgatcgcatgcctttaatgttatgggccctgtctattactgctcttctattggttactagtcttccagttttagcaggtgctattacaatacttttaacagatcgtaattttaacacttctttcttcgacccagcaggagggggtaatcctgttttatatcaacatctcttt
>BK1BC1_1_3610
tctttctgactctaaatatcatagaggtgtatccgtagatttagcaatttttagtcttcatttagcaggtatttcttccatccttggtagtatcaactttataactacagttctgtgttcacgaacaacaaaaataatctctctcgatcgcatgcctttaatgttatgggctctgtctattactgctcttctattggttactagtcctccagttttagcaggtgctattacaatacttttaacagatcgtaattttaacacttctttcttcgacccagcaggagggggtaatcctgttttatatcaacatctcttt
>BK1BC1_1_3703
tctttctgactctaaatatcatagaggtgtatccgtagatttagcaatttttagtcttcatttagcaggtatttcttccatccttggtagtatcaactttataactacagttctgtgttcacgaacaacaaaaataatctctctcgatcgcatgcctttaatgttatgggctctgtctattaccgctcttctattggttactagtcttccagttttagcaggtgctattacaatacttttaacagatcgtaattttaacacttctttcttcgacccagcaggagggggtaatcctgttttatatcaacatctcttt
>BK1BC1_1_3861
tctttctgactctaaatatcacagaggtgtatccgtagatttagcaatttttagtcttcatttagcaggtatttcttccatccttggtagtatcaactttataactacagttctgtgttcacgaacaacaaaaataatctctctcgatcgcatgcctttaatgttatgggctctgtctattactgctcttctattggttactagtcttccagttttagcaggtgctattacaatacttttaacagatcgtaattttaacacttctttcttcgacccagcaggagggggtaatcctgttttatatcaacatctcttt
>BK1BC1_1_3906
tctttctgactctaaatatcatagaggtgtatccgtagatttagcaatttttagtcttcatttagcaggtatttcttccatccttggtagtatcaactttataactacagttctgtgttcacgaacaacaaaaataatctctctcgatcgcatgcttttaatgttatgggctctgtctattactgctcttctattggttactagtcttccagttttagcaggtgctattacaatacttttaacagatcgtaattttaacacttctttcttcgacccagcaggagggggtaatcctgttttatatcaacatctcttt
>BK1BC1_1_3934
tctttctgactctaaatatcatagaggtgtatccgtagatttagcaatttttagtcttcatttagcaggtatttcttccatccttggtagtatcaactttataactacagttctgtgttcacgaacaacaaaaataatctctctcgatcgcatgcctttaatgttatgggctctgtctattactgctcttctattggttactagtcttccagttttagcaggtgctattacaatacttttaacagatcgtaattttaacacttctttcttcgacccagcaggagggggtaatcctgttttatatcaacaccttttt
>BK1BC1_1_4147
tctttctgactctaaatatcatagaggtgtatccgtagatttagcaatttttagtcttcatttagcaggtatttcttccatccttggtagtatcaactttataactacagttctgtgttcacgaacaacaaaaataatctctctcgatcgcatgcctttaatgttatgggctctgtctattactgctcttctattggttactagtcttccagttttagcaggtgctattacaatacttttgacagatcgtaattttaacacttctttcttcgacccagcaggagggggtaatcctgttttatatcaacatctcttt
>BK1BC1_1_4210
tctttctgactctaaatatcatagaggtgtatccgtagatttagcaatttttagtcttcatttagcaggtatttcttccatccttggtagtatcaactttataactacagttctgtgttcacgaacaacaaaaataatctctctcgatcgcatgcctttaatgttatgggctctgtctattactgcccttctattggttactagtcttccagttttagcaggtgctattacaatacttttaacagatcgtaattttaacacttctttcttcgacccagcaggagggggtaatcctgttttatatcaacatctcttt
>BK1BC1_1_4336
tctttctgactctaaatatcatagaggtgtatccgtagatttagcaatttttagtcttcatttagcaggtatttcttccatccttggtagtatcaactttataactacagttctgtgttcacgaacaacaaaaataatctctctcgatcgcatgcctttaatgttatgggctctgtctattactgctcttctattggttactagtcttccagttttagcaggtgctattacaatacttttaacagatcgtaattttaacacttctttcctcgacccagcaggagggggtaatcctgttttatatcaacatctcttt
>BK1BC1_1_4467
tctttctgactctaaatatcatagaggtgtatccgtagatttagcaatttttagtcttcatttagcaggtatttcttccatccttggtagtatcaactttataactacagttctgtgttcatgaacaacaaaaataatctctctcgatcgcatgcctttaatgttatgggctctgtctattactgctcttctattggttactagtcttccagttttagcaggtgctattacaatacttttaacagatcgtaattttaacacttctttcttcgacccagcaggagggggtaatcctgttttatatcaacatctcttt
>BK1BC1_1_4603
tctttctgactctaaatatcatagaggtgtatccgtagatttagcaatttttagtcttcatttagcaggtatttcttccatccttggtagtatcaactttataactacagttctgtgttcacgaacaacaaaaataatctctctcgatcgcatgcctttaatgttatgggctctgtctattactgctcttctattggttactagtcttccagttttagcaggtgctattacaatacttttaacagatcgtaattttaacacttctttcttcgacccagcaggagggggtaatcctgttttatattaacatctcttt
>BK1BC1_1_4652
actttctgactctaaatatcatagaggtgtatccgtagatttagcaatttttagtcttcatttagcaggtatttcttccatccttggtagtatcaactttataactacagttctgtgttcacgaacaacaaaaataatctctctcgatcgcatgcctttaatgttatgggctctgtctattactgctcttctattggttactagtcttccagttttagcaggtgctattacaatacttttaacagatcgtaattttaacacttctttcttcgacccagcaggagggggtaatcctgttttatatcaacatctcttt
>BK1BC1_1_4704
tctttctgactctaaatatcatagaggtgtatccgtagatttagcaatttttagtcttcatttagcaggtatttcttccatccttggtagtatcaactttataactacagttctgtgttcacgaacaacaaaaataatctctctcgatcgcatgcctttaatgttatgggctctgtctattactgctcttctattggttactagtcttccagttttagcaggtgctattacaatacttttaacagatcgtaattttaacacttctttcttcgacccagcaggagggggtaatcctgttttatatcaacatttcttt
>BK1BC1_1_4708
tctttctgactctaaatatcatagaggtatatccgtagatttagcaatttttagtcttcatttagcaggtatttcttccatccttggtagtatcaactttataactacagttctgtgttcacgaacaacaaaaataatctctctcgatcgcatgcctttaatgttatgggctctgtctattactgctcttctattggttactagtcttccagttttagcaggtgctattacaatacttttaacagatcgtaattttaacacttctttcttcgacccagcaggagggggtaatcctgttttatatcaacatctcttt
>BK1BC1_1_4767
tctttctgactctaaatatcatagaggtgtatccgtagatttagcaatttttagtcttcatttagcaggtatttcttccatccttggtagtatcaactttataactacagttctgtgttcacgaacaacaaaaataatctctctcgatcgcatgcctttagtgttatgggctctgtctattactgctcttctattggttactagtcttccagttttagcaggtgctattacaatacttttaacagatcgtaattttaacacttctttcttcgacccagcaggagggggtaatcctgttttatatcaacatctcttt
>BK1BC1_1_4890
tctttctgactctaaatatcatagaggtgtatccgtagatttagcaatttttagtcttcatttagcaggtatttcttccatccttggtagtatcaactttataactacagttctgtgttcacgaacaacaaaaataatctctctcgatcgcatgcctttaatgttatggactctgtctattactgctcttctattggttactagtcttccagttttagcaggtgctattacaatacttttaacagatcgtaattttaacacttctttcttcgacccagcaggagggggtaatcctgttttatatcaacatctcttt
>BK1BC1_1_4895
tctttctgactctaaatatcatagaggtgtatccgtagatttagcaatttttagtcttcatttagcaggtatttcttccatccttggtagtatcaactttataactacagttctgtgttcacgaacaacaaaaataatctctctcgatcgcatgcctttaatgttatgggctctgtctattactgctcttctattggttactagtcttccagttttagcaggtgctattacaatacttttaactgatcgtaattttaacacttctttcttcgacccagcaggagggggtaatcctgttttatatcaacatctcttt
>BK1BC1_1_4898
tctttctgactctaaatatcatagaggtgtatccgtagatttagcaatttttagtcttcatttagcaggtatttcttccatccttggtagtatcaactttataactacagttctgtgttcacgaacaacaaaaataatctctctcgatcacatgcctttaatgttatgggctctgtctattactgctcttctattggttactagtcttccagttttagcaggtgctattacaatacttttaacagatcgtaattttaacacttctttcttcgacccagcaggagggggtaatcctgttttatatcaacatctcttt
>BK1BC1_1_6197
tttatctgactctaaatatcatagaggtgtatccgtagatttagcaatttttagtcttcatttagcaggtatttcttccatccttggtagtatcaactttataactacagttctgtgttcacgaacaacaaaaataatctctctcgatcgcatgcctttaatgttatgggctctgtctattactgctcttctattggttactagtcttccagttttagcaggtgctattacaatacttttaacagatcgtaattttaacacttctttcttcgacccagcaggagggggtaatcctgttttatatcaacatctcttt
>BK1BC1_2_120
tctctccgattctaagtaccattctggaatctctgtagatctagctatttttagacttcatctagcaggtgtttcttctattcttggtagaattaacttcctttctactattatttgttcacgtacaacaaagcttatttctctagatcgtctccctcttatgctttgagcgatgtctgtgacagctgttcttctagttactagactgcctgttctagcaggtgctattactatgcttcttactgatcgtaatttcaacacttctttctttgatccatccggtggtggtaatcctgttctctaccagcatttattc
>BK1BC1_2_140
tttgtctgattccacttaccatagtggcatttctgtagatcttgctatctttagtttacatcttgctggtgtttcttctattttaggaagaattaattttatgactactattatttgttctcgttcctctattaaattttctatagatcgtttaccattgatactatgagcaattcttgttactgcgcttcttctagttaccagtcttcctgtactagctggggctattactatgctactaaccgatcgtaattttaatacttctttttttgacccggcagggggtggtaatcctgttctttaccagcatttgttt
>BK1BC1_2_159
tctttctgactctaaatatcatagaggtgtatccgtagatttagcaatttttagtcttcatttagcaggtatttcttccatccttggtagtatcaactttataactacagttctgtgttcacgaacaacaaaaataatctctcttgatcgcatgcctttaatgttatgggctctgtctattactgctcttctattggttactagtcttccagttttagcaggtgctattacaatacttttaacagatcgtaattttaacacttctttcttcgacccagcaggagggggtaatcctgttttatatcaacatctcttt
>BK1BC1_2_189
tctttctgactctaaatatcatagaggtgtatccgtagatttagcaatttttagtcttcatttagcaggtatttcttccatccttggtagtatcaactttataactacagttctgtgttcacgaacaacaaaaataatctctctcgatcgcatgcctttaatgttatgggctctgtctattactgctcttctattggttactagtcttccagttttagcaggtgctattacaatacttttaacagatcgtaattttaacacttctttcttcgacccagcaggagggggtaatcctgttttatatcaacatctcttt
>BK1BC1_2_236
tctttctgactctaaatatcatagaggtgtatccgtagatttagcaatttttagtcttcatttagcaggtatttcttccatccttggtagtatcaactttataactacagttctgtgttcacgaacaacaaaaataatctctctcgatcgcatgcctttaatgttatgagctctgtctattactgctcttctattggttactagtcttccagttttagcaggtgctattacaatacttttaacagatcgtaattttaacacttctttcttcgacccagcaggagggggtaatcctgttttatatcaacatctcttt
>BK1BC1_2_566
tctttctgactctaaatatcatagaggtgtatccgtagatttagcaatttttagtcttcatttagcaggtatttcttccatccttggtagtatcaactttataactacagttctgtgttcacgaacaacaaaaataatctctctcgatcgcatgcctttaatgttatgggctctgtctattactgctcttctattgtttactagtcttccagttttagcaggtgctattacaatacttttaacagatcgtaattttaacacttctttcttcgacccagcaggagggggtaatcctgttttatatcaacatctcttt
>BK1BC1_2_603
ctttctgactctaaatatcatagaggtgtatccgtagatttagcaatttttagtcttcatttagcaggtatttcttccatccttggtagtatcaactttataactacagttctgtgttcacgaacaacaaaaataatctctctcgatcgcatgcctttaatgttatgggctctgtctattactgctcttctattggttactagtcttccagttttagcaggtgctattacaatacttttaacagatcgtaattttaacacttctttcttcgacccagcaggagggggtaatcctgttttatatcaacatctcttt
>BK1BC1_2_604
tctttctgactctaaatatcatagaggtgtatccgtagatttagcaatttttagtcttcatttagcaggtatttcttccatccttggtagtatcaactttataactacagttctgtgttcacgaacaacaaaaataatctctctcgatcgcatgcccttaatgttatgggctctgtctattactgctcttctattggttactagtcttccagttttagcaggtgctattacaatacttttaacagatcgtaattttaacacttctttcttcgacccagcaggagggggtaatcctgttttatatcaacatctcttt
>BK1BC1_2_727
tctttctgactctaaatatcatagaggtgtatccgtagatttagcaatttttagtcttcatttggcaggtatttcttccatccttggtagtatcaactttataactacagttctgtgttcacgaacaacaaaaataatctctctcgatcgcatgcctttaatgttatgggctctgtctattactgctcttctattggttactagtcttccagttttagcaggtgctattacaatacttttaacagatcgtaattttaacacttctttcttcgacccagcaggagggggtaatcctgttttatatcaacatctcttt
>BK1BC1_2_732
tctttctgactctaaatatcatagaggtgtatccgtagacttagcaatttttagtcttcatttagcaggtatttcttccatccttggtagtatcaactttataactacagttctgtgttcacgaacaacaaaaataatctctctcgatcgcatgcctttaatgttatgggctctgtctattactgctcttctattggttactagtcttccagttttagcaggtgctattacaatacttttaacagatcgtaattttaacacttctttcttcgacccagcaggagggggtaatcctgttttatatcaacatctcttt
>BK1BC1_2_734
tctttctgactctaaatatcatagaggtgtatccgtagatttagcaatttttagtcttcatttagcaggtatttcttccatccttggtagtatcaactttataactacagttctgtgttcacgaacaacaaaaataatctctctcgatcgcatgcctttaatgttatgggctctgtctattactgctcttctattggttactagtcttccagttttagcaggtgctattacaatacttttaacagatcgtaattttaacacttctttcttcgacccagcaggagggggtaatcctgttttatatcaacatctcttc
>BK1BC1_2_741
tctttctgactctaagtaccattcaggtatttcagtagatttagctatttttagtcttcatcttgctggagtttcatctattctcggtagaattaattttctttcaacaattatttgctctcgaacaactaagataatctctcttgaccgtttacctttattcctgtgatctgtatctatcactgctattctattaattacaagattaccagtattagccggagctattactatattactcacagatcgaaactttaatacatccttctttgacccttctggaggtggtaatcctatcctttatcaacatttattt
>BK1BC1_2_748
tctttctgactctaaatatcatagaggtgtatccgtagatttagcaatttttagtcttcatttagcaggtatttcttccatccttggtagtatcaactttataactacagttctgtgttcacgaacaacaaagataatctctctcgatcgcatgcctttaatgttatgggctctgtctattactgctcttctattggttactagtcttccagttttagcaggtgctattacaatacttttaacagatcgtaattttaacacttctttcttcgacccagcaggagggggtaatcctgttttatatcaacatctcttt
>BK1BC1_2_831
tctttctgactctaaatatcatagaggtgtatccgtagatttagcaatttttagtcttcatttagcaggtatttcttccatccttggtagtatcaactttataactacagttctgtgttcacgaacaacaaaaataatctctctcgatcgcatgcctttaatgttatgggctctgtctattactgctcttctattggttactagtcttccagttttagcaggtgctattacaatacttttaacagatcgtaattttaacacttctttcttcgacccagcaggagggggtaatcctgttttatatcaacatctctt
>BK1BC1_2_893
tttctgactctaaatatcatagaggtgtatccgtagatttagcaatttttagtcttcatttagcaggtatttcttccatccttggtagtatcaactttataactacagttctgtgttcacgaacaacaaaaataatctctctcgatcgcatgcctttaatgttatgggctctgtctattactgctcttctattggttactagtcttccagttttagcaggtgctattacaatacttttaacagatcgtaattttaacacttctttcttcgacccagcaggagggggtaatcctgttttatatcaacatctcttt
>BK1BC1_2_982
tctttctgactctaaatatcatagaggtgtatccgtagatttagcaatttttagtcttcatttagcaggtatttcttccatccttggtagtatcaactttataactacagttctgtgttcacgaacaacaaaaataatctctctcgatcgcatgcctttaatgttacgggctctgtctattactgctcttctattggttactagtcttccagttttagcaggtgctattacaatacttttaacagatcgtaattttaacacttctttcttcgacccagcaggagggggtaatcctgttttatatcaacatctcttt
>BK1BC1_2_1264
tctttctgactctaaatatcatagaggtgtatccgtagatttagcaatttttagtcttcatttagcaggtatttcttccatccttggtagtatcaactttataactacagttctgtgttcacgaacaacaaaaataatctctctcgatcgcatgcctttaatgttatgggctctgtctattactgctcttctattggttactagtcttccagttttagcaggtgctattacaatacttttaacagatcgtaatcttaacacttctttcttcgacccagcaggagggggtaatcctgttttatatcaacatctcttt
>BK1BC1_2_1304
tctttctgactctaaatatcatagaggtgtatccgtagatttagcaatttttagtcttcatttagcaggtatttcttccatccttggtagtatcaactttataactacagttctgtgttcacgaacaacaaaaataatctctctcgatcgcatgcctttaatgttatgggctctgtctattactgctcttctattggttactagccttccagttttagcaggtgctattacaatacttttaacagatcgtaattttaacacttctttcttcgacccagcaggagggggtaatcctgttttatatcaacatctcttt
>BK1BC1_2_1321
tctttctgactctaaatatcatagaggtgtgtccgtagatttagcaatttttagtcttcatttagcaggtatttcttccatccttggtagtatcaactttataactacagttctgtgttcacgaacaacaaaaataatctctctcgatcgcatgcctttaatgttatgggctctgtctattactgctcttctattggttactagtcttccagttttagcaggtgctattacaatacttttaacagatcgtaattttaacacttctttcttcgacccagcaggagggggtaatcctgttttatatcaacatctcttt
>BK1BC1_2_1327
tctttctgactctaaatatcatagaggtgtatccgtagatttagcaatttttagtcttcatttagcaggtatttcttccatccttggtagtatcaactttataactacagttctgtgttcacgaacaacaaaaataatctctctcgatcgcatgcctttaatgttatgggctctgtctattactgctcttctattggttactagtcttccagttttagcaggtgctattacaatacttttaacagatcgtaattttaactcttctttcttcgacccagcaggagggggtaatcctgttttatatcaacatctcttt
>BK1BC1_2_1459
cctttctgactctaaatatcatagaggtgtatccgtagatttagcaatttttagtcttcatttagcaggtatttcttccatccttggtagtatcaactttataactacagttctgtgttcacgaacaacaaaaataatctctctcgatcgcatgcctttaatgttatgggctctgtctattactgctcttctattggttactagtcttccagttttagcaggtgctattacaatacttttaacagatcgtaattttaacacttctttcttcgacccagcaggagggggtaatcctgttttatatcaacatctcttt
>BK1BC1_2_1647
tctttctgactctaaatatcatagaggtgtatccgtagatttagcaatttttagtcttcatttagcaggtatttcttccatccttggtagtatcaactttataactacagttctgtgttcacgaacaacaaaaataatctctctcgatcgcatgcctttaatgttatgggctctgtctattactgctcttctattggttactagtcttccagttttagcaggtgctattacaatacttttaacagatcgtaattttaacacttctttcttcgacccagcaggagggggtaatcctgttttatatcaacatctcctt
>BK1BC1_2_1687
tcttcctgactctaaatatcatagaggtgtatccgtagatttagcaatttttagtcttcatttagcaggtatttcttccatccttggtagtatcaactttataactacagttctgtgttcacgaacaacaaaaataatctctctcgatcgcatgcctttaatgttatgggctctgtctattactgctcttctattggttactagtcttccagttttagcaggtgctattacaatacttttaacagatcgtaattttaacacttctttcttcgacccagcaggagggggtaatcctgttttatatcaacatctcttt
>BK1BC1_2_1742
tctttctgactctaaatatcatagaggtgtatccgtagatttagcaattttagtcttcatttagcaggtatttcttccatccttggtagtatcaactttataactacagttctgtgttcacgaacaacaaaaataatctctctcgatcgcatgcctttaatgttatgggctctgtctattactgctcttctattggttactagtcttccagttttagcaggtgctattacaatacttttaacagatcgtaattttaacacttctttcttcgacccagcaggagggggtaatcctgttttatatcaacatctcttt
>BK1BC1_2_1780
tctttctgactctaaatatcatagaggtgtatccgtagatttagcaatttttagtctccatttagcaggtatttcttccatccttggtagtatcaactttataactacagttctgtgttcacgaacaacaaaaataatctctcttgatcgcatgcctttaatgttatgggctctgtctattactgctcttctattggttactagtcttccagttttagcaggtgctattacaatacttttaacagatcgtaattttaacacttctttcttcgacccagcaggagggggtaatcctgttttatatcaacatctcttt
>BK1BC1_2_1947
tctttctgactctaaatatcatagaggtgtatccgtagatttagcaatttttagtcttcatttagcaggtatttcttccatccttggtagtatcaactttataactacagttctgtgttcacaaacaacaaaaataatctctctcgatcgcatgcctttaatgttatgggctctgtctattactgctcttctattggttactagtcttccagttttagcaggtgctattacaatacttttaacagatcgtaattttaacacttctttcttcgacccagcaggagggggtaatcctgttttatatcaacatctcttt
>BK1BC1_2_2130
tctttctgactctaaatatcatagaggtgtatccgtagatttagcaatttttagtcttcatttagcaggtatttcttccatccttggtagtatcaactttataactacagttctgtgttcacgaacaacaaaaataatctctctcgatcgcatgcctttaatgttatgggctctgtctattactgctcttctattggttactagtcttccagttttagcaggtgctattacaatacttttaacagatcgtaattttaacacttctttcttcgacccagcaggagggggtaatcctgttttatatcaacatctattt
>BK1BC1_2_2164
tctttctgactctaaatatcatagaggtgtatccgtagatttagcaatttttagtcttcatttagcaggtatttcttccatccttggtagtatcaactttataactacagttctgtgttcacgaacaacaaaaataatctctctcgatcgcatgcctttaatgttatgggctctgtctattactgctcttctattggttactagtcttccagttttagcaggtgctattacaatacttttaacagatcgtaattttaacacttctttcttcgacccagcaggagggggtaatcctgttttatatcaacatctctct
>BK1BC1_2_2272
tctttctgactctaaatatcatagaggtgtatccgtagatttagcaatttttagtcttcatttagcaggtatttcttccatccttggtagtatcaactttataactacagttctgtgttcacgaacaacaaaaataatctctctcgatcgcatgcctttaatgttatgggctctgtctattactgctcttctattggttactagtcttccagttttagcaggtgctattacaatacttttaacagatcgtaattttaacacttctttcttcgacccagcaggagggggtaattctgttttatatcaacatctcttt
>BK1BC1_2_2338
tctttctgactctaaatatcatagaggtgtatccgtagatttagcaatttttagtcttcgtttagcaggtatttcttccatccttggtagtatcaactttataactacagttctgtgttcacgaacaacaaaaataatctctctcgatcgcatgcctttaatgttatgggctctgtctattactgctcttctattggttactagtcttccagttttagcaggtgctattacaatacttttaacagatcgtaattttaacacttctttcttcgacccagcaggagggggtaatcctgttttatatcaacatctcttt
>BK1BC1_2_2404
tctttctgactctaaatatcatagaggtgtatccgtagatttagcaatttttagtcttcatttagcaggtatttcttccatccttggtagtatcaactttataactacagttctgtgttcacgaacaacaaaaataatctctcgatcgcatgcctttaatgttatgggctctgtctattactgctcttctattggttactagtcttccagttttagcaggtgctattacaatacttttaacagatcgtaattttaacacttctttcttcgacccagcaggagggggtaatcctgttttatatcaacatctcttt
>BK1BC1_2_2544
tctttctgactctaaatatcatagaggtgtatccgtagatttagcaatttttagtcttcatttagcaggtatttcttccatccttggtagtatcaactttataactacagttctgtgttcacgaacaacaaaaataatctctctcgatcgcatgcctttaatgttatgggctctgtctattactgctcttctattggttactagtcttccagttttagcaggtgctattacaatacttttaacagatcgtaattttaacacttctttctttgacccagcaggagggggtaatcctgttttatatcaacatctcttt
>BK1BC1_2_2560
tctttctgactctaaatatcatagaggtgtatccgtagatttagcaatttttagtcttcatttagcaggtatttcttccatccttggtagtatcaactttataactacagctctgtgttcacgaacaacaaaaataatctctctcgatcgcatgcctttaatgttatgggctctgtctattactgctcttctattggttactagtcttccagttttagcaggtgctattacaatacttttaacagatcgtaattttaacacttctttcttcgacccagcaggagggggtaatcctgttttatatcaacatctcttt
>BK1BC1_2_2639
tctttctgactctaaatatcatggaggtgtatccgtagatttagcaatttttagtcttcatttagcaggtatttcttccatccttggtagtatcaactttataactacagttctgtgttcacgaacaacaaaaataatctctctcgatcgcatgcctttaatgttatgggctctgtctattactgctcttctattggttactagtcttccagttttagcaggtgctattacaatacttttaacagatcgtaattttaacacttctttcttcgacccagcaggagggggtaatcctgttttatatcaacatctcttt
>BK1BC1_2_2693
tctttctgactctaaatatcatagaggtgtatccgtagatttagcaatttttagtcttcatttagcaggtatttcttccatccttggtagtatcaactttataactacagttctgtgttcacgaacaacaaaaataatctctctcgatcgcatgcctttaatgttatgggctctgtctattactgctcttctattggttactagtcttccagttttagcaggtgctattacaatacttctaacagatcgtaattttaacacttctttcttcgacccagcaggagggggtaatcctgttttatatcaacatctcttt
>BK1BC1_2_2844
tctttcttactctaaatatcatagaggtgtatccgtagatttagcaatttttagtcttcatttagcaggtatttcttccatccttggtagtatcaactttataactacagttctgtgttcacgaacaacaaaaataatctctctcgatcgcatgcctttaatgttatgggctctgtctattactgctcttctattggttactagtcttccagttttagcaggtgctattacaatacttttaacagatcgtaattttaacacttctttcttcgacccagcaggagggggtaatcctgttttatatcaacatctcttt
>BK1BC1_2_3005
tctttctgactctaaatatcatagaggtgtatccgtagatttagcaatttttagtcttcatttagcaggtatttcttccatccttggtagtatcaactttataactacagttctgtgttcacgaacaacaaaaataatctctctcgatcgcatgccttcaatgttatgggctctgtctattactgctcttctattggttactagtcttccagttttagcaggtgctattacaatacttttaacagatcgtaattttaacacttctttcttcgacccagcaggagggggtaatcctgttttatatcaacatctcttt
>BK1BC1_2_3045
tctttctgactctaaatatcatagaggtgtatccgtagatttagcaatttttagtcttcatttagcaggtatttcttccatccttggtagtatcaactttataactacagttctgtgttcacgaacaacaaaaataatctctctcgatcgcatgcctttaatgttatgggctctgtctattactgctcttctattggttactagtcttccagttctagcaggtgctattacaatacttttaacagatcgtaattttaacacttctttcttcgacccagcaggagggggtaatcctgttttatatcaacatctcttt
>BK1BC1_2_3089
tctttctgactctaaatatcatagaggtgtatccgtagatttagcaatttttagtcttcatttagcaggtatttcttccatccttggtagtatcaactttataactacagttctgtgttcacgaacaacaaaaataatctctctcgatcgcatgcctttaatgttatgggctctgtctattactgctcttctattggttactagtcttccagttttagcaggtgctattacaatacttttaacagatcgtaattttaacacttctttcttcgacccagcaggagggggtgatcctgttttatatcaacatctcttt
>BK1BC1_2_3315
tctatctgattctacttatcatagtggtgtttctgttgatttagctatttttagtctgcatgtttctggtgtttcttctattcttggtagaattaattttctaactactattatttgttctcgtactacaaaaagaatctctttagatcgtcttcctcttatgctttgggctttagctgttactgctatccttcttatcaccagtcttcctgttttagctggtgctattactatgcttttaactgatcgtaattttaatacttcgttctttgacccttcaggtggtggtaatcctgttttataccaacatcttttc
>BK1BC1_2_3445
tctttctgactctaaatatcatagaggtgtatccgtagatttagcaatttttagtcttcatttagcaggtatttcttccatccttggtagtatcaactttataactacagttctgtgttcacgaacaacaaaaataatctctctcgatcgcatgcctttaatgttatgggctctgtctattactgctcttctattggttactagtcttccagttttagcaggtgctattacaatacttttaacagatcgtaattttaacacttctttcttcgacccagcaggagggggtaatcctgttttatatcaacatttgttt
>BK1BC1_2_3456
tctttctgactctaaatatcatagaggtgtatccgtagatttagcaatttttagtcttcatttagcaggtatttcttccatccttggtagtatcaactttataactacagttctgtgttcacgaacaacaaaaataatctctctcgatcgcatgcctttaatgttatgggctctgtctattactgctcttctattggttactagtcttccagttttagcaggtgctattacaatacttttaacagatcgtaattttaacacttctttcttcgacccagcaggagggggtaatcctgttttatatcaacaccttttt
>BK1BC1_2_3700
tctttctgactctaaatatcatagaggtgtatccgtagatttagcaatttttagtcttcatttagcaggtatttcttccatccttggtagtatcaactttataactacagttctgtgttcacgaacaacaaaaataatctctctcgatcgcatgcctttaatgttatgggctctgtctattactgcccttctattggttactagtcttccagttttagcaggtgctattacaatacttttaacagatcgtaattttaacacttctttcttcgacccagcaggagggggtaatcctgttttatatcaacatctcttt
>BK1BC1_2_3715
tctttctgactctaaatatcatagaggtgtatccgtagatttagcaatttttagtcttcatttagctggtatttcttccatccttggtagtatcaactttataactacagttctgtgttcacgaacaacaaaaataatctctctcgatcgcatgcctttaatgttatgggctctgtctattactgctcttctattggttactagtcttccagttttagcaggtgctattacaatacttttaacagatcgtaattttaacacttctttcttcgacccagcaggagggggtaatcctgttttatatcaacatctcttt
>BK1BC1_2_3818
tctttctgactctaaatatcatagaggtgtatccgtagatttagcaatttttagtcttcatttagcaggtatttcttccatccttggtagtatcaactttataactacagttctgtgttcacgaacaacaaaaataatctctctcgatcgcacgcctttaatgttatgggctctgtctattactgctcttctattggttactagtcttccagttttagcaggtgctattacaatacttttaacagatcgtaattttaacacttctttcttcgacccagcaggagggggtaatcctgttttatatcaacatctcttt
>BK1BC1_2_3888
tctttctgactctaaatatcatagaggtgtatccgtagatttagcaatttttagtcttcatttagcaggtatttcttccatccttggtagtatcaaccttataactacagttctgtgttcacgaacaacaaaaataatctctctcgatcgcatgcctttaatgttatgggctctgtctattactgctcttctattggttactagtcttccagttttagcaggtgctattacaatacttttaacagatcgtaattttaacacttctttcttcgacccagcaggagggggtaatcctgttttatatcaacatctcttt
>BK1BC1_2_3953
tctttctgactctaaatatcatagaggtgtatccgtagatttagcaatttttagtcttcatttagcaggtatttcttccatccttggtagtatcaactttataactacagttctgtgttcacgaacaacaaaaataatctctctcgatcgcatgcctttaatgttatgggctctgtctattactgctcttctactggttactagtcttccagttttagcaggtgctattacaatacttttaacagatcgtaattttaacacttctttcttcgacccagcaggagggggtaatcctgttttatatcaacatctcttt
>BK1BC1_2_4112
tctttctgactctaaatatcatagaggtgtatccgtagatttagcaatttttagtcttcatttagcaggtatttcttccatccttggtagtatcaactttataactacagttctgtgttcacgaacaacaaaaataatctctctcgatcgcatgcctttaatgttatgggctctgtctattactgctcttctattggttactagtcttccagttttagcaggtgctattacaatacttttaacagatcgtaattttaacacttctttcttcgacccagcaggagggggtaatcctgttttatatcaacatttcttt
>BK1BC1_2_4114
tctttctgactctaaatatcatagaggtatatccgtagatttagcaatttttagtcttcatttagcaggtatttcttccatccttggtagtatcaactttataactacagttctgtgttcacgaacaacaaaaataatctctctcgatcgcatgcctttaatgttatgggctctgtctattactgctcttctattggttactagtcttccagttttagcaggtgctattacaatacttttaacagatcgtaattttaacacttctttcttcgacccagcaggagggggtaatcctgttttatatcaacatctcttt
>BK1BC1_2_5377
tctttctgactctaaatatcatagaggtgtatccgtagatttagcaatttttagtcttcatttagccggtatttcttccatccttggtagtatcaactttataactacagttctgtgttcacgaacaacaaaaataatctctctcgatcgcatgcctttaatgttatgggctctgtctattactgctcttctattggttactagtcttccagttttagcaggtgctattacaatacttttaacagatcgtaattttaacacttctttcttcgacccagcaggagggggtaatcctgttttatatcaacatctcttt
>BK1BC1_2_5753
tctttctgactctaaatatcatagaggtgtatccgtagatttagcaatttttagtcttcatttagcaggtatttcttccatccttggtagtatcaactttataactacagttctgtgttcacgaacaacaaaaataatctctctcgatcgcatgcctttaatgttatgggctctgtctattactgctcttctattggttactagtcttccagttttagcaggtgctattacaatacttttaacagatcgtaattttaacacttctttcttcgacccagcaggagggggtaatcctgttttatatcaacacttattc
>BK1BC1_2_5855
tctttctgactctaaatatcatagaggtgtatccgtagatttagcaatttttagtcttcatttagcaggtatttcttccatccttggtagtatcaacattataactacagttctgtgttcacgaacaacaaaaataatctctctcgatcgcatgcctttaatgttatgggctctgtctattactgctcttctattggttactagtcttccagttttagcaggtgctattacaatacttttaacagatcgtaattttaacacttctttcttcgacccagcaggagggggtaatcctgttttatatcaacatctcttt
>BK1BC1_3_100
tctctccgattctaagtaccattctggaatctctgtagatctagctatttttagacttcatctagcaggtgtttcttctattcttggtagaattaacttcctttctactattatttgttcacgtacaacaaagcttatttctctagatcgtctccctcttatgctttgagcgatgtctgtgacagctgttcttctagttactagactgcctgttctagcaggtgctattactatgcttcttactgatcgtaatttcaacacttctttctttgatccatccggtggtggtaatcctgttctctaccagcatttattc
>BK1BC1_3_151
tctttctgactctaaatatcatagaggtgtatccgtagatttagcaatttttagtcttcatttagcaggtatttcttccatccttggtagtatcaactttataactacagttctgtgttcacgaacaacaaaaataatctctctcgatcgcatgcctttaatgttatgggctctgtctattactgctcttctattggttactagtcttccagttttagcaggtgctattacaatacttttaacagatcgtaattttaacacttctttcttcgacccagcaggagggggtaatcctgttttatatcaacatctcttt
>BK1BC1_3_326
tctttctgactctaaatatcatagaggtgtatccgtagatttagcaatttttagtcttcatttagcaggtatttcttccatccttggtagtatcaactttataactacagttctgtgttcacgaacaacaaaaataatctctctcgatcgcatgcctttaatgttatgggctctgtctattactgctcttctattggttactagtcttccagttttggcaggtgctattacaatacttttaacagatcgtaattttaacacttctttcttcgacccagcaggagggggtaatcctgttttatatcaacatctcttt
>BK1BC1_3_356
tctttctgactctaaatatcatagaggtgtatccgtagatttagcaatttttagtcttcatttagcaggtatttcttccatccttggtagtatcaactttataactacagttctgtgttcacgaacaacaaaaataatctctctcgatcgcatgcccttaatgttatgggctctgtctattactgctcttctattggttactagtcttccagttttagcaggtgctattacaatacttttaacagatcgtaattttaacacttctttcttcgacccagcaggagggggtaatcctgttttatatcaacatctcttt
>BK1BC1_3_461
tttctgactctaaatatcatagaggtgtatccgtagatttagcaatttttagtcttcatttagcaggtatttcttccatccttggtagtatcaactttataactacagttctgtgttcacgaacaacaaaaataatctctctcgatcgcatgcctttaatgttatgggctctgtctattactgctcttctattggttactagtcttccagttttagcaggtgctattacaatacttttaacagatcgtaattttaacacttctttcttcgacccagcaggagggggtaatcctgttttatatcaacatctcttt
>BK1BC1_3_522
tctttctgactctaaatatcatagaggtgtatccgtagatttagcaatttttagtcttcatttagcaggtatttcttccatccttggtagtatcaactttataactacagttctgtgttcacgagcaacaaaaataatctctctcgatcgcatgcctttaatgttatgggctctgtctattactgctcttctattggttactagtcttccagttttagcaggtgctattacaatacttttaacagatcgtaattttaacacttctttcttcgacccagcaggagggggtaatcctgttttatatcaacatctcttt
>BK1BC1_3_626
tctttctgactctaaatatcatagaggtgtatccgtagatttagcaatttttagtcttcatttagcaggtatttcttccatccttggtagtatcaactttataactacagttctgtgttcacgaacaacaaaaataatctctctcgatcgcatgcctttaatgttatgggctctgtctattactgctcttctattggttactagtcttccagttttagcaggtgctattacaatacttttaacagatcgtaattttaacacttctttcttcgacccagcaggagggggtaatcctgttttatatcaacatctcctt
>BK1BC1_3_713
tctttctgactctaaatatcatagaggtgtatccgtagatttagcaatttttagtcttcatttagcaggtatttcttccatccttggtagtatcaactttataactacagttctgtgttcacgaacaacaaaaataatctctctcgatcgcatgcctttaatgttatgggctctgtctattactgctcttctattggttactagtcttccagttttagcaggtgctattacaatacttttaacagatcgtaattttaacacttctttcttcgacccagcaggagggggtaatcctgttttatatcaacatctattt
>BK1BC1_3_764
tctttctgactctaaatatcatagaggtgtatccgtagatttagcaatttttagtcttcatttagcaggtatttcttccatccttggtagtatcaactttataactacagttctgtgttcacgaacaacaaaaataatctctctcgatcgcatgcctttaatgttatgggctctgtctattactgctcttctattggttactagtcttccagttttagcaggtgctattacaatacttttagcagatcgtaattttaacacttctttcttcgacccagcaggagggggtaatcctgttttatatcaacatctcttt
>BK1BC1_3_804
tctttctgactctaaatatcatagaggtgtatccgtagatttagcaatttttagtcttcatttagcaggtatttcttccatccttggtagtatcaactttataactacagctctgtgttcacgaacaacaaaaataatctctctcgatcgcatgcctttaatgttatgggctctgtctattactgctcttctattggttactagtcttccagttttagcaggtgctattacaatacttttaacagatcgtaattttaacacttctttcttcgacccagcaggagggggtaatcctgttttatatcaacatctcttt
>BK1BC1_3_823
tctttctgactctaaatatcatagaggtgtatccgtagatttagcaatttttagtcttcatttagcaggtatttcttccatccttggtagtatcaactttataactacagttctgtgttcacgaacaacaaaaataatctctctcgatcgcatgcctttaatgttatgggctctgtctattactgctcttctattggttactagtcttccagttttagcaggtgctattacaatacttttaacagatcgtaattttaacacttctttcttcgacccagcaggagggggtaatcctgctttatatcaacatctcttt
>BK1BC1_3_1022
tctttctgactctaaatatcatagaggtgtatccgtagatttagcaatttttagtcttcatttagcaggtatttcttccatccttggtagtatcaactttataactacagttctgtgttcacgaacaacaaaaataatctctttcgatcgcatgcctttaatgttatgggctctgtctattactgctcttctattggttactagtcttccagttttagcaggtgctattacaatacttttaacagatcgtaattttaacacttctttcttcgacccagcaggagggggtaatcctgttttatatcaacatctcttt
>BK1BC1_4_122
tctttctgactctaaatatcatagaggtgtatccgtagatttagcaatttttagtcttcatttagcaggtatttcttccatccttggtagtatcaactttataactacagttctgtgttcacgaacaacaaaaataatctctctcgatcgcatgcctttaatgttatgggctctgtctattactgctcttctattggttactagtcttccagttttagcaggtgctattacaatacttttaacagatcgtaattttaacacttctttcttcgacccagcaggagggggtaatcctgttttatatcaacatctcttt
>BK1BC1_4_531
tctttctgactctaaatatcatagaggtgtatccgtagatttagcaatttttagtcttcatttagcaggtatttcttccatccttggtagtatcaactttataactacagttctgtgttcacgaacaacaaaaataatctctctcgatcgcatgcctttaatgttatgggctctgtctattactgctcttctattggttactagtcttccagttttagcaggtgctattacaatacttttaacagatcgtaattttaacacttctttcttcgacccagcaggagggggtaatcctgttttatatcaacatctattt
>BK1BC1_4_533
tctttctgactctaaataacatagaggtgtatccgtagatttagcaatttttagtcttcatttagcaggtatttcttccatccttggtagtatcaactttataactacagttctgtgttcacgaacaacaaaaataatctctctcgatcgcatgcctttaatgttatgggctctgtctattactgctcttctattggttactagtcttccagttttagcaggtgctattacaatacttttaacagatcgtaattttaacacttctttcttcgacccagcaggagggggtaatcctgttttatatcaacatctcttt
>BK1BC1_4_603
tctttctgactctaaatatcatggaggtgtatccgtagatttagcaatttttagtcttcatttagcaggtatttcttccatccttggtagtatcaactttataactacagttctgtgttcacgaacaacaaaaataatctctctcgatcgcatgcctttaatgttatgggctctgtctattactgctcttctattggttactagtcttccagttttagcaggtgctattacaatacttttaacagatcgtaattttaacacttctttcttcgacccagcaggagggggtaatcctgttttatatcaacatctcttt
>BK1BC1_4_659
tctttctgactctaaatatcatagaggtgtatccgtagatttagcaatttttagtcttcatttagcaggtatttcttccatccttggtagtatcaactttataactacagttctgtgttcacgaacaacaaaaataatctctctcgatcgcatgcctttaatgttatgggccctgtctattactgctcttctattggttactagtcttccagttttagcaggtgctattacaatacttttaacagatcgtaattttaacacttctttcttcgacccagcaggagggggtaatcctgttttatatcaacatctcttt
>BK1BC1_4_674
tctttctgactctaaatatcatagaggtgtatctgtagatttagcaatttttagtcttcatttagcaggtatttcttccatccttggtagtatcaactttataactacagttctgtgttcacgaacaacaaaaataatctctctcgatcgcatgcctttaatgttatgggctctgtctattactgctcttctattggttactagtcttccagttttagcaggtgctattacaatacttttaacagatcgtaattttaacacttctttcttcgacccagcaggagggggtaatcctgttttatatcaacatctcttt
>BK1BC1_4_739
tctttctgactctaaatatcatagaggtgtatccgtagatttagcaatttttagtcttcatttagcaggtatttcttccatccttggtagtatcaactttataactacagttctgtgttcacgaacaacaaaaataatctctctcgatcgcatgcctttaatgttatgggctctgtctattactgctcttctattggttactagtcttccagttttagcaggtgctattacaatacttttaacagatcgtaattttaacacttctttcctcgacccagcaggagggggtaatcctgttttatatcaacatctcttt
>BK1BC1_4_759
tctctccgattctaagtaccattctggaatctctgtagatctagctatttttagacttcatctagcaggtgtttcttctattcttggtagaattaacttcctttctactattatttgttcacgtacaacaaagcttatttctctagatcgtctccctcttatgctttgagcgatgtctgtgacagctgttcttctagttactagactgcctgttctagcaggtgctattactacgcttcttactgatcgtaatttcaacacttctttctttgatccatccggtggtggtaatcctgttctctaccagcatttattc
>BK1BC1_5_125
tctctccgattctaagtaccattctggaatctctgtagatctagctatttttagacttcatctagcaggtgtttcttctattcttggtagaattaacttcctttctactattatttgttcacgtacaacaaagcttatttctctagatcgtctccctcttatgctttgagcgatgtctgtgacagctgttcttctagttactagactgcctgttctagcaggtgctattactatgcttcttactgatcgtaatttcaacacttctttctttgatccatccggtggtggtaatcctgttctctaccagcatttattc
>BK1BC1_5_135
tctttctgactctaaatatcatagaggtgtatccgtagatttagcaatttttagtcttcatttagcaggtatttcttccatccttggtagtatcaactttataactacggttctgtgttcacgaacaacaaaaataatctctctcgatcgcatgcctttaatgttatgggctctgtctattactgctcttctattggttactagtcttccagttttagcaggtgctattacaatacttttaacagatcgtaattttaacacttctttcttcgacccagcaggagggggtaatcctgttttatatcaacatctcttt
>BK1BC1_5_147
tttgtctgattccacttaccatagtggcatttctgtagatcttgctatctttagtttacatcttgctggtgtttcttctattttaggaagaattaattttatgactactattatttgttctcgttcctctattaaattttctatagatcgtttaccattgatactatgagcaattcttgttactgcgcttcttctagttaccagtcttcctgtactagctggggctattactatgctactaaccgatcgtaattttaatacttctttttttgacccggcagggggtggtaatcctgttctttaccagcatttgttt
>BK1BC1_5_166
tctttctgactctaaatatcatagaggtgtatccgtagatttagcaatttttagtcttcatttagcaggtatttcttccatccttggtagtatcaactttataactacagttctgtgttcacgaacaacaaaaataatctctcttgatcgcatgcctttaatgttatgggctctgtctattactgctcttctattggttactagtcttccagttttagcaggtgctattacaatacttttaacagatcgtaattttaacacttctttcttcgacccagcaggagggggtaatcctgttttatatcaacatctcttt
>BK1BC1_5_198
tctttctgactctaaatatcatagaggtgtatccgtagatttagcaatttttagtcttcatttagcaggtatttcttccatccttggtagtatcaactttataactacagttctgtgttcacgaacaacaaaaataatctctctcgatcgcatgcctttaatgttatgggctctgtctattactgctcttctattggttactagtcttccagttttagcaggtgctattacaatacttttaacagatcgtaattttaacacttctttcttcgacccagcaggagggggtaatcctgttttatatcaacatctcttt
>BK1BC1_5_355
tctttctgactctaaatatcatagaggtgtatccgtagatttagcaatttttagtcttcatttagcaggtatttcttccatccttggtagtatcaactttataactacagttctgtgttcacgaacaacaaaaataatctctctcgatcgcatgcctttaatgttatgggctctgtctattactgctcttctattggttactagtcttccagttttagcaggtgctattacaatacttttaacagatcgtaattttaacacttctttcttcgacccagcaggagggggtaatcctgttttataccaacatctcttt
>BK1BC1_5_432
gttatctaattcagtttatcattttggaggttcagtagatttggcaatttttagtttacatgtagctggggtttcatcaattttaggtggaattaattttattactacttgtataaaaggaaaaatttcttatatcctttctttggaatttttaaatttatttgtttgagcaataattgttactaggtttttactcgtacttagactacctgtattagccgggggaattacaatgttattattagatcgtaattttggttcttctttttttgatcctagaggaggagggaatcctattttatatcagcatttattt
>BK1BC1_5_589
tctttctgactctaaatatcatagaggtgtatccgtagatttagcaatttttagtcttcatttagcaggtatttcttccatccttggtagtatcaactttataactacagttctgtgttcacgaacaacaaaaataatctctctcgatcgcatgcctttaatgttatgggctctgtctattactgctcttctattggttactagtcttccagttttggcaggtgctattacaatacttttaacagatcgtaattttaacacttctttcttcgacccagcaggagggggtaatcctgttttatatcaacatctcttt
>BK1BC1_5_643
ctttctgactctaaatatcatagaggtgtatccgtagatttagcaatttttagtcttcatttagcaggtatttcttccatccttggtagtatcaactttataactacagttctgtgttcacgaacaacaaaaataatctctctcgatcgcatgcctttaatgttatgggctctgtctattactgctcttctattggttactagtcttccagttttagcaggtgctattacaatacttttaacagatcgtaattttaacacttctttcttcgacccagcaggagggggtaatcctgttttatatcaacatctcttt
>BK1BC1_5_781
tctttctgactctaaatatcatagaggtgtatccgtagacttagcaatttttagtcttcatttagcaggtatttcttccatccttggtagtatcaactttataactacagttctgtgttcacgaacaacaaaaataatctctctcgatcgcatgcctttaatgttatgggctctgtctattactgctcttctattggttactagtcttccagttttagcaggtgctattacaatacttttaacagatcgtaattttaacacttctttcttcgacccagcaggagggggtaatcctgttttatatcaacatctcttt
>BK1BC1_5_786
tctttctgactctaaatatcatagaggtgtatccgtagatttagcaatttttagtcttcatttagcaggtatttcttccatccttggtagtatcaactttataactacagttctgtgttcacgaacaacaaaaataatctctctcgatcgcatgcctttaatgttatgggctctgtctattactgctcttctattggttactagtcttccagttttagcaggtgctattacaatacttttaacagatcgtaattttaacacttctttcttcgacccagcaggagggggtaatcctgttttatatcaacatctcttc
>BK1BC1_5_795
tctttctgactctaagtaccattcaggtatttcagtagatttagctatttttagtcttcatcttgctggagtttcatctattctcggtagaattaattttctttcaacaattatttgctctcgaacaactaagataatctctcttgaccgtttacctttattcctgtgatctgtatctatcactgctattctattaattacaagattaccagtattagccggagctattactatattactcacagatcgaaactttaatacatccttctttgacccttctggaggtggtaatcctatcctttatcaacatttattt
>BK1BC1_5_810
tctttctgactctaaatatcatagaggtgtatccgtagatttagcaatttttagtcttcatttagcaggtatttcttccatccttggtagtatcaactttataactacagttctgtgttcacgaacaacaaagataatctctctcgatcgcatgcctttaatgttatgggctctgtctattactgctcttctattggttactagtcttccagttttagcaggtgctattacaatacttttaacagatcgtaattttaacacttctttcttcgacccagcaggagggggtaatcctgttttatatcaacatctcttt
>BK1BC1_5_861
tctttctgactctaaatatcatagaggtgtatccgtagatttagcaatttttagtcttcatttagcaggtatttcttccatccttggtagtatcaactttataactacagttctgtgttcacgaacaacaaaaataatctctctcgatcgcatgcctttaatgttatgggctctgtctattactgctcttctattggttactagtcttccagttttagcaggtgctattacaatacttttaacagatcgtaattttaacacttctttcttcgacccagcaggagggggtaatcctgttctatatcaacatctcttt
>BK1BC1_5_890
tctttctgactctaaatatcatagaggtgtatccgtagatttagcaatttttagtcttcatttagcaggtatttcttccatccttggtagtatcaactttataactacagttctgtgttcacgaacaacaaaaataatctctctcgatcgcatgcctttaatgttatgggctctgtctattactgctcttctattggttactagtcttccagttttagcaggtgctattacaatacttttaacagatcgtaattttaacacttctttcttcgacccagcaggagggggtaatcctgttttatatcaacatctctt
>BK1BC1_5_929
tctttctgattcaaagtttcatacaggaatctcggttgatttagccatttttagtcttcatctagctggtatctcttcaattttaggtagaattaatttcttaactactattatttgttctcgaactactaaagcggtttcaatagatcgtcttcctttaatgatctgggctctatttgttactgctgtcttgttggttactagattacctgttttagctggggctattacaatactacttactgatcgaaattttaatacttctttctttgatcctgcaggtggtggtaaccctgttttatatcagcatttattt
>BK1BC1_5_954
tttctgactctaaatatcatagaggtgtatccgtagatttagcaatttttagtcttcatttagcaggtatttcttccatccttggtagtatcaactttataactacagttctgtgttcacgaacaacaaaaataatctctctcgatcgcatgcctttaatgttatgggctctgtctattactgctcttctattggttactagtcttccagttttagcaggtgctattacaatacttttaacagatcgtaattttaacacttctttcttcgacccagcaggagggggtaatcctgttttatatcaacatctcttt
>BK1BC1_5_1015
tctttctgactctaaatatcatagaggtgtatccgtagatttagcaatttttagtcttcatttagcaggtatttcttccatccttggtagtatcaactttataactacagttctgtgttcacgaacaacaaaaataatctctctcgatcgcatgcctttaatgttatgggctctgtctattactgctcttctatcggttactagtcttccagttttagcaggtgctattacaatacttttaacagatcgtaattttaacacttctttcttcgacccagcaggagggggtaatcctgttttatatcaacatctcttt
>BK1BC1_5_1251
tctttctgactctaaatatcatagaggtgtatccgtagatttagcaatttttagtcttcatttagcaggtatttcttccatccttggtagtatcaactttataactacagttctgtgttcacgaacaacaaaaataatctctctcgatcgcatgcctttaatgttatgggctctgtctattactgctcttctattggttactagtcttccagttttagcaggtgctattacaatacttttaacagatcgtaattttaacacttctttcttcgacccagcaggagggggtaatcctgttttatatcaacatttattt
>BK1BC1_5_1390
tctttctgactctaaatatcatagaggtgtatccgtagatttagcaatttttagtcttcatttagcaggtatttcttccatccttggtagtatcaactttataactacagttctgtgttcacgaacaacaaaaataatctctctcgatcgcatgcctttaatgttatgggctctgtctattactgctcttctattggttactagccttccagttttagcaggtgctattacaatacttttaacagatcgtaattttaacacttctttcttcgacccagcaggagggggtaatcctgttttatatcaacatctcttt
>BK1BC1_5_1559
cctttctgactctaaatatcatagaggtgtatccgtagatttagcaatttttagtcttcatttagcaggtatttcttccatccttggtagtatcaactttataactacagttctgtgttcacgaacaacaaaaataatctctctcgatcgcatgcctttaatgttatgggctctgtctattactgctcttctattggttactagtcttccagttttagcaggtgctattacaatacttttaacagatcgtaattttaacacttctttcttcgacccagcaggagggggtaatcctgttttatatcaacatctcttt
>BK1BC1_5_1573
tctttctgactctaaatatcatagaggtgtatccgtagatttagcaatttttagtcttcatttagcaggtatttcttccatccttggtagtatcaactttataactacagttctgtgttcacgaacaacaaaaataatctctctcgatcgcatgcctttaatgttatgggctctgtctattactgctcttctattggtttctagtcttccagttttagcaggtgctattacaatacttttaacagatcgtaattttaacacttctttcttcgacccagcaggagggggtaatcctgttttatatcaacatctcttt
>BK1BC1_5_1629
tctttctgactctaaatatcatagaggtgtatccgtagatttagcaattttcagtcttcatttagcaggtatttcttccatccttggtagtatcaactttataactacagttctgtgttcacgaacaacaaaaataatctctctcgatcgcatgcctttaatgttatgggctctgtctattactgctcttctattggttactagtcttccagttttagcaggtgctattacaatacttttaacagatcgtaattttaacacttctttcttcgacccagcaggagggggtaatcctgttttatatcaacatctcttt
>BK1BC1_5_1707
tctttctgactctaaatatcatagaggtgtatccgtagatttagcaatttttagtcttcatttagcaggtatttcttccatccttggtagtatcaactttataactacagttctgtgttcacgaacaacaaaaataatctctctcgatcgcatgcctttaatgttatgggctctgtctattactgctcttctattggttactagtcttccagttttagcaggtgctattacagtacttttaacagatcgtaattttaacacttctttcttcgacccagcaggagggggtaatcctgttttatatcaacatctcttt
>BK1BC1_5_1803
tctttctgactctaaatatcatagaggtgtatccgtagatttagcaatttttagtcttcatttagcaggtatttcttccatccttggtagtatcaactttatagctacagttctgtgttcacgaacaacaaaaataatctctctcgatcgcatgcctttaatgttatgggctctgtctattactgctcttctattggttactagtcttccagttttagcaggtgctattacaatacttttaacagatcgtaattttaacacttctttcttcgacccagcaggagggggtaatcctgttttatatcaacatctcttt
>BK1BC1_5_1852
tctttctgactctaaatatcatagaggtgtatccgtagatttagcaatttttagtcttcatttagcaggtatttcttccatccttggtagtatcaactttataactacagttctgtgttcacgaacaacaaaaataatctctctcgatcgcatgcctttaatgttatgggctctgtctattactgctcttctattggttactagtcttccagttttagcaggtgctattacaatacttttaacagatcgtaatttcaacacttctttcttcgacccagcaggagggggtaatcctgttttatatcaacatctcttt
>BK1BC1_5_1902
tctttctgactctaaatatcatagaggtgtatccgtagatttagcaattttagtcttcatttagcaggtatttcttccatccttggtagtatcaactttataactacagttctgtgttcacgaacaacaaaaataatctctctcgatcgcatgcctttaatgttatgggctctgtctattactgctcttctattggttactagtcttccagttttagcaggtgctattacaatacttttaacagatcgtaattttaacacttctttcttcgacccagcaggagggggtaatcctgttttatatcaacatctcttt
>BK1BC1_5_1966
tctttctgactctaaatatcatagaggtgtatccgtagatttagcaatttttagtcttcattagcaggtatttcttccatccttggtagtatcaactttataactacagttctgtgttcacgaacaacaaaaataatctctctcgatcgcatgcctttaatgttatgggctctgtctattactgctcttctattggttactagtcttccagttttagcaggtgctattacaatacttttaacagatcgtaattttaacacttctttcttcgacccagcaggagggggtaatcctgttttatatcaacatctcttt
>BK1BC1_5_1990
tctttctgactctaaatatcatagaggtgtatccgtagatttagcaatttttagtcttcatttagcaggtatttcttccatccttggtagtatcaactttataactacagttctgtgttcacgaacaacaaaaataatctctctcgatcgcatgcctttaatgttatgggctctgtctattactgctcttctattggttactagtcttccagtcttagcaggtgctattacaatacttttaacagatcgtaattttaacacttctttcttcgacccagcaggagggggtaatcctgttttatatcaacatctcttt
>BK1BC1_5_2083
ctctttctgactctaaatatcatagaggtgtatccgtagatttagcaatttttagtcttcatttagcaggtatttcttccatccttggtagtatcaactttataactacagttctgtgttcacgaacaacaaaaataatctctctcgatcgcatgcctttaatgttatgggctctgtctattactgctcttctattggttactagtcttccagttttagcaggtgctattacaatacttttaacagatcgtaattttaacacttctttcttcgacccagcaggagggggtaatcctgttttatatcaacatctcttt
>BK1BC1_5_2146
tctttctgactctaaatatcatagaggtgtatccgtagatttagcaatttttagtcttcatttagcaggtatttcttccatccttggtagtatcaactttataactacagttctgtgttcacaaacaacaaaaataatctctctcgatcgcatgcctttaatgttatgggctctgtctattactgctcttctattggttactagtcttccagttttagcaggtgctattacaatacttttaacagatcgtaattttaacacttctttcttcgacccagcaggagggggtaatcctgttttatatcaacatctcttt
>BK1BC1_5_2277
tctttctgactctaaatatcatagaggtgtatccgtagatttagcaatttttagtcttcatttagcaggtatttcttccatccttggtagtatcaactttataactacagttctgtgttcacgaacaacaaaaataatctctctcgatcgcatgcctttaatgttatgggctctgtctattactgctcttctattggttactagtcttccagttttagcaggtgctattacaatacttttaacagatcgtaattttaacacttctttcttcgacccagcaggagggggtaatcctgttttatatcaacatctctgt
>BK1BC1_5_2312
tctttctgactctaaatatcatagaggtgtatccgtagatttagcaatttttagtcttcatttagcaggtatttcttccatccttggtagtatcaactttataactacagttctgtgttcacgaacaacaaaagtaatctctctcgatcgcatgcctttaatgttatgggctctgtctattactgctcttctattggttactagtcttccagttttagcaggtgctattacaatacttttaacagatcgtaattttaacacttctttcttcgacccagcaggagggggtaatcctgttttatatcaacatctcttt
>BK1BC1_5_2350
tctttctgactctaaatatcatagaggtgtatccgtagatttagcaatttttagtcttcatttagcaggtatttcttccatccttggtagtatcaactttataactacagttctgtgttcacgaacaacaaaaataatctctctcgatcgcatgcctttaatgttatgggctctgtctattactgctcttctattggttactagtcttccagttttagcaggtgctattacaatacttttaacagatcgtaattttaacacttctttcttcgacccagcaggagggggtaatcctgttttatatcaacatctattt
>BK1BC1_5_2395
tctttctgactctaaatatcatagaggtgtatccgtagatttagcaacttttagtcttcatttagcaggtatttcttccatccttggtagtatcaactttataactacagttctgtgttcacgaacaacaaaaataatctctctcgatcgcatgcctttaatgttatgggctctgtctattactgctcttctattggttactagtcttccagttttagcaggtgctattacaatacttttaacagatcgtaattttaacacttctttcttcgacccagcaggagggggtaatcctgttttatatcaacatctcttt
>BK1BC1_5_2404
tctttctgactctaaatatcatagaggtgtatccgtagatttagcaatttttagtcttcatttagcaggtatttcttccatccttggtagtatcaactttataactacagttctgtgttcacgaacaacaaaaataatctctctcgatcgcatgcctttaatgttatgggctctgtctattactgctcttctattggttactagtcttccagttttagcaggtgctattacaatacttttaacagatcgtaattttaacacttctttcttcgacccagcaggagggggtaatcctgttttatatcaacatctctct
>BK1BC1_5_2421
tctttctgactctaaatatcatagaggtgtatccgtagatttagcaatttttagtcttcatttagcaggtatttcttccatccttggtagtatcaactttataactacagttctgtgttcacgaacaacaaaaataatctctctcgatcgcatgcctttaatgttatgggctctgtctattactgctcttctattggttactagtcttccagttttagcaggtgctattacaatacttttaacagatcgtaattttaacacttctttcttcgacccagcgggagggggtaatcctgttttatatcaacatctcttt
>BK1BC1_5_2464
tctttctgactctaaatatcatagaggtgtatccgtagatttagcaatttttagtcttcattcagcaggtatttcttccatccttggtagtatcaactttataactacagttctgtgttcacgaacaacaaaaataatctctctcgatcgcatgcctttaatgttatgggctctgtctattactgctcttctattggttactagtcttccagttttagcaggtgctattacaatacttttaacagatcgtaattttaacacttctttcttcgacccagcaggagggggtaatcctgttttatatcaacatctcttt
>BK1BC1_5_2588
tctttctgactctaaatatcatagaggtgtatccgtagatttagcaatttttagtcttcgtttagcaggtatttcttccatccttggtagtatcaactttataactacagttctgtgttcacgaacaacaaaaataatctctctcgatcgcatgcctttaatgttatgggctctgtctattactgctcttctattggttactagtcttccagttttagcaggtgctattacaatacttttaacagatcgtaattttaacacttctttcttcgacccagcaggagggggtaatcctgttttatatcaacatctcttt
>BK1BC1_5_2601
tctttctgactctaaatatcatagaggtgtatccgtagatttagcaatttttagtcttcatttagcaggtatttcttccatccttggtagtatcaactttataactacagttctgtgttcacgaacaacaaaaataatctctctcgatcgcatgcctttaatgttatgggctctgtctattactgctcttctattggttactagtcttccagttttagcaggtgctattacaatacttttagcagatcgtaattttaacacttctttcttcgacccagcaggagggggtaatcctgttttatatcaacatctcttt
>BK1BC1_5_2847
tctttctgactctaaatatcatagaggtgtatccgtagatttagcaatttttagtcttcatttagcaggtattccttccatccttggtagtatcaactttataactacagttctgtgttcacgaacaacaaaaataatctctctcgatcgcatgcctttaatgttatgggctctgtctattactgctcttctattggttactagtcttccagttttagcaggtgctattacaatacttttaacagatcgtaattttaacacttctttcttcgacccagcaggagggggtaatcctgttttatatcaacatctcttt
>BK1BC1_5_2851
tctttctgactctaaatatcatagaggtgtatccgtagatttagcaatttttagtcttcatttagcaggtatttcttccatccttggtagtatcaactttataactacagttctgtgttcacgaacaacaaaaataatctctctcgatcgcatgcctttaatgttatgggctctgtctattactgctctcctattggttactagtcttccagttttagcaggtgctattacaatacttttaacagatcgtaattttaacacttctttcttcgacccagcaggagggggtaatcctgttttatatcaacatctcttt
>BK1BC1_5_2955
tctttctgactctaaatatcatagaggtgtatccgtagatttagcaatttttagtcttcatttagcaggtatttcttccatccttggtagtatcaactttataactacagttctgtgttcacgaacaacaaaaataatctctctcgatcgcatgcctttaatgttatgggctctgtctattactgctcttctattggttactagtcttccagttttagcaggtgctattacaatacttttaacagatcgtaattttaacacttctttcttcgacccagcaggagggggtaatcctgctttatatcaacatctcttt
>BK1BC1_5_2992
tctttctgactctaaatatcatagaggtgtatccgtagatttagcaatttttagtcttcatttagcaggtatttcttccatccttggtagtatcaactttataactacagttctgtgttcacgaacaacaaaaataatctctctcgatcgcatgcctttaatgttatgggctctgtctattactgctcttctattggttactagtcttccagttttagcaggtgctattacaatacttctaacagatcgtaattttaacacttctttcttcgacccagcaggagggggtaatcctgttttatatcaacatctcttt
>BK1BC1_5_3132
tctttctgactctaaatatcatagaggtgtatccgtagatttagcaatttttagtcttcatttagcaggtatttcttccatccttggtagtatcaactttataactacagttctgtgttcacgaacaacaaaaataatctctctcgatcgcatgcctttaatgttatgggctccgtctattactgctcttctattggttactagtcttccagttttagcaggtgctattacaatacttttaacagatcgtaattttaacacttctttcttcgacccagcaggagggggtaatcctgttttatatcaacatctcttt
>BK1BC1_5_3213
tctttctgactctaaatatcatagaggtgtatccgtagatttagcaatttttagtcttcatttagcaggtatttcttccatccttggtagtatcaactttataactacagttctgtgttcacgaacaacaaaaataatctctctcgatcgcatgcctttaatgttatgggctctgtctattactgctcttctattggttactagtcttccagttttagcaggtgctattacaatacttttaacagatcgtaattttaacacttctttcttcgacccagcaggaaggggtaatcctgttttatatcaacatctcttt
>BK1BC1_5_3238
tctttctgactctaaatatcatagaggtgtatccgtagatttagcaatttttagtcttcatttagcaggtatttctcccatccttggtagtatcaactttataactacagttctgtgttcacgaacaacaaaaataatctctctcgatcgcatgcctttaatgttatgggctctgtctattactgctcttctattggttactagtcttccagttttagcaggtgctattacaatacttttaacagatcgtaattttaacacttctttcttcgacccagcaggagggggtaatcctgttttatatcaacatctcttt
>BK1BC1_5_3321
tctttctgactctaaatatcatagaggtgtatccgtagatttagcaatttttagtcttcatttagcaggtatttcttccatccttggtagtatcaactttataactacagttctgtgttcacgaacaacaaaaataatctctctcaatcgcatgcctttaatgttatgggctctgtctattactgctcttctattggttactagtcttccagttttagcaggtgctattacaatacttttaacagatcgtaattttaacacttctttcttcgacccagcaggagggggtaatcctgttttatatcaacatctcttt
>BK1BC1_5_3379
tctttctgactctaaatatcatagaggtgtatccgtagatttagcaatttttagtcttcatttagcaggtatttcttccatccttggtagtatcaactttataactacagttctgtgttcacgaacaacaaaaataatctctctcgatcgcatgcctttaatgttatgggctctgtctattactgctcttctattggttactagtcttccagttttagcaggtgctattacaatacttttaacagatcgtaattttaacacttctttcttcgacccagcaggagggggtaatcctgttttatatcaacatctct
>BK1BC1_5_3402
tctttctgactctaaatatcatagaggtgtatccgtagatttagcaatttttagtcttcatttagcaggtatttcttccatccttggtagtatcaactttataactacagttctgtgttcacgaacaacaaaaataatctctctcgatcgcatgcctttgatgttatgggctctgtctattactgctcttctattggttactagtcttccagttttagcaggtgctattacaatacttttaacagatcgtaattttaacacttctttcttcgacccagcaggagggggtaatcctgttttatatcaacatctcttt
>BK1BC1_5_3587
tctttctgactctaaatatcatagaggtgtatctgtagatttagcaatttttagtcttcatttagcaggtatttcttccatccttggtagtatcaactttataactacagttctgtgttcacgaacaacaaaaataatctctctcgatcgcatgcctttaatgttatgggctctgtctattactgctcttctattggttactagtcttccagttttagcaggtgctattacaatacttttaacagatcgtaattttaacacttctttcttcgacccagcaggagggggtaatcctgttttatatcaacatctcttt
>BK1BC1_5_3638
tctttctgactctaaatatcatagaggtgtatccgtagatttagcaatttttagtcttcatttagcaggtatttcttccatccttggtagtatcaactttataactacagttctgtgttcacgaacaacaaaaataatctctctcgatcgcatgcctttaatgttatgggctctgtctattaccgctcttctattggttactagtcttccagttttagcaggtgctattacaatacttttaacagatcgtaattttaacacttctttcttcgacccagcaggagggggtaatcctgttttatatcaacatctcttt
>BK1BC1_5_3643
tctttctgactctaaatatcatagaggtgtatccgtagatttagcaatttttagtcttcatttagcaggtatttcttccatccttggtagtatcaactttataactacagttctgtgttcacgaacaacaaaaataatctctctcgatcgcatgcctttaatgttatgggctctgtctattactgctcttctattggttactagtcttccagtttcagcaggtgctattacaatacttttaacagatcgtaattttaacacttctttcttcgacccagcaggagggggtaatcctgttttatatcaacatctcttt
>BK1BC1_5_3705
tctatctgattctacttatcatagtggtgtttctgttgatttagctatttttagtctgcatgtttctggtgtttcttctattcttggtagaattaattttctaactactattatttgttctcgtactacaaaaagaatctctttagatcgtcttcctcttatgctttgggctttagctgttactgctatccttcttatcaccagtcttcctgttttagctggtgctattactatgcttttaactgatcgtaattttaatacttcgttctttgacccttcaggtggtggtaatcctgttttataccaacatcttttc
>BK1BC1_5_3743
tctttctgactctaaatatcatagaggtgtatccgtagatttagcaatttttagtcttcatttagcaggtatttcttccatccttggtagtatcaactttataactacagttctgtgttcacgaacaacaaaaataatctctctcgatcgcatgcctttaatgttatgggctctgtctattactgctcttctattggttactagtcttccagttttagcaggtgctattacaatacttttaacagatcgtaattttgacacttctttcttcgacccagcaggagggggtaatcctgttttatatcaacatctcttt
>BK1BC1_5_3861
tctttctgactctaaatatcatagaggtgtatccgtagatttagcaatttttagtcttcatttagcaggtatttcttccatccttggtagtatcaactttataactacagttctgtgttcacgaacaacaaaaataatctctctcgatcgcatgcctttaatgttatgggctctgtctattactgctcttctattggttactagtcttccagttttagcaggtgctattacaatacttttaacagatcgtaattttaacacttctttcttcgacccagcaggagggggtaatcctgttttatatcaacaccttttt
>BK1BC1_5_4099
tctttctgactctaaatatcatagaggtgtatccgtagatttagcaatttttagtcttcatttagcaggtatttcttccatccttggtagtatcaactttataactacagttctgtgttcacgaacaacaaaaataatctctctcgatcgcatgcctttaatgttatgggctctgtctattactgctcttctattggttactagtcttccagttttagcaggtgctattacaatacttttaacagatcgtatttttaacacttctttcttcgacccagcaggagggggtaatcctgttttatatcaacatctcttt
>BK1BC1_5_4266
tctttctgactctaaatatcatagaggtgtatccgtagatttagcaatttttagtcttcatttagcaggtatttcttccatccttggtagtatcaactttataactacagttctgtgttcacgaacaacaaaaataatctctctcgatcgcatgcctttaatgttatgggctctgtctattactgctcttctattggttactagtcttccagttttagcaggtgctattacaatacttttaacagatcgtaattttaacacttctttcttcgacccagcaggagggggtaatcctgttttaaatcaacatctcttt
>BK1BC1_5_4515
actttctgactctaaatatcatagaggtgtatccgtagatttagcaatttttagtcttcatttagcaggtatttcttccatccttggtagtatcaactttataactacagttctgtgttcacgaacaacaaaaataatctctctcgatcgcatgcctttaatgttatgggctctgtctattactgctcttctattggttactagtcttccagttttagcaggtgctattacaatacttttaacagatcgtaattttaacacttctttcttcgacccagcaggagggggtaatcctgttttatatcaacatctcttt
>BK1BC1_5_4561
tctttctgactctaaatatcatagaggtgtatccgtagatttagcaatttttagtcttcatttagcaggtatttcttccatccttggtagtatcaactttataactacagttctgtgttcacgaacaacaaaaataatctctctcgatcgcatgcctttaatgttatgggctctgtctattactgctcttctattggttactagtcttccagttttagcaggtgctattacaatacttttaacagatcgtaattttaacacttctttcttcgacccagcaggagggggtaatcctgttttatatcaacatttcttt
>BK1BC1_5_4684
tctttctgactctaaatatcatagaggtgtatccgtagatttagcaatttttagtcttcatttagcaggtatttcttccatccttggtagtatcaactttataactacagttctgtgttcacgaacaacaaaaataatctctctcgatcgcatgcctttaatgttatgggctctgtctattactgctcttctattggttactagtcttccagttttagcaggtgctattacaatacttttaacagatcgtaattctaacacttctttcttcgacccagcaggagggggtaatcctgttttatatcaacatctcttt
>BK1BC1_5_4926
tctttctgactctaaatatcatagaggtgtatccgtagatttagcaatttttagtcttcatttagcaggtatttcttccatccttggtagtatcaactttataactacagttctgtgttcacgaacaacaaaaataatctctctcgatcgcatgcctttaatgttatgggctctgtctattactgctcttctattggatactagtcttccagttttagcaggtgctattacaatacttttaacagatcgtaattttaacacttctttcttcgacccagcaggagggggtaatcctgttttatatcaacatctcttt
>BK1BC1_5_4998
tctttctgactctaaatatcatagaggtgtatccgtagatttagcaatttttagtcttcatttagcaggtatttcttccatccttggtagtatcaactttataactacagttctgtgttcacgaacaacaaaaataatctctctcgatcgcatgcctttaatgttatgggctctgtctattactgctcttctattggttactagtcttccagttttagtaggtgctattacaatacttttaacagatcgtaattttaacacttctttcttcgacccagcaggagggggtaatcctgttttatatcaacatctcttt
>BK1SA1_1_151
tctttctgactctaaatatcatagaggtgtatccgtagatttagcaatttttagtcttcatttagcaggtatttcttccatccttggtagtatcaactttataactacagttctgtgttcacgaacaacaaaaataatctctctcgatcgcatgcctttaatgttatgggctctgtctattactgctcttctattggttactagtcttccagttttagcaggtgctattacaatacttttaacagatcgtaattttaacacttctttcttcgacccagcaggagggggtaatcctgttttatatcaacatctcttt
>BK1SA1_1_251
tctttctgactctaaatatcatagaggtgtatccgtagatttagcaatttttagtcttcatttagcaggtatttcttccatccttggtagtatcaactttataactacagttctgtgttcacgaacaacaaaaataatctctctcgatcgcatgcctttaatgttatgggctctgtctattactgctcttctattggttactagtcttccagttttagcaggtgctattacaatacttttaacagatcgtaattttaacacttctttcttcgacccagcaggagggggtaatcctgttttataccaacatctcttt
>BK1SA1_1_1286
tctttctgactctaaatatcatagaggtgtatccgtagatttagcaatttttagtcttcatttagcaggtatttcttccatccttggtagtatcaactttataactacagttctgtgttcacgaacaacaaaaataatctctctcgatcgcatgcctttaatgttatgggctctgtctattactgctcttctattggttactagtcttccagttttagcaggtgctattacaatacttttaacagattgtaattttaacacttctttcttcgacccagcaggagggggtaatcctgttttatatcaacatctcttt
>BK1SA1_2_139
tctttctgactctaaatatcatagaggtgtatccgtagatttagcaatttttagtcttcatttagcaggtatttcttccatccttggtagtatcaactttataactacagttctgtgttcacgaacaacaaaaataatctctcttgatcgcatgcctttaatgttatgggctctgtctattactgctcttctattggttactagtcttccagttttagcaggtgctattacaatacttttaacagatcgtaattttaacacttctttcttcgacccagcaggagggggtaatcctgttttatatcaacatctcttt
>BK1SA1_2_161
tctttctgactctaaatatcatagaggtgtatccgtagatttagcaatttttagtcttcatttagcaggtatttcttccatccttggtagtatcaactttataactacagttctgtgttcacgaacaacaaaaataatctctctcgatcgcatgcctttaatgttatgggctctgtctattactgctcttctattggttactagtcttccagttttagcaggtgctattacaatacttttaacagatcgtaattttaacacttctttcttcgacccagcaggagggggtaatcctgttttatatcaacatctcttt
>BK1SA1_2_281
tctttctgactctaaatatcatagaggtgtatccgtagatttagcaatttttagtcttcatttagcaggtatttcttccatccttggtagtatcaactttataactacagttctgtgttcacgaacaacaaaaataatctctctcgatcgcatgcctttaatgttatgggctctgtctattactgctcttctattggttactagtcttccagttttagcaggtgctattacaatacttttaacagatcgtaattttaacacttctttcttcgacccagcaggagggggtaatcctgttttataccaacatctcttt
>BK1SA1_2_334
gttatctaattcagtttatcattttggaggttcagtagatttggcaatttttagtttacatgtagctggggtttcatcaattttaggtggaattaattttattactacttgtataaaaggaaaaatttcttatatcctttctttggaatttttaaatttatttgtttgagcaataattgttactaggtttttactcgtacttagactacctgtattagccgggggaattacaatgttattattagatcgtaattttggttcttctttttttgatcctagaggaggagggaatcctattttatatcagcatttattt
>BK1SA1_2_2188
tctttctgactctaaatatcatagaggtgtatccgtagatttagcaatttttagtcttcatttagcaggtatttcttccatccttggtagtatcaactttataactacagttctgtgttcacgaacaacaaaaataatctctctcgatcgcatgcctttaatgttatgggctctgtctattactgctcttctattggttactagtcttccagttttagcaggtgctattacaatacttttaacagatcgtaattttaacacttctttcttcaacccagcaggagggggtaatcctgttttatatcaacatctcttt
>BK1SA1_2_2247
tctttctgactctaaatatcatagaggtgtatccgtagatttagcaatttttagtcttcatttagcaggtgtttcttccatccttggtagtatcaactttataactacagttctgtgttcacgaacaacaaaaataatctctctcgatcgcatgcctttaatgttatgggctctgtctattactgctcttctattggttactagtcttccagttttagcaggtgctattacaatacttttaacagatcgtaattttaacacttctttcttcgacccagcaggagggggtaatcctgttttatatcaacatctcttt
>BK1SA1_2_2457
tctttctgactctaaatatcatagaggtgtatccgtagatttagcaatttttagtcttcatttagcaggtatttcttccatccttggtagtatcaactttataactacagttctgtgttcacgaacaacaaaaataatctctctcgatcgcatgcctttaatgttatgggctctgtctattactgctcttctattggttactagtcttccagttttagcaggtgctattacaatacttttaacagatcgtaattttaacacttctttcttcgacccagcaggagggggtaatcctgttttataccaacatctctt
>BK1SA1_3_105
tctctccgattctaagtaccattctggaatctctgtagatctagctatttttagacttcatctagcaggtgtttcttctattcttggtagaattaacttcctttctactattatttgttcacgtacaacaaagcttatttctctagatcgtctccctcttatgctttgagcgatgtctgtgacagctgttcttctagttactagactgcctgttctagcaggtgctattactatgcttcttactgatcgtaatttcaacacttctttctttgatccatccggtggtggtaatcctgttctctaccagcatttattc
>BK1SA1_3_121
tttgtctgattccacttaccatagtggcatttctgtagatcttgctatctttagtttacatcttgctggtgtttcttctattttaggaagaattaattttatgactactattatttgttctcgttcctctattaaattttctatagatcgtttaccattgatactatgagcaattcttgttactgcgcttcttctagttaccagtcttcctgtactagctggggctattactatgctactaaccgatcgtaattttaatacttctttttttgacccggcagggggtggtaatcctgttctttaccagcatttgttt
>BK1SA1_3_153
tctttctgactctaaatatcatagaggtgtatccgtagatttagcaatttttagtcttcatttagcaggtatttcttccatccttggtagtatcaactttataactacagttctgtgttcacgaacaacaaaaataatctctctcgatcgcatgcctttaatgttatgggctctgtctattactgctcttctattggttactagtcttccagttttagcaggtgctattacaatacttttaacagatcgtaattttaacacttctttcttcgacccagcaggagggggtaatcctgttttatatcaacatctcttt
>BK1SA1_3_260
tctttctgactctaaatatcatagaggtgtatccgtagatttagcaatttttagtcttcatttagcaggtatttcttccatccttggtagtatcaactttataactacagttctgtgttcacgaacaacaaaaataatctctctcgatcgcatgcctttaatgttatgggctctgtctattactgctcttctattggttactagtcttccagttttagcaggtgctattacaatacttttaacagatcgtaattttaacacttctttcttcgacccagcaggagggggtaatcctgttttataccaacatctcttt
>BK1SA1_3_1241
tctttctgactctaaatatcatagaggtgtatccgtagatttagcaatttttagtcttcacttagcaggtatttcttccatccttggtagtatcaactttataactacagttctgtgttcacgaacaacaaaaataatctctctcgatcgcatgcctttaatgttatgggctctgtctattactgctcttctattggttactagtcttccagttttagcaggtgctattacaatacttttaacagatcgtaattttaacacttctttcttcgacccagcaggagggggtaatcctgttttatatcaacatctcttt
>BK1SA1_3_1561
tctttctgactctaaatatcatagaggtgtatccgtagatttagcaatttttagtcttcatttagcaggtatttcttccatccttggtagtatcaactttataactacagttctgtgttcacgaacaacaaaaataatctctctcgatcgcatgcctttaatgttatgggctctgtctattactgctcttctattggttactagtcttccagttttagcaggtgctattacaatacttttaacagatcgtaattttaacacttctttcttcgacccagcaggagggggtaatcctgttttataccaacatctctt
>BK1SA1_3_1862
tttgtctgattccacttaccatagtggcatttctgtagatcttgctatctttagtttacatcttgctggtgtttcttctattttaggaagaattaattttatgactactattatttgttctcgttcctctattaaattttctatagatcgtttaccattgatactatgagcaattcttgttactgcgcttcttctagttaccagtcttcctgtactagctggggctattactatgctactaaccgatcgtaattttaatacttctttctttgacccggcagggggtggtaatcctgttctttaccagcatttgttt
>BK1SA1_4_158
tctttctgactctaaatatcatagaggtgtatccgtagatttagcaatttttagtcttcatttagcaggtatttcttccatccttggtagtatcaactttataactacagttctgtgttcacgaacaacaaaaataatctctctcgatcgcatgcctttaatgttatgggctctgtctattactgctcttctattggttactagtcttccagttttagcaggtgctattacaatacttttaacagatcgtaattttaacacttctttcttcgacccagcaggagggggtaatcctgttttatatcaacatctcttt
>BK1SA1_4_275
tctttctgactctaaatatcatagaggtgtatccgtagatttagcaatttttagtcttcatttagcaggtatttcttccatccttggtagtatcaactttataactacagttctgtgttcacgaacaacaaaaataatctctctcgatcgcatgcctttaatgttatgggctctgtctattactgctcttctattggttactagtcttccagttttagcaggtgctattacaatacttttaacagatcgtaattttaacacttctttcttcgacccagcaggagggggtaatcctgttttataccaacatctcttt
>BK1SA1_4_1171
tttgtctgattccacttaccatagtggcatttctgtagatcttgctatctttagtttacatcttgctggtgtttcttctattttaggaagaattaattttatgactactattatttgttctcgttcctctattaaattttctatagatcgtttaccattgatactatgagcaattcttgttactgcgcttcttctagttaccagtcttcctgtactagctggggctattactatgctactaaccgatcgtaattttaatacttctttttttgacccggcagggggtggtaatcctgttctttaccagcatttattt
>BK1SA1_4_1208
tctttctgactctaaatatcatagaggtgtatccgtagatttagcaatttttagtcttcatttagcaggtatttcttccatccttggtagtatcaactttataactgcagttctgtgttcacgaacaacaaaaataatctctctcgatcgcatgcctttaatgttatgggctctgtctattactgctcttctattggttactagtcttccagttttagcaggtgctattacaatacttttaacagatcgtaattttaacacttctttcttcgacccagcaggagggggtaatcctgttttatatcaacatctcttt
>BK1SA1_4_1800
tctttctgactctaaatatcatagaggtgtatccgtagatttagcaatttttagtcttcatttagcaggtatttcttccatccttggtagtatcaactttataactacagttctgtgttcacgaacaacaaaaataatctctctcgatcgcatgcctttaatgttatgggctctgtctattactgctcttctattggttactagtcttccagttttagcaggtgctattacaatacttttaacagatcgtaattttaacacttctttcttcgacccagcaggagggggtaatcctgttttataccaacatctctt
>BK1SA1_4_1824
tctttctgattctaaatatcatagaggtgtatccgtagatttagcaatttttagtcttcatttagcaggtatttcttccatccttggtagtatcaactttataactacagttctgtgttcacgaacaacaaaaataatctctctcgatcgcatgcctttaatgttatgggctctgtctattactgctcttctattggttactagtcttccagttttagcaggtgctattacaatacttttaacagatcgtaattttaacacttctttcttcgacccagcaggagggggtaatcctgttttatatcaacatctcttt
>BK1SA1_5_147
tttgtctgattccacttaccatagtggcatttctgtagatcttgctatctttagtttacatcttgctggtgtttcttctattttaggaagaattaattttatgactactattatttgttctcgttcctctattaaattttctatagatcgtttaccattgatactatgagcaattcttgttactgcgcttcttctagttaccagtcttcctgtactagctggggctattactatgctactaaccgatcgtaattttaatacttctttttttgacccggcagggggtggtaatcctgttctttaccagcatttgttt
>BK1SA1_5_191
tctttctgactctaaatatcatagaggtgtatccgtagatttagcaatttttagtcttcatttagcaggtatttcttccatccttggtagtatcaactttataactacagttctgtgttcacgaacaacaaaaataatctctctcgatcgcatgcctttaatgttatgggctctgtctattactgctcttctattggttactagtcttccagttttagcaggtgctattacaatacttttaacagatcgtaattttaacacttctttcttcgacccagcaggagggggtaatcctgttttatatcaacatctcttt
>BK1SA1_5_351
tctttctgactctaaatatcatagaggtgtatccgtagatttagcaatttttagtcttcatttagcaggtatttcttccatccttggtagtatcaactttataactacagttctgtgttcacgaacaacaaaaataatctctctcgatcgcatgcctttaatgttatgggctctgtctattactgctcttctattggttactagtcttccagttttagcaggtgctattacaatacttttaacagatcgtaattttaacacttctttcttcgacccagcaggagggggtaatcctgttttataccaacatctcttt
>BK1SA1_5_418
gttatctaattcagtttatcattttggaggttcagtagatttggcaatttttagtttacatgtagctggggtttcatcaattttaggtggaattaattttattactacttgtataaaaggaaaaatttcttatatcctttctttggaatttttaaatttatttgtttgagcaataattgttactaggtttttactcgtacttagactacctgtattagccgggggaattacaatgttattattagatcgtaattttggttcttctttttttgatcctagaggaggagggaatcctattttatatcagcatttattt
>BK1SA1_5_559
tctttctgactctaaatatcatagaggtgtatccgtagatttagcaatttttagtcttcatttagcaggtatttcttccatccttggtagtatcaactttataactacagttctgtgttcacgaacaacaaaaataatctctctcgatcgcatgcctttaatgttatgggctctgtctattactgctcttctattggttactagtcttccagttttggcaggtgctattacaatacttttaacagatcgtaattttaacacttctttcttcgacccagcaggagggggtaatcctgttttatatcaacatctcttt
>BK1SA1_5_822
tctttctgactctaaatatcatagaggtgtatccgtagatttagcaatttttagtcttcatttagcaggtatttcttccatccttggtagtatcaactttataactacagttctgtgttcacgaacaacaaaaataatctctctcgatcgcatgcctttaatgttatgggctctgtctattactgctcttctattggttactagtcttccagttttagcaggtgctattacaatacttttaacagatcgtaattttaacacttctttcttcgacccagcaggagggggtaatcctgttttatatcaacatctctt
>BK1SA1_5_864
tttctgactctaaatatcatagaggtgtatccgtagatttagcaatttttagtcttcatttagcaggtatttcttccatccttggtagtatcaactttataactacagttctgtgttcacgaacaacaaaaataatctctctcgatcgcatgcctttaatgttatgggctctgtctattactgctcttctattggttactagtcttccagttttagcaggtgctattacaatacttttaacagatcgtaattttaacacttctttcttcgacccagcaggagggggtaatcctgttttatatcaacatctcttt
>BK1SA1_5_1994
tctttctgactctaaatatcatagaggtgtatccgtagatttagcaatttttagtcttcatttagcaggtatttcttccatccttggtagtatcaactttataactacagttctgtgttcacgaacaacaaaaataatctctctcgatcgcatgcctttaatgttatgggctctgtctattactgctcttctattggttactagtcttccagttttagcaggtgctattacaatacttttaacagatcgtaattttaacacttctttcttcgacccagcaggagggggtaatcctgttttatgtcaacatctcttt
>BK1SA1_5_2020
tctttctgactctaaatatcatagaggtgtatccgtagatttagcaatttttagtcttcatttagcaggtatttcttccatccttggtagtatcaactttataactacagttctgtgttcacgaacaacaaaaataatctctctcgatcgcatgcctttaatgttatgggctctgtctattactgctcttctattggttactagtcttccagttttagcaggtgctattacaatacttttaacagatcgtaattttaacacttctttcttcgacccagcaggagggggtaatcctgttttatatcaacatctctct
>BK1SA1_5_2254
tctttctgactctaaatatcatagaggtgtatccgtagatttagcaatttttagtcttcatttagcaggtatttcttccatccttggtagtatcaactttataactacagttctgtgttcacgaacaacaaaaataatctctctcgatcgcatgcctttaatgttatgggctctgtctattactgctcttctattggttactagtcttccagttttagcaggtgctattacaatacttataacagatcgtaattttaacacttctttcttcgacccagcaggagggggtaatcctgttttatatcaacatctcttt
>BK1SA1_5_2538
tctttctgactctaaatatcatagaggtgtatccgtagatttagcaatttttagtcttcatttagcaggtatttcttccatccctggtagtatcaactttataactacagttctgtgttcacgaacaacaaaaataatctctctcgatcgcatgcctttaatgttatgggctctgtctattactgctcttctattggttactagtcttccagttttagcaggtgctattacaatacttttaacagatcgtaattttaacacttctttcttcgacccagcaggagggggtaatcctgttttatatcaacatctcttt
>BK1SA1_5_2590
tctttctgaccctaaatatcatagaggtgtatccgtagatttagcaatttttagtcttcatttagcaggtatttcttccatccttggtagtatcaactttataactacagttctgtgttcacgaacaacaaaaataatctctctcgatcgcatgcctttaatgttatgggctctgtctattactgctcttctattggttactagtcttccagttttagcaggtgctattacaatacttttaacagatcgtaattttaacacttctttcttcgacccagcaggagggggtaatcctgttttatatcaacatctcttt
>BK1SA1_5_2722
tctttctgactctaaatatcatagaggtgtatccgtagatttagcaatttttagtcttcatttagcaggtatttcttccatccttggtagtatcaactttataactacagttctgtgttcacgaacaacaaaaataatctctctcgatcgcatgcctttaatgttatgggctctgtctattactgctcttctattggttactagtcttccagttttagcaggtgctattacaatacttttaacagatcgtaattttaacacttctttcttcgacccagcaggagggggtaatcctgttttatatcaacatctcttg
>BK1SA1_5_3002
tctttctgactctaaatatcatagaggtgtatccgtagatttagcaatttttagtcttcatttagcaggtatttcttccatccttggtagtatcaactttataactacagttctgtgttcacgaacaacaaaaataatctctctcgatcgcatgcctttaatgttatgggctctgtctattactgctcttctattggttgctagtcttccagttttagcaggtgctattacaatacttttaacagatcgtaattttaacacttctttcttcgacccagcaggagggggtaatcctgttttatatcaacatctcttt
>BK1SA1_5_3053
tctttctgactctaaatatcatagaggtgtatccgtagatttagcaatttttagtcttcatttagcaggtatttcttccatccttggtagtatcaactttataactacagttctgtgttcacgaacaacaaaaataatctctctcgatcgcatgcctttaatgttatgggctctgtctattactgctcttctattggttactagtcttccagtttcagcaggtgctattacaatacttttaacagatcgtaattttaacacttctttcttcgacccagcaggagggggtaatcctgttttatatcaacatctcttt
>BK1SA1_5_3276
tttatcagattctaaatatcatagcggcatttctgtagatttggctatttttagtctacacattgctggtatctcttctattttaggtagaatcaattttctaactactattatttgttctcgtactactaaaataatttctttagaccgtatgcctcttatgctttgagctttagcagtaacttctattcttcttattacaagtcttcctgttttagctggagctattacaatgttactaaccgatcgtaattttaatacttctttctttgatcctgctggagggggtaaccctgtcttgtaccaacatttattt
>BK1SA1_5_3460
tctttctgactctaaatatcatagaggtgtatccgtagatttagcaatttttagtcttcatttagcaggtatttcttccatccttggtcgtatcaactttataactacagttctgtgttcacgaacaacaaaaataatctctctcgatcgcatgcctttaatgttatgggctctgtctattactgctcttctattggttactagtcttccagttttagcaggtgctattacaatacttttaacagatcgtaattttaacacttctttcttcgacccagcaggagggggtaatcctgttttatatcaacatctcttt
>BK1SA1_5_3770
tctttctgactctaaatatcatagaggtgtatccgtagatttagcaatttttagtcttcatttagcaggtatttcttccatccttggtagtatcaactttataactacagttctgtgttcacgaacaacaaaaataatctctctcgatcgcatgcctttaatgttatgggctctgtctattactgctcttctattggttactagtcttccagttttagcaggtgctattacaatacttttaacagatcgtaattttaacacttctttcttcgacccagcaggagggggtaatcctgttttataccaacatctctt
>BK1SA1_5_3866
actttctgactctaaatatcatagaggtgtatccgtagatttagcaatttttagtcttcatttagcaggtatttcttccatccttggtagtatcaactttataactacagttctgtgttcacgaacaacaaaaataatctctctcgatcgcatgcctttaatgttatgggctctgtctattactgctcttctattggttactagtcttccagttttagcaggtgctattacaatacttttaacagatcgtaattttaacacttctttcttcgacccagcaggagggggtaatcctgttttatatcaacatctcttt
>BK1SA1_5_4061
tctttctgactctaaatatcatagaggtgtatccgtagatttagcaatttttagtcttcatttagcaggtatttcttccatccttggtagtatcaactttataactacagttctgtgttcacgaacaacaaaaataatctctctcgatcgcatgcctttaatgttatggactctgtctattactgctcttctattggttactagtcttccagttttagcaggtgctattacaatacttttaacagatcgtaattttaacacttctttcttcgacccagcaggagggggtaatcctgttttatatcaacatctcttt
>BK1SB1_1_114
tctctccgattctaagtaccattctggaatctctgtagatctagctatttttagacttcatctagcaggtgtttcttctattcttggtagaattaacttcctttctactattatttgttcacgtacaacaaagcttatttctctagatcgtctccctcttatgctttgagcgatgtctgtgacagctgttcttctagttactagactgcctgttctagcaggtgctattactatgcttcttactgatcgtaatttcaacacttctttctttgatccatccggtggtggtaatcctgttctctaccagcatttattc
>BK1SB1_1_123
tctttctgactctaaatatcatagaggtgtatccgtagatttagcaatttttagtcttcatttagcaggtatttcttccatccttggtagtatcaactttataactacggttctgtgttcacgaacaacaaaaataatctctctcgatcgcatgcctttaatgttatgggctctgtctattactgctcttctattggttactagtcttccagttttagcaggtgctattacaatacttttaacagatcgtaattttaacacttctttcttcgacccagcaggagggggtaatcctgttttatatcaacatctcttt
>BK1SB1_1_149
tctttctgactctaaatatcatagaggtgtatccgtagatttagcaatttttagtcttcatttagcaggtatttcttccatccttggtagtatcaactttataactacagttctgtgttcacgaacaacaaaaataatctctcttgatcgcatgcctttaatgttatgggctctgtctattactgctcttctattggttactagtcttccagttttagcaggtgctattacaatacttttaacagatcgtaattttaacacttctttcttcgacccagcaggagggggtaatcctgttttatatcaacatctcttt
>BK1SB1_1_178
tctttctgactctaaatatcatagaggtgtatccgtagatttagcaatttttagtcttcatttagcaggtatttcttccatccttggtagtatcaactttataactacagttctgtgttcacgaacaacaaaaataatctctctcgatcgcatgcctttaatgttatgggctctgtctattactgctcttctattggttactagtcttccagttttagcaggtgctattacaatacttttaacagatcgtaattttaacacttctttcttcgacccagcaggagggggtaatcctgttttatatcaacatctcttt
>BK1SB1_1_322
tctttctgactctaaatatcatagaggtgtatccgtagatttagcaatttttagtcttcatttagcaggtatttcttccatccttggtagtatcaactttataactacagttctgtgttcacgaacaacaaaaataatctctctcgatcgcatgcctttaatgttatgggctctgtctattactgctcttctattggttactagtcttccagttttagcaggtgctattacaatacttttaacagatcgtaattttaacacttctttcttcgacccagcaggagggggtaatcctgttttatatcaacatcccttt
>BK1SB1_1_332
tctttctgactctaaatatcatagaggtgtatccgtagatttagcaatttttagtcttcatttagcaggtatttcttccatccttggtagtatcaactttataactacagttctgtgttcacgaacaacaaaaataatctctctcgatcgcatgcctttaatgttatgggctctgtctattactgctcttctattggttactagtcttccagttttagcaggtgctattacaatacttttaacagatcgtaattttaacacttctttcttcgacccagcaggagggggtaatcctgttttataccaacatctcttt
>BK1SB1_1_507
tctttctgactctaaatatcatagaggtgtatccgtagatttagcaatttttagtcttcatttagcaggtatttcttccatccttggtagtatcaactttataactacagttctgtgttcacgaacaacaaaaataatctctctcgatcgcatgcctttaatgttatgggctctgtctattactgctcttctattggttactagtcttccagttttggcaggtgctattacaatacttttaacagatcgtaattttaacacttctttcttcgacccagcaggagggggtaatcctgttttatatcaacatctcttt
>BK1SB1_1_522
tctttctgactctaaatatcatagaggtgtatccgtagatttagcaatttttagtcttcatttagcaggtatttcttccatccttggtagtatcaactttataactacagttctgtgttcacgaacaacaaaaataatctctctcgatcgcatgcctttaatgttatgggctctgtctattactgctcttctattgtttactagtcttccagttttagcaggtgctattacaatacttttaacagatcgtaattttaacacttctttcttcgacccagcaggagggggtaatcctgttttatatcaacatctcttt
>BK1SB1_1_547
ctttctgactctaaatatcatagaggtgtatccgtagatttagcaatttttagtcttcatttagcaggtatttcttccatccttggtagtatcaactttataactacagttctgtgttcacgaacaacaaaaataatctctctcgatcgcatgcctttaatgttatgggctctgtctattactgctcttctattggttactagtcttccagttttagcaggtgctattacaatacttttaacagatcgtaattttaacacttctttcttcgacccagcaggagggggtaatcctgttttatatcaacatctcttt
>BK1SB1_1_548
tctttctgactctaaatatcatagaggtgtatccgtagatttagcaatttttagtcttcatttagcaggtatttcttccatccttggtagtatcaactttataactacagttctgtgttcacgaacaacaaaaataatctctctcgatcgcatgcccttaatgttatgggctctgtctattactgctcttctattggttactagtcttccagttttagcaggtgctattacaatacttttaacagatcgtaattttaacacttctttcttcgacccagcaggagggggtaatcctgttttatatcaacatctcttt
>BK1SB1_1_637
tctttctgactctaaatatcatagaggtgtatccgtagatttagcaatttttagtcttcatttggcaggtatttcttccatccttggtagtatcaactttataactacagttctgtgttcacgaacaacaaaaataatctctctcgatcgcatgcctttaatgttatgggctctgtctattactgctcttctattggttactagtcttccagttttagcaggtgctattacaatacttttaacagatcgtaattttaacacttctttcttcgacccagcaggagggggtaatcctgttttatatcaacatctcttt
>BK1SB1_1_642
tctttctgactctaaatatcatagaggtgtatccgtagacttagcaatttttagtcttcatttagcaggtatttcttccatccttggtagtatcaactttataactacagttctgtgttcacgaacaacaaaaataatctctctcgatcgcatgcctttaatgttatgggctctgtctattactgctcttctattggttactagtcttccagttttagcaggtgctattacaatacttttaacagatcgtaattttaacacttctttcttcgacccagcaggagggggtaatcctgttttatatcaacatctcttt
>BK1SB1_1_645
tctttctgactctaaatatcatagaggtgtatccgtagatttagcaatttttagtcttcatttagcaggtatttcttccatccttggtagtatcaactttataactacagttctgtgttcacgaacaacaaaaataatctctctcgatcgcatgcctttaatgttatgggctctgtctattactgctcttctattggttactagtcttccagttttagcaggtgctattacaatacttttaacagatcgtaattttaacacttctttcttcgacccagcaggagggggtaatcctgttttatatcaacatctcttc
>BK1SB1_1_684
tctttctgactctaaatatcatagaggtgtatccgtagatttagcaatttttagtcttcatttagcaggtatttcttccatccttggtagtatcaactttataactacagttctgttttcacgaacaacaaaaataatctctctcgatcgcatgcctttaatgttatgggctctgtctattactgctcttctattggttactagtcttccagttttagcaggtgctattacaatacttttaacagatcgtaattttaacacttctttcttcgacccagcaggagggggtaatcctgttttatatcaacatctcttt
>BK1SB1_1_697
tctttctgactctaaatatcatagaggtgtatccgtagatttagcaatttttagtcttcatttagcaggtatttcttccatccttggtagtatcaactttataactacagttctgtgttcacgaacaacaaaaataatctctctcgatcgcatgcctttaatgttatgggctctgtctattactgctcttctattggttactagtcttccagttttagcaggtgctattacaatacttttaacagatcgtaattttaacacttctttcttcgacccagcaggagggggtaatcctgttctatatcaacatctcttt
>BK1SB1_1_721
tctttctgactctaaatatcatagaggtgtatccgtagatttagcaatttttagtcttcatttagcaggtatttcttccatccttggtagtatcaactttataactacagttctgtgttcacgaacaacaaaaataatctctctcgatcgcatgcctttaatgttatgggctctgtctattactgctcttctattggttactagtcttccagttttagcaggtgctattacaatacttttaacagatcgtaattttaacacttctttcttcgacccagcaggagggggtaatcctgttttatatcaacatctctt
>BK1SB1_1_755
tttctgactctaaatatcatagaggtgtatccgtagatttagcaatttttagtcttcatttagcaggtatttcttccatccttggtagtatcaactttataactacagttctgtgttcacgaacaacaaaaataatctctctcgatcgcatgcctttaatgttatgggctctgtctattactgctcttctattggttactagtcttccagttttagcaggtgctattacaatacttttaacagatcgtaattttaacacttctttcttcgacccagcaggagggggtaatcctgttttatatcaacatctcttt
>BK1SB1_1_805
tctttctgactctaaatatcatagaggtgtatccgtagatttagcaatttttagtcttcatttagcaggtatttcttccatccttggtagtatcaactttataactacagttctgtgttcacgaacaacaaaaataatctctctcgatcgcatgcctttaatgttatgggctctgtctattactgctcttctatcggttactagtcttccagttttagcaggtgctattacaatacttttaacagatcgtaattttaacacttctttcttcgacccagcaggagggggtaatcctgttttatatcaacatctcttt
>BK1SB1_1_826
tctttctgactctaaatatcatagaggtgtatccgtagatttagcaatttttagtcttcatttagcaggtatttcttccatccttggtagtatcaactttataactacagttctgtgttcacgaacaacaaaaataatctctctcgatcgcatgcctttaatgttacgggctctgtctattactgctcttctattggttactagtcttccagttttagcaggtgctattacaatacttttaacagatcgtaattttaacacttctttcttcgacccagcaggagggggtaatcctgttttatatcaacatctcttt
>BK1SB1_1_936
tctatctgattctacttatcatagtggtgtttctgttgatttagctatttttagtctgcatgtttctggtgtttcttctattcttggtagaattaattttctaactactattatttgttctcgtactacaaaaagaatctctttagatcgtcttcctcttatgctttgagctttagctgttactgctatccttcttatcaccagtcttcctgttttagctggtgctattactatgcttttaactgatcgtaattttaatacttcgttctttgacccttcaggtggtggtaatcctgttttataccaacatcttttc
>BK1SB1_1_955
tctttctgactctaaatatcatagaggtgtatccgtagatttagcaatttttagtcttcatttagcaggtatttcttccatccttggtagtatcaactttataactacagttctgtgttcacgagcaacaaaaataatctctctcgatcgcatgcctttaatgttatgggctctgtctattactgctcttctattggttactagtcttccagttttagcaggtgctattacaatacttttaacagatcgtaattttaacacttctttcttcgacccagcaggagggggtaatcctgttttatatcaacatctcttt
>BK1SB1_1_974
tctttctgactctaaatatcatagaggtgtatccgtagatttagcaatttttagtcttcatttagcaggtatttcttccatccttggtagtatcaactttataactacagttctgtgttcacgaacaacaaaaataatctctctcgatcgcatgcctttaatgttatgggctctgtctattactgctcttctattggttactagtcttccagttttagcaggtgctattacaatacttttaacagatcgtaattttaacacttctttcttcgacccagcaggagggggtaatcctgttttatatcaacatttattt
>BK1SB1_1_1038
tctttctgactctaaatatcatagaggtgtatccgtagatttagcaatttttagtcttcatttagcaggtatttcttccatccttggtagtatcaactttataactacagttctgtgttcacgaacaacaaaaataatctctctcgatcgcatgcctttaatgttatgggctctgtctattactgctcttctattggttactagtcttccagttttagcaggtgctattacaatacttttaacagatcgtaatcttaacacttctttcttcgacccagcaggagggggtaatcctgttttatatcaacatctcttt
>BK1SB1_1_1086
tctttctgactctaaatatcatagaggtgtatccgtagatttagcaatttttagtcttcatttagcaggtatttcttccatccttggtagtatcaactttataactacagttctgtgttcacgcacaacaaaaataatctctctcgatcgcatgcctttaatgttatgggctctgtctattactgctcttctattggttactagtcttccagttttagcaggtgctattacaatacttttaacagatcgtaattttaacacttctttcttcgacccagcaggagggggtaatcctgttttatatcaacatctcttt
>BK1SB1_1_1180
cctttctgactctaaatatcatagaggtgtatccgtagatttagcaatttttagtcttcatttagcaggtatttcttccatccttggtagtatcaactttataactacagttctgtgttcacgaacaacaaaaataatctctctcgatcgcatgcctttaatgttatgggctctgtctattactgctcttctattggttactagtcttccagttttagcaggtgctattacaatacttttaacagatcgtaattttaacacttctttcttcgacccagcaggagggggtaatcctgttttatatcaacatctcttt
>BK1SB1_1_1219
tctttctgactctaaatatcatagaggtgtatccgtagatttagcaattttcagtcttcatttagcaggtatttcttccatccttggtagtatcaactttataactacagttctgtgttcacgaacaacaaaaataatctctctcgatcgcatgcctttaatgttatgggctctgtctattactgctcttctattggttactagtcttccagttttagcaggtgctattacaatacttttaacagatcgtaattttaacacttctttcttcgacccagcaggagggggtaatcctgttttatatcaacatctcttt
>BK1SB1_1_1330
tctttctgactctaaatatcatagaggtgtatccgtagatttagcaatttttagtcttcatttagcaggtatttcttccatccttggtagtatcaactttataactacagttctgtgttcacgaacaacaaaaataatctctctcgatcgcatgcctttaatgttatgggctctgtctattactgctcttctattggttactagtcttccagttttagcaggtgctattacaatacttttaacagatcgtaattttaacacttctttcttcgacccagcaggagggggtaatcctgttttatatcaacatctcctt
>BK1SB1_1_1356
tcttcctgactctaaatatcatagaggtgtatccgtagatttagcaatttttagtcttcatttagcaggtatttcttccatccttggtagtatcaactttataactacagttctgtgttcacgaacaacaaaaataatctctctcgatcgcatgcctttaatgttatgggctctgtctattactgctcttctattggttactagtcttccagttttagcaggtgctattacaatacttttaacagatcgtaattttaacacttctttcttcgacccagcaggagggggtaatcctgttttatatcaacatctcttt
>BK1SB1_1_1370
tctttctgactctaaatatcatagaggtgtatccgtagatttagcaatttttagtcttcatttagcaggtatttcttccatccttggtagtatcaactttataactacagttctgtgttcacgaacaacaaaaataatctctctcgatcgcatgcctttaatgttatgggctctgtctattactgctcttctattggttactagtcttccagttttagcaggtgctattacaatacttttaacagatcgtaattttaacacttctttcttcgacccagcaggggggggtaatcctgttttatatcaacatctcttt
>BK1SB1_1_1381
tctttctgactctaaatatcatagaggtgcatccgtagatttagcaatttttagtcttcatttagcaggtatttcttccatccttggtagtatcaactttataactacagttctgtgttcacgaacaacaaaaataatctctctcgatcgcatgcctttaatgttatgggctctgtctattactgctcttctattggttactagtcttccagttttagcaggtgctattacaatacttttaacagatcgtaattttaacacttctttcttcgacccagcaggagggggtaatcctgttttatatcaacatctcttt
>BK1SB1_1_1396
tctttctgactctaaatatcatagaggtgtatccgtagatttagcaattttagtcttcatttagcaggtatttcttccatccttggtagtatcaactttataactacagttctgtgttcacgaacaacaaaaataatctctctcgatcgcatgcctttaatgttatgggctctgtctattactgctcttctattggttactagtcttccagttttagcaggtgctattacaatacttttaacagatcgtaattttaacacttctttcttcgacccagcaggagggggtaatcctgttttatatcaacatctcttt
>BK1SB1_1_1399
tccttctgactctaaatatcatagaggtgtatccgtagatttagcaatttttagtcttcatttagcaggtatttcttccatccttggtagtatcaactttataactacagttctgtgttcacgaacaacaaaaataatctctctcgatcgcatgcctttaatgttatgggctctgtctattactgctcttctattggttactagtcttccagttttagcaggtgctattacaatacttttaacagatcgtaattttaacacttctttcttcgacccagcaggagggggtaatcctgttttatatcaacatctcttt
>BK1SB1_1_1409
tctttctgactctaaatatcatagaggtgtatccgtagatttagcaatttttagccttcatttagcaggtatttcttccatccttggtagtatcaactttataactacagttctgtgttcacgaacaacaaaaataatctctctcgatcgcatgcctttaatgttatgggctctgtctattactgctcttctattggttactagtcttccagttttagcaggtgctattacaatacttttaacagatcgtaattttaacacttctttcttcgacccagcaggagggggtaatcctgttttatatcaacatctcttt
>BK1SB1_1_1430
tctttctgactctaaatatcatagaggtgtatccgtagatttagcaatttttagtcttcattagcaggtatttcttccatccttggtagtatcaactttataactacagttctgtgttcacgaacaacaaaaataatctctctcgatcgcatgcctttaatgttatgggctctgtctattactgctcttctattggttactagtcttccagttttagcaggtgctattacaatacttttaacagatcgtaattttaacacttctttcttcgacccagcaggagggggtaatcctgttttatatcaacatctcttt
>BK1SB1_1_1442
tctttctgactctaaatatcatagaggtgtatccgtagatttagcaatttttagtcttcatttagcaggtatttcttccatccttggtagtatcaactttataactacagttctgtgttcacgaacaacaaaaataatctctctcgatcgcatgcctttaatgttatgggctctgtctattactgctcttctattggttactagtcttccagtcttagcaggtgctattacaatacttttaacagatcgtaattttaacacttctttcttcgacccagcaggagggggtaatcctgttttatatcaacatctcttt
>BK1SB1_1_1459
tctttctgactctaaatatcatagaggtgtatccgtagatttagcaatttttagtcttcatttagcaggtatttcttccatccttggtagtatcaactttataactacagttctgtgttcacgaacaacaaaaataatctctctcgatcgcatgcctttaatgttatgggctctgtctattactgctcttctattggttactagtcttccagttttagcaggtgctattacaatacttttaacagatcgtaattttaacacttctttcttcgacccagcaggagggggtaatcctgttttatatcaacatatcttt
>BK1SB1_1_1481
tctttctgactctaaatatcatagaggtgtatccgtatatttagcaatttttagtcttcatttagcaggtatttcttccatccttggtagtatcaactttataactacagttctgtgttcacgaacaacaaaaataatctctctcgatcgcatgcctttaatgttatgggctctgtctattactgctcttctattggttactagtcttccagttttagcaggtgctattacaatacttttaacagatcgtaattttaacacttctttcttcgacccagcaggagggggtaatcctgttttatatcaacatctcttt
>BK1SB1_1_1491
ctctttctgactctaaatatcatagaggtgtatccgtagatttagcaatttttagtcttcatttagcaggtatttcttccatccttggtagtatcaactttataactacagttctgtgttcacgaacaacaaaaataatctctctcgatcgcatgcctttaatgttatgggctctgtctattactgctcttctattggttactagtcttccagttttagcaggtgctattacaatacttttaacagatcgtaattttaacacttctttcttcgacccagcaggagggggtaatcctgttttatatcaacatctcttt
>BK1SB1_1_1577
tctttctgactctaaatatcatagaggtgtatccgtagatctagcaatttttagtcttcatttagcaggtatttcttccatccttggtagtatcaactttataactacagttctgtgttcacgaacaacaaaaataatctctctcgatcgcatgcctttaatgttatgggctctgtctattactgctcttctattggttactagtcttccagttttagcaggtgctattacaatacttttaacagatcgtaattttaacacttctttcttcgacccagcaggagggggtaatcctgttttatatcaacatctcttt
>BK1SB1_1_1620
tctttctgactctaaatatcatagaggtgtatccgtagatttagcaatttttagtcttcatttagcaggtatttcttccatccttggtagtatcaactttataactacagttctgtgttcacgaacaacaaaaataatctctctcgatcgcatgcctttattgttatgggctctgtctattactgctcttctattggttactagtcttccagttttagcaggtgctattacaatacttttaacagatcgtaattttaacacttctttcttcgacccagcaggagggggtaatcctgttttatatcaacatctcttt
>BK1SB1_1_1628
ttctgactctaaatatcatagaggtgtatccgtagatttagcaatttttagtcttcatttagcaggtatttcttccatccttggtagtatcaactttataactacagttctgtgttcacgaacaacaaaaataatctctctcgatcgcatgcctttaatgttatgggctctgtctattactgctcttctattggttactagtcttccagttttagcaggtgctattacaatacttttaacagatcgtaattttaacacttctttcttcgacccagcaggagggggtaatcctgttttatatcaacatctcttt
>BK1SB1_1_1651
tctttctgactctaaatatcatagaggtgtatccgtagatttagcaatttttagtcttcatttagcaggtatttcttccatccttggtagtatcaactttataactacagttctgtgttcacgaacaacaaaaataatctctctcgatcgcatgcctttaatgttatgggctctgtctattactgctcttctattggttactagtcttccagttttagcaggtgctattacaatacttttaacagatcgtaattttaacacttctttcttcgacccagcaggagggggtaatcctgttttatatcaacatctattt
>BK1SB1_1_1661
tctttctgactctaaatatcatagaggtgtatccgtagatttagcaatttttagtcttcatttagcaggtatttcttccatccttggtggtatcaactttataactacagttctgtgttcacgaacaacaaaaataatctctctcgatcgcatgcctttaatgttatgggctctgtctattactgctcttctattggttactagtcttccagttttagcaggtgctattacaatacttttaacagatcgtaattttaacacttctttcttcgacccagcaggagggggtaatcctgttttatatcaacatctcttt
>BK1SB1_1_1679
tctttctgactctaaatatcatagaggtgtatccgtagatttagcaacttttagtcttcatttagcaggtatttcttccatccttggtagtatcaactttataactacagttctgtgttcacgaacaacaaaaataatctctctcgatcgcatgcctttaatgttatgggctctgtctattactgctcttctattggttactagtcttccagttttagcaggtgctattacaatacttttaacagatcgtaattttaacacttctttcttcgacccagcaggagggggtaatcctgttttatatcaacatctcttt
>BK1SB1_1_1684
tctttctgactctaaatatcatagaggtgtatccgtagatttagcaatttttagtcttcatttagcaggtatttcttccatccttggtagtatcaactttataactacagttctgtgttcacgaacaacaaaaataatctctctcgatcgcatgcctttaatgttatgggctctgtctattactgctcttctattggttactagtcttccagttttagcaggtgctattacaatacttttaacagatcgtaattttaacacttctttcttcgacccagcaggagggggtaatcctgttttatatcaacatctctct
>BK1SB1_1_1686
tctttctgactctaaatatcatagaggtgtatccgcagatttagcaatttttagtcttcatttagcaggtatttcttccatccttggtagtatcaactttataactacagttctgtgttcacgaacaacaaaaataatctctctcgatcgcatgcctttaatgttatgggctctgtctattactgctcttctattggttactagtcttccagttttagcaggtgctattacaatacttttaacagatcgtaattttaacacttctttcttcgacccagcaggagggggtaatcctgttttatatcaacatctcttt
>BK1SB1_1_1765
tctttctgactctaaatatcatagaggtgtatccgtagatttagcaatttttagtcttcatttagcaggtatttcttccatccttggtagtatcaactttataactacagttctgtgttcacgaacaacaaaaataatctctctcgatcgcatgcctttaatgttatgggctctgtctattactgctcctctattggttactagtcttccagttttagcaggtgctattacaatacttttaacagatcgtaattttaacacttctttcttcgacccagcaggagggggtaatcctgttttatatcaacatctcttt
>BK1SB1_1_1800
tctttctgactctaaatatcatagaggtgtatccgtagatttagcaatttttagtcttcatttagcaggtatttcttccatccttggtagtatcaactttataactgcagttctgtgttcacgaacaacaaaaataatctctctcgatcgcatgcctttaatgttatgggctctgtctattactgctcttctattggttactagtcttccagttttagcaggtgctattacaatacttttaacagatcgtaattttaacacttctttcttcgacccagcaggagggggtaatcctgttttatatcaacatctcttt
>BK1SB1_1_1804
tctttctgactctaaatatcatagaggcgtatccgtagatttagcaatttttagtcttcatttagcaggtatttcttccatccttggtagtatcaactttataactacagttctgtgttcacgaacaacaaaaataatctctctcgatcgcatgcctttaatgttatgggctctgtctattactgctcttctattggttactagtcttccagttttagcaggtgctattacaatacttttaacagatcgtaattttaacacttctttcttcgacccagcaggagggggtaatcctgttttatatcaacatctcttt
>BK1SB1_1_1807
tctttctgactctaaatatcatagaggtgtatccgtagatttagcaatttttagtcttcatttagcaggtatttcttccatccttggtagtatcaactttataactacagttctgtgttcacgaacaacaaaaataatctctctcgatcgcatgcctttaatgttatgggctctgtctattactgctcttctattggttactagtcttccagttttagcaggtgctattacgatacttttaacagatcgtaattttaacacttctttcttcgacccagcaggagggggtaatcctgttttatatcaacatctcttt
>BK1SB1_1_1809
tctttctgactctaaatatcatagaggtgtatccgtagatttagcaatttttagtcttcatttagcaggtatttcttccatccttggtagtatcaactttataactacagttctgtgttcacgaacaacaaaaataatctctctcgatcgcatgcctttaatgttatgggctctgtctattactgctcttctattggttactagtcttccagttttagcaggtgctattacaatacttttagcagatcgtaattttaacacttctttcttcgacccagcaggagggggtaatcctgttttatatcaacatctcttt
>BK1SB1_1_1836
tctttctgactctaaatatcatagaggtgtatccgtagatttagcaatttttagtcttcatttagcaggtatttcttccatccttggtagtatcaactttataactacagttctgtgttcacgaacaacaaaaataatctctctcgatcgcatgcctttaatgttatgggctctgtctattactgctcttctattggttactagtcttccagttttagcaggtgctattacaatacttttaacagatcgtaactttaacacttctttcttcgacccagcaggagggggtaatcctgttttatatcaacatctcttt
>BK1SB1_1_1911
tctttctgactctaaatatcatagaggtgtatccgtagatttagcaatttttagtcttcatttagcaggtatttcttccatccttggtagtatcaactttataactacagttctgtgttcacgaacaacaaaaataatctctctcgatcgcatgcctttaatgttatgggctctgtctattactgctcttctattggttactagtcttccagttttagcaggtgctattacaatacttttaacagatcgtaattttaacacttctttctttgacccagcaggagggggtaatcctgttttatatcaacatctcttt
>BK1SB1_1_1928
tctttctgactctaaatatcatagaggtgtatccgtagatttagcaatttttagtcttcatttagcaggtatttcttccatccttggtagtatcaactttataactacagctctgtgttcacgaacaacaaaaataatctctctcgatcgcatgcctttaatgttatgggctctgtctattactgctcttctattggttactagtcttccagttttagcaggtgctattacaatacttttaacagatcgtaattttaacacttctttcttcgacccagcaggagggggtaatcctgttttatatcaacatctcttt
>BK1SB1_1_1932
tctttctgactctaaatatcatagaggtgtatccgtagatttagcaatttttagtcttcatttagcaggtattccttccatccttggtagtatcaactttataactacagttctgtgttcacgaacaacaaaaataatctctctcgatcgcatgcctttaatgttatgggctctgtctattactgctcttctattggttactagtcttccagttttagcaggtgctattacaatacttttaacagatcgtaattttaacacttctttcttcgacccagcaggagggggtaatcctgttttatatcaacatctcttt
>BK1SB1_1_1934
tctttctgactctaaatatcatagaggtgtatccgtagatttagcaatttttagtcttcatttagcaggtatttcttccatccttggtagtatcaactttataactacagttctgtgttcacgaacaacaaaaataatctctctcgatcgcatgcctttaatgttatgggctctgtctattactgctctcctattggttactagtcttccagttttagcaggtgctattacaatacttttaacagatcgtaattttaacacttctttcttcgacccagcaggagggggtaatcctgttttatatcaacatctcttt
>BK1SB1_1_1941
tctttctgactctaaatatcatagaggtgtatccgtagatttagcgatttttagtcttcatttagcaggtatttcttccatccttggtagtatcaactttataactacagttctgtgttcacgaacaacaaaaataatctctctcgatcgcatgcctttaatgttatgggctctgtctattactgctcttctattggttactagtcttccagttttagcaggtgctattacaatacttttaacagatcgtaattttaacacttctttcttcgacccagcaggagggggtaatcctgttttatatcaacatctcttt
>BK1SB1_1_1956
tctttctgactctaaatatcatagaggtgtatccgtagatttagcaatttttagtcttcatttagcaggtatttcttccatccttggtagtatcaactttataactacagttctgtgttcacgaacaacaaaaataatctctctcgatcgcatgcctttaatgctatgggctctgtctattactgctcttctattggttactagtcttccagttttagcaggtgctattacaatacttttaacagatcgtaattttaacacttctttcttcgacccagcaggagggggtaatcctgttttatatcaacatctcttt
>BK1SB1_1_1979
tctttctgactctaaatatcatggaggtgtatccgtagatttagcaatttttagtcttcatttagcaggtatttcttccatccttggtagtatcaactttataactacagttctgtgttcacgaacaacaaaaataatctctctcgatcgcatgcctttaatgttatgggctctgtctattactgctcttctattggttactagtcttccagttttagcaggtgctattacaatacttttaacagatcgtaattttaacacttctttcttcgacccagcaggagggggtaatcctgttttatatcaacatctcttt
>BK1SB1_1_2047
tctttctgactctaaatatcatagaggtgtatccgtagatttagcaatttttagtcttcatttagcaggtatttcttccatccttggtagtatcaactttataactacagttctgtgttcacgaacaacaaaaataatctctctcgatcgcatgcctttaatgttatgggctctgtctattactgctcttctattggttactagtcttccagttttagcaggtgctattacaatacttttaacagatcgtaattttaacacttctttcttcgacccagcaggagggggtaatcctgttttatatcagcatctcttt
>BK1SB1_1_2055
tctttctgactctaaatatcatagaggtgtatccgtagatttagcaatttttagtcttcatttagcaggtatttcttccatccctggtagtatcaactttataactacagttctgtgttcacgaacaacaaaaataatctctctcgatcgcatgcctttaatgttatgggctctgtctattactgctcttctattggttactagtcttccagttttagcaggtgctattacaatacttttaacagatcgtaattttaacacttctttcttcgacccagcaggagggggtaatcctgttttatatcaacatctcttt
>BK1SB1_1_2089
tctttctgactctaaatatcatagaggtgtatccgtagatttagcaatttttagtcttcatttagcaggtatttcttccatccttggtagtatcaactttataactacagttctgtgctcacgaacaacaaaaataatctctctcgatcgcatgcctttaatgttatgggctctgtctattactgctcttctattggttactagtcttccagttttagcaggtgctattacaatacttttaacagatcgtaattttaacacttctttcttcgacccagcaggagggggtaatcctgttttatatcaacatctcttt
>BK1SB1_1_2093
tctttctgactctaaatatcatagaggtgtacccgtagatttagcaatttttagtcttcatttagcaggtatttcttccatccttggtagtatcaactttataactacagttctgtgttcacgaacaacaaaaataatctctctcgatcgcatgcctttaatgttatgggctctgtctattactgctcttctattggttactagtcttccagttttagcaggtgctattacaatacttttaacagatcgtaattttaacacttctttcttcgacccagcaggagggggtaatcctgttttatatcaacatctcttt
>BK1SB1_1_2100
tctttctgaccctaaatatcatagaggtgtatccgtagatttagcaatttttagtcttcatttagcaggtatttcttccatccttggtagtatcaactttataactacagttctgtgttcacgaacaacaaaaataatctctctcgatcgcatgcctttaatgttatgggctctgtctattactgctcttctattggttactagtcttccagttttagcaggtgctattacaatacttttaacagatcgtaattttaacacttctttcttcgacccagcaggagggggtaatcctgttttatatcaacatctcttt
>BK1SB1_1_2101
tctctctgactctaaatatcatagaggtgtatccgtagatttagcaatttttagtcttcatttagcaggtatttcttccatccttggtagtatcaactttataactacagttctgtgttcacgaacaacaaaaataatctctctcgatcgcatgcctttaatgttatgggctctgtctattactgctcttctattggttactagtcttccagttttagcaggtgctattacaatacttttaacagatcgtaattttaacacttctttcttcgacccagcaggagggggtaatcctgttttatatcaacatctcttt
>BK1SB1_1_2157
tctttctgactctaaatatcatagaggtgtatccgtagatttagcaatttttagtcttcatttagcaggtatttcttccatccttggtagtatcaactttataactacagttctgtgttcacgaacaacaaaaataatctctctcgatcgcatgcctttaatgttatgggctctgtctattactgctcttctattggttactagtcttccagttttagcaggtgctattacaatacttttaacagatcgtaattttaacacttctttcttcgacccagcaggaaggggtaatcctgttttatatcaacatctcttt
>BK1SB1_1_2178
tctttctgactctaaatatcatagaggtgtatccgtagatttagcaatttttagtcttcatttagcaggtatttcttccatccttggtagtatcaactttataactacagttctgtgttcacgaacaacaaaaataatctctctcgatcgcatgcctttaatgttatgggctctgtctattactgctcttctattggttactagtcttccagttttagcaggtgctattacaatacttttaacagatcgtaattttaacacttctttcttcgacccagcaggagggggtaatcctgttttatatcaacatctcttg
>BK1SB1_1_2196
tctttctgactctaaatatcatagaggtgtatccgtagatttagcaatttttagtcttcacttagcaggtatttcttccatccttggtagtatcaactttataactacagttctgtgttcacgaacaacaaaaataatctctctcgatcgcatgcctttaatgttatgggctctgtctattactgctcttctattggttactagtcttccagttttagcaggtgctattacaatacttttaacagatcgtaattttaacacttctttcttcgacccagcaggagggggtaatcctgttttatatcaacatctcttt
>BK1SB1_1_2240
tctttctgactctaaatatcatagaggtgtatccgtagatttagcaatttttagtcttcatttagcaggtatttcttccatccttggtagtatcaactttataactacagttctgtgttcacgaacaacaaaaataatctctctcgatcgcatgcctttaatgttatgggctctgtctattactgctcttctattggttactagtcttccagttttagcaggtgctattacaatacttttaacagatcgtaattttaacacttctttcttcgacccagcaggagggggtaatcctgttttatatcaacatctct
>BK1SB1_1_2292
tctttctgactctaaatatcatagaggtgtatccgtggatttagcaatttttagtcttcatttagcaggtatttcttccatccttggtagtatcaactttataactacagttctgtgttcacgaacaacaaaaataatctctctcgatcgcatgcctttaatgttatgggctctgtctattactgctcttctattggttactagtcttccagttttagcaggtgctattacaatacttttaacagatcgtaattttaacacttctttcttcgacccagcaggagggggtaatcctgttttatatcaacatctcttt
>BK1SB1_1_2312
tctttctgactctaaatatcatagaggtgtatccgtagatttagcaatttttagtcttcatttagcaggtatttcttccatccttggtagtatcaactttataactacagttctgtgttcacgaacaacaaaaataatctctctcgatcgcatgcctttaatgttatgggccctgtctattactgctcttctattggttactagtcttccagttttagcaggtgctattacaatacttttaacagatcgtaattttaacacttctttcttcgacccagcaggagggggtaatcctgttttatatcaacatctcttt
>BK1SB1_1_2371
tctttctgactctaaatatcatagaggtgtatccgtagatttagcaatttttagtcttcatttagcaggtatttcttccatccttggtagtatcaactttataactacagttctgtgttcacgaacaacaaaaataatctctctcgatcgcatgcctttaatgttatgggctctgtctattactgctcttctattggttactagtcctccagttttagcaggtgctattacaatacttttaacagatcgtaattttaacacttctttcttcgacccagcaggagggggtaatcctgttttatatcaacatctcttt
>BK1SB1_1_2377
tctttctgactctaaatatcatagaggtgtatccgtagatttagcaatttttagtcttcatttagcaggtatttcttccatccttggtagtatcaactttataactacagttctgtgttcacgaacaacaaaaataatctctctcggtcgcatgcctttaatgttatgggctctgtctattactgctcttctattggttactagtcttccagttttagcaggtgctattacaatacttttaacagatcgtaattttaacacttctttcttcgacccagcaggagggggtaatcctgttttatatcaacatctcttt
>BK1SB1_1_2403
tctttctgactctaaatatcatagaggtgtatccgtagatttagcaatttttagtcttcatttagcaggtatttcttccatccttggtagtatcaactttataactacagttctgtgttcacgaacaacaaaaataatctctctcgatcgcatgcctttaatgttatgggctctgtctattactgctcttctattggttgctagtcttccagttttagcaggtgctattacaatacttttaacagatcgtaattttaacacttctttcttcgacccagcaggagggggtaatcctgttttatatcaacatctcttt
>BK1SB1_1_2438
tctttctgactctaaatatcatagaggtgtatccgtagatttagcaatttttagtcttcatttagcaggtatttcttccatccttggtagtatcaactttataactacagttctgtgttcacgaacaacaaaaataatctctctcgatcgcatgcctttaatgttatgggctctgtctattactgctcttctattggttactagtcttccagtttcagcaggtgctattacaatacttttaacagatcgtaattttaacacttctttcttcgacccagcaggagggggtaatcctgttttatatcaacatctcttt
>BK1SB1_1_2563
tctttctgactctaaatatcatagaggtgtatccgtagatttagcaatttttagtcttcatttagcaggtatttcttccatccttggtagtatcaactttataactacagttctgtgttcacgaacaacaaaaataatctctctcgatcgcatgcctttaatgttatgggctctgtctattactgctcttctattggttactagtcttccagttttagcaggtgctattacaatacttttaacagatcgtaattttaacacttctttcttcgacccagcaggagggggtaatcctgttttatatcaacatttgttt
>BK1SB1_1_2567
tctttctgactctaaatatcatagaggtgtatccgtagatttagcaatttttagtcttcatttagcaggtatttcttccatccttggtagtatcaactttataactacagttctgtgttcacgaacaacaaaaataatctctctcgatcgcatgcctttaatgttatgggctctgtctattactgctcttctattggttactagtcttccagttttagcaggtgctattacaatacttttaacagatcgtaattttaacacttctttcttcgacccagcaggagggggtaatcctgttttatatcaacaccttttt
>BK1SB1_1_2695
tctttctgactctaaatatcatagaggtgtatccgtagatttagcaatttttagtcttcatttagcaggtatttcttccatccttggtagtatcaactttataactacagttctgtgttcacgaacaacaaaaataatctctctcgatcgcatgcctttaatgttatgggctctgtctattactgctcttctattggttactagtcttccagttttagcaggtgctattacaatacttttgacagatcgtaattttaacacttctttcttcgacccagcaggagggggtaatcctgttttatatcaacatctcttt
>BK1SB1_1_2703
tctttctgactctaaatatcatagaggtgtatccgtagatttagcaatttttagtcttcatttagcaggtatttcttccatccttggtcgtatcaactttataactacagttctgtgttcacgaacaacaaaaataatctctctcgatcgcatgcctttaatgttatgggctctgtctattactgctcttctattggttactagtcttccagttttagcaggtgctattacaatacttttaacagatcgtaattttaacacttctttcttcgacccagcaggagggggtaatcctgttttatatcaacatctcttt
>BK1SB1_1_2803
tctttctgactctaaatatcatagaggtgtatccgtagatttagcaatttttagtcttcatttagcaggtatttcttccatccttggtagtatcaactttataactacagttctgtgttcacgaacaacaaaaataatctctctcgatcgcatgcctttaatgttatgggctctgtctattactgctcttctattggttactagtcttccagttttagcaggtgctattacaatacttttaacagatcgtaattttaacacttctttcctcgacccagcaggagggggtaatcctgttttatatcaacatctcttt
>BK1SB1_1_2822
tctttctgactctaaatatcatagaggtgtatccgtagatttagcaatttttagtcttcatttagcaggtatttcttccatccttggtagtatcaactttataactacagttctgtgttcacgaacaacaaaaataatctctttcgatcgcatgcctttaatgttatgggctctgtctattactgctcttctattggttactagtcttccagttttagcaggtgctattacaatacttttaacagatcgtaattttaacacttctttcttcgacccagcaggagggggtaatcctgttttatatcaacatctcttt
>BK1SB1_1_2826
tctttctgactctaaatatcatagaggtgtatccgtagatttagcaatttttagtcttcatttagcaggtatttcttccatccttggtagtatcaactttataactacagttctgtgttcacgaacaacaaaaataatctctctcgatcgcacgcctttaatgttatgggctctgtctattactgctcttctattggttactagtcttccagttttagcaggtgctattacaatacttttaacagatcgtaattttaacacttctttcttcgacccagcaggagggggtaatcctgttttatatcaacatctcttt
>BK1SB1_1_2960
tctttctgattctaaatatcatagaggtgtatccgtagatttagcaatttttagtcttcatttagcaggtatttcttccatccttggtagtatcaactttataactacagttctgtgttcacgaacaacaaaaataatctctctcgatcgcatgcctttaatgttatgggctctgtctattactgctcttctattggttactagtcttccagttttagcaggtgctattacaatacttttaacagatcgtaattttaacacttctttcttcgacccagcaggagggggtaatcctgttttatatcaacatctcttt
>BK1SB1_1_3026
tctttctgactctaaatatcatagaggtgtatccgtagatttagcaatttttagtcttcatttagcaggtatttcttccatccttggtagtatcaactttataactacagttctgtgttcacgaacaacaaaaataatctctctcgatcgcatgcctttaatgttatgggctctgtctattactgctcttctattggttactagtcttccagttttagcaggtgctattacaatacttttaacagatcgtaattttaacacttctttcttcgacccagcaggagggggtaatcctgttttatatcaacatttcttt
>BK1SB1_1_3057
tctttctgactctaaatatcatagaggtgtatccgtagatttagcaatttttagtcttcatttagcaggtatttcttccatccttggtagtatcaactttataactacagttctgtgttcacgaacaacaaaaataatctctctcgatcgcatgcctttagtgttatgggctctgtctattactgctcttctattggttactagtcttccagttttagcaggtgctattacaatacttttaacagatcgtaattttaacacttctttcttcgacccagcaggagggggtaatcctgttttatatcaacatctcttt
>BK1SB1_1_3107
tctttctgactctaaatatcatagaggtgtatccgtagatttagcaatttttagtcttcatttagcaggtatttcttccatccttggtagtatcaactttataactacagttctgtgttcacgaacaacaaaaataatctctctcgatcgcatgcctttaatgttatgggctctgtctattactgctcttctattggttactagtcttccagttttagcaggtgctattacaatacttttaacagatcgtaattctaacacttctttcttcgacccagcaggagggggtaatcctgttttatatcaacatctcttt
>BK1SB1_1_3135
tctttctgactctaaatatcatagaggtgtatccgtagatttagcaatttttagtcttcatttagcaggtatttcttccatccttggtagtatcaactttataactacagttctgtgttcacgaacaacaaaaataatctctctcgatcacatgcctttaatgttatgggctctgtctattactgctcttctattggttactagtcttccagttttagcaggtgctattacaatacttttaacagatcgtaattttaacacttctttcttcgacccagcaggagggggtaatcctgttttatatcaacatctcttt
>BK1SB1_1_3343
tctttctgactctaaatatcatagaggtgtatccgtagatttagcaatttttagtcttcatttagcaggtatttcttccatccttggtagtatcaactttataactacagttctgtgttcacgaacaacaaaaataatctctctcgatcgcatgcctttaatgttatgggctctgtctattactgctcttctattggttactagtcttccagttttagcaggtgctattccaatacttttaacagatcgtaattttaacacttctttcttcgacccagcaggagggggtaatcctgttttatatcaacatctcttt
>BK1SB1_1_3607
tctttctgactctaaatatcatagaggtgtatccgtagatttagcaatttttagtcttcatttagcaggtatttcttccatccttggtagtatcaactttataactacagttctgtgttcacgaacaacaaaaataatctctctcgatcgcatgcctttaatgttatgggctctgtctattactgctcttctattggttactagtcttccagttttagcaggtgctattacaatacttttaacagatcgtaattttaacacttctttcttcgacccagcaggagggggtaatcctgttttatatcaacacttattt
>BK1SB1_1_3745
tctttctgactctaaatatcatagaggtgtatccgtagatttagcaatttttagtcttcatttagcaggtatttcttccatccttggtagtatcaactttataactacagttctgtgttcacgaacaacaaaaataatctctctcgatcgcatgcctttaatgttatgggctctgtctattactgctcttctattggttactagtcttccagttttagcaggtgctattacaatacttttaacagatcgtaattttaacacttctttcttcgacccagcaggagggggtaatcctgttttatatcaacatctatt
>BK1SB1_1_3864
tctttctgactctaaatatcatagaggtgtatccgtagatttagcaatttttagtcttcatttagcaggtatttcttccatccttggtagtatcaactttataactacagttctgtgttcacgaacaacaaaaataatctctctcgatcgcatgcctttaatgttatgggctctgtctattactgctcttctattggttactagtcttccagttttagcaggtgctattacaatacgtttaacagatcgtaattttaacacttctttcttcgacccagcaggagggggtaatcctgttttatatcaacatctcttt
>BK1SB1_1_3891
tttatctgactctaaatatcatagaggtgtatccgtagatttagcaatttttagtcttcatttagcaggtatttcttccatccttggtagtatcaactttataactacagttctgtgttcacgaacaacaaaaataatctctctcgatcgcatgcctttaatgttatgggctctgtctattactgctcttctattggttactagtcttccagttttagcaggtgctattacaatacttttaacagatcgtaattttaacacttctttcttcgacccagcaggagggggtaatcctgttttatatcaacatctcttt
>BK1SB1_1_4131
tctttctgactctaaatatcatagaggtgtatccgtagatttagcaatttttagtcttcatttagcaggtatttcttccatccttggtagtatcaactttataactacagttctgtgttcacgaacaacaaaaataatctctctcgatcgcatgcctttaatgttatgggctctgtctattactgctcttctattggttactagtcttccagttttagcaggtgctattacaatacttttaacagatcgtaattttaacacttctttcttcgacccagcaggagggggtaatcctgtattgtatcaacatttgttt
>BK1SB1_2_101
tctctccgattctaagtaccattctggaatctctgtagatctagctatttttagacttcatctagcaggtgtttcttctattcttggtagaattaacttcctttctactattatttgttcacgtacaacaaagcttatttctctagatcgtctccctcttatgctttgagcgatgtctgtgacagctgttcttctagttactagactgcctgttctagcaggtgctattactatgcttcttactgatcgtaatttcaacacttctttctttgatccatccggtggtggtaatcctgttctctaccagcatttattc
>BK1SB1_2_109
tctttctgactctaaatatcatagaggtgtatccgtagatttagcaatttttagtcttcatttagcaggtatttcttccatccttggtagtatcaactttataactacggttctgtgttcacgaacaacaaaaataatctctctcgatcgcatgcctttaatgttatgggctctgtctattactgctcttctattggttactagtcttccagttttagcaggtgctattacaatacttttaacagatcgtaattttaacacttctttcttcgacccagcaggagggggtaatcctgttttatatcaacatctcttt
>BK1SB1_2_121
tttgtctgattccacttaccatagtggcatttctgtagatcttgctatctttagtttacatcttgctggtgtttcttctattttaggaagaattaattttatgactactattatttgttctcgttcctctattaaattttctatagatcgtttaccattgatactatgagcaattcttgttactgcgcttcttctagttaccagtcttcctgtactagctggggctattactatgctactaaccgatcgtaattttaatacttctttttttgacccggcagggggtggtaatcctgttctttaccagcatttgttt
>BK1SB1_2_135
tctttctgactctaaatatcatagaggtgtatccgtagatttagcaatttttagtcttcatttagcaggtatttcttccatccttggtagtatcaactttataactacagttctgtgttcacgaacaacaaaaataatctctcttgatcgcatgcctttaatgttatgggctctgtctattactgctcttctattggttactagtcttccagttttagcaggtgctattacaatacttttaacagatcgtaattttaacacttctttcttcgacccagcaggagggggtaatcctgttttatatcaacatctcttt
>BK1SB1_2_155
tctttctgactctaaatatcatagaggtgtatccgtagatttagcaatttttagtcttcatttagcaggtatttcttccatccttggtagtatcaactttataactacagttctgtgttcacgaacaacaaaaataatctctctcgatcgcatgcctttaatgttatgggctctgtctattactgctcttctattggttactagtcttccagttttagcaggtgctattacaatacttttaacagatcgtaattttaacacttctttcttcgacccagcaggagggggtaatcctgttttatatcaacatctcttt
>BK1SB1_2_257
tctttctgactctaaatatcatagaggtgtatccgtagatttagcaatttttagtcttcatttagcaggtatttcttccatccttggtagtatcaactttataactacagttctgtgttcacgaacaacaaaaataatctctctcgatcgcatgcctttaatgttatgggctctgtctattactgctcttctattggttactagtcttccagttttagcaggtgctattacaatacttttaacagatcgtaattttaacacttctttcttcgacccagcaggagggggtaatcctgttttataccaacatctcttt
>BK1SB1_2_386
ctttctgactctaaatatcatagaggtgtatccgtagatttagcaatttttagtcttcatttagcaggtatttcttccatccttggtagtatcaactttataactacagttctgtgttcacgaacaacaaaaataatctctctcgatcgcatgcctttaatgttatgggctctgtctattactgctcttctattggttactagtcttccagttttagcaggtgctattacaatacttttaacagatcgtaattttaacacttctttcttcgacccagcaggagggggtaatcctgttttatatcaacatctcttt
>BK1SB1_2_486
tctttctgactctaaatatcatagaggtgtatccgtagatttagcaatttttagtcttcatttagcaggtatttcttccatccttggtagtatcaactttataactacagttctgtgttcacgaacaacaaaaataatctctctcgatcgcatgcctttaatgttatgggctctgtctattactgctcttctattggttactagtcttccagttttagcaggtgctattacaatacttttaacagatcgtaattttaacacttctttcttcgacccagcaggagggggtaatcctgttttatatcaacatctctt
>BK1SB1_2_504
tttctgactctaaatatcatagaggtgtatccgtagatttagcaatttttagtcttcatttagcaggtatttcttccatccttggtagtatcaactttataactacagttctgtgttcacgaacaacaaaaataatctctctcgatcgcatgcctttaatgttatgggctctgtctattactgctcttctattggttactagtcttccagttttagcaggtgctattacaatacttttaacagatcgtaattttaacacttctttcttcgacccagcaggagggggtaatcctgttttatatcaacatctcttt
>BK1SB1_2_527
tctttctgactctaaatatcatagaggtgtatccgtagatttagcaatttttagtcttcatttagcaggtatttcttccatccttggtagtatcaactttataactacagttctgtgttcacgaacaacaaaaataatctctctcgatcgcatgcctttaatgttatgggctctgtctattactgctcttctatcggttactagtcttccagttttagcaggtgctattacaatacttttaacagatcgtaattttaacacttctttcttcgacccagcaggagggggtaatcctgttttatatcaacatctcttt
>BK1SB1_2_536
tctttctgactctaaatatcatagaggtgtatccgtagatttagcaatttttagtcttcatttagcaggtatttcttccatccttggtagtatcaactttataactacagttctgtgttcacgaacaacaaaaataatctctctcgatcgcatgcctttaatgttacgggctctgtctattactgctcttctattggttactagtcttccagttttagcaggtgctattacaatacttttaacagatcgtaattttaacacttctttcttcgacccagcaggagggggtaatcctgttttatatcaacatctcttt
>BK1SB1_2_678
cctttctgactctaaatatcatagaggtgtatccgtagatttagcaatttttagtcttcatttagcaggtatttcttccatccttggtagtatcaactttataactacagttctgtgttcacgaacaacaaaaataatctctctcgatcgcatgcctttaatgttatgggctctgtctattactgctcttctattggttactagtcttccagttttagcaggtgctattacaatacttttaacagatcgtaattttaacacttctttcttcgacccagcaggagggggtaatcctgttttatatcaacatctcttt
>BK1SB1_2_699
tctttctgactctaaatatcatagaggtgtatccgtagatttagcaattttcagtcttcatttagcaggtatttcttccatccttggtagtatcaactttataactacagttctgtgttcacgaacaacaaaaataatctctctcgatcgcatgcctttaatgttatgggctctgtctattactgctcttctattggttactagtcttccagttttagcaggtgctattacaatacttttaacagatcgtaattttaacacttctttcttcgacccagcaggagggggtaatcctgttttatatcaacatctcttt
>BK1SB1_2_737
tctttctgactctaaatatcatagaggtgtatccgtagatttagcaatttttagtcttcatttagcaggtatttcttccatccttggtagtatcaactttataactacagttctgtgttcacgaacaacaaaaataatctctctcgatcgcatgcctttaatgttatgggctctgtctattactgctcttctattggttactagtcttccagttttagcaggtgctattacaatacttttaacagatcgtaattttaacactgctttcttcgacccagcaggagggggtaatcctgttttatatcaacatctcttt
>BK1SB1_2_755
tctttctgactctaaatatcatagaggtgtatccgtagatttagcaatttttagtcttcatttagcaggtatttcttccatccttggtagtatcaactttataactacagttctgtgttcacgaacaacaaaaataatctctctcgatcgcatgcctttaatgttatgggctctgtctattactgctcttctattggttactagtcttccagttttagcaggtgctattacaatacttttaacagatcgtaattttaacacttctttcttcgacccagcaggagggggtaatcctgttttatatcaacatctcctt
>BK1SB1_2_774
tcttcctgactctaaatatcatagaggtgtatccgtagatttagcaatttttagtcttcatttagcaggtatttcttccatccttggtagtatcaactttataactacagttctgtgttcacgaacaacaaaaataatctctctcgatcgcatgcctttaatgttatgggctctgtctattactgctcttctattggttactagtcttccagttttagcaggtgctattacaatacttttaacagatcgtaattttaacacttctttcttcgacccagcaggagggggtaatcctgttttatatcaacatctcttt
>BK1SB1_2_799
tccttctgactctaaatatcatagaggtgtatccgtagatttagcaatttttagtcttcatttagcaggtatttcttccatccttggtagtatcaactttataactacagttctgtgttcacgaacaacaaaaataatctctctcgatcgcatgcctttaatgttatgggctctgtctattactgctcttctattggttactagtcttccagttttagcaggtgctattacaatacttttaacagatcgtaattttaacacttctttcttcgacccagcaggagggggtaatcctgttttatatcaacatctcttt
>BK1SB1_2_809
tctttctgactctaaatatcatagaggtgtatccgtagatttagcaatttttagccttcatttagcaggtatttcttccatccttggtagtatcaactttataactacagttctgtgttcacgaacaacaaaaataatctctctcgatcgcatgcctttaatgttatgggctctgtctattactgctcttctattggttactagtcttccagttttagcaggtgctattacaatacttttaacagatcgtaattttaacacttctttcttcgacccagcaggagggggtaatcctgttttatatcaacatctcttt
>BK1SB1_2_827
tctttctgactctaaatatcatagaggtgtatccgtagatttagcaatttttagtcttcatttagcaggtatttcttccatccttggtagtatcaactttataactacagttctgtgttcacgaacaacaaaaataatctctctcgatcgcatgcctttaatgttatgggctctgtctattactgctcttctattggttactagtcttccagtcttagcaggtgctattacaatacttttaacagatcgtaattttaacacttctttcttcgacccagcaggagggggtaatcctgttttatatcaacatctcttt
>BK1SB1_2_828
tctttctgactctaaatatcatagaggtgtatccgtagatttagcaatttttagtcttcatttagcaggtatttcttccatccttggtagtatcaactttataactacagttctgtgttcacgaacaacaaaaataatctctctcgatcgcatgcctttaatgttatgggctctgtctattactgctcttctattggttactagtcttccagttttggcaggtgctattacaatacttttaacagatcgtaattttaacacctctttcttcgacccagcaggagggggtaatcctgttttatatcaacatctcttt
>BK1SB1_2_853
ctctttctgactctaaatatcatagaggtgtatccgtagatttagcaatttttagtcttcatttagcaggtatttcttccatccttggtagtatcaactttataactacagttctgtgttcacgaacaacaaaaataatctctctcgatcgcatgcctttaatgttatgggctctgtctattactgctcttctattggttactagtcttccagttttagcaggtgctattacaatacttttaacagatcgtaattttaacacttctttcttcgacccagcaggagggggtaatcctgttttatatcaacatctcttt
>BK1SB1_2_865
tctttctgactctaaatatcatagaggtgtatccgtagatttagcaatttttagtcttcatttagcaggtatttcttccatccttggtagtatcaactttataactacagttctgtgttcacaaacaacaaaaataatctctctcgatcgcatgcctttaatgttatgggctctgtctattactgctcttctattggttactagtcttccagttttagcaggtgctattacaatacttttaacagatcgtaattttaacacttctttcttcgacccagcaggagggggtaatcctgttttatatcaacatctcttt
>BK1SB1_2_896
tctttctgactctaaatatcatagaggtgtatccgtagatctagcaatttttagtcttcatttagcaggtatttcttccatccttggtagtatcaactttataactacagttctgtgttcacgaacaacaaaaataatctctctcgatcgcatgcctttaatgttatgggctctgtctattactgctcttctattggttactagtcttccagttttagcaggtgctattacaatacttttaacagatcgtaattttaacacttctttcttcgacccagcaggagggggtaatcctgttttatatcaacatctcttt
>BK1SB1_2_910
tctttctgactctaaatatcatagaggtgtatccgtagatttagcaatttttagtcttcatttagcaggtatttcttccatccttggtagtatcaactttataactacagttctgtgttcacgaacaacaaaaataatctctctcgatcgcatgcctttattgttatgggctctgtctattactgctcttctattggttactagtcttccagttttagcaggtgctattacaatacttttaacagatcgtaattttaacacttctttcttcgacccagcaggagggggtaatcctgttttatatcaacatctcttt
>BK1SB1_2_916
ttctgactctaaatatcatagaggtgtatccgtagatttagcaatttttagtcttcatttagcaggtatttcttccatccttggtagtatcaactttataactacagttctgtgttcacgaacaacaaaaataatctctctcgatcgcatgcctttaatgttatgggctctgtctattactgctcttctattggttactagtcttccagttttagcaggtgctattacaatacttttaacagatcgtaattttaacacttctttcttcgacccagcaggagggggtaatcctgttttatatcaacatctcttt
>BK1SB1_2_922
tctttctgactctaaatatcatagaggtgtatccgtagatttagcaatttttagtcttcatttagcaggtatttcttccatccttggtagtatcaactttataactacagttctgtgttcacgaacaacaaaaataatctctctcgatcgcatgcctttaatgttatgggctctgtctattactgctcttctattggttactagtcttccagttttagcaggtgctattacaatacttttaacagatcgtaattttaacacttctttcttcgacccagcaggagggggtaatcctgttttatatcaacatctattt
>BK1SB1_2_927
tctttctgactctaaatatcatagaggtgtatccgtagatttagcaatttttagtcttcatttagcaggtatttcttccatccttggtagtatcaactttataactacagttctgtgttcacgaacaacaaaaataatctctctcgatcgcatgcctttaatgttatgggctctgtctattactgctcttctattggttactagtcttccagttttagcaggtgctattacaatacttttaacagatcgtaattttaacacttctttcttcgacccagcaggagggggtaatcctgttttatgtcaacatctcttt
>BK1SB1_2_932
tctttctgactctaaatatcatagaggtgtatccgtagatttagcaacttttagtcttcatttagcaggtatttcttccatccttggtagtatcaactttataactacagttctgtgttcacgaacaacaaaaataatctctctcgatcgcatgcctttaatgttatgggctctgtctattactgctcttctattggttactagtcttccagttttagcaggtgctattacaatacttttaacagatcgtaattttaacacttctttcttcgacccagcaggagggggtaatcctgttttatatcaacatctcttt
>BK1SB1_2_959
tctttctgactctaaatatcatagaggtgtatccgtagatttagcaatttttagtcttcatttagcaggtatttcttccatccttggtagtatcaactttataactacagttctgtgtttacgaacaacaaaaataatctctctcgatcgcatgcctttaatgttatgggctctgtctattactgctcttctattggttactagtcttccagttttagcaggtgctattacaatacttttaacagatcgtaattttaacacttctttcttcgacccagcaggagggggtaatcctgttttatatcaacatctcttt
>BK1SB1_2_1004
tctttctgactctaaatatcatagaggtgtatccgtagatttagcaatttttagtcttcatttagcaggtatttcttccatccttggtagtatcaactttataactacagttctgtgttcacgaacaacaaaaataatctctctcgatcgcatgcctttaatgttatgggctctgtctattactgctcttctattggttactagtcttccagttttagcaggtgctattacaatacttttagcagatcgtaattttaacacttctttcttcgacccagcaggagggggtaatcctgttttatatcaacatctcttt
>BK1SB1_2_1014
tctttctgactctaaatatcatagaggtgtatccgtagatttagcaatttttagtcttcatttagcaggtatttcttccatccttggtagtatcaactttataactacagttctgtgttcacgaacaacaaaaataatctctcgatcgcatgcctttaatgttatgggctctgtctattactgctcttctattggttactagtcttccagttttagcaggtgctattacaatacttttaacagatcgtaattttaacacttctttcttcgacccagcaggagggggtaatcctgttttatatcaacatctcttt
>BK1SB1_2_1016
tctttctgactctaaatatcatagaggtgtatccgtagatttagcaatttttagtcttcatttagcaggtatttcttccatccttggtagtatcaactttataactacagttctgtgttcacgaacaacaaaaataatctctctcgatcgcatgcctttaatgttatgggctctgtctattactgctcttctattggttactagtcttccagttttagcaggtgctattacaatacttttaacagatcgtaactttaacacttctttcttcgacccagcaggagggggtaatcctgttttatatcaacatctcttt
>BK1SB1_2_1057
tctttctgactctaaatatcatagaggtgtatccgtagatttagcaatttttagtcttcatttagcaggtatttcttccatccttggtagtatcaactttataactacagttctgtgttcacgaacaacaaaaataatctctctcgatcgcatgcctttaatgttatgggctctgtctattactgctcttctattggttactagtcttccagttttagcaggtgctgttacaatacttttaacagatcgtaattttaacacttctttcttcgacccagcaggagggggtaatcctgttttatatcaacatctcttt
>BK1SB1_2_1068
tctttctgactctaaatatcatagaggtgtatccgtagatttagcaatttttagtcttcatttagcaggtatttcttccatccttggtagtatcaactttataactacagttctgtgttcacgaacaacaaaaataatctctctcgatcgcatgcctttaatgctatgggctctgtctattactgctcttctattggttactagtcttccagttttagcaggtgctattacaatacttttaacagatcgtaattttaacacttctttcttcgacccagcaggagggggtaatcctgttttatatcaacatctcttt
>BK1SB1_2_1108
tctttctgactctaaatatcatagaggtgtatccgtagatttagcaatttttagtcttcatttagcaggtatttcttccatccttggtagtatcaactttataactacagttctgtgttcacgaacaacaaaaataatctctctcgatcgcatgcctttaatgttatgggctctgtctattactgctcttctattggttactagtcttccagttttagcaggtgctattacaatacttctaacagatcgtaattttaacacttctttcttcgacccagcaggagggggtaatcctgttttatatcaacatctcttt
>BK1SB1_2_1152
tctttctgactctaaatatcatagaggtgtatccgtagatttagcaatttttagtcttcatttagcaggtatttcttccatccttggtagtatcaactttataactacagttctgtgttcacgaacaacaaaaataatctctctcgatcgcatgcctttaatgttatgggctccgtctattactgctcttctattggttactagtcttccagttttagcaggtgctattacaatacttttaacagatcgtaattttaacacttctttcttcgacccagcaggagggggtaatcctgttttatatcaacatctcttt
>BK1SB1_2_1205
tctttctgactctaaatatcatagaggtgtatccgtagatttagcaatttttagtcttcatttagcaggtatttcttccatccttggtagtatcaactttataactacagttctgtgttcacgaacaacaaaaataatctctctcgatcgcatgccttcaatgttatgggctctgtctattactgctcttctattggttactagtcttccagttttagcaggtgctattacaatacttttaacagatcgtaattttaacacttctttcttcgacccagcaggagggggtaatcctgttttatatcaacatctcttt
>BK1SB1_2_1210
tctttctgactctaaatatcatagaggtgtatccgtagatttagcaatttttagtcttcatttagcaggtatttcttccatcctttgtagtatcaactttataactacagttctgtgttcacgaacaacaaaaataatctctctcgatcgcatgcctttaatgttatgggctctgtctattactgctcttctattggttactagtcttccagttttagcaggtgctattacaatacttttaacagatcgtaattttaacacttctttcttcgacccagcaggagggggtaatcctgttttatatcaacatctcttt
>BK1SB1_2_1217
tctttctgactctaaatatcatagaggtgtatccgtagatttagcaatttttagtcttcatttagcaggtatttcttccatccttggtagtatcaactttataactacagttctgtgttcacgaacaacaaaaataatctctctcgatcgcttgcctttaatgttatgggctctgtctattactgctcttctattggttactagtcttccagttttagcaggtgctattacaatacttttaacagatcgtaattttaacacttctttcttcgacccagcaggagggggtaatcctgttttatatcaacatctcttt
>BK1SB1_2_1230
tctttctgactctaagtatcatagaggtgtatccgtagatttagcaatttttagtcttcatttagcaggtatttcttccatccttggtagtatcaactttataactacagttctgtgttcacgaacaacaaaaataatctctctcgatcgcatgcctttaatgttatgggctctgtctattactgctcttctattggttactagtcttccagttttagcaggtgctattacaatacttttaacagatcgtaattttaacacttctttcttcgacccagcaggagggggtaatcctgttttatatcaacatctcttt
>BK1SB1_2_1237
tctttctgactctaaatatcatagaggtgtatccgtggatttagcaatttttagtcttcatttagcaggtatttcttccatccttggtagtatcaactttataactacagttctgtgttcacgaacaacaaaaataatctctctcgatcgcatgcctttaatgttatgggctctgtctattactgctcttctattggttactagtcttccagttttagcaggtgctattacaatacttttaacagatcgtaattttaacacttctttcttcgacccagcaggagggggtaatcctgttttatatcaacatctcttt
>BK1SB1_2_1250
tctttctgactctaaatatcatagaggtgtatccgtagatttagcaatttttagtcttcatttagcaggtatttcttccatccttggtagtatcaactttataactacagttctgtgttcacgaacaacaaaaataatctctctcgatcgcatgcctttaatgttatgggccctgtctattactgctcttctattggttactagtcttccagttttagcaggtgctattacaatacttttaacagatcgtaattttaacacttctttcttcgacccagcaggagggggtaatcctgttttatatcaacatctcttt
>BK1SB1_2_1288
tctttctgactctaaatatcatagaggtgtatctgtagatttagcaatttttagtcttcatttagcaggtatttcttccatccttggtagtatcaactttataactacagttctgtgttcacgaacaacaaaaataatctctctcgatcgcatgcctttaatgttatgggctctgtctattactgctcttctattggttactagtcttccagttttagcaggtgctattacaatacttttaacagatcgtaattttaacacttctttcttcgacccagcaggagggggtaatcctgttttatatcaacatctcttt
>BK1SB1_2_1311
tctttctgactctaaatatcatagaggtgtatccgtagatttagcaatttttagtcttcatttagcaggtatttcttccatccttggtagtatcaactttataactacagtcctgtgttcacgaacaacaaaaataatctctctcgatcgcatgcctttaatgttatgggctctgtctattactgctcttctattggttactagtcttccagttttagcaggtgctattacaatacttttaacagatcgtaattttaacacttctttcttcgacccagcaggagggggtaatcctgttttatatcaacatctcttt
>BK1SB1_2_1335
tctttctgactctaaatatcatagaggtgtatccgtagatttagcaatttttagtcttcatttagcaggtatttcttccatccttggtagtatcaactttataactacagttctgtgttcacgaacaacaaaaataatctctctcgatcgcatgcctttaatgttatgggctctgtctattactgctcttctattggttactagtcttccagttttagcaggtgctattacaatacttttaacagatcgtaattttgacacttctttcttcgacccagcaggagggggtaatcctgttttatatcaacatctcttt
>BK1SB1_2_1349
tctttctgactctaaatatcacagaggtgtatccgtagatttagcaatttttagtcttcatttagcaggtatttcttccatccttggtagtatcaactttataactacagttctgtgttcacgaacaacaaaaataatctctctcgatcgcatgcctttaatgttatgggctctgtctattactgctcttctattggttactagtcttccagttttagcaggtgctattacaatacttttaacagatcgtaattttaacacttctttcttcgacccagcaggagggggtaatcctgttttatatcaacatctcttt
>BK1SB1_2_1360
tctttctgactctaaatatcatagaggtgtatccgtagatttagcaatttttagtcttcatttagcaggtatttcttccatccttggtagtatcaactttataactacagttctgtgttcacgaacaacaaaaataatctctctcgatcgcatgcctttaatgttatgggctctgtctattactgctcttctattggttactagtcttccagttttagcaggtgctattacaatacttttaacagatcgtaattttaacacttctttcttcgacccagcaggagggggtaatcctgttttatatcaacatttgttt
>BK1SB1_2_1363
tctttctgactctaaatatcatagaggtgtatccgtagatttagcaatttttagtcttcatttagcaggtatttcttccatccttggtagtatcaactttataactacagttctgtgttcacgaacaacaaaaataatctctctcgatcgcatgcctttaatgttatgggctctgtctattactgctcttctattggttactagtcttccagttttagcaggtgctattacaatacttttaacagatcgtaattttaacacttctttcttcgacccagcaggagggggtaatcctgttttatatcaacaccttttt
>BK1SB1_2_1431
tctttctgactctaaatatcatagaggtgtatccgtagatttagcaatttttagtcttcatttagcaggtatttcttccatccttggtagtatcaactttataactacagttctgtgttcacgaacaacaaaaataatctctctcgatcgcatgcctttaatgttatgggctctgtctattactgctcttctattggttactagtcttccagttttagcaggtgctattacaatacttttaacagatcgtatttttaacacttctttcttcgacccagcaggagggggtaatcctgttttatatcaacatctcttt
>BK1SB1_2_1468
tctttctgactctaaatatcatagaggtgtatccgtagatttagcaatttttagtcttcatttagcaggtatttcttccatccttggtagtatcaactttataactacagttctgtgttcacgaacaacaaaaataatctctctcgatcgcatgcctttaatgttatgggctctgtctattactgctcttctattggttactagtcttccagttttagcaggtgctattacaatacttttaacagatcgtaattttaacacttctttcctcgacccagcaggagggggtaatcctgttttatatcaacatctcttt
>BK1SB1_2_1476
tctttctgactctaaatatcatagaggtgtatccgtagatttagcaatttttagtcttcatttagcaggtatttcttccatccttggtagtatcaactttataactacagttctgtgttcacgaacaacaaaaataatctctctcgatcgcacgcctttaatgttatgggctctgtctattactgctcttctattggttactagtcttccagttttagcaggtgctattacaatacttttaacagatcgtaattttaacacttctttcttcgacccagcaggagggggtaatcctgttttatatcaacatctcttt
>BK1SB1_2_1504
tctttctgactctaaatatcatagaggtgtatccgtagatttagcaatttttagtcttcatttagcaggtatttcttccatccttggtagtatcaactttataactacagttctgtgttcacgaacaactaaaataatctctctcgatcgcatgcctttaatgttatgggctctgtctattactgctcttctattggttactagtcttccagttttagcaggtgctattacaatacttttaacagatcgtaattttaacacttctttcttcgacccagcaggagggggtaatcctgttttatatcaacatctcttt
>BK1SB1_2_1572
tctttctgactctaaatatcatagaggtgtatccgtagatttagcaatttttagtcttcatttagcaggtatttcttccatccttggtagtatcaactttataactacagttctgtgttcacgaacaacaaaaataatctctctcgatcgcatgcctttaatgttatgggctctgtctattactgctcttctattggttactagtcttccagttttagcaggtgctattacaatacttttaacagatcgtaattttaacacttctttcttcgacccagcaggagggggtaatcctgttttatatcaacatttcttt
>BK1SB1_2_1599
tctttctgactctaaatatcatagaggtgtatccgtagatttagcaatttttagtcttcatttagcaggtatttcttccatccttggtagtatcaactttataactacagttctgtgttcacgaacaacaaaaataatctctctcgatcgcatgcctttaatgttatgggctctgtctattactgctcttctattggttactagtcttccagttttagcaggtgctattacaatacttttaacagatcgtaattctaacacttctttcttcgacccagcaggagggggtaatcctgttttatatcaacatctcttt
>BK1SB1_2_1610
tctttctgactctaaatatcatagaggtgtatccgtagatttagcaatttttagtcttcatttagcaggtatttcttccatccttggtagtatcaactttataactacagttctgtgttcacgaacaacaaaaataatctctctcgatcacatgcctttaatgttatgggctctgtctattactgctcttctattggttactagtcttccagttttagcaggtgctattacaatacttttaacagatcgtaattttaacacttctttcttcgacccagcaggagggggtaatcctgttttatatcaacatctcttt
>BK1SB1_2_1619
tctttctgactctaaatatcatagaggtgtatccgtagatttagcaatttttagtcttcatttagcaggtatttcttccatccttggtagtatcaactttataactacagttctgtgttcacgaacaacaaaaataatctctctcgatcgcatgcctttaatgttatgggctctgtctattactgctcttctattggttactagtcttccagttttagcaggtgctattacaatacttttaacagatcgtaattttaacacttctttcttcgacccagcaggagggggtaatcctggtttatatcaacatctcttt
>BK1SB1_2_1733
tctttctgactctaaatatcatagaggtgtatccgtagatttagcaatttttagtcttcatttagcaggtatttcttccatccttggtagtatcaactttataactacagttctgtgttcacgaacaacaaaaataatctctctcgatcgcatgcctttaatgttatgggctctgtctattactgctcttctattggttactagtcttccagttttagcaggtgctattacaatacttttaacagatcgtaattttaacacttctttcttcgacccagcaggagggggtaatcctgttttatatcaacatcttttc
>BK1SB1_2_2050
tctttctgactctaaatatcatagaggtgtatccgtagatttagcaatttttagtcttcatttagcaggtatttcttccatccttggtagtatcaactttataactacagttctgtgttcacgaacaacaaaaataatctctctcgatcgcatgcctttaatgttatgggctctgtctattactgctcttctattggttactagtcttccagttttagcaggtgctattacaatacttttaacagatcgtaattttaacacttctttcttcgacccagcaggagggggtaatcctgttttatatcaacacttattc
>BK1SB1_3_102
tctctccgattctaagtaccattctggaatctctgtagatctagctatttttagacttcatctagcaggtgtttcttctattcttggtagaattaacttcctttctactattatttgttcacgtacaacaaagcttatttctctagatcgtctccctcttatgctttgagcgatgtctgtgacagctgttcttctagttactagactgcctgttctagcaggtgctattactatgcttcttactgatcgtaatttcaacacttctttctttgatccatccggtggtggtaatcctgttctctaccagcatttattc
>BK1SB1_3_112
tctttctgactctaaatatcatagaggtgtatccgtagatttagcaatttttagtcttcatttagcaggtatttcttccatccttggtagtatcaactttataactacggttctgtgttcacgaacaacaaaaataatctctctcgatcgcatgcctttaatgttatgggctctgtctattactgctcttctattggttactagtcttccagttttagcaggtgctattacaatacttttaacagatcgtaattttaacacttctttcttcgacccagcaggagggggtaatcctgttttatatcaacatctcttt
>BK1SB1_3_154
tctttctgactctaaatatcatagaggtgtatccgtagatttagcaatttttagtcttcatttagcaggtatttcttccatccttggtagtatcaactttataactacagttctgtgttcacgaacaacaaaaataatctctctcgatcgcatgcctttaatgttatgggctctgtctattactgctcttctattggttactagtcttccagttttagcaggtgctattacaatacttttaacagatcgtaattttaacacttctttcttcgacccagcaggagggggtaatcctgttttatatcaacatctcttt
>BK1SB1_3_193
tctttctgactctaaatatcatagaggtgtatccgtagatttagcaatttttagtcttcatttagcaggtatttcttccatccttggtagtatcaactttataactacagttctgtgttcacgaacaacaaaaataatctctctcgatcgcatgcctttaatgttatgggctctgtctattactgctcttctattggttactagtcttccagttttagcgggtgctattacaatacttttaacagatcgtaattttaacacttctttcttcgacccagcaggagggggtaatcctgttttatatcaacatctcttt
>BK1SB1_3_366
tctttctgactctaaatatcatagaggtgtatccgtagatttagcaatttttagtcttcatttagcaggtatttcttccatccttggtagtatcaactttataactacagttctgtgttcacgaacaacaaaaataatctctctcgatcgcatgcctttaatgttatgggctctgtctattactgctcttctattggttactagtcttccagttttggcaggtgctattacaatacttttaacagatcgtaattttaacacttctttcttcgacccagcaggagggggtaatcctgttttatatcaacatctcttt
>BK1SB1_3_389
ctttctgactctaaatatcatagaggtgtatccgtagatttagcaatttttagtcttcatttagcaggtatttcttccatccttggtagtatcaactttataactacagttctgtgttcacgaacaacaaaaataatctctctcgatcgcatgcctttaatgttatgggctctgtctattactgctcttctattggttactagtcttccagttttagcaggtgctattacaatacttttaacagatcgtaattttaacacttctttcttcgacccagcaggagggggtaatcctgttttatatcaacatctcttt
>BK1SB1_3_445
tctttctgactctaaatatcatagaggtgtatccgtagatttagcaatttttagtcttcatttggcaggtatttcttccatccttggtagtatcaactttataactacagttctgtgttcacgaacaacaaaaataatctctctcgatcgcatgcctttaatgttatgggctctgtctattactgctcttctattggttactagtcttccagttttagcaggtgctattacaatacttttaacagatcgtaattttaacacttctttcttcgacccagcaggagggggtaatcctgttttatatcaacatctcttt
>BK1SB1_3_485
tctttctgactctaaatatcatagaggtgtatccgtagatttagcaatttttagtcttcatttagcaggtatttcttccatccttggtagtatcaactttataactacagttctgtgttcacgaacaacaaaaataatctctctcgatcgcatgcctttaatgttatgggctctgtctattactgctcttctattggttactagtcttccagttttagcaggtgctattacaatacttttaacagatcgtaattttaacacttctttcttcgacccagcaggagggggtaatcctgttttatatcaacatctctt
>BK1SB1_3_500
tttctgactctaaatatcatagaggtgtatccgtagatttagcaatttttagtcttcatttagcaggtatttcttccatccttggtagtatcaactttataactacagttctgtgttcacgaacaacaaaaataatctctctcgatcgcatgcctttaatgttatgggctctgtctattactgctcttctattggttactagtcttccagttttagcaggtgctattacaatacttttaacagatcgtaattttaacacttctttcttcgacccagcaggagggggtaatcctgttttatatcaacatctcttt
>BK1SB1_3_649
tctttctgactctaaatatcatagaggtgtatccgtagatttagcaatttttagtcttcatttagcaggtatttcttccatccttggtagtatcaactttataactacagttctgtgttcacgaacaacaaaaataatctctctcgatcgcatgcctttaatgttatgggctctgtctattactgctcttctattggttactagtcttccagttttagcaggtgctattacaatacttttaacagatcgtaattttaactcttctttcttcgacccagcaggagggggtaatcctgttttatatcaacatctcttt
>BK1SB1_3_702
tctttctgactctaaatatcatagaggtgtatccgtagatttagcaattttcagtcttcatttagcaggtatttcttccatccttggtagtatcaactttataactacagttctgtgttcacgaacaacaaaaataatctctctcgatcgcatgcctttaatgttatgggctctgtctattactgctcttctattggttactagtcttccagttttagcaggtgctattacaatacttttaacagatcgtaattttaacacttctttcttcgacccagcaggagggggtaatcctgttttatatcaacatctcttt
>BK1SB1_3_743
tctttctgactctaaatatcatagaggtgtatccgtagatttagcaatttttagtcttcatttagcaggtatttcttccatccttggtagtatcaactttataactacagttctgtgttcacgaacaacaaaaataatctctctcgatcgcatgcctttaatgttatgggctctgtctattactgctcttctattggttactagtcttccagttttagcaggtgctattacaatacttttaacagatcgtaattttaacacttctttcttcgacccagcaggagggggtaatcctgttttatatcaacatctcctt
>BK1SB1_3_751
tctttctgactctaaatatcatagaggtgtatccgtagatttagcaatttttagtcttcatttagcaggtatttcttccatccttggtagtatcaactttatagctacagttctgtgttcacgaacaacaaaaataatctctctcgatcgcatgcctttaatgttatgggctctgtctattactgctcttctattggttactagtcttccagttttagcaggtgctattacaatacttttaacagatcgtaattttaacacttctttcttcgacccagcaggagggggtaatcctgttttatatcaacatctcttt
>BK1SB1_3_780
tccttctgactctaaatatcatagaggtgtatccgtagatttagcaatttttagtcttcatttagcaggtatttcttccatccttggtagtatcaactttataactacagttctgtgttcacgaacaacaaaaataatctctctcgatcgcatgcctttaatgttatgggctctgtctattactgctcttctattggttactagtcttccagttttagcaggtgctattacaatacttttaacagatcgtaattttaacacttctttcttcgacccagcaggagggggtaatcctgttttatatcaacatctcttt
>BK1SB1_3_801
tctttctgactctaaatatcatagaggtgtatccgtagatttagcaatttttagtcttcatttagcaggtatttcttccatccttggtagtatcaactttataactacagttctgtgttcacgaacaacaaaaataatctctctcgatcgcatgcctttaatgttatgggctctgtctattactgctcttctattggttactagtcttccagtcttagcaggtgctattacaatacttttaacagatcgtaattttaacacttctttcttcgacccagcaggagggggtaatcctgttttatatcaacatctcttt
>BK1SB1_3_819
ctctttctgactctaaatatcatagaggtgtatccgtagatttagcaatttttagtcttcatttagcaggtatttcttccatccttggtagtatcaactttataactacagttctgtgttcacgaacaacaaaaataatctctctcgatcgcatgcctttaatgttatgggctctgtctattactgctcttctattggttactagtcttccagttttagcaggtgctattacaatacttttaacagatcgtaattttaacacttctttcttcgacccagcaggagggggtaatcctgttttatatcaacatctcttt
>BK1SB1_3_894
tctttctgactctaaatatcatagaggtgtatccgtagatttagcaacttttagtcttcatttagcaggtatttcttccatccttggtagtatcaactttataactacagttctgtgttcacgaacaacaaaaataatctctctcgatcgcatgcctttaatgttatgggctctgtctattactgctcttctattggttactagtcttccagttttagcaggtgctattacaatacttttaacagatcgtaattttaacacttctttcttcgacccagcaggagggggtaatcctgttttatatcaacatctcttt
>BK1SB1_3_896
tctttctgactctaaatatcatagaggtgtatccgtagatttagcaatttttagtcttcatttagcaggtatttcttccatccttggtagtatcaactttataactacagttctgtgttcacgaacaacaaaaataatctctctcgatcgcatgcctttaatgttatgggctctgtctattactgctcttctattggttactagtcttccagttttagcaggtgctattacaatacttttaacagatcgtaattttaacacttctttcttcgacccagcaggagggggtaatcctgttttatatcaacatctctct
>BK1SB1_3_912
tctttctgactctaaatatcatagaggtgtatccgtagatttagcaatttttagtcttcattcagcaggtatttcttccatccttggtagtatcaactttataactacagttctgtgttcacgaacaacaaaaataatctctctcgatcgcatgcctttaatgttatgggctctgtctattactgctcttctattggttactagtcttccagttttagcaggtgctattacaatacttttaacagatcgtaattttaacacttctttcttcgacccagcaggagggggtaatcctgttttatatcaacatctcttt
>BK1SB1_3_941
tctttctgactctaaatatcatagaggcgtatccgtagatttagcaatttttagtcttcatttagcaggtatttcttccatccttggtagtatcaactttataactacagttctgtgttcacgaacaacaaaaataatctctctcgatcgcatgcctttaatgttatgggctctgtctattactgctcttctattggttactagtcttccagttttagcaggtgctattacaatacttttaacagatcgtaattttaacacttctttcttcgacccagcaggagggggtaatcctgttttatatcaacatctcttt
>BK1SB1_3_997
tctttctgactctaaatatcatagaggtgtatccgtagatttagcaatttttagtcttcatttagcaggtatttcttccatccttggtagtatcaactttataactacagctctgtgttcacgaacaacaaaaataatctctctcgatcgcatgcctttaatgttatgggctctgtctattactgctcttctattggttactagtcttccagttttagcaggtgctattacaatacttttaacagatcgtaattttaacacttctttcttcgacccagcaggagggggtaatcctgttttatatcaacatctcttt
>BK1SB1_3_1012
tctttctgactctaaatatcatagaggtgtatccgtagatttagcaatttttagtcttcatttagcaggtatttcttccatccttggtagtatcaactttataactacagttctgtgttcacgaacaacaaaaataatctctctcgatcgcatgcctttaatgttatgggctctgtctattactgctcttctattggttactagtcttccagttttggcaggtgctattacaatacttttaacagatcgtaattttaacacttctttcttcgacccagcaggagggggtaatcctgttttatatcaacaccttttt
>BK1SB1_3_1014
tctttctgactctaaatatcatggaggtgtatccgtagatttagcaatttttagtcttcatttagcaggtatttcttccatccttggtagtatcaactttataactacagttctgtgttcacgaacaacaaaaataatctctctcgatcgcatgcctttaatgttatgggctctgtctattactgctcttctattggttactagtcttccagttttagcaggtgctattacaatacttttaacagatcgtaattttaacacttctttcttcgacccagcaggagggggtaatcctgttttatatcaacatctcttt
>BK1SB1_3_1035
tctttctgactctaaatatcatagaggtgtatccgtagatttagcaatttttagtcttcatttagcaggtatttcttccatccttggtagtatcaactttataactacagttctgtgttcacgaacaacaaaaataatctctctcgatcgcatgcctttaatgttatgggctctgtctattactgctcttctattggttactagtcttccagttttagcaggtgctattacaatacttttaacagatcgtaattttaacacttctttcttcgacccagcaggagggggtaatcctgttttatatcagcatctcttt
>BK1SB1_3_1097
gttatctaattcagtttatcattttggaggttcagtagatttggcaatttttagtttacatgtagctggggtttcatcaattttaggtggaattaattttattactacttgtataaaaggaaaaatttcttatatcctttctttggaatttttaaatttatttgtttgagcaataattgttactaggttttcactcgtacttagactacctgtattagccgggggaattacaatgttattattagatcgtaattttggttcttctttttttgatcctagaggaggagggaatcctattttatatcagcatttattt
>BK1SB1_3_1109
tctttctgactctaaatatcatagaggtgtatccgtagatttagcaatttttagtcttcatttagcaggtatttcttccatccttggtagtatcaactttataactacagttctgtgttcacgaacaacaaaaataatctctctcgatcgcatgcctttaatgttatgggctctgtctattactgctcttctattggttactagtcttccagttttagcaggtgctattacaatacttttaacagatcgtaattttaacacttctttcttcgacccagcaggagggggtaatcctgttttatatcaacatctct
>BK1SB1_3_1111
tctttctgactctaaatatcatagaggtgtatccgtagatttagcaatttttagtcttcatttagcaggtatttcttccatcctttgtagtatcaactttataactacagttctgtgttcacgaacaacaaaaataatctctctcgatcgcatgcctttaatgttatgggctctgtctattactgctcttctattggttactagtcttccagttttagcaggtgctattacaatacttttaacagatcgtaattttaacacttctttcttcgacccagcaggagggggtaatcctgttttatatcaacatctcttt
>BK1SB1_3_1126
tctttctgactctaagtatcatagaggtgtatccgtagatttagcaatttttagtcttcatttagcaggtatttcttccatccttggtagtatcaactttataactacagttctgtgttcacgaacaacaaaaataatctctctcgatcgcatgcctttaatgttatgggctctgtctattactgctcttctattggttactagtcttccagttttagcaggtgctattacaatacttttaacagatcgtaattttaacacttctttcttcgacccagcaggagggggtaatcctgttttatatcaacatctcttt
>BK1SB1_3_1168
tctttctgactctaaatatcatagaggtgtatctgtagatttagcaatttttagtcttcatttagcaggtatttcttccatccttggtagtatcaactttataactacagttctgtgttcacgaacaacaaaaataatctctctcgatcgcatgcctttaatgttatgggctctgtctattactgctcttctattggttactagtcttccagttttagcaggtgctattacaatacttttaacagatcgtaattttaacacttctttcttcgacccagcaggagggggtaatcctgttttatatcaacatctcttt
>BK1SB1_3_1208
tctttctgactctaaatatcatagaggtgtatccgtagatttagcaatttttagtcttcatttagcaggtatttcttccatccttggtagtatcaactttataactacagttctgtgttcacgaacaacaaaaataatctctctcgatcgcatgcctttaatgttatgggctctgtctattactgctcttctattggttactagtcttccagttttagcaggtgctattacaatacttttaacagatcgtaattttgacacttctttcttcgacccagcaggagggggtaatcctgttttatatcaacatctcttt
>BK1SB1_3_1403
tctttctgactctaaatatcatagaggtgtatccgtagatttagcaatttttagtcttcatttagcaggtatttcttccatccttggtagtatcaactttataactacagttctgtgttcacgaacaacaaaaataatctctctcgatcgcatgcctttagtgttatgggctctgtctattactgctcttctattggttactagtcttccagttttagcaggtgctattacaatacttttaacagatcgtaattttaacacttctttcttcgacccagcaggagggggtaatcctgttttatatcaacatctcttt
>BK1SB1_3_1522
tctttctgactctaaatatcatagaggtgtatccgtagatttagcaatttttagtcttcatttagcaggtatttcttccatccttggtagtatcaactttataactacagttctgtgttcacgaacaacaaaaataatctctctcgatcgcatgcctttaatgttatgggctctgtctattactgctcttctattggttactagtcttccagttttagcaggtgctattacaatacttttaacagatcgtaattttaacacttctttcttcgacccagcaggagggggtaatcctgttttatatcaacatcgcttt
>BK1SB1_3_1654
tctttctgactctaaatatcatagaggtgtatccgtagatttagcaatttttagtcttcatttagcaggtatttcttccatccttggtagtatcaactttataactacagttctgtgttcacgaacaacaaaaataatctctctcgatcgcatgcctttaatgttatgggctctgtctattactgctcttctattggttactagtcttccagttttagcaggtgctattacaatacttttaacagatcgtaattttaacacttctttcttcgacccagcaggagggggtaatcctattttatatcaacatttattt
>BK1SB1_4_130
tctttctgactctaaatatcatagaggtgtatccgtagatttagcaatttttagtcttcatttagcaggtatttcttccatccttggtagtatcaactttataactacggttctgtgttcacgaacaacaaaaataatctctctcgatcgcatgcctttaatgttatgggctctgtctattactgctcttctattggttactagtcttccagttttagcaggtgctattacaatacttttaacagatcgtaattttaacacttctttcttcgacccagcaggagggggtaatcctgttttatatcaacatctcttt
>BK1SB1_4_158
tctttctgactctaaatatcatagaggtgtatccgtagatttagcaatttttagtcttcatttagcaggtatttcttccatccttggtagtatcaactttataactacagttctgtgttcacgaacaacaaaaataatctctcttgatcgcatgcctttaatgttatgggctctgtctattactgctcttctattggttactagtcttccagttttagcaggtgctattacaatacttttaacagatcgtaattttaacacttctttcttcgacccagcaggagggggtaatcctgttttatatcaacatctcttt
>BK1SB1_4_182
tctttctgactctaaatatcatagaggtgtatccgtagatttagcaatttttagtcttcatttagcaggtatttcttccatccttggtagtatcaactttataactacagttctgtgttcacgaacaacaaaaataatctctctcgatcgcatgcctttaatgttatgggctctgtctattactgctcttctattggttactagtcttccagttttagcaggtgctattacaatacttttaacagatcgtaattttaacacttctttcttcgacccagcaggagggggtaatcctgttttatatcaacatctcttt
>BK1SB1_4_229
tctttctgactctaaatatcatagaggtgtatccgtagatttagcaatttttagtcttcatttagcaggtatttcttccatccttggtagtatcaactttataactacagttctgtgttcacgaacaacaaaaataatctctctcgatcgcatgcctttaatgttatgggctctgtctattactgctcttctattggttactagtcttccagttttagcgggtgctattacaatacttttaacagatcgtaattttaacacttctttcttcgacccagcaggagggggtaatcctgttttatatcaacatctcttt
>BK1SB1_4_304
tctttctgactctaaatatcatagaggtgtatccgtagatttagcaatttttagtcttcatttagcaggtatttcttccatccttggtagtatcaactttataactacagttctgtgttcacgaacaacaaaaataatctctctcgatcgcatgcctttaatgttatgggctctgtctattactgctcttctattggttactagtcttccagttttagcaggtgctattacaatacttttaacagatcgtaattttaacacttctttcttcgacccagcaggagggggtaatcctgttttatatcaacatcccttt
>BK1SB1_4_310
tctttctgactctaaatatcatagaggtgtatccgtagatttagcaatttttagtcttcatttagcaggtatttcttccatccttggtagtatcaactttataactacagttctgtgttcacgaacaacaaaaataatctctctcgatcgcatgcctttaatgttatgggctctgtctattactgctcttctattggttactagtcttccagttttagcaggtgctattacaatacttttaacagatcgtaattttaacacttctttcttcgacccagcaggagggggtaatcctgttttataccaacatctcttt
>BK1SB1_4_482
tctttctgactctaaatatcatagaggtgtatccgtagatttagcaatttttagtcttcatttagcaggtatttcttccatccttggtagtatcaactttataactacagttctgtgttcacgaacaacaaaaataatctctctcgatcgcatgcctttaatgttatgggctctgtctattactgctcttctattggttactagtcttccagttttggcaggtgctattacaatacttttaacagatcgtaattttaacacttctttcttcgacccagcaggagggggtaatcctgttttatatcaacatctcttt
>BK1SB1_4_498
tctttctgactctaaatatcatagaggtgtatccgtagatttagcaatttttagtcttcatttagcaggtatttcttccatccttggtagtatcaactttataactacagttctgtgttcacgaacaacaaaaataatctctctcgatcgcatgcctttaatgttatgggctctgtctattactgctcttctattgtttactagtcttccagttttagcaggtgctattacaatacttttaacagatcgtaattttaacacttctttcttcgacccagcaggagggggtaatcctgttttatatcaacatctcttt
>BK1SB1_4_524
ctttctgactctaaatatcatagaggtgtatccgtagatttagcaatttttagtcttcatttagcaggtatttcttccatccttggtagtatcaactttataactacagttctgtgttcacgaacaacaaaaataatctctctcgatcgcatgcctttaatgttatgggctctgtctattactgctcttctattggttactagtcttccagttttagcaggtgctattacaatacttttaacagatcgtaattttaacacttctttcttcgacccagcaggagggggtaatcctgttttatatcaacatctcttt
>BK1SB1_4_526
tctttctgactctaaatatcatagaggtgtatccgtagatttagcaatttttagtcttcatttagcaggtatttcttccatccttggtagtatcaactttataactacagttctgtgttcacgaacaacaaaaataatctctctcgatcgcatgcccttaatgttatgggctctgtctattactgctcttctattggttactagtcttccagttttagcaggtgctattacaatacttttaacagatcgtaattttaacacttctttcttcgacccagcaggagggggtaatcctgttttatatcaacatctcttt
>BK1SB1_4_622
tctttctgactctaaatatcatagaggtgtatccgtagatttagcaatttttagtcttcatttggcaggtatttcttccatccttggtagtatcaactttataactacagttctgtgttcacgaacaacaaaaataatctctctcgatcgcatgcctttaatgttatgggctctgtctattactgctcttctattggttactagtcttccagttttagcaggtgctattacaatacttttaacagatcgtaattttaacacttctttcttcgacccagcaggagggggtaatcctgttttatatcaacatctcttt
>BK1SB1_4_628
tctttctgactctaaatatcatagaggtgtatccgtagacttagcaatttttagtcttcatttagcaggtatttcttccatccttggtagtatcaactttataactacagttctgtgttcacgaacaacaaaaataatctctctcgatcgcatgcctttaatgttatgggctctgtctattactgctcttctattggttactagtcttccagttttagcaggtgctattacaatacttttaacagatcgtaattttaacacttctttcttcgacccagcaggagggggtaatcctgttttatatcaacatctcttt
>BK1SB1_4_648
tctttctgactctaaatatcatagaggtgtatccgtagatttagcaatttttagtcttcatttagcaggtatttcttccatccttggtagtatcaactttataactacagttctgtgttcacgaacaacaaagataatctctctcgatcgcatgcctttaatgttatgggctctgtctattactgctcttctattggttactagtcttccagttttagcaggtgctattacaatacttttaacagatcgtaattttaacacttctttcttcgacccagcaggagggggtaatcctgttttatatcaacatctcttt
>BK1SB1_4_671
tctttctgactctaaatatcatagaggtgtatccgtagatttagcaatttttagtcttcatttagcaggtatttcttccatccttggtagtatcaactttataactacagttctgttttcacgaacaacaaaaataatctctctcgatcgcatgcctttaatgttatgggctctgtctattactgctcttctattggttactagtcttccagttttagcaggtgctattacaatacttttaacagatcgtaattttaacacttctttcttcgacccagcaggagggggtaatcctgttttatatcaacatctcttt
>BK1SB1_4_695
tctttctgactctaaatatcatagaggtgtatccgtagatttagcaatttttagtcttcatttagcaggtatttcttccatccttggtagtatcaactttataactacagttctgtgttcacgaacaacaaaaataatctctctcgatcgcatgcctttaatgttatgggctctgtctattactgctcttctattggttactagtcttccagttttagcaggtgctattacaatacttttaacagatcgtaattttaacacttctttcttcgacccagcaggagggggtaatcctgttttatatcaacatctctt
>BK1SB1_4_728
tttctgactctaaatatcatagaggtgtatccgtagatttagcaatttttagtcttcatttagcaggtatttcttccatccttggtagtatcaactttataactacagttctgtgttcacgaacaacaaaaataatctctctcgatcgcatgcctttaatgttatgggctctgtctattactgctcttctattggttactagtcttccagttttagcaggtgctattacaatacttttaacagatcgtaattttaacacttctttcttcgacccagcaggagggggtaatcctgttttatatcaacatctcttt
>BK1SB1_4_784
tctttctgactctaaatatcatagaggtgtatccgtagatttagcaatttttagtcttcatttagcaggtatttcttccatccttggtagtatcaactttataactacagttctgtgttcacgaacaacaaaaataatctctctcgatcgcatgcctttaatgttacgggctctgtctattactgctcttctattggttactagtcttccagttttagcaggtgctattacaatacttttaacagatcgtaattttaacacttctttcttcgacccagcaggagggggtaatcctgttttatatcaacatctcttt
>BK1SB1_4_886
tctttctgactctaaatatcatagaggtgtatccgtagatttagcaatttttagtcttcatttagcaggtatttcttccatccttggtagtatcaactttataactacagttctgtgttcacgagcaacaaaaataatctctctcgatcgcatgcctttaatgttatgggctctgtctattactgctcttctattggttactagtcttccagttttagcaggtgctattacaatacttttaacagatcgtaattttaacacttctttcttcgacccagcaggagggggtaatcctgttttatatcaacatctcttt
>BK1SB1_4_899
tctttctgactctaaatatcatagaggtgtatccgtagatttagcaatttttagtcttcatttagcaggtatttcttccatccttggtagtatcaactttataactacagttctgtgttcacgaacaacaaaaataatctctctcgatcgcatgcctttaatgttatgggctctgtctattactgctcttctattggttactagtcttccagttttagcaggtgctattacaatacttttaacagatcgtaattttaacacttctttcttcgacccagcaggagggggtaatcctgttttatatcaacatttattt
>BK1SB1_4_956
tctttctgactctaaatatcatagaggtgtatccgtagatttagcaatttttagtcttcatttagcaggtatttcttccatccttggtagtatcaactttataactacagttctgtgttcacgaacaacaaaaataatctctctcgatcgcatgcctttaatgttatgggctctgtctattactgctcttctattggttactagtcttccagttttagcaggtgctattacaatacttttaacagatcgtaatcttaacacttctttcttcgacccagcaggagggggtaatcctgttttatatcaacatctcttt
>BK1SB1_4_994
tctttctgactctaaatatcatagaggtgtgtccgtagatttagcaatttttagtcttcatttagcaggtatttcttccatccttggtagtatcaactttataactacagttctgtgttcacgaacaacaaaaataatctctctcgatcgcatgcctttaatgttatgggctctgtctattactgctcttctattggttactagtcttccagttttagcaggtgctattacaatacttttaacagatcgtaattttaacacttctttcttcgacccagcaggagggggtaatcctgttttatatcaacatctcttt
>BK1SB1_4_1000
tctttctgactctaaatatcatagaggtgtatccgtagatttagcaatttttagtcttcatttagcaggtatttcttccatccttggtagtatcaactttataactacagttctgtgttcacgaacaacaaaaataatctctctcgatcgcatgcctttaatgttatgggctctgtctattactgctcttctattggttactagtcttccagttttagcaggtgctattacaatacttttaacagatcgtaattttaactcttctttcttcgacccagcaggagggggtaatcctgttttatatcaacatctcttt
>BK1SB1_4_1061
tctttctgactctaaatatcatagaggtgtatccgtagatttagcaatttttagtcttcatttagcaggtatttcttccatccttggtagtatcaactttataactacagttctgtgttcacgaacaacaaaaataatctctctcgatcgcatgcctttaatgttatgggctctgtctattactgctcttctattggttactagtcttccagttttagcaggcgctattacaatacttttaacagatcgtaattttaacacttctttcttcgacccagcaggagggggtaatcctgttttatatcaacatctcttt
>BK1SB1_4_1158
tctttctgactctaaatatcatagaggtgtatccgtagatttagcaatttttagtcttcatttagcaggtatttcttccatccttggtagtatcaactttataactacagttctgtgttcacgaacaacaaaaataatctctctcgatcgcatgcctttaatgttatgggctctgtctattactgctcttctattggttactagtcttccagttttagcaggtgctattacagtacttttaacagatcgtaattttaacacttctttcttcgacccagcaggagggggtaatcctgttttatatcaacatctcttt
>BK1SB1_4_1204
tctttctgactctaaatatcatagaggtgtatccgtagatttagcaatttttagtcttcatttagcaggtatttcttccatccttggtagtatcaactttataactacagttctgtgttcacgaacaacaaaaataatctctctcgatcgcatgcctttaatgttatgggctctgtctattactgctcttctattggttactagtcttccagttttagcaggtgctattacaatacttttaacagatcgtaattttaacacttctttcttcgacccagcaggagggggtaatcctgttttatatcaacatctcctt
>BK1SB1_4_1217
tctttctgactctaaatatcatagaggtgtatccgtagatttagcaatttttagtcttcatttagcaggtatttcttccatccttggtagtatcaactttatagctacagttctgtgttcacgaacaacaaaaataatctctctcgatcgcatgcctttaatgttatgggctctgtctattactgctcttctattggttactagtcttccagttttagcaggtgctattacaatacttttaacagatcgtaattttaacacttctttcttcgacccagcaggagggggtaatcctgttttatatcaacatctcttt
>BK1SB1_4_1228
tcttcctgactctaaatatcatagaggtgtatccgtagatttagcaatttttagtcttcatttagcaggtatttcttccatccttggtagtatcaactttataactacagttctgtgttcacgaacaacaaaaataatctctctcgatcgcatgcctttaatgttatgggctctgtctattactgctcttctattggttactagtcttccagttttagcaggtgctattacaatacttttaacagatcgtaattttaacacttctttcttcgacccagcaggagggggtaatcctgttttatatcaacatctcttt
>BK1SB1_4_1239
tctttctgactctaaatatcatagaggtgtatccgtagatttagcaatttttagtcttcatttagcaggtatttcttccatccttggtagtatcaactttataactacagttctgtgttcacgaacaacaaaaataatctctctcgatcgcatgcctttaatgttatgggctctgtctattactgctcttctattggttactagtcttccagttttagcaggtgctattacaatacttttaacagatcgtaattttaacacttctttcttcgacccagcaggggggggtaatcctgttttatatcaacatctcttt
>BK1SB1_4_1246
tctttctgactctaaatatcatagaggtgtatccgtagatttagcaatttttagtcttcatttagcaggtatttcttccatccttggtagtatcaactttataactacagttctgtgttcacgaacaacaaaaataatctctctcgatcgcatgcctttaatgttatgggctctgtctattactgctcttctattggttactagtcttccagttttagcaggtgctattacaatacttttaacagatcgtaatttcaacacttctttcttcgacccagcaggagggggtaatcctgttttatatcaacatctcttt
>BK1SB1_4_1254
tctttctgactctaaatatcatagaggtgcatccgtagatttagcaatttttagtcttcatttagcaggtatttcttccatccttggtagtatcaactttataactacagttctgtgttcacgaacaacaaaaataatctctctcgatcgcatgcctttaatgttatgggctctgtctattactgctcttctattggttactagtcttccagttttagcaggtgctattacaatacttttaacagatcgtaattttaacacttctttcttcgacccagcaggagggggtaatcctgttttatatcaacatctcttt
>BK1SB1_4_1276
tctttctgactctaaatatcatagaggtgtatccgtagatttagcaattttagtcttcatttagcaggtatttcttccatccttggtagtatcaactttataactacagttctgtgttcacgaacaacaaaaataatctctctcgatcgcatgcctttaatgttatgggctctgtctattactgctcttctattggttactagtcttccagttttagcaggtgctattacaatacttttaacagatcgtaattttaacacttctttcttcgacccagcaggagggggtaatcctgttttatatcaacatctcttt
>BK1SB1_4_1277
tccttctgactctaaatatcatagaggtgtatccgtagatttagcaatttttagtcttcatttagcaggtatttcttccatccttggtagtatcaactttataactacagttctgtgttcacgaacaacaaaaataatctctctcgatcgcatgcctttaatgttatgggctctgtctattactgctcttctattggttactagtcttccagttttagcaggtgctattacaatacttttaacagatcgtaattttaacacttctttcttcgacccagcaggagggggtaatcctgttttatatcaacatctcttt
>BK1SB1_4_1292
tctttctgactctaaatatcatagaggtgtatccgtagatttagcaatttttagccttcatttagcaggtatttcttccatccttggtagtatcaactttataactacagttctgtgttcacgaacaacaaaaataatctctctcgatcgcatgcctttaatgttatgggctctgtctattactgctcttctattggttactagtcttccagttttagcaggtgctattacaatacttttaacagatcgtaattttaacacttctttcttcgacccagcaggagggggtaatcctgttttatatcaacatctcttt
>BK1SB1_4_1324
tctttctgactctaaatatcatagaggtgtatccgtagatttagcaatttttagtcttcatttagcaggtatttcttccatccttggtagtatcaactttataactacagttctgtgttcacgaacaacaaaaataatctctctcgatcgcatgcctttaatgttatgggctctgtctattactgctcttctattggttactagtcttccagtcttagcaggtgctattacaatacttttaacagatcgtaattttaacacttctttcttcgacccagcaggagggggtaatcctgttttatatcaacatctcttt
>BK1SB1_4_1342
tctttctgactctaaatatcatagaggtgtatccgtagatttagcaatttttagtcttcatttagcaggtatttcttccatccttggtagtatcaactttataactacagttctgtgttcacgaacaacaaaaataatctctctcgatcgcatgcctttaatgttatgggctctgtctattactgctcttctattggttactagtcttccagttttagcaggtgctattacaatacttttaacagatcgtaattttaacacttctttcttcgtcccagcaggagggggtaatcctgttttatatcaacatctcttt
>BK1SB1_4_1343
tctttctgactctaaatatcatagaggtgtatccgtagatttagcaatttttagtcttcatttagcaggtatttcttccatccttggtagtatcaactttataactacagttctgtgttcacgaacaacaaaaataatctctctcgatcgcatgcctttaatgttatgggctctgtctattactgctcttctattggttactagtcttccagttttagcaggtgctattacaatacttttaacagatcgtaattttaacacttctttcttcgacccagcaggagggggtaatcctgttttatatcaacatatcttt
>BK1SB1_4_1379
ctctttctgactctaaatatcatagaggtgtatccgtagatttagcaatttttagtcttcatttagcaggtatttcttccatccttggtagtatcaactttataactacagttctgtgttcacgaacaacaaaaataatctctctcgatcgcatgcctttaatgttatgggctctgtctattactgctcttctattggttactagtcttccagttttagcaggtgctattacaatacttttaacagatcgtaattttaacacttctttcttcgacccagcaggagggggtaatcctgttttatatcaacatctcttt
>BK1SB1_4_1419
tctttctgactctaaatatcatagaggtgtatccgtagatttagcaatttttagtcttcatttagcaggtatttcttccatccttggtagtatcaactttataactacagttctgtgttcacggacaacaaaaataatctctctcgatcgcatgcctttaatgttatgggctctgtctattactgctcttctattggttactagtcttccagttttagcaggtgctattacaatacttttaacagatcgtaattttaacacttctttcttcgacccagcaggagggggtaatcctgttttatatcaacatctcttt
>BK1SB1_4_1507
tctttctgactctaaatatcatagaggtgtatccgtagatttagcaatttttagtcttcatttagcaggtatttcttccatccttggtagtatcaactttataactacagttctgtgttcacgaacaacaaaaataatctctctcgatcgcatgcctttattgttatgggctctgtctattactgctcttctattggttactagtcttccagttttagcaggtgctattacaatacttttaacagatcgtaattttaacacttctttcttcgacccagcaggagggggtaatcctgttttatatcaacatctcttt
>BK1SB1_4_1509
tctttctgactctaaatatcatagaggtgtatccgtagatttagcaatttttagtcttcatttagcaggtatttcttccatccttggtagtatcaactttataactacagttctgtgttcacgaacaacaaaagtaatctctctcgatcgcatgcctttaatgttatgggctctgtctattactgctcttctattggttactagtcttccagttttagcaggtgctattacaatacttttaacagatcgtaattttaacacttctttcttcgacccagcaggagggggtaatcctgttttatatcaacatctcttt
>BK1SB1_4_1527
tctttctgactctaaatatcatagaggtgtatccgtagatttagcaatttttagtcttcatttagcaggtatttcttccatccttggtagtatcaactttataactacagttctgtgttcacgaacaacaaaaataatctctctcgatcgcatgcctttaatgttatgggctctgtctattactgctcttctattggttactagtcttccagttttagcaggtgctattacaatacttttaacagatcgtaattttaacacttctttcttcgacccagcaggagggggtaatcctgttttatatcaacatctattt
>BK1SB1_4_1534
tctttctgactctaaatatcatagaggtgtatccgtagatttagcaatttttagtcttcatttagcaggtatttcttccatccttggtagtatcaactttataactacagttctgtgttcacgaacaacaaaaataatctctctcgatcgcatgcctttaatgttatgggctctgtctattactgctcttctattggttactagtcttccagttttagcaggtgctattacaatacttttaacagatcgtaattttaacacttctttcttcgacccagcaggagggggtaatcctgttttatgtcaacatctcttt
>BK1SB1_4_1551
tctttctgactctaaatatcatagaggtgtatccgtagatttagcaacttttagtcttcatttagcaggtatttcttccatccttggtagtatcaactttataactacagttctgtgttcacgaacaacaaaaataatctctctcgatcgcatgcctttaatgttatgggctctgtctattactgctcttctattggttactagtcttccagttttagcaggtgctattacaatacttttaacagatcgtaattttaacacttctttcttcgacccagcaggagggggtaatcctgttttatatcaacatctcttt
>BK1SB1_4_1559
tctttctgactctaaatatcatagaggtgtatccgcagatttagcaatttttagtcttcatttagcaggtatttcttccatccttggtagtatcaactttataactacagttctgtgttcacgaacaacaaaaataatctctctcgatcgcatgcctttaatgttatgggctctgtctattactgctcttctattggttactagtcttccagttttagcaggtgctattacaatacttttaacagatcgtaattttaacacttctttcttcgacccagcaggagggggtaatcctgttttatatcaacatctcttt
>BK1SB1_4_1598
tctttctgactctaaatatcatagaggtgtatccgtagatttagcaatttttagtcttcattcagcaggtatttcttccatccttggtagtatcaactttataactacagttctgtgttcacgaacaacaaaaataatctctctcgatcgcatgcctttaatgttatgggctctgtctattactgctcttctattggttactagtcttccagttttagcaggtgctattacaatacttttaacagatcgtaattttaacacttctttcttcgacccagcaggagggggtaatcctgttttatatcaacatctcttt
>BK1SB1_4_1602
tctttctgactctaaatatcatagaggtgtatccgtagatttagcaatttttagtcttcatttagcaggtatttcttccatccttggtagtatcaactttataactacagttctgtgtttacgaacaacaaaaataatctctctcgatcgcatgcctttaatgttatgggctctgtctattactgctcttctattggttactagtcttccagttttagcaggtgctattacaatacttttaacagatcgtaattttaacacttctttcttcgacccagcaggagggggtaatcctgttttatatcaacatctcttt
>BK1SB1_4_1632
tctttctgactctaaatatcatagaggtgtatccgtagatttagcaatttttagtcttcatttagcaggtatttcttccatccttggtagtatcaactttataactacagttctgtgttcacgaacaacaaaaataatctctctcgatcgcatgcctttaatgttatgggctctgtctattactgctcttctattggttactagtcttccagttttagcaggtgctattacaatacttttaacagatcgtaattttaacacttctttcttcgacccagcaggagggggtaattctgttttatatcaacatctcttt
>BK1SB1_4_1641
tctttctgactctaaatatcatagaggtgtatccgtagatttagcaatttttagtcttcatttagcaggtatttcttccatccttggtagtatcaactttataaccacagttctgtgttcacgaacaacaaaaataatctctctcgatcgcatgcctttaatgttatgggctctgtctattactgctcttctattggttactagtcttccagttttagcaggtgctattacaatacttttaacagatcgtaattttaacacttctttcttcgacccagcaggagggggtaatcctgttttatatcaacatctcttt
>BK1SB1_4_1642
tctttctgactctaaatatcatagaggtgtatccgtagatttagcaatttttagtcttcatttagcaggtatttcttccatccttggtagtatcaactttataactacagttctgtgttcacgaacaacaaaaataatctctctcgatcgcatgcctttaatgttatgggctctgtctattactgctcctctattggttactagtcttccagttttagcaggtgctattacaatacttttaacagatcgtaattttaacacttctttcttcgacccagcaggagggggtaatcctgttttatatcaacatctcttt
>BK1SB1_4_1674
tctttctgactctaaatatcatagaggtgtatccgtagatttagcaatttttagtcttcatttagcaggtatttcttccatccttggtagtatcaactttataactgcagttctgtgttcacgaacaacaaaaataatctctctcgatcgcatgcctttaatgttatgggctctgtctattactgctcttctattggttactagtcttccagttttagcaggtgctattacaatacttttaacagatcgtaattttaacacttctttcttcgacccagcaggagggggtaatcctgttttatatcaacatctcttt
>BK1SB1_4_1678
tctttctgactctaaatatcatagaggcgtatccgtagatttagcaatttttagtcttcatttagcaggtatttcttccatccttggtagtatcaactttataactacagttctgtgttcacgaacaacaaaaataatctctctcgatcgcatgcctttaatgttatgggctctgtctattactgctcttctattggttactagtcttccagttttagcaggtgctattacaatacttttaacagatcgtaattttaacacttctttcttcgacccagcaggagggggtaatcctgttttatatcaacatctcttt
>BK1SB1_4_1682
tctttctgactctaaatatcatagaggtgtatccgtagatttagcaatttttagtcttcatttagcaggtatttcttccatccttggtagtatcaactttataactacagttctgtgttcacgaacaacaaaaataatctctctcgatcgcatgcctttaatgttatgggctctgtctattactgctcttctattggttactagtcttccagttttagcaggtgctattacaatacttttagcagatcgtaattttaacacttctttcttcgacccagcaggagggggtaatcctgttttatatcaacatctcttt
>BK1SB1_4_1718
tctttctgactctaaatatcatagaggtgtatccgtagatttagcaatttttagtcttcatttagcaggtatttcttccatccttggtagtatcaactttataactacagttctgtgttcacgaacaacaaaaataatctctctcgatcgcatgcctttaatgttatgggctctgtctattactgctcttctattggttactagtcttccagttttagcaggtgctattacaatacttttaacagatcgtaactttaacacttctttcttcgacccagcaggagggggtaatcctgttttatatcaacatctcttt
>BK1SB1_4_1801
tctttctgactctaaatatcatagaggtgtatccgtagatttagcaatttttagtcttcatttagcaggtatttcttccatccttggtagtatcaactttataactacagttctgtgttcacgaacaacaaaaataatctctctcgatcgcatgcctttaatgttatgggctctgtctatttctgctcttctattggttactagtcttccagttttagcaggtgctattacaatacttttaacagatcgtaattttaacacttctttcttcgacccagcaggagggggtaatcctgttttatatcaacatctcttt
>BK1SB1_4_1805
tctttctgactctaaatatcatagaggtgtatccgtagatttagcaatttttagtcttcatttagcaggtatttcttccatccttggtagtatcaactttataactacagttctgtgttcacgaacaacaaaaataatctctctcgatcgcatgcctttaatgttatgggctctgtctattactgctcttctattggttactagtcttccagttttagcaggtgctattacaatacttttaacagatcgtaattttaacacttctttctttgacccagcaggagggggtaatcctgttttatatcaacatctcttt
>BK1SB1_4_1813
tctttctgactctaaatatcatagaggtgtatccgtagatttagcaatttttagtcttcatttagcaggtatttcttccatccttggtagtatcaactttataactacagttctgtgttcacgaacaacaaaaataatctctctcgatcgcatgcctttaatgttatgggctctgtctattactgctcttctattggttactagtcttccagttttagcaggtgctgttacaatacttttaacagatcgtaattttaacacttctttcttcgacccagcaggagggggtaatcctgttttatatcaacatctcttt
>BK1SB1_4_1817
tctttctgactctaaatatcatagaggtgtatccgtagatttagcaatttttagtcttcatttagcaggtatttcttccatccttggtagtatcaactttataactacagttctgtgttcacgaacaacaaaaataatctctctcgatcgcatgcctttaatgttatgggctctgtctattactgctctcctattggttactagtcttccagttttagcaggtgctattacaatacttttaacagatcgtaattttaacacttctttcttcgacccagcaggagggggtaatcctgttttatatcaacatctcttt
>BK1SB1_4_1822
tctttctgactctaaatatcatagaggtgtatccgtagatttagcgatttttagtcttcatttagcaggtatttcttccatccttggtagtatcaactttataactacagttctgtgttcacgaacaacaaaaataatctctctcgatcgcatgcctttaatgttatgggctctgtctattactgctcttctattggttactagtcttccagttttagcaggtgctattacaatacttttaacagatcgtaattttaacacttctttcttcgacccagcaggagggggtaatcctgttttatatcaacatctcttt
>BK1SB1_4_1826
tctttctgactctaaatatcatagaggtgtatccgtagatttagcaatttttagtcttcatttagcaggtatttcttccatccttggtagtatcaactttataactacagttctgtgttcacgaacaacaaaaataatctctcttgatcgcatgcctttaatgttatgggctctgtctattactgctcttctattggttactagtcttccagttttagcaggtgctattacaatacttttaacagatcgtaattttaacacttctttcttcgacccagcaggagggggtaatcctgttttatatcaacatctctt
>BK1SB1_4_1839
tctttctgactctaaatatcatagaggtgtatccgtagatttagcaatttttagtcttcatttagcaggtatttcttccatccttggtagtatcaactttataactacagttctgtgttcacgaacaacaaaaataatctctctcgatcgcatgcctttaatgctatgggctctgtctattactgctcttctattggttactagtcttccagttttagcaggtgctattacaatacttttaacagatcgtaattttaacacttctttcttcgacccagcaggagggggtaatcctgttttatatcaacatctcttt
>BK1SB1_4_1866
tctttctgactctaaatatcatggaggtgtatccgtagatttagcaatttttagtcttcatttagcaggtatttcttccatccttggtagtatcaactttataactacagttctgtgttcacgaacaacaaaaataatctctctcgatcgcatgcctttaatgttatgggctctgtctattactgctcttctattggttactagtcttccagttttagcaggtgctattacaatacttttaacagatcgtaattttaacacttctttcttcgacccagcaggagggggtaatcctgttttatatcaacatctcttt
>BK1SB1_4_1871
tctttctgactctaaatatcatagaggtgtatccgtagatttagcaatttttagtcttcatttagcaggtatttcttccatccttggtagtatcaactttataactacagttctgtgttcacgaacaacaaaaataatctctctcgatcgcatgcctttaatgttatgggctctgtctgttactgctcttctattggttactagtcttccagttttagcaggtgctattacaatacttttaacagatcgtaattttaacacttctttcttcgacccagcaggagggggtaatcctgttttatatcaacatctcttt
>BK1SB1_4_1885
tctttctgactctaaatatcatagaggtgtatccgtagatttagcaatttttagtcttcatttagcaggtatttcttccatccttggtagtatcaactttataactacagttctgtgttcacgaacaacaaaaataatctctctcgatcgcatgcctttaatgttatgggctctgtctattactgctcttctattggttactagtcttccagttttagcaggtgctattacaatacttttaacagatcgtaattttaacacttctttcttcgacccagcaggagggggtaatcctgctttatatcaacatctcttt
>BK1SB1_4_1907
tctttctgactctaaatatcatagaggtgtatccgtagatttagcaatttttagtcttcatttagcaggtatttcttccatccttggtagtatcaactttataactacagttctgtgttcacgaacaacaaaaataatctctctcgatcgcatgcctttaatgttatgggctctgtctattactgctcttctattggttactagtcttccagttttagcaggtgctattacaatacttctaacagatcgtaattttaacacttctttcttcgacccagcaggagggggtaatcctgttttatatcaacatctcttt
>BK1SB1_4_1921
tctttctgactctaaatatcatagaggtgtatccgtagatttagcaatttttagtcttcatttagcaggtatttcttccatccttggtagtatcaactttataactacagttctgtgttcacgaacaacaaaaataatctctctcgatcgcatgcctttaatgttatgggctctgtctattactgctcttctattggttactagtcttccagttttagcaggtgctattacaatacttttaacagatcgtaattttaacacttctttcttcgacccagcaggagggggtaatcctgttttatatcagcatctcttt
>BK1SB1_4_1969
tctttctgactctaaatatcatagaggtgtatccgtagatttagcaatttttagtcttcatttagcaggtatttcttccatccttggtagtatcaactttataactacagttctgtgttcacgaacaacaaaaataatctctctcgatcgcatgcctttaatgttatgggctctgtctattactgctcttctattggttactagtcttccagttttagcaggtgctattacaatacctttaacagatcgtaattttaacacttctttcttcgacccagcaggagggggtaatcctgttttatatcaacatctcttt
>BK1SB1_4_1974
tctctctgactctaaatatcatagaggtgtatccgtagatttagcaatttttagtcttcatttagcaggtatttcttccatccttggtagtatcaactttataactacagttctgtgttcacgaacaacaaaaataatctctctcgatcgcatgcctttaatgttatgggctctgtctattactgctcttctattggttactagtcttccagttttagcaggtgctattacaatacttttaacagatcgtaattttaacacttctttcttcgacccagcaggagggggtaatcctgttttatatcaacatctcttt
>BK1SB1_4_1984
tctttctgactctaaatatcatagaggtgtatccgtagatttagcaatttttagtcttcatttagcaggtatttcttccatccttggtagtatcaactttataactacagttctgtgttcacgaacaacaaaaataatctctctcgatcgcatgcctttaatgttatgggctccgtctattactgctcttctattggttactagtcttccagttttagcaggtgctattacaatacttttaacagatcgtaattttaacacttctttcttcgacccagcaggagggggtaatcctgttttatatcaacatctcttt
>BK1SB1_4_2007
tctttcttactctaaatatcatagaggtgtatccgtagatttagcaatttttagtcttcatttagcaggtatttcttccatccttggtagtatcaactttataactacagttctgtgttcacgaacaacaaaaataatctctctcgatcgcatgcctttaatgttatgggctctgtctattactgctcttctattggttactagtcttccagttttagcaggtgctattacaatacttttaacagatcgtaattttaacacttctttcttcgacccagcaggagggggtaatcctgttttatatcaacatctcttt
>BK1SB1_4_2041
tctttctgactctaaatatcatagaggtgtatccgtagatttagcaatttttagtcttcatttagcaggtatttcttccatccttggtagtatcaactttataactacagttctgtgttcacgaacaacaaaaataatctctctcgatcgcatgcctttaatgttatgggctctgtctattactgctcttctattggttactagtcttccagttttagcaggtgctattacaatacttttaacagatcgtaattttaacacttctttcttcgacccagcaggaaggggtaatcctgttttatatcaacatctcttt
>BK1SB1_4_2065
tctttctgactctaaatatcatagaggtgtatccgtagatttagcaatttttagtcttcatttagcaggtatttcttccatccttggtagtatcaactttataactacagttctgtgttcacgaacaacaaaaataatctctctcgatcgcatgcctttaatgttatgggctctgtctattactgctcttctattggttactagtcttccagttttagcaggtgctattacaatacttttaacagatcgtaattttaacacttctttcttcgacccagcaggagggggtaatcctgttttatatcaacatctcttg
>BK1SB1_4_2089
tctttctgactctaaatatcatagaggtgtatccgtagatttagcaatttttagtcttcatttagcaggtatttcttccatccttggtagtatcaactttataactacagttctgtgttcacgaacaacaaaaataatctctctcaatcgcatgcctttaatgttatgggctctgtctattactgctcttctattggttactagtcttccagttttagcaggtgctattacaatacttttaacagatcgtaattttaacacttctttcttcgacccagcaggagggggtaatcctgttttatatcaacatctcttt
>BK1SB1_4_2116
tctttctgactctaaatatcatagaggtgtatccgtagatttagcaatttttagtcttcatttagcaggtatttcttccatccttggtagtatcaactttataactacagttctgtgttcacgaacaacaaaaataatctctctcgatcgcatgcctttaatgttatgggctctgtctattactgctcttctattggttactagtcttccagttttagcaggtgctattacaatacttttaacagatcgtaattttaacacttctttcttcgacccagcaggagggggtaatcctgttttatatcaacatctct
>BK1SB1_4_2130
tctttctgactctaaatatcatagaggtgtatccgtagatttagcaatttttagtcttcatttagcaggtatttcttccatccttggtagtatcaactttataactacagttctgtgttcacgaacaacaaaaataatctctctcgatcgcttgcctttaatgttatgggctctgtctattactgctcttctattggttactagtcttccagttttagcaggtgctattacaatacttttaacagatcgtaattttaacacttctttcttcgacccagcaggagggggtaatcctgttttatatcaacatctcttt
>BK1SB1_4_2182
tctttctgactctaaatatcatagaggtgtatccgtagatttagcaatttttagtcttcatttagcaggtatttcttccatccttggtagtatcaactttataactacagttctgtgttcacgaacaacaaaaataatctctctcgatcgcatgcctttaatgttatgggctctgtctattactgctcttctattggttactagtcttccagttttagcaggtgctattacaatacttttaacagatcgtaattttaacacttctttcttcgacccagcaggagggggtgatcctgttttatatcaacatctcttt
>BK1SB1_4_2230
tctttctgactctaaatatcatagaggtgtatccgtagatttagcaatttttagtcttcatttagcaggtatttcttccatccttggtagtatcaactttataactacagttctgtgttcacgaacaacaaaaataatctctctcgatcgcatgcctttaatgttatgggctctgtctattactgctcttctattggttactagtcctccagttttagcaggtgctattacaatacttttaacagatcgtaattttaacacttctttcttcgacccagcaggagggggtaatcctgttttatatcaacatctcttt
>BK1SB1_4_2237
tctttctgactctaaatatcatagaggtgtatccgtagatttagcaatttttagtcttcatttagcaggtatttcttccatccttggtagtatcaactttataactacagttctgtgttcacgaacaacaaaaataatctctctcggtcgcatgcctttaatgttatgggctctgtctattactgctcttctattggttactagtcttccagttttagcaggtgctattacaatacttttaacagatcgtaattttaacacttctttcttcgacccagcaggagggggtaatcctgttttatatcaacatctcttt
>BK1SB1_4_2262
tctttctgactctaaatatcatagaggtgtatccgtagatttagcaatttttagtcttcatttagcaggtatttcttccatccttggtagtatcaactttataactacagttctgtgttcacgaacaacaaaaataatctctctcgatcgcatgcctttaatgttatgggctctgtctattactgctcttctattggttgctagtcttccagttttagcaggtgctattacaatacttttaacagatcgtaattttaacacttctttcttcgacccagcaggagggggtaatcctgttttatatcaacatctcttt
>BK1SB1_4_2293
tctttctgactctaaatatcatagaggtgtatccgtagatttagcaatttttagtcttcatttagcaggtatttcttccatccttggtagtatcaactttataactacagttctgtgttcacgaacaacaaaaataatctctctcgatcgcatgcctttaatgttatgggctctgtctattaccgctcttctattggttactagtcttccagttttagcaggtgctattacaatacttttaacagatcgtaattttaacacttctttcttcgacccagcaggagggggtaatcctgttttatatcaacatctcttt
>BK1SB1_4_2296
tctttctgactctaaatatcatagaggtgtatccgtagatttagcaatttttagtcttcatttagcaggtatttcttccatccttggtagtatcaactttataactacagttctgtgttcacgaacaacaaaaataatctctctcgatcgcatgcctttaatgttatgggctctgtctattactgctcttctattggttactagtcttccagtttcagcaggtgctattacaatacttttaacagatcgtaattttaacacttctttcttcgacccagcaggagggggtaatcctgttttatatcaacatctcttt
>BK1SB1_4_2312
tctttctgactctaaatatcatagaggtgtatccgtagatttagcaatttttagtcttcatttagcaggtatttcttccatccttggtaatatcaactttataactacagttctgtgttcacgaacaacaaaaataatctctctcgatcgcatgcctttaatgttatgggctctgtctattactgctcttctattggttactagtcttccagttttagcaggtgctattacaatacttttaacagatcgtaattttaacacttctttcttcgacccagcaggagggggtaatcctgttttatatcaacatctcttt
>BK1SB1_4_2370
tctttctgactctaaatatcacagaggtgtatccgtagatttagcaatttttagtcttcatttagcaggtatttcttccatccttggtagtatcaactttataactacagttctgtgttcacgaacaacaaaaataatctctctcgatcgcatgcctttaatgttatgggctctgtctattactgctcttctattggttactagtcttccagttttagcaggtgctattacaatacttttaacagatcgtaattttaacacttctttcttcgacccagcaggagggggtaatcctgttttatatcaacatctcttt
>BK1SB1_4_2400
tctttctgactctaaatatcatagaggtgtatccgtagatttagcaatttttagtcttcatttagcaggtatttcttccatccttggtagtatcaactttataactacagttctgtgttcacgaacaacaaaaataatctctctcgatcgcatgcctttaatgttatgggctctgtctattactgctcttctattggttactagtcttccagttttagcaggtgctattacaatacttttaacagatcgtaattttaacacttctttcttcgacccagcaggagggggtaatcctgttttatatcaacatttgttt
>BK1SB1_4_2405
tctttctgactctaaatatcatagaggtgtatccgtagatttagcaatttttagtcttcatttagcaggtatttcttccatccttggtagtatcaactttataactacagttctgtgttcacgaacaacaaaaataatctctctcgatcgcatgcctttaatgttatgggctctgtctattactgctcttctattggttactagtcttccagttttagcaggtgctattacaatacttttaacagatcgtaattttaacacttctttcttcgacccagcaggagggggtaatcctgttttatatcaacaccttttt
>BK1SB1_4_2557
tctttctgactctaaatatcatagaggtgtatccgtagatttagcaatttttagtcttcatttagcaggtatttcttccatccttggtagtatcaactttataactacagttctgtgttcacgaacaacaaaaataatctctctcgatcgcatgcctttaatgttatgggctctgtctattactgcccttctattggttactagtcttccagttttagcaggtgctattacaatacttttaacagatcgtaattttaacacttctttcttcgacccagcaggagggggtaatcctgttttatatcaacatctcttt
>BK1SB1_4_2616
tctttctgactctaaatatcatagaggtgtatccgtagatttagcaatttttagtcttcatttagcaggtatttcttccatccttggtagtatcaactttataactacagttctgtgttcacgaacaacaaaaataatctctctcgatcgcatgcctttaatgttatgggctctgtctattactgctcttctattggttactagtcttccagttttggcaggtgctattacaatacttttaacagatcgtaattttaacacttctttcttcgacccagcaggagggggtaatcctgttttatatcaacatctattt
>BK1SB1_4_2620
tctttctgactctaaatatcatagaggtgtatccgtagatttagcaatttttagtcttcatttagcaggtatttcttccatccttggtagtatcaactttataactacagttctgtgttcacgaacaacaaaaataatctctctcgatcgcatgcctttaatgttatgggctctgtctattactgctcttctattggttactagtcttccagttttagcaggtgctattacaatacttttaacagatcgtaattttaacacttctttcctcgacccagcaggagggggtaatcctgttttatatcaacatctcttt
>BK1SB1_4_2751
tctttctgactctaaatatcatagaggtgtatccgtagatttagcaatttttagtcttcatttagcaggtatttcttccatccttggtagtatcaactttataactacagttctgtgttcacgaacaacaaaaataatctctctcgatcgcatgcctttaatgttatgggctctgtctattactgctcttctattggttactagtcttccagttttagcaggtgctattacaatacttttaacagatcgtaattttaacacttctttcttcgacccagcaggaggggataatcctgttttatatcaacatctcttt
>BK1SB1_4_2788
actttctgactctaaatatcatagaggtgtatccgtagatttagcaatttttagtcttcatttagcaggtatttcttccatccttggtagtatcaactttataactacagttctgtgttcacgaacaacaaaaataatctctctcgatcgcatgcctttaatgttatgggctctgtctattactgctcttctattggttactagtcttccagttttagcaggtgctattacaatacttttaacagatcgtaattttaacacttctttcttcgacccagcaggagggggtaatcctgttttatatcaacatctcttt
>BK1SB1_4_2807
tctttctgactctaaatatcatagaggtgtatccgtagatttagcaatttttagtcttcatttagcaggtatttcttccatccttggtagtatcaactttataactacagttctgtgttcacgaacaacaaaaataatctctctcgatcgcatgcctttaatgttatgggctctgtctattactgctcttctattggttactagtcttccagttttagcaggtgctattacaatacttttaacagatcgtaattttaacacttctttcttcgacccagcaggagggggtaatcctgttttatatcaacatttcttt
>BK1SB1_4_2888
tctttctgactctaaatatcatagaggtgtatccgtagatttagcaatttttagtcttcatttagcaggtatttcttccatccttggtagtatcaactttataactacagttctgtgttcacgaacaacaaaaataatctctctcgatcgcatgcctttaatgttatgggctctgtctattactgctcttctattggttactagtcttccagttttagcaggtgctattacaatacttttaacagatcgtaattctaacacttctttcttcgacccagcaggagggggtaatcctgttttatatcaacatctcttt
>BK1SB1_4_2915
tctttctgactctaaatatcatagaggtgtatccgtagatttagcaatttttagtcttcatttagcaggtatttcttccatccttggtagtatcaactttataactacagttctgtgttcacgaacaacaaaaataatctctctcgatcgcatgcctttaatgttatggactctgtctattactgctcttctattggttactagtcttccagttttagcaggtgctattacaatacttttaacagatcgtaattttaacacttctttcttcgacccagcaggagggggtaatcctgttttatatcaacatctcttt
>BK1SB1_4_2920
tctttctgactctaaatatcatagaggtgtatccgtagatttagcaatttttagtcttcatttagcaggtatttcttccatccttggtagtatcaactttataactacagttctgtgttcacgaacaacaaaaataatctctctcgatcacatgcctttaatgttatgggctctgtctattactgctcttctattggttactagtcttccagttttagcaggtgctattacaatacttttaacagatcgtaattttaacacttctttcttcgacccagcaggagggggtaatcctgttttatatcaacatctcttt
>BK1SB1_4_3045
tctttctgactctaaatatcatagaggtgtatccgtagatttagcaatttttagtcttcatttagcaggtatttcttccatccttggtagtatcaactttataactacagttctgtgttcacgaacaacaaaaataatctctctcgatcgcatgcctttaatgttatgggctctgtctattactgctcttctattggttactagtcttccagttttagtaggtgctattacaatacttttaacagatcgtaattttaacacttctttcttcgacccagcaggagggggtaatcctgttttatatcaacatctcttt
>BK1SB1_4_3309
tctttctgactctaaatatcatagaggtgtatccgtagatttagcaatttttagtcttcatttagcaggtatttcttccatccttggtagtatcaactttataactacagttctgtgttcacgaacaacaaaaataatctctctcgatcgcatgcctttaatgttatgggctctgtctattactgctcttctattggttactagtcttccagttttagcaggtgctattacaatacttttaacagatcgtaattttaacacttctttcttcgacccagcaggagggggtaatcctgttttatatcaacacttattt
>BK1SB1_4_3409
ctttctgactctaaatatcatagaggtgtatccgtagatttagcaatttttagtcttcatttagcaggtatttcttccatccttggtagtatcaactttataactacagttctgtgttcacgaacaacaaaaataatctctctcgatcgcatgcctttaatgttatgggctctgtctattactgctcttctattggttactagtcttccagttttggcaggtgctattacaatacttttaacagatcgtaattttaacacttctttcttcgacccagcaggagggggtaatcctgttttatatcaacatctcttt
>BK1SB1_4_3443
tctttctgactctaaatatcatagaggtgtatccgtagatttagcaatttttagtcttcatttagcaggtatttcttccatccttggtagtatcaactttataactacagttctgtgttcacgaacaacaaaaataatctctctcgatcgcatgcctttaatgttatgggctctgtctattactgctcttctattggttactagtcttccagttttagcaggtgctattacaatacttttaacagatcgtaattttaacacttctttcttcgacccagcaggagggggtaatcctattttatatcaacatttattt
>BK1SB1_4_3837
tctttctgactctaaatatcatagaggtgtatccgtagatttagcaatttttagtcttcatttagcaggtatttcttccatccttggtagtatcaacattataactacagttctgtgttcacgaacaacaaaaataatctctctcgatcgcatgcctttaatgttatgggctctgtctattactgctcttctattggttactagtcttccagttttagcaggtgctattacaatacttttaacagatcgtaattttaacacttctttcttcgacccagcaggagggggtaatcctgttttatatcaacatctcttt
>BK1SB1_5_103
tctctccgattctaagtaccattctggaatctctgtagatctagctatttttagacttcatctagcaggtgtttcttctattcttggtagaattaacttcctttctactattatttgttcacgtacaacaaagcttatttctctagatcgtctccctcttatgctttgagcgatgtctgtgacagctgttcttctagttactagactgcctgttctagcaggtgctattactatgcttcttactgatcgtaatttcaacacttctttctttgatccatccggtggtggtaatcctgttctctaccagcatttattc
>BK1SB1_5_111
tctttctgactctaaatatcatagaggtgtatccgtagatttagcaatttttagtcttcatttagcaggtatttcttccatccttggtagtatcaactttataactacggttctgtgttcacgaacaacaaaaataatctctctcgatcgcatgcctttaatgttatgggctctgtctattactgctcttctattggttactagtcttccagttttagcaggtgctattacaatacttttaacagatcgtaattttaacacttctttcttcgacccagcaggagggggtaatcctgttttatatcaacatctcttt
>BK1SB1_5_133
tctttctgactctaaatatcatagaggtgtatccgtagatttagcaatttttagtcttcatttagcaggtatttcttccatccttggtagtatcaactttataactacagttctgtgttcacgaacaacaaaaataatctctcttgatcgcatgcctttaatgttatgggctctgtctattactgctcttctattggttactagtcttccagttttagcaggtgctattacaatacttttaacagatcgtaattttaacacttctttcttcgacccagcaggagggggtaatcctgttttatatcaacatctcttt
>BK1SB1_5_150
tctttctgactctaaatatcatagaggtgtatccgtagatttagcaatttttagtcttcatttagcaggtatttcttccatccttggtagtatcaactttataactacagttctgtgttcacgaacaacaaaaataatctctctcgatcgcatgcctttaatgttatgggctctgtctattactgctcttctattggttactagtcttccagttttagcaggtgctattacaatacttttaacagatcgtaattttaacacttctttcttcgacccagcaggagggggtaatcctgttttatatcaacatctcttt
>BK1SB1_5_244
tctttctgactctaaatatcatagaggtgtatccgtagatttagcaatttttagtcttcatttagcaggtatttcttccatccttggtagtatcaactttataactacagttctgtgttcacgaacaacaaaaataatctctctcgatcgcatgcctttaatgttatgggctctgtctattactgctcttctattggttactagtcttccagttttagcaggtgctattacaatacttttaacagatcgtaattttaacacttctttcttcgacccagcaggagggggtaatcctgttttatatcaacatcccttt
>BK1SB1_5_249
tctttctgactctaaatatcatagaggtgtatccgtagatttagcaatttttagtcttcatttagcaggtatttcttccatccttggtagtatcaactttataactacagttctgtgttcacgaacaacaaaaataatctctctcgatcgcatgcctttaatgttatgggctctgtctattactgctcttctattggttactagtcttccagttttagcaggtgctattacaatacttttaacagatcgtaattttaacacttctttcttcgacccagcaggagggggtaatcctgttttataccaacatctcttt
>BK1SB1_5_349
tctttctgactctaaatatcatagaggtgtatccgtagatttagcaatttttagtcttcatttagcaggtatttcttccatccttggtagtatcaactttataactacagttctgtgttcacgaacaacaaaaataatctctctcgatcgcatgcctttaatgttatgggctctgtctattactgctcttctattggttactagtcttccagttttggcaggtgctattacaatacttttaacagatcgtaattttaacacttctttcttcgacccagcaggagggggtaatcctgttttatatcaacatctcttt
>BK1SB1_5_371
ctttctgactctaaatatcatagaggtgtatccgtagatttagcaatttttagtcttcatttagcaggtatttcttccatccttggtagtatcaactttataactacagttctgtgttcacgaacaacaaaaataatctctctcgatcgcatgcctttaatgttatgggctctgtctattactgctcttctattggttactagtcttccagttttagcaggtgctattacaatacttttaacagatcgtaattttaacacttctttcttcgacccagcaggagggggtaatcctgttttatatcaacatctcttt
>BK1SB1_5_441
tctttctgactctaaatatcatagaggtgtatccgtagatttagcaatttttagtcttcatttggcaggtatttcttccatccttggtagtatcaactttataactacagttctgtgttcacgaacaacaaaaataatctctctcgatcgcatgcctttaatgttatgggctctgtctattactgctcttctattggttactagtcttccagttttagcaggtgctattacaatacttttaacagatcgtaattttaacacttctttcttcgacccagcaggagggggtaatcctgttttatatcaacatctcttt
>BK1SB1_5_444
tctttctgactctaaatatcatagaggtgtatccgtagacttagcaatttttagtcttcatttagcaggtatttcttccatccttggtagtatcaactttataactacagttctgtgttcacgaacaacaaaaataatctctctcgatcgcatgcctttaatgttatgggctctgtctattactgctcttctattggttactagtcttccagttttagcaggtgctattacaatacttttaacagatcgtaattttaacacttctttcttcgacccagcaggagggggtaatcctgttttatatcaacatctcttt
>BK1SB1_5_446
tctttctgactctaaatatcatagaggtgtatccgtagatttagcaatttttagtcttcatttagcaggtatttcttccatccttggtagtatcaactttataactacagttctgtgttcacgaacaacaaaaataatctctctcgatcgcatgcctttaatgttatgggctctgtctattactgctcttctattggttactagtcttccagttttagcaggtgctattacaatacttttaacagatcgtaattttaacacttctttcttcgacccagcaggagggggtaatcctgttttatatcaacatctcttc
>BK1SB1_5_472
tctttctgactctaaatatcatagaggtgtatccgtagatttagcaatttttagtcttcatttagcaggtatttcttccatccttggtagtatcaactttataactacagttctgtgttcacgaacaacaaaaataatctctctcgatcgcatgcctttaatgttatgggctctgtctattactgctcttctattggttactagtcttccagttttagcaggtgctattacaatacttttaacagatcgtaattttaacacttctttcttcgacccagcaggagggggtaatcctgttctatatcaacatctcttt
>BK1SB1_5_483
tctttctgactctaaatatcatagaggtgtatccgtagatttagcaatttttagtcttcatttagcaggtatttcttccatccttggtagtatcaactttataactacagttctgtgttcacgaacaacaaaaataatctctctcgatcgcatgcctttaatgttatgggctctgtctattactgctcttctattggttactagtcttccagttttagcaggtgctattacaatacttttaacagatcgtaattttaacacttctttcttcgacccagcaggagggggtaatcctgttttatatcaacatctctt
>BK1SB1_5_500
tttctgactctaaatatcatagaggtgtatccgtagatttagcaatttttagtcttcatttagcaggtatttcttccatccttggtagtatcaactttataactacagttctgtgttcacgaacaacaaaaataatctctctcgatcgcatgcctttaatgttatgggctctgtctattactgctcttctattggttactagtcttccagttttagcaggtgctattacaatacttttaacagatcgtaattttaacacttctttcttcgacccagcaggagggggtaatcctgttttatatcaacatctcttt
>BK1SB1_5_527
tctttctgactctaaatatcatagaggtgtatccgtagatttagcaatttttagtcttcatttagcaggtatttcttccatccttggtagtatcaactttataactacagttctgtgttcacgaacaacaaaaataatctctctcgatcgcatgcctttaatgttacgggctctgtctattactgctcttctattggttactagtcttccagttttagcaggtgctattacaatacttttaacagatcgtaattttaacacttctttcttcgacccagcaggagggggtaatcctgttttatatcaacatctcttt
>BK1SB1_5_621
tctttctgactctaaatatcatagaggtgtatccgtagatttagcaatttttagtcttcatttagcaggtatttcttccatccttggtagtatcaactttataactacagttctgtgttcacgaacaacaaaaataatctctctcgatcgcatgcctttaatgttatgggctctgtctattactgctcttctattggttactagtcttccagttttagcaggtgctattacaatacttttaacagatcgtaattttaacacttctttctgcgacccagcaggagggggtaatcctgttttatatcaacatctcttt
>BK1SB1_5_698
tctttctgactctaaatatcatagaggtgtatccgtagatttagcaattttcagtcttcatttagcaggtatttcttccatccttggtagtatcaactttataactacagttctgtgttcacgaacaacaaaaataatctctctcgatcgcatgcctttaatgttatgggctctgtctattactgctcttctattggttactagtcttccagttttagcaggtgctattacaatacttttaacagatcgtaattttaacacttctttcttcgacccagcaggagggggtaatcctgttttatatcaacatctcttt
>BK1SB1_5_747
tcttcctgactctaaatatcatagaggtgtatccgtagatttagcaatttttagtcttcatttagcaggtatttcttccatccttggtagtatcaactttataactacagttctgtgttcacgaacaacaaaaataatctctctcgatcgcatgcctttaatgttatgggctctgtctattactgctcttctattggttactagtcttccagttttagcaggtgctattacaatacttttaacagatcgtaattttaacacttctttcttcgacccagcaggagggggtaatcctgttttatatcaacatctcttt
>BK1SB1_5_755
tctttctgactctaaatatcatagaggtgtatccgtagatttagcaatttttagtcttcatttagcaggtatttcttccatccttggtagtatcaactttataactacagttctgtgttcacgaacaacaaaaataatctctctcgatcgcatgcctttaatgttatgggctctgtctattactgctcttctattggttactagtcttccagttttagcaggtgctattacaatacttttaacagatcgtaattttaacacttctttcttcgacccagcaggggggggtaatcctgttttatatcaacatctcttt
>BK1SB1_5_763
tctttctgactctaaatatcatagaggtgcatccgtagatttagcaatttttagtcttcatttagcaggtatttcttccatccttggtagtatcaactttataactacagttctgtgttcacgaacaacaaaaataatctctctcgatcgcatgcctttaatgttatgggctctgtctattactgctcttctattggttactagtcttccagttttagcaggtgctattacaatacttttaacagatcgtaattttaacacttctttcttcgacccagcaggagggggtaatcctgttttatatcaacatctcttt
>BK1SB1_5_782
tctttctgactctaaatatcatagaggtgtatccgtagatttagcaatttttagtcttcattagcaggtatttcttccatccttggtagtatcaactttataactacagttctgtgttcacgaacaacaaaaataatctctctcgatcgcatgcctttaatgttatgggctctgtctattactgctcttctattggttactagtcttccagttttagcaggtgctattacaatacttttaacagatcgtaattttaacacttctttcttcgacccagcaggagggggtaatcctgttttatatcaacatctcttt
>BK1SB1_5_851
tctttctgactctaaatatcatagaggtgtatccgtagatttagcaatttttagtcttcatttagcaggtatttcttccatccttggtagtatcaactttataactacagttctgtgttcacgaacaacaaaaataatctctctcgatcgcatgcctttaatgttatgggctctgtctattactgctcttctattggttactagtcttccagttttagcaggtgctattacaatacttttaacagatcgtaattttaacacttctttcttcgacccagcaggagggggtaatcctgttttatatcaacatctctgt
>BK1SB1_5_861
tctttctgactctaaatatcatagaggtgtatccgtagatttagcaatttttagtcttcatttagcaggtatttcttccatccttggtagtatcaactttataactacagttctgtgttcacgaacaacaaaagtaatctctctcgatcgcatgcctttaatgttatgggctctgtctattactgctcttctattggttactagtcttccagttttagcaggtgctattacaatacttttaacagatcgtaattttaacacttctttcttcgacccagcaggagggggtaatcctgttttatatcaacatctcttt
>BK1SB1_5_874
tctttctgactctaaatatcatagaggtgtatccgtagatttagcaatttttagtcttcatttagcaggtatttcttccatccttggtggtatcaactttataactacagttctgtgttcacgaacaacaaaaataatctctctcgatcgcatgcctttaatgttatgggctctgtctattactgctcttctattggttactagtcttccagttttagcaggtgctattacaatacttttaacagatcgtaattttaacacttctttcttcgacccagcaggagggggtaatcctgttttatatcaacatctcttt
>BK1SB1_5_883
tctttctgactctaaatatcatagaggtgtatccgtagatttagcaatttttagtcttcatttagcaggtatttcttccatccttggtagtatcaactttataactacagttctgtgttcacgaacaacaaaaataatctctctcgatcgcatgcctttaatgttatgggctctgtctattactgctcttctattggttactagtcttccagttttagcaggtgctattacaatacttttaacagatcgtaattttaacacttctttcttcgacccagcaggagggggtaatcctgttttatatcaacatctctct
>BK1SB1_5_890
tctttctgactctaaatatcatagaggtgtatccgtagatttagcaatttttagtcttcatttagcaggtatttcttccatccttggtagtatcaactttataactacagttctgtgttcacgaacaacaaaaataatctctctcgatcgcatgcctttaatgttatgggctctgtctattactgctcttctattggttactagtcttccagttttagcaggtgctattacaatacttttaacagatcgtaattttaacacttctttcttcgacccagcgggagggggtaatcctgttttatatcaacatctcttt
>BK1SB1_5_910
tctttctgactctaaatatcatagaggtgtatccgtagatttagcaatttttagtcttcatttagcaggtatttcttccatccttggtagtatcaactttataactacagttctgtgtttacgaacaacaaaaataatctctctcgatcgcatgcctttaatgttatgggctctgtctattactgctcttctattggttactagtcttccagttttagcaggtgctattacaatacttttaacagatcgtaattttaacacttctttcttcgacccagcaggagggggtaatcctgttttatatcaacatctcttt
>BK1SB1_5_927
tctttctgactctaaatatcatagaggtgtatccgtagatttagcaatttttagtcttcatttagcaggtatttcttccatccttggtagtatcaactttataactacagttctgtgttcacgaacaacaaaaataatctctctcgatcgcatgcctttaatgttatgggctctgtctattactgctcctctattggttactagtcttccagttttagcaggtgctattacaatacttttaacagatcgtaattttaacacttctttcttcgacccagcaggagggggtaatcctgttttatatcaacatctcttt
>BK1SB1_5_944
tctttctgactctaaatatcatagaggtgtatccgtagatttagcaatttttagtcttcgtttagcaggtatttcttccatccttggtagtatcaactttataactacagttctgtgttcacgaacaacaaaaataatctctctcgatcgcatgcctttaatgttatgggctctgtctattactgctcttctattggttactagtcttccagttttagcaggtgctattacaatacttttaacagatcgtaattttaacacttctttcttcgacccagcaggagggggtaatcctgttttatatcaacatctcttt
>BK1SB1_5_948
tctttctgactctaaatatcatagaggcgtatccgtagatttagcaatttttagtcttcatttagcaggtatttcttccatccttggtagtatcaactttataactacagttctgtgttcacgaacaacaaaaataatctctctcgatcgcatgcctttaatgttatgggctctgtctattactgctcttctattggttactagtcttccagttttagcaggtgctattacaatacttttaacagatcgtaattttaacacttctttcttcgacccagcaggagggggtaatcctgttttatatcaacatctcttt
>BK1SB1_5_950
tctttctgactctaaatatcatagaggtgtatccgtagatttagcaatttttagtcttcatttagcaggtatttcttccatccttggtagtatcaactttataactacagttctgtgttcacgaacaacaaaaataatctctctcgatcgcatgcctttaatgttatgggctctgtctattactgctcttctattggttactagtcttccagttttagcaggtgctattacgatacttttaacagatcgtaattttaacacttctttcttcgacccagcaggagggggtaatcctgttttatatcaacatctcttt
>BK1SB1_5_991
tctttctgactctaaatatcatagaggtgtatccgtagatttagcaatttttagtcttcatttagcaggtatttcttccatccttggtagtatcaactttataactacagttctgtgttcacgaacaacaaaaataatctctctcgatcgcatgcctttaatgttatgggctctgtctatttctgctcttctattggttactagtcttccagttttagcaggtgctattacaatacttttaacagatcgtaattttaacacttctttcttcgacccagcaggagggggtaatcctgttttatatcaacatctcttt
>BK1SB1_5_997
tctttctgactctaaatatcatagaggtgtatccgtagatttagcaatttttagtcttcatttagcaggtatttcttccatccttggtagtatcaactttataactacagctctgtgttcacgaacaacaaaaataatctctctcgatcgcatgcctttaatgttatgggctctgtctattactgctcttctattggttactagtcttccagttttagcaggtgctattacaatacttttaacagatcgtaattttaacacttctttcttcgacccagcaggagggggtaatcctgttttatatcaacatctcttt
>BK1SB1_5_1000
tctttctgactctaaatatcatagaggtgtatccgtagatttagcaatttttagtcttcatttagcaggtattccttccatccttggtagtatcaactttataactacagttctgtgttcacgaacaacaaaaataatctctctcgatcgcatgcctttaatgttatgggctctgtctattactgctcttctattggttactagtcttccagttttagcaggtgctattacaatacttttaacagatcgtaattttaacacttctttcttcgacccagcaggagggggtaatcctgttttatatcaacatctcttt
>BK1SB1_5_1063
tctttctgactctaaatatcatagaggtgtatccgtagatttagcaatttttagtcttcatttagcaggtatttcttccatccttggtagtatcaactttataactacagttctgtgctcacgaacaacaaaaataatctctctcgatcgcatgcctttaatgttatgggctctgtctattactgctcttctattggttactagtcttccagttttagcaggtgctattacaatacttttaacagatcgtaattttaacacttctttcttcgacccagcaggagggggtaatcctgttttatatcaacatctcttt
>BK1SB1_5_1065
tctttctgactctaaatatcatagaggtgtatccgtagatttagcaatttttagtcttcatttagcaggtatttcttccatccttggtagtatcaactttataactacagttctgtgttcacgaacaacaaaaataatctctctcgatcgcatgcctttaatgttatgggctctgtctattactgctcttctattggttactagtcttccagttttagcaggtgctattacaatacctttaacagatcgtaattttaacacttctttcttcgacccagcaggagggggtaatcctgttttatatcaacatctcttt
>BK1SB1_5_1066
tctttctgaccctaaatatcatagaggtgtatccgtagatttagcaatttttagtcttcatttagcaggtatttcttccatccttggtagtatcaactttataactacagttctgtgttcacgaacaacaaaaataatctctctcgatcgcatgcctttaatgttatgggctctgtctattactgctcttctattggttactagtcttccagttttagcaggtgctattacaatacttttaacagatcgtaattttaacacttctttcttcgacccagcaggagggggtaatcctgttttatatcaacatctcttt
>BK1SB1_5_1067
tctctctgactctaaatatcatagaggtgtatccgtagatttagcaatttttagtcttcatttagcaggtatttcttccatccttggtagtatcaactttataactacagttctgtgttcacgaacaacaaaaataatctctctcgatcgcatgcctttaatgttatgggctctgtctattactgctcttctattggttactagtcttccagttttagcaggtgctattacaatacttttaacagatcgtaattttaacacttctttcttcgacccagcaggagggggtaatcctgttttatatcaacatctcttt
>BK1SB1_5_1072
tctttctgactctaaatatcatagaggtgtatccgtagatttagcaatttttagtcttcatttagcaggtatttcttccatccttggtagtatcaactttataactacagttctgtgttcacgaacaacaaaaataatctctctcgatcgcatgcctttaatgttatgggctccgtctattactgctcttctattggttactagtcttccagttttagcaggtgctattacaatacttttaacagatcgtaattttaacacttctttcttcgacccagcaggagggggtaatcctgttttatatcaacatctcttt
>BK1SB1_5_1110
tctttctgactctaaatatcatagaggtgtatccgtagatttagcaatttttagtcttcatttagcaggtatttcttccatccttggtagtatcaactttataactacagttctgtgttcacgaacaacaaaaataatctctctcgatcgcatgcctttaatgttatgggctctgtctattactgctcttctattggttactagtcttccagttttagcaggtgctattacaatacttttaacagatcgtaattttaacacttctttcttcgacccagcaggagggggtaatcctgttttatatcaacatctcttg
>BK1SB1_5_1114
tctttctgactctaaatatcatagaggtgtatccgtagatttagcaatttttagtcttcacttagcaggtatttcttccatccttggtagtatcaactttataactacagttctgtgttcacgaacaacaaaaataatctctctcgatcgcatgcctttaatgttatgggctctgtctattactgctcttctattggttactagtcttccagttttagcaggtgctattacaatacttttaacagatcgtaattttaacacttctttcttcgacccagcaggagggggtaatcctgttttatatcaacatctcttt
>BK1SB1_5_1121
tctttctgactctaaatatcatagaggtgtatccgtagatttagcaatttttagtcttcatttagcaggtatttcttccatccttggtagtatcaactttataactacagttctgtgttcacgaacaacaaaaataatctctctcaatcgcatgcctttaatgttatgggctctgtctattactgctcttctattggttactagtcttccagttttagcaggtgctattacaatacttttaacagatcgtaattttaacacttctttcttcgacccagcaggagggggtaatcctgttttatatcaacatctcttt
>BK1SB1_5_1126
tctttctgactctaaatatcatagaggtgtatccgtagatttagcaatttttagtcttcatttagcaggtatttcttccatccttggtagtatcaactttataactacagttctgtgttcacgaacaacaaaaataatctctctcgatcgcatgcctttaatgttatgggctctgtctattactgctcttctattggttactagtcttccagttttagcaggtgctattacaatacttttaacagatcgtaattttaacacttctttcttcgactcagcaggagggggtaatcctgttttatatcaacatctcttt
>BK1SB1_5_1149
tctttctgactctaaatatcatagaggtgtatccgtagatttagcaatttttagtcttcatttagcaggtatttcttccatccttggtagtatcaactttataactacagttctgtgttcacgaacaacaaaaataatctctctcgatcgcatgcctttaatgttatgggctctgtctattactgctcttctattggttactagtcttccagttttagcaggtgctattacaatacttttaacagatcgtaattttaacacttctttcttcgacccagcaggagggggtgatcctgttttatatcaacatctcttt
>BK1SB1_5_1152
tctttctgactctaaatatcatagaggtgtatccgtagatttagcaatttttagtcttcatttagcaggtatttcttccatccttggtagtatcaactttataactacagttctgtgttcacgaacaacaaaaataatctctctcgatcgcatgcctttaatgttatgggccctgtctattactgctcttctattggttactagtcttccagttttagcaggtgctattacaatacttttaacagatcgtaattttaacacttctttcttcgacccagcaggagggggtaatcctgttttatatcaacatctcttt
>BK1SB1_5_1205
tctatctgattctacttatcatagtggtgtttctgttgatttagctatttttagtctgcatgtttctggtgtttcttctattcttggtagaattaattttctaactactattatttgttctcgtactacaaaaagaatctctttagatcgtcttcctcttatgctttgggctttagctgttactgctatccttcttatcaccagtcttcctgttttagctggtgctattactatgcttttaactgatcgtaattttaatacttcgttctttgacccttcaggtggtggtaatcctgttttataccaacatcttttc
>BK1SB1_5_1263
tctttctgactctaaatatcatagaggtgtatccgtagatttagcaatttttagtcttcatttagcaggtatttcttccatccttggtagtatcaactttataactacagttctgtgttcacgaacaacaaaaataatctctctcgatcgcatgcctttaatgttatgggctctgtctattactgctcttctattggttactagtcttccagttttagcaggtgctattacaatacttttaacagatcgtaattttaacacttctttcttcaacccagcaggagggggtaatcctgttttatatcaacatctcttt
>BK1SB1_5_1349
tctttctgactctaaatatcatagaggtgtatccgtagatttagcaatttttagtcttcatttagcaggtatttcttccatccttggtagtatcaactttataactacagttctgtgttcacgaacaacaaaaataatctctctcgatcgcatgcctttaatgttatgggctctgtctattactgctcttctattggttactagtcttccagttttagcaggtgctattacaatacttttaacagatcgtaattttaacacttctttcttcgacccagcaggagggggtaatcctgttttaaatcaacatctcttt
>BK1SB1_5_1357
tctctccgattctaagtaccattctggaatctctgtagatctagctatttttagacttcatctagcaggtgtttcttctattcttggtagaattaacttcctttctactattatttgttcacgtacaacaaagcttatttctctagatcgtctccctcttatgctttgagcgatgtctgtgacagctgttcttctagttactagactgcctgttctagcaggtgctattactatgcttcttactgatcgtaatttcgacacttctttctttgatccatccggtggtggtaatcctgttctctaccagcatttattc
>BK1SB1_5_1413
actttctgactctaaatatcatagaggtgtatccgtagatttagcaatttttagtcttcatttagcaggtatttcttccatccttggtagtatcaactttataactacagttctgtgttcacgaacaacaaaaataatctctctcgatcgcatgcctttaatgttatgggctctgtctattactgctcttctattggttactagtcttccagttttagcaggtgctattacaatacttttaacagatcgtaattttaacacttctttcttcgacccagcaggagggggtaatcctgttttatatcaacatctcttt
>BK1SB1_5_1481
tctttctgactctaaatatcatagaggtgtatccgtagatttagcaatttttagtcttcatttagcaggtatttcttccatccttggtagtatcaactttataactacagttctgtgttcacgaacaacaaaaataatctctctcgatcgcatgcctttaatgttatgggctctgtctattactgctcttctattggttactagtcttccagttttagcaggtgctattacaatacttttaacagatcgtaattttaacacttctttcttcgacccagcaggagggggtaatcctggtttatatcaacatctcttt
>BK1SB1_5_1494
tctctccgattctaagtaccattctggaatctctgtagatctagctatttttagacttcatctagcaggtgtttcctctattcttggtagaattaacttcctttctactattatttgttcacgtacaacaaagcttatttctctagatcgtctccctcttatgctttgagcgatgtctgtgacagctgttcttctagttactagactgcctgttctagcaggtgctattactatgcttcttactgatcgtaatttcaacacttctttctttgatccatccggtggtggtaatcctgttctctaccagcatttattc
>BK1SB1_5_1528
tctttctgactctaaatatcatagaggtgtatccgtagatttagcaatttttagtcttcatttagcaggtatttcttccatccttggtagtatcaactttataactacagttctgtgttcacgaacaacaaaaataatctctctcgatcgcatgcctttaatgttatgggctctgtctattactgctcttctattggttactagtcttccagttttagtaggtgctattacaatacttttaacagatcgtaattttaacacttctttcttcgacccagcaggagggggtaatcctgttttatatcaacatctcttt
>BK1SB1_5_1780
tctttctgactctaaatatcatagaggtttatccgtagatttagcaatttttagtcttcatttagcaggtatttcttccatccttggtagtatcaactttataactacagttctgtgttcacgaacaacaaaaataatctctctcgatcgcatgcctttaatgttatgggctctgtctattactgctcttctattggttactagtcttccagttttagcaggtgctattacaatacttttaacagatcgtaattttaacacttctttcttcgacccagcaggagggggtaatcctgttttatatcaacatctcttt
>BK1SC1_1_114
tctttctgactctaaatatcatagaggtgtatccgtagatttagcaatttttagtcttcatttagcaggtatttcttccatccttggtagtatcaactttataactacggttctgtgttcacgaacaacaaaaataatctctctcgatcgcatgcctttaatgttatgggctctgtctattactgctcttctattggttactagtcttccagttttagcaggtgctattacaatacttttaacagatcgtaattttaacacttctttcttcgacccagcaggagggggtaatcctgttttatatcaacatctcttt
>BK1SC1_1_124
tttgtctgattccacttaccatagtggcatttctgtagatcttgctatctttagtttacatcttgctggtgtttcttctattttaggaagaattaattttatgactactattatttgttctcgttcctctattaaattttctatagatcgtttaccattgatactatgagcaattcttgttactgcgcttcttctagttaccagtcttcctgtactagctggggctattactatgctactaaccgatcgtaattttaatacttctttttttgacccggcagggggtggtaatcctgttctttaccagcatttgttt
>BK1SC1_1_137
tctttctgactctaaatatcatagaggtgtatccgtagatttagcaatttttagtcttcatttagcaggtatttcttccatccttggtagtatcaactttataactacagttctgtgttcacgaacaacaaaaataatctctcttgatcgcatgcctttaatgttatgggctctgtctattactgctcttctattggttactagtcttccagttttagcaggtgctattacaatacttttaacagatcgtaattttaacacttctttcttcgacccagcaggagggggtaatcctgttttatatcaacatctcttt
>BK1SC1_1_148
tctttctgactctaaatatcatagaggtgtatccgtagatttagcaatttttagtcttcatttagcaggtatttcttccatccttggtagtatcaactttataactacagttctgtgttcacgaacaacaaaaataatctctctcgatcgcatgcctttaatgttatgggctctgtctattactgctcttctattggttactagtcttccagttttagcaggtgctattacaatacttttaacagatcgtaattttaacacttctttcttcgacccagcaggagggggtaatcctgttttatatcaacatctcttt
>BK1SC1_1_243
tctttctgactctaaatatcatagaggtgtatccgtagatttagcaatttttagtcttcatttagcaggtatttcttccatccttggtagtatcaactttataactacagttctgtgttcacgaacaacaaaaataatctctctcgatcgcatgcctttaatgttatgggctctgtctattactgctcttctattggttactagtcttccagttttagcaggtgctattacaatacttttaacagatcgtaattttaacacttctttcttcgacccagcaggagggggtaatcctgttttataccaacatctcttt
>BK1SC1_1_341
tctttctgactctaaatatcatagaggtgtatccgtagatttagcaatttttagtcttcatttagcaggtatttcttccatccttggtagtatcaactttataactacagttctgtgttcacgaacaacaaaaataatctctctcgatcgcatgcctttaatgttatgggctctgtctattactgctcttctattggttactagtcttccagttttggcaggtgctattacaatacttttaacagatcgtaattttaacacttctttcttcgacccagcaggagggggtaatcctgttttatatcaacatctcttt
>BK1SC1_1_360
ctttctgactctaaatatcatagaggtgtatccgtagatttagcaatttttagtcttcatttagcaggtatttcttccatccttggtagtatcaactttataactacagttctgtgttcacgaacaacaaaaataatctctctcgatcgcatgcctttaatgttatgggctctgtctattactgctcttctattggttactagtcttccagttttagcaggtgctattacaatacttttaacagatcgtaattttaacacttctttcttcgacccagcaggagggggtaatcctgttttatatcaacatctcttt
>BK1SC1_1_433
tctttctgactctaaatatcatagaggtgtatccgtagatttagcaatttttagtcttcatttagcaggtatttcttccatccttggtagtatcaactttataactacagttctgtgttcacgaacaacaaaaataatctctctcgatcgcatgcctttaatgttatgggctctgtctattactgctcttctattggttactagtcttccagttttagcaggtgctattacaatacttttaacagatcgtaattttaacacttctttcttcgacccagcaggagggggtaatcctgttttatatcaacatctctt
>BK1SC1_1_449
tttctgactctaaatatcatagaggtgtatccgtagatttagcaatttttagtcttcatttagcaggtatttcttccatccttggtagtatcaactttataactacagttctgtgttcacgaacaacaaaaataatctctctcgatcgcatgcctttaatgttatgggctctgtctattactgctcttctattggttactagtcttccagttttagcaggtgctattacaatacttttaacagatcgtaattttaacacttctttcttcgacccagcaggagggggtaatcctgttttatatcaacatctcttt
>BK1SC1_1_583
tctttctgactctaaatatcatagaggtgtatccgtagatttagcaatttttagtcttcatttagcaggtatttcttccatccttggtagtatcaactttataactacagttctgtgttcacgaacaacaaaaataatctctctcgatcgcatgcctttaatgttatgggctctgtctattactgctcttctattggttactagtcttccagttttagcaggcgctattacaatacttttaacagatcgtaattttaacacttctttcttcgacccagcaggagggggtaatcctgttttatatcaacatctcttt
>BK1SC1_1_606
tctctccgattctaagtaccattctggaatctctgtagatctagctatttttagacttcatctagcaggtgtttcttctattcttggtagaattaacttcctttctactattatttgttcacgtacaacaaagcttatttctctagatcgtctccctcttatgctttgagcgatgtctgtgacagctgttcttctagttactagactgcctgttctagcaggtgctattactatgcttcttactgatcgtaatttcaacacttctttctttgatccatccggtggtggtaatcctgttctctaccagcatttatt
>BK1SC1_1_692
ctctttctgactctaaatatcatagaggtgtatccgtagatttagcaatttttagtcttcatttagcaggtatttcttccatccttggtagtatcaactttataactacagttctgtgttcacgaacaacaaaaataatctctctcgatcgcatgcctttaatgttatgggctctgtctattactgctcttctattggttactagtcttccagttttagcaggtgctattacaatacttttaacagatcgtaattttaacacttctttcttcgacccagcaggagggggtaatcctgttttatatcaacatctcttt
>BK1SC1_1_825
tctttctgactctaaatatcatagaggtgtatccgtagatttagcaatttttagtcttcatttagcaggtatttcttccatccttggtagtatcaactttataactacagttctgtgttcacgaacaacaaaaataatctctctcgatcgcatgcctttaatgttatgggctctgtctattactgctcttctattggttactagtcttccagttttagcaggtgctattacaatacttttaacagatcgtaattttaacacttctttctttgacccagcaggagggggtaatcctgttttatatcaacatctcttt
>BK1SC1_1_836
tctttctgactctaaatatcatagaggtgtatccgtagatttagcaatttttagtcttcatttagcaggtatttcttccatccttggtagtatcaactttataactacagttctgtgttcacgaacaacaaaaataatctctctcgatcgcatgcctttaatgctatgggctctgtctattactgctcttctattggttactagtcttccagttttagcaggtgctattacaatacttttaacagatcgtaattttaacacttctttcttcgacccagcaggagggggtaatcctgttttatatcaacatctcttt
>BK1SC1_1_879
tctttctgaccctaaatatcatagaggtgtatccgtagatttagcaatttttagtcttcatttagcaggtatttcttccatccttggtagtatcaactttataactacagttctgtgttcacgaacaacaaaaataatctctctcgatcgcatgcctttaatgttatgggctctgtctattactgctcttctattggttactagtcttccagttttagcaggtgctattacaatacttttaacagatcgtaattttaacacttctttcttcgacccagcaggagggggtaatcctgttttatatcaacatctcttt
>BK1SC1_1_928
tctttctgactctaaatatcatagaggtgtatccgtagatttagcaatttttagtcttcatttagcaggtatttcttccatcctttgtagtatcaactttataactacagttctgtgttcacgaacaacaaaaataatctctctcgatcgcatgcctttaatgttatgggctctgtctattactgctcttctattggttactagtcttccagttttagcaggtgctattacaatacttttaacagatcgtaattttaacacttctttcttcgacccagcaggagggggtaatcctgttttatatcaacatctcttt
>BK1SC1_1_1024
tctttctgactctaaatatcatagaggtgtatccgtagatttagcaatttttagtcttcatttagcaggtatttcttccatccttggtagtatcaactttataactacagttctgtgttcacgaacaacaaaaataatctctctcgatcgcatgcttttaatgttatgggctctgtctattactgctcttctattggttactagtcttccagttttagcaggtgctattacaatacttttaacagatcgtaattttaacacttctttcttcgacccagcaggagggggtaatcctgttttatatcaacatctcttt
>BK1SC1_1_1072
tctttctgactctaaatatcatagaggtgtatccgtagatttagcaatttttagtcttcatttagcaggtatttcttccatccttggtagtatcaactttataactacagttctgtgttcacgaacaacaaaaataatctctctcgatcgcatgcctttaatgttatgggctctgtctattactgctcttctattggttactagtcttccagttttagcaggtgctattacaatacttttaacagatcgtaattttaacacttctttcttcgacccagcaggagggggtaatcgtgttttatatcaacatctcttt
>BK1SC1_1_1186
tctttctgactctaaatatcatagaggtgtatccgtagatttagcaatttttagtcttcatttagcaggtatttcttccatccttggtagtatcaactttataactacagttctgtgttcacgaacaacaaaaataatctctctcgatcgcatgcctttaatgttatgggctctgtctattactgctcttctattggttactagtcttccagttttagcaggtgctattacaatacttttaacagatcgtaattttaacacttctttcttcgacccagcaggagggggtaatcctgttttatatcaacatttcttt
>BK1SC1_2_111
tctttctgactctaaatatcatagaggtgtatccgtagatttagcaatttttagtcttcatttagcaggtatttcttccatccttggtagtatcaactttataactacggttctgtgttcacgaacaacaaaaataatctctctcgatcgcatgcctttaatgttatgggctctgtctattactgctcttctattggttactagtcttccagttttagcaggtgctattacaatacttttaacagatcgtaattttaacacttctttcttcgacccagcaggagggggtaatcctgttttatatcaacatctcttt
>BK1SC1_2_147
tctttctgactctaaatatcatagaggtgtatccgtagatttagcaatttttagtcttcatttagcaggtatttcttccatccttggtagtatcaactttataactacagttctgtgttcacgaacaacaaaaataatctctctcgatcgcatgcctttaatgttatgggctctgtctattactgctcttctattggttactagtcttccagttttagcaggtgctattacaatacttttaacagatcgtaattttaacacttctttcttcgacccagcaggagggggtaatcctgttttatatcaacatctcttt
>BK1SC1_2_267
gttatctaattcagtttatcattttggaggttcagtagatttggcaatttttagtttacatgtagctggggtttcatcaattttaggtggaattaattttattactacttgtataaaaggaaaaatttcttatatcctttctttggaatttttaaatttatttgtttgagcaataattgttactaggtttttactcgtacttagactacctgtattagccgggggaattacaatgttattattagatcgtaattttggttcttctttttttgatcctagaggaggagggaatcctattttatatcagcatttattt
>BK1SC1_2_349
tctttctgactctaaatatcatagaggtgtatccgtagatttagcaatttttagtcttcatttagcaggtatttcttccatccttggtagtatcaactttataactacagttctgtgttcacgaacaacaaaaataatctctctcgatcgcatgcctttaatgttatgggctctgtctattactgctcttctattggttactagtcttccagttttggcaggtgctattacaatacttttaacagatcgtaattttaacacttctttcttcgacccagcaggagggggtaatcctgttttatatcaacatctcttt
>BK1SC1_2_370
ctttctgactctaaatatcatagaggtgtatccgtagatttagcaatttttagtcttcatttagcaggtatttcttccatccttggtagtatcaactttataactacagttctgtgttcacgaacaacaaaaataatctctctcgatcgcatgcctttaatgttatgggctctgtctattactgctcttctattggttactagtcttccagttttagcaggtgctattacaatacttttaacagatcgtaattttaacacttctttcttcgacccagcaggagggggtaatcctgttttatatcaacatctcttt
>BK1SC1_2_433
tctttctgactctaaatatcatagaggtgtatccgtagacttagcaatttttagtcttcatttagcaggtatttcttccatccttggtagtatcaactttataactacagttctgtgttcacgaacaacaaaaataatctctctcgatcgcatgcctttaatgttatgggctctgtctattactgctcttctattggttactagtcttccagttttagcaggtgctattacaatacttttaacagatcgtaattttaacacttctttcttcgacccagcaggagggggtaatcctgttttatatcaacatctcttt
>BK1SC1_2_434
tctttctgactctaaatatcatagaggtgtatccgtagatttagcaatttttagtcttcatttagcaggtatttcttccatccttggtagtatcaactttataactacagttctgtgttcacgaacaacaaaaataatctctctcgatcgcatgcctttaatgttatgggctctgtctattactgctcttctattggttactagtcttccagttttagcaggtgctattacaatacttttaacagatcgtaattttaacacttctttcttcgacccagcaggagggggtaatcctgttttatatcaacatctcttc
>BK1SC1_2_468
tctttctgactctaaatatcatagaggtgtatccgtagatttagcaatttttagtcttcatttagcaggtatttcttccatccttggtagtatcaactttataactacagttctgtgttcacgaacaacaaaaataatctctctcgatcgcatgcctttaatgttatgggctctgtctattactgctcttctattggttactagtcttccagttttagcaggtgctattacaatacttttaacagatcgtaattttaacacttctttcttcgacccagcaggagggggtaatcctgttttatatcaacatctctt
>BK1SC1_2_481
tctttctgattcaaagtttcatacaggaatctcggttgatttagccatttttagtcttcatctagctggtatctcttcaattttaggtagaattaatttcttaactactattatttgttctcgaactactaaagcggtttcaatagatcgtcttcctttaatgatctgggctctatttgttactgctgtcttgttggttactagattacctgttttagctggggctattacaatactacttactgatcgaaattttaatacttctttctttgatcctgcaggtggtggtaaccctgttttatatcagcatttattt
>BK1SC1_2_522
tctttctgactctaaatatcatagaggtgtatccgtagatttagcaatttttagtcttcatttagcaggtatttcttccatccttggtagtatcaactttataactacagttctgtgttcacgaacaacaaaaataatctctctcgatcgcatgcctttaatgttacgggctctgtctattactgctcttctattggttactagtcttccagttttagcaggtgctattacaatacttttaacagatcgtaattttaacacttctttcttcgacccagcaggagggggtaatcctgttttatatcaacatctcttt
>BK1SC1_2_636
tctttctgactctaaatatcatagaggtgtgtccgtagatttagcaatttttagtcttcatttagcaggtatttcttccatccttggtagtatcaactttataactacagttctgtgttcacgaacaacaaaaataatctctctcgatcgcatgcctttaatgttatgggctctgtctattactgctcttctattggttactagtcttccagttttagcaggtgctattacaatacttttaacagatcgtaattttaacacttctttcttcgacccagcaggagggggtaatcctgttttatatcaacatctcttt
>BK1SC1_2_719
tctttctgactctaaatatcatagaggtgtatccgtagatttagcaatttttagtcttcatttagcaggtatttcttccatccttggtagtatcaactttataactacagttctgtgttcacgaacaacaaaaataatctctctcgatcgcatgcctttaatgttatgggctctgtctattactgctcttctattggttactagtcttccagttttagcaggtgctattacaatacttttaacagatcgtaattttaacactgctttcttcgacccagcaggagggggtaatcctgttttatatcaacatctcttt
>BK1SC1_2_884
tctttctgactctaaatatcatagaggtgtatccgtagatttagcaatttttagtcttcatttagcaggtatttcttccatccttggtagtatcaactttataactacagttctgtgttcacgaacaacaaaaataatctctctcgatcgcatgcctttaatgttatgggctctgtctattactgctcttctattggttactagtcttccagttttagcaggtgctattacaatacttttaacagatcgtaattttaacacttctttcttcgacccagcaggagggggtaatcctgttttatatcaacatctctgt
>BK1SC1_2_892
tctttctgactctaaatatcatagaggtgtatccgtagatttagcaatttttagtcttcatttagcaggtatttcttccatccttggtagtatcaactttataactacagttctgtgttcacgaacaacaaaagtaatctctctcgatcgcatgcctttaatgttatgggctctgtctattactgctcttctattggttactagtcttccagttttagcaggtgctattacaatacttttaacagatcgtaattttaacacttctttcttcgacccagcaggagggggtaatcctgttttatatcaacatctcttt
>BK1SC1_2_913
tctttctgactctaaatatcatagaggtgtatccgtagatttagcaacttttagtcttcatttagcaggtatttcttccatccttggtagtatcaactttataactacagttctgtgttcacgaacaacaaaaataatctctctcgatcgcatgcctttaatgttatgggctctgtctattactgctcttctattggttactagtcttccagttttagcaggtgctattacaatacttttaacagatcgtaattttaacacttctttcttcgacccagcaggagggggtaatcctgttttatatcaacatctcttt
>BK1SC1_2_971
tctttctgactctaaatatcatagaggtgtatccgtagatttagcaatttttagtcttcgtttagcaggtatttcttccatccttggtagtatcaactttataactacagttctgtgttcacgaacaacaaaaataatctctctcgatcgcatgcctttaatgttatgggctctgtctattactgctcttctattggttactagtcttccagttttagcaggtgctattacaatacttttaacagatcgtaattttaacacttctttcttcgacccagcaggagggggtaatcctgttttatatcaacatctcttt
>BK1SC1_2_1076
tctttctgactctaaatatcatagaggtgtatccgtagatttagcaatttttagtcttcatttagcaggtatttcttccatccttggtagtatcaactttataactacagttctgtgttcacgaacaacaaaaataatctctctcgatcgcatgcctttaatgttatgggctctgtctattactgctcttctattggttactagtcttccagttttagcaggtgctattacaatacttttaacagatcgtaattttaacacttctttcttcgacccagcaggagggggtaatcctgctttatatcaacatctcttt
>BK1SC1_2_1116
tctttctgaccctaaatatcatagaggtgtatccgtagatttagcaatttttagtcttcatttagcaggtatttcttccatccttggtagtatcaactttataactacagttctgtgttcacgaacaacaaaaataatctctctcgatcgcatgcctttaatgttatgggctctgtctattactgctcttctattggttactagtcttccagttttagcaggtgctattacaatacttttaacagatcgtaattttaacacttctttcttcgacccagcaggagggggtaatcctgttttatatcaacatctcttt
>BK1SC1_2_1117
tctctctgactctaaatatcatagaggtgtatccgtagatttagcaatttttagtcttcatttagcaggtatttcttccatccttggtagtatcaactttataactacagttctgtgttcacgaacaacaaaaataatctctctcgatcgcatgcctttaatgttatgggctctgtctattactgctcttctattggttactagtcttccagttttagcaggtgctattacaatacttttaacagatcgtaattttaacacttctttcttcgacccagcaggagggggtaatcctgttttatatcaacatctcttt
>BK1SC1_2_1411
tctttctgactctaaatatcatagaggtgtatccgtagatttagcaatttttagtcttcatttagcaggtatttcttccatccttggtagtatcaactttataactacagttctgtgttcacgaacaacaaaaataatctctctcgatcgcatgcctttaatgttatgggctctgtctattactgctcttctattggttactagtcttccagttttagcaggtgctattacaatacttttgacagatcgtaattttaacacttctttcttcgacccagcaggagggggtaatcctgttttatatcaacatctcttt
>BK1SC1_2_1438
tctttctgactctaaatatcatagaggtgtatccgtagatttagcaatttttagtcttcatttagcaggtatttcttccatccttggtagtatcaactttataactacagttctgtgttcacgaacaacaaaaataatctctctcgatcgcatgcctttaatgttatgggctctgtctattactgcccttctattggttactagtcttccagttttagcaggtgctattacaatacttttaacagatcgtaattttaacacttctttcttcgacccagcaggagggggtaatcctgttttatatcaacatctcttt
>BK1SC1_2_1486
tctttctgactctaaatatcatagaggtgtatccgtagatttagcaatttttagtcttcatttagcaggtatttcttccatccttggtagtatcaactttataactacagttctgtgttcacgaacaacaaaaataatctctctcgatcgcacgcctttaatgttatgggctctgtctattactgctcttctattggttactagtcttccagttttagcaggtgctattacaatacttttaacagatcgtaattttaacacttctttcttcgacccagcaggagggggtaatcctgttttatatcaacatctcttt
>BK1SC1_2_1658
tctttctgactctaaatatcatagaggtgtatccgtagatttagcaatttttagtcttcatttagcaggtatttcttccatccttggtagtatcaactttataactacagttctgtgttcacgaacaacaaaaataatctctctcgatcacatgcctttaatgttatgggctctgtctattactgctcttctattggttactagtcttccagttttagcaggtgctattacaatacttttaacagatcgtaattttaacacttctttcttcgacccagcaggagggggtaatcctgttttatatcaacatctcttt
>BK1SC1_2_2028
tttatctgactctaaatatcatagaggtgtatccgtagatttagcaatttttagtcttcatttagcaggtatttcttccatccttggtagtatcaactttataactacagttctgtgttcacgaacaacaaaaataatctctctcgatcgcatgcctttaatgttatgggctctgtctattactgctcttctattggttactagtcttccagttttagcaggtgctattacaatacttttaacagatcgtaattttaacacttctttcttcgacccagcaggagggggtaatcctgttttatatcaacatctcttt
>BK1SC1_2_2038
tctttctgactctaaatatcatagaggtttatccgtagatttagcaatttttagtcttcatttagcaggtatttcttccatccttggtagtatcaactttataactacagttctgtgttcacgaacaacaaaaataatctctctcgatcgcatgcctttaatgttatgggctctgtctattactgctcttctattggttactagtcttccagttttagcaggtgctattacaatacttttaacagatcgtaattttaacacttctttcttcgacccagcaggagggggtaatcctgttttatatcaacatctcttt
>BK1SC1_3_111
tctctccgattctaagtaccattctggaatctctgtagatctagctatttttagacttcatctagcaggtgtttcttctattcttggtagaattaacttcctttctactattatttgttcacgtacaacaaagcttatttctctagatcgtctccctcttatgctttgagcgatgtctgtgacagctgttcttctagttactagactgcctgttctagcaggtgctattactatgcttcttactgatcgtaatttcaacacttctttctttgatccatccggtggtggtaatcctgttctctaccagcatttattc
>BK1SC1_3_122
tctttctgactctaaatatcatagaggtgtatccgtagatttagcaatttttagtcttcatttagcaggtatttcttccatccttggtagtatcaactttataactacggttctgtgttcacgaacaacaaaaataatctctctcgatcgcatgcctttaatgttatgggctctgtctattactgctcttctattggttactagtcttccagttttagcaggtgctattacaatacttttaacagatcgtaattttaacacttctttcttcgacccagcaggagggggtaatcctgttttatatcaacatctcttt
>BK1SC1_3_149
tctttctgactctaaatatcatagaggtgtatccgtagatttagcaatttttagtcttcatttagcaggtatttcttccatccttggtagtatcaactttataactacagttctgtgttcacgaacaacaaaaataatctctcttgatcgcatgcctttaatgttatgggctctgtctattactgctcttctattggttactagtcttccagttttagcaggtgctattacaatacttttaacagatcgtaattttaacacttctttcttcgacccagcaggagggggtaatcctgttttatatcaacatctcttt
>BK1SC1_3_173
tctttctgactctaaatatcatagaggtgtatccgtagatttagcaatttttagtcttcatttagcaggtatttcttccatccttggtagtatcaactttataactacagttctgtgttcacgaacaacaaaaataatctctctcgatcgcatgcctttaatgttatgggctctgtctattactgctcttctattggttactagtcttccagttttagcaggtgctattacaatacttttaacagatcgtaattttaacacttctttcttcgacccagcaggagggggtaatcctgttttatatcaacatctcttt
>BK1SC1_3_221
tctttctgactctaaatatcatagaggtgtatccgtagatttagcaatttttagtcttcatttagcaggtatttcttccatccttggtagtatcaactttataactacagttctgtgttcacgaacaacaaaaataatctctctcgatcgcatgcctttaatgttatgagctctgtctattactgctcttctattggttactagtcttccagttttagcaggtgctattacaatacttttaacagatcgtaattttaacacttctttcttcgacccagcaggagggggtaatcctgttttatatcaacatctcttt
>BK1SC1_3_433
ctatctgattctaaatttcatactggaatttctgttgatttagctatttttagtcttcatttagctggtatttcttcaattttaggtagaattaattttttaacaactattatttgttctcgtactacaaagctagtgtctttggatcgtcttcctctaatgatttgagctttagctgttacagctgttctgttagtaactagtttacccgtactagctggtgctattactatgctcctaactgatcgtaattttaatacttctttttttgacccagccggtggtggtaatcctgttttgtatcagcatttgttt
>BK1SC1_3_480
tctttctgactctaaatatcatagaggtgtatccgtagatttagcaatttttagtcttcatttagcaggtatttcttccatccttggtagtatcaactttataactacagttctgtgttcacgaacaacaaaaataatctctctcgatcgcatgcctttaatgttatgggctctgtctattactgctcttctattggttactagtcttccagttttggcaggtgctattacaatacttttaacagatcgtaattttaacacttctttcttcgacccagcaggagggggtaatcctgttttatatcaacatctcttt
>BK1SC1_3_493
tctttctgactctaaatatcatagaggtgtatccgtagatttagcaatttttagtcttcatttagcaggtatttcttccatccttggtagtatcaactttataactacagttctgtgttcacgaacaacaaaaataatctctctcgatcgcatgcctttaatgttatgggctctgtctattactgctcttctattgtttactagtcttccagttttagcaggtgctattacaatacttttaacagatcgtaattttaacacttctttcttcgacccagcaggagggggtaatcctgttttatatcaacatctcttt
>BK1SC1_3_518
ctttctgactctaaatatcatagaggtgtatccgtagatttagcaatttttagtcttcatttagcaggtatttcttccatccttggtagtatcaactttataactacagttctgtgttcacgaacaacaaaaataatctctctcgatcgcatgcctttaatgttatgggctctgtctattactgctcttctattggttactagtcttccagttttagcaggtgctattacaatacttttaacagatcgtaattttaacacttctttcttcgacccagcaggagggggtaatcctgttttatatcaacatctcttt
>BK1SC1_3_519
tctttctgactctaaatatcatagaggtgtatccgtagatttagcaatttttagtcttcatttagcaggtatttcttccatccttggtagtatcaactttataactacagttctgtgttcacgaacaacaaaaataatctctctcgatcgcatgcccttaatgttatgggctctgtctattactgctcttctattggttactagtcttccagttttagcaggtgctattacaatacttttaacagatcgtaattttaacacttctttcttcgacccagcaggagggggtaatcctgttttatatcaacatctcttt
>BK1SC1_3_594
tctttctgactctaaatatcatagaggtgtatccgtagatttagcaatttttagtcttcatttggcaggtatttcttccatccttggtagtatcaactttataactacagttctgtgttcacgaacaacaaaaataatctctctcgatcgcatgcctttaatgttatgggctctgtctattactgctcttctattggttactagtcttccagttttagcaggtgctattacaatacttttaacagatcgtaattttaacacttctttcttcgacccagcaggagggggtaatcctgttttatatcaacatctcttt
>BK1SC1_3_606
tctttctgactctaaatatcatagaggtgtatccgtagatttagcaatttttagtcttcatttagcaggtatttcttccatccttggtagtatcaactttataactacagttctgtgttcacgaacaacaaaaataatctctctcgatcgcatgcctttaatgttatgggctctgtctattactgctcttctattggttactagtcttccagttttagcaggtgctattacaatacttttaacagatcgtaattttaacacttctttcttcgacccagcaggagggggtaatcctgttttatatcaacatctcttc
>BK1SC1_3_656
tctttctgactctaaatatcatagaggtgtatccgtagatttagcaatttttagtcttcatttagcaggtatttcttccatccttggtagtatcaactttataactacagttctgtgttcacgaacaacaaaaataatctctctcgatcgcatgcctttaatgttatgggctctgtctattactgctcttctattggttactagtcttccagttttagcaggtgctattacaatacttttaacagatcgtaattttaacacttctttcttcgacccagcaggagggggtaatcctgttctatatcaacatctcttt
>BK1SC1_3_679
tctttctgactctaaatatcatagaggtgtatccgtagatttagcaatttttagtcttcatttagcaggtatttcttccatccttggtagtatcaactttataactacagttctgtgttcacgaacaacaaaaataatctctctcgatcgcatgcctttaatgttatgggctctgtctattactgctcttctattggttactagtcttccagttttagcaggtgctattacaatacttttaacagatcgtaattttaacacttctttcttcgacccagcaggagggggtaatcctgttttatatcaacatctctt
>BK1SC1_3_713
tttctgactctaaatatcatagaggtgtatccgtagatttagcaatttttagtcttcatttagcaggtatttcttccatccttggtagtatcaactttataactacagttctgtgttcacgaacaacaaaaataatctctctcgatcgcatgcctttaatgttatgggctctgtctattactgctcttctattggttactagtcttccagttttagcaggtgctattacaatacttttaacagatcgtaattttaacacttctttcttcgacccagcaggagggggtaatcctgttttatatcaacatctcttt
>BK1SC1_3_775
tctttctgactctaaatatcatagaggtgtatccgtagatttagcaatttttagtcttcatttagcaggtatttcttccatccttggtagtatcaactttataactacagttctgtgttcacgaacaacaaaaataatctctctcgatcgcatgcctttaatgttacgggctctgtctattactgctcttctattggttactagtcttccagttttagcaggtgctattacaatacttttaacagatcgtaattttaacacttctttcttcgacccagcaggagggggtaatcctgttttatatcaacatctcttt
>BK1SC1_3_910
tctttctgactctaaatatcatagaggtgtatccgtagatttagcaatttttagtcttcatttagcaggtatttcttccatccttggtagtatcaactttataactacagttctgtgttcacgaacaacaaaaataatctctctcgatcgcatgcctttaatgttatgggctctgtctattactgctcttctattggttactagtcttccagttttagcaggtgctattacaatacttttaacagatcgtaattttaacacttctttcttcgacccagcaggagggggtaatcctgttttatatcaacatttattt
>BK1SC1_3_1004
tctttctgactctaaatatcatagaggtgtgtccgtagatttagcaatttttagtcttcatttagcaggtatttcttccatccttggtagtatcaactttataactacagttctgtgttcacgaacaacaaaaataatctctctcgatcgcatgcctttaatgttatgggctctgtctattactgctcttctattggttactagtcttccagttttagcaggtgctattacaatacttttaacagatcgtaattttaacacttctttcttcgacccagcaggagggggtaatcctgttttatatcaacatctcttt
>BK1SC1_3_1012
tctttctgactctaaatatcatagaggtgtatccgtagatttagcaatttttagtcttcatttagcaggtatttcttccatccttggtagtatcaactttataactacagttctgtgttcacgaacaacaaaaataatctctctcgatcgcatgcctttaatgttatgggctctgtctattactgctcttctattggttactagtcttccagttttagcaggtgctattacaatacttttaacagatcgtaattttaactcttctttcttcgacccagcaggagggggtaatcctgttttatatcaacatctcttt
>BK1SC1_3_1078
tctttctgactctaaatatcatagaggtgtatccgtagatttagcaatttttagtcttcatttagcaggtatttcttccatccttggtagtatcaactttataactacagttctgtgttcacgaacaacaaaaataatctctctcgatcgcatgcctttaatgttatgggctctgtctattactgctcttctattggttactagtcttccagttttagcaggcgctattacaatacttttaacagatcgtaattttaacacttctttcttcgacccagcaggagggggtaatcctgttttatatcaacatctcttt
>BK1SC1_3_1098
cctttctgactctaaatatcatagaggtgtatccgtagatttagcaatttttagtcttcatttagcaggtatttcttccatccttggtagtatcaactttataactacagttctgtgttcacgaacaacaaaaataatctctctcgatcgcatgcctttaatgttatgggctctgtctattactgctcttctattggttactagtcttccagttttagcaggtgctattacaatacttttaacagatcgtaattttaacacttctttcttcgacccagcaggagggggtaatcctgttttatatcaacatctcttt
>BK1SC1_3_1278
tctttctgactctaaatatcatagaggtgtatccgtagatttagcaatttttagtcttcatttagcaggtatttcttccatccttggtagtatcaactttataactacagttctgtgttcacgaacaacaaaaataatctctctcgatcgcatgcctttaatgttatgggctctgtctattactgctcttctattggttactagtcttccagttttagcaggtgctattacaatacttttaacagatcgtaattttaacacttctttcttcgacccagcaggggggggtaatcctgttttatatcaacatctcttt
>BK1SC1_3_1314
tctttctgactctaaatatcatagaggtgtatccgtagatttagcaattttagtcttcatttagcaggtatttcttccatccttggtagtatcaactttataactacagttctgtgttcacgaacaacaaaaataatctctctcgatcgcatgcctttaatgttatgggctctgtctattactgctcttctattggttactagtcttccagttttagcaggtgctattacaatacttttaacagatcgtaattttaacacttctttcttcgacccagcaggagggggtaatcctgttttatatcaacatctcttt
>BK1SC1_3_1316
tccttctgactctaaatatcatagaggtgtatccgtagatttagcaatttttagtcttcatttagcaggtatttcttccatccttggtagtatcaactttataactacagttctgtgttcacgaacaacaaaaataatctctctcgatcgcatgcctttaatgttatgggctctgtctattactgctcttctattggttactagtcttccagttttagcaggtgctattacaatacttttaacagatcgtaattttaacacttctttcttcgacccagcaggagggggtaatcctgttttatatcaacatctcttt
>BK1SC1_3_1356
tctttctgactctaaatatcatagaggtgtatccgtagatttagcaatttttagtcttcatttagcaggtatttcttccatccttggtagtatcaactttataactacagttctgtgttcacgaacaacaaaaataatctctctcgatcgcatgcctttaatgttatgggctctgtctattactgctcttctattggttactagtcttccagtcttagcaggtgctattacaatacttttaacagatcgtaattttaacacttctttcttcgacccagcaggagggggtaatcctgttttatatcaacatctcttt
>BK1SC1_3_1405
ctctttctgactctaaatatcatagaggtgtatccgtagatttagcaatttttagtcttcatttagcaggtatttcttccatccttggtagtatcaactttataactacagttctgtgttcacgaacaacaaaaataatctctctcgatcgcatgcctttaatgttatgggctctgtctattactgctcttctattggttactagtcttccagttttagcaggtgctattacaatacttttaacagatcgtaattttaacacttctttcttcgacccagcaggagggggtaatcctgttttatatcaacatctcttt
>BK1SC1_3_1443
tctttctgactctaaatatcatagaggtgtatccgtagatttagcaatttttagtcttcatttagcaggtatttcttccatccttggtagtatcaactttataactacagttctgtgttcacaaacaacaaaaataatctctctcgatcgcatgcctttaatgttatgggctctgtctattactgctcttctattggttactagtcttccagttttagcaggtgctattacaatacttttaacagatcgtaattttaacacttctttcttcgacccagcaggagggggtaatcctgttttatatcaacatctcttt
>BK1SC1_3_1495
tctttctgactctaaatatcatagaggtgtatccgtagatctagcaatttttagtcttcatttagcaggtatttcttccatccttggtagtatcaactttataactacagttctgtgttcacgaacaacaaaaataatctctctcgatcgcatgcctttaatgttatgggctctgtctattactgctcttctattggttactagtcttccagttttagcaggtgctattacaatacttttaacagatcgtaattttaacacttctttcttcgacccagcaggagggggtaatcctgttttatatcaacatctcttt
>BK1SC1_3_1544
tctttctgactctaaatatcatagaggtgtatccgtagatttagcaatttttagtcttcatttagcaggtatttcttccatccttggtagtatcaactttataactacagttctgtgttcacgaacaacaaaagtaatctctctcgatcgcatgcctttaatgttatgggctctgtctattactgctcttctattggttactagtcttccagttttagcaggtgctattacaatacttttaacagatcgtaattttaacacttctttcttcgacccagcaggagggggtaatcctgttttatatcaacatctcttt
>BK1SC1_3_1564
tctttctgactctaaatatcatagaggtgtatccgtagatttagcaatttttagtcttcatttagcaggtatttcttccatccttggtagtatcaactttataactacagttctgtgttcacgaacaacaaaaataatctctctcgatcgcatgcctttaatgttatgggctctgtctattactgctcttctattggttactagtcttccagttttagcaggtgctattacaatacttttaacagatcgtaattttaacacttctttcttcgacccagcaggagggggtaatcctgttttatatcaacatctattt
>BK1SC1_3_1572
tctttctgactctaaatatcatagaggtgtatccgtagatttagcaatttttagtcttcatttagcaggtatttcttccatccttggtggtatcaactttataactacagttctgtgttcacgaacaacaaaaataatctctctcgatcgcatgcctttaatgttatgggctctgtctattactgctcttctattggttactagtcttccagttttagcaggtgctattacaatacttttaacagatcgtaattttaacacttctttcttcgacccagcaggagggggtaatcctgttttatatcaacatctcttt
>BK1SC1_3_1592
tctttctgactctaaatatcatagaggtgtatccgtagatttagcaatttttagtcttcatttagcaggtatttcttccatccttggtagtatcaactttataactacagttctgtgttcacgaacaacaaaaataatctctctcgatcgcatgcctttaatgttatgggctctgtctattactgctcttctattggttactagtcttccagttttagcaggtgctattacaatacttttaacagatcgtaattttaacacttctttcttcgacccagcgggagggggtaatcctgttttatatcaacatctcttt
>BK1SC1_3_1628
tctttctgactctaaatatcatagaggtgtatccgtagatttagcaatttttagtcttcatttagcaggtatttcttccatccttggtagtatcaactttataactacagttctgtgtttacgaacaacaaaaataatctctctcgatcgcatgcctttaatgttatgggctctgtctattactgctcttctattggttactagtcttccagttttagcaggtgctattacaatacttttaacagatcgtaattttaacacttctttcttcgacccagcaggagggggtaatcctgttttatatcaacatctcttt
>BK1SC1_3_1725
tctttctgactctaaatatcatagaggtgtatccgtagatttagcaatttttagtcttcatttagcaggtatttcttccatccttggtagtatcaactttataactacagttctgtgttcacgaacaacaaaaataatctctcgatcgcatgcctttaatgttatgggctctgtctattactgctcttctattggttactagtcttccagttttagcaggtgctattacaatacttttaacagatcgtaattttaacacttctttcttcgacccagcaggagggggtaatcctgttttatatcaacatctcttt
>BK1SC1_3_1817
tctttctgactctaaatatcatagaggtgtatccgtagatttagcaatttttagtcttcatttagcaggtatttcttccatccttggtagtatcaactttataactacagttctgtgttcacgaacaacaaaaataatctctctcgatcgcatgcctttaatgttatgggctctgtctattactgctcttctattggttactagtcttccagttttagcaggtgctgttacaatacttttaacagatcgtaattttaacacttctttcttcgacccagcaggagggggtaatcctgttttatatcaacatctcttt
>BK1SC1_3_1818
tctttctgactctaaatatcatagaggtgtatccgtagatttagcaatttttagtcttcatttagcaggtatttcttccatccttggtagtatcaactttataactacagctctgtgttcacgaacaacaaaaataatctctctcgatcgcatgcctttaatgttatgggctctgtctattactgctcttctattggttactagtcttccagttttagcaggtgctattacaatacttttaacagatcgtaattttaacacttctttcttcgacccagcaggagggggtaatcctgttttatatcaacatctcttt
>BK1SC1_3_1836
tctttctgactctaaatatcatagaggtgtatccgtagatttagcaatttttagtcttcatttagcaggtatttcttccatccttggtagtatcaactttataactacagttctgtgttcacgaacaacaaaaataatctctctcgatcgcatgcctttaatgctatgggctctgtctattactgctcttctattggttactagtcttccagttttagcaggtgctattacaatacttttaacagatcgtaattttaacacttctttcttcgacccagcaggagggggtaatcctgttttatatcaacatctcttt
>BK1SC1_3_1866
tctttctgactctaaatatcatagaggtgtatccgtagatttagcaatttttagtcttcatttagcaggtatttcttccatccttggtagtatcaactttataactacagttctgtgttcacgaacaacaaaaataatctctctcgatcgcatgcctttaatgttatgggctctgtctgttactgctcttctattggttactagtcttccagttttagcaggtgctattacaatacttttaacagatcgtaattttaacacttctttcttcgacccagcaggagggggtaatcctgttttatatcaacatctcttt
>BK1SC1_3_1962
tctttctgactctaaatatcatagaggtgtacccgtagatttagcaatttttagtcttcatttagcaggtatttcttccatccttggtagtatcaactttataactacagttctgtgttcacgaacaacaaaaataatctctctcgatcgcatgcctttaatgttatgggctctgtctattactgctcttctattggttactagtcttccagttttagcaggtgctattacaatacttttaacagatcgtaattttaacacttctttcttcgacccagcaggagggggtaatcctgttttatatcaacatctcttt
>BK1SC1_3_1963
tctttctgactctaaatatcatagaggtgtatccgtagatttagcaatttttagtcttcatttagcaggtatttcttccatccttggtagtatcaactttataactacagttctgtgttcacgaacaacaaaaataatctctctcgatcgcatgcctttaatgttatgggctctgtctattactgctcttctattggttactagtcttccagttttagcaggtgctattacaatacctttaacagatcgtaattttaacacttctttcttcgacccagcaggagggggtaatcctgttttatatcaacatctcttt
>BK1SC1_3_1966
tctctctgactctaaatatcatagaggtgtatccgtagatttagcaatttttagtcttcatttagcaggtatttcttccatccttggtagtatcaactttataactacagttctgtgttcacgaacaacaaaaataatctctctcgatcgcatgcctttaatgttatgggctctgtctattactgctcttctattggttactagtcttccagttttagcaggtgctattacaatacttttaacagatcgtaattttaacacttctttcttcgacccagcaggagggggtaatcctgttttatatcaacatctcttt
>BK1SC1_3_1978
tctttctgactctaaatatcatagaggtgtatccgtagatttagcaatttttagtcttcatttagcaggtatttcttccatccttggtagtatcaactttataactacagttctgtgttcacgaacaacaaaaataatctctctcgatcgcatgcctttaatgttatgggctccgtctattactgctcttctattggttactagtcttccagttttagcaggtgctattacaatacttttaacagatcgtaattttaacacttctttcttcgacccagcaggagggggtaatcctgttttatatcaacatctcttt
>BK1SC1_3_2003
tctttcttactctaaatatcatagaggtgtatccgtagatttagcaatttttagtcttcatttagcaggtatttcttccatccttggtagtatcaactttataactacagttctgtgttcacgaacaacaaaaataatctctctcgatcgcatgcctttaatgttatgggctctgtctattactgctcttctattggttactagtcttccagttttagcaggtgctattacaatacttttaacagatcgtaattttaacacttctttcttcgacccagcaggagggggtaatcctgttttatatcaacatctcttt
>BK1SC1_3_2072
tctttctgactctaaatatcatagaggtgtatccgtagatttagcaatttttagtcttcacttagcaggtatttcttccatccttggtagtatcaactttataactacagttctgtgttcacgaacaacaaaaataatctctctcgatcgcatgcctttaatgttatgggctctgtctattactgctcttctattggttactagtcttccagttttagcaggtgctattacaatacttttaacagatcgtaattttaacacttctttcttcgacccagcaggagggggtaatcctgttttatatcaacatctcttt
>BK1SC1_3_2109
tctttctgactctaaatatcatagaggtgtatccgtagatttagcaatttttagtcttcatttagcaggtatttcttccatccttggtagtatcaactttataactacagttctgtgttcacgaacaacaaaaataatctctctcgatcgcatgccttcaatgttatgggctctgtctattactgctcttctattggttactagtcttccagttttagcaggtgctattacaatacttttaacagatcgtaattttaacacttctttcttcgacccagcaggagggggtaatcctgttttatatcaacatctcttt
>BK1SC1_3_2114
tctttctgactctaaatatcatagaggtgtatccgtagatttagcaatttttagtcttcatttagcaggtatttcttccatcctttgtagtatcaactttataactacagttctgtgttcacgaacaacaaaaataatctctctcgatcgcatgcctttaatgttatgggctctgtctattactgctcttctattggttactagtcttccagttttagcaggtgctattacaatacttttaacagatcgtaattttaacacttctttcttcgacccagcaggagggggtaatcctgttttatatcaacatctcttt
>BK1SC1_3_2151
tctttctgactctaagtatcatagaggtgtatccgtagatttagcaatttttagtcttcatttagcaggtatttcttccatccttggtagtatcaactttataactacagttctgtgttcacgaacaacaaaaataatctctctcgatcgcatgcctttaatgttatgggctctgtctattactgctcttctattggttactagtcttccagttttagcaggtgctattacaatacttttaacagatcgtaattttaacacttctttcttcgacccagcaggagggggtaatcctgttttatatcaacatctcttt
>BK1SC1_3_2294
tctttctgactctaaatatcatagaggtgtatccgtagatttagcaatttttagtcttcatttagcaggtatttcttccatccttggtagtatcaactttataactacagttctgtgttcacgaacaacaaaaataatctctctcgatcgcatgcctttaatgttatgggctctgtctattaccgctcttctattggttactagtcttccagttttagcaggtgctattacaatacttttaacagatcgtaattttaacacttctttcttcgacccagcaggagggggtaatcctgttttatatcaacatctcttt
>BK1SC1_3_2423
tctttctgactctaaatatcatagaggtgtatccgtagatttagcaatttttagtcttcatttagcaggtatttcttccatccttggtagtatcaactttataactacagttctgtgttcacgaacaacaaaaataatctctctcgatcgcatgcctttaatgttatgggctctgtctattactgctcttctattggttactagtcttccagttttagcaggtgctattacaatacttttaacagatcgtaattttaacacttctttcttcgacccagcaggagggggtaatcctgttttatatcaacaccttttt
>BK1SC1_3_2572
tctttctgactctaaatatcatagaggtgtatccgtagatttagcaatttttagtcttcatttagcaggtatttcttccatccttggtagtatcaactttataactacagttctgtgttcacgaacaacaaaaataatctctctcgatcgcatgcctttaatgttatgggctctgtctattactgcccttctattggttactagtcttccagttttagcaggtgctattacaatacttttaacagatcgtaattttaacacttctttcttcgacccagcaggagggggtaatcctgttttatatcaacatctcttt
>BK1SC1_3_2648
tctttctgactctaaatatcatagaggtgtatccgtagatttagcaatttttagtcttcatttagcaggtatttcttccatccttggtagtatcaactttataactacagttctgtgttcacgaacaacaaaaataatctctctcgatcgcatgcctttaatgttatgggctctgtctattactgctcttctattggttactagtcttccagttttagcaggtgctattacaatacttttaacagatcgtaattttaacacttctttcctcgacccagcaggagggggtaatcctgttttatatcaacatctcttt
>BK1SC1_3_2651
gttatctaattcagtttatcattttggaggttcagtagatttggcaatttttagtttacatgtagctggggtttcatcaattttaggtggaattaattttattactacttgtataaaaggaaaaatttcttatatcctttctttggaatttttaaatttatttgtttgagcaataattgttactaggtttttactcgtacttagactacctgtattagccgggggaattacaatgttattattagatcgtaattttggttcttctttttttgatcctagaggaggagggaatcctattttatatcagcatttatt
>BK1SC1_3_3233
tctttctgactctaaatatcatagaggtgtatccgtagatttagcaatttttagtcttcatttagcaggtatttcttccatccttggtagtatcaactttataactacagttctgtgttcacgaacaacaaaaataatctctctcgatcgcatgcctttaatgttatgggctctgtctattactgctcttctattggttactagtcttccagttttagcaggtgctattacaatacttttaacagatcgtaattttaacacttctttcttcgacccagcaggagggggtaatcctgttttatatcaacatcgcttt
>BK1SC1_3_3292
tctttctgactctaaatatcatagaggtgtatccgtagatttagcaatttttagtcttcatttagcaggtatttcttccatccttggtagtatcaactttataactacagttctgtgttcacgaacaacaaaaataatctctctcgatcgcatgcctttaatgttatgggctctgtctattactgctcttctattggttactagtcttccagttttagcaggtgctattacaatacttttaacagatcgtaattttaacacttctttcttcgacccagcaggagggggtaatcctgttttatatcaacatcttttc
>BK1SC1_3_3605
tctttctgactctaaatatcatagaggtgtatccgtagatttagcaatttttagtcttcatttagcaggtatttcttccatccttggtagtatcaactttataactacagttctgtgttcacgaacaacaaaaataatctctctcgatcgcatgcctttaatgttatgggctctgtctattactgctcttctattggttactagtcttccagttttagcaggtgctattacaatacttttaacagatcgtaattttaacacttctttcttcgacccagcaggagggggtaatcctgttttatatcaacatctatt
>BK1SC1_4_139
tctttctgactctaaatatcatagaggtgtatccgtagatttagcaatttttagtcttcatttagcaggtatttcttccatccttggtagtatcaactttataactacagttctgtgttcacgaacaacaaaaataatctctctcgatcgcatgcctttaatgttatgggctctgtctattactgctcttctattggttactagtcttccagttttagcaggtgctattacaatacttttaacagatcgtaattttaacacttctttcttcgacccagcaggagggggtaatcctgttttatatcaacatctcttt
>BK1SC1_4_402
tctttctgactctaaatatcatagaggtgtatccgtagatttagcaatttttagtcttcatttagcaggtatttcttccatccttggtagtatcaactttataactacagttctgtgttcacgaacaacaaaaataatctctctcgatcgcatgcctttaatgttatgggctctgtctattactgctcttctattggttactagtcttccagttttagcaggtgctattacaatacttttaacagatcgtaattttaacacttctttcttcgacccagcaggagggggtaatcctgttttatatcaacatctctt
>BK1SC1_4_595
tctttctgactctaaatatcatagaggtgtatccgtagatttagcaatttttagtcttcatttagcaggtatttcttccatccttggtagtatcaactttatagctacagttctgtgttcacgaacaacaaaaataatctctctcgatcgcatgcctttaatgttatgggctctgtctattactgctcttctattggttactagtcttccagttttagcaggtgctattacaatacttttaacagatcgtaattttaacacttctttcttcgacccagcaggagggggtaatcctgttttatatcaacatctcttt
>BK1SC1_4_600
tcttcctgactctaaatatcatagaggtgtatccgtagatttagcaatttttagtcttcatttagcaggtatttcttccatccttggtagtatcaactttataactacagttctgtgttcacgaacaacaaaaataatctctctcgatcgcatgcctttaatgttatgggctctgtctattactgctcttctattggttactagtcttccagttttagcaggtgctattacaatacttttaacagatcgtaattttaacacttctttcttcgacccagcaggagggggtaatcctgttttatatcaacatctcttt
>BK1SC1_4_715
tctttctgactctaaatatcatagaggtgtatccgtagatttagcaatttttagtcttcatttagcaggtatttcttccatccttggtagtatcaactttataactacagttctgtgttcacgaacaacaaaaataatctctctcgatcgcatgcctttaatgttatgggctctgtctattactgctcttctattggttactagtcttccagttttagcaggtgctattacaatacttttaacagatcgtaattttaacacttctttcttcgacccagcaggagggggtaatcctgttttatatcaacatctctct
>BK1SC1_4_740
tctttctgactctaaatatcatagaggtgtatccgtagatttagcaatttttagtcttcatttagcaggtatttcttccatccttggtagtatcaactttataactacagttctgtgttcacgaacaacaaaaataatctctctcgatcgcatgcctttaatgttatgggctctgtctattactgctcctctattggttactagtcttccagttttagcaggtgctattacaatacttttaacagatcgtaattttaacacttctttcttcgacccagcaggagggggtaatcctgttttatatcaacatctcttt
>BK1SC1_4_836
tctttctgaccctaaatatcatagaggtgtatccgtagatttagcaatttttagtcttcatttagcaggtatttcttccatccttggtagtatcaactttataactacagttctgtgttcacgaacaacaaaaataatctctctcgatcgcatgcctttaatgttatgggctctgtctattactgctcttctattggttactagtcttccagttttagcaggtgctattacaatacttttaacagatcgtaattttaacacttctttcttcgacccagcaggagggggtaatcctgttttatatcaacatctcttt
>BK1SC1_4_925
tctttctgactctaaatatcatagaggtgtatccgtagatttagcaatttttagtcttcatttagcaggtatttcttccatccttggtagtatcaactttataactacagtcctgtgttcacgaacaacaaaaataatctctctcgatcgcatgcctttaatgttatgggctctgtctattactgctcttctattggttactagtcttccagttttagcaggtgctattacaatacttttaacagatcgtaattttaacacttctttcttcgacccagcaggagggggtaatcctgttttatatcaacatctcttt
>BK1SC1_4_990
tctttctgactctaaatatcatagaggtgtatccgtagatttagcaatttttagtcttcatttagcaggtgtttcttccatccttggtagtatcaactttataactacagttctgtgttcacgaacaacaaaaataatctctctcgatcgcatgcctttaatgttatgggctctgtctattactgctcttctattggttactagtcttccagttttagcaggtgctattacaatacttttaacagatcgtaattttaacacttctttcttcgacccagcaggagggggtaatcctgttttatatcaacatctcttt
>BK1SC1_4_1267
tctctccgattctaagtaccattctggaatctctgtagatctagctatttttagacttcatctagcaggtgtttcttctattcttggtagaattaacttcctttctactattatttgttcacgtacaacaaagcttatttccctagatcgtctccctcttatgctttgagcgatgtctgtgacagctgttcttctagttactagactgcctgttctagcaggtgctattactatgcttcttactgatcgtaatttcaacacttctttctttgatccatccggtggtggtaatcctgttctctaccagcatttattc
>BK1SC1_5_95
tctctccgattctaagtaccattctggaatctctgtagatctagctatttttagacttcatctagcaggtgtttcttctattcttggtagaattaacttcctttctactattatttgttcacgtacaacaaagcttatttctctagatcgtctccctcttatgctttgagcgatgtctgtgacagctgttcttctagttactagactgcctgttctagcaggtgctattactatgcttcttactgatcgtaatttcaacacttctttctttgatccatccggtggtggtaatcctgttctctaccagcatttattc
>BK1SC1_5_112
tttgtctgattccacttaccatagtggcatttctgtagatcttgctatctttagtttacatcttgctggtgtttcttctattttaggaagaattaattttatgactactattatttgttctcgttcctctattaaattttctatagatcgtttaccattgatactatgagcaattcttgttactgcgcttcttctagttaccagtcttcctgtactagctggggctattactatgctactaaccgatcgtaattttaatacttctttttttgacccggcagggggtggtaatcctgttctttaccagcatttgttt
>BK1SC1_5_141
tctttctgactctaaatatcatagaggtgtatccgtagatttagcaatttttagtcttcatttagcaggtatttcttccatccttggtagtatcaactttataactacagttctgtgttcacgaacaacaaaaataatctctctcgatcgcatgcctttaatgttatgggctctgtctattactgctcttctattggttactagtcttccagttttagcaggtgctattacaatacttttaacagatcgtaattttaacacttctttcttcgacccagcaggagggggtaatcctgttttatatcaacatctcttt
>BK1SC1_5_174
tctttctgactctaaatatcatagaggtgtatccgtagatttagcaatttttagtcttcatttagcaggtatttcttccatccttggtagtatcaactttataactacagttctgtgttcacgaacaacaaaaataatctctctcgatcgcatgcctttaatgttatgggctctgtctattactgctcttctattggttactagtcttccagttttagcgggtgctattacaatacttttaacagatcgtaattttaacacttctttcttcgacccagcaggagggggtaatcctgttttatatcaacatctcttt
>BK1SC1_5_407
tctttctgactctaaatatcatagaggtgtatccgtagatttagcaatttttagtcttcatttagcaggtatttcttccatccttggtagtatcaactttataactacagttctgtgttcacgaacaacaaaaataatctctctcgatcgcatgcctttaatgttatgggctctgtctattactgctcttctattggttactagtcttccagttttagcaggtgctattacaatacttttaacagatcgtaattttaacacttctttcttcgacccagcaggagggggtaatcctgttttatatcaacatctctt
>BK1SC1_5_493
tctttctgactctaaatatcatagaggtgtatccgtagatttagcaatttttagtcttcatttagcaggtatttcttccatccttggtagtatcaactttataactacagttctgtgttcacgaacaacaaaaataatctctctcgatcgcatgcctttaatgttatgggctctgtctattactgctcttctattggttactagtcttccagttttagcaggtgctattacaatacttttaacagatcgtaattttaacacttctttcttcgacccagcaggagggggtaatcctgttttatatcaacatttattt
>BK1SC1_5_613
tcttcctgactctaaatatcatagaggtgtatccgtagatttagcaatttttagtcttcatttagcaggtatttcttccatccttggtagtatcaactttataactacagttctgtgttcacgaacaacaaaaataatctctctcgatcgcatgcctttaatgttatgggctctgtctattactgctcttctattggttactagtcttccagttttagcaggtgctattacaatacttttaacagatcgtaattttaacacttctttcttcgacccagcaggagggggtaatcctgttttatatcaacatctcttt
>BK1SC1_5_631
tccttctgactctaaatatcatagaggtgtatccgtagatttagcaatttttagtcttcatttagcaggtatttcttccatccttggtagtatcaactttataactacagttctgtgttcacgaacaacaaaaataatctctctcgatcgcatgcctttaatgttatgggctctgtctattactgctcttctattggttactagtcttccagttttagcaggtgctattacaatacttttaacagatcgtaattttaacacttctttcttcgacccagcaggagggggtaatcctgttttatatcaacatctcttt
>BK1SC1_5_756
tctttctgactctaaatatcatagaggtgtatccgtagatttagcaatttttagtcttcatttagcaggtatttcttccatccttggtagtatcaactttataactacagttctgtgttcacgaacaacaaaaataatctctctcgatcgcatgcctttaatgttatgggctctgtctattactgctcctctattggttactagtcttccagttttagcaggtgctattacaatacttttaacagatcgtaattttaacacttctttcttcgacccagcaggagggggtaatcctgttttatatcaacatctcttt
>BK1SC1_5_768
tctttctgactctaaatatcatagaggtgtatccgtagatttagcaatttttagtcttcatttagcaggtatttcttccatccttggtagtatcaactttataactacagttctgtgttcacgaacaacaaaaataatctctctcgatcgcatgcctttaatgttatgggctctgtctattactgctcttctattggttactagtcttccagttttagcaggtgctattacgatacttttaacagatcgtaattttaacacttctttcttcgacccagcaggagggggtaatcctgttttatatcaacatctcttt
>BK1SC1_5_936
tctttctgactctaaatatcatagaggtgtatccgtagatttagcaatttttagtcttcatttagcaggtatttcttccatccttggtagtatcaactttataactacagttctgtgttcacgaacaacaaaaataatctctctcgatcgcatgcctttaatgttatgggctctgtctattactgctcttctattggttactagtcctccagttttagcaggtgctattacaatacttttaacagatcgtaattttaacacttctttcttcgacccagcaggagggggtaatcctgttttatatcaacatctcttt
>BK1SC1_5_987
tctttctgactctaaatatcatagaggtgtatccgtagatttagcaatttttagtcttcatttagcaggtatttcttccatccttggtagtatcaactttataactacagttctgtgttcacgaacaacaaaaataatctctctcgatcgcatgcctttaatgttatgggctctgtctattactgctcttctattggttactagtcttccagttttagcaggtgctattacaatacttttaacagatcgtaattttaacacttctttcttcgacccagcaggagggggtaatcctgttttatatcaacatttgttt
>BK2BA1_1_97
tctttctgactctaaatatcatagaggtgtatccgtagatttagcaatttttagtcttcatttagcaggtatttcttccatccttggtagtatcaactttataactacagttctgtgttcacgaacaacaaaaataatctctcttgatcgcatgcctttaatgttatgggctctgtctattactgctcttctattggttactagtcttccagttttagcaggtgctattacaatacttttaacagatcgtaattttaacacttctttcttcgacccagcaggagggggtaatcctgttttatatcaacatctcttt
>BK2BA1_1_110
tctttctgactctaaatatcatagaggtgtatccgtagatttagcaatttttagtcttcatttagcaggtatttcttccatccttggtagtatcaactttataactacagttctgtgttcacgaacaacaaaaataatctctctcgatcgcatgcctttaatgttatgggctctgtctattactgctcttctattggttactagtcttccagttttagcaggtgctattacaatacttttaacagatcgtaattttaacacttctttcttcgacccagcaggagggggtaatcctgttttatatcaacatctcttt
>BK2BA1_1_582
tctttctgactctaaatatcatagaggcgtatccgtagatttagcaatttttagtcttcatttagcaggtatttcttccatccttggtagtatcaactttataactacagttctgtgttcacgaacaacaaaaataatctctcttgatcgcatgcctttaatgttatgggctctgtctattactgctcttctattggttactagtcttccagttttagcaggtgctattacaatacttttaacagatcgtaattttaacacttctttcttcgacccagcaggagggggtaatcctgttttatatcaacatctcttt
>BK2BA1_2_111
tctctccgattctaagtaccattctggaatctctgtagatctagctatttttagacttcatctagcaggtgtttcttctattcttggtagaattaacttcctttctactattatttgttcacgtacaacaaagcttatttctctagatcgtctccctcttatgctttgagcgatgtctgtgacagctgttcttctagttactagactgcctgttctagcaggtgctattactatgcttcttactgatcgtaatttcaacacttctttctttgatccatccggtggtggtaatcctgttctctaccagcatttattc
>BK2BA1_2_151
tctttctgactctaaatatcatagaggtgtatccgtagatttagcaatttttagtcttcatttagcaggtatttcttccatccttggtagtatcaactttataactacagttctgtgttcacgaacaacaaaaataatctctcttgatcgcatgcctttaatgttatgggctctgtctattactgctcttctattggttactagtcttccagttttagcaggtgctattacaatacttttaacagatcgtaattttaacacttctttcttcgacccagcaggagggggtaatcctgttttatatcaacatctcttt
>BK2BA1_2_178
tctttctgactctaaatatcatagaggtgtatccgtagatttagcaatttttagtcttcatttagcaggtatttcttccatccttggtagtatcaactttataactacagttctgtgttcacgaacaacaaaaataatctctctcgatcgcatgcctttaatgttatgggctctgtctattactgctcttctattggttactagtcttccagttttagcaggtgctattacaatacttttaacagatcgtaattttaacacttctttcttcgacccagcaggagggggtaatcctgttttatatcaacatctcttt
>BK2BA1_2_224
tctttctgactctaaatatcatagaggtgtatccgtagatttagcaatttttagtcttcatttagcaggtatttcttccatccttggtagtatcaactttataactacagttctgtgttcacgaacaacaaaaataatctctctcgatcgcatgcctttaatgttatgggctctgtctattactgctcttctattggttactagtcttccagttttagcgggtgctattacaatacttttaacagatcgtaattttaacacttctttcttcgacccagcaggagggggtaatcctgttttatatcaacatctcttt
>BK2BA1_2_646
tctttctgactctaaatatcatagaggtgtatccgtagatttagcaatttttagtcttcatttagcaggtatttcttccatccttggtagtatcaactttataactacagttctgtgttcacgaacaacaaaaataatctctctcgatcgcatgcctttaatgttatgggctctgtctattactgctcttctattggttactagtcttccagttttagcaggtgctattacaatacttttaacagatcgtaattttaacacttctttcttcgacccagcaggagggggtaatcctgttttatatcaacatctcttc
>BK2BA1_2_723
tctttctgactctaaatatcatagaggtgtatccgtagatttagcaatttttagtcttcatttagcaggtatttcttccatccttggtagtatcaactttataactacagttctgtgttcacgaacaacaaaaataatctctctcgatcgcatgcctttaatgttatgggctctgtctattactgctcttctattggttactagtcttccagttttagcaggtgctattacaatacttttaacagatcgtaattttaacacttctttcttcgacccagcaggagggggtaatcctgttttatatcaacatctctt
>BK2BA1_2_1181
tctttctgactctaaatatcatagaggtgtatccgtagatttagcaattttcagtcttcatttagcaggtatttcttccatccttggtagtatcaactttataactacagttctgtgttcacgaacaacaaaaataatctctctcgatcgcatgcctttaatgttatgggctctgtctattactgctcttctattggttactagtcttccagttttagcaggtgctattacaatacttttaacagatcgtaattttaacacttctttcttcgacccagcaggagggggtaatcctgttttatatcaacatctcttt
>BK2BA1_2_1347
tctttctgactctaaatatcatagaggtgtatccgtagatttagcaatttttagtcttcatttagcaggtatttcttccatccttggtagtatcaactttataactacagttctgtgttcacgaacaacaaaaataatctctctcgatcgcatgcctttaatgttatgggctctgtctattactgctcttctattggttactagtcttccagttttagcaggtgctattacaatacttttaacagatcgtaattttaacacttctttcttcgacccagcaggggggggtaatcctgttttatatcaacatctcttt
>BK2BA1_2_1417
tctttctgactctaaatatcatagaggtgtatccgtagatttagcaatttttagtctccatttagcaggtatttcttccatccttggtagtatcaactttataactacagttctgtgttcacgaacaacaaaaataatctctcttgatcgcatgcctttaatgttatgggctctgtctattactgctcttctattggttactagtcttccagttttagcaggtgctattacaatacttttaacagatcgtaattttaacacttctttcttcgacccagcaggagggggtaatcctgttttatatcaacatctcttt
>BK2BA1_2_1547
tctttctgactctaaatatcatagaggtgtatccgtagatttagcaatttttagtcttcatttagcaggtatttcttccatccttggtagtatcaactttataactacagttctgtgttcacggacaacaaaaataatctctctcgatcgcatgcctttaatgttatgggctctgtctattactgctcttctattggttactagtcttccagttttagcaggtgctattacaatacttttaacagatcgtaattttaacacttctttcttcgacccagcaggagggggtaatcctgttttatatcaacatctcttt
>BK2BA1_2_1948
tctttctgactctaaatatcatagaggtgtatccgtagatttagcaatttttagtcttcatttagcaggtatttcttccatccttggtagtatcaactttataactacagttctgtgttcacgaacaacaaaaataatctctcttgatcgcatgcctttaatgttatgggctctgtctattactgctcttctattggttactagtcttccagttttagcaggtgctattacaatacttttaacagatcgtaattttaacacttctttcttcgacccagcaggagggggtaatcctgttttatatcaacatctctt
>BK2BA1_2_1986
tctccgattctaagtaccattctggaatctctgtagatctagctatttttagacttcatctagcaggtgtttcttctattcttggtagaattaacttcctttctactattatttgttcacgtacaacaaagcttatttctctagatcgtctccctcttatgctttgagcgatgtctgtgacagctgttcttctagttactagactgcctgttctagcaggtgctattactatgcttcttactgatcgtaatttcaacacttctttctttgatccatccggtggtggtaatcctgttctctaccagcatttattc
>BK2BA1_2_2159
tctctccgattctaagtaccattctggaatctctgtagatctagctatttttagacttcatctagcaggtgtttcttctattcttggtagaattaacttcctttctactattatttgttcacgtacaacaaagcttatttctctagatcgtctccctcttatgctttgagcgatgtctgtgacagctgtccttctagttactagactgcctgttctagcaggtgctattactatgcttcttactgatcgtaatttcaacacttctttctttgatccatccggtggtggtaatcctgttctctaccagcatttattc
>BK2BA1_2_2381
tctttctgactctaaatatcatagaggtgtatccgtagatttagcaatttttagtcttcatttagcaggtatttcttccatccttggtagtatcaactttataactacagttctgtgttcacgaacaacaaaaataatctctcttgatcgcatgcctttaatgttatgggctctgtctattactgctcttctattggttactagtcttccagttttagcaggtgctattacaatacttttaacagatcgtaattttaacacttctttcttcgacccagcaggagggggtaatcctgttttatatcaacatctcttc
>BK2BA1_2_2522
tttctgactctaaatatcatagaggtgtatccgtagatttagcaatttttagtcttcatttagcaggtatttcttccatccttggtagtatcaactttataactacagttctgtgttcacgaacaacaaaaataatctctcttgatcgcatgcctttaatgttatgggctctgtctattactgctcttctattggttactagtcttccagttttagcaggtgctattacaatacttttaacagatcgtaattttaacacttctttcttcgacccagcaggagggggtaatcctgttttatatcaacatctcttt
>BK2BA1_2_3245
tctttctgactctaaatatcatagaggtgtatccgtagatttagcaatttttagtcttcatttagcaggtatttcttccatccttggtagtatcaactttataactacagttctgtgttcacgaacaacaaaaataatctctctcgatcgcatgcctttaatgttatgggctctgtctattactgctcttctattggttactagtcttccagttttagcaggtgctattacaatacttttaacagatcgtaattttaacacttctttcttcgacccagcaggagggggtaatcctatattctatcaacatttattt
>BK2BA1_2_3284
tctttctgactctaaatatcatagaggtgtatccgtagatttagcaatttttagtcttcatttagcaggtatttcttccatccttggtagtatcaactttataactacagttctgtgttcacgaacaacaaaaataatctctctcgatcgcatgcctttaatgttatgggctctgtctattactgctcttctattggttactagtcttccagttttagcaggtgctattacaatacttttaacagatcgtaattttaacacttctttcttcgacccagcaggagggggtaatcctggtttatatcaacatctcttt
>BK2BA1_2_3306
tctttctgactctaaatatcatagaggtgtatccgtagatttagcaatttttagtcttcatttagcaggtatttcttccatccttggtagtatcaactttataactacagttctgtgttcacgaacaacaaaaataatctctcttgatcgcatgcctttaatgttatgggctctgtctattactgctcttctattggttactagtcttccagctttagcaggtgctattacaatacttttaacagatcgtaattttaacacttctttcttcgacccagcaggagggggtaatcctgttttatatcaacatctcttt
>BK2BA1_2_3352
tctttctgactctaaatatcatagaggtgtatccgtagatttagcaatctttagtcttcatttagcaggtatttcttccatccttggtagtatcaactttataactacagttctgtgttcacgaacaacaaaaataatctctcttgatcgcatgcctttaatgttatgggctctgtctattactgctcttctattggttactagtcttccagttttagcaggtgctattacaatacttttaacagatcgtaattttaacacttctttcttcgacccagcaggagggggtaatcctgttttatatcaacatctcttt
>BK2BA1_2_3783
tctttctgactctaaatatcatagaggtgtatccgtagatttagcaatttttagtcttcatttagcaggtatttcttccatccttggtagtatcaactttataactacagttctgtgttcacgaacaacaaaaataatctctctcgatcgcatgcctttaatgttatgggctctgtctattactgctcttctattggttactagtcttccagttttagcaggtgctattacaatacttttaacagatcgtaattttaacacttcttttttcgacccagcaggagggggtaatcctgttttatatcaacatctcttt
>BK2BA1_2_3798
tctttctgactctaaatatcatagaggtgtatccgtagatttagcaatttttagtcttcatttagcaggtatttcttccatccttggtagtatcaactttataactacagttctgtgttcacgaacaacaaaaataacctctcttgatcgcatgcctttaatgttatgggctctgtctattactgctcttctattggttactagtcttccagttttagcaggtgctattacaatacttttaacagatcgtaattttaacacttctttcttcgacccagcaggagggggtaatcctgttttatatcaacatctcttt
>BK2BA1_2_4024
tctctccgattctaagtaccattctggaatctctgtagatctagctatttttagacttcatctagcaggtgtttcttctattcttggtagaattaacttcctttctactattatttgttcacgtacaacaaagcttatttctctagatcgtctccctcttatgctttgagcgatgtctgtgacagctgttcttctagttactagactgcctgttctagcaggtgctattactatgcttcttactgatcgtaatttcaacacttctttctttgatccatccggtggtggtaatcctgttctctaccggcatttattc
>BK2BA1_2_4076
tctctccgattctaagtaccattctggaatctctgtagatctagctatttttagacttcatctagcaggtgtttcttctattcttggtagaattaacttcctttctactattgtttgttcacgtacaacaaagcttatttctctagatcgtctccctcttatgctttgagcgatgtctgtgacagctgttcttctagttactagactgcctgttctagcaggtgctattactatgcttcttactgatcgtaatttcaacacttctttctttgatccatccggtggtggtaatcctgttctctaccagcatttattc
>BK2BA1_3_112
tttgtctgattccacttaccatagtggcatttctgtagatcttgctatctttagtttacatcttgctggtgtttcttctattttaggaagaattaattttatgactactattatttgttctcgttcctctattaaattttctatagatcgtttaccattgatactatgagcaattcttgttactgcgcttcttctagttaccagtcttcctgtactagctggggctattactatgctactaaccgatcgtaattttaatacttctttttttgacccggcagggggtggtaatcctgttctttaccagcatttgttt
>BK2BA1_3_128
tctttctgactctaaatatcatagaggtgtatccgtagatttagcaatttttagtcttcatttagcaggtatttcttccatccttggtagtatcaactttataactacagttctgtgttcacgaacaacaaaaataatctctcttgatcgcatgcctttaatgttatgggctctgtctattactgctcttctattggttactagtcttccagttttagcaggtgctattacaatacttttaacagatcgtaattttaacacttctttcttcgacccagcaggagggggtaatcctgttttatatcaacatctcttt
>BK2BA1_3_145
tctttctgactctaaatatcatagaggtgtatccgtagatttagcaatttttagtcttcatttagcaggtatttcttccatccttggtagtatcaactttataactacagttctgtgttcacgaacaacaaaaataatctctctcgatcgcatgcctttaatgttatgggctctgtctattactgctcttctattggttactagtcttccagttttagcaggtgctattacaatacttttaacagatcgtaattttaacacttctttcttcgacccagcaggagggggtaatcctgttttatatcaacatctcttt
>BK2BA1_3_1018
tctttctgactctaaatatcatagaggtgtatccgtagatttagcaatttttagtcttcatttagcaggtatttcttccatccttggtagtatcaactttataactacagttctgtgttcacgaacaacaaaaataatctctcttgatcgcatgcctttaatgttatgggctctgtctattactgctcttctattggttactagtcttccagttttagcaggtgctattacaatacttttaacagatcgtaattttaacacttctttcttcgacccagcaggagggggtaatcctgttttatatcaacatctctt
>BK2BA1_3_1253
tctccccgattctaagtaccattctggaatctctgtagatctagctatttttagacttcatctagcaggtgtttcttctattcttggtagaattaacttcctttctactattatttgttcacgtacaacaaagcttatttctctagatcgtctccctcttatgctttgagcgatgtctgtgacagctgttcttctagttactagactgcctgttctagcaggtgctattactatgcttcttactgatcgtaatttcaacacttctttctttgatccatccggtggtggtaatcctgttctctaccagcatttattc
>BK2BA1_3_1449
tctttctgactctaaatatcatagaggcgtatccgtagatttagcaatttttagtcttcatttagcaggtatttcttccatccttggtagtatcaactttataactacagttctgtgttcacgaacaacaaaaataatctctcttgatcgcatgcctttaatgttatgggctctgtctattactgctcttctattggttactagtcttccagttttagcaggtgctattacaatacttttaacagatcgtaattttaacacttctttcttcgacccagcaggagggggtaatcctgttttatatcaacatctcttt
>BK2BA1_3_1682
tctttctgactctaaatatcatagaggtgtatccgtagatttagcaatttttagtcttcatttagcaggtatttcttccatccttggtagtatcaactttataactacagttctgtgttcacgaacaacaaaaataacctctcttgatcgcatgcctttaatgttatgggctctgtctattactgctcttctattggttactagtcttccagttttagcaggtgctattacaatacttttaacagatcgtaattttaacacttctttcttcgacccagcaggagggggtaatcctgttttatatcaacatctcttt
>BK2BA1_4_113
tctctccgattctaagtaccattctggaatctctgtagatctagctatttttagacttcatctagcaggtgtttcttctattcttggtagaattaacttcctttctactattatttgttcacgtacaacaaagcttatttctctagatcgtctccctcttatgctttgagcgatgtctgtgacagctgttcttctagttactagactgcctgttctagcaggtgctattactatgcttcttactgatcgtaatttcaacacttctttctttgatccatccggtggtggtaatcctgttctctaccagcatttattc
>BK2BA1_4_152
tctttctgactctaaatatcatagaggtgtatccgtagatttagcaatttttagtcttcatttagcaggtatttcttccatccttggtagtatcaactttataactacagttctgtgttcacgaacaacaaaaataatctctcttgatcgcatgcctttaatgttatgggctctgtctattactgctcttctattggttactagtcttccagttttagcaggtgctattacaatacttttaacagatcgtaattttaacacttctttcttcgacccagcaggagggggtaatcctgttttatatcaacatctcttt
>BK2BA1_4_177
tctttctgactctaaatatcatagaggtgtatccgtagatttagcaatttttagtcttcatttagcaggtatttcttccatccttggtagtatcaactttataactacagttctgtgttcacgaacaacaaaaataatctctctcgatcgcatgcctttaatgttatgggctctgtctattactgctcttctattggttactagtcttccagttttagcaggtgctattacaatacttttaacagatcgtaattttaacacttctttcttcgacccagcaggagggggtaatcctgttttatatcaacatctcttt
>BK2BA1_4_1767
tccttctgactctaaatatcatagaggtgtatccgtagatttagcaatttttagtcttcatttagcaggtatttcttccatccttggtagtatcaactttataactacagttctgtgttcacgaacaacaaaaataatctctctcgatcgcatgcctttaatgttatgggctctgtctattactgctcttctattggttactagtcttccagttttagcaggtgctattacaatacttttaacagatcgtaattttaacacttctttcttcgacccagcaggagggggtaatcctgttttatatcaacatctcttt
>BK2BA1_4_1810
tctttctgactctaaatatcatagaggtgtatccgtagatttagcaatttttagtctccatttagcaggtatttcttccatccttggtagtatcaactttataactacagttctgtgttcacgaacaacaaaaataatctctcttgatcgcatgcctttaatgttatgggctctgtctattactgctcttctattggttactagtcttccagttttagcaggtgctattacaatacttttaacagatcgtaattttaacacttctttcttcgacccagcaggagggggtaatcctgttttatatcaacatctcttt
>BK2BA1_4_2648
tctttctgactctaaatatcatagaggtgtatccgtagatttagcaatttttagtcttcatttagcaggtatttcttccatccttggtagtatcaactttataactacagttctgtgttcacgaacaacaaaaataatctctctcgatcgcatgcctttaatgttatgggctctgtctattactgctcttctattggttactagtcttccagttttagcaggtgctattacaatacttttaacagatcgtaattttaacacttctttctttgacccagcaggagggggtaatcctgttttatatcaacatctcttt
>BK2BA1_4_2685
tctttctgactctaaatatcatagaggtgtatccgtagatttagcgatttttagtcttcatttagcaggtatttcttccatccttggtagtatcaactttataactacagttctgtgttcacgaacaacaaaaataatctctctcgatcgcatgcctttaatgttatgggctctgtctattactgctcttctattggttactagtcttccagttttagcaggtgctattacaatacttttaacagatcgtaattttaacacttctttcttcgacccagcaggagggggtaatcctgttttatatcaacatctcttt
>BK2BA1_4_2687
tctttctgactctaaatatcatagaggtgtatccgtagatttagcaatttttagtcttcatttagcaggtatttcttccatccttggtagtatcaactttataactacagttctgtgttcacgaacaacaaaaataatctctcttgatcgcatgcctttaatgttatgggctctgtctattactgctcttctattggttactagtcttccagttttagcaggtgctattacaatacttttaacagatcgtaattttaacacttctttcttcgacccagcaggagggggtaatcctgttttatatcaacatctctt
>BK2BA1_4_3397
tctttctgactctaaatatcatagaggtgtatccgtagatttagcaatttttagtcttcatttagcaggtatttcttccatccttggtagtatcaactttataactacagttctgtgttcacgaacaacaaaaataatctctcttgatcgcatgcctttaatgttatgggctctgtctattactgctcttctattggttactagtcttccagttttagcaggtgctattacaatacttttaacagatcgtaattttaacacttctttcttcgacccagcaggagggggtaatcctgttttatatcaacatctct
>BK2BA1_4_3586
tttctgactctaaatatcatagaggtgtatccgtagatttagcaatttttagtcttcatttagcaggtatttcttccatccttggtagtatcaactttataactacagttctgtgttcacgaacaacaaaaataatctctcttgatcgcatgcctttaatgttatgggctctgtctattactgctcttctattggttactagtcttccagttttagcaggtgctattacaatacttttaacagatcgtaattttaacacttctttcttcgacccagcaggagggggtaatcctgttttatatcaacatctcttt
>BK2BA1_4_4196
tctttctgactctaaatatcatagaggtgtatccgtagatttagcaatttttagtcttcatttagcaggtatttcttccatccttggtagtatcaactttataactacagttctgtgttcacgaacaacaaaaataatctctcttaatcgcatgcctttaatgttatgggctctgtctattactgctcttctattggttactagtcttccagttttagcaggtgctattacaatacttttaacagatcgtaattttaacacttctttcttcgacccagcaggagggggtaatcctgttttatatcaacatctcttt
>BK2BA1_4_4254
gttatctaattcagtttatcattttggaggttcagtagatttggcaatttttagtttacatgtagctggggtttcatcaattttaggtggaattaattttattactacttgtataaaaggaaaaatttcttatatcctttctttggaatttttaaatttatttgtttgagcaataattgttactaggtttttactcgtacttagactacctgtattagccgggggaattacaatgttattattagatcgtaattttggttcttctttttttgatcctagaggaggagggaatcctattttatatcagcatttatt
>BK2BA1_4_4906
tctttctgactctaaatatcatagaggtgtatccgtagatttagcaatttttagtcttcatttagcaggtatttcttccatccttggtagtatcaactttataactacagttctgtgttcacgaacaacaaaaataatctctcttgatcgcatgcctttaatgttatgggctctgtctattactgctcttctattggttactagtcttccagctttagcaggtgctattacaatacttttaacagatcgtaattttaacacttctttcttcgacccagcaggagggggtaatcctgttttatatcaacatctcttt
>BK2BA1_4_5009
tctttctgactctaaatatcatagaggtgtatccgtagatttagcaatctttagtcttcatttagcaggtatttcttccatccttggtagtatcaactttataactacagttctgtgttcacgaacaacaaaaataatctctcttgatcgcatgcctttaatgttatgggctctgtctattactgctcttctattggttactagtcttccagttttagcaggtgctattacaatacttttaacagatcgtaattttaacacttctttcttcgacccagcaggagggggtaatcctgttttatatcaacatctcttt
>BK2BA1_4_6195
tctttctgactctaaatatcatagaggtgtatccgtagatttagcaatttttagtcttcatttagcaggtatttcttccatccttggtagtatcaactttataactacagttctgtgttcacgaacaacaaaaataatctctcttgatcgcatgcctttaatgttatgggctctgtctattactgctcttctattggttactagtcttccagttttagcaggtgctattacaatacttttaacagatcgtaattttaacacttctttcttcgacccagcaggagggggtaatcctgttttatatcaacaccttttt
>BK2BA1_4_6228
tctttctgactctaaatatcatagaggtgtatccgtagatttagcaatttttagtcttcatttagcaggtatttcttccatccttggtagtatcaactttataactacagttctgtgttcacgaacaacaaaaataatctctcttgatcgcatgcctttaatgttatgggctctgtctattactgctcttctattggttactagtcttccagttttagcaggtgctattacaatacttttaacagatcgtaattttaacacttctttcttcgacccagcaggagggggtaatcctgttttatatcaacatctattt
>BK2BA1_4_6750
tctttctgactctaaatatcatagaggtgtatccgtagatttagcaatttttagtcttcatttagcaggtatttcttccatccttggtagtatcaactttataactacagttctgtgttcacgaacaacaaaaataatctctcttgatcgcatgcctttaatgttatgggctctgtctattactgctcttctattggttactagtcttccagttttagcaggtgctattacaatacttttaacagatcgtaatttcaacacttctttcttcgacccagcaggagggggtaatcctgttttatatcaacatctcttt
>BK2BA1_5_132
tctttctgactctaaatatcatagaggtgtatccgtagatttagcaatttttagtcttcatttagcaggtatttcttccatccttggtagtatcaactttataactacagttctgtgttcacgaacaacaaaaataatctctcttgatcgcatgcctttaatgttatgggctctgtctattactgctcttctattggttactagtcttccagttttagcaggtgctattacaatacttttaacagatcgtaattttaacacttctttcttcgacccagcaggagggggtaatcctgttttatatcaacatctcttt
>BK2BA1_5_151
tctttctgactctaaatatcatagaggtgtatccgtagatttagcaatttttagtcttcatttagcaggtatttcttccatccttggtagtatcaactttataactacagttctgtgttcacgaacaacaaaaataatctctctcgatcgcatgcctttaatgttatgggctctgtctattactgctcttctattggttactagtcttccagttttagcaggtgctattacaatacttttaacagatcgtaattttaacacttctttcttcgacccagcaggagggggtaatcctgttttatatcaacatctcttt
>BK2BA1_5_971
tctttctgactctaaatatcatagaggtgtatccgtagatttagcaatttttagtcttcatttagcaggtatttcttccatccttggtagtatcaactttataactacagttctgtgttcacgaacaacaaaagtaatctctctcgatcgcatgcctttaatgttatgggctctgtctattactgctcttctattggttactagtcttccagttttagcaggtgctattacaatacttttaacagatcgtaattttaacacttctttcttcgacccagcaggagggggtaatcctgttttatatcaacatctcttt
>BK2BA1_5_1168
tctttctgactctaaatatcatagaggtgtatccgtagatttagcaatttttagtcttcatttagcaggtatttcttccatccttggtagtatcaactttataactacagttctgtgttcacgaacaacaaaaataatctctcttgatcgcatgcctttaatgttatgggctctgtctattactgctcttctattggttactagtcttccagttttagcaggtgctattacaatacttttaacagatcgtaattttaacacttctttcttcgacccagcaggagggggtaatcctgttttatatcaacatctctt
>BK2BA1_5_1354
tctttctgactctaaatatcatagaggtgtatccgtggatttagcaatttttagtcttcatttagcaggtatttcttccatccttggtagtatcaactttataactacagttctgtgttcacgaacaacaaaaataatctctctcgatcgcatgcctttaatgttatgggctctgtctattactgctcttctattggttactagtcttccagttttagcaggtgctattacaatacttttaacagatcgtaattttaacacttctttcttcgacccagcaggagggggtaatcctgttttatatcaacatctcttt
>BK2BA1_5_1445
tttctgactctaaatatcatagaggtgtatccgtagatttagcaatttttagtcttcatttagcaggtatttcttccatccttggtagtatcaactttataactacagttctgtgttcacgaacaacaaaaataatctctcttgatcgcatgcctttaatgttatgggctctgtctattactgctcttctattggttactagtcttccagttttagcaggtgctattacaatacttttaacagatcgtaattttaacacttctttcttcgacccagcaggagggggtaatcctgttttatatcaacatctcttt
>BK2BA1_5_1664
tctttctgactctaaatatcatagaggtgtatccgtagatttagcaatttttagtcttcatttagcaggtatttcttccatccttggtagtatcaactttataactacagttctgtgttcacgaacaacaaaaataatctctctcgatcgcatgcctttaatgttatgggctctgtctattactgctcttctattggttactagtcttccagttttagcaggtgctattacaatacttttaacagatcgtaattttaacacttctttcttcgacccagcaggagggggtaatcctgttttaaatcaacatctcttt
>BK2BA1_5_1865
tctttctgactctaaatatcatagaggtgtatccgtagatttagcaatttttagtcttcatttagcaggtatttcttccatccttggtagtatcaactttataactacagttctgtgttcacgaacaacaaaaataatctctcttgatcgcatgcctttaatgttatgggctctgtctattactgctcttctattggttactagtcttccagctttagcaggtgctattacaatacttttaacagatcgtaattttaacacttctttcttcgacccagcaggagggggtaatcctgttttatatcaacatctcttt
>BK2BB1_1_149
tctttctgactctaaatatcatagaggtgtatccgtagatttagcaatttttagtcttcatttagcaggtatttcttccatccttggtagtatcaactttataactacagttctgtgttcacgaacaacaaaaataatctctctcgatcgcatgcctttaatgttatgggctctgtctattactgctcttctattggttactagtcttccagttttagcaggtgctattacaatacttttaacagatcgtaattttaacacttctttcttcgacccagcaggagggggtaatcctgttttatatcaacatctcttt
>BK2BB1_1_352
tctttctgactctaaatatcatagaggtgtatccgtagatttagcaatttttagtcttcatttagcaggtatttcttccatccttggtagtatcaactttataactacagttctgtgttcacgaacaacaaaaataatctctctcgatcgcatgcctttaatgttatgggctctgtctattactgctcttctattgtttactagtcttccagttttagcaggtgctattacaatacttttaacagatcgtaattttaacacttctttcttcgacccagcaggagggggtaatcctgttttatatcaacatctcttt
>BK2BB1_1_609
tctttctgactctaaatatcatagaggtgtgtccgtagatttagcaatttttagtcttcatttagcaggtatttcttccatccttggtagtatcaactttataactacagttctgtgttcacgaacaacaaaaataatctctctcgatcgcatgcctttaatgttatgggctctgtctattactgctcttctattggttactagtcttccagttttagcaggtgctattacaatacttttaacagatcgtaattttaacacttctttcttcgacccagcaggagggggtaatcctgttttatatcaacatctcttt
>BK2BB1_1_1042
tctctctgactctaaatatcatagaggtgtatccgtagatttagcaatttttagtcttcatttagcaggtatttcttccatccttggtagtatcaactttataactacagttctgtgttcacgaacaacaaaaataatctctctcgatcgcatgcctttaatgttatgggctctgtctattactgctcttctattggttactagtcttccagttttagcaggtgctattacaatacttttaacagatcgtaattttaacacttctttcttcgacccagcaggagggggtaatcctgttttatatcaacatctcttt
>BK2BB1_1_1131
tctttctgactctaagtatcatagaggtgtatccgtagatttagcaatttttagtcttcatttagcaggtatttcttccatccttggtagtatcaactttataactacagttctgtgttcacgaacaacaaaaataatctctctcgatcgcatgcctttaatgttatgggctctgtctattactgctcttctattggttactagtcttccagttttagcaggtgctattacaatacttttaacagatcgtaattttaacacttctttcttcgacccagcaggagggggtaatcctgttttatatcaacatctcttt
>BK2BB1_1_1174
tctctccgattctaagtaccattctggaatctctgtagatctagctatttttagacttcatctagcaggtgtttcttctattcttggtagaactaacttcctttctactattatttgttcacgtacaacaaagcttatttctctagatcgtctccctcttatgctttgagcgatgtctgtgacagctgttcttctagttactagactgcctgttctagcaggtgctattactatgcttcttactgatcgtaatttcaacacttctttctttgatccatccggtggtggtaatcctgttctctaccagcatttattc
>BK2BB1_1_1180
tctttctgactctaaatatcatagaggtgtatccgtagatttagcaatttttagtcttcatttagcaggtatttcttccatccttggtagtatcaactttataactacagttctgtgttcacgaacaacaaaaataatctctctcgatcgcatgcctttaatgttatgggctctgtctattactgctcttctattggttactagtcctccagttttagcaggtgctattacaatacttttaacagatcgtaattttaacacttctttcttcgacccagcaggagggggtaatcctgttttatatcaacatctcttt
>BK2BB1_1_1372
tctttctgactctaaatatcatagaggtgtatccgtagatttagcaatttttagtcttcatttagcaggtatttcttccatccttggtagtatcaaccttataactacagttctgtgttcacgaacaacaaaaataatctctctcgatcgcatgcctttaatgttatgggctctgtctattactgctcttctattggttactagtcttccagttttagcaggtgctattacaatacttttaacagatcgtaattttaacacttctttcttcgacccagcaggagggggtaatcctgttttatatcaacatctcttt
>BK2BB1_2_139
tctttctgactctaaatatcatagaggtgtatccgtagatttagcaatttttagtcttcatttagcaggtatttcttccatccttggtagtatcaactttataactacagttctgtgttcacgaacaacaaaaataatctctctcgatcgcatgcctttaatgttatgggctctgtctattactgctcttctattggttactagtcttccagttttagcaggtgctattacaatacttttaacagatcgtaattttaacacttctttcttcgacccagcaggagggggtaatcctgttttatatcaacatctcttt
>BK2BB1_2_232
tctttctgactctaaatatcatagaggtgtatccgtagatttagcaatttttagtcttcatttagcaggtatttcttccatccttggtagtatcaactttataactacagttctgtgttcacgaacaacaaaaataatctctctcgatcgcatgcctttaatgttatgggctctgtctattactgctcttctattggttactagtcttccagttttagcaggtgctattacaatacttttaacagatcgtaattttaacacttctttcttcgacccagcaggagggggtaatcctgttttataccaacatctcttt
>BK2BB1_2_453
tctttctgactctaaatatcatagaggtgtatccgtagatttagcaatttttagtcttcatttagcaggtatttcttccatccttggtagtatcaactttataactacagttctgtgttcacgaacaacaaaaataatctctctcgatcgcatgcctttaatgttatgggctctgtctattactgctcttctattggttactagtcttccagttttagcaggtgctattacaatacttttaacagatcgtaattttaacacttctttcttcgacccagcaggagggggtaatcctgttttatatcaacatctctt
>BK2BB1_2_472
tttctgactctaaatatcatagaggtgtatccgtagatttagcaatttttagtcttcatttagcaggtatttcttccatccttggtagtatcaactttataactacagttctgtgttcacgaacaacaaaaataatctctctcgatcgcatgcctttaatgttatgggctctgtctattactgctcttctattggttactagtcttccagttttagcaggtgctattacaatacttttaacagatcgtaattttaacacttctttcttcgacccagcaggagggggtaatcctgttttatatcaacatctcttt
>BK2BB1_2_497
tctttctgactctaaatatcatagaggtgtatccgtagatttagcaatttttagtcttcatttagcaggtatttcttccatccttggtagtatcaactttataactacagttctgtgttcacgaacaacaaaaataatctctctcgatcgcatgcctttaatgttatgggctctgtctattactgctcttctatcggttactagtcttccagttttagcaggtgctattacaatacttttaacagatcgtaattttaacacttctttcttcgacccagcaggagggggtaatcctgttttatatcaacatctcttt
>BK2BB1_2_724
tctttctgactctaaatatcatagaggtgtatccgtagatttagcaatttttagtcttcatttagcaggtatttcttccatccttggtagtatcaactttataactacagttctgtgttcacgaacaacaaaaataatctctctcgatcgcatgcctttaatgttatgggctctgtctattactgctcttctattggttactagtcttccagttttagcaggtgctattacaatacttttaacagatcgtaattttaacacttctttcttcgacccagcaggagggggtaatcctgttttatatcaacatctcctt
>BK2BB1_2_741
tcttcctgactctaaatatcatagaggtgtatccgtagatttagcaatttttagtcttcatttagcaggtatttcttccatccttggtagtatcaactttataactacagttctgtgttcacgaacaacaaaaataatctctctcgatcgcatgcctttaatgttatgggctctgtctattactgctcttctattggttactagtcttccagttttagcaggtgctattacaatacttttaacagatcgtaattttaacacttctttcttcgacccagcaggagggggtaatcctgttttatatcaacatctcttt
>BK2BB1_2_827
tctttctgactctaaatatcatagaggtgtatccgtagatttagcaatttttagtcttcatttagcaggtatttcttccatccttggtagtatcaactttataactacagttctgtgttcacaaacaacaaaaataatctctctcgatcgcatgcctttaatgttatgggctctgtctattactgctcttctattggttactagtcttccagttttagcaggtgctattacaatacttttaacagatcgtaattttaacacttctttcttcgacccagcaggagggggtaatcctgttttatatcaacatctcttt
>BK2BB1_2_1009
tctttctgactctaaatatcatagaggtgtatccgtagatttagcgatttttagtcttcatttagcaggtatttcttccatccttggtagtatcaactttataactacagttctgtgttcacgaacaacaaaaataatctctctcgatcgcatgcctttaatgttatgggctctgtctattactgctcttctattggttactagtcttccagttttagcaggtgctattacaatacttttaacagatcgtaattttaacacttctttcttcgacccagcaggagggggtaatcctgttttatatcaacatctcttt
>BK2BB1_2_1046
tctttctgactctaaatatcatagaggtgtatccgtagatttagcaatttttagtcttcatttagcaggtatttcttccatccctggtagtatcaactttataactacagttctgtgttcacgaacaacaaaaataatctctctcgatcgcatgcctttaatgttatgggctctgtctattactgctcttctattggttactagtcttccagttttagcaggtgctattacaatacttttaacagatcgtaattttaacacttctttcttcgacccagcaggagggggtaatcctgttttatatcaacatctcttt
>BK2BB1_2_1066
tctttctgactctaaatatcatagaggtgtatccgtagatttagcaatttttagtcttcatttaacaggtatttcttccatccttggtagtatcaactttataactacagttctgtgttcacgaacaacaaaaataatctctctcgatcgcatgcctttaatgttatgggctctgtctattactgctcttctattggttactagtcttccagttttagcaggtgctattacaatacttttaacagatcgtaattttaacacttctttcttcgacccagcaggagggggtaatcctgttttatatcaacatctcttt
>BK2BB1_2_1201
tctttctgactctaaatatcatagaggtgtatccgtagatttagcaatttttagtcttcatttagcaggtatttcttccatccttggtagtatcaactttataactacagtcctgtgttcacgaacaacaaaaataatctctctcgatcgcatgcctttaatgttatgggctctgtctattactgctcttctattggttactagtcttccagttttagcaggtgctattacaatacttttaacagatcgtaattttaacacttctttcttcgacccagcaggagggggtaatcctgttttatatcaacatctcttt
>BK2BB1_2_1240
tctttctgactctaaatatcatagaggtgtatccgtagatttagcaatttttagtcttcatttagcaggtatttcttccatccttggtagtatcaactttataactacagttctgtgttcacgaacaacaaaaataatctctctcgatcgcatgcctttaatgttatgggctctgtctattactgctcttctattggttactagtcttccagttttagcaggtgctattacaatacttttaacagatcgtaattttaacacttctttcttcgacccagcaggagggggtaatcctgttttatatcaacatttgttt
>BK2BB1_2_1281
tctttctgactctaaatatcatagaggtgtatccgtagatttagcaatttttagtcttcatttagcaggtgtttcttccatccttggtagtatcaactttataactacagttctgtgttcacgaacaacaaaaataatctctctcgatcgcatgcctttaatgttatgggctctgtctattactgctcttctattggttactagtcttccagttttagcaggtgctattacaatacttttaacagatcgtaattttaacacttctttcttcgacccagcaggagggggtaatcctgttttatatcaacatctcttt
>BK2BB1_2_1311
tctttctgactctaaatatcatagaggtgtatccgtagatttagcaatttttagtcttcatttagcaggtatttcttccatccttggtagtatcaactttataactacagttctgtgttcacgaacaacaaaaataatctctctcgatcgcatgcctttaatgttatgggctctgtctattactgcccttctattggttactagtcttccagttttagcaggtgctattacaatacttttaacagatcgtaattttaacacttctttcttcgacccagcaggagggggtaatcctgttttatatcaacatctcttt
>BK2BB1_2_1374
tctttctgactctaaatatcatagaggtgtatccgtagatttagcaatttttagtcttcatttagcaggtatttcttccatccttggtagtatcaaccttataactacagttctgtgttcacgaacaacaaaaataatctctctcgatcgcatgcctttaatgttatgggctctgtctattactgctcttctattggttactagtcttccagttttagcaggtgctattacaatacttttaacagatcgtaattttaacacttctttcttcgacccagcaggagggggtaatcctgttttatatcaacatctcttt
>BK2BB1_2_1421
tctttctgactctaaatatcatagaggtgtatccgtagatttagcaatttttagtcttcatttagcaggtatttcttccatccttggtagtatcaactttataactacagttctgtgttcacgaacaacaaaaataatctctctcgatcgcatgcctttaatgttatgggctctgtctattactgctcttctattggttactagtcttccagttttagcaggtgctattacaatacttttaacagatcgtaattttaacacttctttcttcgacccagcaggagggggtaatcctgttttatatcaacatttcttt
>BK2BB1_3_118
tctctccgattctaagtaccattctggaatctctgtagatctagctatttttagacttcatctagcaggtgtttcttctattcttggtagaattaacttcctttctactattatttgttcacgtacaacaaagcttatttctctagatcgtctccctcttatgctttgagcgatgtctgtgacagctgttcttctagttactagactgcctgttctagcaggtgctattactatgcttcttactgatcgtaatttcaacacttctttctttgatccatccggtggtggtaatcctgttctctaccagcatttattc
>BK2BB1_3_140
tttgtctgattccacttaccatagtggcatttctgtagatcttgctatctttagtttacatcttgctggtgtttcttctattttaggaagaattaattttatgactactattatttgttctcgttcctctattaaattttctatagatcgtttaccattgatactatgagcaattcttgttactgcgcttcttctagttaccagtcttcctgtactagctggggctattactatgctactaaccgatcgtaattttaatacttctttttttgacccggcagggggtggtaatcctgttctttaccagcatttgttt
>BK2BB1_3_189
tctttctgactctaaatatcatagaggtgtatccgtagatttagcaatttttagtcttcatttagcaggtatttcttccatccttggtagtatcaactttataactacagttctgtgttcacgaacaacaaaaataatctctctcgatcgcatgcctttaatgttatgggctctgtctattactgctcttctattggttactagtcttccagttttagcaggtgctattacaatacttttaacagatcgtaattttaacacttctttcttcgacccagcaggagggggtaatcctgttttatatcaacatctcttt
>BK2BB1_3_411
gttatctaattcagtttatcattttggaggttcagtagatttggcaatttttagtttacatgtagctggggtttcatcaattttaggtggaattaattttattactacttgtataaaaggaaaaatttcttatatcctttctttggaatttttaaatttatttgtttgagcaataattgttactaggtttttactcgtacttagactacctgtattagccgggggaattacaatgttattattagatcgtaattttggttcttctttttttgatcctagaggaggagggaatcctattttatatcagcatttattt
>BK2BB1_3_621
ctttctgactctaaatatcatagaggtgtatccgtagatttagcaatttttagtcttcatttagcaggtatttcttccatccttggtagtatcaactttataactacagttctgtgttcacgaacaacaaaaataatctctctcgatcgcatgcctttaatgttatgggctctgtctattactgctcttctattggttactagtcttccagttttagcaggtgctattacaatacttttaacagatcgtaattttaacacttctttcttcgacccagcaggagggggtaatcctgttttatatcaacatctcttt
>BK2BB1_3_867
tctttctgactctaaatatcatagaggtgtatccgtagatttagcaatttttagtcttcatttagcaggtatttcttccatccttggtagtatcaactttataactacagttctgtgttcacgaacaacaaaaataatctctctcgatcgcatgcctttaatgttatgggctctgtctattactgctcttctattggttactagtcttccagttttagcaggtgctattacaatacttttaacagatcgtaattttaacacttctttcttcgacccagcaggagggggtaatcctgttttatatcaacatctctt
>BK2BB1_3_924
tttctgactctaaatatcatagaggtgtatccgtagatttagcaatttttagtcttcatttagcaggtatttcttccatccttggtagtatcaactttataactacagttctgtgttcacgaacaacaaaaataatctctctcgatcgcatgcctttaatgttatgggctctgtctattactgctcttctattggttactagtcttccagttttagcaggtgctattacaatacttttaacagatcgtaattttaacacttctttcttcgacccagcaggagggggtaatcctgttttatatcaacatctcttt
>BK2BB1_3_1612
cctttctgactctaaatatcatagaggtgtatccgtagatttagcaatttttagtcttcatttagcaggtatttcttccatccttggtagtatcaactttataactacagttctgtgttcacgaacaacaaaaataatctctctcgatcgcatgcctttaatgttatgggctctgtctattactgctcttctattggttactagtcttccagttttagcaggtgctattacaatacttttaacagatcgtaattttaacacttctttcttcgacccagcaggagggggtaatcctgttttatatcaacatctcttt
>BK2BB1_3_1854
tctttctgactctaaatatcatagaggtgtatccgtagatttagcaatttttagtcttcatttagcaggtatttcttccatccttggtagtatcaactttataactacagttctgtgttcacgaacaacaaaaataatctctctcgatcgcatgcctttaatgttatgggctctgtctattactgctcttctattggttactagtcttccagttttagcaggtgctattacaatacttttaacagatcgtaattttaacacttctttcttcgacccagcaggagggggtaatcctgttttatatcaacatctcctt
>BK2BB1_3_1876
tctttctgactctaaatatcatagaggtgtatccgtagatttagcaatttttagtcttcatttagcaggtatttcttccatccttggtagtatcaactttatagctacagttctgtgttcacgaacaacaaaaataatctctctcgatcgcatgcctttaatgttatgggctctgtctattactgctcttctattggttactagtcttccagttttagcaggtgctattacaatacttttaacagatcgtaattttaacacttctttcttcgacccagcaggagggggtaatcctgttttatatcaacatctcttt
>BK2BB1_3_1996
tctttctgactctaaatatcatagaggtgtatccgtagatttagcaatttttagtcttcatttagcaggtacttcttccatccttggtagtatcaactttataactacagttctgtgttcacgaacaacaaaaataatctctctcgatcgcatgcctttaatgttatgggctctgtctattactgctcttctattggttactagtcttccagttttagcaggtgctattacaatacttttaacagatcgtaattttaacacttctttcttcgacccagcaggagggggtaatcctgttttatatcaacatctcttt
>BK2BB1_3_2458
tctttctgactctaaatatcatagaggtgtatccgtagatttagcaatttttagtcttcatttagcaggtatttcttccatccttggtagtatcaactttataactacagttctgtgttcacgaacaacaaaagtaatctctctcgatcgcatgcctttaatgttatgggctctgtctattactgctcttctattggttactagtcttccagttttagcaggtgctattacaatacttttaacagatcgtaattttaacacttctttcttcgacccagcaggagggggtaatcctgttttatatcaacatctcttt
>BK2BB1_3_2501
tctttctgactctaaatatcatagaggtgtatccgtagatttagcaatttttagtcttcatttagcaggtatttcttccatccttggtagtatcaactttataactacagttctgtgttcacgaacaacaaaaataatctctctcgatcgcatgcctttaatgttatgggctctgtctattactgctcttctattggttactagtcttccagttttagcaggtgctattacaatacttttaacagatcgtaattttaacacttctttcttcgacccagcaggagggggtaatcctgttttatatcaacatctattt
>BK2BB1_3_2569
tctttctgactctaaatatcatagaggtgtatccgcagatttagcaatttttagtcttcatttagcaggtatttcttccatccttggtagtatcaactttataactacagttctgtgttcacgaacaacaaaaataatctctctcgatcgcatgcctttaatgttatgggctctgtctattactgctcttctattggttactagtcttccagttttagcaggtgctattacaatacttttaacagatcgtaattttaacacttctttcttcgacccagcaggagggggtaatcctgttttatatcaacatctcttt
>BK2BB1_3_2586
tctttctgactctaaatatcatagaggtgtatccgtagatttagcaatttttagtcttcatttagcaggtatttcttccatccttggtagtatcaactttataactacagttctgtgttcacgaacaacaaaaataatctctctcgatcgcatgcctttaatgttatgggctctgtctattactgctcttctattggttactagtcttccagttttagcaggtgctattacaatacttttaacagatcgtaattttaacacttctttcttcgacccagcgggagggggtaatcctgttttatatcaacatctcttt
>BK2BB1_3_2636
tctttctgactctaaatatcatagaggtgtatccgtagatttagcaatttttagtcttcattcagcaggtatttcttccatccttggtagtatcaactttataactacagttctgtgttcacgaacaacaaaaataatctctctcgatcgcatgcctttaatgttatgggctctgtctattactgctcttctattggttactagtcttccagttttagcaggtgctattacaatacttttaacagatcgtaattttaacacttctttcttcgacccagcaggagggggtaatcctgttttatatcaacatctcttt
>BK2BB1_3_2725
tctttctgactctaaatatcatagaggtgtatccgtagatttagcaatttttagtcttcatttagcaggtatttcttccatccttggtagtatcaactttataactacagttctgtgttcacgaacaacaaaaataatctctctcgatcgcatgcctttaatgttatgggctctgtctattactgctcctctattggttactagtcttccagttttagcaggtgctattacaatacttttaacagatcgtaattttaacacttctttcttcgacccagcaggagggggtaatcctgttttatatcaacatctcttt
>BK2BB1_3_2730
tctttctgactctaaatatcatagaggtgtatccgtagatttagcaatttttagtcttcatttagcaggtatttcttccatccttggtagtatcaactttataactacagttctgtgttcacgaacaacaaaaataatctctctcgaccgcatgcctttaatgttatgggctctgtctattactgctcttctattggttactagtcttccagttttagcaggtgctattacaatacttttaacagatcgtaattttaacacttctttcttcgacccagcaggagggggtaatcctgttttatatcaacatctcttt
>BK2BB1_3_2792
tctttctgactctaaatatcatagaggtgtatccgtagatttagcaatttttagtcttcgtttagcaggtatttcttccatccttggtagtatcaactttataactacagttctgtgttcacgaacaacaaaaataatctctctcgatcgcatgcctttaatgttatgggctctgtctattactgctcttctattggttactagtcttccagttttagcaggtgctattacaatacttttaacagatcgtaattttaacacttctttcttcgacccagcaggagggggtaatcctgttttatatcaacatctcttt
>BK2BB1_3_2811
tctttctgactctaaatatcatagaggtgtatccgtagatttagcaatttttagtcttcatttagcaggtatttcttccatccttggtagtatcaactttataactacagttctgtgttcacgaacaacaaaaataatctctctcgatcgcatgcctttaatgttatgggctctgtctattactgctcttctattggttactagtcttccagttttagcaggtgctattacaatacttttagcagatcgtaattttaacacttctttcttcgacccagcaggagggggtaatcctgttttatatcaacatctcttt
>BK2BB1_3_3068
tctttctgactctaaatatcatagaggtgtatccgtagatttagcaatttttagtcttcatttagcaggtatttcttccatccttggtagtatcaactttataactacagttctgtgttcacgaacaacaaaaataatctctctcgatcgcatgcctttaatgttatgggctctgtctatttctgctcttctattggttactagtcttccagttttagcaggtgctattacaatacttttaacagatcgtaattttaacacttctttcttcgacccagcaggagggggtaatcctgttttatatcaacatctcttt
>BK2BB1_3_3098
tctttctgactctaaatatcatagaggtgtatccgtagatttagcaatttttagtcttcatttagcaggtatttcttccatccttggtagtatcaactttataactacagctctgtgttcacgaacaacaaaaataatctctctcgatcgcatgcctttaatgttatgggctctgtctattactgctcttctattggttactagtcttccagttttagcaggtgctattacaatacttttaacagatcgtaattttaacacttctttcttcgacccagcaggagggggtaatcctgttttatatcaacatctcttt
>BK2BB1_3_3103
tctttctgactctaaatatcatagaggtgtatccgtagatttagcaatttttagtcttcatttagcaggtattccttccatccttggtagtatcaactttataactacagttctgtgttcacgaacaacaaaaataatctctctcgatcgcatgcctttaatgttatgggctctgtctattactgctcttctattggttactagtcttccagttttagcaggtgctattacaatacttttaacagatcgtaattttaacacttctttcttcgacccagcaggagggggtaatcctgttttatatcaacatctcttt
>BK2BB1_3_3133
ttgtctgattccacttaccatagtggcatttctgtagatcttgctatctttagtttacatcttgctggtgtttcttctattttaggaagaattaattttatgactactattatttgttctcgttcctctattaaattttctatagatcgtttaccattgatactatgagcaattcttgttactgcgcttcttctagttaccagtcttcctgtactagctggggctattactatgctactaaccgatcgtaattttaatacttctttttttgacccggcagggggtggtaatcctgttctttaccagcatttgttt
>BK2BB1_3_3152
tctttctgactctaaatatcatagaggtgtatccgtagatttagcaatttttagtcttcatttagcaggtatttcttccatccttggtagtatcaactttataactacagttctgtgttcacgaacaacaaaaataatctctctcgatcgcatgcctttaatgctatgggctctgtctattactgctcttctattggttactagtcttccagttttagcaggtgctattacaatacttttaacagatcgtaattttaacacttctttcttcgacccagcaggagggggtaatcctgttttatatcaacatctcttt
>BK2BB1_3_3283
tctttctgactctaaatatcatagaggtgtatccgtagatttagcaatttttagtcttcatttagcaggtatttcttccatccttggtagtatcaactttataactacagttctgtgttcacgaacaacaaaaataatctctctcgatcgcatgcctttaatgttatgggctctgtctattactgctcttctattggttactagtcttccagttttagcaggtgctattacaatacttctaacagatcgtaattttaacacttctttcttcgacccagcaggagggggtaatcctgttttatatcaacatctcttt
>BK2BB1_3_3509
tctttcttactctaaatatcatagaggtgtatccgtagatttagcaatttttagtcttcatttagcaggtatttcttccatccttggtagtatcaactttataactacagttctgtgttcacgaacaacaaaaataatctctctcgatcgcatgcctttaatgttatgggctctgtctattactgctcttctattggttactagtcttccagttttagcaggtgctattacaatacttttaacagatcgtaattttaacacttctttcttcgacccagcaggagggggtaatcctgttttatatcaacatctcttt
>BK2BB1_3_3717
tctttctgactctaaatatcatagaggtgtatccgtagatttagcaatttttagtcttcatttagcaggtatttcttccatccttggtagtatcaactttataactacagttctgtgttcacgaacaacaaaaataatctctctcgatcgcatgcctttaatgttatgggctctgtatattactgctcttctattggttactagtcttccagttttagcaggtgctattacaatacttttaacagatcgtaattttaacacttctttcttcgacccagcaggagggggtaatcctgttttatatcaacatctcttt
>BK2BB1_3_3790
tctttctgactctaaatatcatagaggtgtatccgtagatttagcaatttttagtcttcatttagcaggtatttcttccatccttggtagtatcaactttataactacagttctgtgttcacgaacaacaaaaataatctctctcgatcgcatgcctttaatgttatgggctctgtctattactgctcttctattggttactagtcttccagttttagcaggtgctattacaatacttttaacagatcgtaattttaacacttctttcttcgacccagcaggagggggtaatcctgttttatatcaacatctct
>BK2BB1_3_3797
tctttctgactctaaatatcatagaggtgtatccgtagatttagcaatttttagtcttcatttagcaggtatttcttccatcctttgtagtatcaactttataactacagttctgtgttcacgaacaacaaaaataatctctctcgatcgcatgcctttaatgttatgggctctgtctattactgctcttctattggttactagtcttccagttttagcaggtgctattacaatacttttaacagatcgtaattttaacacttctttcttcgacccagcaggagggggtaatcctgttttatatcaacatctcttt
>BK2BB1_3_4062
tctttctgactctaaatatcatagaggtgtatccgtagatttagcaatttttagtcttcatttagcaggtatttcttccatccttggtagtatcaactttataactacagttctgtgttcacgaacaacaaaaataatctctctcgatcgcatgcctttaatgttatgggctctgtctattactgctcttctattggttactagtcctccagttttagcaggtgctattacaatacttttaacagatcgtaattttaacacttctttcttcgacccagcaggagggggtaatcctgttttatatcaacatctcttt
>BK2BB1_3_4208
tctttctgactctaaatatcatagaggtgtatccgtagatttagcaatttttagtcttcatttagcaggtatttcttccatccttggtagtatcaactttataactacagttctgtgttcacgaacaacaaaaataatctctctcgatcgcatgcctttaatgttatgggctctgtctattaccgctcttctattggttactagtcttccagttttagcaggtgctattacaatacttttaacagatcgtaattttaacacttctttcttcgacccagcaggagggggtaatcctgttttatatcaacatctcttt
>BK2BB1_3_4261
tctttctgactctaaatatcatagaggtgtatccgtagatttagcaatttttagtcttcatttagcaggtatttcttccatccttggtagtatcaactttataactacagtcctgtgttcacgaacaacaaaaataatctctctcgatcgcatgcctttaatgttatgggctctgtctattactgctcttctattggttactagtcttccagttttagcaggtgctattacaatacttttaacagatcgtaattttaacacttctttcttcgacccagcaggagggggtaatcctgttttatatcaacatctcttt
>BK2BB1_3_4544
tctttctgactctaaatatcatagaggtgtatccgtagatttagcaatttttagtcttcatttagcaggtatttcttccatccttggtagtatcaactttataactacagttctgtgttcacgaacaacaaaaataatctctctcgatcgcatgcctttaatgttatgggctctgtctattactgctcttctattggttactagtcttccagttttagcaggtgctattacaatacttttaacagatcgtaattttaacacttctttcttcgacccagcaggagggggtaatcctgttttatatcaacaccttttt
>BK2BB1_3_5240
tctttctgactctaaatatcatagaggtgtatccgtagatttagcaatttttagtcttcatttagcaggtatttcttccatccttggtagtatcaactttataactacagttctgtgttcacgaacaacaaaaataatctctctcgatcgcatgcctttaatgttatgggctctgtctattactgctcttctattggttactagtcttccagttttagcaggtgctattacaatacttttaacagatcgtaattttaacacttctttcttcgacccagcatgagggggtaatcctgttttatatcaacatctcttt
>BK2BB1_3_6006
tctttctgactctaaatatcatagaggtgtatccgtagatttagcaatttttagtcttcatttagcaggtatttcttccatccttggtagtatcaactttataactacagttctgtgttcacgaacaacaaaaataatctctctcgatcacatgcctttaatgttatgggctctgtctattactgctcttctattggttactagtcttccagttttagcaggtgctattacaatacttttaacagatcgtaattttaacacttctttcttcgacccagcaggagggggtaatcctgttttatatcaacatctcttt
>BK2BB1_3_6761
tctatctgattctacttatcatagtggtgtttctgttgatttagctatttttagtctgcatgtttctggtgtttcttctactcttggtagaattaattttctaactactattatttgttctcgtactacaaaaagaatctctttagatcgtcttcctcttatgctttgagctttagctgttactgctatccttcttatcaccagtcttcctgttttagctggtgctattactatgcttttaactgatcgtaattttaatacttcgttctttgacccttcaggtggtggtaatcctgttttataccaacatcttttc
>BK2BB1_4_112
tctctccgattctaagtaccattctggaatctctgtagatctagctatttttagacttcatctagcaggtgtttcttctattcttggtagaattaacttcctttctactattatttgttcacgtacaacaaagcttatttctctagatcgtctccctcttatgctttgagcgatgtctgtgacagctgttcttctagttactagactgcctgttctagcaggtgctattactatgcttcttactgatcgtaatttcaacacttctttctttgatccatccggtggtggtaatcctgttctctaccagcatttattc
>BK2BB1_4_143
tctttctgactctaaatatcatagaggtgtatccgtagatttagcaatttttagtcttcatttagcaggtatttcttccatccttggtagtatcaactttataactacagttctgtgttcacgaacaacaaaaataatctctcttgatcgcatgcctttaatgttatgggctctgtctattactgctcttctattggttactagtcttccagttttagcaggtgctattacaatacttttaacagatcgtaattttaacacttctttcttcgacccagcaggagggggtaatcctgttttatatcaacatctcttt
>BK2BB1_4_166
tctttctgactctaaatatcatagaggtgtatccgtagatttagcaatttttagtcttcatttagcaggtatttcttccatccttggtagtatcaactttataactacagttctgtgttcacgaacaacaaaaataatctctctcgatcgcatgcctttaatgttatgggctctgtctattactgctcttctattggttactagtcttccagttttagcaggtgctattacaatacttttaacagatcgtaattttaacacttctttcttcgacccagcaggagggggtaatcctgttttatatcaacatctcttt
>BK2BB1_4_588
tctttctgactctaaatatcatagaggtgtatccgtagatttagcaatttttagtcttcatttagcaggtatttcttccatccttggtagtatcaactttataactacagttctgtgttcacgaacaacaaaaataatctctctcgatcgcatgcctttaatgttatgggctctgtctattactgctcttctattggttactagtcttccagttttagcaggtgctattacaatacttttaacagatcgtaattttaacacttctttcttcgacccagcaggagggggtaatcctgttctatatcaacatctcttt
>BK2BB1_4_605
tctttctgactctaaatatcatagaggtgtatccgtagatttagcaatttttagtcttcatttagcaggtatttcttccatccttggtagtatcaactttataactacagttctgtgttcacgaacaacaaaaataatctctctcgatcgcatgcctttaatgttatgggctctgtctattactgctcttctattggttactagtcttccagttttagcaggtgctattacaatacttttaacagatcgtaattttaacacttctttcttcgacccagcaggagggggtaatcctgttttatatcaacatctctt
>BK2BB1_4_879
tctttctgactctaaatatcatagaggtgtatccgtagatttagcaatttttagtcttcatttagcaggtatttcttccatccttggtagtatcaactttataactacagttctgtgttcacgaacaacaaaaataatctctctcgatcgcatgcctttaatgttatgggctctgtctattactgctcttctattggttactagccttccagttttagcaggtgctattacaatacttttaacagatcgtaattttaacacttctttcttcgacccagcaggagggggtaatcctgttttatatcaacatctcttt
>BK2BB1_4_941
tctttctgactctaaatatcatagaggtgtatccgtagatttagcaatttttagtcttcatttagcaggtatttcttccatccttggtagtatcaactttataactacagttctgtgttcacgaacaacaaaaataatctctctcgatcgcatgcctttaatgttatgggctctgtctattactgctcttctattggttactagtcttccagttttagcaggcgctattacaatacttttaacagatcgtaattttaacacttctttcttcgacccagcaggagggggtaatcctgttttatatcaacatctcttt
>BK2BB1_4_1075
tctttctgactctaaatatcatagaggtgtatccgtagatttagcaatttttagtcttcatttagcaggtatttcttccatccttggtagtatcaactttatagctacagttctgtgttcacgaacaacaaaaataatctctctcgatcgcatgcctttaatgttatgggctctgtctattactgctcttctattggttactagtcttccagttttagcaggtgctattacaatacttttaacagatcgtaattttaacacttctttcttcgacccagcaggagggggtaatcctgttttatatcaacatctcttt
>BK2BB1_4_1087
tcttcctgactctaaatatcatagaggtgtatccgtagatttagcaatttttagtcttcatttagcaggtatttcttccatccttggtagtatcaactttataactacagttctgtgttcacgaacaacaaaaataatctctctcgatcgcatgcctttaatgttatgggctctgtctattactgctcttctattggttactagtcttccagttttagcaggtgctattacaatacttttaacagatcgtaattttaacacttctttcttcgacccagcaggagggggtaatcctgttttatatcaacatctcttt
>BK2BB1_4_1170
tctttctgactctaaatatcatagaggtgtatccgtagatttagcaatttttagtcttcatttagcaggtatttcttccatccttggtagtatcaactttataactacagttctgtgttcacgaacaacaaaaataatctctctcgatcgcatgcctttaatgttatgggctctgtctattactgctcttctattggttactagtcttccagtcttagcaggtgctattacaatacttttaacagatcgtaattttaacacttctttcttcgacccagcaggagggggtaatcctgttttatatcaacatctcttt
>BK2BB1_4_1182
tctttctgactctaaatatcatagaggtgtatccgtagatttagcaatttttagtcttcatttagcaggtatttcttccatccttggtagtatcaactttataactacagttctgtgttcacgaacaacaaaaataatctctctcgatcgcatgcctttaatgttatgggctctgtctattactgctcttctattggttactagtcttccagttttagcaggtgctattacaatacttttaacagatcgtaattttaacacttctttcttcgtcccagcaggagggggtaatcctgttttatatcaacatctcttt
>BK2BB1_4_1245
tctttctgactctaaatatcatagaggtgtatccgtagatttagcaatttttagtcttcatttagcaggtatttcttccatccttggtagtatcaactttataactacagttctgtgttcacggacaacaaaaataatctctctcgatcgcatgcctttaatgttatgggctctgtctattactgctcttctattggttactagtcttccagttttagcaggtgctattacaatacttttaacagatcgtaattttaacacttctttcttcgacccagcaggagggggtaatcctgttttatatcaacatctcttt
>BK2BB1_4_1320
tctttctgactctaaatatcatagaggtgtatccgtagatttagcaatttttagtcttcatttagcaggtatttcttccatccttggtagtatcaactttataactacagttctgtgttcacgaacaacaaaaataatctctctcgatcgcatgcctttattgttatgggctctgtctattactgctcttctattggttactagtcttccagttttagcaggtgctattacaatacttttaacagatcgtaattttaacacttctttcttcgacccagcaggagggggtaatcctgttttatatcaacatctcttt
>BK2BB1_4_1348
tctttctgactctaaatatcatagaggtgtatccgtagatttagcaatttttagtcttcatttagcaggtatttcttccatccttggtagtatcaactttataactacagttctgtgttcacgaacaacaaaaataatctctctcgatcgcatgcctttaatgttatgggctctgtctattactgctcttctattggttactagtcttccagttttagcaggtgctattacaatacttttaacagatcgtaattttaacacttctttcttcgacccagcaggagggggtaatcctgttttatatcaacatctattt
>BK2BB1_4_1357
tctttctgactctaaatatcatagaggtgtatccgtagatttagcaatttttagtcttcatttagcaggtatttcttccatccttggtggtatcaactttataactacagttctgtgttcacgaacaacaaaaataatctctctcgatcgcatgcctttaatgttatgggctctgtctattactgctcttctattggttactagtcttccagttttagcaggtgctattacaatacttttaacagatcgtaattttaacacttctttcttcgacccagcaggagggggtaatcctgttttatatcaacatctcttt
>BK2BB1_4_1442
tctttctgactctaaatatcatagaggtgtatccgtagatttagcaatttttagtcttcatttagcaggtatttcttccatccttggtagtatcaactttataaccacagttctgtgttcacgaacaacaaaaataatctctctcgatcgcatgcctttaatgttatgggctctgtctattactgctcttctattggttactagtcttccagttttagcaggtgctattacaatacttttaacagatcgtaattttaacacttctttcttcgacccagcaggagggggtaatcctgttttatatcaacatctcttt
>BK2BB1_4_1470
tctttctgactctaaatatcatagaggtgtatccgtagatttagcaatttttagtcttcatttagcaggtatttcttccatccttggtagtatcaactttataactgcagttctgtgttcacgaacaacaaaaataatctctctcgatcgcatgcctttaatgttatgggctctgtctattactgctcttctattggttactagtcttccagttttagcaggtgctattacaatacttttaacagatcgtaattttaacacttctttcttcgacccagcaggagggggtaatcctgttttatatcaacatctcttt
>BK2BB1_4_1476
tctttctgactctaaatatcatagaggtgtatccgtagatttagcaatttttagtcttcatttagcaggtatttcttccatccttggtagtatcaactttataactacagttctgtgttcacgaacaacaaaaataatctctctcgatcgcatgcctttaatgttatgggctctgtctattactgctcttctattggttactagtcttccagttttagcaggtgctattacgatacttttaacagatcgtaattttaacacttctttcttcgacccagcaggagggggtaatcctgttttatatcaacatctcttt
>BK2BB1_4_1509
tctttctgactctaaatatcatagaggtgtatccgtagatttagcaatttttagtcttcatttagcaggtatttcttccatccttggtagtatcaactttataactacagttctgtgttcacgaacaacaaaaataatctctcgatcgcatgcctttaatgttatgggctctgtctattactgctcttctattggttactagtcttccagttttagcaggtgctattacaatacttttaacagatcgtaattttaacacttctttcttcgacccagcaggagggggtaatcctgttttatatcaacatctcttt
>BK2BB1_4_1626
tctttctgactctaaatatcatagaggtgtatccgtagatttagcaatttttagtcttcatttagcaggtatttcttccatccttggtagtatcaactttataactacagttctgtgttcacgaacaacaaaaataatctctctcgatcgcatgcctttaatgttatgggctctgtctgttactgctcttctattggttactagtcttccagttttagcaggtgctattacaatacttttaacagatcgtaattttaacacttctttcttcgacccagcaggagggggtaatcctgttttatatcaacatctcttt
>BK2BB1_4_1668
tctttctgactctaaatatcatagaggtgtatccgtagatttagcaatttttagtcttcatttagcaggtatttcttccatccttggtagtatcaactttataactacagttctgtgttcacgaacaacaaaaataatctctctcgatcgcatgcctttaatgttatgggctctgtctattactgctcttctattggttactagtcttccagttttagcaggtgctattacaatacttttaacagatcgtaattttaacacttctttcttcgacccagcaggagggggtaatcctgttttatatcagcatctcttt
>BK2BB1_4_1768
tctttctgactctaaatatcatagaggtgtatccgtagatttagcaatttttagtcttcatttagcaggtatttctcccatccttggtagtatcaactttataactacagttctgtgttcacgaacaacaaaaataatctctctcgatcgcatgcctttaatgttatgggctctgtctattactgctcttctattggttactagtcttccagttttagcaggtgctattacaatacttttaacagatcgtaattttaacacttctttcttcgacccagcaggagggggtaatcctgttttatatcaacatctcttt
>BK2BB1_4_1848
tctttctgactctaaatatcatagaggtgtatccgtagatttagcaatttttagtcttcatttagcaggtatttcttccatccttggtagtatcaactttataactacagttctgtgttcacgaacaacaaaaataatctctctcgatcgcatgcctttaatgttatgggctctgtctattactgctcttctattggttactagtcttccagttctagcaggtgctattacaatacttttaacagatcgtaattttaacacttctttcttcgacccagcaggagggggtaatcctgttttatatcaacatctcttt
>BK2BB1_4_1940
tctttctgactctaaatatcatagaggtgtatctgtagatttagcaatttttagtcttcatttagcaggtatttcttccatccttggtagtatcaactttataactacagttctgtgttcacgaacaacaaaaataatctctctcgatcgcatgcctttaatgttatgggctctgtctattactgctcttctattggttactagtcttccagttttagcaggtgctattacaatacttttaacagatcgtaattttaacacttctttcttcgacccagcaggagggggtaatcctgttttatatcaacatctcttt
>BK2BB1_4_1960
tctttctgactctaaatatcatagaggtgtatccgtagatttagcaatttttagtcttcatttagcaggtatttcttccatccttggtagtatcaactttataactacagttctgtgttcacgaacaacaaaaataatctctctcgatcgcatgcctttaatgttatgggctctgtctattactgctcttctattggttactagtcttccagttttagcaggtgctattacaatacttttaacagatcgtaattttaacacttctttcttcgacccagcaggagggggtaagcctgttttatatcaacatctcttt
>BK2BB1_4_1964
tctttctgactctaaatatcatagaggtgtatccgtagatttagcaatttttagtcttcatttagcaggtatttcttccatccttggtagtatcaactttataactacagttctgtgttcacgaacaacaaaaataatctctctcgatcgcatgcctttaatgttatgggctctgtctattaccgctcttctattggttactagtcttccagttttagcaggtgctattacaatacttttaacagatcgtaattttaacacttctttcttcgacccagcaggagggggtaatcctgttttatatcaacatctcttt
>BK2BB1_4_2063
tctttctgactctaaatatcatagaggtgtatccgtagatttagcaatttttagtcttcatttagcaggtatttcttccatccttggtagtatcaactttataactacagttctgtgttcacgaacaacaaaaataatctcactcgatcgcatgcctttaatgttatgggctctgtctattactgctcttctattggttactagtcttccagttttagcaggtgctattacaatacttttaacagatcgtaattttaacacttctttcttcgacccagcaggagggggtaatcctgttttatatcaacatctcttt
>BK2BB1_4_2274
tctttctgactctaaatatcatagaggtgtatccgtagatttagcaatttttagtcttcatttagcaggtatttcttccatccttggtagtatcaactttataactacagttctgtgttcacgaacaacaaaaataatctctttcgatcgcatgcctttaatgttatgggctctgtctattactgctcttctattggttactagtcttccagttttagcaggtgctattacaatacttttaacagatcgtaattttaacacttctttcttcgacccagcaggagggggtaatcctgttttatatcaacatctcttt
>BK2BB1_4_2455
tctttctgactctaaatatcatagaggtatatccgtagatttagcaatttttagtcttcatttagcaggtatttcttccatccttggtagtatcaactttataactacagttctgtgttcacgaacaacaaaaataatctctctcgatcgcatgcctttaatgttatgggctctgtctattactgctcttctattggttactagtcttccagttttagcaggtgctattacaatacttttaacagatcgtaattttaacacttctttcttcgacccagcaggagggggtaatcctgttttatatcaacatctcttt
>BK2BB1_4_2559
tctttctgactctaaatatcatagaggtgtatccgtagatttagcaatttttagtcttcatttagcaggtatttcttccatccttggtagtatcaactttataactacagttctgtgttcacgaacaacaaaaataatctctctcgatcacatgcctttaatgttatgggctctgtctattactgctcttctattggttactagtcttccagttttagcaggtgctattacaatacttttaacagatcgtaattttaacacttctttcttcgacccagcaggagggggtaatcctgttttatatcaacatctcttt
>BK2BB1_4_3018
tctttctgactctaaatatcatagaggtgtatccgtagatttagcaatttttagtcttcatttagcaggtatttcttccatccttggtagtatcaactttataactacagttctgtgttcacgaacaacaaaaataatctctctcgatcgcatgcctttaatgttatgggctctgtctattactgctcttctattggttactagtcttccagttttagcaggtgctattacaatacttttaacagatcgtaattttaacacttcttttttcgacccagcaggagggggtaatcctgttttatatcaacatctcttt
>BK2BB1_4_3026
cctctttctgactctaaatatcatagaggtgtatccgtagatttagcaatttttagtcttcatttagcaggtatttcttccatccttggtagtatcaactttataactacagttctgtgttcacgaacaacaaaaataatctctctcgatcgcatgcctttaatgttatgggctctgtctattactgctcttctattggttactagtcttccagttttagcaggtgctattacaatacttttaacagatcgtaattttaacacttctttcttcgacccagcaggagggggtaatcctgttttatatcaacatctcttt
>BK2BB1_4_3141
tctttctgactctaaatatcatagaggtgtatccgtagatttagcaatttttagtcttcatttagcaggtatttcttccatccttggtagtatcaactttataactacagttctgtgttcacgaacaacaaaaataatctctctcgatcgcatgcctttaatgttatgggctctgtctattactgctcttctattggttactagtcttccagttttagcaggtgctattacaatacttttaacagatcgtaattttaacacttctttcttcgacccagcaggagggggtaatcctgttttatatcaacatctatt
>BK2BB1_5_125
tttgtctgattccacttaccatagtggcatttctgtagatcttgctatctttagtttacatcttgctggtgtttcttctattttaggaagaattaattttatgactactattatttgttctcgttcctctattaaattttctatagatcgtttaccattgatactatgagcaattcttgttactgcgcttcttctagttaccagtcttcctgtactagctggggctattactatgctactaaccgatcgtaattttaatacttctttttttgacccggcagggggtggtaatcctgttctttaccagcatttgttt
>BK2BB1_5_168
tctttctgactctaaatatcatagaggtgtatccgtagatttagcaatttttagtcttcatttagcaggtatttcttccatccttggtagtatcaactttataactacagttctgtgttcacgaacaacaaaaataatctctctcgatcgcatgcctttaatgttatgggctctgtctattactgctcttctattggttactagtcttccagttttagcaggtgctattacaatacttttaacagatcgtaattttaacacttctttcttcgacccagcaggagggggtaatcctgttttatatcaacatctcttt
>BK2BB1_5_304
tctttctgactctaaatatcatagaggtgtatccgtagatttagcaatttttagtcttcatttagcaggtatttcttccatccttggtagtatcaactttataactacagttctgtgttcacgaacaacaaaaataatctctctcgatcgcatgcctttaatgttatgggctctgtctattactgctcttctattggttactagtcttccagttttagcaggtgctattacaatacttttaacagatcgtaattttaacacttctttcttcgacccagcaggagggggtaatcctgttttataccaacatctcttt
>BK2BB1_5_532
tctttctgactctaaatatcatagaggtgtatccgtagatttagcaatttttagtcttcatttagcaggtatttcttccatccttggtagtatcaactttataactacagttctgtgttcacgaacaacaaaaataatctctctcgatcgcatgcccttaatgttatgggctctgtctattactgctcttctattggttactagtcttccagttttagcaggtgctattacaatacttttaacagatcgtaattttaacacttctttcttcgacccagcaggagggggtaatcctgttttatatcaacatctcttt
>BK2BB1_5_631
tctttctgactctaaatatcatagaggtgtatccgtagatttagcaatttttagtcttcatttggcaggtatttcttccatccttggtagtatcaactttataactacagttctgtgttcacgaacaacaaaaataatctctctcgatcgcatgcctttaatgttatgggctctgtctattactgctcttctattggttactagtcttccagttttagcaggtgctattacaatacttttaacagatcgtaattttaacacttctttcttcgacccagcaggagggggtaatcctgttttatatcaacatctcttt
>BK2BB1_5_638
tctttctgactctaaatatcatagaggtgtatccgtagatttagcaatttttagtcttcatttagcaggtatttcttccatccttggtagtatcaactttataactacagttctgtgttcacgaacaacaaaaataatctctctcgatcgcatgcctttaatgttatgggctctgtctattactgctcttctattggttactagtcttccagttttagcaggtgctattacaatacttttaacagatcgtaattttaacacttctttcttcgacccagcaggagggggtaatcctgttttatatcaacatctcttc
>BK2BB1_5_691
tctttctgactctaaatatcatagaggtgtatccgtagatttagcaatttttagtcttcatttagcaggtatttcttccatccttggtagtatcaactttataactacagttctgtgttcacgaacaacaaaaataatctctctcgatcgcatgcctttaatgttatgggctctgtctattactgctcttctattggttactagtcttccagttttagcaggtgctattacaatacttttaacagatcgtaattttaacacttctttcttcgacccagcaggagggggtaatcctgttctatatcaacatctcttt
>BK2BB1_5_714
tctttctgactctaaatatcatagaggtgtatccgtagatttagcaatttttagtcttcatttagcaggtatttcttccatccttggtagtatcaactttataactacagttctgtgttcacgaacaacaaaaataatctctctcgatcgcatgcctttaatgttatgggctctgtctattactgctcttctattggttactagtcttccagttttagcaggtgctattacaatacttttaacagatcgtaattttaacacttctttcttcgacccagcaggagggggtaatcctgttttatatcaacatctctt
>BK2BB1_5_753
tttctgactctaaatatcatagaggtgtatccgtagatttagcaatttttagtcttcatttagcaggtatttcttccatccttggtagtatcaactttataactacagttctgtgttcacgaacaacaaaaataatctctctcgatcgcatgcctttaatgttatgggctctgtctattactgctcttctattggttactagtcttccagttttagcaggtgctattacaatacttttaacagatcgtaattttaacacttctttcttcgacccagcaggagggggtaatcctgttttatatcaacatctcttt
>BK2BB1_5_1074
tctttctgactctaaatatcatagaggtgtatccgtagatttagcaatttttagtcttcatttagcaggtatttcttccatccttggtagtatcaactttataactacagttctgtgttcacgaacaacaaaaataatctctctcgatcgcatgcctttaatgttatgggctctgtctattactgctcttctattggttactagtcttccagttttagcaggtgctattacaatacttttaacagatcgtaattttaactcttctttcttcgacccagcaggagggggtaatcctgttttatatcaacatctcttt
>BK2BB1_5_1172
cctttctgactctaaatatcatagaggtgtatccgtagatttagcaatttttagtcttcatttagcaggtatttcttccatccttggtagtatcaactttataactacagttctgtgttcacgaacaacaaaaataatctctctcgatcgcatgcctttaatgttatgggctctgtctattactgctcttctattggttactagtcttccagttttagcaggtgctattacaatacttttaacagatcgtaattttaacacttctttcttcgacccagcaggagggggtaatcctgttttatatcaacatctcttt
>BK2BB1_5_1313
tctttctgactctaaatatcatagaggtgtatccgtagatttagcaatttttagtcttcatttagcaggtatttcttccatccttggtagtatcaactttataactacagttctgtgttcacgaacaacaaaaataatctctctcgatcgcatgcctttaatgttatgggctctgtctattactgctcttctattggttactagtcttccagttttagcaggtgctattacaatacttttaacagatcgtaattttaacacttctttcttcgacccagcaggagggggtaatcctgttttatatcaacatctcctt
>BK2BB1_5_1394
tctttctgactctaaatatcatagaggtgtatccgtagatttagcaattttagtcttcatttagcaggtatttcttccatccttggtagtatcaactttataactacagttctgtgttcacgaacaacaaaaataatctctctcgatcgcatgcctttaatgttatgggctctgtctattactgctcttctattggttactagtcttccagttttagcaggtgctattacaatacttttaacagatcgtaattttaacacttctttcttcgacccagcaggagggggtaatcctgttttatatcaacatctcttt
>BK2BB1_5_1467
tctttctgactctaaatatcatagaggtgtatccgtagatttagcaatttttagtcttcatttagcaggtatttcttccatccttggtagtatcaactttataactacagttctgtgttcacgaacaacaaaaataatctctctcgatcgcatgcctttaatgttatgggctctgtctattactgctcttctattggttactagtcttccagttttagcaggtgctattacaatacttttaacagatcgtaattttaacacttctttcttcgacccagcaggagggggtaatcctgttttatatcaacatatcttt
>BK2BB1_5_1509
ctctttctgactctaaatatcatagaggtgtatccgtagatttagcaatttttagtcttcatttagcaggtatttcttccatccttggtagtatcaactttataactacagttctgtgttcacgaacaacaaaaataatctctctcgatcgcatgcctttaatgttatgggctctgtctattactgctcttctattggttactagtcttccagttttagcaggtgctattacaatacttttaacagatcgtaattttaacacttctttcttcgacccagcaggagggggtaatcctgttttatatcaacatctcttt
>BK2BB1_5_1672
tctttctgactctaaatatcatagaggtgtatccgtagatttagcaatttttagtcttcatttagcaggtatttcttccatccttggtagtatcaactttataactacagttctgtgttcacgaacaacaaaagtaatctctctcgatcgcatgcctttaatgttatgggctctgtctattactgctcttctattggttactagtcttccagttttagcaggtgctattacaatacttttaacagatcgtaattttaacacttctttcttcgacccagcaggagggggtaatcctgttttatatcaacatctcttt
>BK2BB1_5_1881
tctttctgactctaaatatcatagaggtgtatccgtagatttagcaatttttagtcttcatttagcaggtatttcttccatccttggtagtatcaactttataactacagttctgtgttcacgaacaacaaaaataatctctctcgatcgcatgcctttaatgttatgggctctgtctattactgctcttctattggttactagtcttccagttttagcaggtgctattacgatacttttaacagatcgtaattttaacacttctttcttcgacccagcaggagggggtaatcctgttttatatcaacatctcttt
>BK2BB1_5_2336
tctttctgactctaaatatcatagaggtgtatccgtagatttagcaatttttagtcttcacttagcaggtatttcttccatccttggtagtatcaactttataactacagttctgtgttcacgaacaacaaaaataatctctctcgatcgcatgcctttaatgttatgggctctgtctattactgctcttctattggttactagtcttccagttttagcaggtgctattacaatacttttaacagatcgtaattttaacacttctttcttcgacccagcaggagggggtaatcctgttttatatcaacatctcttt
>BK2BB1_5_2390
tctttctgactctaaatatcatagaggtgtatccgtagatttagcaatttttagtcttcatttagcaggtatttcttccatccttggtagtatcaactttataactacagttctgtgttcacgaacaacaaaaataatctctctcgatcgcatgccttcaatgttatgggctctgtctattactgctcttctattggttactagtcttccagttttagcaggtgctattacaatacttttaacagatcgtaattttaacacttctttcttcgacccagcaggagggggtaatcctgttttatatcaacatctcttt
>BK2BB1_5_2479
tctttctgactctaaatatcatagaggtgtatccgtagatttagcaatttttagtcttcatttagcaggtatttcttccatccttggtagtatcaactttataactacagttctgtgttcacgaacaacaaaaataatctctctcgatcgcatgcctttaatgttatgggctctgtctattactgctcttctattggttactagtcttccagttttagcaggtgctattacaatacttttaacagatcgtaattttaacacttctttcttcgacccagcaggagggggtgatcctgttttatatcaacatctcttt
>BK2BB1_5_5065
tctttctgactctaaatatcatagaggtgtatccgtagatttagcaatttttagtcttcatttagcaggtatttcttccatccttggtagtatcaactttataactacagttctgtgttcacgaacaacaaaaataatctctctcgatcgcatgcctttaatgttatgggctctgtctattactgctcttctattggttactagtcttccagttttagcaggtgctattacaatacttttaacagatcgtaattttaacacttctttcttcgacccagcaggagggggtaatcctgtattgtatcaacatttgttt
>BK2BC1_1_154
tctttctgactctaaatatcatagaggtgtatccgtagatttagcaatttttagtcttcatttagcaggtatttcttccatccttggtagtatcaactttataactacagttctgtgttcacgaacaacaaaaataatctctctcgatcgcatgcctttaatgttatgggctctgtctattactgctcttctattggttactagtcttccagttttagcaggtgctattacaatacttttaacagatcgtaattttaacacttctttcttcgacccagcaggagggggtaatcctgttttatatcaacatctcttt
>BK2BC1_1_301
gttatctaattcagtttatcattttggaggttcagtagatttggcaatttttagtttacatgtagctggggtttcatcaattttaggtggaattaattttattactacttgtataaaaggaaaaatttcttatatcctttctttggaatttttaaatttatttgtttgagcaataattgttactaggtttttactcgtacttagactacctgtattagccgggggaattacaatgttattattagatcgtaattttggttcttctttttttgatcctagaggaggagggaatcctattttatatcagcatttattt
>BK2BC1_1_574
tctttctgattcaaagtttcatacaggaatctcggttgatttagccatttttagtcttcatctagctggtatctcttcaattttaggtagaattaatttcttaactactattatttgttctcgaactactaaagcggtttcaatagatcgtcttcctttaatgatctgggctctatttgttactgctgtcttgttggttactagattacctgttttagctggggctattacaatactacttactgatcgaaattttaatacttctttctttgatcctgcaggtggtggtaaccctgttttatatcagcatttattt
>BK2BC1_1_1402
tctttctgactctaaatatcatagaggtgtatccgtagatttagcaatttttagtcttcatttagcaggtatttcttccatccttggtagtatcaactttataactacagttctgtgttcacgaacaacaaaaataatctctctcgatcgcatgcctttaatgttatgggctctgtctattactgctcttctattggttactagtcttccagttttagcaggtgctattacaatacttttaacagatcgtaattttaacacttctttcttcgacccagcaggagggggtaatcctgctttatatcaacatctcttt
>BK2BC1_1_1690
tctctccgattctaagtaccattctggaatctctgtagatctagctatttttagacttcatctagcaggtgtttcttctattcttggtagaattaacttcctttctactattatttgttcacgtacaacaaagcttatttctctagatcgtctccctcttatgctttgagcgatgtctgtgacagctgttcttctagttactagactgcctgttctagcaggtgctattactatgcttcttactgatcgtaatttcaacacttctttctttgatccatccggtggtggtaatcctgttctctaccagcatttatta
>BK2BC1_2_98
tctctccgattctaagtaccattctggaatctctgtagatctagctatttttagacttcatctagcaggtgtttcttctattcttggtagaattaacttcctttctactattatttgttcacgtacaacaaagcttatttctctagatcgtctccctcttatgctttgagcgatgtctgtgacagctgttcttctagttactagactgcctgttctagcaggtgctattactatgcttcttactgatcgtaatttcaacacttctttctttgatccatccggtggtggtaatcctgttctctaccagcatttattc
>BK2BC1_2_150
tctttctgactctaaatatcatagaggtgtatccgtagatttagcaatttttagtcttcatttagcaggtatttcttccatccttggtagtatcaactttataactacagttctgtgttcacgaacaacaaaaataatctctctcgatcgcatgcctttaatgttatgggctctgtctattactgctcttctattggttactagtcttccagttttagcaggtgctattacaatacttttaacagatcgtaattttaacacttctttcttcgacccagcaggagggggtaatcctgttttatatcaacatctcttt
>BK2BC1_3_128
tctttctgactctaaatatcatagaggtgtatccgtagatttagcaatttttagtcttcatttagcaggtatttcttccatccttggtagtatcaactttataactacagttctgtgttcacgaacaacaaaaataatctctctcgatcgcatgcctttaatgttatgggctctgtctattactgctcttctattggttactagtcttccagttttagcaggtgctattacaatacttttaacagatcgtaattttaacacttctttcttcgacccagcaggagggggtaatcctgttttatatcaacatctcttt
>BK2BC1_3_708
tctttctgactctaaatatcatagaggtgtatccgtagatttagcaacttttagtcttcatttagcaggtatttcttccatccttggtagtatcaactttataactacagttctgtgttcacgaacaacaaaaataatctctctcgatcgcatgcctttaatgttatgggctctgtctattactgctcttctattggttactagtcttccagttttagcaggtgctattacaatacttttaacagatcgtaattttaacacttctttcttcgacccagcaggagggggtaatcctgttttatatcaacatctcttt
>BK2BC1_4_364
gttatctaattcagtttatcattttggaggttcagtagatttggcaatttttagtttacatgtagctggggtttcatcaattttaggtggaattaattttattactacttgtataaaaggaaaaatttcttatatcctttctttggaatttttaaatttatttgtttgagcaataattgttactaggtttttactcgtacttagactacctgtattagccgggggaattacaatgttattattagatcgtaattttggttcttctttttttgatcctagaggaggagggaatcctattttatatcagcatttattt
>BK2BC1_4_485
tctttctgactctaaatatcatagaggtgtatccgtagatttagcaatttttagtcttcatttagcaggtatttcttccatccttggtagtatcaactttataactacagttctgtgttcacgaacaacaaaaataatctctctcgatcgcatgcctttaatgttatgggctctgtctattactgctcttctattggttactagtcttccagttttggcaggtgctattacaatacttttaacagatcgtaattttaacacttctttcttcgacccagcaggagggggtaatcctgttttatatcaacatctcttt
>BK2BC1_4_1293
cctttctgactctaaatatcatagaggtgtatccgtagatttagcaatttttagtcttcatttagcaggtatttcttccatccttggtagtatcaactttataactacagttctgtgttcacgaacaacaaaaataatctctctcgatcgcatgcctttaatgttatgggctctgtctattactgctcttctattggttactagtcttccagttttagcaggtgctattacaatacttttaacagatcgtaattttaacacttctttcttcgacccagcaggagggggtaatcctgttttatatcaacatctcttt
>BK2BC1_4_2327
tctttctgactctaaatatcatagaggtgtatccgtagatttagcaatttttagtcttcatttagcaggtatttcttccatccttggtagtatcaactttataactacagctctgtgttcacgaacaacaaaaataatctctctcgatcgcatgcctttaatgttatgggctctgtctattactgctcttctattggttactagtcttccagttttagcaggtgctattacaatacttttaacagatcgtaattttaacacttctttcttcgacccagcaggagggggtaatcctgttttatatcaacatctcttt
>BK2BC1_4_5870
gttatctaattcagtttatcattttggaggttcagtagatttggcaatttttagtttacatgtagctggggtttcatcaattttaggtggaattaattttattactacttgtataaaaggaaaaatttcttatatcctttctttggaatttttaaatttatttgtttgagcaataattgttactaggtttttactcgtacttagactacctgtattagccgggggaattacaatgttattattagatcgtaattttggttcttctttttttgatcctagaggaggagggaaccctattttatatcagcatttattt
>BK2BC1_5_125
tttgtctgattccacttaccatagtggcatttctgtagatcttgctatctttagtttacatcttgctggtgtttcttctattttaggaagaattaattttatgactactattatttgttctcgttcctctattaaattttctatagatcgtttaccattgatactatgagcaattcttgttactgcgcttcttctagttaccagtcttcctgtactagctggggctattactatgctactaaccgatcgtaattttaatacttctttttttgacccggcagggggtggtaatcctgttctttaccagcatttgttt
>BK2BC1_5_159
tctttctgactctaaatatcatagaggtgtatccgtagatttagcaatttttagtcttcatttagcaggtatttcttccatccttggtagtatcaactttataactacagttctgtgttcacgaacaacaaaaataatctctctcgatcgcatgcctttaatgttatgggctctgtctattactgctcttctattggttactagtcttccagttttagcaggtgctattacaatacttttaacagatcgtaattttaacacttctttcttcgacccagcaggagggggtaatcctgttttatatcaacatctcttt
>BK2BC1_5_330
gttatctaattcagtttatcattttggaggttcagtagatttggcaatttttagtttacatgtagctggggtttcatcaattttaggtggaattaattttattactacttgtataaaaggaaaaatttcttatatcctttctttggaatttttaaatttatttgtttgagcaataattgttactaggtttttactcgtacttagactacctgtattagccgggggaattacaatgttattattagatcgtaattttggttcttctttttttgatcctagaggaggagggaatcctattttatatcagcatttattt
>BK2BC1_5_541
tctttctgactctaaatatcatagaggtgtatccgtagatttagcaatttttagtcttcatttggcaggtatttcttccatccttggtagtatcaactttataactacagttctgtgttcacgaacaacaaaaataatctctctcgatcgcatgcctttaatgttatgggctctgtctattactgctcttctattggttactagtcttccagttttagcaggtgctattacaatacttttaacagatcgtaattttaacacttctttcttcgacccagcaggagggggtaatcctgttttatatcaacatctcttt
>BK2BC1_5_1365
tctttctgactctaaatatcatagaggtgtatccgtagatttagcaatttttagtcttcatttagcaggtatttcttccatccttggtagtatcaactttataactacagttctgtgttcacgaacaacaaaaataatctctctcgatcgcatgcctttaatgttatgggctctgtctattactgctcttctattggttactagtcttccagttttagcaggtgctattacaatacttttaacagatcgtaattttaacacttctttcttcgacccagcaggagggggtaatcctgttttatatcaacatctattt
>BK2BC1_5_2265
tctttctgactctaaatatcatagaggtgtatccgtagatttagcaatttttagtcttcatttagcaggtatttcttccatccttggtagtatcaactttataactacagttctgtgttcacgaacaacaaaaataatctctctcgatcgcatgcctttaatgttatgggctctgtctattactgctcttctattggttactagtcttccagttttagcaggtgctattacaatacttttaacagatcgtaattttaacacttctttcttcgacccagcaggagggggtaatcgtgttttatatcaacatctcttt
>BK2SA1_1_84
tttgtctgattccacttaccatagtggcatttctgtagatcttgctatctttagtttacatcttgctggtgtttcttctattttaggaagaattaattttatgactactattatttgttctcgttcctctattaaattttctatagatcgtttaccattgatactatgagcaattcttgttactgcgcttcttctagttaccagtcttcctgtactagctggggctattactatgctactaaccgatcgtaattttaatacttctttttttgacccggcagggggtggtaatcctgttctttaccagcatttgttt
>BK2SA1_1_103
tctttctgactctaaatatcatagaggtgtatccgtagatttagcaatttttagtcttcatttagcaggtatttcttccatccttggtagtatcaactttataactacagttctgtgttcacgaacaacaaaaataatctctctcgatcgcatgcctttaatgttatgggctctgtctattactgctcttctattggttactagtcttccagttttagcaggtgctattacaatacttttaacagatcgtaattttaacacttctttcttcgacccagcaggagggggtaatcctgttttatatcaacatctcttt
>BK2SA1_1_193
tctttctgactctaaatatcatagaggtgtatccgtagatttagcaatttttagtcttcatttagcaggtatttcttccatccttggtagtatcaactttataactacagttctgtgttcacgaacaacaaaaataatctctctcgatcgcatgcctttaatgttatgggctctgtctattactgctcttctattgtttactagtcttccagttttagcaggtgctattacaatacttttaacagatcgtaattttaacacttctttcttcgacccagcaggagggggtaatcctgttttatatcaacatctcttt
>BK2SA1_1_223
tctttctgactctaaatatcatagaggtgtatccgtagatttagcaatttttagtcttcatttagcaggtatttcttccatccttggtagtatcaactttataactacagttctgtgttcacgaacaacaaaaataatctctctcgatcgcatgcctttaatgttatgggctctgtctattactgctcttctattggttactagtcttccagttttagcaggtgctattacaatacttttaacagatcgtaattttaacacttctttcttcgacccagcaggagggggtaatcctgttttatatcaacatctcttc
>BK2SA1_1_240
tctttctgactctaaatatcatagaggtgtatccgtagatttagcaatttttagtcttcatttagcaggtatttcttccatccttggtagtatcaactttataactacagttctgtgttcacgaacaacaaaaataatctctctcgatcgcatgcctttaatgttatgggctctgtctattactgctcttctattggttactagtcttccagttttagcaggtgctattacaatacttttaacagatcgtaattttaacacttctttcttcgacccagcaggagggggtaatcctgttttatatcaacatctctt
>BK2SA1_1_349
tctttctgactctaaatatcatagaggtgtatccgtagatttagcaatttttagtcttcatttagcaggtatttcttccatccttggtagtatcaactttataactacagttctgtgttcacgaacaacaaaaataatctctctcgatcgcatgcctttaatgttatgggctctgtctattactgctcttctattggttactagtcttccagttttagcaggtgctattacaatacttttaacagatcgtaattttaacacttctttcttcgacccagcaggagggggtaatcctgttttatatcaacatatcttt
>BK2SA1_1_396
tctttctgactctaaatatcatagaggtgtatccgtagatttagcaatttttagtcttcatttagcaggtatttcttccatccttggtagtatcaactttataactacagttctgtgttcacgaacaacaaaaataatctctctcgatcgcatgcctttaatgttatgggctctgtctattactgctcttctattggttactagtcttccagttttagcaggtgctattacgatacttttaacagatcgtaattttaacacttctttcttcgacccagcaggagggggtaatcctgttttatatcaacatctcttt
>BK2SA1_1_565
tctctccgattctaagtaccattctggaatctctgtagatctagctatttttagacttcatctagcaggtgtttcttctattcttggtagaattaacttcctttctactattatttgttcacgtacaacaaagcttatttctctagatcgtctccctcttatgctttgagcgatgtctgtgacagctgttcttctagttactagactgcctgttctagcaggtgctattgctatgcttcttactgatcgtaatttcaacacttctttctttgatccatccggtggtggtaatcctgttctctaccagcatttattc
>BK2SA1_1_595
tctttctgactctaaatatcatagaggtgtatccgtagatttagcaatttttagtcttcatttagcaggtatttcttccatccttggtagtatcaactttataactacagttctgtgttcacgaacaacaaaaataatctctctcgatcgcatgcctttaatgttatgggctctgtctattactgctcttctattggttactagtcttccagttttagcaggtgctattacaatacttttaacagatcgtaattttaacacttctttcttcgacccagcaggagggggtaatcctattttatatcaacatctcttt
>BK2SA1_2_84
tctctccgattctaagtaccattctggaatctctgtagatctagctatttttagacttcatctagcaggtgtttcttctattcttggtagaattaacttcctttctactattatttgttcacgtacaacaaagcttatttctctagatcgtctccctcttatgctttgagcgatgtctgtgacagctgttcttctagttactagactgcctgttctagcaggtgctattactatgcttcttactgatcgtaatttcaacacttctttctttgatccatccggtggtggtaatcctgttctctaccagcatttattc
>BK2SA1_2_99
tttgtctgattccacttaccatagtggcatttctgtagatcttgctatctttagtttacatcttgctggtgtttcttctattttaggaagaattaattttatgactactattatttgttctcgttcctctattaaattttctatagatcgtttaccattgatactatgagcaattcttgttactgcgcttcttctagttaccagtcttcctgtactagctggggctattactatgctactaaccgatcgtaattttaatacttctttttttgacccggcagggggtggtaatcctgttctttaccagcatttgttt
>BK2SA1_2_120
tctttctgactctaaatatcatagaggtgtatccgtagatttagcaatttttagtcttcatttagcaggtatttcttccatccttggtagtatcaactttataactacagttctgtgttcacgaacaacaaaaataatctctctcgatcgcatgcctttaatgttatgggctctgtctattactgctcttctattggttactagtcttccagttttagcaggtgctattacaatacttttaacagatcgtaattttaacacttctttcttcgacccagcaggagggggtaatcctgttttatatcaacatctcttt
>BK2SA1_2_185
tctttctgactctaaatatcatagaggtgtatccgtagatttagcaatttttagtcttcatttagcaggtatttcttccatccttggtagtatcaactttataactacagttctgtgttcacgaacaacaaaaataatctctctcgatcgcatgcctttaatgttatgggctctgtctattactgctcttctattggttactagtcttccagttttagcaggtgctattacaatacttttaacagatcgtaattttaacacttctttcttcgacccagcaggagggggtaatcctgttttataccaacatctcttt
>BK2SA1_2_286
tctttctgactctaaatatcatagaggtgtatccgtagatttagcaatttttagtcttcatttagcaggtatttcttccatccttggtagtatcaactttataactacagttctgtgttcacgaacaacaaaaataatctctctcgatcgcatgcctttaatgttatgggctctgtctattactgctcttctattggttactagtcttccagttttagcaggtgctattacaatacttttaacagatcgtaattttaacacttctttcttcgacccagcaggagggggtaatcctgttttatatcaacatctcttc
>BK2SA1_2_475
tctttctgactctaaatatcatagaggtgtatccgtagatttagcaatttttagtcttcattagcaggtatttcttccatccttggtagtatcaactttataactacagttctgtgttcacgaacaacaaaaataatctctctcgatcgcatgcctttaatgttatgggctctgtctattactgctcttctattggttactagtcttccagttttagcaggtgctattacaatacttttaacagatcgtaattttaacacttctttcttcgacccagcaggagggggtaatcctgttttatatcaacatctcttt
>BK2SA1_2_600
tctttctgactctaaatatcatagaggtgtatccgtagatttagcaatttttagtcttcatttagcaggtatttctcccatccttggtagtatcaactttataactacagttctgtgttcacgaacaacaaaaataatctctctcgatcgcatgcctttaatgttatgggctctgtctattactgctcttctattggttactagtcttccagttttagcaggtgctattacaatacttttaacagatcgtaattttaacacttctttcttcgacccagcaggagggggtaatcctgttttatatcaacatctcttt
>BK2SA1_2_632
tctttctgactctaaatatcatagaggtgtatctgtagatttagcaatttttagtcttcatttagcaggtatttcttccatccttggtagtatcaactttataactacagttctgtgttcacgaacaacaaaaataatctctctcgatcgcatgcctttaatgttatgggctctgtctattactgctcttctattggttactagtcttccagttttagcaggtgctattacaatacttttaacagatcgtaattttaacacttctttcttcgacccagcaggagggggtaatcctgttttatatcaacatctcttt
>BK2SA1_3_110
tctctccgattctaagtaccattctggaatctctgtagatctagctatttttagacttcatctagcaggtgtttcttctattcttggtagaattaacttcctttctactattatttgttcacgtacaacaaagcttatttctctagatcgtctccctcttatgctttgagcgatgtctgtgacagctgttcttctagttactagactgcctgttctagcaggtgctattactatgcttcttactgatcgtaatttcaacacttctttctttgatccatccggtggtggtaatcctgttctctaccagcatttattc
>BK2SA1_3_162
tctttctgactctaaatatcatagaggtgtatccgtagatttagcaatttttagtcttcatttagcaggtatttcttccatccttggtagtatcaactttataactacagttctgtgttcacgaacaacaaaaataatctctctcgatcgcatgcctttaatgttatgggctctgtctattactgctcttctattggttactagtcttccagttttagcaggtgctattacaatacttttaacagatcgtaattttaacacttctttcttcgacccagcaggagggggtaatcctgttttatatcaacatctcttt
>BK2SA1_3_322
gttatctaattcagtttatcattttggaggttcagtagatttggcaatttttagtttacatgtagctggggtttcatcaattttaggtggaattaattttattactacttgtataaaaggaaaaatttcttatatcctttctttggaatttttaaatttatttgtttgagcaataattgttactaggtttttactcgtacttagactacctgtattagccgggggaattacaatgttattattagatcgtaattttggttcttctttttttgatcctagaggaggagggaatcctattttatatcagcatttattt
>BK2SA1_3_449
ctttctgactctaaatatcatagaggtgtatccgtagatttagcaatttttagtcttcatttagcaggtatttcttccatccttggtagtatcaactttataactacagttctgtgttcacgaacaacaaaaataatctctctcgatcgcatgcctttaatgttatgggctctgtctattactgctcttctattggttactagtcttccagttttagcaggtgctattacaatacttttaacagatcgtaattttaacacttctttcttcgacccagcaggagggggtaatcctgttttatatcaacatctcttt
>BK2SA1_3_581
tctttctgactctaaatatcatagaggtgtatccgtagatttagcaatttttagtcttcatttagcaggtatttcttccatccttggtagtatcaactttataactacagttctgtgttcacgaacaacaaaaataatctctctcgatcgcatgcctttaatgttatgggctctgtctattactgctcttctattggttactagtcttccagttttagcaggtgctattacaatacttttaacagatcgtaattttaacacttctttcttcgacccagcaggagggggtaatcctgttttatatcaacatctctt
>BK2SA1_3_597
tctttctgattcaaagtttcatacaggaatctcggttgatttagccatttttagtcttcatctagctggtatctcttcaattttaggtagaattaatttcttaactactattatttgttctcgaactactaaagcggtttcaatagatcgtcttcctttaatgatctgggctctatttgttactgctgtcttgttggttactagattacctgttttagctggggctattacaatactacttactgatcgaaattttaatacttctttctttgatcctgcaggtggtggtaaccctgttttatatcagcatttattt
>BK2SA1_3_822
tctttctgactctaaatatcatagaggtgtatccgtagatttagcaatttttagtcttcatttagcaggtatttcttccatccttggtagtatcaactttataactacagttctgtgttcacgcacaacaaaaataatctctctcgatcgcatgcctttaatgttatgggctctgtctattactgctcttctattggttactagtcttccagttttagcaggtgctattacaatacttttaacagatcgtaattttaacacttctttcttcgacccagcaggagggggtaatcctgttttatatcaacatctcttt
>BK2SA1_3_830
tctttctgactctaaatatcatagaggtgtatccgtagatttagcaatttttagtcttcatttagcaggtatttcttccatccttggtagtatcaactttataactacagttctgtgttcacgaacaacaaaaataatctctctcgatcgcatgcctttaatgttatgggctctgtctattactgctcttctattggttactagtcttccagttttagcaggtgctattacaatacttttaacagatcgtaattttaactcttctttcttcgacccagcaggagggggtaatcctgttttatatcaacatctcttt
>BK2SA1_3_895
cctttctgactctaaatatcatagaggtgtatccgtagatttagcaatttttagtcttcatttagcaggtatttcttccatccttggtagtatcaactttataactacagttctgtgttcacgaacaacaaaaataatctctctcgatcgcatgcctttaatgttatgggctctgtctattactgctcttctattggttactagtcttccagttttagcaggtgctattacaatacttttaacagatcgtaattttaacacttctttcttcgacccagcaggagggggtaatcctgttttatatcaacatctcttt
>BK2SA1_3_1046
tctttctgactctaaatatcatagaggtgtatccgtagatttagcaatttttagtcttcatttagcaggtacttcttccatccttggtagtatcaactttataactacagttctgtgttcacgaacaacaaaaataatctctctcgatcgcatgcctttaatgttatgggctctgtctattactgctcttctattggttactagtcttccagttttagcaggtgctattacaatacttttaacagatcgtaattttaacacttctttcttcgacccagcaggagggggtaatcctgttttatatcaacatctcttt
>BK2SA1_3_1050
tccttctgactctaaatatcatagaggtgtatccgtagatttagcaatttttagtcttcatttagcaggtatttcttccatccttggtagtatcaactttataactacagttctgtgttcacgaacaacaaaaataatctctctcgatcgcatgcctttaatgttatgggctctgtctattactgctcttctattggttactagtcttccagttttagcaggtgctattacaatacttttaacagatcgtaattttaacacttctttcttcgacccagcaggagggggtaatcctgttttatatcaacatctcttt
>BK2SA1_3_1066
tctttctgactctaaatatcatagaggtgtatccgtagatttagcaatttttagccttcatttagcaggtatttcttccatccttggtagtatcaactttataactacagttctgtgttcacgaacaacaaaaataatctctctcgatcgcatgcctttaatgttatgggctctgtctattactgctcttctattggttactagtcttccagttttagcaggtgctattacaatacttttaacagatcgtaattttaacacttctttcttcgacccagcaggagggggtaatcctgttttatatcaacatctcttt
>BK2SA1_3_1235
tctttctgactctaaatatcatagaggtgtatccgtagatttagcaatttttagtcttcatttagcaggtatttcttccatccttggtagtatcaactttataactacagttctgtgttcacgaacaacaaaaataatctctctcgatcgcatgcctttattgttatgggctctgtctattactgctcttctattggttactagtcttccagttttagcaggtgctattacaatacttttaacagatcgtaattttaacacttctttcttcgacccagcaggagggggtaatcctgttttatatcaacatctcttt
>BK2SA1_3_1282
tctttctgactctaaatatcatagaggtgtatccgtagatttagcaacttttagtcttcatttagcaggtatttcttccatccttggtagtatcaactttataactacagttctgtgttcacgaacaacaaaaataatctctctcgatcgcatgcctttaatgttatgggctctgtctattactgctcttctattggttactagtcttccagttttagcaggtgctattacaatacttttaacagatcgtaattttaacacttctttcttcgacccagcaggagggggtaatcctgttttatatcaacatctcttt
>BK2SA1_3_1559
tctttctgactctaaatatcatagaggtgtatccgtagatttagcaatttttagtcttcatttagcaggtatttcttccatccttggtagtatcaactttataactacagttctgtgttcacgaacaacaaaaataatctctctcgatcgcatgcctttaatgttatgggctctgtctattactgctcttctattggttactagtcttccagttttagcaggtgctattacaatacttttaacagatcgtaattttaacacttctttcttcgacccagcaggagggggtaatcctgctttatatcaacatctcttt
>BK2SA1_3_1578
tctttctgactctaaatatcatagaggtgtatccgtagatttagcaatttttagtcttcatttagcaggtatttcttccatccttggtagtatcaactttataactacagttctgtgttcacgaacaacaaaaataatctctctcgatcgcatgcctttaatgttatgggctctgtctattactgctcttctattggttactagtcttccagttttagcaggtgctattacaatacttctaacagatcgtaattttaacacttctttcttcgacccagcaggagggggtaatcctgttttatatcaacatctcttt
>BK2SA1_3_1601
tctttctgactctaaatatcatagaggtgtatccgtagatttagcaatttttagtcttcatttagcaggtatttcttccatccctggtagtatcaactttataactacagttctgtgttcacgaacaacaaaaataatctctctcgatcgcatgcctttaatgttatgggctctgtctattactgctcttctattggttactagtcttccagttttagcaggtgctattacaatacttttaacagatcgtaattttaacacttctttcttcgacccagcaggagggggtaatcctgttttatatcaacatctcttt
>BK2SA1_3_1643
tctttctgaccctaaatatcatagaggtgtatccgtagatttagcaatttttagtcttcatttagcaggtatttcttccatccttggtagtatcaactttataactacagttctgtgttcacgaacaacaaaaataatctctctcgatcgcatgcctttaatgttatgggctctgtctattactgctcttctattggttactagtcttccagttttagcaggtgctattacaatacttttaacagatcgtaattttaacacttctttcttcgacccagcaggagggggtaatcctgttttatatcaacatctcttt
>BK2SA1_3_1644
tctctctgactctaaatatcatagaggtgtatccgtagatttagcaatttttagtcttcatttagcaggtatttcttccatccttggtagtatcaactttataactacagttctgtgttcacgaacaacaaaaataatctctctcgatcgcatgcctttaatgttatgggctctgtctattactgctcttctattggttactagtcttccagttttagcaggtgctattacaatacttttaacagatcgtaattttaacacttctttcttcgacccagcaggagggggtaatcctgttttatatcaacatctcttt
>BK2SA1_3_1720
tctttctgactctaaatatcatagaggtgtatccgtagatttagcaatttttagtcttcatttagcaggtatttctcccatccttggtagtatcaactttataactacagttctgtgttcacgaacaacaaaaataatctctctcgatcgcatgcctttaatgttatgggctctgtctattactgctcttctattggttactagtcttccagttttagcaggtgctattacaatacttttaacagatcgtaattttaacacttctttcttcgacccagcaggagggggtaatcctgttttatatcaacatctcttt
>BK2SA1_3_1901
tctttctgactctaaatatcatagaggtgtatccgtagatttagcaatttttagtcttcatttagcaggtatttcttccatccttggtagtatcaactttataactacagttctgtgttcacgaacaacaaaaataatctctctcgatcgcatgcctttaatgttatgggctctgtctattactgctcttctattggttgctagtcttccagttttagcaggtgctattacaatacttttaacagatcgtaattttaacacttctttcttcgacccagcaggagggggtaatcctgttttatatcaacatctcttt
>BK2SA1_3_2003
tctttctgactctaaatatcatagaggtgtatccgtagatttagcaatttttagtcttcatttagcaggtatttcttccatccttggtagtatcaactttataactacagttctgtgttcacgaacaacaaaaataatctcactcgatcgcatgcctttaatgttatgggctctgtctattactgctcttctattggttactagtcttccagttttagcaggtgctattacaatacttttaacagatcgtaattttaacacttctttcttcgacccagcaggagggggtaatcctgttttatatcaacatctcttt
>BK2SA1_3_2044
tctttctgactctaaatatcatagaggtgtatccgtagatttagcaatttttagtcttcatttagcaggtatttcttccatccttggtagtatcaactttataactacagttctgtgttcacgaacaacaaaaataatctctctcgatcgcatgcctttaatgttatgggctctgtctattactgctcttctattggttactagtcttccagttttagcaggtgctattacaatacttttaacagatcgtaattttaacacttctttcttcaacccagcaggagggggtaatcctgttttatatcaacatctcttt
>BK2SA1_3_2106
tctttctgactctaaatatcatagaggtgtatccgtagatttagcaatttttagtcttcatttagcaggtatttcttccatccttggtagtatcaactttataactacagttctgtgttcacgaacaacaaaaataatctctctcgatcgcatgcctttaatgttatgggctctgtctattactgctcttctattggttactagtcttccagttttagcaggtgctattacaatacttttgacagatcgtaattttaacacttctttcttcgacccagcaggagggggtaatcctgttttatatcaacatctcttt
>BK2SA1_3_2229
tctttctgactctaaatatcatagaggtgtatccgtagatttagcaatttttagtcttcatttagcaggtatttcttccatccttggtagtatcaactttataactacagttctgtgttcacgaacaacaaaaataatctctctcgatcgcacgcctttaatgttatgggctctgtctattactgctcttctattggttactagtcttccagttttagcaggtgctattacaatacttttaacagatcgtaattttaacacttctttcttcgacccagcaggagggggtaatcctgttttatatcaacatctcttt
>BK2SA1_3_2284
tctttctgactctaaatatcatagaggtgtatccgtagatttagcaatttttagtcttcatttagcaggtatttcttccatccttggtagtatcaactttataactacagttctgtgttcatgaacaacaaaaataatctctctcgatcgcatgcctttaatgttatgggctctgtctattactgctcttctattggttactagtcttccagttttagcaggtgctattacaatacttttaacagatcgtaattttaacacttctttcttcgacccagcaggagggggtaatcctgttttatatcaacatctcttt
>BK2SA1_3_3058
tttatctgactctaaatatcatagaggtgtatccgtagatttagcaatttttagtcttcatttagcaggtatttcttccatccttggtagtatcaactttataactacagttctgtgttcacgaacaacaaaaataatctctctcgatcgcatgcctttaatgttatgggctctgtctattactgctcttctattggttactagtcttccagttttagcaggtgctattacaatacttttaacagatcgtaattttaacacttctttcttcgacccagcaggagggggtaatcctgttttatatcaacatctcttt
>BK2SA1_4_130
tctctccgattctaagtaccattctggaatctctgtagatctagctatttttagacttcatctagcaggtgtttcttctattcttggtagaattaacttcctttctactattatttgttcacgtacaacaaagcttatttctctagatcgtctccctcttatgctttgagcgatgtctgtgacagctgttcttctagttactagactgcctgttctagcaggtgctattactatgcttcttactgatcgtaatttcaacacttctttctttgatccatccggtggtggtaatcctgttctctaccagcatttattc
>BK2SA1_4_206
tctttctgactctaaatatcatagaggtgtatccgtagatttagcaatttttagtcttcatttagcaggtatttcttccatccttggtagtatcaactttataactacagttctgtgttcacgaacaacaaaaataatctctctcgatcgcatgcctttaatgttatgggctctgtctattactgctcttctattggttactagtcttccagttttagcaggtgctattacaatacttttaacagatcgtaattttaacacttctttcttcgacccagcaggagggggtaatcctgttttatatcaacatctcttt
>BK2SA1_4_262
tctttctgactctaaatatcatagaggtgtatccgtagatttagcaatttttagtcttcatttagcaggtatttcttccatccttggtagtatcaactttataactacagttctgtgttcacgaacaacaaaaataatctctctcgatcgcatgcctttaatgttatgagctctgtctattactgctcttctattggttactagtcttccagttttagcaggtgctattacaatacttttaacagatcgtaattttaacacttctttcttcgacccagcaggagggggtaatcctgttttatatcaacatctcttt
>BK2SA1_4_263
tctttctgactctaaatatcatagaggtgtatccgtagatttagcaatttttagtcttcatttagcaggtatttcttccatccttggtagtatcaactttataactacagttctgtgttcacgaacaacaaaaataatctctctcgatcgcatgcctttaatgttatgggctctgtctattactgctcttctattggttactagtcttccagttttagcgggtgctattacaatacttttaacagatcgtaattttaacacttctttcttcgacccagcaggagggggtaatcctgttttatatcaacatctcttt
>BK2SA1_4_441
gttatctaattcagtttatcattttggaggttcagtagatttggcaatttttagtttacatgtagctggggtttcatcaattttaggtggaattaattttattactacttgtataaaaggaaaaatttcttatatcctttctttggaatttttaaatttatttgtttgagcaataattgttactaggtttttactcgtacttagactacctgtattagccgggggaattacaatgttattattagatcgtaattttggttcttctttttttgatcctagaggaggagggaatcctattttatatcagcatttattt
>BK2SA1_4_603
tctttctgactctaaatatcatagaggtgtatccgtagatttagcaatttttagtcttcatttagcaggtatttcttccatccttggtagtatcaactttataactacagttctgtgttcacgaacaacaaaaataatctctctcgatcgcatgcctttaatgttatgggctctgtctattactgctcttctattggttactagtcttccagttttggcaggtgctattacaatacttttaacagatcgtaattttaacacttctttcttcgacccagcaggagggggtaatcctgttttatatcaacatctcttt
>BK2SA1_4_626
tctttctgactctaaatatcatagaggtgtatccgtagatttagcaatttttagtcttcatttagcaggtatttcttccatccttggtagtatcaactttataactacagttctgtgttcacgaacaacaaaaataatctctctcgatcgcatgcctttaatgttatgggctctgtctattactgctcttctattgtttactagtcttccagttttagcaggtgctattacaatacttttaacagatcgtaattttaacacttctttcttcgacccagcaggagggggtaatcctgttttatatcaacatctcttt
>BK2SA1_4_670
ctttctgactctaaatatcatagaggtgtatccgtagatttagcaatttttagtcttcatttagcaggtatttcttccatccttggtagtatcaactttataactacagttctgtgttcacgaacaacaaaaataatctctctcgatcgcatgcctttaatgttatgggctctgtctattactgctcttctattggttactagtcttccagttttagcaggtgctattacaatacttttaacagatcgtaattttaacacttctttcttcgacccagcaggagggggtaatcctgttttatatcaacatctcttt
>BK2SA1_4_672
tctttctgactctaaatatcatagaggtgtatccgtagatttagcaatttttagtcttcatttagcaggtatttcttccatccttggtagtatcaactttataactacagttctgtgttcacgaacaacaaaaataatctctctcgatcgcatgcccttaatgttatgggctctgtctattactgctcttctattggttactagtcttccagttttagcaggtgctattacaatacttttaacagatcgtaattttaacacttctttcttcgacccagcaggagggggtaatcctgttttatatcaacatctcttt
>BK2SA1_4_816
tctttctgactctaaatatcatagaggtgtatccgtagacttagcaatttttagtcttcatttagcaggtatttcttccatccttggtagtatcaactttataactacagttctgtgttcacgaacaacaaaaataatctctctcgatcgcatgcctttaatgttatgggctctgtctattactgctcttctattggttactagtcttccagttttagcaggtgctattacaatacttttaacagatcgtaattttaacacttctttcttcgacccagcaggagggggtaatcctgttttatatcaacatctcttt
>BK2SA1_4_819
tctttctgactctaaatatcatagaggtgtatccgtagatttagcaatttttagtcttcatttagcaggtatttcttccatccttggtagtatcaactttataactacagttctgtgttcacgaacaacaaaaataatctctctcgatcgcatgcctttaatgttatgggctctgtctattactgctcttctattggttactagtcttccagttttagcaggtgctattacaatacttttaacagatcgtaattttaacacttctttcttcgacccagcaggagggggtaatcctgttttatatcaacatctcttc
>BK2SA1_4_924
tctttctgactctaaatatcatagaggtgtatccgtagatttagcaatttttagtcttcatttagcaggtatttcttccatccttggtagtatcaactttataactacagttctgtgttcacgaacaacaaaaataatctctctcgatcgcatgcctttaatgttatgggctctgtctattactgctcttctattggttactagtcttccagttttagcaggtgctattacaatacttttaacagatcgtaattttaacacttctttcttcgacccagcaggagggggtaatcctgttttatatcaacatctctt
>BK2SA1_4_1428
tctttctgactctaaatatcatagaggtgtgtccgtagatttagcaatttttagtcttcatttagcaggtatttcttccatccttggtagtatcaactttataactacagttctgtgttcacgaacaacaaaaataatctctctcgatcgcatgcctttaatgttatgggctctgtctattactgctcttctattggttactagtcttccagttttagcaggtgctattacaatacttttaacagatcgtaattttaacacttctttcttcgacccagcaggagggggtaatcctgttttatatcaacatctcttt
>BK2SA1_4_1601
cctttctgactctaaatatcatagaggtgtatccgtagatttagcaatttttagtcttcatttagcaggtatttcttccatccttggtagtatcaactttataactacagttctgtgttcacgaacaacaaaaataatctctctcgatcgcatgcctttaatgttatgggctctgtctattactgctcttctattggttactagtcttccagttttagcaggtgctattacaatacttttaacagatcgtaattttaacacttctttcttcgacccagcaggagggggtaatcctgttttatatcaacatctcttt
>BK2SA1_4_1978
tccttctgactctaaatatcatagaggtgtatccgtagatttagcaatttttagtcttcatttagcaggtatttcttccatccttggtagtatcaactttataactacagttctgtgttcacgaacaacaaaaataatctctctcgatcgcatgcctttaatgttatgggctctgtctattactgctcttctattggttactagtcttccagttttagcaggtgctattacaatacttttaacagatcgtaattttaacacttctttcttcgacccagcaggagggggtaatcctgttttatatcaacatctcttt
>BK2SA1_4_2486
tctttctgactctaaatatcatagaggtgtatccgcagatttagcaatttttagtcttcatttagcaggtatttcttccatccttggtagtatcaactttataactacagttctgtgttcacgaacaacaaaaataatctctctcgatcgcatgcctttaatgttatgggctctgtctattactgctcttctattggttactagtcttccagttttagcaggtgctattacaatacttttaacagatcgtaattttaacacttctttcttcgacccagcaggagggggtaatcctgttttatatcaacatctcttt
>BK2SA1_4_2605
tctttctgactctaaatatcatagaggtgtatccgtagatttagcaattcttagtcttcatttagcaggtatttcttccatccttggtagtatcaactttataactacagttctgtgttcacgaacaacaaaaataatctctctcgatcgcatgcctttaatgttatgggctctgtctattactgctcttctattggttactagtcttccagttttagcaggtgctattacaatacttttaacagatcgtaattttaacacttctttcttcgacccagcaggagggggtaatcctgttttatatcaacatctcttt
>BK2SA1_4_2700
tctttctgactctaaatatcatagaggtgtatccgtagatttagcaatttttagtcttcgtttagcaggtatttcttccatccttggtagtatcaactttataactacagttctgtgttcacgaacaacaaaaataatctctctcgatcgcatgcctttaatgttatgggctctgtctattactgctcttctattggttactagtcttccagttttagcaggtgctattacaatacttttaacagatcgtaattttaacacttctttcttcgacccagcaggagggggtaatcctgttttatatcaacatctcttt
>BK2SA1_4_2914
tctttctgactctaaatatcatagaggtgtatccgtagatttagcaatttttagtcttcatttagcaggtatttcttccatccttggtagtatcaactttataactacagttctgtgttcacgaacaacaaaaataatctctctcgatcgcatgcctttaatgttatgggctctgtctattactgctcttctattggttactagtcttccagttttagcaggtgctattacaatacttttaacagatcgtaattttaacacttctttctttgacccagcaggagggggtaatcctgttttatatcaacatctcttt
>BK2SA1_4_3202
tctttctgactctaaatatcatagaggtgtacccgtagatttagcaatttttagtcttcatttagcaggtatttcttccatccttggtagtatcaactttataactacagttctgtgttcacgaacaacaaaaataatctctctcgatcgcatgcctttaatgttatgggctctgtctattactgctcttctattggttactagtcttccagttttagcaggtgctattacaatacttttaacagatcgtaattttaacacttctttcttcgacccagcaggagggggtaatcctgttttatatcaacatctcttt
>BK2SA1_4_3203
tctttctgactctaaatatcatagaggtgtatccgtagatttagcaatttttagtcttcatttagcaggtatttcttccatccttggtagtatcaactttataactacagttctgtgttcacgaacaacaaaaataatctctctcgatcgcatgcctttaatgttatgggctctgtctattactgctcttctattggttactagtcttccagttttagcaggtgctattacaatacctttaacagatcgtaattttaacacttctttcttcgacccagcaggagggggtaatcctgttttatatcaacatctcttt
>BK2SA1_4_3211
tctctctgactctaaatatcatagaggtgtatccgtagatttagcaatttttagtcttcatttagcaggtatttcttccatccttggtagtatcaactttataactacagttctgtgttcacgaacaacaaaaataatctctctcgatcgcatgcctttaatgttatgggctctgtctattactgctcttctattggttactagtcttccagttttagcaggtgctattacaatacttttaacagatcgtaattttaacacttctttcttcgacccagcaggagggggtaatcctgttttatatcaacatctcttt
>BK2SA1_4_3370
tctttctgactctaaatatcatagaggtgtatccgtagatttagcaatttttagtcttcatttagcaggtatttcttccatccttggtagtatcaactttataactacagttctgtgttcacgaacaacaaaaataatctctctcgatcgcatgcctttaatgttatgggctctgtctattactgctcttctattggttactagtcttccagttttagcaggtgctattacaatacttttaacagatcgtaattttaacacttctttcttcgacccagcaggagggggtaatcctgttttatatcaacatctcttg
>BK2SA1_4_4022
tctttctgactctaaatatcatagaggtgtatccgtagatttagcaatttttagtcttcatttagcaggtatttcttccatccttggtagtatcaactttataactacagttctgtgttcacgaacaacaaaaataatctctctcgatcgcatgcctttaatgttatgggctctgtctattactgctcttctattggttactagtcttccagttttagcaggtgctattacaatacttttaacagatcgtaattttaacacttctttcttcgacccagcaggagggggtaatcctgttttatatcaacatttgttt
>BK2SA1_4_4033
tctttctgactctaaatatcatagaggtgtatccgtagatttagcaatttttagtcttcatttagcaggtatttcttccatccttggtagtatcaactttataactacagttctgtgttcacgaacaacaaaaataatctctctcgatcgcatgcctttaatgttatgggctctgtctattactgctcttctattggttactagtcttccagttttagcaggtgctattacaatacttttaacagatcgtaattttaacacttctttcttcgacccagcaggagggggtaatcctgttttatatcaacaccttttt
>BK2SA1_4_4750
tctttctgactctaaatatcatagaggtgtatccgtagatttagcaatttttagtcttcatttagcaggtatttcttccatccttggtagtatcaactttataactacagttctgtgttcacgaacaacaaaaataatctctctcgatcgcatgcctttaatgttatgggctctgtctattactgctcttctattggttactagtcttccagttttagcaggtgctattacaatacttttaacagatcgtaattttaacacttctttcttcgacccagcaggagggggtaatcctgttttatatcaacatttcttt
>BK2SA1_4_5591
tctttctgactctaaatatcatagaggtgtatccgtagatttagcaatttttagtcttcatttagcaggtatttcttccatccttggtagtatcaactttataactacagttctgtgttcacgaacaacaaaaataatctctctcgatcgcgtgcctttaatgttatgggctctgtctattactgctcttctattggttactagtcttccagttttagcaggtgctattacaatacttttaacagatcgtaattttaacacttctttcttcgacccagcaggagggggtaatcctgttttatatcaacatctcttc
>BK2SA1_4_6346
tctttctgactctaaatatcatagaggtgtatccgtagatttagcaatttttagtcttcatttagccggtatttcttccatccttggtagtatcaactttataactacagttctgtgttcacgaacaacaaaaataatctctctcgatcgcatgcctttaatgttatgggctctgtctattactgctcttctattggttactagtcttccagttttagcaggtgctattacaatacttttaacagatcgtaattttaacacttctttcttcgacccagcaggagggggtaatcctgttttatatcaacatctcttt
>BK2SA1_5_143
tctttctgactctaaatatcatagaggtgtatccgtagatttagcaatttttagtcttcatttagcaggtatttcttccatccttggtagtatcaactttataactacagttctgtgttcacgaacaacaaaaataatctctctcgatcgcatgcctttaatgttatgggctctgtctattactgctcttctattggttactagtcttccagttttagcaggtgctattacaatacttttaacagatcgtaattttaacacttctttcttcgacccagcaggagggggtaatcctgttttatatcaacatctcttt
>BK2SA1_5_621
tctttctgactctaaatatcatagaggtgtatccgtagatttagcaatttttagtcttcatttagcaggtatttcttccatccttggtagtatcaactttataactacagttctgtgttcacgaacaacaaaaataatctctctcgatcgcatgcctttaatgttatgggctctgtctattactgctcttctattggttactagtcttccagttttagcaggtgctattacaatacttttaacagatcgtaattttaacacttctttcttcgacccagcaggagggggtaatcctgttttatatcaacatatcttt
>BK2SA1_5_630
ctctttctgactctaaatatcatagaggtgtatccgtagatttagcaatttttagtcttcatttagcaggtatttcttccatccttggtagtatcaactttataactacagttctgtgttcacgaacaacaaaaataatctctctcgatcgcatgcctttaatgttatgggctctgtctattactgctcttctattggttactagtcttccagttttagcaggtgctattacaatacttttaacagatcgtaattttaacacttctttcttcgacccagcaggagggggtaatcctgttttatatcaacatctcttt
>BK2SA1_5_926
tctttctgactctaaatatcatagaggtgtatccgtagatttagcaatttttagtcttcatttagcaggtatttcttccatccttggtagtatcaactttataactacagttctgtgttctcgaacaacaaaaataatctctctcgatcgcatgcctttaatgttatgggctctgtctattactgctcttctattggttactagtcttccagttttagcaggtgctattacaatacttttaacagatcgtaattttaacacttctttcttcgacccagcaggagggggtaatcctgttttatatcaacatctcttt
>BK2SA1_5_982
tctttctgactctaaatatcatagaggagtatccgtagatttagcaatttttagtcttcatttagcaggtatttcttccatccttggtagtatcaactttataactacagttctgtgttcacgaacaacaaaaataatctctctcgatcgcatgcctttaatgttatgggctctgtctattactgctcttctattggttactagtcttccagttttagcaggtgctattacaatacttttaacagatcgtaattttaacacttctttcttcgacccagcaggagggggtaatcctgttttatatcaacatctcttt
>BK2SA1_5_1019
tctttctgactctaaatatcatagaggtatatccgtagatttagcaatttttagtcttcatttagcaggtatttcttccatccttggtagtatcaactttataactacagttctgtgttcacgaacaacaaaaataatctctctcgatcgcatgcctttaatgttatgggctctgtctattactgctcttctattggttactagtcttccagttttagcaggtgctattacaatacttttaacagatcgtaattttaacacttctttcttcgacccagcaggagggggtaatcctgttttatatcaacatctcttt
>BK2SA1_5_1048
ctctttctgattcaaagtttcatacaggaatctcggttgatttagccatttttagtcttcatctagctggtatctcttcaattttaggtagaattaatttcttaactactattatttgttctcgaactactaaagcggtttcaatagatcgtcttcctttaatgatctgggctctatttgttactgctgtcttgttggttactagattacctgttttagctggggctattacaatactacttactgatcgaaattttaatacttctttctttgatcctgcaggtggtggtaaccctgttttatatcagcatttattt
>BK2SA1_5_1281
tctttctgactctaaatatcatagaggtgtatccgtagatttagcaatttttagtcttcatttagcaggtatttcttccatccttggtagtatcaacattataactacagttctgtgttcacgaacaacaaaaataatctctctcgatcgcatgcctttaatgttatgggctctgtctattactgctcttctattggttactagtcttccagttttagcaggtgctattacaatacttttaacagatcgtaattttaacacttctttcttcgacccagcaggagggggtaatcctgttttatatcaacatctcttt
>BK2SB1_1_125
tctctccgattctaagtaccattctggaatctctgtagatctagctatttttagacttcatctagcaggtgtttcttctattcttggtagaattaacttcctttctactattatttgttcacgtacaacaaagcttatttctctagatcgtctccctcttatgctttgagcgatgtctgtgacagctgttcttctagttactagactgcctgttctagcaggtgctattactatgcttcttactgatcgtaatttcaacacttctttctttgatccatccggtggtggtaatcctgttctctaccagcatttattc
>BK2SB1_1_150
tttgtctgattccacttaccatagtggcatttctgtagatcttgctatctttagtttacatcttgctggtgtttcttctattttaggaagaattaattttatgactactattatttgttctcgttcctctattaaattttctatagatcgtttaccattgatactatgagcaattcttgttactgcgcttcttctagttaccagtcttcctgtactagctggggctattactatgctactaaccgatcgtaattttaatacttctttttttgacccggcagggggtggtaatcctgttctttaccagcatttgttt
>BK2SB1_1_172
tctttctgactctaaatatcatagaggtgtatccgtagatttagcaatttttagtcttcatttagcaggtatttcttccatccttggtagtatcaactttataactacagttctgtgttcacgaacaacaaaaataatctctcttgatcgcatgcctttaatgttatgggctctgtctattactgctcttctattggttactagtcttccagttttagcaggtgctattacaatacttttaacagatcgtaattttaacacttctttcttcgacccagcaggagggggtaatcctgttttatatcaacatctcttt
>BK2SB1_1_198
tctttctgactctaaatatcatagaggtgtatccgtagatttagcaatttttagtcttcatttagcaggtatttcttccatccttggtagtatcaactttataactacagttctgtgttcacgaacaacaaaaataatctctctcgatcgcatgcctttaatgttatgggctctgtctattactgctcttctattggttactagtcttccagttttagcaggtgctattacaatacttttaacagatcgtaattttaacacttctttcttcgacccagcaggagggggtaatcctgttttatatcaacatctcttt
>BK2SB1_1_812
tctttctgactctaagtaccattcaggtatttcagtagatttagctatttttagtcttcatcttgctggagtttcatctattctcggtagaattaattttctttcaacaattatttgctctcgaacaactaagataatctctcttgaccgtttacctttattcctgtgatctgtatctatcactgctattctattaattacaagattaccagtattagccggagctattactatattactcacagatcgaaactttaatacatccttctttgacccttctggaggtggtaatcctatcctttatcaacatttattt
>BK2SB1_1_4115
tttctgactctaagtaccattcaggtatttcagtagatttagctatttttagtcttcatcttgctggagtttcatctattctcggtagaattaattttctttcaacaattatttgctctcgaacaactaagataatctctcttgaccgtttacctttattcctgtgatctgtatctatcactgctattctattaattacaagattaccagtattagccggagctattactatattactcacagatcgaaactttaatacatccttctttgacccttctggaggtggtaatcctatcctttatcaacatttattt
>BK2SB1_1_6337
tctttctgactctaagtaccattcaggtatttcagtagatttagctatttttagtcttcatcttgctggagtttcatctattctcggtagaattaattttctttcaacaattatttgctctcgaacaactaagataatctctcttgaccgtttacctttattcctgtgatctgtatctatcactgctattctattaattacaagattaccagtattagccggagctattactatattactcacagatcgaaactttaatacatccttctttgacccttctggaggtggtaatcctatcctttatcaacatttattc
>BK2SB1_2_135
tttgtctgattccacttaccatagtggcatttctgtagatcttgctatctttagtttacatcttgctggtgtttcttctattttaggaagaattaattttatgactactattatttgttctcgttcctctattaaattttctatagatcgtttaccattgatactatgagcaattcttgttactgcgcttcttctagttaccagtcttcctgtactagctggggctattactatgctactaaccgatcgtaattttaatacttctttttttgacccggcagggggtggtaatcctgttctttaccagcatttgttt
>BK2SB1_2_178
tctttctgactctaaatatcatagaggtgtatccgtagatttagcaatttttagtcttcatttagcaggtatttcttccatccttggtagtatcaactttataactacagttctgtgttcacgaacaacaaaaataatctctctcgatcgcatgcctttaatgttatgggctctgtctattactgctcttctattggttactagtcttccagttttagcaggtgctattacaatacttttaacagatcgtaattttaacacttctttcttcgacccagcaggagggggtaatcctgttttatatcaacatctcttt
>BK2SB1_2_631
tctttctgactctaagtaccattcaggtatttcagtagatttagctatttttagtcttcatcttgctggagtttcatctattctcggtagaattaattttctttcaacaattatttgctctcgaacaactaagataatctctcttgaccgtttacctttattcctgtgatctgtatctatcactgctattctattaattacaagattaccagtattagccggagctattactatattactcacagatcgaaactttaatacatccttctttgacccttctggaggtggtaatcctatcctttatcaacatttattt
>BK2SB1_2_2124
tttctgactctaagtaccattcaggtatttcagtagatttagctatttttagtcttcatcttgctggagtttcatctattctcggtagaattaattttctttcaacaattatttgctctcgaacaactaagataatctctcttgaccgtttacctttattcctgtgatctgtatctatcactgctattctattaattacaagattaccagtattagccggagctattactatattactcacagatcgaaactttaatacatccttctttgacccttctggaggtggtaatcctatcctttatcaacatttattt
>BK2SB1_2_2867
tctttctgactctaagtaccattcaggtatttcagtagatttagctatttttagtcttcatcttgctggagtttcatctattctcggtagaattaattttctttcaacaattatttgctctcgaacaactaagataatctctcttgaccgtttacctttattcctgtgatctgtatctatcactgctattctattaattacaagattaccagtattagccggagctattactatattactcacagatcgaaactttaatacatccttctttgacccttctggaggtggtaatcctatcctttatcaacatttattc
>BK2SB1_3_144
tttgtctgattccacttaccatagtggcatttctgtagatcttgctatctttagtttacatcttgctggtgtttcttctattttaggaagaattaattttatgactactattatttgttctcgttcctctattaaattttctatagatcgtttaccattgatactatgagcaattcttgttactgcgcttcttctagttaccagtcttcctgtactagctggggctattactatgctactaaccgatcgtaattttaatacttctttttttgacccggcagggggtggtaatcctgttctttaccagcatttgttt
>BK2SB1_3_162
tctttctgactctaaatatcatagaggtgtatccgtagatttagcaatttttagtcttcatttagcaggtatttcttccatccttggtagtatcaactttataactacagttctgtgttcacgaacaacaaaaataatctctcttgatcgcatgcctttaatgttatgggctctgtctattactgctcttctattggttactagtcttccagttttagcaggtgctattacaatacttttaacagatcgtaattttaacacttctttcttcgacccagcaggagggggtaatcctgttttatatcaacatctcttt
>BK2SB1_3_192
tctttctgactctaaatatcatagaggtgtatccgtagatttagcaatttttagtcttcatttagcaggtatttcttccatccttggtagtatcaactttataactacagttctgtgttcacgaacaacaaaaataatctctctcgatcgcatgcctttaatgttatgggctctgtctattactgctcttctattggttactagtcttccagttttagcaggtgctattacaatacttttaacagatcgtaattttaacacttctttcttcgacccagcaggagggggtaatcctgttttatatcaacatctcttt
>BK2SB1_3_697
tctttctgactctaagtaccattcaggtatttcagtagatttagctatttttagtcttcatcttgctggagtttcatctattctcggtagaattaattttctttcaacaattatttgctctcgaacaactaagataatctctcttgaccgtttacctttattcctgtgatctgtatctatcactgctattctattaattacaagattaccagtattagccggagctattactatattactcacagatcgaaactttaatacatccttctttgacccttctggaggtggtaatcctatcctttatcaacatttattt
>BK2SB1_3_1619
tctttctgactctaaatatcatagaggtgtatccgtagatttagcaatttttagccttcatttagcaggtatttcttccatccttggtagtatcaactttataactacagttctgtgttcacgaacaacaaaaataatctctctcgatcgcatgcctttaatgttatgggctctgtctattactgctcttctattggttactagtcttccagttttagcaggtgctattacaatacttttaacagatcgtaattttaacacttctttcttcgacccagcaggagggggtaatcctgttttatatcaacatctcttc
>BK2SB1_3_2477
tctttctgactctaaatatcatagaggtgtatccgtagatttagcaatttttagtcttcatttagcaggtatttcttccatccttggtagtatcaactttataactacagttctgtgttcacgaacaacaaaaataatctctctcgatcgcatgcctttaatgttatgggctctgtctattactgctcttctattggttactagtcttccagttttagcaggtgctattacaatacctttaacagatcgtaattttaacacttctttcttcgacccagcaggagggggtaatcctgttttatatcaacatctcttt
>BK2SB1_3_2679
tttctgactctaagtaccattcaggtatttcagtagatttagctatttttagtcttcatcttgctggagtttcatctattctcggtagaattaattttctttcaacaattatttgctctcgaacaactaagataatctctcttgaccgtttacctttattcctgtgatctgtatctatcactgctattctattaattacaagattaccagtattagccggagctattactatattactcacagatcgaaactttaatacatccttctttgacccttctggaggtggtaatcctatcctttatcaacatttattt
>BK2SB1_3_3392
tctttctgactctaaatatcatagaggtgtatccgtagatttagcaatttttagtcttcatttagcaggtatttcttccatccttggtagtatcaactttataactacagttctgtgttcacgaacaacaaaaataatctctcttgatcgcatgcctttaatgttatgggctctgtctattactgctcttctattggttactagtcttccagttttagcaggtgctattacaatacttttaacagatcgtaattttaacacttctttcttcgacccggcaggagggggtaatcctgttttatatcaacatctcttt
>BK2SB1_3_4184
tctttctgactctaaatatcatagaggtgtatccgtagatttagcaatttttagtcttcatttagcaggtatttcttccatccttggtagtatcaactttataactacagttctgtgttcacgaacaacaaaaataacctctcttgatcgcatgcctttaatgttatgggctctgtctattactgctcttctattggttactagtcttccagttttagcaggtgctattacaatacttttaacagatcgtaattttaacacttctttcttcgacccagcaggagggggtaatcctgttttatatcaacatctcttt
>BK2SB1_3_4685
tctttctgactctaaatatcatagaggtgtatccgtagatttagcaatttttagtcttcatttagcaggtatttcttccatccttggtagtatcaactttataactacagttctgtgttcacgaacaacaaaaataatctctcttgatcgcatgcctttaatgttatgggctctgtctattactgctcttctattggttactagtcttccagttttagcaggtgctattacaatacttttaacagatcgtaatttcaacacttctttcttcgacccagcaggagggggtaatcctgttttatatcaacatctcttt
>BK2SB1_4_140
tttgtctgattccacttaccatagtggcatttctgtagatcttgctatctttagtttacatcttgctggtgtttcttctattttaggaagaattaattttatgactactattatttgttctcgttcctctattaaattttctatagatcgtttaccattgatactatgagcaattcttgttactgcgcttcttctagttaccagtcttcctgtactagctggggctattactatgctactaaccgatcgtaattttaatacttctttttttgacccggcagggggtggtaatcctgttctttaccagcatttgttt
>BK2SB1_4_183
tctttctgactctaaatatcatagaggtgtatccgtagatttagcaatttttagtcttcatttagcaggtatttcttccatccttggtagtatcaactttataactacagttctgtgttcacgaacaacaaaaataatctctctcgatcgcatgcctttaatgttatgggctctgtctattactgctcttctattggttactagtcttccagttttagcaggtgctattacaatacttttaacagatcgtaattttaacacttctttcttcgacccagcaggagggggtaatcctgttttatatcaacatctcttt
>BK2SB1_4_644
tctttctgactctaagtaccattcaggtatttcagtagatttagctatttttagtcttcatcttgctggagtttcatctattctcggtagaattaattttctttcaacaattatttgctctcgaacaactaagataatctctcttgaccgtttacctttattcctgtgatctgtatctatcactgctattctattaattacaagattaccagtattagccggagctattactatattactcacagatcgaaactttaatacatccttctttgacccttctggaggtggtaatcctatcctttatcaacatttattt
>BK2SB1_4_2404
tttctgactctaagtaccattcaggtatttcagtagatttagctatttttagtcttcatcttgctggagtttcatctattctcggtagaattaattttctttcaacaattatttgctctcgaacaactaagataatctctcttgaccgtttacctttattcctgtgatctgtatctatcactgctattctattaattacaagattaccagtattagccggagctattactatattactcacagatcgaaactttaatacatccttctttgacccttctggaggtggtaatcctatcctttatcaacatttattt
>BK2SB1_4_3151
gttatctaattcagtttatcattttggaggttcagtagatttggcaatttttagtttacatgtagctggggtttcatcaattttaggtggaattaattttattactacttgtataaaaggaaaaatttcttatatcctttctttggaatttttaaatttatttgtttgagcaataattgttactaggtttttactcgtacttagactacctgtattagccgggggaattacaatgttattattagatcgtaattttggttcttctttttttgatcctagaggaggagggaatcctattttatttcagcatttattt
>BK2SB1_4_3394
tctttctgactctaagtaccattcaggtatttcagtagatttagctatttttagtcttcatcttgctggagtttcatctattctcggtagaattaattttctttcaacaattatttgctctcgaacaactaagataatctctcttgaccgtttacctttattcctgtgatctgtatctatcactgctattctattaattacaagattaccagtattagccggagctattactatattactcacagatcgaaactttaatacatccttctttgacccttctggaggtggtaatcctatcctttatcaacatttattc
>BK2SB1_5_123
tttgtctgattccacttaccatagtggcatttctgtagatcttgctatctttagtttacatcttgctggtgtttcttctattttaggaagaattaattttatgactactattatttgttctcgttcctctattaaattttctatagatcgtttaccattgatactatgagcaattcttgttactgcgcttcttctagttaccagtcttcctgtactagctggggctattactatgctactaaccgatcgtaattttaatacttctttttttgacccggcagggggtggtaatcctgttctttaccagcatttgttt
>BK2SB1_5_159
tctttctgactctaaatatcatagaggtgtatccgtagatttagcaatttttagtcttcatttagcaggtatttcttccatccttggtagtatcaactttataactacagttctgtgttcacgaacaacaaaaataatctctctcgatcgcatgcctttaatgttatgggctctgtctattactgctcttctattggttactagtcttccagttttagcaggtgctattacaatacttttaacagatcgtaattttaacacttctttcttcgacccagcaggagggggtaatcctgttttatatcaacatctcttt
>BK2SB1_5_522
tctttctgactctaagtaccattcaggtatttcagtagatttagctatttttagtcttcatcttgctggagtttcatctattctcggtagaattaattttctttcaacaattatttgctctcgaacaactaagataatctctcttgaccgtttacctttattcctgtgatctgtatctatcactgctattctattaattacaagattaccagtattagccggagctattactatattactcacagatcgaaactttaatacatccttctttgacccttctggaggtggtaatcctatcctttatcaacatttattt
>BK2SB1_5_1199
tttgtctgattccacttaccatagtggcatttctgtagatcttgctatctttagtttacatcttgctggtgtttcttctattttaggaagaattaattttatgactactattatttgttctcgttcctctattaaattttctatagatcgtttaccattgatactatgagcaattcttgttactgcgcttcttctagttaccagtcttcctgtactagctggggctattactatgctactaaccgatcgtaattttaatacttctttttttgacccggcagggggtggtaatcctgttctttaccagcat
>BK2SB1_5_2566
tctttctgactctaagtaccattcaggtatttcagtagatttagctatttttagtcttcatcttgctggagtttcatctattctcggtagaattaattttctttcaacaattatttgctctcgaacaactaagataatctctcttgaccgtttacctttattcctgtgatctgtatctatcactgctattctattaattacaagattaccagtattagccggagctattactatattactcacagatcgaaactttaatacatccttctttgacccttctggaggtggtaatcctatcctttatcaacatttattc
>BK2SC1_1_117
[truncated: 38,235,466 more chars]
