# Supplementary material for: A novel taxonomic database for eukaryotic mitochondrial cytochrome oxidase subunit I gene (eKOI), with a focus on protists diversity
Source: Database (Oxford). 2025 Sep 24;2025:baaf057. doi: 10.1093/database/baaf057 (PMC12462617; doi:10.1093/database/baaf057)
Supplement: baaf057_Supplemental_File [file baaf057_supplemental_file.zip › 3_ASV_metabarcoding/Saprolegniomycetes.fasta]

>A2-1-COI_ASV5136_68
GGTACAGGATGAACTGTTTATCCCCCATTATCGAGTATACAAAGTCATTCTGGTGGTGCTGTTGATTTTGCAATTTTTAGTTTACATATAGCAGGTGCTTCTTCATTATTAGGAGCAATAAATTTTATAACAACTATTATTAATATGAGATCACCCGGTTTATATATGTATAGATTGCCTTTATTTGTTTGAGCTGTTTTTATTACAGCAATATTATTATTATTATCGTTACCTGTATTAGCTGGAGCTATTACAATGTTATTAACTGATAGAAATTTTAATACAACTTTTTTTGATCCAGCAGGTGGTGGTGATCCCATTTTATACCAACATTTATTTTGATTTTTTGGCCATCCCGAGGTCTA
>A2-1-COI_ASV16280_6
GGTACAGGTTGAACAGTTTACCCACCTTTATCTTCTATTGAAGCACATTCTGGGGGTTCTGTTGATTTAGCTATTTTTAGTTTACATTTAGCAGGTGCTTCTTCTATTTTAGGTGCTATGAATTTTATTACTACAGTCTTAAATATGCGATCACCTGGTCTACATATGCATAGAATTCCGTTATTTGTATGAGCCGTATTTATTACTGCAATATTATTATTATTATCTTTACCTGTTTTAGCTGGAGCAATTACTATGTTATTAACTGATAGAAATTTCAATACTACTTTTTTTGATCCAGCAGGTGGTGGAGATCCTATTTTATATCAACATTTATTTTGATTTTTTGGACATCCCGAGGTCTA
>A2-2-COI_ASV11258_28
GGAACTGGTTGAACTGTTTACCCACCATTAGCTAGTGTACAAGCACACTCAGGGCCTTCAGTTGATTTAGCTATTTTTAGTTTGCACTTAGGTGGTACTTCATCAATCCTAGGTGCTATTAATTTTATTACAACTATTATTAATATGCGCTGCCCAGGTATGACCATGCATAAATTACCTTTATTTGTTTGGTCAGTACTAATTACTGCAGTATTATTATTACTATCGTTACCTGTATTAGCGGGTGCGATTACTATGTTATTAACTGATCGTAATTTTAATACTACTTTCTTTGATCCTGCAGGTGGTGGAGATCCTGTATTATATCAGCATTTATTCTGGTTCTTTGGCCATCCCGAGGTCTA
>A3-3-COI_ASV13569_17
GGTACAGGTTGAACTGTTTATCCACCATTAAGTAGTGTTCAAGCCCATTCTGGTGGTTCTGTTGACTTGGCTATTTTTAGTTTACACTTGGCAGGAGCTTCATCAATATTAGGAGCAATTAATTTTATAACTACAATTATTAATATGCGAGGACCTGGTCAAACAATGCATGAATTACCTTTATTTGTATGGTCAGTATTAATTACTGCTGTATTACTATTATTATCATTACCCGTATTAGCAGGTGCTATTACTATGTTATTAACAGATAGAAATTTTAATACTACTTTTTTTGATCCAGCTGGTGGGGGTGATCCTGTATTATATCAACATTTATTTTGGTTTTTTGGCCATCCCGAGGTCTA
>A4-1-COI_ASV12262_23
GGTACTGGATGAACTGTATATCCACCTTTAAGTAGTGTTCAAGCTCATTCAGGTGGTTCAGTAGATTTAGCTATTTTTAGTTTACATTTAGCAGGTGCGTCTTCTATTTTAGGTGCTATAAATTTTATTACAACAATTATTAATATGCGAGCACCTGGTCAAGTAATGCATCAATTACCATTATTTGTATGGTCTGTATTAATTACAGCTGTATTATTATTATTATCATTACCTGTTTTAGCTGGTGCTATTACTATGTTATTAACCGATCGAAATTTTAATACAACATTTTTTGATCCTGCAGGAGGAGGAGATCCTGTATTATACCAACACTTATTTTGGTTTTTTGGCCATCCCGAGGTCTA
>A5-2-COI_ASV7572_49
GGTACTGGTTGAACTGTTTACCCTCCATTATCAAGTGTTCAAGCACACTCAGGTCCTTCAGTAGATTTAGCAATCTTTAGTTTACATATCGCAGGTGCTTCATCAATTTTAGGTGCAATTAACTTTATTTGTACTATTTTTAATATGCGAGCTCCTGGTTTAAGCTATCACCGATTACCTTTATTCGTATGGGCAGTTTTAATTACAGCGTTCTTATTATTATTATCGCTTCCTGTATTAGCTGGAGCTATTACTATGTTATTAACTGACCGTAACTTTAATACTACCTTCTTTGACCCAGCTGGTGGAGGAGACCCTGTATTATACCAACATTTATTCTGGTTCTTTGGTCACCCCGAGGTCTA
>A5-2-COI_ASV15067_11
GGTACTGGTTGAACTGTTTACCCTCCATTATCTGGAATTCAAGCTCATTCAGGACCTTCTGTTGATTTAGCTATTTTTAGTTTACATTTAGCAGGAGCTTCATCAATTTTAGGTGCAATTAATTTTATTACTACTATTTTAAATATGAGAGCACCTGGATTATATATGCATAAATTACCTTTATTTGTATGGTCAGTTTTAATTACTGCAGTATTATTATTATTATCATTACCTGTATTAGCAGGAGCAATTACTATGCTTTTAACTGATCGTAACTTTAATACTACTTTTTTTGATCCAGCAGGTGGAGGTGATCCTGTATTATATCAACATTTATTCTGGTTCTTCGGCCATCCCGAGGTCTA
>A5-3-COI_ASV15076_11
GGAACTGGTTGAACTGTTTATCCCCCTTTAAGTAGTGTTCAAGCTCATTCAGGTGGTTCAGTAGATTTAGCTATTTTTAGTTTACATTTAGCAGGTGCGTCTTCTATTTTAGGTGCTATAAATTTTATTACAACAATTATTAATATGCGAGCACCTGGTCAAGTAATGCATCAATTACCATTATTTGTATGGTCTGTATTAATTACAGCTGTATTATTATTATTATCATTACCTGTTTTAGCTGGTGCTATTACTATGTTATTAACCGATCGAAATTTTAATACAACATTTTTTGATCCTGCAGGAGGAGGAGATCCTGTATTATACCAACACTTATTTTGGTTTTTTGGCCATCCCGAGGTCTA
>A6-1-COI_ASV14068_15
GGAACTGGATGAACTGTTTATCCTCCATTAAGTAGTGTTCAAGCCCATTCTGGTGGTTCTGTTGACTTGGCTATTTTTAGTTTACACTTGGCAGGAGCTTCATCAATATTAGGAGCAATTAATTTTATAACTACAATTATTAATATGCGAGGACCTGGTCAAACAATGCATGAATTACCTTTATTTGTATGGTCAGTATTAATTACTGCTGTATTACTATTATTATCATTACCCGTATTAGCAGGTGCTATTACTATGTTATTAACAGATAGAAATTTTAATACTACTTTTTTTGATCCAGCTGGTGGGGGTGATCCTGTATTATATCAACATTTATTTTGGTTTTTTGGACATCCCGAAGTCTA
>B1-1-COI_ASV8924_41
GGAACAGGTTGAACTGTATATCCACCATTAAGTAGTGTTCAAGCCCATTCTGGTGGTTCTGTTGACTTGGCTATTTTTAGTTTACACTTGGCAGGAGCTTCATCAATATTAGGAGCAATTAATTTTATAACTACAATTATTAATATGCGAGGACCTGGTCAAACAATGCATGAATTACCTTTATTTGTATGGTCAGTATTAATTACTGCTGTATTACTATTATTATCATTACCCGTATTAGCAGGTGCTATTACTATGTTATTAACAGATAGAAATTTTAATACTACTTTTTTTGATCCAGCTGGTGGGGGTGATCCTGTATTATATCAACATTTATTTTGGTTTTTTGGCCATCCCGAGGTCTA
>B1-1-COI_ASV16640_5
GGTACTGGATGAACAGTATATCCACCATTAGCTAGTGTACAAGCACACTCAGGGCCTTCAGTTGATTTAGCTATTTTTAGTTTGCACTTAGGTGGTACTTCATCAATCCTAGGTGCTATTAATTTTATTACAACTATTATTAATATGCGCTGCCCAGGTATGACCATGCATAAATTACCTTTATTTGTTTGGTCAGTACTAATTACTGCAGTATTATTATTACTATCGTTACCTGTATTAGCGGGTGCGATTACTATGTTATTAACTGATCGTAATTTTAATACTACTTTCTTTGATCCTGCAGGTGGTGGAGATCCTGTATTATATCAGCATTTATTCTGGTTCTTTGGGCATCCCGAAGTCTA
>B1-2-COI_ASV11347_28
GGTACAGGATGAACTGTTTATCCACCTTTAAGTAGTGTTCAAGCTCATTCAGGTGGTTCAGTAGATTTAGCTATTTTTAGTTTACATTTAGCAGGTGCGTCTTCTATTTTAGGTGCTATAAATTTTATTACAACAATTATTAATATGCGAGCACCTGGTCAAGTAATGCATCAATTACCATTATTTGTATGGTCTGTATTAATTACAGCTGTATTATTATTATTATCATTACCTGTTTTAGCTGGTGCTATTACTATGTTATTAACCGATCGAAATTTTAATACAACATTTTTTGATCCTGCAGGAGGAGGAGATCCTGTATTATACCAACACTTATTTTGGTTTTTTGGCCATCCCGAGGTCTA
>B1-3-COI_ASV14350_14
GGAACTGGTTGAACAGTTTACCCACCATTAAGTAGTGTTCAAGCCCATTCTGGTGGTTCTGTTGACTTGGCTATTTTTAGTTTACACTTGGCAGGAGCTTCATCAATATTAGGAGCAATTAATTTTATAACTACAATTATTAATATGCGAGGACCTGGTCAAACAATGCATGAATTACCTTTATTTGTATGGTCAGTATTAATTACTGCTGTATTACTATTATTATCATTACCCGTATTAGCAGGTGCTATTACTATGTTATTAACAGATAGAAATTTTAATACTACTTTTTTTGATCCAGCTGGTGGGGGTGATCCTGTATTATATCAACATTTATTTTGGTTTTTTGGCCATCCCGAGGTCTA
>B2-1-COI_ASV13661_17
GGAACAGGATGAACTGTTTATCCACCATTAGCTAGTGTACAAGCACACTCAGGGCCTTCAGTTGATTTAGCTATTTTTAGTTTGCACTTAGGTGGTACTTCATCAATCCTAGGTGCTATTAATTTTATTACAACTATTATTAATATGCGCTGCCCAGGTATGACCATGCATAAATTACCTTTATTTGTTTGGTCAGTACTAATTACTGCAGTATTATTATTACTATCGTTACCTGTATTAGCGGGTGCGATTACTATGTTATTAACTGATCGTAATTTTAATACTACTTTCTTTGATCCTGCAGGTGGTGGAGATCCTGTATTATATCAGCATTTATTCTGGTTCTTCGGCCATCCCGAGGTCTA
>B3-2-COI_ASV15899_8
GGTACAGGATGAACTGTTTATCCACCATTAAGTAGTGTTCAAGCCCATTCTGGTGGTTCTGTTGACTTGGCTATTTTTAGTTTACACTTGGCAGGAGCTTCATCAATATTAGGAGCAATTAATTTTATAACTACAATTATTAATATGCGAGGACCTGGTCAAACAATGCATGAATTACCTTTATTTGTATGGTCAGTATTAATTACTGCTGTATTACTATTATTATCATTACCCGTATTAGCAGGTGCTATTACTATGTTATTAACAGATAGAAATTTTAATACTACTTTTTTTGATCCAGCTGGTGGGGGTGATCCTGTATTATATCAACATTTATTTTGGTTTTTTGGCCATCCCGAGGTCTA
>Bahamas01__000197047
tttatcaggaatacaagcacattctggtggttctgtagatttagctatttttagtttacatttagcaggtgcttcttcattattaggggctataaattttattactacagtatttaatatgagatcacctaagttagaaatgcataaattacctttatttgtatgggcaattctaattacagcatttttattattattatctttacctgtattagcaggcgcaattactatgttattaactgatagaaactttaatacaactttttttgatccagcaggaggaggagaccctattttatatcaacatttattt
>Bahamas01__001492052
tttagctggtattgaagcacattcaggtgggtcagtagatttagctatttttagtttacatttagcaggtatttcatcattattaggtgctgtaaattttattacaactatcttcaatatgagagcgcctggtttatatatgcataaattaccattatttgtatgggctgtattaattacagctgttttattactactttctttaccagttttagcaggtggtattactatgttattaacagaccgtaactttaatacaagtttctttgatcctgcaggtggtggtgatcctattttatatcaacatttattt
>Bahamas01__000181170
tttatctagtgcacaagcacattctggtccttctgttgatttagctatttttagtttacatttagcaggtatttcttcaatattaggagctataaattttattacaactatttataatatgcgagctcctggttatacttttcacagattagacttatttgtttgggctatcttaattacagctattttattattattatctttacctgttttagcgggtgcaataactatgttattaactgatcgtaatttaaatacttctttttttgatccttcaggtggtggtgatcctattttatatcaacatttattt
>Bahamas01__000231514
gttatcaagtattcaagcacattcaggtccatcggtagatttagcgatttttagtttacatttagcgggaatttcatctttattaggcgcaattaattttattacaactatatttaatatgagatctcctggctttacctttcataaattacctttatttgtatggtctgtattaataaccgctattttattattattaagtttacctgtattggctggcgcgataaccatgttattaacagatagaaatttaaatacctctttttttgatccatctggtggaggtgatcctatattataccaacatttattt
>Bahamas01__000708201
tttgtctagtgctcaagcgcattcaggtccttccgtagatttagcaatttttagtttacatttagctggtatagcttctattttaggggctataaactttataacaacaatagttaatatgagatcacctggtatgacatttcatagattacctttatttgtttggtcagtatttataacagcaattttattattattatctttacctgtattagctggtgctattactatgttattgactgatagaaatttaaacacctctttttttgattcttctggtggagtagatcctgttttatatcaacatttattt
>Bahamas01__000132954
attatcaagtgctcaagcacattcggggacatctgtagatttggcgatctttagcttacatttagcaggtatagcttcaattttgggtgctgtaaatttcataactacgatttgcaatatgagagctccaggtatgacttttcatcgattacctttatttgtatggtcagtattaattacagctgttttattattattatctttacctgtattagcaggtgcgattactatgctattaactgatcgtaacttaaatacatcgttttttgatccctcaggtggaggtgatcctgtattataccaacatttattt
>Bahamas01__000342066
attatcaagtgcacaggcacattcaggaccatcagtagatttagcaatttttagtctacatttagcgggtatagcttcaattttaggagcaattaattttataacaactatttgtaatatgagagcgcctggtatgacttttcaccgtttacctttatttgtttggtcagtatttattacagcaatattattattattatcattacctgtattagcaggtgcgataacaatgttattaaccgatcgtaacttaaatacatcattttttgatccagcaggcggaggtgatccggtattataccagcatttgttt
>Bahamas02__000098825
attatcaagtattgaagcacactcaggaggttctgtagatttagctatttttagtttacatttagcaggtatttcttcattattaggagctattaactttattactactattatgaatatgagagctcctggtttacatatgcataaattacctttatttgtatgggctgttttaattacagcagttttattactattatcattacctgtattagctggtgctattacaatgttattgacagatagaaattttaatacaacattctttgaccctgcaggtggaggagatcctattttataccaacatttattc
>Bahamas02__000166382
tttagcttcaattcaagctcattctggtggttctgttgatttagcaatttttagtttacacttagcaggtatttcatctattttaggtgctgctaattttattactactatttttaatatgcgttgtccaggtatgactttacatagaatgccattatttgtttgagcagtattaattactgcatttttattattattatctttaccagttttagcaggtgcaattactatgttattaactgatagaaattttaatactactttttttgatcctgctggtggtggtgatcctgtattatatcaacatttattt
>Bahamas02__000132954
attatcaagtgctcaagcacattcggggacatctgtagatttggcgatctttagcttacatttagcaggtatagcttcaattttgggtgctgtaaatttcataactacgatttgcaatatgagagctccaggtatgacttttcatcgattacctttatttgtatggtcagtattaattacagctgttttattattattatctttacctgtattagcaggtgcgattactatgctattaactgatcgtaacttaaatacatcgttttttgatccctcaggtggaggtgatcctgtattataccaacatttattt
>Bahamas02__000326187
attatcaagtgtacaagctcattctggtccgtcagtagatttagcgatttttagtttacatttagctggtgcatcgtctattttaggtgctgttaattttataacaactatctttaatatgcgaagtcctggtatgaaaatgcataatttacctttatatgtttggtcagttttaattactgcttttttattactgttatctttaccggttttagcgggtgctattactatgttattaacagatagaaatttcaatactacattttttgatccagcaggtggtggtgatccagtattataccaacatttattt
>Bahamas02__002654842
tttgtcgagtatactttctcactcaggtccgtcagttgatttagcaatttttagtttacatttagcaggagcttcttctatattaggtgcttctaattttattacgacaatatttaatatgagggctcctggaatggggttatataaaatgcctttatttgtatggtcggtattgataacagcatttttattattattatcattacctgttttagcaggtgcaattactatgttattaacagatagaaattttaatacttcattttttgatccaagtggaggtggagatcctgttttatatcaacatttattt
>Bahamas03__000231514
gttatcaagtattcaagcacattcaggtccatcggtagatttagcgatttttagtttacatttagcgggaatttcatctttattaggcgcaattaattttattacaactatatttaatatgagatctcctggctttacctttcataaattacctttatttgtatggtctgtattaataaccgctattttattattattaagtttacctgtattggctggcgcgataaccatgttattaacagatagaaatttaaatacctctttttttgatccatctggtggaggtgatcctatattataccaacatttattt
>Bahamas03__000166382
tttagcttcaattcaagctcattctggtggttctgttgatttagcaatttttagtttacacttagcaggtatttcatctattttaggtgctgctaattttattactactatttttaatatgcgttgtccaggtatgactttacatagaatgccattatttgtttgagcagtattaattactgcatttttattattattatctttaccagttttagcaggtgcaattactatgttattaactgatagaaattttaatactactttttttgatcctgctggtggtggtgatcctgtattatatcaacatttattt
>Bahamas03__000072502
tttatcttctattcaagcacactctggtggttctgttgatttagctatttttagtttacacttagcaggtatttcttctattttaggtgctgcaaactttattactaccatttgtaatatgcgttgtcctggtatgactttccatagaatgcctttatttgtatgatctgtttttattactgctattttattattattatcattaccagtattagcaggtgcaattactatgttattaactgatagaaactttaatactactttttttgatcccgctggtggtggtgatcctgttttataccaacatttattt
>Bahamas03__000132954
attatcaagtgctcaagcacattcggggacatctgtagatttggcgatctttagcttacatttagcaggtatagcttcaattttgggtgctgtaaatttcataactacgatttgcaatatgagagctccaggtatgacttttcatcgattacctttatttgtatggtcagtattaattacagctgttttattattattatctttacctgtattagcaggtgcgattactatgctattaactgatcgtaacttaaatacatcgttttttgatccctcaggtggaggtgatcctgtattataccaacatttattt
>Bahamas03__000040933
tttagctagtgtacaagctcattcaggtccttcagtagacttagctatttttagtttacacttagcaggtgcttcatcaattttaggtgcaattaatttcattacaacaatccataatatgagagcaccaggtattaaatatcataatatgccattaatggtatgggcggtattagtaactgcttttttattactattatctttacctgtattagcgggtgcaattacaatgttattaacagatagaaattttaatacaacattttttgatcctgctgggggtggagatcctgttttatatcaacatttattt
>Bahamas04__000072502
tttatcttctattcaagcacactctggtggttctgttgatttagctatttttagtttacacttagcaggtatttcttctattttaggtgctgcaaactttattactaccatttgtaatatgcgttgtcctggtatgactttccatagaatgcctttatttgtatgatctgtttttattactgctattttattattattatcattaccagtattagcaggtgcaattactatgttattaactgatagaaactttaatactactttttttgatcccgctggtggtggtgatcctgttttataccaacatttattt
>Bahamas04__000040933
tttagctagtgtacaagctcattcaggtccttcagtagacttagctatttttagtttacacttagcaggtgcttcatcaattttaggtgcaattaatttcattacaacaatccataatatgagagcaccaggtattaaatatcataatatgccattaatggtatgggcggtattagtaactgcttttttattactattatctttacctgtattagcgggtgcaattacaatgttattaacagatagaaattttaatacaacattttttgatcctgctgggggtggagatcctgttttatatcaacatttattt
>Bahamas05__000515934
tttagctagttctcaagcacattcaggaccatcagtagatttagctatttttagtcttcatttagctggtatttcatcaatattaggtgcaataaattttataacaactataataaatatgagatcacctggtttaacttttcatagattgcctttatttgtatgggccatatttattacagctatattattattgttatcattgccagttctagcaggagctataactatgttattaactgatagaaatttaaatacatcgttttttgatccttctggaggaggtgatccaattttgtatcaacatttgttt
>Bahamas05__000072502
tttatcttctattcaagcacactctggtggttctgttgatttagctatttttagtttacacttagcaggtatttcttctattttaggtgctgcaaactttattactaccatttgtaatatgcgttgtcctggtatgactttccatagaatgcctttatttgtatgatctgtttttattactgctattttattattattatcattaccagtattagcaggtgcaattactatgttattaactgatagaaactttaatactactttttttgatcccgctggtggtggtgatcctgttttataccaacatttattt
>Bahamas05__000326187
attatcaagtgtacaagctcattctggtccgtcagtagatttagcgatttttagtttacatttagctggtgcatcgtctattttaggtgctgttaattttataacaactatctttaatatgcgaagtcctggtatgaaaatgcataatttacctttatatgtttggtcagttttaattactgcttttttattactgttatctttaccggttttagcgggtgctattactatgttattaacagatagaaatttcaatactacattttttgatccagcaggtggtggtgatccagtattataccaacatttattt
>Bahamas05__000040933
tttagctagtgtacaagctcattcaggtccttcagtagacttagctatttttagtttacacttagcaggtgcttcatcaattttaggtgcaattaatttcattacaacaatccataatatgagagcaccaggtattaaatatcataatatgccattaatggtatgggcggtattagtaactgcttttttattactattatctttacctgtattagcgggtgcaattacaatgttattaacagatagaaattttaatacaacattttttgatcctgctgggggtggagatcctgttttatatcaacatttattt
>Bahamas05__002654842
tttgtcgagtatactttctcactcaggtccgtcagttgatttagcaatttttagtttacatttagcaggagcttcttctatattaggtgcttctaattttattacgacaatatttaatatgagggctcctggaatggggttatataaaatgcctttatttgtatggtcggtattgataacagcatttttattattattatcattacctgttttagcaggtgcaattactatgttattaacagatagaaattttaatacttcattttttgatccaagtggaggtggagatcctgttttatatcaacatttattt
>Bahamas06__000098825
attatcaagtattgaagcacactcaggaggttctgtagatttagctatttttagtttacatttagcaggtatttcttcattattaggagctattaactttattactactattatgaatatgagagctcctggtttacatatgcataaattacctttatttgtatgggctgttttaattacagcagttttattactattatcattacctgtattagctggtgctattacaatgttattgacagatagaaattttaatacaacattctttgaccctgcaggtggaggagatcctattttataccaacatttattc
>Bahamas06__000040933
tttagctagtgtacaagctcattcaggtccttcagtagacttagctatttttagtttacacttagcaggtgcttcatcaattttaggtgcaattaatttcattacaacaatccataatatgagagcaccaggtattaaatatcataatatgccattaatggtatgggcggtattagtaactgcttttttattactattatctttacctgtattagcgggtgcaattacaatgttattaacagatagaaattttaatacaacattttttgatcctgctgggggtggagatcctgttttatatcaacatttattt
>Bahamas06__002654842
tttgtcgagtatactttctcactcaggtccgtcagttgatttagcaatttttagtttacatttagcaggagcttcttctatattaggtgcttctaattttattacgacaatatttaatatgagggctcctggaatggggttatataaaatgcctttatttgtatggtcggtattgataacagcatttttattattattatcattacctgttttagcaggtgcaattactatgttattaacagatagaaattttaatacttcattttttgatccaagtggaggtggagatcctgttttatatcaacatttattt
>Bahamas07__000166382
tttagcttcaattcaagctcattctggtggttctgttgatttagcaatttttagtttacacttagcaggtatttcatctattttaggtgctgctaattttattactactatttttaatatgcgttgtccaggtatgactttacatagaatgccattatttgtttgagcagtattaattactgcatttttattattattatctttaccagttttagcaggtgcaattactatgttattaactgatagaaattttaatactactttttttgatcctgctggtggtggtgatcctgtattatatcaacatttattt
>Bahamas07__000072502
tttatcttctattcaagcacactctggtggttctgttgatttagctatttttagtttacacttagcaggtatttcttctattttaggtgctgcaaactttattactaccatttgtaatatgcgttgtcctggtatgactttccatagaatgcctttatttgtatgatctgtttttattactgctattttattattattatcattaccagtattagcaggtgcaattactatgttattaactgatagaaactttaatactactttttttgatcccgctggtggtggtgatcctgttttataccaacatttattt
>Bahamas07__000040933
tttagctagtgtacaagctcattcaggtccttcagtagacttagctatttttagtttacacttagcaggtgcttcatcaattttaggtgcaattaatttcattacaacaatccataatatgagagcaccaggtattaaatatcataatatgccattaatggtatgggcggtattagtaactgcttttttattactattatctttacctgtattagcgggtgcaattacaatgttattaacagatagaaattttaatacaacattttttgatcctgctgggggtggagatcctgttttatatcaacatttattt
>Bahamas07__002654842
tttgtcgagtatactttctcactcaggtccgtcagttgatttagcaatttttagtttacatttagcaggagcttcttctatattaggtgcttctaattttattacgacaatatttaatatgagggctcctggaatggggttatataaaatgcctttatttgtatggtcggtattgataacagcatttttattattattatcattacctgttttagcaggtgcaattactatgttattaacagatagaaattttaatacttcattttttgatccaagtggaggtggagatcctgttttatatcaacatttattt
>Bahamas08__000166382
tttagcttcaattcaagctcattctggtggttctgttgatttagcaatttttagtttacacttagcaggtatttcatctattttaggtgctgctaattttattactactatttttaatatgcgttgtccaggtatgactttacatagaatgccattatttgtttgagcagtattaattactgcatttttattattattatctttaccagttttagcaggtgcaattactatgttattaactgatagaaattttaatactactttttttgatcctgctggtggtggtgatcctgtattatatcaacatttattt
>Bahamas09__000198224
tttatctagtatacaagcacattcaggaccttccgtagatttagcaatttttagtttacatttagcaggtatttcttcattattaggtgctataaattttattacaactatatgtaatatgagatctcctggttttacattccataaattacctttgtttgtttggtctgtgttaattacagcagttttattattattaagtttaccagtattggctggagctattactatgttattaactgatagaaacttaaatacttctttttttgatccttctggtggaggtgatcctgtattatatcaacatttattt
>Bahamas09__000231514
gttatcaagtattcaagcacattcaggtccatcggtagatttagcgatttttagtttacatttagcgggaatttcatctttattaggcgcaattaattttattacaactatatttaatatgagatctcctggctttacctttcataaattacctttatttgtatggtctgtattaataaccgctattttattattattaagtttacctgtattggctggcgcgataaccatgttattaacagatagaaatttaaatacctctttttttgatccatctggtggaggtgatcctatattataccaacatttattt
>Bahamas09__000095961
tttatcaagtgcacaagcacattcaggtccttcagtggacttagctatttttagtttacatttagcaggtatatcttctattttaggagctattaattttattacaacaatttataatatgagaagtcctggtatgacttatcatcgtttacctttatttgtatggtctgttttaattactgctgttttacttttattatctttacctgtattagcagctggtattactatgttattaactgatcgtaatttaaatactactttttttgacccttcaggtggtggtgatcctgtattataccaacatttattt
>Bahamas09__000708201
tttgtctagtgctcaagcgcattcaggtccttccgtagatttagcaatttttagtttacatttagctggtatagcttctattttaggggctataaactttataacaacaatagttaatatgagatcacctggtatgacatttcatagattacctttatttgtttggtcagtatttataacagcaattttattattattatctttacctgtattagctggtgctattactatgttattgactgatagaaatttaaacacctctttttttgattcttctggtggagtagatcctgttttatatcaacatttattt
>Bahamas09__000253966
attatcaagtgttcaagctcattcaggaccgtctgttgatttagcaatttttagtctacatttagcaggtgtttcttcaattttaggttcgattaactttataacgactatcttaaatatgcgtttaccggggttaacatttcatagacttcctctatttgtttgggcggtttttattactgctattttattattattagctgttcccgtattagcaggtggaatcacaatgttattaacagatagaaacttaaatacaacattttttgacccttcaggcggaggtgatccagtactatatcaacatctattc
>Bahamas10__000166382
tttagcttcaattcaagctcattctggtggttctgttgatttagcaatttttagtttacacttagcaggtatttcatctattttaggtgctgctaattttattactactatttttaatatgcgttgtccaggtatgactttacatagaatgccattatttgtttgagcagtattaattactgcatttttattattattatctttaccagttttagcaggtgcaattactatgttattaactgatagaaattttaatactactttttttgatcctgctggtggtggtgatcctgtattatatcaacatttattt
>Bahamas11__000098825
attatcaagtattgaagcacactcaggaggttctgtagatttagctatttttagtttacatttagcaggtatttcttcattattaggagctattaactttattactactattatgaatatgagagctcctggtttacatatgcataaattacctttatttgtatgggctgttttaattacagcagttttattactattatcattacctgtattagctggtgctattacaatgttattgacagatagaaattttaatacaacattctttgaccctgcaggtggaggagatcctattttataccaacatttattc
>Bahamas11__000072502
tttatcttctattcaagcacactctggtggttctgttgatttagctatttttagtttacacttagcaggtatttcttctattttaggtgctgcaaactttattactaccatttgtaatatgcgttgtcctggtatgactttccatagaatgcctttatttgtatgatctgtttttattactgctattttattattattatcattaccagtattagcaggtgcaattactatgttattaactgatagaaactttaatactactttttttgatcccgctggtggtggtgatcctgttttataccaacatttattt
>Bahamas11__000040933
tttagctagtgtacaagctcattcaggtccttcagtagacttagctatttttagtttacacttagcaggtgcttcatcaattttaggtgcaattaatttcattacaacaatccataatatgagagcaccaggtattaaatatcataatatgccattaatggtatgggcggtattagtaactgcttttttattactattatctttacctgtattagcgggtgcaattacaatgttattaacagatagaaattttaatacaacattttttgatcctgctgggggtggagatcctgttttatatcaacatttattt
>Bahamas11__000190739
ttatcaggtatttcagcacattcaggtccttctgttgacttagcgatttttagtttacatttagcaggtgcttcatctattttaggagcttcaaattttataactactattttcaatatgcgtgctcctggaatgggaatgcataaattacctttatttgtatggtcggttttaattacggcatttttattattgttatctttacctgtattagctggtgctattactatgttattaacagatcgtaattttaatactaccttttttgatcctgctgggggtggtgatcctgtattatatcaacacttgttt
>Bahamas12__000121491
gttatcaagtgttcaagcgcactcaggaccttcggtagatttagctatttttagtttacacttagctggtgcctcttcgattctaggtgcaattaactttattactaccattttaaacatgcgagctccaggtttaactatgcataaattaccattatttgtatggtcagtatttattactgtaattttattgttattatctttacctgtattagctggtgcaattactatgcttttaactgatcgtaactttaacacaacattttttgaccctgctggtggaggagatcctgttttataccaacacttattt
>Bahamas13__000098825
attatcaagtattgaagcacactcaggaggttctgtagatttagctatttttagtttacatttagcaggtatttcttcattattaggagctattaactttattactactattatgaatatgagagctcctggtttacatatgcataaattacctttatttgtatgggctgttttaattacagcagttttattactattatcattacctgtattagctggtgctattacaatgttattgacagatagaaattttaatacaacattctttgaccctgcaggtggaggagatcctattttataccaacatttattc
>Bahamas13__000166382
tttagcttcaattcaagctcattctggtggttctgttgatttagcaatttttagtttacacttagcaggtatttcatctattttaggtgctgctaattttattactactatttttaatatgcgttgtccaggtatgactttacatagaatgccattatttgtttgagcagtattaattactgcatttttattattattatctttaccagttttagcaggtgcaattactatgttattaactgatagaaattttaatactactttttttgatcctgctggtggtggtgatcctgtattatatcaacatttattt
>Bahamas13__000072502
tttatcttctattcaagcacactctggtggttctgttgatttagctatttttagtttacacttagcaggtatttcttctattttaggtgctgcaaactttattactaccatttgtaatatgcgttgtcctggtatgactttccatagaatgcctttatttgtatgatctgtttttattactgctattttattattattatcattaccagtattagcaggtgcaattactatgttattaactgatagaaactttaatactactttttttgatcccgctggtggtggtgatcctgttttataccaacatttattt
>Bahamas13__000326187
attatcaagtgtacaagctcattctggtccgtcagtagatttagcgatttttagtttacatttagctggtgcatcgtctattttaggtgctgttaattttataacaactatctttaatatgcgaagtcctggtatgaaaatgcataatttacctttatatgtttggtcagttttaattactgcttttttattactgttatctttaccggttttagcgggtgctattactatgttattaacagatagaaatttcaatactacattttttgatccagcaggtggtggtgatccagtattataccaacatttattt
>Bahamas14__000440180
attagcaagtgctcaagctcattcagggccttctgttgatttagctatttttagtttacatttagctggtatttcttcaatattaggtgcaattaattttataactacaatttgtaatatgagatctcctggattaacttttcatcgactacctttatttgtatgggctattttaataactgctattttattattaatatcattacctgtattagctggtgctattacaatgttattgactgatcgtaatttaaatactgcattttttgatccatcaggtggaggtgatccgatattatatcaacatttattt
>Bahamas14__000166382
tttagcttcaattcaagctcattctggtggttctgttgatttagcaatttttagtttacacttagcaggtatttcatctattttaggtgctgctaattttattactactatttttaatatgcgttgtccaggtatgactttacatagaatgccattatttgtttgagcagtattaattactgcatttttattattattatctttaccagttttagcaggtgcaattactatgttattaactgatagaaattttaatactactttttttgatcctgctggtggtggtgatcctgtattatatcaacatttattt
>Bahamas14__000040933
tttagctagtgtacaagctcattcaggtccttcagtagacttagctatttttagtttacacttagcaggtgcttcatcaattttaggtgcaattaatttcattacaacaatccataatatgagagcaccaggtattaaatatcataatatgccattaatggtatgggcggtattagtaactgcttttttattactattatctttacctgtattagcgggtgcaattacaatgttattaacagatagaaattttaatacaacattttttgatcctgctgggggtggagatcctgttttatatcaacatttattt
>Bahamas14__000822775
gttagctagtgctcaagcacattcagggccatcagttgatttagctatttttagtttacatttagctggtatagcttcaattttaggagctgttaattttattacaactatttgtaatatgcggtccccaggtatgacatttcatcgattacctttatttgtatggtcagtattaattactgctgttttattattattatcattacctgttttagctggtgcgataactatgcttttaacggaccggaatttaaatacctcattttttgatcctgctggcggaggcgatccggttttataccaacatttattt
>Belize_01__000142015
attatctagcgtgcaagctcattcagggccatctgtagatttagctatatttagtttacatttagcaggtatttcatcaatattaggtgctataaattttataacaactatatgtaatatgagatctcctggaatgacatttcatagattacctctatttgtatggtctgtatttattacagcaattttattattattatcattacctgtattggctggtgcaataacaatgttattaactgatagaaatttaaatacaactttttttgatccatcaggtggtggtgatcctgtattatatcaacatttattt
>Belize_02__000166382
tttagcttcaattcaagctcattctggtggttctgttgatttagcaatttttagtttacacttagcaggtatttcatctattttaggtgctgctaattttattactactatttttaatatgcgttgtccaggtatgactttacatagaatgccattatttgtttgagcagtattaattactgcatttttattattattatctttaccagttttagcaggtgcaattactatgttattaactgatagaaattttaatactactttttttgatcctgctggtggtggtgatcctgtattatatcaacatttattt
>Belize_02__002654842
tttgtcgagtatactttctcactcaggtccgtcagttgatttagcaatttttagtttacatttagcaggagcttcttctatattaggtgcttctaattttattacgacaatatttaatatgagggctcctggaatggggttatataaaatgcctttatttgtatggtcggtattgataacagcatttttattattattatcattacctgttttagcaggtgcaattactatgttattaacagatagaaattttaatacttcattttttgatccaagtggaggtggagatcctgttttatatcaacatttattt
>Belize_03__000166382
tttagcttcaattcaagctcattctggtggttctgttgatttagcaatttttagtttacacttagcaggtatttcatctattttaggtgctgctaattttattactactatttttaatatgcgttgtccaggtatgactttacatagaatgccattatttgtttgagcagtattaattactgcatttttattattattatctttaccagttttagcaggtgcaattactatgttattaactgatagaaattttaatactactttttttgatcctgctggtggtggtgatcctgtattatatcaacatttattt
>Belize_03__002680160
tttatcaagtgctcaagcacattcaggcccatcagttgatttagcaatttttagtttacatttagcaggtatcgcgtcaatcttaggggctataaattttattacaactatttataatatgagagcgccgggtatgacatttcatagattacctctatttgtttgggctgtattaatcacagcagttttactattattatcattacctgttttagctgctgcgataactatgttattaactgatcgaaacctaaatacatcattttttgatccagctggtggaggtgatccagttttataccaacacttattt
>Belize_04__000166382
tttagcttcaattcaagctcattctggtggttctgttgatttagcaatttttagtttacacttagcaggtatttcatctattttaggtgctgctaattttattactactatttttaatatgcgttgtccaggtatgactttacatagaatgccattatttgtttgagcagtattaattactgcatttttattattattatctttaccagttttagcaggtgcaattactatgttattaactgatagaaattttaatactactttttttgatcctgctggtggtggtgatcctgtattatatcaacatttattt
>Belize_04__000040933
tttagctagtgtacaagctcattcaggtccttcagtagacttagctatttttagtttacacttagcaggtgcttcatcaattttaggtgcaattaatttcattacaacaatccataatatgagagcaccaggtattaaatatcataatatgccattaatggtatgggcggtattagtaactgcttttttattactattatctttacctgtattagcgggtgcaattacaatgttattaacagatagaaattttaatacaacattttttgatcctgctgggggtggagatcctgttttatatcaacatttattt
>Belize_05__000166382
tttagcttcaattcaagctcattctggtggttctgttgatttagcaatttttagtttacacttagcaggtatttcatctattttaggtgctgctaattttattactactatttttaatatgcgttgtccaggtatgactttacatagaatgccattatttgtttgagcagtattaattactgcatttttattattattatctttaccagttttagcaggtgcaattactatgttattaactgatagaaattttaatactactttttttgatcctgctggtggtggtgatcctgtattatatcaacatttattt
>Belize_05__000072502
tttatcttctattcaagcacactctggtggttctgttgatttagctatttttagtttacacttagcaggtatttcttctattttaggtgctgcaaactttattactaccatttgtaatatgcgttgtcctggtatgactttccatagaatgcctttatttgtatgatctgtttttattactgctattttattattattatcattaccagtattagcaggtgcaattactatgttattaactgatagaaactttaatactactttttttgatcccgctggtggtggtgatcctgttttataccaacatttattt
>Belize_05__000040933
tttagctagtgtacaagctcattcaggtccttcagtagacttagctatttttagtttacacttagcaggtgcttcatcaattttaggtgcaattaatttcattacaacaatccataatatgagagcaccaggtattaaatatcataatatgccattaatggtatgggcggtattagtaactgcttttttattactattatctttacctgtattagcgggtgcaattacaatgttattaacagatagaaattttaatacaacattttttgatcctgctgggggtggagatcctgttttatatcaacatttattt
>Belize_06__000098825
attatcaagtattgaagcacactcaggaggttctgtagatttagctatttttagtttacatttagcaggtatttcttcattattaggagctattaactttattactactattatgaatatgagagctcctggtttacatatgcataaattacctttatttgtatgggctgttttaattacagcagttttattactattatcattacctgtattagctggtgctattacaatgttattgacagatagaaattttaatacaacattctttgaccctgcaggtggaggagatcctattttataccaacatttattc
>Belize_06__000040933
tttagctagtgtacaagctcattcaggtccttcagtagacttagctatttttagtttacacttagcaggtgcttcatcaattttaggtgcaattaatttcattacaacaatccataatatgagagcaccaggtattaaatatcataatatgccattaatggtatgggcggtattagtaactgcttttttattactattatctttacctgtattagcgggtgcaattacaatgttattaacagatagaaattttaatacaacattttttgatcctgctgggggtggagatcctgttttatatcaacatttattt
>Belize_06__001083951
attatcaagtgctcaggcacactcaggaccttcagtagatttggcaatttttagtttacatttagccggtattgcctcaatattaggtgcagtaaattttataactactatttgtaatatgcgagcacctggtatgacttttcaccgcttacctttatttgtatggtcagtattaattacagccgttttactactattatccttaccggttttagcaggtgcaattaccatgttattaactgaccgtaacttgaatacttcattttttgatccatctggtggtggtgatcctgtattataccaacatttattt
>Belize_07__001960110
attatctagcgtacaggcacattcgggtccctcagttgatttagctattttcagtttacatttagcaggtatttcttcaattttaggtgcaataaattttattacaacaatatgtaatatgagatcacctggtttaacttttcaccgtttacctttatttgtatgggctgtttttattacagcaattttattattattatctttacctgtattagccggagctattactatgttattaacagatcgtaatttaaatactgctttttttgacccatcaggtgggggtgatcctgtattataccaacatttattt
>Belize_07__000166382
tttagcttcaattcaagctcattctggtggttctgttgatttagcaatttttagtttacacttagcaggtatttcatctattttaggtgctgctaattttattactactatttttaatatgcgttgtccaggtatgactttacatagaatgccattatttgtttgagcagtattaattactgcatttttattattattatctttaccagttttagcaggtgcaattactatgttattaactgatagaaattttaatactactttttttgatcctgctggtggtggtgatcctgtattatatcaacatttattt
>Belize_07__002654842
tttgtcgagtatactttctcactcaggtccgtcagttgatttagcaatttttagtttacatttagcaggagcttcttctatattaggtgcttctaattttattacgacaatatttaatatgagggctcctggaatggggttatataaaatgcctttatttgtatggtcggtattgataacagcatttttattattattatcattacctgttttagcaggtgcaattactatgttattaacagatagaaattttaatacttcattttttgatccaagtggaggtggagatcctgttttatatcaacatttattt
>Belize_08__000040933
tttagctagtgtacaagctcattcaggtccttcagtagacttagctatttttagtttacacttagcaggtgcttcatcaattttaggtgcaattaatttcattacaacaatccataatatgagagcaccaggtattaaatatcataatatgccattaatggtatgggcggtattagtaactgcttttttattactattatctttacctgtattagcgggtgcaattacaatgttattaacagatagaaattttaatacaacattttttgatcctgctgggggtggagatcctgttttatatcaacatttattt
>Belize_08__002654842
tttgtcgagtatactttctcactcaggtccgtcagttgatttagcaatttttagtttacatttagcaggagcttcttctatattaggtgcttctaattttattacgacaatatttaatatgagggctcctggaatggggttatataaaatgcctttatttgtatggtcggtattgataacagcatttttattattattatcattacctgttttagcaggtgcaattactatgttattaacagatagaaattttaatacttcattttttgatccaagtggaggtggagatcctgttttatatcaacatttattt
>BK1BA1_1_509
attatctagtgtacaagctcactcaggtccttctgttgatttagctatatttagtttacatttagctggtatttcttcattattaggtgcaataaactttattacaacaatttataatatgagatctccaggtttatctttccataaattaccattatttgtatggtcagtatttattactgctatcttattattattaagtttaccggttttagctggagctattactatgttattaactgatagaaatttaaatacttcattctttgatccttcaggaggaggtgatcctgtattataccaacatttattt
>BK1BA1_1_1921
gttatcaagtattcaagcacactcaggtgcttctgttgatttagctatttttagtttacatttagcaggtatttcttcaattttaggtgctgttaactttattacaactattttaaacatgcgacctgaaggtatgagcatgcatttattacctttatttgtatgggctgttttaattactgcagttttattattattatcattaccagtattagcaggggctattacaatgttattaactgatcgaaactttaacacaactttttttgatcctgctggtggaggtgatccagtattataccaacatttattc
>BK1BA1_2_153
attatcatctataggatttcattcaggtgcttctgtagatttagcaatttttagtttacatttagcaggtatttcttcattattaggtgctatgaattttattactacaatattaaatatgcgagcacctttattaactatgaataaattacctttatttgtatggtctgttttaattactgctgtattattattattatctttacctgtattagcgggtggaattactatgttattaactgatcgtaatttaaatacatcattttttgatccagcaggaggaggtgatccaattttatatcaacatttattt
>BK1BA1_2_258
attagcaagtgttcaagcacactctggtccatctgtagatttagctatttttagtttacacttagctggtatttcttcattattaggttctattaattttattacaaccatttataatatgagatctcctggtttatcattccataaattaccattatttgtatggtcagtattcattacagctttcttattattattaagtttacctgttttagctggagctattacaatgttattaactgatagaaacttaaatacttctttctttgatccttcaggaggaggtgaccctgtgttataccaacacttattc
>BK1BA1_2_604
attatctagtgtacaagctcactcaggtccttctgttgatttagctatatttagtttacatttagctggtatttcttcattattaggtgcaataaactttattacaacaatttataatatgagatctccaggtttatctttccataaattaccattatttgtatggtcagtatttattactgctatcttattattattaagtttaccggttttagctggagctattactatgttattaactgatagaaatttaaatacttcattctttgatccttcaggaggaggtgatcctgtattataccaacatttattt
>BK1BA1_2_1174
attatcatctataggattccattcaggtgcttctgtagatttagcaatttttagtttacatttagcaggtatttcttcattattaggtgctatgaattttattactacaatattaaatatgcgagcaccattattaactatgaataaattacctttatttgtatggtctgttttaattactgctgtattattattattatctttacctgtattagcaggtggaattactatgttattaactgatcgtaatttaaatacatcattttttgatccagcaggaggaggtgatccaattttatatcaacatttattt
>BK1BA1_3_554
attatctagtgtacaagctcactcaggtccttctgttgatttagctatatttagtttacatttagctggtatttcttcattattaggtgcaataaactttattacaacaatttataatatgagatctccaggtttatctttccataaattaccattatttgtatggtcagtatttattactgctatcttattattattaagtttaccggttttagctggagctattactatgttattaactgatagaaatttaaatacttcattctttgatccttcaggaggaggtgatcctgtattataccaacatttattt
>BK1BA1_4_643
attatcatctataggattccattcaggtgcttctgtagatttagcaatttttagtttacatttagcaggtatttcttcattattaggtgctatgaattttattactacaatattaaatatgcgagcaccattattaactatgaataaattacctttatttgtatggtctgttttaattactgctgtattattattattatctttacctgtattagcaggtggaattactatgttattaactgatcgtaatttaaatacatcattttttgatccagcaggaggaggtgatccaattttatatcaacatttattt
>BK1BA1_5_148
attatcatctataggatttcattcaggtgcttctgtagatttagcaatttttagtttacatttagcaggtatttcttcattattaggtgctatgaattttattactacaatattaaatatgcgagcacctttattaactatgaataaattacctttatttgtatggtctgttttaattactgctgtattattattattatctttacctgtattagcgggtggaattactatgttattaactgatcgtaatttaaatacatcattttttgatccagcaggaggaggtgatccaattttatatcaacatttattt
>BK1BA1_5_578
attatctagtgtacaagctcactcaggtccttctgttgatttagctatatttagtttacatttagctggtatttcttcattattaggtgcaataaactttattacaacaatttataatatgagatctccaggtttatctttccataaattaccattatttgtatggtcagtatttattactgctatcttattattattaagtttaccggttttagctggagctattactatgttattaactgatagaaatttaaatacttcattctttgatccttcaggaggaggtgatcctgtattataccaacatttattt
>BK1BA1_5_1842
attatctagtgtacaagctcactcaggtccttctgttgatttagctatatttagtttacatttagctggtatttcttcattattaggtgcaataaactttattacaacaatttataatatgagatctccaggtttatctttccataaattaccattatttgtatggtcagtatttattactgctatcttattattattaagtttaccggttttagctggagctattactatgttattaactgatagaaatttaaatacttcattctttgatccttcaggaggaggtgatcctgtattataccaacatttattc
>BK1BA1_5_3838
attatctagtgtacaagctcactcaggtccttctgttgatttagctatatttagtttacatttagctggtatttcttcattattaggtgcaataaactttattacaacaatttataatatgagatctccaggtttatctttccataaattaccattatttgtatggtcagtatttattactgctatcttattattattaagtttaccggttttagctggagctattactatgttattaactgatagaaatttaaatacttcattctttgatccttcaggaggaggtgatcctgtattataccaacatttatt
>BK1BB1_1_489
tttagcaagtgttcaagcacattctggtccatctgtagatttagctatttttagtttacatttagctggtatttcatcattattaggttctataaattttattacaactatttataatatgagatctcctggtttaacttttcataaattaccattatttgtttggtcagtatttattactgctttcttattattattaagtttaccagttttagcaggtgctattactatgttattaactgatagaaacttaaatacttcattttttgatccatctggtggaggtgatcctgtattataccaacacttattt
>BK1BB1_1_544
attatctagtgtacaagctcactcaggtccttctgttgatttagctatatttagtttacatttagctggtatttcttcattattaggtgcaataaactttattacaacaatttataatatgagatctccaggtttatctttccataaattaccattatttgtatggtcagtatttattactgctatcttattattattaagtttaccggttttagctggagctattactatgttattaactgatagaaatttaaatacttcattctttgatccttcaggaggaggtgatcctgtattataccaacatttattt
>BK1BB1_1_1044
attatcaagtgttcaagcacattctggtccttctgttgatttagcaatttttagtttacatttagcaggtatttcttcattattaggtgctattaattttattacaactatttgtaatatgagagcaccaggtttaacttttcataaattacctttatttgtatggtctgtttttatcactgcaatattattattattaactttacctgtattagctggtgcaattactatgttattaacagatagaaatttaaatacatctttttttgatccagcgggtggtggtgatcctgttttatatcaacatttattt
>BK1BB1_1_1774
attatctagtgtacaagctcactcaggtccttctgttgatttagctatatttagtttacatttagctggtatttcttcattattaggtgcaataaactttattacaacaatttataatatgagatctccaggtttatctttccataaattaccattatttgtatggtcagtatttattactgctatcttattattattaagtttaccggttttagctggagctattactatgttattaactgatagaaatttaaatacttcattctttgatccttcaggaggaggtgatcctgtattataccaacatttattc
>BK1BB1_1_2502
ttagcaagtgttcaagcacattctggtccatctgtagatttagctatttttagtttacatttagctggtatttcatcattattaggttctataaattttattacaactatttataatatgagatctcctggtttaacttttcataaattaccattatttgtttggtcagtatttattactgctttcttattattattaagtttaccagttttagcaggtgctattactatgttattaactgatagaaacttaaatacttcattttttgatccatctggtggaggtgatcctgtattataccaacacttattt
>BK1BB1_1_2800
gttatctagtgtacaagctcactcaggtccttctgttgatttagctatatttagtttacatttagctggtatttcttcattattaggtgcaataaactttattacaacaatttataatatgagatctccaggtttatctttccataaattaccattatttgtatggtcagtatttattactgctatcttattattattaagtttaccggttttagctggagctattactatgttattaactgatagaaatttaaatacttcattctttgatccttcaggaggaggtgatcctgtattataccaacatttattt
>BK1BB1_1_3318
ttatctagtgtacaagctcactcaggtccttctgttgatttagctatatttagtttacatttagctggtatttcttcattattaggtgcaataaactttattacaacaatttataatatgagatctccaggtttatctttccataaattaccattatttgtatggtcagtatttattactgctatcttattattattaagtttaccggttttagctggagctattactatgttattaactgatagaaatttaaatacttcattctttgatccttcaggaggaggtgatcctgtattataccaacatttattt
>BK1BB1_1_3501
cattatctagtgtacaagctcactcaggtccttctgttgatttagctatatttagtttacatttagctggtatttcttcattattaggtgcaataaactttattacaacaatttataatatgagatctccaggtttatctttccataaattaccattatttgtatggtcagtatttattactgctatcttattattattaagtttaccggttttagctggagctattactatgttattaactgatagaaatttaaatacttcattctttgatccttcaggaggaggtgatcctgtattataccaacatttattt
>BK1BB1_1_3842
attatctagtgtacaagctcactcaggtccttctgttgatttagctatatttagtttacatttagctggtatttcttcattattaggtgcaataaactttattacaacaatttataatatgagatctccaggtttatctttccataaattaccattatttgtatggtcagtatttattactgctatcttattattattaagtttaccggttttagctggagctattactatgttattaactgatagaaatttaaatacttcattctttgatccttcaggaggaggtgatcctgtattataccaacatttatt
>BK1BB1_2_414
tttagcaagtgttcaagcacattctggtccatctgtagatttagctatttttagtttacatttagctggtatttcatcattattaggttctataaattttattacaactatttataatatgagatctcctggtttaacttttcataaattaccattatttgtttggtcagtatttattactgctttcttattattattaagtttaccagttttagcaggtgctattactatgttattaactgatagaaacttaaatacttcattttttgatccatctggtggaggtgatcctgtattataccaacacttattt
>BK1BB1_2_453
attatctagtgtacaagctcactcaggtccttctgttgatttagctatatttagtttacatttagctggtatttcttcattattaggtgcaataaactttattacaacaatttataatatgagatctccaggtttatctttccataaattaccattatttgtatggtcagtatttattactgctatcttattattattaagtttaccggttttagctggagctattactatgttattaactgatagaaatttaaatacttcattctttgatccttcaggaggaggtgatcctgtattataccaacatttattt
>BK1BB1_2_779
attatcatctataggattccattcaggtgcttctgtagatttagcaatttttagtttacatttagcaggtatttcttcattattaggtgctatgaattttattactacaatattaaatatgcgagcaccattattaactatgaataaattacctttatttgtatggtctgttttaattactgctgtattattattattatctttacctgtattagcaggtggaattactatgttattaactgatcgtaatttaaatacatcattttttgatccagcaggaggaggtgatccaattttatatcaacatttattt
>BK1BB1_2_1471
attagcaagtgttcaagcacactctggtccatctgtagatttagctatttttagtttacacttagctggtatttcttcattattaggttctattaattttattacaaccatttataatatgagatctccaggtttatcattccataaattacctttattcgtatggtcagtatttattacagctttcttattattattaagcttacctgttttagctggagctattacaatgttattaactgatagaaacttaaatacttctttctttgatccttcaggaggaggtgaccctgtgttataccaacacttattc
>BK1BB1_2_1821
cattatcatctataggatttcattcaggtgcttccgtagatttagcaatctttagtttacatttagcaggtatttcttcattattaggtgctatgaattttattactacaatattaaatatgcgagcacctttattaactatgaataaattacctttatttgtatggtctgttttaattactgctgtattattattattatctttacctgtattagcaggtggaataactatgttattaactgatcgtaatttaaatacatcattttttgatccagcaggaggaggagatcctattttatatcaacatttattt
>BK1BB1_3_388
tttagcaagtgttcaagcacattctggtccatctgtagatttagctatttttagtttacatttagctggtatttcatcattattaggttctataaattttattacaactatttataatatgagatctcctggtttaacttttcataaattaccattatttgtttggtcagtatttattactgctttcttattattattaagtttaccagttttagcaggtgctattactatgttattaactgatagaaacttaaatacttcattttttgatccatctggtggaggtgatcctgtattataccaacacttattt
>BK1BB1_3_428
attatctagtgtacaagctcactcaggtccttctgttgatttagctatatttagtttacatttagctggtatttcttcattattaggtgcaataaactttattacaacaatttataatatgagatctccaggtttatctttccataaattaccattatttgtatggtcagtatttattactgctatcttattattattaagtttaccggttttagctggagctattactatgttattaactgatagaaatttaaatacttcattctttgatccttcaggaggaggtgatcctgtattataccaacatttattt
>BK1BB1_3_736
attatcatctataggattccattcaggtgcttctgtagatttagcaatttttagtttacatttagcaggtatttcttcattattaggtgctatgaattttattactacaatattaaatatgcgagcaccattattaactatgaataaattacctttatttgtatggtctgttttaattactgctgtattattattattatctttacctgtattagcaggtggaattactatgttattaactgatcgtaatttaaatacatcattttttgatccagcaggaggaggtgatccaattttatatcaacatttattt
>BK1BB1_3_1341
attagcaagtgttcaagcacactctggtccatctgtagatttagctatttttagtttacacttagctggtatttcttcattattaggttctattaattttattacaaccatttataatatgagatctccaggtttatcattccataaattacctttattcgtatggtcagtatttattacagctttcttattattattaagcttacctgttttagctggagctattacaatgttattaactgatagaaacttaaatacttctttctttgatccttcaggaggaggtgaccctgtgttataccaacacttattc
>BK1BB1_5_150
attatcatctataggatttcattcaggtgcttctgtagatttagcaatttttagtttacatttagcaggtatttcttcattattaggtgctatgaattttattactacaatattaaatatgcgagcacctttattaactatgaataaattacctttatttgtatggtctgttttaattactgctgtattattattattatctttacctgtattagcgggtggaattactatgttattaactgatcgtaatttaaatacatcattttttgatccagcaggaggaggtgatccaattttatatcaacatttattt
>BK1BB1_5_505
tttagcaagtgttcaagcacattctggtccatctgtagatttagctatttttagtttacatttagctggtatttcatcattattaggttctataaattttattacaactatttataatatgagatctcctggtttaacttttcataaattaccattatttgtttggtcagtatttattactgctttcttattattattaagtttaccagttttagcaggtgctattactatgttattaactgatagaaacttaaatacttcattttttgatccatctggtggaggtgatcctgtattataccaacacttattt
>BK1BB1_5_563
attatctagtgtacaagctcactcaggtccttctgttgatttagctatatttagtttacatttagctggtatttcttcattattaggtgcaataaactttattacaacaatttataatatgagatctccaggtttatctttccataaattaccattatttgtatggtcagtatttattactgctatcttattattattaagtttaccggttttagctggagctattactatgttattaactgatagaaatttaaatacttcattctttgatccttcaggaggaggtgatcctgtattataccaacatttattt
>BK1BB1_5_1117
attatcatctataggattccattcaggtgcttctgtagatttagcaatttttagtttacatttagcaggtatttcttcattattaggtgctatgaattttattactacaatattaaatatgcgagcaccattattaactatgaataaattacctttatttgtatggtctgttttaattactgctgtattattattattatctttacctgtattagcaggtggaattactatgttattaactgatcgtaatttaaatacatcattttttgatccagcaggaggaggtgatccaattttatatcaacatttattt
>BK1BB1_5_2445
attagcaagtgttcaagcacactctggtccatctgtagatttagctatttttagtttacacttagctggtatttcttcattattaggttctattaattttattacaaccatttataatatgagatctccaggtttatcattccataaattacctttattcgtatggtcagtatttattacagctttcttattattattaagcttacctgttttagctggagctattacaatgttattaactgatagaaacttaaatacttctttctttgatccttcaggaggaggtgaccctgtgttataccaacacttattc
>BK1BB1_5_3530
attatctagtgttcaagcacattcaggaccttctgttgatttagctatttttagtttacatctagccggtatttcatcattattaggggctataaattttataactactatttataatatgagatctccaggattatcatttcataaattacctttatttgtttggtctgtatttattacagcttttttattattattaagtttacccgtattagctggagctataactatgttattaactgatagaaatttaaatacttctttttttgatccttcaggtggaggtgatcctgttttatatcaacatcttttt
>BK1BB1_5_3594
ttatctagtgtacaagctcactcaggtccttctgttgatttagctatatttagtttacatttagctggtatttcttcattattaggtgcaataaactttattacaacaatttataatatgagatctccaggtttatctttccataaattaccattatttgtatggtcagtatttattactgctatcttattattattaagtttaccggttttagctggagctattactatgttattaactgatagaaatttaaatacttcattctttgatccttcaggaggaggtgatcctgtattataccaacatttattt
>BK1BB1_5_3771
cattatctagtgtacaagctcactcaggtccttctgttgatttagctatatttagtttacatttagctggtatttcttcattattaggtgcaataaactttattacaacaatttataatatgagatctccaggtttatctttccataaattaccattatttgtatggtcagtatttattactgctatcttattattattaagtttaccggttttagctggagctattactatgttattaactgatagaaatttaaatacttcattctttgatccttcaggaggaggtgatcctgtattataccaacatttattt
>BK1BC1_1_152
attatcatctataggatttcattcaggtgcttctgtagatttagcaatttttagtttacatttagcaggtatttcttcattattaggtgctatgaattttattactacaatattaaatatgcgagcacctttattaactatgaataaattacctttatttgtatggtctgttttaattactgctgtattattattattatctttacctgtattagcgggtggaattactatgttattaactgatcgtaatttaaatacatcattttttgatccagcaggaggaggtgatccaattttatatcaacatttattt
>BK1BC1_1_1326
attatcatctataggattccattcaggtgcttctgtagatttagcaatttttagtttacatttagcaggtatttcttcattattaggtgctatgaattttattactacaatattaaatatgcgagcaccattattaactatgaataaattacctttatttgtatggtctgttttaattactgctgtattattattattatctttacctgtattagcaggtggaattactatgttattaactgatcgtaatttaaatacatcattttttgatccagcaggaggaggtgatccaattttatatcaacatttattt
>BK1BC1_1_4162
cattatcatctataggatttcattcaggtgcttccgtagatttagcaatctttagtttacatttagcaggtatttcttcattattaggtgctatgaattttattactacaatattaaatatgcgagcacctttattaactatgaataaattacctttatttgtatggtctgttttaattactgctgtattattattattatctttacctgtattagcaggtggaataactatgttattaactgatcgtaatttaaatacatcattttttgatccagcaggaggaggagatcctattttatatcaacatttattt
>BK1BC1_2_699
attatcatctataggattccattcaggtgcttctgtagatttagcaatttttagtttacatttagcaggtatttcttcattattaggtgctatgaattttattactacaatattaaatatgcgagcaccattattaactatgaataaattacctttatttgtatggtctgttttaattactgctgtattattattattatctttacctgtattagcaggtggaattactatgttattaactgatcgtaatttaaatacatcattttttgatccagcaggaggaggagatccaattttatatcaacatttattt
>BK1BC1_2_3644
cattatcatctataggatttcattcaggtgcttccgtagatttagcaatctttagtttacatttagcaggtatttcttcattattaggtgctatgaattttattactacaatattaaatatgcgagcacctttattaactatgaataaattacctttatttgtatggtctgttttaattactgctgtattattattattatctttacctgtattagcaggtggaataactatgttattaactgatcgtaatttaaatacatcattttttgatccagcaggaggaggagatcctattttatatcaacatttattt
>BK1BC1_5_4074
cattatcatctataggatttcattcaggtgcttccgtagatttagcaatctttagtttacatttagcaggtatttcttcattattaggtgctatgaattttattactacaatattaaatatgcgagcacctttattaactatgaataaattacctttatttgtatggtctgttttaattactgctgtattattattattatctttacctgtattagcaggtggaataactatgttattaactgatcgtaatttaaatacatcattttttgatccagcaggaggaggagatcctattttatatcaacatttattt
>BK1SA1_1_123
attatcatctataggatttcattcaggtgcttctgtagatttagcaatttttagtttacatttagcaggtatttcttcattattaggtgctatgaattttattactacaatattaaatatgcgagcacctttattaactatgaataaattacctttatttgtatggtctgttttaattactgctgtattattattattatctttacctgtattagcgggtggaattactatgttattaactgatcgtaatttaaatacatcattttttgatccagcaggaggaggtgatccaattttatatcaacatttattt
>BK1SA1_1_1170
attatctagtgtacaagcgcactcaggtccttcagttgatttagctatatttagtttacacttagctggtatttcttctttattaggttcaattaattttataactactatttataatatgagatctccaggtttatcttttcataaattacctttatttgtatggtcagtatttattacagcttttttattattattaagcttacctgtattagctggagcaattaccatgttattaactgatagaaatttaaatacttcattttttgatccatctggtggtggtgacccagtattataccaacatttattt
>BK1SA1_5_1222
attatcaagtgttcaagcacattctggtccttctgttgatttagcaatttttagtttacatttagcaggtatttcttcattattaggtgctattaattttattacaactatttgtaatatgagagcaccaggtttaacttttcataaattacctttatttgtatggtctgtttttatcactgcaatattattattattaactttacctgtattagctggtgcaattactatgttattaacagatagaaatttaaatacatctttttttgatccagcgggtggtggtgatcctgttttatatcaacatttattt
>BK1SB1_1_499
tttagcaagtgttcaagcacattctggtccatctgtagatttagctatttttagtttacatttagctggtatttcatcattattaggttctataaattttattacaactatttataatatgagatctcctggtttaacttttcataaattaccattatttgtttggtcagtatttattactgctttcttattattattaagtttaccagttttagcaggtgctattactatgttattaactgatagaaacttaaatacttcattttttgatccatctggtggaggtgatcctgtattataccaacacttattt
>BK1SB1_1_3032
tttatcaagcgttcaagcgcattcaggtccttctgtagatctagctatttttagtttacatttagcaggaatttcttctatgttaggagctataaattttataactactatttgtaatatgagagctcctggattaacttttcataaattacctttatttgtttggtctgtatttataactgcaattttattattattaactttacctgttttagccggtgctattacaatgttattaactgatagaaatttaaatacttctttttttgatccttctggtgggggtgatcctgttttataccaacatttattt
>BK1SB1_2_198
attagcaagtgttcaagcacactctggtccatctgtagatttagctatttttagtttacacttagctggtatttcttcattattaggttctattaattttattacaaccatttataatatgagatctcctggtttatcattccataaattaccattatttgtatggtcagtattcattacagctttcttattattattaagtttacctgttttagctggagctattacaatgttattaactgatagaaacttaaatacttctttctttgatccttcaggaggaggtgaccctgtgttataccaacacttattc
>BK1SB1_2_1105
attagcaggtatagtagcacaaccaggtgcttctgtagatttagcaatttttagtttacatatagctggtgtatcatctatattaggtgctattaactttattacaacaatttataatatgagaactgaaggtttacatatgcatagattgcctttatttgtgtggtcagtatttattactgcatttttattagtattatcattaccagtatttgcagctgcaattacaatgttgttaacagatagaaattttaatacaacattttttgatcctgtaggtggtggtgatcctatattatatcaacatttattt
>BK1SB1_2_1791
tttatcaagtatacaagcacattcaggtccttcagttgatttagcaatttttagtttacatttagcaggaatttcttcattattaggggcgataaattttattacaactattttcaatatgagagcacctggattaacatttcataaattacctttatttgtatggtctgtatttattactgcttttttattattattaactttacctgtattagctggtgcaattacaatgttattaactgatagaaatttaaatacatcattttttgatccatcaggtggaggtgatccagtgttatatcaacatttattt
>BK1SB1_4_594
attatcatctataggattccattcaggtgcttctgtagatttagcaatttttagtttacatttagcaggtatttcttcattattaggtgctatgaattttattactacaatattaaatatgcgagcaccattattaactatgaataaattacctttatttgtatggtctgttttaattactgctgtattattattattatctttacctgtattagcaggtggaattactatgttattaactgatcgtaatttaaatacatcattttttgatccagcaggaggaggagatccaattttatatcaacatttattt
>BK1SC1_2_415
attatcatctataggattccattcaggtgcttctgtagatttagcaatttttagtttacatttagcaggtatttcttcattattaggtgctatgaattttattactacaatattaaatatgcgagcaccattattaactatgaataaattacctttatttgtatggtctgttttaattactgctgtattattattattatctttacctgtattagcaggtggaattactatgttattaactgatcgtaatttaaatacatcattttttgatccagcaggaggaggagatccaattttatatcaacatttattt
>BK1SC1_3_2536
cattatcatctataggatttcattcaggtgcttccgtagatttagcaatctttagtttacatttagcaggtatttcttcattattaggtgctatgaattttattactacaatattaaatatgcgagcacctttattaactatgaataaattacctttatttgtatggtctgttttaattactgctgtattattattattatctttacctgtattagcaggtggaataactatgttattaactgatcgtaatttaaatacatcattttttgatccagcaggaggaggagatcctattttatatcaacatttattt
>BK1SC1_3_2628
gttatcaagtattcaagcacactcaggtgcttctgttgatttagctatttttagtttacatttagcaggtatttcttcaattttaggtgctgttaactttattacaactattttaaacatgcgacctgaaggtatgagcatgcatttattacctttatttgtatgggctgttttaattactgcagttttattattattatcattaccagtattagcaggggctattacaatgttattaactgatcgaaactttaacacaactttttttgatcctgctggtggaggtgatccagtattataccaacatttatt
>BK2BA1_2_1007
attatcaagtgttcaagcacattctggtccttctgttgatttagcaatttttagtttacatttagcaggtatttcttcattattaggtgctattaattttattacaactatttgtaatatgagagcaccaggtttaacttttcataaattacctttatttgtatggtctgtttttatcactgcaatattattattattaactttacctgtattagctggtgcaattactatgttattaacagatagaaatttaaatacatctttttttgatccagcgggtggtggtgatcctgttttatatcaacatttattt
>BK2BA1_2_2888
gttatcaagtattcaagcacactcaggtgcttctgttgatttagctatttttagtttacatttagcaggtatttcttcaattttaggtgctgttaactttattacaactattttaaacatgcgacctgaaggtatgagcatgcatttattacctttatttgtatgggctgttttaattactgcagttttattattattatcattaccagtattagcaggggctattacaatgttattaactgatcgaaactttaacacaactttttttgatcctgctggtggaggtgatccagtattataccaacatttatt
>BK2BA1_3_367
attatctagtgtacaagctcactcaggtccttctgttgatttagctatatttagtttacatttagctggtatttcttcattattaggtgcaataaactttattacaacaatttataatatgagatctccaggtttatctttccataaattaccattatttgtatggtcagtatttattactgctatcttattattattaagtttaccggttttagctggagctattactatgttattaactgatagaaatttaaatacttcattctttgatccttcaggaggaggtgatcctgtattataccaacatttattt
>BK2BA1_4_145
attatcatctataggatttcattcaggtgcttctgtagatttagcaatttttagtttacatttagcaggtatttcttcattattaggtgctatgaattttattactacaatattaaatatgcgagcacctttattaactatgaataaattacctttatttgtatggtctgttttaattactgctgtattattattattatctttacctgtattagcgggtggaattactatgttattaactgatcgtaatttaaatacatcattttttgatccagcaggaggaggtgatccaattttatatcaacatttattt
>BK2BA1_4_573
attatctagtgtacaagctcactcaggtccttctgttgatttagctatatttagtttacatttagctggtatttcttcattattaggtgcaataaactttattacaacaatttataatatgagatctccaggtttatctttccataaattaccattatttgtatggtcagtatttattactgctatcttattattattaagtttaccggttttagctggagctattactatgttattaactgatagaaatttaaatacttcattctttgatccttcaggaggaggtgatcctgtattataccaacatttattt
>BK2BA1_4_2711
attatctagtgtacaagcgcactcaggtccttcagttgatttagctatatttagtttacacttagctggtatttcttctttattaggttcaattaattttataactactatttataatatgagatctccaggtttatcttttcataaattacctttatttgtatggtcagtatttattacagcttttttattattattaagcttacctgtattagctggagcaattaccatgttattaactgatagaaatttaaatacttcattttttgatccatctggtggtggtgacccagtattataccaacatttattt
>BK2BB1_1_1697
attagcaggtatagtagcacaaccaggtgcttctgtggatttagcaatttttagtttacatatagctggtgtatcatctatattaggtgctattaattttattacaacaatttataatatgagaactgaaggtttacatatgcatagattgcctttatttgtgtggtcagtatttattactgcatttttattagtattatcattaccagtatttgcagctgcgattacaatgttgttaacagatagaaattttaatacaacattttttgatcctgtaggtggtggtgatcctatattatatcaacatttattt
>BK2BB1_2_1285
attatcaagtgtacaagcacattcaggaccttctgtagatttagctatttttagtttacatttagcaggaatatcttcattattaggtgctataaattttataactacaatttataatatgagatcacctggtttaacttttcataaattacctttatttgtttggtctgtatttataactgctatattattattattaagtttaccagtattagctggagctattactatgttattaactgatagaaatttaaatacttctttttttgatccatcaggtggaggtgatcctgtattatatcaacatttattt
>BK2BB1_3_4817
attatcaagtgtacaagcacattcaggaccttctgtagatttagctatttttagtttacatttagcaggaatatcttcattattaggtgctataaattttataactacaatttataatatgagatcacctggtttaacttttcataaattacctttatttgtttggtctgtatttataactgctatattattattattaagtttaccagtattagctggagctattactatgttattaactgatagaaatttaaatacttctttttttgatccatcaggtggaggtgatcctgtattatatcaacatttattt
>BK2BB1_4_523
attatcatctataggattccattcaggtgcttctgtagatttagcaatttttagtttacatttagcaggtatttcttcattattaggtgctatgaattttattactacaatattaaatatgcgagcaccattattaactatgaataaattacctttatttgtatggtctgttttaattactgctgtattattattattatctttacctgtattagcaggtggaattactatgttattaactgatcgtaatttaaatacatcattttttgatccagcaggaggaggagatccaattttatatcaacatttattt
>BK2BB1_4_2168
attatcaagtgtacaagcacattcaggaccttctgtagatttagctatttttagtttacatttagcaggaatatcttcattattaggtgctataaattttataactacaatttataatatgagatcacctggtttaacttttcataaattacctttatttgtttggtctgtatttataactgctatattattattattaagtttaccagtattagctggagctattactatgttattaactgatagaaatttaaatacttctttttttgatccatcaggtggaggtgatcctgtattatatcaacatttattt
>BK2BB1_5_519
attatcatctataggattccattcgggtgcttctgtagatttagcaatttttagtttacatttagcaggtatttcttcattattaggtgctatgaattttattactacaatattaaatatgcgagcaccattattaactatgaataaattacctttatttgtatggtctgttttaattactgctgtattattattattatctttacctgtattagcaggtggaattactatgttattaactgatcgtaatttaaatacatcattttttgatccagcaggaggaggagatccaattttatatcaacatttattt
>BK2BC1_1_748
attatcatctataggattccattcaggtgcttctgtagatttagcaatttttagtttacatttagcaggtatttcttcattattaggtgctatgaattttattactacaatattaaatatgcgagcaccattattaactatgaataaattacctttatttgtatggtctgttttaattactgctgtattattattattatctttacctgtattagcaggtggaattactatgttattaactgatcgtaatttaaatacatcattttttgatccagcaggaggaggtgatccaattttatatcaacatttattt
>BK2BC1_2_2267
tttatcaagtatacaagcacattcaggtccttcagttgatttagcaatttttagtttacatttagcaggaatttcttcattattaggggcgataaattttattacaactattttcaatatgagagcacctggattaacatttcataaattacctttatttgtatggtctgtatttattactgcttttttattattattaactttacctgtattagctggtgcaattacaatgttattaactgatagaaatttaaatacatcattttttgatccatcaggtggaggtgatccagtgttatatcaacatttattt
>BK2BC1_5_3113
tttatcaagtatacaagcacattcaggtccttcagttgatttagcaatttttagtttacatttagcaggaatttcttcattattaggggcgataaattttattacaactattttcaatatgagagcacctggattaacatttcataaattacctttatttgtatggtctgtatttattactgcttttttattattattaactttacctgtattagctggtgcaattacaatgttattaactgatagaaatttaaatacatcattttttgatccatcaggtggaggtgatccagtgttatatcaacatttattt
>BK2SA1_3_452
attatctagtgtacaagctcactcaggtccttctgttgatttagctatatttagtttacatttagctggtatttcttcattattaggtgcaataaactttattacaacaatttataatatgagatctccaggtttatctttccataaattaccattatttgtatggtcagtatttattactgctatcttattattattaagtttaccggttttagctggagctattactatgttattaactgatagaaatttaaatacttcattctttgatccttcaggaggaggtgatcctgtattataccaacatttattt
>BK2SA1_4_168
attatcatctataggatttcattcaggtgcttctgtagatttagcaatttttagtttacatttagcaggtatttcttcattattaggtgctatgaattttattactacaatattaaatatgcgagcacctttattaactatgaataaattacctttatttgtatggtctgttttaattactgctgtattattattattatctttacctgtattagcgggtggaattactatgttattaactgatcgtaatttaaatacatcattttttgatccagcaggaggaggtgatccaattttatatcaacatttattt
>BK2SA1_5_1020
tttatcaagcgttcaagcgcattcaggtccttctgtagatctagctatttttagtttacatttagcaggaatttcttctatgttaggagctataaattttataactactatttgtaatatgagagctcctggattaacttttcataaattacctttatttgtttggtctgtatttataactgcaattttattattattaactttacctgttttagccggtgctattacaatgttattaactgatagaaatttaaatacttctttttttgatccttctggtgggggtgatcctgttttataccaacatttattt
>BK2SB1_3_572
attatctagtgtacaagctcactcaggtccttctgttgatttagctatatttagtttacatttagctggtatttcttcattattaggtgcaataaactttattacaacaatttataatatgagatctccaggtttatctttccataaattaccattatttgtatggtcagtatttattactgctatcttattattattaagtttaccggttttagctggagctattactatgttattaactgatagaaatttaaatacttcattctttgatccttcaggaggaggtgatcctgtattataccaacatttattt
>BK2SB1_3_650
attatcatctataggattccattcaggtgcttctgtagatttagcaatttttagtttacatttagcaggtatttcttcattattaggtgctatgaattttattactacaatattaaatatgcgagcaccattattaactatgaataaattacctttatttgtatggtctgttttaattactgctgtattattattattatctttacctgtattagcaggtggaattactatgttattaactgatcgtaatttaaatacatcattttttgatccagcaggaggaggagatccaattttatatcaacatttattt
>BK2SC1_1_474
attatcatctataggattccattcaggtgcttctgtagatttagcaatttttagtttacatttagcaggtatttcttcattattaggtgctatgaattttattactacaatattaaatatgcgagcaccattattaactatgaataaattacctttatttgtatggtctgttttaattactgctgtattattattattatctttacctgtattagcaggtggaattactatgttattaactgatcgtaatttaaatacatcattttttgatccagcaggaggaggagatccaattttatatcaacatttattt
>BK2SC1_1_725
attatcatctataggattccattcaggtgcttctgtagatttagcaatttttagtttacatttagcaggtatttcttcattattaggtgctatgaattttattactacaatattaaatatgcgagcaccattattaactatgaataaattacctttatttgtatggtctgttttaattactgctgtattattattattatctttacctgtattagcaggtggaattactatgttattaactgatcgtaatttaaatacatcattttttgatccagcaggaggaggtgatccaattttatatcaacatttattt
>BK2SC1_2_425
attatcatctataggattccattcgggtgcttctgtagatttagcaatttttagtttacatttagcaggtatttcttcattattaggtgctatgaattttattactacaatattaaatatgcgagcaccattattaactatgaataaattacctttatttgtatggtctgttttaattactgctgtattattattattatctttacctgtattagcaggtggaattactatgttattaactgatcgtaatttaaatacatcattttttgatccagcaggaggaggagatccaattttatatcaacatttattt
>BK2SC1_2_489
attatcatctataggattccattcaggtgcttctgtagatttagcaatttttagtttacatttagcaggtatttcttcattattaggtgctatgaattttattactacaatattaaatatgcgagcaccattattaactatgaataaattacctttatttgtatggtctgttttaattactgctgtattattattattatctttacctgtattagcaggtggaattactatgttattaactgatcgtaatttaaatacatcattttttgatccagcaggaggaggagatccaattttatatcaacatttattt
>BK2SC1_2_2496
tttagcaagtgttcaagcccattctggtccatctgtagatttagctatttttagtttacatttagctggtatttcatcattattaggttctataaattttattacaactatttataatatgagatctcctggtttaacttttcataaattaccattatttgtttggtcagtatttattactgctttcttattattattaagtttaccagttttagcaggtgctattactatgttattaactgatagaaacttaaatacttctttttttgatccatctggtggaggtgatcctgtattataccaacatttattt
>BK2SC1_3_623
attatcatctataggattccattcgggtgcttctgtagatttagcaatttttagtttacatttagcaggtatttcttcattattaggtgctatgaattttattactacaatattaaatatgcgagcaccattattaactatgaataaattacctttatttgtatggtctgttttaattactgctgtattattattattatctttacctgtattagcaggtggaattactatgttattaactgatcgtaatttaaatacatcattttttgatccagcaggaggaggagatccaattttatatcaacatttattt
>BK2SC1_3_734
attatcatctataggattccattcaggtgcttctgtagatttagcaatttttagtttacatttagcaggtatttcttcattattaggtgctatgaattttattactacaatattaaatatgcgagcaccattattaactatgaataaattacctttatttgtatggtctgttttaattactgctgtattattattattatctttacctgtattagcaggtggaattactatgttattaactgatcgtaatttaaatacatcattttttgatccagcaggaggaggagatccaattttatatcaacatttattt
>BK2SC1_3_6958
tttagcaagtgttcaagcccattctggtccatctgtagatttagctatttttagtttacatttagctggtatttcatcattattaggttctataaattttattacaactatttataatatgagatctcctggtttaacttttcataaattaccattatttgtttggtcagtatttattactgctttcttattattattaagtttaccagttttagcaggtgctattactatgttattaactgatagaaacttaaatacttctttttttgatccatctggtggaggtgatcctgtattataccaacatttattt
>BK3BA1_1_976
tttagcaagcgttcaggcacactcaggtccttcagtagatttagcaatttttagtttacacttagcaggtatttcatcattattaggttctattaattttattaccacaatttataatatgagatctccaggattaacttttcataaattaccattatttgtatggtcagtatttattactgcttttttattattattaagtttacctgttttagctggtgcaattactatgttattaactgatagaaatttaaatacatcatttttcgatccttcaggtggaggtgatcctgtgttatatcaacatttattt
>BK3BA1_1_2787
gttatcaagtattcaagcacactcaggtgcttctgttgatttagctatttttagtttacatttagcaggtatttcttcaattttaggtgctgttaactttattacaactattttaaacatgcgacctgaaggtatgagcatgcatttattacctttatttgtatgggctgttttaattactgcagttttattattattatcattaccagtattagcaggggctattacaatgttattaactgatcgaaactttaacacaactttttttgatcctgctggtggaggtgatccagtattataccaacatttatt
>BK3BA1_1_2961
attatcttctattgaatcacattcaggtggttcagtagatttagtaatatttagtttacatttagcaggaataagttcattattaggtgcaataaattttataacaacaatatataatatgagatctcctaatttaaattgacataaattacctttatttgtttgatcaatatttattacagctatattattattattagcattacctgttttagctggaggtataactatgttattaactgatagaaattttaatacttcattttttgatccatctggtggaggagatcctatattatttcaacatctattt
>BK3BA1_2_531
attatcatctataggattccattcgggtgcttctgtagatttagcaatttttagtttacatttagcaggtatttcttcattattaggtgctatgaattttattactacaatattaaatatgcgagcaccattattaactatgaataaattacctttatttgtatggtctgttttaattactgctgtattattattattatctttacctgtattagcaggtggaattactatgttattaactgatcgtaatttaaatacatcattttttgatccagcaggaggaggagatccaattttatatcaacatttattt
>BK3BA1_2_1032
tttagcaagcgttcaggcacactcaggtccttcagtagatttagcaatttttagtttacacttagcaggtatttcatcattattaggttctattaattttattaccacaatttataatatgagatctccaggattaacttttcataaattaccattatttgtatggtcagtatttattactgcttttttattattattaagtttacctgttttagctggtgcaattactatgttattaactgatagaaatttaaatacatcatttttcgatccttcaggtggaggtgatcctgtgttatatcaacatttattt
>BK3BA1_2_2849
gttatcaagtattcaagcacactcaggtgcttctgttgatttagctatttttagtttacatttagcaggtatttcttcaattttaggtgctgttaactttattacaactattttaaacatgcgacctgaaggtatgagcatgcatttattacctttatttgtatgggctgttttaattactgcagttttattattattatcattaccagtattagcaggggctattacaatgttattaactgatcgaaactttaacacaactttttttgatcctgctggtggaggtgatccagtattataccaacatttatt
>BK3BA1_2_3059
attatcttctattgaatcacattcaggtggttcagtagatttagtaatatttagtttacatttagcaggaataagttcattattaggtgcaataaattttataacaacaatatataatatgagatctcctaatttaaattgacataaattacctttatttgtttgatcaatatttattacagctatattattattattagcattacctgttttagctggaggtataactatgttattaactgatagaaattttaatacttcattttttgatccatctggtggaggagatcctatattatttcaacatctattt
>BK3BA1_3_3356
attatcttctattgaatcacattcaggtggttcagtagatttagtaatatttagtttacatttagcaggaataagttcattattaggtgcaataaattttataacaacaatatataatatgagatctcctaatttaaattgacataaattacctttatttgtttgatcaatatttattacagctatattattattattagcattacctgttttagctggaggtataactatgttattaactgatagaaattttaatacttcattttttgatccatctggtggaggagatcctatattatttcaacatctattt
>BK3BA1_3_4697
attatcatctataggatttcattcaggtgcttccgtagatttagcaatctttagtttacatttagcaggtatttcttcattattaggtgctatgaattttattactacaatattaaatatgcgagcacctttattaactatgaataaattacctttatttgtatggtctgttttaattactgctgtattattattattatctttacctgtattagcaggtggaataactatgttattaactgatcgtaatttaaatacatcattttttgatccagcaggaggaggagatcctatattctatcaacacttattt
>BK3BA1_4_703
attatcatctataggattccattcaggtgcttctgtagatttagcaatttttagtttacatttagcaggtatttcttcattattaggtgctatgaattttattactacaatattaaatatgcgagcaccattattaactatgaataaattacctttatttgtatggtctgttttaattactgctgtattattattattatctttacctgtattagcaggtggaattactatgttattaactgatcgtaatttaaatacatcattttttgatccagcaggaggaggagatccaattttatatcaacatttattt
>BK3BA1_4_4037
cattatcatctataggatttcattcaggtgcttccgtagatttagcaatctttagtttacatttagcaggtatttcttcattattaggtgctatgaattttattactacaatattaaatatgcgagcacctttattaactatgaataaattacctttatttgtatggtctgttttaattactgctgtattattattattatctttacctgtattagcaggtggaataactatgttattaactgatcgtaatttaaatacatcattttttgatccagcaggaggaggagatcctattttatatcaacatttattt
>BK3BA1_4_6290
attatcatctataggatttcattcaggtgcttccgtagatttagcaatctttagtttacatttagcaggtatttcttcattattaggtgctatgaattttattactacaatattaaatatgcgagcacctttattaactatgaataaattacctttatttgtatggtctgttttaattactgctgtattattattattatctttacctgtattagcaggtggaataactatgttattaactgatcgtaatttaaatacatcattttttgatccagcaggaggaggagatcctatattctatcaacacttattt
>BK3BA1_5_3174
attatcttctattgaatcacattcaggtggttcagtagatttagtaatatttagtttacatttagcaggaataagttcattattaggtgcaataaattttataacaacaatatataatatgagatctcctaatttaaattgacataaattacctttatttgtttgatcaatatttattacagctatattattattattagcattacctgttttagctggaggtataactatgttattaactgatagaaattttaatacttcattttttgatccatctggtggaggagatcctatattatttcaacatctattt
>BK3BB1_1_596
attatctagtgtacaagctcactcaggtccttctgttgatttagctatatttagtttacatttagctggtatttcttcattattaggtgcaataaactttattacaacaatttataatatgagatctccaggtttatctttccataaattaccattatttgtatggtcagtatttattactgctatcttattattattaagtttaccggttttagctggagctattactatgttattaactgatagaaatttaaatacttcattctttgatccttcaggaggaggtgatcctgtattataccaacatttattt
>BK3BB1_1_1952
attatctagtgtacaagctcactcaggtccttctgttgatttagctatatttagtttacatttagctggtatttcttcattattaggtgcaataaactttattacaacaatttataatatgagatctccaggtttatctttccataaattaccattatttgtatggtcagtatttattactgctatcttattattattaagtttaccggttttagctggagctattactatgttattaactgatagaaatttaaatacttcattctttgatccttcaggaggaggtgatcctgtattataccaacatttattc
>BK3BB1_1_2572
attatctagtgtacaagctcactcaggtccttctgttgatttagctatatttagtttacatttagctggtatttcttcattattaggtgcaataaactttattacaacaatttataatatgagatctccaggtttatctttccataaattaccattatttgtatggtcagtatttattactgctatcttattattattaagtttaccggttttagctggagctattactatgttattaactgatagaaatttaaatacttcattctttgatccttcaggaggaggtgatcctgtattataccaacatttgttt
>BK3BB1_1_4123
attatctagtgtacaagctcactcaggtccttctgttgatttagctatatttagtttacatttagctggtatttcttcattattaggtgcaataaactttattacaacaatttataatatgagatctccaggtttatctttccataaattaccattatttgtatggtcagtatttattactgctatcttattattattaagtttaccggttttagctggagctattactatgttattaactgatagaaatttaaatacttcattctttgatccttcaggaggaggtgatcctgtattataccaacatttatt
>BK3BB1_2_588
tttagcaagtgttcaagcacattctggtccatctgtagatttagctatttttagtttacatttagctggtatttcatcattattaggttctataaattttattacaactatttataatatgagatctcctggtttaacttttcataaattaccattatttgtttggtcagtatttattactgctttcttattattattaagtttaccagttttagcaggtgctattactatgttattaactgatagaaacttaaatacttcattttttgatccatctggtggaggtgatcctgtattataccaacacttattt
>BK3BB1_2_653
attatctagtgtacaagctcactcaggtccttctgttgatttagctatatttagtttacatttagctggtatttcttcattattaggtgcaataaactttattacaacaatttataatatgagatctccaggtttatctttccataaattaccattatttgtatggtcagtatttattactgctatcttattattattaagtttaccggttttagctggagctattactatgttattaactgatagaaatttaaatacttcattctttgatccttcaggaggaggtgatcctgtattataccaacatttattt
>BK3BB1_2_2360
attatctagtgtacaagctcactcaggtccttctgttgatttagctatatttagtttacatttagctggtatttcttcattattaggtgcaataaactttattacaacaatttataatatgagatctccaggtttatctttccataaattaccattatttgtatggtcagtatttattactgctatcttattattattaagtttaccggttttagctggagctattactatgttattaactgatagaaatttaaatacttcattctttgatccttcaggaggaggtgatcctgtattataccaacatttattc
>BK3BB1_2_3232
gttatcaagtattcaagcacactcaggtgcttctgttgatttagctatttttagtttacatttagcaggtatttcttcaattttaggtgctgttaactttattacaactattttaaacatgcgacctgaaggtatgagcatgcatttattacctttatttgtatgggctgttttaattactgcagttttattattattatcattaccagtattagcaggggctattacaatgttattaactgatcgaaactttaacacaactttttttgatcctgctggtggaggtgatccagtattataccaacatttattc
>BK3BB1_2_5231
tttagcaagtgttcaagcacattctggtccatctgtagatttagctatttttagtttacatttagctggtatttcatcattattaggttctataaattttattacaactatttataatatgagatctcctggtttaacttttcataaattaccattatttgtttggtcagtatttattactgctttcttattattattaagtttaccagttttagcaggtgctattactatgttattaactgatagaaacttaaatacttcattttttgatccatctggtggaggtgatcctgtattataccaacacttattc
>BK3BB1_3_698
attatctagtgtacaagctcactcaggtccttctgttgatttagctatatttagtttacatttagctggtatttcttcattattaggtgcaataaactttattacaacaatttataatatgagatctccaggtttatctttccataaattaccattatttgtatggtcagtatttattactgctatcttattattattaagtttaccggttttagctggagctattactatgttattaactgatagaaatttaaatacttcattctttgatccttcaggaggaggtgatcctgtattataccaacatttattt
>BK3BB1_3_3074
attatctagtgtacaagctcactcaggtccttctgttgatttagctatatttagtttacatttagctggtatttcttcattattaggtgcaataaactttattacaacaatttataatatgagatctccaggtttatctttccataaattaccattatttgtatggtcagtatttattactgctatcttattattattaagtttaccggttttagctggagctattactatgttattaactgatagaaatttaaatacttcattctttgatccttcaggaggaggtgatcctgtattataccaacatttattc
>BK3BB1_3_5315
gttatctagtgtacaagctcactcaggtccttctgttgatttagctatatttagtttacatttagctggtatttcttcattattaggtgcaataaactttattacaacaatttataatatgagatctccaggtttatctttccataaattaccattatttgtatggtcagtatttattactgctatcttattattattaagtttaccggttttagctggagctattactatgttattaactgatagaaatttaaatacttcattctttgatccttcaggaggaggtgatcctgtattataccaacatttattt
>BK3BB1_3_6587
ttatctagtgtacaagctcactcaggtccttctgttgatttagctatatttagtttacatttagctggtatttcttcattattaggtgcaataaactttattacaacaatttataatatgagatctccaggtttatctttccataaattaccattatttgtatggtcagtatttattactgctatcttattattattaagtttaccggttttagctggagctattactatgttattaactgatagaaatttaaatacttcattctttgatccttcaggaggaggtgatcctgtattataccaacatttattt
>BK3BB1_4_625
attatctagtgtacaagctcactcaggtccttctgttgatttagctatatttagtttacatttagctggtatttcttcattattaggtgcaataaactttattacaacaatttataatatgagatctccaggtttatctttccataaattaccattatttgtatggtcagtatttattactgctatcttattattattaagtttaccggttttagctggagctattactatgttattaactgatagaaatttaaatacttcattctttgatccttcaggaggaggtgatcctgtattataccaacatttattt
>BK3BB1_4_1072
attagcaagtgtacaagcacactcgggtccttcggttgatttagcaattttcagtttacatttagctggaatttcatcattattaggtgcaattaactttattactactatatgtaatatgcgttcacctggattaactttccataaattacctttattcgtatgggctgtatttattactgcatttttattattattaagtttaccagtattagctgcaggtattactatgttattaactgatcgtaatttaaatacttcattctttgatccagctggaggaggagatcctgtattatatcaacatttattt
>BK3BB1_4_2461
attatctagtgtacaagctcactcaggtccttctgttgatttagctatatttagtttacatttagctggtatttcttcattattaggtgcaataaactttattacaacaatttataatatgagatctccaggtttatctttccataaattaccattatttgtatggtcagtatttattactgctatcttattattattaagtttaccggttttagctggagctattactatgttattaactgatagaaatttaaatacttcattctttgatccttcaggaggaggtgatcctgtattataccaacatttattc
>BK3BB1_4_4405
gttatcaagtattcaagcacactcaggtgcttctgttgatttagctatttttagtttacatttagcaggtatttcttcaattttaggtgctgttaactttattacaactattttaaacatgcgacctgaaggtatgagcatgcatttattacctttatttgtatgggctgttttaattactgcagttttattattattatcattaccagtattagcaggggctattacaatgttattaactgatcgaaactttaacacaactttttttgatcctgctggtggaggtgatccagtattataccaacatttatt
>BK3BB1_4_5393
cattatctagtgtacaagctcactcaggtccttctgttgatttagctatatttagtttacatttagctggtatttcttcattattaggtgcaataaactttattacaacaatttataatatgagatctccaggtttatctttccataaattaccattatttgtatggtcagtatttattactgctatcttattattattaagtttaccggttttagctggagctattactatgttattaactgatagaaatttaaatacttcattctttgatccttcaggaggaggtgatcctgtattataccaacatttattt
>BK3BB1_4_6030
attatctagtgtacaagctcactcaggtccttctgttgatttagctatatttagtttacatttagctggtatttcttcattattaggtgcaataaactttattacaacaatttataatatgagatctccaggtttatctttccataaattaccattatttgtatggtcagtatttattactgctatcttattattattaagtttaccggttttagctggagctattactatgttattaactgatagaaatttaaatacttcattctttgatccttcaggaggaggtgatcctgtattataccaacatttatt
>BK3BB1_4_6851
attatcatctataggatttcattcaggtgcttccgtagatttagcaatctttagtttacatttagcaggtatttcttcattattaggtgctatgaattttattactacaatattaaatatgcgagcacctttattaactatgaataaattacctttatttgtatggtctgttttaattactgctgtattattattattatctttacctgtattagcaggtggaataactatgttattaactgatcgtaatttaaatacatcattttttgatccagcaggaggaggagatcctatattctatcaacacttattt
>BK3BB1_5_685
attatctagtgtacaagctcactcaggtccttctgttgatttagctatatttagtttacatttagctggtatttcttcattattaggtgcaataaactttattacaacaatttataatatgagatctccaggtttatctttccataaattaccattatttgtatggtcagtatttattactgctatcttattattattaagtttaccggttttagctggagctattactatgttattaactgatagaaatttaaatacttcattctttgatccttcaggaggaggtgatcctgtattataccaacatttattt
>BK3BB1_5_1462
attatcatctataggattccattcaggtgcttctgtagatttagcaatttttagtttacatttagcaggtatttcttcattattaggtgctatgaattttattactacaatattaaatatgcgagcaccattattaactatgaataaattacctttatttgtatggtctgttttaattactgctgtattattattattatctttacctgtattagcaggtggaattactatgttattaactgatcgtaatttaaatacatcattttttgatccagcaggaggaggtgatccaattttatatcaacatttattt
>BK3BB1_5_2795
attatctagtgtacaagctcactcaggtccttctgttgatttagctatatttagtttacatttagctggtatttcttcattattaggtgcaataaactttattacaacaatttataatatgagatctccaggtttatctttccataaattaccattatttgtatggtcagtatttattactgctatcttattattattaagtttaccggttttagctggagctattactatgttattaactgatagaaatttaaatacttcattctttgatccttcaggaggaggtgatcctgtattataccaacatttattc
>BK3BB1_5_3863
gttatcaagtattcaagcacactcaggtgcttctgttgatttagctatttttagtttacatttagcaggtatttcttcaattttaggtgctgttaactttattacaactattttaaacatgcgacctgaaggtatgagcatgcatttattacctttatttgtatgggctgttttaattactgcagttttattattattatcattaccagtattagcaggggctattacaatgttattaactgatcgaaactttaacacaactttttttgatcctgctggtggaggtgatccagtattataccaacatttattc
>BK3BB1_5_5349
attatcatctataggattccattcaggtgcttctgtagatttagcaatttttagtttacatttagcaggtatttcttcattattaggtgctatgaattttattactacaatattaaatatgcgagcaccattattaactatgaataaattacctttatttgtatggtctgttttaattactgctgtattattattattatctttacctgtattagcaggtggaattactatgttattaactgatcgtaatttaaatacatcattttttgatccagcaggaggaggtgatccaattttatatcaacatttattc
>BK3BB1_5_5751
ttatctagtgtacaagctcactcaggtccttctgttgatttagctatatttagtttacatttagctggtatttcttcattattaggtgcaataaactttattacaacaatttataatatgagatctccaggtttatctttccataaattaccattatttgtatggtcagtatttattactgctatcttattattattaagtttaccggttttagctggagctattactatgttattaactgatagaaatttaaatacttcattctttgatccttcaggaggaggtgatcctgtattataccaacatttattt
>BK3BB1_5_6126
cattatctagtgtacaagctcactcaggtccttctgttgatttagctatatttagtttacatttagctggtatttcttcattattaggtgcaataaactttattacaacaatttataatatgagatctccaggtttatctttccataaattaccattatttgtatggtcagtatttattactgctatcttattattattaagtttaccggttttagctggagctattactatgttattaactgatagaaatttaaatacttcattctttgatccttcaggaggaggtgatcctgtattataccaacatttattt
>BK3BB1_5_6883
attatctagtgtacaagctcactcaggtccttctgttgatttagctatatttagtttacatttagctggtatttcttcattattaggtgcaataaactttattacaacaatttataatatgagatctccaggtttatctttccataaattaccattatttgtatggtcagtatttattactgctatcttattattattaagtttaccggttttagctggagctattactatgttattaactgatagaaatttaaatacttcattctttgatccttcaggaggaggtgatcctgtattataccaacatttatt
>BK3BC1_1_791
attatcatctataggattccattcaggtgcttctgtagatttagcaatttttagtttacatttagcaggtatttcttcattattaggtgctatgaattttattactacaatattaaatatgcgagcaccattattaactatgaataaattacctttatttgtatggtctgttttaattactgctgtattattattattatctttacctgtattagcaggtggaattactatgttattaactgatcgtaatttaaatacatcattttttgatccagcaggaggaggagatccaattttatatcaacatttattt
>BK3BC1_1_1476
attatcatctataggattccattcaggtgcttctgtagatttagcaatttttagtttacatttagcaggtatttcttcattattaggtgctatgaattttattactacaatattaaatatgcgagcaccattattaactatgaataaattacctttatttgtatggtctgttttaattactgctgtattattattattatctttacctgtattagcaggtggaattactatgttattaactgatcgtaatttaaatacatcattttttgatccagcaggaggaggtgatccaattttatatcaacatttattt
>BK3BC1_1_6109
attatcatctataggatttcattcaggtgcttccgtagatttagcaatctttagtttacatttagcaggtatttcttcattattaggtgctatgaattttattactacaatattaaatatgcgagcacctttattaactatgaataaattacctttatttgtatggtctgttttaattactgctgtattattattattatctttacctgtattagcaggtggaataactatgttattaactgatcgtaatttaaatacatcattttttgatccagcaggaggaggagatcctattttatatcaacacttattt
>BK3BC1_2_799
attatcatctataggattccattcaggtgcttctgtagatttagcaatttttagtttacatttagcaggtatttcttcattattaggtgctatgaattttattactacaatattaaatatgcgagcaccattattaactatgaataaattacctttatttgtatggtctgttttaattactgctgtattattattattatctttacctgtattagcaggtggaattactatgttattaactgatcgtaatttaaatacatcattttttgatccagcaggaggaggagatccaattttatatcaacatttattt
>BK3BC1_3_520
tttagcaagtgttcaagcacattctggtccatctgtagatttagctatttttagtttacatttagctggtatttcatcattattaggttctataaattttattacaactatttataatatgagatctcctggtttaacttttcataaattaccattatttgtttggtcagtatttattactgctttcttattattattaagtttaccagttttagcaggtgctattactatgttattaactgatagaaacttaaatacttcattttttgatccatctggtggaggtgatcctgtattataccaacacttattt
>BK3BC1_3_585
attatctagtgtacaagctcactcaggtccttctgttgatttagctatatttagtttacatttagctggtatttcttcattattaggtgcaataaactttattacaacaatttataatatgagatctccaggtttatctttccataaattaccattatttgtatggtcagtatttattactgctatcttattattattaagtttaccggttttagctggagctattactatgttattaactgatagaaatttaaatacttcattctttgatccttcaggaggaggtgatcctgtattataccaacatttattt
>BK3BC1_3_4728
attatcatctataggatttcattcaggtgcttccgtagatttagcaatctttagtttacatttagcaggtatttcttcattattaggtgctatgaattttattactacaatattaaatatgcgagcacctttattaactatgaataaattacctttatttgtatggtctgttttaattactgctgtattattattattatctttacctgtattagcaggtggaataactatgttattaactgatcgtaatttaaatacatcattttttgatccagcaggaggaggagatcctatattctatcaacacttattt
>BK3BC1_4_446
tttagcaagtgttcaagcacattctggtccatctgtagatttagctatttttagtttacatttagctggtatttcatcattattaggttctataaattttattacaactatttataatatgagatctcctggtttaacttttcataaattaccattatttgtttggtcagtatttattactgctttcttattattattaagtttaccagttttagcaggtgctattactatgttattaactgatagaaacttaaatacttcattttttgatccatctggtggaggtgatcctgtattataccaacacttattt
>BK3BC1_4_2461
cattatcatctataggatttcattcaggtgcttccgtagatttagcaatctttagtttacatttagcaggtatttcttcattattaggtgctatgaattttattactacaatattaaatatgcgagcacctttattaactatgaataaattacctttatttgtatggtctgttttaattactgctgtattattattattatctttacctgtattagcaggtggaataactatgttattaactgatcgtaatttaaatacatcattttttgatccagcaggaggaggagatcctattttatatcaacatttattt
>BK3BC1_5_647
tttagcaagtgttcaagcacattctggtccatctgtagatttagctatttttagtttacatttagctggtatttcatcattattaggttctataaattttattacaactatttataatatgagatctcctggtttaacttttcataaattaccattatttgtttggtcagtatttattactgctttcttattattattaagtttaccagttttagcaggtgctattactatgttattaactgatagaaacttaaatacttcattttttgatccatctggtggaggtgatcctgtattataccaacacttattt
>BK3SA1_2_134
attatcatctataggatttcattcaggtgcttctgtagatttagcaatttttagtttacatttagcaggtatttcttcattattaggtgctatgaattttattactacaatattaaatatgcgagcacctttattaactatgaataaattacctttatttgtatggtctgttttaattactgctgtattattattattatctttacctgtattagcgggtggaattactatgttattaactgatcgtaatttaaatacatcattttttgatccagcaggaggaggtgatccaattttatatcaacatttattt
>BK3SA1_2_450
attatctagtgtacaagctcactcaggtccttctgttgatttagctatatttagtttacatttagctggtatttcttcattattaggtgcaataaactttattacaacaatttataatatgagatctccaggtttatctttccataaattaccattatttgtatggtcagtatttattactgctatcttattattattaagtttaccggttttagctggagctattactatgttattaactgatagaaatttaaatacttcattctttgatccttcaggaggaggtgatcctgtattataccaacatttattt
>BK3SA1_3_138
attatcatctataggatttcattcaggtgcttctgtagatttagcaatttttagtttacatttagcaggtatttcttcattattaggtgctatgaattttattactacaatattaaatatgcgagcacctttattaactatgaataaattacctttatttgtatggtctgttttaattactgctgtattattattattatctttacctgtattagcgggtggaattactatgttattaactgatcgtaatttaaatacatcattttttgatccagcaggaggaggtgatccaattttatatcaacatttattt
>BK3SA1_4_150
attatcatctataggatttcattcaggtgcttctgtagatttagcaatttttagtttacatttagcaggtatttcttcattattaggtgctatgaattttattactacaatattaaatatgcgagcacctttattaactatgaataaattacctttatttgtatggtctgttttaattactgctgtattattattattatctttacctgtattagcgggtggaattactatgttattaactgatcgtaatttaaatacatcattttttgatccagcaggaggaggtgatccaattttatatcaacatttattt
>BK3SA1_4_3827
attatcatctataggatttcattcaggtgcttctgtagatttagcaatttttagtttacatttagcaggtatttcttcattattaggtgctatgaattttattactacaatattaaatatgcgagcacctttattaactatgaataaattacctttatttgtatggtctgttttaattactgctgtattattattattatctttacctgtattagcgggtggaattactatgttattaactgatcgtaatttaaatacatcattttttgatccagcaggaggaggtgatccaattttatatcaacatttatt
>BK3SA1_5_488
attatcatctataggattccattcaggtgcttctgtagatttagcaatttttagtttacatttagcaggtatttcttcattattaggtgctatgaattttattactacaatattaaatatgcgagcaccattattaactatgaataaattacctttatttgtatggtctgttttaattactgctgtattattattattatctttacctgtattagcaggtggaattactatgttattaactgatcgtaatttaaatacatcattttttgatccagcaggaggaggagatccaattttatatcaacatttattt
>BK3SB1_1_610
attatcatctataggattccattcaggtgcttctgtagatttagcaatttttagtttacatttagcaggtatttcttcattattaggtgctatgaattttattactacaatattaaatatgcgagcaccattattaactatgaataaattacctttatttgtatggtctgttttaattactgctgtattattattattatctttacctgtattagcaggtggaattactatgttattaactgatcgtaatttaaatacatcattttttgatccagcaggaggaggagatccaattttatatcaacatttattt
>BK3SB1_1_1019
attatcatctataggattccattcaggtgcttctgtagatttagcaatttttagtttacatttagcaggtatttcttcattattaggtgctatgaattttattactacaatattaaatatgcgagcaccattattaactatgaataaattacctttatttgtatggtctgttttaattactgctgtattattattattatctttacctgtattagcaggtggaattactatgttattaactgatcgtaatttaaatacatcattttttgatccagcaggaggaggtgatccaattttatatcaacatttattt
>BK3SB1_2_1071
attatcatctataggattccattcaggtgcttctgtagatttagcaatttttagtttacatttagcaggtatttcttcattattaggtgctatgaattttattactacaatattaaatatgcgagcaccattattaactatgaataaattacctttatttgtatggtctgttttaattactgctgtattattattattatctttacctgtattagcaggtggaattactatgttattaactgatcgtaatttaaatacatcattttttgatccagcaggaggaggtgatccaattttatatcaacatttattt
>BK3SB1_4_581
attatcatctataggattccattcaggtgcttctgtagatttagcaatttttagtttacatttagcaggtatttcttcattattaggtgctatgaattttattactacaatattaaatatgcgagcaccattattaactatgaataaattacctttatttgtatggtctgttttaattactgctgtattattattattatctttacctgtattagcaggtggaattactatgttattaactgatcgtaatttaaatacatcattttttgatccagcaggaggaggagatccaattttatatcaacatttattt
>BK3SB1_4_2582
gttatcaagtattcaagcacactcaggtgcttctgttgatttagctatttttagtttacatttagcaggtatttcttcaattttaggtgctgttaactttattacaactattttaaacatgcgacctgaaggtatgagcatgcatttattacctttatttgtatgggctgttttaattactgcagttttattattattatcattaccagtattagcaggggctattacaatgttattaactgatcgaaactttaacacaactttttttgatcctgctggtggaggtgatccagtattataccaacatttatt
>BK3SB1_5_1078
attagcaagtgtacaagcacactcgggtccttcggttgatttagcaattttcagtttacatttagctggaatttcatcattattaggtgcaattaactttattactactatatgtaatatgcgttcacctggattaactttccataaattacctttattcgtatgggctgtatttattactgcatttttattattattaagtttaccagtattagctgcaggtattactatgttattaactgatcgtaatttaaatacttcattctttgatccagctggaggaggagatcctgtattatatcaacatttattt
>BK3SB1_5_1293
attatcatctataggattccattcaggtgcttctgtagatttagcaatttttagtttacatttagcaggtatttcttcattattaggtgctatgaattttattactacaatattaaatatgcgagcaccattattaactatgaataaattacctttatttgtatggtctgttttaattactgctgtattattattattatctttacctgtattagcaggtggaattactatgttattaactgatcgtaatttaaatacatcattttttgatccagcaggaggaggtgatccaattttatatcaacatttattt
>BK3SB1_5_4425
cattatcatctataggatttcattcaggtgcttccgtagatttagcaatctttagtttacatttagcaggtatttcttcattattaggtgctatgaattttattactacaatattaaatatgcgagcacctttattaactatgaataaattacctttatttgtatggtctgttttaattactgctgtattattattattatctttacctgtattagcaggtggaataactatgttattaactgatcgtaatttaaatacatcattttttgatccagcaggaggaggagatcctattttatatcaacatttattt
>BK3SC1_1_3202
gttatcaagtattcaagcacactcaggtgcttctgttgatttagctatttttagtttacatttagcaggtatttcttcaattttaggtgctgttaactttattacaactattttaaacatgcgacctgaaggtatgagcatgcatttattacctttatttgtatgggctgttttaattactgcagttttattattattatcattaccagtattagcaggggctattacaatgttattaactgatcgaaactttaacacaactttttttgatcctgctggtggaggtgatccagtattataccaacatttattc
>BK3SC1_1_6671
attatcatctataggatttcattcaggtgcttccgtagatttagcaatctttagtttacatttagcaggtatttcttcattattaggtgctatgaattttattactacaatattaaatatgcgagcacctttattaactatgaataaattacctttatttgtatggtctgttttaattactgctgtattattattattatctttacctgtattagcaggtggaataactatgttattaactgatcgtaatttaaatacatcattttttgatccagcaggaggaggagatcctatattctatcaacacttattt
>BK4BA1_1_161
attatcatctataggatttcattcaggtgcttctgtagatttagcaatttttagtttacatttagcaggtatttcttcattattaggtgctatgaattttattactacaatattaaatatgcgagcacctttattaactatgaataaattacctttatttgtatggtctgttttaattactgctgtattattattattatctttacctgtattagcgggtggaattactatgttattaactgatcgtaatttaaatacatcattttttgatccagcaggaggaggtgatccaattttatatcaacatttattt
>BK4BA1_1_628
tttagcaagtgttcaagcacattctggtccatctgtagatttagctatttttagtttacatttagctggtatttcatcattattaggttctataaattttattacaactatttataatatgagatctcctggtttaacttttcataaattaccattatttgtttggtcagtatttattactgctttcttattattattaagtttaccagttttagcaggtgctattactatgttattaactgatagaaacttaaatacttcattttttgatccatctggtggaggtgatcctgtattataccaacacttattt
>BK4BA1_1_658
attatcaagtgttcaagctcattcaggaccttcagtagatttagctatttttagtttacatttagcaggtatatcatctttattaggtgctataaattttattacaactatatataatatgagatcacctggattatcttttcataaattacctttatttgtttggtctgtatttattactgcttttttattattattaagtttacctgtattagctggagcaattacaatgttattaactgatagaaatttaaatacttctttttttgatccttcaggtggaggtgatccagttttatatcaacatcttttt
>BK4BA1_1_689
attatcatctataggattccattcgggtgcttctgtagatttagcaatttttagtttacatttagcaggtatttcttcattattaggtgctatgaattttattactacaatattaaatatgcgagcaccattattaactatgaataaattacctttatttgtatggtctgttttaattactgctgtattattattattatctttacctgtattagcaggtggaattactatgttattaactgatcgtaatttaaatacatcattttttgatccagcaggaggaggagatccaattttatatcaacatttattt
>BK4BA1_1_710
attatctagtgtacaagctcactcaggtccttctgttgatttagctatatttagtttacatttagctggtatttcttcattattaggtgcaataaactttattacaacaatttataatatgagatctccaggtttatctttccataaattaccattatttgtatggtcagtatttattactgctatcttattattattaagtttaccggttttagctggagctattactatgttattaactgatagaaatttaaatacttcattctttgatccttcaggaggaggtgatcctgtattataccaacatttattt
>BK4BA1_1_2800
attatctagtgtacaagctcactcaggtccttctgttgatttagctatatttagtttacatttagctggtatttcttcattattaggtgcaataaactttattacaacaatttataatatgagatctccaggtttatctttccataaattaccattatttgtatggtcagtatttattactgctatcttattattattaagtttaccggttttagctggagctattactatgttattaactgatagaaatttaaatacttcattctttgatccttcaggaggaggtgatcctgtattataccaacatttattc
>BK4BA1_1_3661
attatctagtgtacaagctcactcaggtccttctgttgatttagctatatttagtttacatttagctggtatttcttcattattaggtgcaataaactttattacaacaatttataatatgagatctccaggtttatctttccataaattaccattatttgtatggtcagtatttattactgctatcttattattattaagtttaccggttttagctggagctattactatgttattaactgatagaaatttatatacttcattctttgatccttcaggaggaggtgatcctgtattataccaacatttattt
>BK4BA1_1_3871
attatctagtgtacaagctcactcaggtccttctgttgatttagctatatttagtttacatttagctggtatttcttcattattaggtgcaataaactttattacaacaatttataatatgagatctccaggtttatctttccataaattaccattatttgtatggtcagtatttattactgctatcttattattattaagtttaccggttttagctggagctattactatgttattaactgatagaaatttaaatacttcattctttgatccttcaggaggaggtgatcctgtattataccaacatttgttt
>BK4BA1_1_4797
cattatcatctataggatttcattcaggtgcttccgtagatttagcaatctttagtttacatttagcaggtatttcttcattattaggtgctatgaattttattactacaatattaaatatgcgagcacctttattaactatgaataaattacctttatttgtatggtctgttttaattactgctgtattattattattatctttacctgtattagcaggtggaataactatgttattaactgatcgtaatttaaatacatcattttttgatccagcaggaggaggagatcctattttatatcaacatttattt
>BK4BA1_1_5701
ttatctagtgtacaagctcactcaggtccttctgttgatttagctatatttagtttacatttagctggtatttcttcattattaggtgcaataaactttattacaacaatttataatatgagatctccaggtttatctttccataaattaccattatttgtatggtcagtatttattactgctatcttattattattaagtttaccggttttagctggagctattactatgttattaactgatagaaatttaaatacttcattctttgatccttcaggaggaggtgatcctgtattataccaacatttattt
>BK4BA1_1_6027
cattatctagtgtacaagctcactcaggtccttctgttgatttagctatatttagtttacatttagctggtatttcttcattattaggtgcaataaactttattacaacaatttataatatgagatctccaggtttatctttccataaattaccattatttgtatggtcagtatttattactgctatcttattattattaagtttaccggttttagctggagctattactatgttattaactgatagaaatttaaatacttcattctttgatccttcaggaggaggtgatcctgtattataccaacatttattt
>BK4BA1_1_6634
attatctagtgtacaagctcactcaggtccttctgttgatttagctatatttagtttacatttagctggtatttcttcattattaggtgcaataaactttattacaacaatttataatatgagatctccaggtttatctttccataaattaccattatttgtatggtcagtatttattactgctatcttattattattaagtttaccggttttagctggagctattactatgttattaactgatagaaatttaaatacttcattctttgatccttcaggaggaggtgatcctgtattataccaacatttatt
>BK4BA1_1_7611
attatctagtattcaaagtcattctggtggttctgtagatttagcaatttttagtttacatttagcaggtgtttcttctttattgggttctataaattttattactacaatattaaatatgagagcacctggtttaagtatgcataaattacctttatttgttagggctgtgtttattactgttattttattattattaagtttacctgtattagctggtggtattacaatgttattaaccgatagaaattttaatacaactttttttgacccagcaggtggtggtgatcctatattatatcaacatttattt
>BK4BA1_2_170
attatcatctataggatttcattcaggtgcttctgtagatttagcaatttttagtttacatttagcaggtatttcttcattattaggtgctatgaattttattactacaatattaaatatgcgagcacctttattaactatgaataaattacctttatttgtatggtctgttttaattactgctgtattattattattatctttacctgtattagcgggtggaattactatgttattaactgatcgtaatttaaatacatcattttttgatccagcaggaggaggtgatccaattttatatcaacatttattt
>BK4BA1_2_905
attatcatctataggattccattcaggtgcttctgtagatttagcaatttttagtttacatttagcaggtatttcttcattattaggtgctatgaattttattactacaatattaaatatgcgagcaccattattaactatgaataaattacctttatttgtatggtctgttttaattactgctgtattattattattatctttacctgtattagcaggtggaattactatgttattaactgatcgtaatttaaatacatcattttttgatccagcaggaggaggagatccaattttatatcaacatttattt
>BK4BA1_2_4681
gttatcaagtattcaagcacactcaggtgcttctgttgatttagctatttttagtttacatttagcaggtatttcttcaattttaggtgctgttaactttattacaactattttaaacatgcgacctgaaggtatgagcatgcatttattacctttatttgtatgggctgttttaattactgcagttttattattattatcattaccagtattagcaggggctattacaatgttattaactgatcgaaactttaacacaactttttttgatcctgctggtggaggtgatccagtattataccaacatttattc
>BK4BA1_2_5879
cattatcatctataggatttcattcaggtgcttccgtagatttagcaatctttagtttacatttagcaggtatttcttcattattaggtgctatgaattttattactacaatattaaatatgcgagcacctttattaactatgaataaattacctttatttgtatggtctgttttaattactgctgtattattattattatctttacctgtattagcaggtggaataactatgttattaactgatcgtaatttaaatacatcattttttgatccagcaggaggaggagatcctattttatatcaacatttattt
>BK4BA1_2_7416
attatcatctataggatttcattcaggtgcttccgtagatttagcaatctttagtttacatttagcaggtatttcttcattattaggtgctatgaattttattactacaatattaaatatgcgagcacctttattaactatgaataaattacctttatttgtatggtctgttttaattactgctgtattattattattatctttacctgtattagcaggtggaataactatgttattaactgatcgtaatttaaatacatcattttttgatccagcaggaggaggagatcctattttatatcaacacttattt
>BK4BA1_3_163
attatcatctataggatttcattcaggtgcttctgtagatttagcaatttttagtttacatttagcaggtatttcttcattattaggtgctatgaattttattactacaatattaaatatgcgagcacctttattaactatgaataaattacctttatttgtatggtctgttttaattactgctgtattattattattatctttacctgtattagcgggtggaattactatgttattaactgatcgtaatttaaatacatcattttttgatccagcaggaggaggtgatccaattttatatcaacatttattt
>BK4BA1_3_654
attatcatctataggattccattcgggtgcttctgtagatttagcaatttttagtttacatttagcaggtatttcttcattattaggtgctatgaattttattactacaatattaaatatgcgagcaccattattaactatgaataaattacctttatttgtatggtctgttttaattactgctgtattattattattatctttacctgtattagcaggtggaattactatgttattaactgatcgtaatttaaatacatcattttttgatccagcaggaggaggagatccaattttatatcaacatttattt
>BK4BA1_3_677
attatctagtgtacaagctcactcaggtccttctgttgatttagctatatttagtttacatttagctggtatttcttcattattaggtgcaataaactttattacaacaatttataatatgagatctccaggtttatctttccataaattaccattatttgtatggtcagtatttattactgctatcttattattattaagtttaccggttttagctggagctattactatgttattaactgatagaaatttaaatacttcattctttgatccttcaggaggaggtgatcctgtattataccaacatttattt
>BK4BA1_3_1372
attatcatctataggattccattcaggtgcttctgtagatttagcaatttttagtttacatttagcaggtatttcttcattattaggtgctatgaattttattactacaatattaaatatgcgagcaccattattaactatgaataaattacctttatttgtatggtctgttttaattactgctgtattattattattatctttacctgtattagcaggtggaattactatgttattaactgatcgtaatttaaatacatcattttttgatccagcaggaggaggtgatccaattttatatcaacatttattt
>BK4BA1_3_3462
gttatcaagtattcaagcacactcaggtgcttctgttgatttagctatttttagtttacatttagcaggtatttcttcaattttaggtgctgttaactttattacaactattttaaacatgcgacctgaaggtatgagcatgcatttattacctttatttgtatgggctgttttaattactgcagttttattattattatcattaccagtattagcaggggctattacaatgttattaactgatcgaaactttaacacaactttttttgatcctgctggtggaggtgatccagtattataccaacatttattc
>BK4BA1_3_4243
cattatcatctataggatttcattcaggtgcttccgtagatttagcaatctttagtttacatttagcaggtatttcttcattattaggtgctatgaattttattactacaatattaaatatgcgagcacctttattaactatgaataaattacctttatttgtatggtctgttttaattactgctgtattattattattatctttacctgtattagcaggtggaataactatgttattaactgatcgtaatttaaatacatcattttttgatccagcaggaggaggagatcctattttatatcaacatttattt
>BK4BA1_3_4621
attatcatctataggattccattcaggtgcttctgtagatttagcaatttttagtttacatttagcaggtatttcttcattattaggtgctatgaattttattactacaatattaaatatgcgagcaccattattaactatgaataaattacctttatttgtatggtctgttttaattactgctgtattattattattatctttacctgtattagcaggtggaattactatgttattaactgatcgtaatttaaatacatcattttttgatccagcaggaggaggtgatccaattttatatcaacatttattc
>BK4BA1_3_4936
ttatctagtgtacaagctcactcaggtccttctgttgatttagctatatttagtttacatttagctggtatttcttcattattaggtgcaataaactttattacaacaatttataatatgagatctccaggtttatctttccataaattaccattatttgtatggtcagtatttattactgctatcttattattattaagtttaccggttttagctggagctattactatgttattaactgatagaaatttaaatacttcattctttgatccttcaggaggaggtgatcctgtattataccaacatttattt
>BK4BA1_3_5177
attatcatctataggatttcattcaggtgcttccgtagatttagcaatctttagtttacatttagcaggtatttcttcattattaggtgctatgaattttattactacaatattaaatatgcgagcacctttattaactatgaataaattacctttatttgtatggtctgttttaattactgctgtattattattattatctttacctgtattagcaggtggaataactatgttattaactgatcgtaatttaaatacatcattttttgatccagcaggaggaggagatcctattttatatcaacacttattt
>BK4BA1_3_5470
attatcatctataggatttcattcaggtgcttctgtagatttagcaatttttagtttacatttagcaggtatttcttcattattaggtgctatgaattttattactacaatattaaatatgcgagcacctttattaactatgaataaattacctttatttgtatggtctgttttaattactgctgtattattattattatctttacctgtattagcgggtggaattactatgttattaactgatcgtaatttaaatacatcattttttgatccagcaggaggaggtgatccaattttatatcaacatttattc
>BK4BA1_3_5653
attatctagtgtacaagctcactcaggtccttctgttgatttagctatatttagtttacatttagctggtatttcttcattattaggtgcaataaactttattacaacaatttataatatgagatctccaggtttatctttccataaattaccattatttgtatggtcagtatttattactgctatcttattattattaagtttaccggttttagctggagctattactatgttattaactgatagaaatttaaatacttcattctttgatccttcaggaggaggtgatcctgtattataccaacatttatt
>BK4BA1_4_184
attatcatctataggatttcattcaggtgcttctgtagatttagcaatttttagtttacatttagcaggtatttcttcattattaggtgctatgaattttattactacaatattaaatatgcgagcacctttattaactatgaataaattacctttatttgtatggtctgttttaattactgctgtattattattattatctttacctgtattagcgggtggaattactatgttattaactgatcgtaatttaaatacatcattttttgatccagcaggaggaggtgatccaattttatatcaacatttattt
>BK4BA1_4_792
attatcaagtgttcaagctcattcaggaccttcagtagatttagctatttttagtttacatttagcaggtatatcatctttattaggtgctataaattttattacaactatatataatatgagatcacctggattatcttttcataaattacctttatttgtttggtctgtatttattactgcttttttattattattaagtttacctgtattagctggagcaattacaatgttattaactgatagaaatttaaatacttctttttttgatccttcaggtggaggtgatccagttttatatcaacatcttttt
>BK4BA1_4_863
attatctagtgtacaagctcactcaggtccttctgttgatttagctatatttagtttacatttagctggtatttcttcattattaggtgcaataaactttattacaacaatttataatatgagatctccaggtttatctttccataaattaccattatttgtatggtcagtatttattactgctatcttattattattaagtttaccggttttagctggagctattactatgttattaactgatagaaatttaaatacttcattctttgatccttcaggaggaggtgatcctgtattataccaacatttattt
>BK4BA1_4_1005
attatcatctataggattccattcaggtgcttctgtagatttagcaatttttagtttacatttagcaggtatttcttcattattaggtgctatgaattttattactacaatattaaatatgcgagcaccattattaactatgaataaattacctttatttgtatggtctgttttaattactgctgtattattattattatctttacctgtattagcaggtggaattactatgttattaactgatcgtaatttaaatacatcattttttgatccagcaggaggaggagatccaattttatatcaacatttattt
>BK4BA1_4_1976
attatcatctataggattccattcaggtgcttctgtagatttagcaatttttagtttacatttagcaggtatttcttcattattaggtgctatgaattttattactacaatattaaatatgcgagcaccattattaactatgaataaattacctttatttgtatggtctgttttaattactgctgtattattattattatctttacctgtattagcaggtggaattactatgttattaactgatcgtaatttaaatacatcattttttgatccagcaggaggaggtgatccaattttatatcaacatttattt
>BK4BA1_4_4098
attatctagtgtacaagctcactcaggtccttctgttgatttagctatatttagtttacatttagctggtatttcttcattattaggtgcaataaactttattacaacaatttataatatgagatctccaggtttatctttccataaattaccattatttgtatggtcagtatttattactgctatcttattattattaagtttaccggttttagctggagctattactatgttattaactgatagaaatttaaatacttcattctttgatccttcaggaggaggtgatcctgtattataccaacatttattc
>BK4BA1_4_4595
gttatcaagtgttcaagctcattcaggaccttcagtagatttagctatttttagtttacatttagcaggtatatcatctttattaggtgctataaattttattacaactatatataatatgagatcacctggattatcttttcataaattacctttatttgtttggtctgtatttattactgcttttttattattattaagtttacctgtattagctggagcaattacaatgttattaactgatagaaatttaaatacttctttttttgatccttcaggtggaggtgatccagttttatatcaacatcttttt
>BK4BA1_4_6896
attatcaagtgttcaagctcattcaggaccttcagtagatttagctatttttagtttacatttagcaggtatatcatctttattaggtgctataaattttattacaactatatataatatgagatcacctggattatcttttcataaattacctttatttgtttggtctgtatttattactgcttttttattattattaagtttacctgtattagctggagcaattacaatgttattaactgatagaaatttaaatacttctttttttgatccttcaggtggaggtgatccagttttatatcaacatcttttc
>BK4BA1_4_7466
gttatctagtgtacaagctcactcaggtccttctgttgatttagctatatttagtttacatttagctggtatttcttcattattaggtgcaataaactttattacaacaatttataatatgagatctccaggtttatctttccataaattaccattatttgtatggtcagtatttattactgctatcttattattattaagtttaccggttttagctggagctattactatgttattaactgatagaaatttaaatacttcattctttgatccttcaggaggaggtgatcctgtattataccaacatttattt
>BK4BA1_4_8951
tttatcaagcgttcaagcgcattcaggtccttctgtagatctagctatttttagtttacatttagcaggaatttcttctatgttaggagctataaattttataactactatttgtaatatgagagctcctggattaacttttcataaattacctttatttgtttggtctgtatttataactgcaattttattattattaactttacctgttttagccggtgctattacaatgttattaactgatagaaatttaaatacttctttttttgatccttctggtgggggtgatcctgttttataccaacatttattt
>BK4BA1_4_9355
ttatctagtgtacaagctcactcaggtccttctgttgatttagctatatttagtttacatttagctggtatttcttcattattaggtgcaataaactttattacaacaatttataatatgagatctccaggtttatctttccataaattaccattatttgtatggtcagtatttattactgctatcttattattattaagtttaccggttttagctggagctattactatgttattaactgatagaaatttaaatacttcattctttgatccttcaggaggaggtgatcctgtattataccaacatttattt
>BK4BA1_4_10052
cattatctagtgtacaagctcactcaggtccttctgttgatttagctatatttagtttacatttagctggtatttcttcattattaggtgcaataaactttattacaacaatttataatatgagatctccaggtttatctttccataaattaccattatttgtatggtcagtatttattactgctatcttattattattaagtttaccggttttagctggagctattactatgttattaactgatagaaatttaaatacttcattctttgatccttcaggaggaggtgatcctgtattataccaacatttattt
>BK4BA1_4_10825
attatcatctataggatttcattcaggtgcttctgtagatttagcaatttttagtttacatttagcaggtatttcttcattattaggtgctatgaattttattactacaatattaaatatgcgagcacctttattaactatgaataaattacctttatttgtatggtctgttttaattactgctgtattattattattatctttacctgtattagcgggtggaattactatgttattaactgatcgtaatttaaatacatcattttttgatccagcaggaggaggtgatccaattttatatcaacatttattc
>BK4BA1_4_10999
attatcaagtgttcaagctcattcaggaccttcagtagatttagctatttttagtttacatttagcaggtatatcatctttattaggtgctataaattttattacaactatatataatatgagatcacctggattatcttttcataaattacctttatttgtttggtctgtatttattactgcttttttattattattaagtttacctgtattagctggagcaattacaatgttattaactgatagaaatttaaatacttctttttttgatccttcaggtggaggtgatccagttttatatcaacatctttt
>BK4BA1_4_11408
attatctagtgtacaagctcactcaggtccttctgttgatttagctatatttagtttacatttagctggtatttcttcattattaggtgcaataaactttattacaacaatttataatatgagatctccaggtttatctttccataaattaccattatttgtatggtcagtatttattactgctatcttattattattaagtttaccggttttagctggagctattactatgttattaactgatagaaatttaaatacttcattctttgatccttcaggaggaggtgatcctgtattataccaacatttatt
>BK4BA1_4_11434
attatcatctataggattccattcaggtgcttctgtagatttagcaatttttagtttacatttagcaggtatttcttcattattaggtgctatgaattttattactacaatattaaatatgcgagcaccattattaactatgaataaattacctttatttgtatggtctgttttaattactgctgtattattattattatctttacctgtattagcaggtggaattactatgttattaactgatcgtaatttaaatacatcattttttgatccagcaggaggaggagatccaattttatatcaacatttatt
>BK4BA1_4_12224
attatcaagtgttcaagctcattcaggaccttcagtagatttagctatttttagtttacatttagcaggtatatcatctttattaggtgctataaattttattacaactatatataatatgagatcacctggattatcttttcataaattacctttatttgtttggtctgtatttattactgcttttttattattattaagtttacctgtattagctggagcaattacaatgttattaactgatagaaatttaaatacttcttttttgatccttcaggtggaggtgatccagttttatatcaacatcttttt
>BK4BA1_4_13723
attatcatctataggattccattcaggtgcttctgtagatttagcaatttttagtttacatttagcaggtatttcttcattattaggtgctatgaattttattactacaatattaaatatgcgagcaccattattaactatgaataaattacctttatttgtatggtctgttttaattactgctgtattattattattatctttacctgtattagcaggtggaattactatgttattaactgatcgtaatttaaatacatcattttttgatccagcaggaggaggagatccaattttatatcaacatttattc
>BK4BA1_5_160
attatcatctataggatttcattcaggtgcttctgtagatttagcaatttttagtttacatttagcaggtatttcttcattattaggtgctatgaattttattactacaatattaaatatgcgagcacctttattaactatgaataaattacctttatttgtatggtctgttttaattactgctgtattattattattatctttacctgtattagcgggtggaattactatgttattaactgatcgtaatttaaatacatcattttttgatccagcaggaggaggtgatccaattttatatcaacatttattt
>BK4BA1_5_655
attatctagtgtacaagctcactcaggtccttctgttgatttagctatatttagtttacatttagctggtatttcttcattattaggtgcaataaactttattacaacaatttataatatgagatctccaggtttatctttccataaattaccattatttgtatggtcagtatttattactgctatcttattattattaagtttaccggttttagctggagctattactatgttattaactgatagaaatttaaatacttcattctttgatccttcaggaggaggtgatcctgtattataccaacatttattt
>BK4BA1_5_1274
attatcatctataggattccattcaggtgcttctgtagatttagcaatttttagtttacatttagcaggtatttcttcattattaggtgctatgaattttattactacaatattaaatatgcgagcaccattattaactatgaataaattacctttatttgtatggtctgttttaattactgctgtattattattattatctttacctgtattagcaggtggaattactatgttattaactgatcgtaatttaaatacatcattttttgatccagcaggaggaggtgatccaattttatatcaacatttattt
>BK4BA1_5_2864
attatctagtgtacaagctcactcaggtccttctgttgatttagctatatttagtttacatttagctggtatttcttcattattaggtgcaataaactttattacaacaatttataatatgagatctccaggtttatctttccataaattaccattatttgtatggtcagtatttattactgctatcttattattattaagtttaccggttttagctggagctattactatgttattaactgatagaaatttaaatacttcattctttgatccttcaggaggaggtgatcctgtattataccaacatttgttt
>BK4BA1_5_3417
cattatcatctataggatttcattcaggtgcttccgtagatttagcaatctttagtttacatttagcaggtatttcttcattattaggtgctatgaattttattactacaatattaaatatgcgagcacctttattaactatgaataaattacctttatttgtatggtctgttttaattactgctgtattattattattatctttacctgtattagcaggtggaataactatgttattaactgatcgtaatttaaatacatcattttttgatccagcaggaggaggagatcctattttatatcaacatttattt
>BK4BA1_5_4062
attatcatctataggatttcattcaggtgcttccgtagatttagcaatctttagtttacatttagcaggtatttcttcattattaggtgctatgaattttattactacaatattaaatatgcgagcacctttattaactatgaataaattacctttatttgtatggtctgttttaattactgctgtattattattattatctttacctgtattagcaggtggaataactatgttattaactgatcgtaatttaaatacatcattttttgatccagcaggaggaggagatcctattttatatcaacacttattt
>BK4BB1_1_163
attatcatctataggatttcattcaggtgcttctgtagatttagcaatttttagtttacatttagcaggtatttcttcattattaggtgctatgaattttattactacaatattaaatatgcgagcacctttattaactatgaataaattacctttatttgtatggtctgttttaattactgctgtattattattattatctttacctgtattagcgggtggaattactatgttattaactgatcgtaatttaaatacatcattttttgatccagcaggaggaggtgatccaattttatatcaacatttattt
>BK4BB1_1_745
attatcaagtgttcaagctcattcaggaccttcagtagatttagctatttttagtttacatttagcaggtatatcatctttattaggtgctataaattttattacaactatatataatatgagatcacctggattatcttttcataaattacctttatttgtttggtctgtatttattactgcttttttattattattaagtttacctgtattagctggagcaattacaatgttattaactgatagaaatttaaatacttctttttttgatccttcaggtggaggtgatccagttttatatcaacatcttttt
>BK4BB1_1_810
attatctagtgtacaagctcactcaggtccttctgttgatttagctatatttagtttacatttagctggtatttcttcattattaggtgcaataaactttattacaacaatttataatatgagatctccaggtttatctttccataaattaccattatttgtatggtcagtatttattactgctatcttattattattaagtttaccggttttagctggagctattactatgttattaactgatagaaatttaaatacttcattctttgatccttcaggaggaggtgatcctgtattataccaacatttattt
>BK4BB1_1_1445
attagcaagtgtacaagcacactcgggtccttcggttgatttagcaattttcagtttacatttagctggaatttcatcattattaggtgcaattaactttattactactatatgtaatatgcgttcacctggattaactttccataaattacctttattcgtatgggctgtatttattactgcatttttattattattaagtttaccagtattagctgcaggtattactatgttattaactgatcgtaatttaaatacttcattctttgatccagctggaggaggagatcctgtattatatcaacatttattt
>BK4BB1_1_3327
attatctagtgtacaagctcactcaggtccttctgttgatttagctatatttagtttacatttagctggtatttcttcattattaggtgcaataaactttattacaacaatttataatatgagatctccaggtttatctttccataaattaccattatttgtatggtcagtatttattactgctatcttattattattaagtttaccggttttagctggagctattactatgttattaactgatagaaatttaaatacttcattctttgatccttcaggaggaggtgatcctgtattataccaacatttattc
>BK4BB1_1_3649
gttatcaagtgttcaagctcattcaggaccttcagtagatttagctatttttagtttacatttagcaggtatatcatctttattaggtgctataaattttattacaactatatataatatgagatcacctggattatcttttcataaattacctttatttgtttggtctgtatttattactgcttttttattattattaagtttacctgtattagctggagcaattacaatgttattaactgatagaaatttaaatacttctttttttgatccttcaggtggaggtgatccagttttatatcaacatcttttt
>BK4BB1_1_3934
attagcaagtgtacaagcacactcgggtccttcggttgatttagcaattttcagtttacatttagctggaatttcatcattattaggtgcaattaactttattactactatatgtaatatgcgttcacctggattaactttccataaattacctttattcgtatgggctgtatttattactgcatttttattattattaagtttaccagtattagctgcaggtattactatgttattaactgatcgtaatttaaatacttcattctttgatccagctggaggaggagatcctgtattatatcaacatttattc
>BK4BB1_1_5144
attatcaagtgttcaagctcattcaggaccttcagtagatttagctatttttagtttacatttagcaggtatatcatctttattaggtgctataaattttattacaactatatataatatgagatcacctggattatcttttcataaattacctttatttgtttggtctgtatttattactgcttttttattattattaagtttacctgtattagctggagcaattacaatgttattaactgatagaaatttaaatacttctttttttgatccttcaggtggaggtgatccagttttatatcaacatcttttc
>BK4BB1_1_5467
gttatctagtgtacaagctcactcaggtccttctgttgatttagctatatttagtttacatttagctggtatttcttcattattaggtgcaataaactttattacaacaatttataatatgagatctccaggtttatctttccataaattaccattatttgtatggtcagtatttattactgctatcttattattattaagtttaccggttttagctggagctattactatgttattaactgatagaaatttaaatacttcattctttgatccttcaggaggaggtgatcctgtattataccaacatttattt
>BK4BB1_1_5538
attatcatctataggatttcattcaggtgcttctgtagatttagcaatttttagtttacatttagcaggtatttcttcattattaggtgctatgaattttattactacaatattaaatatgcgagcacctttattaactatgaataaattacctttatttgtatggtctgttttaattactgctgtattattattattatctttacctgtattagcgggtggaattactatgttattaactgatcgtaatttaaatacatcattttttgatccagcaggaggaggtgatccaattttatatcaacatttatt
>BK4BB1_1_7072
cattatctagtgtacaagctcactcaggtccttctgttgatttagctatatttagtttacatttagctggtatttcttcattattaggtgcaataaactttattacaacaatttataatatgagatctccaggtttatctttccataaattaccattatttgtatggtcagtatttattactgctatcttattattattaagtttaccggttttagctggagctattactatgttattaactgatagaaatttaaatacttcattctttgatccttcaggaggaggtgatcctgtattataccaacatttattt
>BK4BB1_1_7075
attatctagtgttcaagcacattcaggaccttctgttgatttagctatttttagtttacatctagctggtatttcatcattattaggggctataaattttataactactatttataatatgagatctccaggattatcatttcataaattacctttatttgtttggtctgtatttattacagcttttttattattattaagtttacccgtattagctggagctataactatgttattaactgatagaaatttaaatacttctttttttgatccttcaggtggaggtgatcctgttttatatcaacatcttttt
>BK4BB1_1_7398
gttagcaagtgtacaagcacactcgggtccttcggttgatttagcaattttcagtttacatttagctggaatttcatcattattaggtgcaattaactttattactactatatgtaatatgcgttcacctggattaactttccataaattacctttattcgtatgggctgtatttattactgcatttttattattattaagtttaccagtattagctgcaggtattactatgttattaactgatcgtaatttaaatacttcattctttgatccagctggaggaggagatcctgtattatatcaacatttattt
>BK4BB1_1_7593
attatcaagtgttcaagctcattcaggaccttcagtagatttagctatttttagtttacatttagcaggtatatcatctttattaggtgctataaattttattacaactatatataatatgagatcacctggattatcttttcataaattacctttatttgtttggtctgtatttattactgcttttttattattattaagtttacctgtattagctggagcaattacaatgttattaactgatagaaatttaaatacttctttttttgatccttcaggtggaggtgatccagttttatatcaacatctttt
>BK4BB1_1_7668
tttatcaagtatacaagcacattcaggtccttcagttgatttagcaatttttagtttacatttagcaggaatttcttcattattaggggcgataaattttattacaactattttcaatatgagagcacctggattaacatttcataaattacctttatttgtatggtctgtatttattactgcttttttattattattaactttacctgtattagctggtgcaattacaatgttattaactgatagaaatttaaatacatcattttttgatccatcaggtggaggtgatccagtgttatatcaacatttattt
>BK4BB1_1_7802
attatctagtgtacaagctcactcaggtccttctgttgatttagctatatttagtttacatttagctggtatttcttcattattaggtgcaataaactttattacaacaatttataatatgagatctccaggtttatctttccataaattaccattatttgtatggtcagtatttattactgctatcttattattattaagtttaccggttttagctggagctattactatgttattaactgatagaaatttaaatacttcattctttgatccttcaggaggaggtgatcctgtattataccaacatttatt
>BK4BB1_1_8273
attatcaagtgttcaagctcattcaggaccttcagtagatttagctatttttagtttacatttagcaggtatatcatctttattaggtgctataaattttattacaactatatataatatgagatcacctggattatcttttcataaattacctttatttgtttggtctgtatttattactgcttttttattattattaagtttacctgtattagctggagcaattacaatgttattaactgatagaaatttaaatacttcttttttgatccttcaggtggaggtgatccagttttatatcaacatcttttt
>BK4BB1_1_9142
attatctagtgtacaagctcactcaggtccttctgttgatttagctatatttagtttacatttagctggtatttcttcattattaggtgcaataaactttattacaacaatttataatatgagatctccaggtttatctttccataaattaccattatttgtatggtcagtatttattactgctgtcttattattattaagtttaccggttttagctggagctattactatgttattaactgatagaaatttaaatacttcattctttgatccttcaggaggaggtgatcctgtattataccaacatttattt
>BK4BB1_2_146
attatcatctataggatttcattcaggtgcttctgtagatttagcaatttttagtttacatttagcaggtatttcttcattattaggtgctatgaattttattactacaatattaaatatgcgagcacctttattaactatgaataaattacctttatttgtatggtctgttttaattactgctgtattattattattatctttacctgtattagcgggtggaattactatgttattaactgatcgtaatttaaatacatcattttttgatccagcaggaggaggtgatccaattttatatcaacatttattt
>BK4BB1_2_561
attatcaagtgttcaagctcattcaggaccttcagtagatttagctatttttagtttacatttagcaggtatatcatctttattaggtgctataaattttattacaactatatataatatgagatcacctggattatcttttcataaattacctttatttgtttggtctgtatttattactgcttttttattattattaagtttacctgtattagctggagcaattacaatgttattaactgatagaaatttaaatacttctttttttgatccttcaggtggaggtgatccagttttatatcaacatcttttt
>BK4BB1_2_584
attatcatctataggattccattcgggtgcttctgtagatttagcaatttttagtttacatttagcaggtatttcttcattattaggtgctatgaattttattactacaatattaaatatgcgagcaccattattaactatgaataaattacctttatttgtatggtctgttttaattactgctgtattattattattatctttacctgtattagcaggtggaattactatgttattaactgatcgtaatttaaatacatcattttttgatccagcaggaggaggagatccaattttatatcaacatttattt
>BK4BB1_2_600
attatctagtgtacaagctcactcaggtccttctgttgatttagctatatttagtttacatttagctggtatttcttcattattaggtgcaataaactttattacaacaatttataatatgagatctccaggtttatctttccataaattaccattatttgtatggtcagtatttattactgctatcttattattattaagtttaccggttttagctggagctattactatgttattaactgatagaaatttaaatacttcattctttgatccttcaggaggaggtgatcctgtattataccaacatttattt
>BK4BB1_2_1122
attatcatctataggattccattcaggtgcttctgtagatttagcaatttttagtttacatttagcaggtatttcttcattattaggtgctatgaattttattactacaatattaaatatgcgagcaccattattaactatgaataaattacctttatttgtatggtctgttttaattactgctgtattattattattatctttacctgtattagcaggtggaattactatgttattaactgatcgtaatttaaatacatcattttttgatccagcaggaggaggtgatccaattttatatcaacatttattt
>BK4BB1_2_2568
attatcaagtgttcaagctcattcaggaccttcagtagatttagctatttttagtttacatttagcaggtatatcatctttattaggtgctataaattttattacaactatatataatatgagatcacctggattatcttttcataaattacctttatttgtttggtctgtatttattactgcttttttattattattaagtttacctgtattagctggagcaattacaatgttattaactgatagaaatttaaatacttctttttttgatccttcaggtggaggtgatccagttttatatcaacatcttttc
>BK4BB1_2_2760
cattatcatctataggatttcattcaggtgcttccgtagatttagcaatctttagtttacatttagcaggtatttcttcattattaggtgctatgaattttattactacaatattaaatatgcgagcacctttattaactatgaataaattacctttatttgtatggtctgttttaattactgctgtattattattattatctttacctgtattagcaggtggaataactatgttattaactgatcgtaatttaaatacatcattttttgatccagcaggaggaggagatcctattttatatcaacatttattt
>BK4BB1_2_3145
ttatctagtgtacaagctcactcaggtccttctgttgatttagctatatttagtttacatttagctggtatttcttcattattaggtgcaataaactttattacaacaatttataatatgagatctccaggtttatctttccataaattaccattatttgtatggtcagtatttattactgctatcttattattattaagtttaccggttttagctggagctattactatgttattaactgatagaaatttaaatacttcattctttgatccttcaggaggaggtgatcctgtattataccaacatttattt
>BK4BB1_2_3250
attatcatctataggattccattcgggtgcttctgtagatttagcaatttttagtttacatttagcaggtatttcttcattattaggtgctatgaattttattactacaatattaaatatgcgagcaccattattaactatgaataaattacctttatttgtatggtctgttttaattactgctgtattattattattatctttacctgtattagcaggtggaattactatgttattaactgatcgtaatttaaatacatcattttttgatccagcaggaggaggagatccaattttatatcaacatttattc
>BK4BB1_2_3291
cattatctagtgtacaagctcactcaggtccttctgttgatttagctatatttagtttacatttagctggtatttcttcattattaggtgcaataaactttattacaacaatttataatatgagatctccaggtttatctttccataaattaccattatttgtatggtcagtatttattactgctatcttattattattaagtttaccggttttagctggagctattactatgttattaactgatagaaatttaaatacttcattctttgatccttcaggaggaggtgatcctgtattataccaacatttattt
>BK4BB1_2_3480
attatcaagtgttcaagctcattcaggaccttcagtagatttagctatttttagtttacatttagcaggtatatcatctttattaggtgctataaattttattacaactatatataatatgagatcacctggattatcttttcataaattacctttatttgtttggtctgtatttattactgcttttttattattattaagtttacctgtattagctggagcaattacaatgttattaactgatagaaatttaaatacttctttttttgatccttcaggtggaggtgatccagttttatatcaacatctttt
>BK4BB1_2_4020
attatctagtgtacaagctcactcaggtccttctgttgatttagctatatttagtttacatttagctggtatttcttcattattaggtgcaataaactttattacaacaatttataatatgagatctccaggtttatctttccataaattaccattatttgtatggtcagtatttattactgctgtcttattattattaagtttaccggttttagctggagctattactatgttattaactgatagaaatttaaatacttcattctttgatccttcaggaggaggtgatcctgtattataccaacatttattt
>BK4BB1_3_188
attatcatctataggatttcattcaggtgcttctgtagatttagcaatttttagtttacatttagcaggtatttcttcattattaggtgctatgaattttattactacaatattaaatatgcgagcacctttattaactatgaataaattacctttatttgtatggtctgttttaattactgctgtattattattattatctttacctgtattagcgggtggaattactatgttattaactgatcgtaatttaaatacatcattttttgatccagcaggaggaggtgatccaattttatatcaacatttattt
>BK4BB1_3_868
attatcaagtgttcaagctcattcaggaccttcagtagatttagctatttttagtttacatttagcaggtatatcatctttattaggtgctataaattttattacaactatatataatatgagatcacctggattatcttttcataaattacctttatttgtttggtctgtatttattactgcttttttattattattaagtttacctgtattagctggagcaattacaatgttattaactgatagaaatttaaatacttctttttttgatccttcaggtggaggtgatccagttttatatcaacatcttttt
>BK4BB1_3_914
attatcatctataggattccattcgggtgcttctgtagatttagcaatttttagtttacatttagcaggtatttcttcattattaggtgctatgaattttattactacaatattaaatatgcgagcaccattattaactatgaataaattacctttatttgtatggtctgttttaattactgctgtattattattattatctttacctgtattagcaggtggaattactatgttattaactgatcgtaatttaaatacatcattttttgatccagcaggaggaggagatccaattttatatcaacatttattt
>BK4BB1_3_952
attatctagtgtacaagctcactcaggtccttctgttgatttagctatatttagtttacatttagctggtatttcttcattattaggtgcaataaactttattacaacaatttataatatgagatctccaggtttatctttccataaattaccattatttgtatggtcagtatttattactgctatcttattattattaagtttaccggttttagctggagctattactatgttattaactgatagaaatttaaatacttcattctttgatccttcaggaggaggtgatcctgtattataccaacatttattt
>BK4BB1_3_1123
attatcatctataggattccattcaggtgcttctgtagatttagcaatttttagtttacatttagcaggtatttcttcattattaggtgctatgaattttattactacaatattaaatatgcgagcaccattattaactatgaataaattacctttatttgtatggtctgttttaattactgctgtattattattattatctttacctgtattagcaggtggaattactatgttattaactgatcgtaatttaaatacatcattttttgatccagcaggaggaggagatccaattttatatcaacatttattt
>BK4BB1_3_2238
attatcatctataggattccattcaggtgcttctgtagatttagcaatttttagtttacatttagcaggtatttcttcattattaggtgctatgaattttattactacaatattaaatatgcgagcaccattattaactatgaataaattacctttatttgtatggtctgttttaattactgctgtattattattattatctttacctgtattagcaggtggaattactatgttattaactgatcgtaatttaaatacatcattttttgatccagcaggaggaggtgatccaattttatatcaacatttattt
>BK4BB1_3_2360
attatcaagtgttcaagcacattctggtccttctgttgatttagcaatttttagtttacatttagcaggtatttcttcattattaggtgctattaattttattacaactatttgtaatatgagagcaccaggtttaacttttcataaattacctttatttgtatggtctgtttttatcactgcaatattattattattaactttacctgtattagctggtgcaattactatgttattaacagatagaaatttaaatacatctttttttgatccagcgggtggtggtgatcctgttttatatcaacatttattt
>BK4BB1_3_4637
attatctagtgtacaagctcactcaggtccttctgttgatttagctatatttagtttacatttagctggtatttcttcattattaggtgcaataaactttattacaacaatttataatatgagatctccaggtttatctttccataaattaccattatttgtatggtcagtatttattactgctatcttattattattaagtttaccggttttagctggagctattactatgttattaactgatagaaatttaaatacttcattctttgatccttcaggaggaggtgatcctgtattataccaacatttattc
>BK4BB1_3_6341
attagcaagtgttcaagcacactctggtccatctgtagatttagctatttttagtttacacttagctggtatttcttcattattaggttctattaattttattacaaccatttataatatgagatctccaggtttatcattccataaattacctttattcgtatggtcagtatttattacagctttcttattattattaagcttacctgttttagctggagctattacaatgttattaactgatagaaacttaaatacttctttctttgatccttcaggaggaggtgaccctgtgttataccaacacttattc
>BK4BB1_3_6759
gttatcaagtattcaagcacactcaggtgcttctgttgatttagctatttttagtttacatttagcaggtatttcttcaattttaggtgctgttaactttattacaactattttaaacatgcgacctgaaggtatgagcatgcatttattacctttatttgtatgggctgttttaattactgcagttttattattattatcattaccagtattagcaggggctattacaatgttattaactgatcgaaactttaacacaactttttttgatcctgctggtggaggtgatccagtattataccaacatttattc
>BK4BB1_3_6777
attatctagtgtacaagctcactcaggtccttctgttgatttagctatatttagtttacatttagctggtatttcttcattattaggtgcaataaactttattacaacaatttataatatgagatctccaggtttatctttccataaattaccattatttgtatggtcagtatttattactgctatcttattattattaagtttaccggttttagctggagctattactatgttattaactgatagaaatttaaatacttcattctttgatccttcaggaggaggtgatcctgtattataccaacatttgttt
>BK4BB1_3_7847
attatcaagtgttcaagctcattcaggaccttcagtagatttagctatttttagtttacatttagcaggtatatcatctttattaggtgctataaattttattacaactatatataatatgagatcacctggattatcttttcataaattacctttatttgtttggtctgtatttattactgcttttttattattattaagtttacctgtattagctggagcaattacaatgttattaactgatagaaatttaaatacttctttttttgatccttcaggtggaggtgatccagttttatatcaacatcttttc
>BK4BB1_3_8588
attatcatctataggatttcattcaggtgcttctgtagatttagcaatttttagtttacatttagcaggtatttcttcattattaggtgctatgaattttattactacaatattaaatatgcgagcacctttattaactatgaataaattacctttatttgtatggtctgttttaattactgctgtattattattattatctttacctgtattagcgggtggaattactatgttattaactgatcgtaatttaaatacatcattttttgatccagcaggaggaggtgatccaattttatatcaacatttatt
>BK4BB1_3_8741
cattatcatctataggatttcattcaggtgcttccgtagatttagcaatctttagtttacatttagcaggtatttcttcattattaggtgctatgaattttattactacaatattaaatatgcgagcacctttattaactatgaataaattacctttatttgtatggtctgttttaattactgctgtattattattattatctttacctgtattagcaggtggaataactatgttattaactgatcgtaatttaaatacatcattttttgatccagcaggaggaggagatcctattttatatcaacatttattt
>BK4BB1_3_9099
gttatcaagtattcaagcacactcaggtgcttctgttgatttagctatttttagtttacatttagcaggtatttcttcaattttaggtgctgttaactttattacaactattttaaacatgcgacctgaaggtatgagcatgcatttattacctttatttgtatgggctgttttaattactgcagttttattattattatcattaccagtattagcaggggctattacaatgttattaactgatcgaaactttaacacaactttttttgatcctgctggtggaggtgatccagtattataccaacatttatt
>BK4BB1_3_9807
attatcatctataggattccattcaggtgcttctgtagatttagcaatttttagtttacatttagcaggtatttcttcattattaggtgctatgaattttattactacaatattaaatatgcgagcaccattattaactatgaataaattacctttatttgtatggtctgttttaattactgctgtattattattattatctttacctgtattagcaggtggaattactatgttattaactgatcgtaatttaaatacatcattttttgatccagcaggaggaggtgatccaattttatatcaacatttattc
>BK4BB1_3_10230
tttatcaagcgttcaagcgcattcaggtccttctgtagatctagctatttttagtttacatttagcaggaatttcttctatgttaggagctataaattttataactactatttgtaatatgagagctcctggattaacttttcataaattacctttatttgtttggtctgtatttataactgcaattttattattattaactttacctgttttagccggtgctattacaatgttattaactgatagaaatttaaatacttctttttttgatccttctggtgggggtgatcctgttttataccaacatttattt
>BK4BB1_3_10719
ttatctagtgtacaagctcactcaggtccttctgttgatttagctatatttagtttacatttagctggtatttcttcattattaggtgcaataaactttattacaacaatttataatatgagatctccaggtttatctttccataaattaccattatttgtatggtcagtatttattactgctatcttattattattaagtttaccggttttagctggagctattactatgttattaactgatagaaatttaaatacttcattctttgatccttcaggaggaggtgatcctgtattataccaacatttattt
>BK4BB1_3_12574
attatcaagtgttcaagctcattcaggaccttcagtagatttagctatttttagtttacatttagcaggtatatcatctttattaggtgctataaattttattacaactatatataatatgagatcacctggattatcttttcataaattacctttatttgtttggtctgtatttattactgcttttttattattattaagtttacctgtattagctggagcaattacaatgttattaactgatagaaatttaaatacttctttttttgatccttcaggtggaggtgatccagttttatatcaacatctttt
>BK4BB1_3_13045
attatctagtgtacaagctcactcaggtccttctgttgatttagctatatttagtttacatttagctggtatttcttcattattaggtgcaataaactttattacaacaatttataatatgagatctccaggtttatctttccataaattaccattatttgtatggtcagtatttattactgctatcttattattattaagtttaccggttttagctggagctattactatgttattaactgatagaaatttaaatacttcattctttgatccttcaggaggaggtgatcctgtattataccaacatttatt
>BK4BB1_3_13073
attatcatctataggattccattcaggtgcttctgtagatttagcaatttttagtttacatttagcaggtatttcttcattattaggtgctatgaattttattactacaatattaaatatgcgagcaccattattaactatgaataaattacctttatttgtatggtctgttttaattactgctgtattattattattatctttacctgtattagcaggtggaattactatgttattaactgatcgtaatttaaatacatcattttttgatccagcaggaggaggagatccaattttatatcaacatttatt
>BK4BB1_3_13242
attatcatctataggatttcattcaggtgcttccgtagatttagcaatctttagtttacatttagcaggtatttcttcattattaggtgctatgaattttattactacaatattaaatatgcgagcacctttattaactatgaataaattacctttatttgtatggtctgttttaattactgctgtattattattattatctttacctgtattagcaggtggaataactatgttattaactgatcgtaatttaaatacttcattttttgatccagcaggaggaggagatcctattttatatcaacatttattt
>BK4BB1_3_14007
attatcaagtgttcaagctcattcaggaccttcagtagatttagctatttttagtttacatttagcaggtatatcatctttattaggtgctataaattttattacaactatatataatatgagatcacctggattatcttttcataaattacctttatttgtttggtctgtatttattactgcttttttattattattaagtttacctgtattagctggagcaattacaatgttattaactgatagaaatttaaatacttcttttttgatccttcaggtggaggtgatccagttttatatcaacatcttttt
>BK4BB1_3_14185
attatcaagtgttcaagcacattcaggtccttcagtagatttagctatttttagtttacatttagctggaatttcttctttattaggagctattaattttattacaactatatgtaatatgagagctccaggattaacttttcataaattacctttatttgtatggtctgtttttattacagctattttattattattaactttacctgtattagctggagctattaccatgttattaacagatcgaaatttaaatacatctttttttgatccagcaggtggtggtgatcctgtattatatcaacatttattt
>BK4BB1_3_15183
attatcatctataggatttcattcaggtgcttccgtagatttagcaatctttagtttacatttagcaggtatttcttcattattaggtgctatgaattttattactacaatattaaatatgcgagcacctttattaactatgaataaattacctttatttgtatggtctgttttaattactgctgtattattattattatctttacctgtattagcaggtggaataactatgttattaactgatcgtaatttaaatacatcattttttgatccagcaggaggaggagatcctatattctatcaacacttattt
>BK4BB1_4_187
attatcatctataggatttcattcaggtgcttctgtagatttagcaatttttagtttacatttagcaggtatttcttcattattaggtgctatgaattttattactacaatattaaatatgcgagcacctttattaactatgaataaattacctttatttgtatggtctgttttaattactgctgtattattattattatctttacctgtattagcgggtggaattactatgttattaactgatcgtaatttaaatacatcattttttgatccagcaggaggaggtgatccaattttatatcaacatttattt
>BK4BB1_4_879
attatcaagtgttcaagctcattcaggaccttcagtagatttagctatttttagtttacatttagcaggtatatcatctttattaggtgctataaattttattacaactatatataatatgagatcacctggattatcttttcataaattacctttatttgtttggtctgtatttattactgcttttttattattattaagtttacctgtattagctggagcaattacaatgttattaactgatagaaatttaaatacttctttttttgatccttcaggtggaggtgatccagttttatatcaacatcttttt
>BK4BB1_4_955
attatctagtgtacaagctcactcaggtccttctgttgatttagctatatttagtttacatttagctggtatttcttcattattaggtgcaataaactttattacaacaatttataatatgagatctccaggtttatctttccataaattaccattatttgtatggtcagtatttattactgctatcttattattattaagtttaccggttttagctggagctattactatgttattaactgatagaaatttaaatacttcattctttgatccttcaggaggaggtgatcctgtattataccaacatttattt
>BK4BB1_4_1786
attagcaagtgtacaagcacactcgggtccttcggttgatttagcaattttcagtttacatttagctggaatttcatcattattaggtgcaattaactttattactactatatgtaatatgcgttcacctggattaactttccataaattacctttattcgtatgggctgtatttattactgcatttttattattattaagtttaccagtattagctgcaggtattactatgttattaactgatcgtaatttaaatacttcattctttgatccagctggaggaggagatcctgtattatatcaacatttattt
>BK4BB1_4_2195
attatcatctataggattccattcaggtgcttctgtagatttagcaatttttagtttacatttagcaggtatttcttcattattaggtgctatgaattttattactacaatattaaatatgcgagcaccattattaactatgaataaattacctttatttgtatggtctgttttaattactgctgtattattattattatctttacctgtattagcaggtggaattactatgttattaactgatcgtaatttaaatacatcattttttgatccagcaggaggaggtgatccaattttatatcaacatttattt
>BK4BB1_4_4600
attatctagtgtacaagctcactcaggtccttctgttgatttagctatatttagtttacatttagctggtatttcttcattattaggtgcaataaactttattacaacaatttataatatgagatctccaggtttatctttccataaattaccattatttgtatggtcagtatttattactgctatcttattattattaagtttaccggttttagctggagctattactatgttattaactgatagaaatttaaatacttcattctttgatccttcaggaggaggtgatcctgtattataccaacatttattc
>BK4BB1_4_5684
attagcaagtgtacaagcacactcgggtccttcggttgatttagcaattttcagtttacatttagctggaatttcatcattattaggtgcaattaactttattactactatatgtaatatgcgttcacctggattaactttccataaattacctttattcgtatgggctgtatttattactgcatttttattattattaagtttaccagtattagctgcaggtattactatgttattaactgatcgtaatttaaatacttcattctttgatccagctggaggaggagatcctgtattatatcaacatttattc
>BK4BB1_4_5841
attagcaggtatagtagcacaaccaggtgcttctgtagatttagcaatttttagtttacatatagctggtgtatcatctatattaggtgctattaactttattacaacaatttataatatgagaactgaaggtttacatatgcatagattgcctttatttgtgtggtcagtatttattactgcatttttattagtattatcattaccagtatttgcagctgcaattacaatgttgttaacagatagaaattttaatacaacattttttgatcctgtaggtggtggtgatcctatattatatcaacatttattt
>BK4BB1_4_6307
attagcaagtgttcaagcacactctggtccatctgtagatttagctatttttagtttacacttagctggtatttcttcattattaggttctattaattttattacaaccatttataatatgagatctccaggtttatcattccataaattacctttattcgtatggtcagtatttattacagctttcttattattattaagcttacctgttttagctggagctattacaatgttattaactgatagaaacttaaatacttctttctttgatccttcaggaggaggtgaccctgtgttataccaacacttattc
>BK4BB1_4_7824
attatcaagtgttcaagctcattcaggaccttcagtagatttagctatttttagtttacatttagcaggtatatcatctttattaggtgctataaattttattacaactatatataatatgagatcacctggattatcttttcataaattacctttatttgtttggtctgtatttattactgcttttttattattattaagtttacctgtattagctggagcaattacaatgttattaactgatagaaatttaaatacttctttttttgatccttcaggtggaggtgatccagttttatatcaacatcttttc
>BK4BB1_4_9046
gttatcaagtattcaagcacactcaggtgcttctgttgatttagctatttttagtttacatttagcaggtatttcttcaattttaggtgctgttaactttattacaactattttaaacatgcgacctgaaggtatgagcatgcatttattacctttatttgtatgggctgttttaattactgcagttttattattattatcattaccagtattagcaggggctattacaatgttattaactgatcgaaactttaacacaactttttttgatcctgctggtggaggtgatccagtattataccaacatttatt
>BK4BB1_4_9752
attatcatctataggattccattcaggtgcttctgtagatttagcaatttttagtttacatttagcaggtatttcttcattattaggtgctatgaattttattactacaatattaaatatgcgagcaccattattaactatgaataaattacctttatttgtatggtctgttttaattactgctgtattattattattatctttacctgtattagcaggtggaattactatgttattaactgatcgtaatttaaatacatcattttttgatccagcaggaggaggtgatccaattttatatcaacatttattc
>BK4BB1_4_11242
attatcatctataggatttcattcaggtgcttccgtagatttagcaatctttagtttacatttagcaggtatttcttcattattaggtgctatgaattttattactacaatattaaatatgcgagcacctttattaactatgaataaattacctttatttgtatggtctgttttaattactgctgtattattattattatctttacctgtattagcaggtggaataactatgttattaactgatcgtaatttaaatacatcattttttgatccagcaggaggaggagatcctattttatatcaacacttattt
>BK4BB1_4_11394
cattatctagtgtacaagctcactcaggtccttctgttgatttagctatatttagtttacatttagctggtatttcttcattattaggtgcaataaactttattacaacaatttataatatgagatctccaggtttatctttccataaattaccattatttgtatggtcagtatttattactgctatcttattattattaagtttaccggttttagctggagctattactatgttattaactgatagaaatttaaatacttcattctttgatccttcaggaggaggtgatcctgtattataccaacatttattt
>BK4BB1_4_12435
attatcaagtgttcaagctcattcaggaccttcagtagatttagctatttttagtttacatttagcaggtatatcatctttattaggtgctataaattttattacaactatatataatatgagatcacctggattatcttttcataaattacctttatttgtttggtctgtatttattactgcttttttattattattaagtttacctgtattagctggagcaattacaatgttattaactgatagaaatttaaatacttctttttttgatccttcaggtggaggtgatccagttttatatcaacatctttt
>BK4BB1_4_12900
attatctagtgtacaagctcactcaggtccttctgttgatttagctatatttagtttacatttagctggtatttcttcattattaggtgcaataaactttattacaacaatttataatatgagatctccaggtttatctttccataaattaccattatttgtatggtcagtatttattactgctatcttattattattaagtttaccggttttagctggagctattactatgttattaactgatagaaatttaaatacttcattctttgatccttcaggaggaggtgatcctgtattataccaacatttatt
>BK4BB1_4_13847
attatcaagtgttcaagctcattcaggaccttcagtagatttagctatttttagtttacatttagcaggtatatcatctttattaggtgctataaattttattacaactatatataatatgagatcacctggattatcttttcataaattacctttatttgtttggtctgtatttattactgcttttttattattattaagtttacctgtattagctggagcaattacaatgttattaactgatagaaatttaaatacttcttttttgatccttcaggtggaggtgatccagttttatatcaacatcttttt
>BK4BB1_4_14996
attatcatctataggatttcattcaggtgcttccgtagatttagcaatctttagtttacatttagcaggtatttcttcattattaggtgctatgaattttattactacaatattaaatatgcgagcacctttattaactatgaataaattacctttatttgtatggtctgttttaattactgctgtattattattattatctttacctgtattagcaggtggaataactatgttattaactgatcgtaatttaaatacatcattttttgatccagcaggaggaggagatcctatattctatcaacacttattt
>BK4BB1_5_180
attatcatctataggatttcattcaggtgcttctgtagatttagcaatttttagtttacatttagcaggtatttcttcattattaggtgctatgaattttattactacaatattaaatatgcgagcacctttattaactatgaataaattacctttatttgtatggtctgttttaattactgctgtattattattattatctttacctgtattagcgggtggaattactatgttattaactgatcgtaatttaaatacatcattttttgatccagcaggaggaggtgatccaattttatatcaacatttattt
>BK4BB1_5_796
attatcaagtgttcaagctcattcaggaccttcagtagatttagctatttttagtttacatttagcaggtatatcatctttattaggtgctataaattttattacaactatatataatatgagatcacctggattatcttttcataaattacctttatttgtttggtctgtatttattactgcttttttattattattaagtttacctgtattagctggagcaattacaatgttattaactgatagaaatttaaatacttctttttttgatccttcaggtggaggtgatccagttttatatcaacatcttttt
>BK4BB1_5_864
attatctagtgtacaagctcactcaggtccttctgttgatttagctatatttagtttacatttagctggtatttcttcattattaggtgcaataaactttattacaacaatttataatatgagatctccaggtttatctttccataaattaccattatttgtatggtcagtatttattactgctatcttattattattaagtttaccggttttagctggagctattactatgttattaactgatagaaatttaaatacttcattctttgatccttcaggaggaggtgatcctgtattataccaacatttattt
>BK4BB1_5_1000
attatcatctataggattccattcaggtgcttctgtagatttagcaatttttagtttacatttagcaggtatttcttcattattaggtgctatgaattttattactacaatattaaatatgcgagcaccattattaactatgaataaattacctttatttgtatggtctgttttaattactgctgtattattattattatctttacctgtattagcaggtggaattactatgttattaactgatcgtaatttaaatacatcattttttgatccagcaggaggaggagatccaattttatatcaacatttattt
>BK4BB1_5_1529
attagcaagtgtacaagcacactcgggtccttcggttgatttagcaattttcagtttacatttagctggaatttcatcattattaggtgcaattaactttattactactatatgtaatatgcgttcacctggattaactttccataaattacctttattcgtatgggctgtatttattactgcatttttattattattaagtttaccagtattagctgcaggtattactatgttattaactgatcgtaatttaaatacttcattctttgatccagctggaggaggagatcctgtattatatcaacatttattt
>BK4BB1_5_1879
attatcatctataggattccattcaggtgcttctgtagatttagcaatttttagtttacatttagcaggtatttcttcattattaggtgctatgaattttattactacaatattaaatatgcgagcaccattattaactatgaataaattacctttatttgtatggtctgttttaattactgctgtattattattattatctttacctgtattagcaggtggaattactatgttattaactgatcgtaatttaaatacatcattttttgatccagcaggaggaggtgatccaattttatatcaacatttattt
>BK4BB1_5_3725
attatctagtgtacaagctcactcaggtccttctgttgatttagctatatttagtttacatttagctggtatttcttcattattaggtgcaataaactttattacaacaatttataatatgagatctccaggtttatctttccataaattaccattatttgtatggtcagtatttattactgctatcttattattattaagtttaccggttttagctggagctattactatgttattaactgatagaaatttaaatacttcattctttgatccttcaggaggaggtgatcctgtattataccaacatttattc
>BK4BB1_5_4521
attagcaagtgtacaagcacactcgggtccttcggttgatttagcaattttcagtttacatttagctggaatttcatcattattaggtgcaattaactttattactactatatgtaatatgcgttcacctggattaactttccataaattacctttattcgtatgggctgtatttattactgcatttttattattattaagtttaccagtattagctgcaggtattactatgttattaactgatcgtaatttaaatacttcattctttgatccagctggaggaggagatcctgtattatatcaacatttattc
>BK4BB1_5_5274
attatctagtgtacaagctcactcaggtccttctgttgatttagctatatttagtttacatttagctggtatttcttcattattaggtgcaataaactttattacaacaatttataatatgagatctccaggtttatctttccataaattaccattatttgtatggtcagtatttattactgctatcttattattattaagtttaccggttttagctggagctattactatgttattaactgatagaaatttaaatacttcattctttgatccttcaggaggaggtgatcctgtattataccaacatttgttt
>BK4BB1_5_6037
attatcaagtgttcaagctcattcaggaccttcagtagatttagctatttttagtttacatttagcaggtatatcatctttattaggtgctataaattttattacaactatatataatatgagatcacctggattatcttttcataaattacctttatttgtttggtctgtatttattactgcttttttattattattaagtttacctgtattagctggagcaattacaatgttattaactgatagaaatttaaatacttctttttttgatccttcaggtggaggtgatccagttttatatcaacatcttttc
>BK4BB1_5_6461
gttatctagtgtacaagctcactcaggtccttctgttgatttagctatatttagtttacatttagctggtatttcttcattattaggtgcaataaactttattacaacaatttataatatgagatctccaggtttatctttccataaattaccattatttgtatggtcagtatttattactgctatcttattattattaagtttaccggttttagctggagctattactatgttattaactgatagaaatttaaatacttcattctttgatccttcaggaggaggtgatcctgtattataccaacatttattt
>BK4BB1_5_6556
attatcatctataggatttcattcaggtgcttctgtagatttagcaatttttagtttacatttagcaggtatttcttcattattaggtgctatgaattttattactacaatattaaatatgcgagcacctttattaactatgaataaattacctttatttgtatggtctgttttaattactgctgtattattattattatctttacctgtattagcgggtggaattactatgttattaactgatcgtaatttaaatacatcattttttgatccagcaggaggaggtgatccaattttatatcaacatttatt
>BK4BB1_5_6667
cattatcatctataggatttcattcaggtgcttccgtagatttagcaatctttagtttacatttagcaggtatttcttcattattaggtgctatgaattttattactacaatattaaatatgcgagcacctttattaactatgaataaattacctttatttgtatggtctgttttaattactgctgtattattattattatctttacctgtattagcaggtggaataactatgttattaactgatcgtaatttaaatacatcattttttgatccagcaggaggaggagatcctattttatatcaacatttattt
>BK4BB1_5_8517
cattatctagtgtacaagctcactcaggtccttctgttgatttagctatatttagtttacatttagctggtatttcttcattattaggtgcaataaactttattacaacaatttataatatgagatctccaggtttatctttccataaattaccattatttgtatggtcagtatttattactgctatcttattattattaagtttaccggttttagctggagctattactatgttattaactgatagaaatttaaatacttcattctttgatccttcaggaggaggtgatcctgtattataccaacatttattt
>BK4BB1_5_9177
attatcaagtgttcaagctcattcaggaccttcagtagatttagctatttttagtttacatttagcaggtatatcatctttattaggtgctataaattttattacaactatatataatatgagatcacctggattatcttttcataaattacctttatttgtttggtctgtatttattactgcttttttattattattaagtttacctgtattagctggagcaattacaatgttattaactgatagaaatttaaatacttctttttttgatccttcaggtggaggtgatccagttttatatcaacatctttt
>BK4BB1_5_9276
tttatcaagtatacaagcacattcaggtccttcagttgatttagcaatttttagtttacatttagcaggaatttcttcattattaggggcgataaattttattacaactattttcaatatgagagcacctggattaacatttcataaattacctttatttgtatggtctgtatttattactgcttttttattattattaactttacctgtattagctggtgcaattacaatgttattaactgatagaaatttaaatacatcattttttgatccatcaggtggaggtgatccagtgttatatcaacatttattt
>BK4BB1_5_9523
attagcaagtgtacaagcacactcgggtccttcggttgatttagcaattttcagtttacatttagctggaatttcatcattattaggtgcaattaactttattactactatatgtaatatgcgttcacctggattaactttccataaattacctttattcgtatgggctgtatttattactgcatttttattattattaagtttaccagtattagctgcaggtattactatgttattaactgatcgtaatttaaatacttcattctttgatccagctggaggaggagatcctgtattatatcaacatttatt
>BK4BB1_5_9560
attatcatctataggatttcattcaggtgcttccgtagatttagcaatctttagtttacatttagcaggtatttcttcattattaggtgctatgaattttattactacaatattaaatatgcgagcacctttattaactatgaataaattacctttatttgtatggtctgttttaattactgctgtattattattattatctttacctgtattagcaggtggaataactatgttattaactgatcgtaatttaaatacttcattttttgatccagcaggaggaggagatcctattttatatcaacatttattt
>BK4BC1_1_186
attatcatctataggatttcattcaggtgcttctgtagatttagcaatttttagtttacatttagcaggtatttcttcattattaggtgctatgaattttattactacaatattaaatatgcgagcacctttattaactatgaataaattacctttatttgtatggtctgttttaattactgctgtattattattattatctttacctgtattagcgggtggaattactatgttattaactgatcgtaatttaaatacatcattttttgatccagcaggaggaggtgatccaattttatatcaacatttattt
>BK4BC1_1_880
attatcaagtgttcaagctcattcaggaccttcagtagatttagctatttttagtttacatttagcaggtatatcatctttattaggtgctataaattttattacaactatatataatatgagatcacctggattatcttttcataaattacctttatttgtttggtctgtatttattactgcttttttattattattaagtttacctgtattagctggagcaattacaatgttattaactgatagaaatttaaatacttctttttttgatccttcaggtggaggtgatccagttttatatcaacatcttttt
>BK4BC1_1_928
attatcatctataggattccattcgggtgcttctgtagatttagcaatttttagtttacatttagcaggtatttcttcattattaggtgctatgaattttattactacaatattaaatatgcgagcaccattattaactatgaataaattacctttatttgtatggtctgttttaattactgctgtattattattattatctttacctgtattagcaggtggaattactatgttattaactgatcgtaatttaaatacatcattttttgatccagcaggaggaggagatccaattttatatcaacatttattt
>BK4BC1_1_964
attatctagtgtacaagctcactcaggtccttctgttgatttagctatatttagtttacatttagctggtatttcttcattattaggtgcaataaactttattacaacaatttataatatgagatctccaggtttatctttccataaattaccattatttgtatggtcagtatttattactgctatcttattattattaagtttaccggttttagctggagctattactatgttattaactgatagaaatttaaatacttcattctttgatccttcaggaggaggtgatcctgtattataccaacatttattt
>BK4BC1_1_1799
attagcaagtgtacaagcacactcgggtccttcggttgatttagcaattttcagtttacatttagctggaatttcatcattattaggtgcaattaactttattactactatatgtaatatgcgttcacctggattaactttccataaattacctttattcgtatgggctgtatttattactgcatttttattattattaagtttaccagtattagctgcaggtattactatgttattaactgatcgtaatttaaatacttcattctttgatccagctggaggaggagatcctgtattatatcaacatttattt
>BK4BC1_1_4614
attatctagtgtacaagctcactcaggtccttctgttgatttagctatatttagtttacatttagctggtatttcttcattattaggtgcaataaactttattacaacaatttataatatgagatctccaggtttatctttccataaattaccattatttgtatggtcagtatttattactgctatcttattattattaagtttaccggttttagctggagctattactatgttattaactgatagaaatttaaatacttcattctttgatccttcaggaggaggtgatcctgtattataccaacatttattc
>BK4BC1_1_5172
gttatcaagtgttcaagctcattcaggaccttcagtagatttagctatttttagtttacatttagcaggtatatcatctttattaggtgctataaattttattacaactatatataatatgagatcacctggattatcttttcataaattacctttatttgtttggtctgtatttattactgcttttttattattattaagtttacctgtattagctggagcaattacaatgttattaactgatagaaatttaaatacttctttttttgatccttcaggtggaggtgatccagttttatatcaacatcttttt
>BK4BC1_1_5685
attagcaagtgtacaagcacactcgggtccttcggttgatttagcaattttcagtttacatttagctggaatttcatcattattaggtgcaattaactttattactactatatgtaatatgcgttcacctggattaactttccataaattacctttattcgtatgggctgtatttattactgcatttttattattattaagtttaccagtattagctgcaggtattactatgttattaactgatcgtaatttaaatacttcattctttgatccagctggaggaggagatcctgtattatatcaacatttattc
>BK4BC1_1_7718
attatcaagtgttcaagctcattcaggaccttcagtagatttagctatttttagtttacatttagcaggtatatcatctttattaggtgctataaattttattacaactatatataatatgagatcacctggattatcttttcataaattacctttatttgtttggtctgtatttattactgcttttttattattattaagtttacctgtattagctggagcaattacaatgttattaactgatagaaatttaaatacttctttttttgatccttcaggtggaggtgatccagttttatatcaacatcttttc
>BK4BC1_1_8274
gttatctagtgtacaagctcactcaggtccttctgttgatttagctatatttagtttacatttagctggtatttcttcattattaggtgcaataaactttattacaacaatttataatatgagatctccaggtttatctttccataaattaccattatttgtatggtcagtatttattactgctatcttattattattaagtttaccggttttagctggagctattactatgttattaactgatagaaatttaaatacttcattctttgatccttcaggaggaggtgatcctgtattataccaacatttattt
>BK4BC1_1_8583
cattatcatctataggatttcattcaggtgcttccgtagatttagcaatctttagtttacatttagcaggtatttcttcattattaggtgctatgaattttattactacaatattaaatatgcgagcacctttattaactatgaataaattacctttatttgtatggtctgttttaattactgctgtattattattattatctttacctgtattagcaggtggaataactatgttattaactgatcgtaatttaaatacatcattttttgatccagcaggaggaggagatcctattttatatcaacatttattt
>BK4BC1_1_10908
attatcatctataggattccattcgggtgcttctgtagatttagcaatttttagtttacatttagcaggtatttcttcattattaggtgctatgaattttattactacaatattaaatatgcgagcaccattattaactatgaataaattacctttatttgtatggtctgttttaattactgctgtattattattattatctttacctgtattagcaggtggaattactatgttattaactgatcgtaatttaaatacatcattttttgatccagcaggaggaggagatccaattttatatcaacatttattc
>BK4BC1_1_11085
attatcatctataggatttcattcaggtgcttccgtagatttagcaatctttagtttacatttagcaggtatttcttcattattaggtgctatgaattttattactacaatattaaatatgcgagcacctttattaactatgaataaattacctttatttgtatggtctgttttaattactgctgtattattattattatctttacctgtattagcaggtggaataactatgttattaactgatcgtaatttaaatacatcattttttgatccagcaggaggaggagatcctattttatatcaacacttattt
>BK4BC1_1_11229
cattatctagtgtacaagctcactcaggtccttctgttgatttagctatatttagtttacatttagctggtatttcttcattattaggtgcaataaactttattacaacaatttataatatgagatctccaggtttatctttccataaattaccattatttgtatggtcagtatttattactgctatcttattattattaagtttaccggttttagctggagctattactatgttattaactgatagaaatttaaatacttcattctttgatccttcaggaggaggtgatcctgtattataccaacatttattt
>BK4BC1_1_11914
gttagcaagtgtacaagcacactcgggtccttcggttgatttagcaattttcagtttacatttagctggaatttcatcattattaggtgcaattaactttattactactatatgtaatatgcgttcacctggattaactttccataaattacctttattcgtatgggctgtatttattactgcatttttattattattaagtttaccagtattagctgcaggtattactatgttattaactgatcgtaatttaaatacttcattctttgatccagctggaggaggagatcctgtattatatcaacatttattt
>BK4BC1_1_12820
attagcaagtgtacaagcacactcgggtccttcggttgatttagcaattttcagtttacatttagctggaatttcatcattattaggtgcaattaactttattactactatatgtaatatgcgttcacctggattaactttccataaattacctttattcgtatgggctgtatttattactgcatttttattattattaagtttaccagtattagctgcaggtattactatgttattaactgatcgtaatttaaatacttcattctttgatccagctggaggaggagatcctgtattatatcaacatttatt
>BK4BC1_1_14701
attatcatctataggatttcattcaggtgcttccgtagatttagcaatctttagtttacatttagcaggtatttcttcattattaggtgctatgaattttattactacaatattaaatatgcgagcacctttattaactatgaataaattacctttatttgtatggtctgttttaattactgctgtattattattattatctttacctgtattagcaggtggaataactatgttattaactgatcgtaatttaaatacatcattttttgatccagcaggaggaggagatcctatattctatcaacacttattt
>BK4BC1_1_15279
attatctagtgtacaagctcactcaggtccttctgttgatttagctatatttagtttacatttagctggtatttcttcattattaggtgcaataaactttattacaacaatttataatatgagatctccaggtttatctttccataaattaccattatttgtatggtcagtatttattactgctgtcttattattattaagtttaccggttttagctggagctattactatgttattaactgatagaaatttaaatacttcattctttgatccttcaggaggaggtgatcctgtattataccaacatttattt
>BK4BC1_2_175
attatcatctataggatttcattcaggtgcttctgtagatttagcaatttttagtttacatttagcaggtatttcttcattattaggtgctatgaattttattactacaatattaaatatgcgagcacctttattaactatgaataaattacctttatttgtatggtctgttttaattactgctgtattattattattatctttacctgtattagcgggtggaattactatgttattaactgatcgtaatttaaatacatcattttttgatccagcaggaggaggtgatccaattttatatcaacatttattt
>BK4BC1_2_755
attatcaagtgttcaagctcattcaggaccttcagtagatttagctatttttagtttacatttagcaggtatatcatctttattaggtgctataaattttattacaactatatataatatgagatcacctggattatcttttcataaattacctttatttgtttggtctgtatttattactgcttttttattattattaagtttacctgtattagctggagcaattacaatgttattaactgatagaaatttaaatacttctttttttgatccttcaggtggaggtgatccagttttatatcaacatcttttt
>BK4BC1_2_826
attatctagtgtacaagctcactcaggtccttctgttgatttagctatatttagtttacatttagctggtatttcttcattattaggtgcaataaactttattacaacaatttataatatgagatctccaggtttatctttccataaattaccattatttgtatggtcagtatttattactgctatcttattattattaagtttaccggttttagctggagctattactatgttattaactgatagaaatttaaatacttcattctttgatccttcaggaggaggtgatcctgtattataccaacatttattt
>BK4BC1_2_956
attatcatctataggattccattcaggtgcttctgtagatttagcaatttttagtttacatttagcaggtatttcttcattattaggtgctatgaattttattactacaatattaaatatgcgagcaccattattaactatgaataaattacctttatttgtatggtctgttttaattactgctgtattattattattatctttacctgtattagcaggtggaattactatgttattaactgatcgtaatttaaatacatcattttttgatccagcaggaggaggagatccaattttatatcaacatttattt
>BK4BC1_2_1742
attatcatctataggattccattcaggtgcttctgtagatttagcaatttttagtttacatttagcaggtatttcttcattattaggtgctatgaattttattactacaatattaaatatgcgagcaccattattaactatgaataaattacctttatttgtatggtctgttttaattactgctgtattattattattatctttacctgtattagcaggtggaattactatgttattaactgatcgtaatttaaatacatcattttttgatccagcaggaggaggtgatccaattttatatcaacatttattt
>BK4BC1_2_3360
attatctagtgtacaagctcactcaggtccttctgttgatttagctatatttagtttacatttagctggtatttcttcattattaggtgcaataaactttattacaacaatttataatatgagatctccaggtttatctttccataaattaccattatttgtatggtcagtatttattactgctatcttattattattaagtttaccggttttagctggagctattactatgttattaactgatagaaatttaaatacttcattctttgatccttcaggaggaggtgatcctgtattataccaacatttattc
>BK4BC1_2_4636
attatctagtgtacaagctcactcaggtccttctgttgatttagctatatttagtttacatttagctggtatttcttcattattaggtgcaataaactttattacaacaatttataatatgagatctccaggtttatctttccataaattaccattatttgtatggtcagtatttattactgctatcttattattattaagtttaccggttttagctggagctattactatgttattaactgatagaaatttaaatacttcattctttgatccttcaggaggaggtgatcctgtattataccaacatttgttt
>BK4BC1_2_5279
attatcaagtgttcaagctcattcaggaccttcagtagatttagctatttttagtttacatttagcaggtatatcatctttattaggtgctataaattttattacaactatatataatatgagatcacctggattatcttttcataaattacctttatttgtttggtctgtatttattactgcttttttattattattaagtttacctgtattagctggagcaattacaatgttattaactgatagaaatttaaatacttctttttttgatccttcaggtggaggtgatccagttttatatcaacatcttttc
>BK4BC1_2_5710
attatcatctataggatttcattcaggtgcttctgtagatttagcaatttttagtttacatttagcaggtatttcttcattattaggtgctatgaattttattactacaatattaaatatgcgagcacctttattaactatgaataaattacctttatttgtatggtctgttttaattactgctgtattattattattatctttacctgtattagcgggtggaattactatgttattaactgatcgtaatttaaatacatcattttttgatccagcaggaggaggtgatccaattttatatcaacatttatt
>BK4BC1_2_6398
attatcatctataggattccattcaggtgcttctgtagatttagcaatttttagtttacatttagcaggtatttcttcattattaggtgctatgaattttattactacaatattaaatatgcgagcaccattattaactatgaataaattacctttatttgtatggtctgttttaattactgctgtattattattattatctttacctgtattagcaggtggaattactatgttattaactgatcgtaatttaaatacatcattttttgatccagcaggaggaggtgatccaattttatatcaacatttattc
>BK4BC1_2_6882
ttatctagtgtacaagctcactcaggtccttctgttgatttagctatatttagtttacatttagctggtatttcttcattattaggtgcaataaactttattacaacaatttataatatgagatctccaggtttatctttccataaattaccattatttgtatggtcagtatttattactgctatcttattattattaagtttaccggttttagctggagctattactatgttattaactgatagaaatttaaatacttcattctttgatccttcaggaggaggtgatcctgtattataccaacatttattt
>BK4BC1_2_7787
attatcatctataggatttcattcaggtgcttctgtagatttagcaatttttagtttacatttagcaggtatttcttcattattaggtgctatgaattttattactacaatattaaatatgcgagcacctttattaactatgaataaattacctttatttgtatggtctgttttaattactgctgtattattattattatctttacctgtattagcgggtggaattactatgttattaactgatcgtaatttaaatacatcattttttgatccagcaggaggaggtgatccaattttatatcaacatttattc
>BK4BC1_2_7893
attatcaagtgttcaagctcattcaggaccttcagtagatttagctatttttagtttacatttagcaggtatatcatctttattaggtgctataaattttattacaactatatataatatgagatcacctggattatcttttcataaattacctttatttgtttggtctgtatttattactgcttttttattattattaagtttacctgtattagctggagcaattacaatgttattaactgatagaaatttaaatacttctttttttgatccttcaggtggaggtgatccagttttatatcaacatctttt
>BK4BC1_2_8136
attatcatctataggattccattcaggtgcttctgtagatttagcaatttttagtttacatttagcaggtatttcttcattattaggtgctatgaattttattactacaatattaaatatgcgagcaccattattaactatgaataaattacctttatttgtatggtctgttttaattactgctgtattattattattatctttacctgtattagcaggtggaattactatgttattaactgatcgtaatttaaatacatcattttttgatccagcaggaggaggagatccaattttatatcaacatttatt
>BK4BC1_2_9241
attatcatctataggatttcattcaggtgcttccgtagatttagcaatctttagtttacatttagcaggtatttcttcattattaggtgctatgaattttattactacaatattaaatatgcgagcacctttattaactatgaataaattacctttatttgtatggtctgttttaattactgctgtattattattattatctttacctgtattagcaggtggaataactatgttattaactgatcgtaatttaaatacatcattttttgatccagcaggaggaggagatcctatattctatcaacacttattt
>BK4BC1_2_9552
attatcatctataggattccattcaggtgcttctgtagatttagcaatttttagtttacatttagcaggtatttcttcattattaggtgctatgaattttattactacaatattaaatatgcgagcaccattattaactatgaataaattacctttatttgtatggtctgttttaattactgctgtattattattattatctttacctgtattagcaggtggaattactatgttattaactgatcgtaatttaaatacatcattttttgatccagcaggaggaggagatccaattttatatcaacatttattc
>BK4BC1_2_9588
attatctagtgtacaagctcactcaggtccttctgttgatttagctatatttagtttacatttagctggtatttcttcattattaggtgcaataaactttattacaacaatttataatatgagatctccaggtttatctttccataaattaccattatttgtatggtcagtatttattactgctgtcttattattattaagtttaccggttttagctggagctattactatgttattaactgatagaaatttaaatacttcattctttgatccttcaggaggaggtgatcctgtattataccaacatttattt
>BK4BC1_3_795
attatcatctataggattccattcgggtgcttctgtagatttagcaatttttagtttacatttagcaggtatttcttcattattaggtgctatgaattttattactacaatattaaatatgcgagcaccattattaactatgaataaattacctttatttgtatggtctgttttaattactgctgtattattattattatctttacctgtattagcaggtggaattactatgttattaactgatcgtaatttaaatacatcattttttgatccagcaggaggaggagatccaattttatatcaacatttattt
>BK4BC1_3_822
attatctagtgtacaagctcactcaggtccttctgttgatttagctatatttagtttacatttagctggtatttcttcattattaggtgcaataaactttattacaacaatttataatatgagatctccaggtttatctttccataaattaccattatttgtatggtcagtatttattactgctatcttattattattaagtttaccggttttagctggagctattactatgttattaactgatagaaatttaaatacttcattctttgatccttcaggaggaggtgatcctgtattataccaacatttattt
>BK4BC1_3_1801
attatcatctataggattccattcaggtgcttctgtagatttagcaatttttagtttacatttagcaggtatttcttcattattaggtgctatgaattttattactacaatattaaatatgcgagcaccattattaactatgaataaattacctttatttgtatggtctgttttaattactgctgtattattattattatctttacctgtattagcaggtggaattactatgttattaactgatcgtaatttaaatacatcattttttgatccagcaggaggaggtgatccaattttatatcaacatttattt
>BK4BC1_3_3510
attatctagtgtacaagctcactcaggtccttctgttgatttagctatatttagtttacatttagctggtatttcttcattattaggtgcaataaactttattacaacaatttataatatgagatctccaggtttatctttccataaattaccattatttgtatggtcagtatttattactgctatcttattattattaagtttaccggttttagctggagctattactatgttattaactgatagaaatttaaatacttcattctttgatccttcaggaggaggtgatcctgtattataccaacatttattc
>BK4BC1_3_4940
gttatcaagtattcaagcacactcaggtgcttctgttgatttagctatttttagtttacatttagcaggtatttcttcaattttaggtgctgttaactttattacaactattttaaacatgcgacctgaaggtatgagcatgcatttattacctttatttgtatgggctgttttaattactgcagttttattattattatcattaccagtattagcaggggctattacaatgttattaactgatcgaaactttaacacaactttttttgatcctgctggtggaggtgatccagtattataccaacatttattc
>BK4BC1_3_4950
attatctagtgtacaagctcactcaggtccttctgttgatttagctatatttagtttacatttagctggtatttcttcattattaggtgcaataaactttattacaacaatttataatatgagatctccaggtttatctttccataaattaccattatttgtatggtcagtatttattactgctatcttattattattaagtttaccggttttagctggagctattactatgttattaactgatagaaatttaaatacttcattctttgatccttcaggaggaggtgatcctgtattataccaacatttgttt
>BK4BC1_3_7507
ttatctagtgtacaagctcactcaggtccttctgttgatttagctatatttagtttacatttagctggtatttcttcattattaggtgcaataaactttattacaacaatttataatatgagatctccaggtttatctttccataaattaccattatttgtatggtcagtatttattactgctatcttattattattaagtttaccggttttagctggagctattactatgttattaactgatagaaatttaaatacttcattctttgatccttcaggaggaggtgatcctgtattataccaacatttattt
>BK4BC1_3_7822
attatcatctataggattccattcgggtgcttctgtagatttagcaatttttagtttacatttagcaggtatttcttcattattaggtgctatgaattttattactacaatattaaatatgcgagcaccattattaactatgaataaattacctttatttgtatggtctgttttaattactgctgtattattattattatctttacctgtattagcaggtggaattactatgttattaactgatcgtaatttaaatacatcattttttgatccagcaggaggaggagatccaattttatatcaacatttattc
>BK4BC1_3_7939
attatcatctataggatttcattcaggtgcttccgtagatttagcaatctttagtttacatttagcaggtatttcttcattattaggtgctatgaattttattactacaatattaaatatgcgagcacctttattaactatgaataaattacctttatttgtatggtctgttttaattactgctgtattattattattatctttacctgtattagcaggtggaataactatgttattaactgatcgtaatttaaatacatcattttttgatccagcaggaggaggagatcctattttatatcaacacttattt
>BK4BC1_3_8027
cattatctagtgtacaagctcactcaggtccttctgttgatttagctatatttagtttacatttagctggtatttcttcattattaggtgcaataaactttattacaacaatttataatatgagatctccaggtttatctttccataaattaccattatttgtatggtcagtatttattactgctatcttattattattaagtttaccggttttagctggagctattactatgttattaactgatagaaatttaaatacttcattctttgatccttcaggaggaggtgatcctgtattataccaacatttattt
>BK4BC1_3_8899
attatctagtgtacaagctcactcaggtccttctgttgatttagctatatttagtttacatttagctggtatttcttcattattaggtgcaataaactttattacaacaatttataatatgagatctccaggtttatctttccataaattaccattatttgtatggtcagtatttattactgctatcttattattattaagtttaccggttttagctggagctattactatgttattaactgatagaaatttaaatacttcattctttgatccttcaggaggaggtgatcctgtattataccaacatttatt
>BK4BC1_4_175
attatcatctataggatttcattcaggtgcttctgtagatttagcaatttttagtttacatttagcaggtatttcttcattattaggtgctatgaattttattactacaatattaaatatgcgagcacctttattaactatgaataaattacctttatttgtatggtctgttttaattactgctgtattattattattatctttacctgtattagcgggtggaattactatgttattaactgatcgtaatttaaatacatcattttttgatccagcaggaggaggtgatccaattttatatcaacatttattt
>BK4BC1_4_849
attatcatctataggattccattcgggtgcttctgtagatttagcaatttttagtttacatttagcaggtatttcttcattattaggtgctatgaattttattactacaatattaaatatgcgagcaccattattaactatgaataaattacctttatttgtatggtctgttttaattactgctgtattattattattatctttacctgtattagcaggtggaattactatgttattaactgatcgtaatttaaatacatcattttttgatccagcaggaggaggagatccaattttatatcaacatttattt
>BK4BC1_4_875
attatctagtgtacaagctcactcaggtccttctgttgatttagctatatttagtttacatttagctggtatttcttcattattaggtgcaataaactttattacaacaatttataatatgagatctccaggtttatctttccataaattaccattatttgtatggtcagtatttattactgctatcttattattattaagtttaccggttttagctggagctattactatgttattaactgatagaaatttaaatacttcattctttgatccttcaggaggaggtgatcctgtattataccaacatttattt
>BK4BC1_4_1020
attatcatctataggattccattcaggtgcttctgtagatttagcaatttttagtttacatttagcaggtatttcttcattattaggtgctatgaattttattactacaatattaaatatgcgagcaccattattaactatgaataaattacctttatttgtatggtctgttttaattactgctgtattattattattatctttacctgtattagcaggtggaattactatgttattaactgatcgtaatttaaatacatcattttttgatccagcaggaggaggagatccaattttatatcaacatttattt
>BK4BC1_4_1980
attatcatctataggattccattcaggtgcttctgtagatttagcaatttttagtttacatttagcaggtatttcttcattattaggtgctatgaattttattactacaatattaaatatgcgagcaccattattaactatgaataaattacctttatttgtatggtctgttttaattactgctgtattattattattatctttacctgtattagcaggtggaattactatgttattaactgatcgtaatttaaatacatcattttttgatccagcaggaggaggtgatccaattttatatcaacatttattt
>BK4BC1_4_4018
attatctagtgtacaagctcactcaggtccttctgttgatttagctatatttagtttacatttagctggtatttcttcattattaggtgcaataaactttattacaacaatttataatatgagatctccaggtttatctttccataaattaccattatttgtatggtcagtatttattactgctatcttattattattaagtttaccggttttagctggagctattactatgttattaactgatagaaatttaaatacttcattctttgatccttcaggaggaggtgatcctgtattataccaacatttattc
>BK4BC1_4_7301
attatcatctataggatttcattcaggtgcttctgtagatttagcaatttttagtttacatttagcaggtatttcttcattattaggtgctatgaattttattactacaatattaaatatgcgagcacctttattaactatgaataaattacctttatttgtatggtctgttttaattactgctgtattattattattatctttacctgtattagcgggtggaattactatgttattaactgatcgtaatttaaatacatcattttttgatccagcaggaggaggtgatccaattttatatcaacatttatt
>BK4BC1_4_7441
cattatcatctataggatttcattcaggtgcttccgtagatttagcaatctttagtttacatttagcaggtatttcttcattattaggtgctatgaattttattactacaatattaaatatgcgagcacctttattaactatgaataaattacctttatttgtatggtctgttttaattactgctgtattattattattatctttacctgtattagcaggtggaataactatgttattaactgatcgtaatttaaatacatcattttttgatccagcaggaggaggagatcctattttatatcaacatttattt
>BK4BC1_4_8334
attatcatctataggattccattcaggtgcttctgtagatttagcaatttttagtttacatttagcaggtatttcttcattattaggtgctatgaattttattactacaatattaaatatgcgagcaccattattaactatgaataaattacctttatttgtatggtctgttttaattactgctgtattattattattatctttacctgtattagcaggtggaattactatgttattaactgatcgtaatttaaatacatcattttttgatccagcaggaggaggtgatccaattttatatcaacatttattc
>BK4BC1_4_8829
attatcctctataggattccattcaggtgcttctgtagatttagcaatttttagtttacatttagcaggtatttcttcattattaggtgctatgaattttattactacaatattaaatatgcgagcaccattattaactatgaataaattacctttatttgtatggtctgttttaattactgctgtattattattattatctttacctgtattagcaggtggaattactatgttattaactgatcgtaatttaaatacatcattttttgatccagcaggaggaggtgatccaattttatatcaacatttattt
>BK4BC1_4_9423
attatcatctataggattccattcgggtgcttctgtagatttagcaatttttagtttacatttagcaggtatttcttcattattaggtgctatgaattttattactacaatattaaatatgcgagcaccattattaactatgaataaattacctttatttgtatggtctgttttaattactgctgtattattattattatctttacctgtattagcaggtggaattactatgttattaactgatcgtaatttaaatacatcattttttgatccagcaggaggaggagatccaattttatatcaacatttattc
>BK4BC1_4_9575
attatcatctataggatttcattcaggtgcttccgtagatttagcaatctttagtttacatttagcaggtatttcttcattattaggtgctatgaattttattactacaatattaaatatgcgagcacctttattaactatgaataaattacctttatttgtatggtctgttttaattactgctgtattattattattatctttacctgtattagcaggtggaataactatgttattaactgatcgtaatttaaatacatcattttttgatccagcaggaggaggagatcctattttatatcaacacttattt
>BK4BC1_4_9706
cattatctagtgtacaagctcactcaggtccttctgttgatttagctatatttagtttacatttagctggtatttcttcattattaggtgcaataaactttattacaacaatttataatatgagatctccaggtttatctttccataaattaccattatttgtatggtcagtatttattactgctatcttattattattaagtttaccggttttagctggagctattactatgttattaactgatagaaatttaaatacttcattctttgatccttcaggaggaggtgatcctgtattataccaacatttattt
>BK4BC1_4_10420
attatcatctataggatttcattcaggtgcttctgtagatttagcaatttttagtttacatttagcaggtatttcttcattattaggtgctatgaattttattactacaatattaaatatgcgagcacctttattaactatgaataaattacctttatttgtatggtctgttttaattactgctgtattattattattatctttacctgtattagcgggtggaattactatgttattaactgatcgtaatttaaatacatcattttttgatccagcaggaggaggtgatccaattttatatcaacatttattc
>BK4BC1_4_10708
tttatcaagtatacaagcacattcaggtccttcagttgatttagcaatttttagtttacatttagcaggaatttcttcattattaggggcgataaattttattacaactattttcaatatgagagcacctggattaacatttcataaattacctttatttgtatggtctgtatttattactgcttttttattattattaactttacctgtattagctggtgcaattacaatgttattaactgatagaaatttaaatacatcattttttgatccatcaggtggaggtgatccagtgttatatcaacatttattt
>BK4BC1_4_10967
attatctagtgtacaagctcactcaggtccttctgttgatttagctatatttagtttacatttagctggtatttcttcattattaggtgcaataaactttattacaacaatttataatatgagatctccaggtttatctttccataaattaccattatttgtatggtcagtatttattactgctatcttattattattaagtttaccggttttagctggagctattactatgttattaactgatagaaatttaaatacttcattctttgatccttcaggaggaggtgatcctgtattataccaacatttatt
>BK4BC1_4_10993
attatcatctataggattccattcaggtgcttctgtagatttagcaatttttagtttacatttagcaggtatttcttcattattaggtgctatgaattttattactacaatattaaatatgcgagcaccattattaactatgaataaattacctttatttgtatggtctgttttaattactgctgtattattattattatctttacctgtattagcaggtggaattactatgttattaactgatcgtaatttaaatacatcattttttgatccagcaggaggaggagatccaattttatatcaacatttatt
>BK4BC1_4_12946
attatcatctataggattccattcaggtgcttctgtagatttagcaatttttagtttacatttagcaggtatttcttcattattaggtgctatgaattttattactacaatattaaatatgcgagcaccattattaactatgaataaattacctttatttgtatggtctgttttaattactgctgtattattattattatctttacctgtattagcaggtggaattactatgttattaactgatcgtaatttaaatacatcattttttgatccagcaggaggaggagatccaattttatatcaacatttattc
>BK4BC1_5_161
attatcatctataggatttcattcaggtgcttctgtagatttagcaatttttagtttacatttagcaggtatttcttcattattaggtgctatgaattttattactacaatattaaatatgcgagcacctttattaactatgaataaattacctttatttgtatggtctgttttaattactgctgtattattattattatctttacctgtattagcgggtggaattactatgttattaactgatcgtaatttaaatacatcattttttgatccagcaggaggaggtgatccaattttatatcaacatttattt
>BK4BC1_5_699
attatcatctataggattccattcgggtgcttctgtagatttagcaatttttagtttacatttagcaggtatttcttcattattaggtgctatgaattttattactacaatattaaatatgcgagcaccattattaactatgaataaattacctttatttgtatggtctgttttaattactgctgtattattattattatctttacctgtattagcaggtggaattactatgttattaactgatcgtaatttaaatacatcattttttgatccagcaggaggaggagatccaattttatatcaacatttattt
>BK4BC1_5_719
attatctagtgtacaagctcactcaggtccttctgttgatttagctatatttagtttacatttagctggtatttcttcattattaggtgcaataaactttattacaacaatttataatatgagatctccaggtttatctttccataaattaccattatttgtatggtcagtatttattactgctatcttattattattaagtttaccggttttagctggagctattactatgttattaactgatagaaatttaaatacttcattctttgatccttcaggaggaggtgatcctgtattataccaacatttattt
>BK4BC1_5_1261
attagcaagtgtacaagcacactcgggtccttcggttgatttagcaattttcagtttacatttagctggaatttcatcattattaggtgcaattaactttattactactatatgtaatatgcgttcacctggattaactttccataaattacctttattcgtatgggctgtatttattactgcatttttattattattaagtttaccagtattagctgcaggtattactatgttattaactgatcgtaatttaaatacttcattctttgatccagctggaggaggagatcctgtattatatcaacatttattt
>BK4BC1_5_1495
attatcatctataggattccattcaggtgcttctgtagatttagcaatttttagtttacatttagcaggtatttcttcattattaggtgctatgaattttattactacaatattaaatatgcgagcaccattattaactatgaataaattacctttatttgtatggtctgttttaattactgctgtattattattattatctttacctgtattagcaggtggaattactatgttattaactgatcgtaatttaaatacatcattttttgatccagcaggaggaggtgatccaattttatatcaacatttattt
>BK4BC1_5_3283
attagcaagtgtacaagcacactcgggtccttcggttgatttagcaattttcagtttacatttagctggaatttcatcattattaggtgcaattaactttattactactatatgtaatatgcgttcacctggattaactttccataaattacctttattcgtatgggctgtatttattactgcatttttattattattaagtttaccagtattagctgcaggtattactatgttattaactgatcgtaatttaaatacttcattctttgatccagctggaggaggagatcctgtattatatcaacatttattc
>BK4BC1_5_4469
gttatctagtgtacaagctcactcaggtccttctgttgatttagctatatttagtttacatttagctggtatttcttcattattaggtgcaataaactttattacaacaatttataatatgagatctccaggtttatctttccataaattaccattatttgtatggtcagtatttattactgctatcttattattattaagtttaccggttttagctggagctattactatgttattaactgatagaaatttaaatacttcattctttgatccttcaggaggaggtgatcctgtattataccaacatttattt
>BK4BC1_5_5576
attatcatctataggatttcattcaggtgcttccgtagatttagcaatctttagtttacatttagcaggtatttcttcattattaggtgctatgaattttattactacaatattaaatatgcgagcacctttattaactatgaataaattacctttatttgtatggtctgttttaattactgctgtattattattattatctttacctgtattagcaggtggaataactatgttattaactgatcgtaatttaaatacatcattttttgatccagcaggaggaggagatcctattttatatcaacacttattt
>BK4BC1_5_5867
gttagcaagtgtacaagcacactcgggtccttcggttgatttagcaattttcagtttacatttagctggaatttcatcattattaggtgcaattaactttattactactatatgtaatatgcgttcacctggattaactttccataaattacctttattcgtatgggctgtatttattactgcatttttattattattaagtttaccagtattagctgcaggtattactatgttattaactgatcgtaatttaaatacttcattctttgatccagctggaggaggagatcctgtattatatcaacatttattt
>BK4BC1_5_6173
attatcatctataggattccattcaggtgcttctgtagatttagcaatttttagtttacatttagcaggtatttcttcattattaggtgctatgaattttattactacaatattaaatatgcgagcaccattattaactatgaataaattacctttatttgtatggtctgttttaattactgctgtattattattattatctttacctgtattagcaggtggaattactatgttattaactgatcgtaatttaaatacatcattttttgatccagcaggaggaggagatccaattttatatcaacatttatt
>BK4SA1_3_4675
gttatcaagtattcaagcacactcaggtgcttctgttgatttagctatttttagtttacatttagcaggtatttcttcaattttaggtgctgttaactttattacaactattttaaacatgcgacctgaaggtatgagcatgcatttattacctttatttgtatgggctgttttaattactgcagttttattattattatcattaccagtattagcaggggctattacaatgttattaactgatcgaaactttaacacaactttttttgatcctgctggtggaggtgatccagtattataccaacatttatt
>BK4SA1_4_608
tttagcaagtgttcaagcacattctggtccatctgtagatttagctatttttagtttacatttagctggtatttcatcattattaggttctataaattttattacaactatttataatatgagatctcctggtttaacttttcataaattaccattatttgtttggtcagtatttattactgctttcttattattattaagtttaccagttttagcaggtgctattactatgttattaactgatagaaacttaaatacttcattttttgatccatctggtggaggtgatcctgtattataccaacacttattt
>BK4SA1_4_4409
gttatcaagtattcaagcacactcaggtgcttctgttgatttagctatttttagtttacatttagcaggtatttcttcaattttaggtgctgttaactttattacaactattttaaacatgcgacctgaaggtatgagcatgcatttattacctttatttgtatgggctgttttaattactgcagttttattattattatcattaccagtattagcaggggctattacaatgttattaactgatcgaaactttaacacaactttttttgatcctgctggtggaggtgatccagtattataccaacatttattc
>BK4SA1_4_8542
tttagcaagtgttcaagcacattctggtccatctgtagatttagctatttttagtttacatttagctggtatttcatcattattaggttctataaattttattacaactatttataatatgagatctcctggtttaacttttcataaattaccattatttgtttggtcagtatttattactgctttcttattattattaagtttaccagctttagcaggtgctattactatgttattaactgatagaaacttaaatacttcattttttgatccatctggtggaggtgatcctgtattataccaacacttattt
>BK4SB1_2_3782
cattatcatctataggatttcattcaggtgcttccgtagatttagcaatctttagtttacatttagcaggtatttcttcattattaggtgctatgaattttattactacaatattaaatatgcgagcacctttattaactatgaataaattacctttatttgtatggtctgttttaattactgctgtattattattattatctttacctgtattagcaggtggaataactatgttattaactgatcgtaatttaaatacatcattttttgatccagcaggaggaggagatcctattttatatcaacatttattt
>BK4SB1_3_2331
gttatcaagtattcaagcacactcaggtgcttctgttgatttagctatttttagtttacatttagcaggtatttcttcaattttaggtgctgttaactttattacaactattttaaacatgcgacctgaaggtatgagcatgcatttattacctttatttgtatgggctgttttaattactgcagttttattattattatcattaccagtattagcaggggctattacaatgttattaactgatcgaaactttaacacaactttttttgatcctgctggtggaggtgatccagtattataccaacatttatt
>BK4SB1_4_3552
gttatcaagtattcaagcacactcaggtgcttctgttgatttagctatttttagtttacatttagcaggtatttcttcaattttaggtgctgttaactttattacaactattttaaacatgcgacctgaaggtatgagcatgcatttattacctttatttgtatgggctgttttaattactgcagttttattattattatcattaccagtattagcaggggctattacaatgttattaactgatcgaaactttaacacaactttttttgatcctgctggtggaggtgatccagtattataccaacatttattc
>BK4SB1_5_2420
gttatcaagtattcaagcacactcaggtgcttctgttgatttagctatttttagtttacatttagcaggtatttcttcaattttaggtgctgttaactttattacaactattttaaacatgcgacctgaaggtatgagcatgcatttattacctttatttgtatgggctgttttaattactgcagttttattattattatcattaccagtattagcaggggctattacaatgttattaactgatcgaaactttaacacaactttttttgatcctgctggtggaggtgatccagtattataccaacatttatt
>BK4SC1_1_3271
gttatcaagtattcaagcacactcaggtgcttctgttgatttagctatttttagtttacatttagcaggtatttcttcaattttaggtgctgttaactttattacaactattttaaacatgcgacctgaaggtatgagcatgcatttattacctttatttgtatgggctgttttaattactgcagttttattattattatcattaccagtattagcaggggctattacaatgttattaactgatcgaaactttaacacaactttttttgatcctgctggtggaggtgatccagtattataccaacatttattc
>BK4SC1_1_4149
gttatcaagtattcaagcacactcaggtgcttctgttgatttagctatttttagtttacatttagcaggtatttcttcaattttaggtgctgttaactttattacaactattttaaacatgcgacctgaaggtatgagcatgcatttattacctttatttgtatgggctgttttaattactgcagttttattattattatcattaccagtattagcaggggctattacaatgttattaactgatcgaaactttaacacaactttttttgatcctgctggtggaggtgatccagtattataccaacatttatt
>BK4SC1_2_4618
gttatcaagtattcaagcacactcaggtgcttctgttgatttagctatttttagtttacatttagcaggtatttcttcaattttaggtgctgttaactttattacaactattttaaacatgcgacctgaaggtatgagcatgcatttattacctttatttgtatgggctgttttaattactgcagttttattattattatcattaccagtattagcaggggctattacaatgttattaactgatcgaaactttaacacaactttttttgatcctgctggtggaggtgatccagtattataccaacatttattc
>BK4SC1_2_6118
gttatcaagtattcaagcacactcaggtgcttctgttgatttagctatttttagtttacatttagcaggtatttcttcaattttaggtgctgttaactttattacaactattttaaacatgcgacctgaaggtatgagcatgcatttattacctttatttgtatgggctgttttaattactgcagttttattattattatcattaccagtattagcaggggctattacaatgttattaactgatcgaaactttaacacaactttttttgatcctgctggtggaggtgatccagtattataccaacatttatt
>BK4SC1_2_9576
gttatcaagtattcaagcacactcaggtgcttctgttgatttagctatttttagtttacatttagcaggtatttcttcaattttaggtgctgttaactttattacaactatcttaaacatgcgacctgaaggtatgagcatgcatttattacctttatttgtatgggctgttttaattactgcagttttattattattatcattaccagtattagcaggggctattacaatgttattaactgatcgaaactttaacacaactttttttgatcctgctggtggaggtgatccagtattataccaacatttattt
>BK4SC1_3_3918
gttatcaagtattcaagcacactcaggtgcttctgttgatttagctatttttagtttacatttagcaggtatttcttcaattttaggtgctgttaactttattacaactattttaaacatgcgacctgaaggtatgagcatgcatttattacctttatttgtatgggctgttttaattactgcagttttattattattatcattaccagtattagcaggggctattacaatgttattaactgatcgaaactttaacacaactttttttgatcctgctggtggaggtgatccagtattataccaacatttattc
>BK4SC1_3_4833
cattatcatctataggatttcattcaggtgcttccgtagatttagcaatctttagtttacatttagcaggtatttcttcattattaggtgctatgaattttattactacaatattaaatatgcgagcacctttattaactatgaataaattacctttatttgtatggtctgttttaattactgctgtattattattattatctttacctgtattagcaggtggaataactatgttattaactgatcgtaatttaaatacatcattttttgatccagcaggaggaggagatcctattttatatcaacatttattt
>BK4SC1_3_7577
attatcatctataggatttcattcaggtgcttccgtagatttagcaatctttagtttacatttagcaggtatttcttcattattaggtgctatgaattttattactacaatattaaatatgcgagcacctttattaactatgaataaattacctttatttgtatggtctgttttaattactgctgtattattattattatctttacctgtattagcaggtggaataactatgttattaactgatcgtaatttaaatacatcattttttgatccagcaggaggaggagatcctatattctatcaacacttattt
>BK4SC1_4_3942
gttatcaagtattcaagcacactcaggtgcttctgttgatttagctatttttagtttacatttagcaggtatttcttcaattttaggtgctgttaactttattacaactattttaaacatgcgacctgaaggtatgagcatgcatttattacctttatttgtatgggctgttttaattactgcagttttattattattatcattaccagtattagcaggggctattacaatgttattaactgatcgaaactttaacacaactttttttgatcctgctggtggaggtgatccagtattataccaacatttattc
>BK4SC1_5_742
attatcatctataggattccattcaggtgcttctgtagatttagcaatttttagtttacatttagcaggtatttcttcattattaggtgctatgaattttattactacaatattaaatatgcgagcaccattattaactatgaataaattacctttatttgtatggtctgttttaattactgctgtattattattattatctttacctgtattagcaggtggaattactatgttattaactgatcgtaatttaaatacatcattttttgatccagcaggaggaggagatccaattttatatcaacatttattt
>BK4SC1_5_6286
attatcatctataggattccattcaggtgcttctgtagatttagcaatttttagtttacatttagcaggtatttcttcattattaggtgctatgaattttattactacaatattaaatatgcgagcaccattattaactatgaataaattacctttatttgtatggtctgttttaattactgctgtattattattattatctttacctgtattagcaggtggaattactatgttattaactgatcgtaatttaaatacatcattttttgatccagcaggaggaggagatccaattttatatcaacatttatt
>BK5BA1_1_968
attatcatctataggattccattcaggtgcttctgtagatttagcaatttttagtttacatttagcaggtatttcttcattattaggtgctatgaattttattactacaatattaaatatgcgagcaccattattaactatgaataaattacctttatttgtatggtctgttttaattactgctgtattattattattatctttacctgtattagcaggtggaattactatgttattaactgatcgtaatttaaatacatcattttttgatccagcaggaggaggagatccaattttatatcaacatttattt
>BK5BA1_2_836
attatcatctataggattccattcgggtgcttctgtagatttagcaatttttagtttacatttagcaggtatttcttcattattaggtgctatgaattttattactacaatattaaatatgcgagcaccattattaactatgaataaattacctttatttgtatggtctgttttaattactgctgtattattattattatctttacctgtattagcaggtggaattactatgttattaactgatcgtaatttaaatacatcattttttgatccagcaggaggaggagatccaattttatatcaacatttattt
>BK5BA1_2_1011
attatcatctataggattccattcaggtgcttctgtagatttagcaatttttagtttacatttagcaggtatttcttcattattaggtgctatgaattttattactacaatattaaatatgcgagcaccattattaactatgaataaattacctttatttgtatggtctgttttaattactgctgtattattattattatctttacctgtattagcaggtggaattactatgttattaactgatcgtaatttaaatacatcattttttgatccagcaggaggaggagatccaattttatatcaacatttattt
>BK5BA1_2_1965
attatcatctataggattccattcaggtgcttctgtagatttagcaatttttagtttacatttagcaggtatttcttcattattaggtgctatgaattttattactacaatattaaatatgcgagcaccattattaactatgaataaattacctttatttgtatggtctgttttaattactgctgtattattattattatctttacctgtattagcaggtggaattactatgttattaactgatcgtaatttaaatacatcattttttgatccagcaggaggaggtgatccaattttatatcaacatttattt
>BK5BA1_2_8463
attatcatctataggattccattcaggtgcttctgtagatttagcaatttttagtttacatttagcaggtatttcttcattattaggtgctatgaattttattactacaatattaaatatgcgagcaccattattaactatgaataaattacctttatttgtatggtctgttttaattactgctgtattattattattatctttacctgtattagcaggtggaattactatgttattaactgatcgtaatttaaatacatcattttttgatccagcaggaggaggtgatccaattttatatcaacatttattc
>BK5BA1_3_174
attatcatctataggatttcattcaggtgcttctgtagatttagcaatttttagtttacatttagcaggtatttcttcattattaggtgctatgaattttattactacaatattaaatatgcgagcacctttattaactatgaataaattacctttatttgtatggtctgttttaattactgctgtattattattattatctttacctgtattagcgggtggaattactatgttattaactgatcgtaatttaaatacatcattttttgatccagcaggaggaggtgatccaattttatatcaacatttattt
>BK5BA1_3_1776
attatcatctataggattccattcaggtgcttctgtagatttagcaatttttagtttacatttagcaggtatttcttcattattaggtgctatgaattttattactacaatattaaatatgcgagcaccattattaactatgaataaattacctttatttgtatggtctgttttaattactgctgtattattattattatctttacctgtattagcaggtggaattactatgttattaactgatcgtaatttaaatacatcattttttgatccagcaggaggaggtgatccaattttatatcaacatttattt
>BK5BA1_3_5729
tttagcatctatagaagctcattctggaggatctgttgatttagctatttttagtttacatttagcaggtatttcttctttattgggttctattaattttattactactgtaataaatatgagatcccctggattatatatgcatcgcttacctttatttgcatgggcgatgtttattacagcatttttattattattatctttacctgttttagctggtgctattactatgttattaacagatagaaatttaaatacaactttctttgatccggcagggggaggagatcctattttatatcaacatttattc
>BK5BA1_3_6548
cattatcatctataggatttcattcaggtgcttccgtagatttagcaatctttagtttacatttagcaggtatttcttcattattaggtgctatgaattttattactacaatattaaatatgcgagcacctttattaactatgaataaattacctttatttgtatggtctgttttaattactgctgtattattattattatctttacctgtattagcaggtggaataactatgttattaactgatcgtaatttaaatacatcattttttgatccagcaggaggaggagatcctattttatatcaacatttattt
>BK5BA1_3_7669
attatctagtgttcaagcacattcaggaccttctgttgatttagctatttttagtttacatctagccggtatttcatcattattaggggctataaattttataactactatttataatatgagatctccaggattatcatttcataaattacctttatttgtttggtctgtatttattacagcttttttattattattaagtttacccgtattagctggagctataactatgttattaactgatagaaatttaaatacttctttttttgatccttcaggtggaggtgatcctgttttatatcaacatcttttt
>BK5BA1_3_7892
attatcatctataggatttcattcaggtgcttctgtagatttagcaatttttagtttacatttagcaggtatttcttcattattaggtgctatgaattttattactacaatattaaatatgcgagcaccattattaactatgaataaattacctttatttgtatggtctgttttaattactgctgtattattattattatctttacctgtattagcaggtggaattactatgttattaactgatcgtaatttaaatacatcattttttgatccagcaggaggaggagatccaattttatatcaacatttattt
>BK5BA1_3_10982
attatctagtgttcaagcacattcaggaccttctgttgatttagctatttttagtttacatctagccggtatttcatcattattaggggctataaattttataactactatttataatatgagatctccaggattatcatttcataaattacctttatttgtttggtctgtatttattacagcttttttattattattaagtttacccgtattagctggagctataactatgttattaactgatagaaatttaaatacttctttttttgatccttcaggtggaggtgatcctgttttatatcaacatcttttc
>BK5BA1_4_3895
attatcatctataggatttcattcaggtgcttctgtagatttagcaatttttagtttacatttagcaggtatttcttcattattaggtgctatgaattttattactacaatattaaatatgcgagcaccattattaactatgaataaattacctttatttgtatggtctgttttaattactgctgtattattattattatctttacctgtattagcaggtggaattactatgttattaactgatcgtaatttaaatacatcattttttgatccagcaggaggaggagatccaattttatatcaacatttattt
>BK5BA1_5_109
attatcatctataggatttcattcaggtgcttctgtagatttagcaatttttagtttacatttagcaggtatttcttcattattaggtgctatgaattttattactacaatattaaatatgcgagcacctttattaactatgaataaattacctttatttgtatggtctgttttaattactgctgtattattattattatctttacctgtattagcgggtggaattactatgttattaactgatcgtaatttaaatacatcattttttgatccagcaggaggaggtgatccaattttatatcaacatttattt
>BK5BB1_1_171
attatcatctataggatttcattcaggtgcttctgtagatttagcaatttttagtttacatttagcaggtatttcttcattattaggtgctatgaattttattactacaatattaaatatgcgagcacctttattaactatgaataaattacctttatttgtatggtctgttttaattactgctgtattattattattatctttacctgtattagcgggtggaattactatgttattaactgatcgtaatttaaatacatcattttttgatccagcaggaggaggtgatccaattttatatcaacatttattt
>BK5BB1_1_1960
attatcatctataggattccattcaggtgcttctgtagatttagcaatttttagtttacatttagcaggtatttcttcattattaggtgctatgaattttattactacaatattaaatatgcgagcaccattattaactatgaataaattacctttatttgtatggtctgttttaattactgctgtattattattattatctttacctgtattagcaggtggaattactatgttattaactgatcgtaatttaaatacatcattttttgatccagcaggaggaggtgatccaattttatatcaacatttattt
>BK5BB1_1_7771
cattatcatctataggatttcattcaggtgcttccgtagatttagcaatctttagtttacatttagcaggtatttcttcattattaggtgctatgaattttattactacaatattaaatatgcgagcacctttattaactatgaataaattacctttatttgtatggtctgttttaattactgctgtattattattattatctttacctgtattagcaggtggaataactatgttattaactgatcgtaatttaaatacatcattttttgatccagcaggaggaggagatcctattttatatcaacatttattt
>BK5BB1_1_8751
attatcatctataggattccattcaggtgcttctgtagatttagcaatttttagtttacatttagcaggtatttcttcattattaggtgctatgaattttattactacaatattaaatatgcgagcaccattattaactatgaataaattacctttatttgtatggtctgttttaattactgctgtattattattattatctttacctgtattagcaggtggaattactatgttattaactgatcgtaatttaaatacatcattttttgatccagcaggaggaggtgatccaattttatatcaacatttattc
>BK5BB1_1_11093
attatcatctataggatttcattcaggtgcttctgtagatttagcaatttttagtttacatttagcaggtatttcttcattattaggtgctatgaattttattactacaatattaaatatgcgagcacctttattaactatgaataaattacctttatttgtatggtctgttttaattactgctgtattattattattatctttacctgtattagcgggtggaattactatgttattaactgatcgtaatttaaatacatcattttttgatccagcaggaggaggtgatccaattttatatcaacatttattc
>BK5BB1_2_172
attatcatctataggatttcattcaggtgcttctgtagatttagcaatttttagtttacatttagcaggtatttcttcattattaggtgctatgaattttattactacaatattaaatatgcgagcacctttattaactatgaataaattacctttatttgtatggtctgttttaattactgctgtattattattattatctttacctgtattagcgggtggaattactatgttattaactgatcgtaatttaaatacatcattttttgatccagcaggaggaggtgatccaattttatatcaacatttattt
>BK5BB1_2_775
attatcatctataggattccattcgggtgcttctgtagatttagcaatttttagtttacatttagcaggtatttcttcattattaggtgctatgaattttattactacaatattaaatatgcgagcaccattattaactatgaataaattacctttatttgtatggtctgttttaattactgctgtattattattattatctttacctgtattagcaggtggaattactatgttattaactgatcgtaatttaaatacatcattttttgatccagcaggaggaggagatccaattttatatcaacatttattt
>BK5BB1_2_1897
tttatcaagtgttcaagcacattcaggaccttcagtagatttagctatttttagtttacatttagcaggaatttcatctttattgggtgctataaattttattactactatttataatatgagatcgccaggattttcatttcataaattacctttatttatttggtcagtttttattactgcttttttactgttattaagtttaccagtattagcaggagcaataactatgttattaactgatagaaatttaaatacttctttttttgatccttctggtgggggtgatcctgttttatatcaacatttattt
>BK5BB1_2_7359
cattatcatctataggatttcattcaggtgcttccgtagatttagcaatctttagtttacatttagcaggtatttcttcattattaggtgctatgaattttattactacaatattaaatatgcgagcacctttattaactatgaataaattacctttatttgtatggtctgttttaattactgctgtattattattattatctttacctgtattagcaggtggaataactatgttattaactgatcgtaatttaaatacatcattttttgatccagcaggaggaggagatcctattttatatcaacatttattt
>BK5BB1_2_11123
tttatcaagtgttcaagcacattcaggaccttcagtagatttagctatttttagtttacatttagcaggaatttcatctttattgggtgctttaaattttattactactatttataatatgagatcgccaggattttcatttcataaattacctttatttatttggtcagtttttattactgcttttttactgttattaagtttaccagtattagcaggagcaataactatgttattaactgatagaaatttaaatacttctttttttgatccttctggtgggggtgatcctgttttatatcaacatttattt
>BK5BB1_3_684
attatcatctataggattccattcgggtgcttctgtagatttagcaatttttagtttacatttagcaggtatttcttcattattaggtgctatgaattttattactacaatattaaatatgcgagcaccattattaactatgaataaattacctttatttgtatggtctgttttaattactgctgtattattattattatctttacctgtattagcaggtggaattactatgttattaactgatcgtaatttaaatacatcattttttgatccagcaggaggaggagatccaattttatatcaacatttattt
>BK5BB1_3_7340
attagcaggtatagtagcacaaccaggtgcttctgtggatttagcaatttttagtttacatatagctggtgtatcatctatattaggtgctattaattttattacaacaatttataatatgagaactgaaggtttacatatgcatagattgcctttatttgtgtggtcagtatttattactgcatttttattagtattatcattaccagtatttgcagctgcgattacaatgttgttaacagatagaaattttaatacaacattttttgatcctgtaggtggtggtgatcctatattatatcaacatttattt
>BK5BB1_3_7435
attatcatctataggatttcattcaggtgcttccgtagatttagcaatctttagtttacatttagcaggtatttcttcattattaggtgctatgaattttattactacaatattaaatatgcgagcacctttattaactatgaataaattacctttatttgtatggtctgttttaattactgctgtattattattattatctttacctgtattagcaggtggaataactatgttattaactgatcgtaatttaaatacttcattttttgatccagcaggaggaggagatcctattttatatcaacatttattt
>BK5BB1_4_657
tttagcaagtgttcaagcacattctggtccatctgtagatttagctatttttagtttacatttagctggtatttcatcattattaggttctataaattttattacaactatttataatatgagatctcctggtttaacttttcataaattaccattatttgtttggtcagtatttattactgctttcttattattattaagtttaccagttttagcaggtgctattactatgttattaactgatagaaacttaaatacttcattttttgatccatctggtggaggtgatcctgtattataccaacacttattt
>BK5BB1_4_870
attatcatctataggattccattcaggtgcttctgtagatttagcaatttttagtttacatttagcaggtatttcttcattattaggtgctatgaattttattactacaatattaaatatgcgagcaccattattaactatgaataaattacctttatttgtatggtctgttttaattactgctgtattattattattatctttacctgtattagcaggtggaattactatgttattaactgatcgtaatttaaatacatcattttttgatccagcaggaggaggagatccaattttatatcaacatttattt
>BK5BB1_4_8277
attatcatctataggattccattcgggtgcttctgtagatttagcaatttttagtttacatttagcaggtatttcttcattattaggtgctatgaattttattactacaatattaaatatgcgagcaccattattaactatgaataaattacctttatttgtatggtctgttttaattactgctgtattattattattatctttacctgtattagcaggtggaattactatgttattaactgatcgtaatttaaatacatcattttttgatccagcaggaggaggagatccaattttatatcaacatttattc
>BK5BB1_4_11729
attatcatctataggattccattcaggtgcttctgtagatttagcaatttttagtttacatttagcaggtatttcttcattattaggtgctatgaattttattactacaatattaaatatgcgagcaccattattaactatgaataaattacctttatttgtatggtctgttttaattactgctgtattattattattatctttacctgtattagcaggtggaattactatgttattaactgatcgtaatttaaatacatcattttttgatccagcaggaggaggagatccaattttatatcaacatttattc
>BK5BB1_5_739
attatcatctataggattccattcgggtgcttctgtagatttagcaatttttagtttacatttagcaggtatttcttcattattaggtgctatgaattttattactacaatattaaatatgcgagcaccattattaactatgaataaattacctttatttgtatggtctgttttaattactgctgtattattattattatctttacctgtattagcaggtggaattactatgttattaactgatcgtaatttaaatacatcattttttgatccagcaggaggaggagatccaattttatatcaacatttattt
>BK5BB1_5_766
attatctagtgtacaagctcactcaggtccttctgttgatttagctatatttagtttacatttagctggtatttcttcattattaggtgcaataaactttattacaacaatttataatatgagatctccaggtttatctttccataaattaccattatttgtatggtcagtatttattactgctatcttattattattaagtttaccggttttagctggagctattactatgttattaactgatagaaatttaaatacttcattctttgatccttcaggaggaggtgatcctgtattataccaacatttattt
>BK5BB1_5_2511
attatctagtgttcaagctcattcaggtccttcggtagatttagcaatttttagtttacatttagccggagtttcatcattattaggagctattaattttattacaactatttgtaatatgcgtgctcctggttatacctttcataaattacctttatatgtttggtcagtttttattactgccttcttattattattatcattacctgttttagcaggggccattaccatgttattaaccgatcgaaatttaaatacttctttttttgatccatcaggcggtggagatccagtattatatcaacatttattt
>BK5BB1_5_6573
cattatcatctataggatttcattcaggtgcttccgtagatttagcaatctttagtttacatttagcaggtatttcttcattattaggtgctatgaattttattactacaatattaaatatgcgagcacctttattaactatgaataaattacctttatttgtatggtctgttttaattactgctgtattattattattatctttacctgtattagcaggtggaataactatgttattaactgatcgtaatttaaatacatcattttttgatccagcaggaggaggagatcctattttatatcaacatttattt
>BK5BC1_1_165
attatcatctataggatttcattcaggtgcttctgtagatttagcaatttttagtttacatttagcaggtatttcttcattattaggtgctatgaattttattactacaatattaaatatgcgagcacctttattaactatgaataaattacctttatttgtatggtctgttttaattactgctgtattattattattatctttacctgtattagcgggtggaattactatgttattaactgatcgtaatttaaatacatcattttttgatccagcaggaggaggtgatccaattttatatcaacatttattt
>BK5BC1_1_276
attagcaagtgttcaagcacactctggtccatctgtagatttagctatttttagtttacacttagctggtatttcttcattattaggttctattaattttattacaaccatttataatatgagatctcctggtttatcattccataaattaccattatttgtatggtcagtattcattacagctttcttattattattaagtttacctgttttagctggagctattacaatgttattaactgatagaaacttaaatacttctttctttgatccttcaggaggaggtgaccctgtgttataccaacacttattc
>BK5BC1_1_648
tttagcaagtgttcaagcacattctggtccatctgtagatttagctatttttagtttacatttagctggtatttcatcattattaggttctataaattttattacaactatttataatatgagatctcctggtttaacttttcataaattaccattatttgtttggtcagtatttattactgctttcttattattattaagtttaccagttttagcaggtgctattactatgttattaactgatagaaacttaaatacttcattttttgatccatctggtggaggtgatcctgtattataccaacacttattt
>BK5BC1_1_713
attatcatctataggattccattcgggtgcttctgtagatttagcaatttttagtttacatttagcaggtatttcttcattattaggtgctatgaattttattactacaatattaaatatgcgagcaccattattaactatgaataaattacctttatttgtatggtctgttttaattactgctgtattattattattatctttacctgtattagcaggtggaattactatgttattaactgatcgtaatttaaatacatcattttttgatccagcaggaggaggagatccaattttatatcaacatttattt
>BK5BC1_1_1324
attagcaagtgtacaagcacactcgggtccttcggttgatttagcaattttcagtttacatttagctggaatttcatcattattaggtgcaattaactttattactactatatgtaatatgcgttcacctggattaactttccataaattacctttattcgtatgggctgtatttattactgcatttttattattattaagtttaccagtattagctgcaggtattactatgttattaactgatcgtaatttaaatacttcattctttgatccagctggaggaggagatcctgtattatatcaacatttattt
>BK5BC1_1_3514
attagcaagtgtacaagcacactcgggtccttcggttgatttagcaattttcagtttacatttagctggaatttcatcattattaggtgcaattaactttattactactatatgtaatatgcgttcacctggattaactttccataaattacctttattcgtatgggctgtatttattactgcatttttattattattaagtttaccagtattagctgcaggtattactatgttattaactgatcgtaatttaaatacttcattctttgatccagctggaggaggagatcctgtattatatcaacatttattc
>BK5BC1_1_4060
gttatcaagtattcaagcacactcaggtgcttctgttgatttagctatttttagtttacatttagcaggtatttcttcaattttaggtgctgttaactttattacaactattttaaacatgcgacctgaaggtatgagcatgcatttattacctttatttgtatgggctgttttaattactgcagttttattattattatcattaccagtattagcaggggctattacaatgttattaactgatcgaaactttaacacaactttttttgatcctgctggtggaggtgatccagtattataccaacatttattc
>BK5BC1_1_6323
tttagcaagtgttcaagcacattctggtccatctgtagatttagctatttttagtttacatttagctggtatttcatcattattaggttctataaattttattacaactatttataatatgagatctcctggtttaacttttcataaattaccattatttgtttggtcagtatttattactgctttcttattattattaagtttaccagttttagcaggtgctattactatgttattaactgatagaaacttaaatacttcattttttgatccatctggtggaggtgatcctgtattataccaacacttattc
>BK5BC1_1_6485
tttagcaagtgttcaagcacattctggtccatctgtagatttagctatttttagtttacatttagctggtatttcatcattattaggttctataaattttattacaactatttataatatgagatctcctggtttaacttttcataaattaccattatttgtttggtcagtatttattactgctttcttattattattaagtttaccagttttagcaggtgctattactatgttattaactgatagaaacttaaatacttcattttttgatccatctggtggaggtgatcctgtattataccaacacttatt
>BK5BC1_1_6804
attagcaagtgtacaagcacactcgggtccttcggttgatttagcaattttcagtttacatttagctggaatttcatcattattaggtgcaattaactttattactactatatgtaatatgcgttcacctggattaactttccataaattacctttattcgtatgggctgtatttattactgcatttttattattattaagtttaccagtattagctgcaggtattactatgttattaactgatcgtaatttaaatacttcattctttgatccagctggaggaggagatcctgtattatatcaacatttatt
>BK5BC1_2_309
attagcaagtgttcaagcacactctggtccatctgtagatttagctatttttagtttacacttagctggtatttcttcattattaggttctattaattttattacaaccatttataatatgagatctcctggtttatcattccataaattaccattatttgtatggtcagtattcattacagctttcttattattattaagtttacctgttttagctggagctattacaatgttattaactgatagaaacttaaatacttctttctttgatccttcaggaggaggtgaccctgtgttataccaacacttattc
>BK5BC1_2_721
tttagcaagtgttcaagcacattctggtccatctgtagatttagctatttttagtttacatttagctggtatttcatcattattaggttctataaattttattacaactatttataatatgagatctcctggtttaacttttcataaattaccattatttgtttggtcagtatttattactgctttcttattattattaagtttaccagttttagcaggtgctattactatgttattaactgatagaaacttaaatacttcattttttgatccatctggtggaggtgatcctgtattataccaacacttattt
>BK5BC1_2_799
attatcatctataggattccattcgggtgcttctgtagatttagcaatttttagtttacatttagcaggtatttcttcattattaggtgctatgaattttattactacaatattaaatatgcgagcaccattattaactatgaataaattacctttatttgtatggtctgttttaattactgctgtattattattattatctttacctgtattagcaggtggaattactatgttattaactgatcgtaatttaaatacatcattttttgatccagcaggaggaggagatccaattttatatcaacatttattt
>BK5BC1_2_1524
attagcaagtgtacaagcacactcgggtccttcggttgatttagcaattttcagtttacatttagctggaatttcatcattattaggtgcaattaactttattactactatatgtaatatgcgttcacctggattaactttccataaattacctttattcgtatgggctgtatttattactgcatttttattattattaagtttaccagtattagctgcaggtattactatgttattaactgatcgtaatttaaatacttcattctttgatccagctggaggaggagatcctgtattatatcaacatttattt
>BK5BC1_2_1844
attatcatctataggattccattcaggtgcttctgtagatttagcaatttttagtttacatttagcaggtatttcttcattattaggtgctatgaattttattactacaatattaaatatgcgagcaccattattaactatgaataaattacctttatttgtatggtctgttttaattactgctgtattattattattatctttacctgtattagcaggtggaattactatgttattaactgatcgtaatttaaatacatcattttttgatccagcaggaggaggtgatccaattttatatcaacatttattt
>BK5BC1_2_7441
attatcatctataggattccattcaggtgcttctgtagatttagcaatttttagtttacatttagcaggtatttcttcattattaggtgctatgaattttattactacaatattaaatatgcgagcaccattattaactatgaataaattacctttatttgtatggtctgttttaattactgctgtattattattattatctttacctgtattagcaggtggaattactatgttattaactgatcgtaatttaaatacatcattttttgatccagcaggaggaggtgatccaattttatatcaacatttattc
>BK5BC1_2_8151
attatcatctataggatttcattcaggtgcttctgtagatttagcaatttttagtttacatttagcaggtatttcttcattattaggtgctatgaattttattactacaatattaaatatgcgagcaccattattaactatgaataaattacctttatttgtatggtctgttttaattactgctgtattattattattatctttacctgtattagcaggtggaattactatgttattaactgatcgtaatttaaatacatcattttttgatccagcaggaggaggagatccaattttatatcaacatttattt
>BK5BC1_2_8453
attagcaagtgttcaagcacactctggtccatctgtagatttagctatttttagtttacacttagctggtatttcttcattattaggttctattaattttattacaaccatttataatatgagatctcctggtttatcattccataaattaccattatttgtatggtcagtattcattacagccttcttattattattaagtttacctgttttagctggagctattacaatgttattaactgatagaaacttaaatacttctttctttgatccttcaggaggaggtgaccctgtgttataccaacacttattc
>BK5BC1_2_9019
tttagcaagtgttcaagcacattctggtccatctgtagatttagctatttttagtttacatttagctggtatttcatcattattaggttctataaattttattacaactatttataatatgagatctcctggtttaacttttcataaattaccattatttgtttggtcagtatttattactgctttcttattattattaagtttaccagttttagcaggtgctattactatgttattaactgatagaaacttaaatacttcattttttgatccatctggtggaggtgatcctgtattataccaacacttattc
>BK5BC1_2_9714
tttagcaagtgttcaagcacattctggtccatctgtagatttagctatttttagtttacatttagctggtatttcatcattattaggttctataaattttattacaactatttataatatgagatctcctggtttaacttttcataaattaccattatttgtttggtcagtatttattactgctttcttattattattaagtttaccagctttagcaggtgctattactatgttattaactgatagaaacttaaatacttcattttttgatccatctggtggaggtgatcctgtattataccaacacttattt
>BK5BC1_3_284
attagcaagtgttcaagcacactctggtccatctgtagatttagctatttttagtttacacttagctggtatttcttcattattaggttctattaattttattacaaccatttataatatgagatctcctggtttatcattccataaattaccattatttgtatggtcagtattcattacagctttcttattattattaagtttacctgttttagctggagctattacaatgttattaactgatagaaacttaaatacttctttctttgatccttcaggaggaggtgaccctgtgttataccaacacttattc
>BK5BC1_3_731
attatcatctataggattccattcgggtgcttctgtagatttagcaatttttagtttacatttagcaggtatttcttcattattaggtgctatgaattttattactacaatattaaatatgcgagcaccattattaactatgaataaattacctttatttgtatggtctgttttaattactgctgtattattattattatctttacctgtattagcaggtggaattactatgttattaactgatcgtaatttaaatacatcattttttgatccagcaggaggaggagatccaattttatatcaacatttattt
>BK5BC1_4_288
attagcaagtgttcaagcacactctggtccatctgtagatttagctatttttagtttacacttagctggtatttcttcattattaggttctattaattttattacaaccatttataatatgagatctcctggtttatcattccataaattaccattatttgtatggtcagtattcattacagctttcttattattattaagtttacctgttttagctggagctattacaatgttattaactgatagaaacttaaatacttctttctttgatccttcaggaggaggtgaccctgtgttataccaacacttattc
>BK5BC1_4_696
tttagcaagtgttcaagcacattctggtccatctgtagatttagctatttttagtttacatttagctggtatttcatcattattaggttctataaattttattacaactatttataatatgagatctcctggtttaacttttcataaattaccattatttgtttggtcagtatttattactgctttcttattattattaagtttaccagttttagcaggtgctattactatgttattaactgatagaaacttaaatacttcattttttgatccatctggtggaggtgatcctgtattataccaacacttattt
>BK5BC1_4_769
attatcatctataggattccattcgggtgcttctgtagatttagcaatttttagtttacatttagcaggtatttcttcattattaggtgctatgaattttattactacaatattaaatatgcgagcaccattattaactatgaataaattacctttatttgtatggtctgttttaattactgctgtattattattattatctttacctgtattagcaggtggaattactatgttattaactgatcgtaatttaaatacatcattttttgatccagcaggaggaggagatccaattttatatcaacatttattt
>BK5BC1_4_1497
attagcaagtgtacaagcacactcgggtccttcggttgatttagcaattttcagtttacatttagctggaatttcatcattattaggtgcaattaactttattactactatatgtaatatgcgttcacctggattaactttccataaattacctttattcgtatgggctgtatttattactgcatttttattattattaagtttaccagtattagctgcaggtattactatgttattaactgatcgtaatttaaatacttcattctttgatccagctggaggaggagatcctgtattatatcaacatttattt
>BK5BC1_4_4505
attagcaagtgtacaagcacactcgggtccttcggttgatttagcaattttcagtttacatttagctggaatttcatcattattaggtgcaattaactttattactactatatgtaatatgcgttcacctggattaactttccataaattacctttattcgtatgggctgtatttattactgcatttttattattattaagtttaccagtattagctgcaggtattactatgttattaactgatcgtaatttaaatacttcattctttgatccagctggaggaggagatcctgtattatatcaacatttattc
>BK5BC1_4_4509
attagcaagtgttcaagcacactctggtccatctgtagatttagctatttttagtttacacttagctggtacttcttcattattaggttctattaattttattacaaccatttataatatgagatctcctggtttatcattccataaattaccattatttgtatggtcagtattcattacagctttcttattattattaagtttacctgttttagctggagctattacaatgttattaactgatagaaacttaaatacttctttctttgatccttcaggaggaggtgaccctgtgttataccaacacttattc
>BK5BC1_4_6568
cattatcatctataggatttcattcaggtgcttccgtagatttagcaatctttagtttacatttagcaggtatttcttcattattaggtgctatgaattttattactacaatattaaatatgcgagcacctttattaactatgaataaattacctttatttgtatggtctgttttaattactgctgtattattattattatctttacctgtattagcaggtggaataactatgttattaactgatcgtaatttaaatacatcattttttgatccagcaggaggaggagatcctattttatatcaacatttattt
>BK5BC1_4_8104
attatcatctataggattccattcgggtgcttctgtagatttagcaatttttagtttacatttagcaggtatttcttcattattaggtgctatgaattttattactacaatattaaatatgcgagcaccattattaactatgaataaattacctttatttgtatggtctgttttaattactgctgtattattattattatctttacctgtattagcaggtggaattactatgttattaactgatcgtaatttaaatacatcattttttgatccagcaggaggaggagatccaattttatatcaacatttattc
>BK5BC1_4_8233
attatcatctataggatttcattcaggtgcttccgtagatttagcaatctttagtttacatttagcaggtatttcttcattattaggtgctatgaattttattactacaatattaaatatgcgagcacctttattaactatgaataaattacctttatttgtatggtctgttttaattactgctgtattattattattatctttacctgtattagcaggtggaataactatgttattaactgatcgtaatttaaatacatcattttttgatccagcaggaggaggagatcctattttatatcaacacttattt
>BK5BC1_4_8646
tttagcaagtgttcaagcacattctggtccatctgtagatttagctatttttagtttacatttagctggtatttcatcattattaggttctataaattttattacaactatttataatatgagatctcctggtttaacttttcataaattaccattatttgtttggtcagtatttattactgctttcttattattattaagtttaccagttttagcaggtgctattactatgttattaactgatagaaacttaaatacttcattttttgatccatctggtggaggtgatcctgtattataccaacacttattc
>BK5BC1_4_8752
gttagcaagtgtacaagcacactcgggtccttcggttgatttagcaattttcagtttacatttagctggaatttcatcattattaggtgcaattaactttattactactatatgtaatatgcgttcacctggattaactttccataaattacctttattcgtatgggctgtatttattactgcatttttattattattaagtttaccagtattagctgcaggtattactatgttattaactgatcgtaatttaaatacttcattctttgatccagctggaggaggagatcctgtattatatcaacatttattt
>BK5BC1_4_9395
attagcaagtgtacaagcacactcgggtccttcggttgatttagcaattttcagtttacatttagctggaatttcatcattattaggtgcaattaactttattactactatatgtaatatgcgttcacctggattaactttccataaattacctttattcgtatgggctgtatttattactgcatttttattattattaagtttaccagtattagctgcaggtattactatgttattaactgatcgtaatttaaatacttcattctttgatccagctggaggaggagatcctgtattatatcaacatttatt
>BK5BC1_4_10225
attagcaagtgttcaagcacactctggtccatctgtagatttagctatttttagtttacacttagctggtatttcttcattattaggttctattaattttattacaaccatttataatatgagatctcctggtttatcattccataaattaccattacttgtatggtcagtattcattacagctttcttattattattaagtttacctgttttagctggagctattacaatgttattaactgatagaaacttaaatacttctttctttgatccttcaggaggaggtgaccctgtgttataccaacacttattc
>BK5BC1_5_293
attagcaagtgttcaagcacactctggtccatctgtagatttagctatttttagtttacacttagctggtatttcttcattattaggttctattaattttattacaaccatttataatatgagatctcctggtttatcattccataaattaccattatttgtatggtcagtattcattacagctttcttattattattaagtttacctgttttagctggagctattacaatgttattaactgatagaaacttaaatacttctttctttgatccttcaggaggaggtgaccctgtgttataccaacacttattc
>BK5BC1_5_694
tttagcaagtgttcaagcacattctggtccatctgtagatttagctatttttagtttacatttagctggtatttcatcattattaggttctataaattttattacaactatttataatatgagatctcctggtttaacttttcataaattaccattatttgtttggtcagtatttattactgctttcttattattattaagtttaccagttttagcaggtgctattactatgttattaactgatagaaacttaaatacttcattttttgatccatctggtggaggtgatcctgtattataccaacacttattt
>BK5BC1_5_932
attatcatctataggattccattcaggtgcttctgtagatttagcaatttttagtttacatttagcaggtatttcttcattattaggtgctatgaattttattactacaatattaaatatgcgagcaccattattaactatgaataaattacctttatttgtatggtctgttttaattactgctgtattattattattatctttacctgtattagcaggtggaattactatgttattaactgatcgtaatttaaatacatcattttttgatccagcaggaggaggagatccaattttatatcaacatttattt
>BK5BC1_5_1494
attagcaagtgtacaagcacactcgggtccttcggttgatttagcaattttcagtttacatttagctggaatttcatcattattaggtgcaattaactttattactactatatgtaatatgcgttcacctggattaactttccataaattacctttattcgtatgggctgtatttattactgcatttttattattattaagtttaccagtattagctgcaggtattactatgttattaactgatcgtaatttaaatacttcattctttgatccagctggaggaggagatcctgtattatatcaacatttattt
>BK5BC1_5_1837
attatcatctataggattccattcaggtgcttctgtagatttagcaatttttagtttacatttagcaggtatttcttcattattaggtgctatgaattttattactacaatattaaatatgcgagcaccattattaactatgaataaattacctttatttgtatggtctgttttaattactgctgtattattattattatctttacctgtattagcaggtggaattactatgttattaactgatcgtaatttaaatacatcattttttgatccagcaggaggaggtgatccaattttatatcaacatttattt
>BK5BC1_5_1946
attatcaagtgttcaagcacattctggtccttctgttgatttagcaatttttagtttacatttagcaggtatttcttcattattaggtgctattaattttattacaactatttgtaatatgagagcaccaggtttaacttttcataaattacctttatttgtatggtctgtttttatcactgcaatattattattattaactttacctgtattagctggtgcaattactatgttattaacagatagaaatttaaatacatctttttttgatccagcgggtggtggtgatcctgttttatatcaacatttattt
>BK5BC1_5_5062
attagcaagtgttcaagcacactctggtccatctgtagatttagctatttttagtttacacttagctggtatttcttcattattaggttctattaattttattacaaccatttataatatgagatctcctggtttatcattccataaattaccattatttgtatggtcagtattcattacagctttcttattattattaggtttacctgttttagctggagctattacaatgttattaactgatagaaacttaaatacttctttctttgatccttcaggaggaggtgaccctgtgttataccaacacttattc
>BK5BC1_5_5887
ttagcaagtgttcaagcacattctggtccatctgtagatttagctatttttagtttacatttagctggtatttcatcattattaggttctataaattttattacaactatttataatatgagatctcctggtttaacttttcataaattaccattatttgtttggtcagtatttattactgctttcttattattattaagtttaccagttttagcaggtgctattactatgttattaactgatagaaacttaaatacttcattttttgatccatctggtggaggtgatcctgtattataccaacacttattt
>BK5BC1_5_6929
cattatcatctataggatttcattcaggtgcttccgtagatttagcaatctttagtttacatttagcaggtatttcttcattattaggtgctatgaattttattactacaatattaaatatgcgagcacctttattaactatgaataaattacctttatttgtatggtctgttttaattactgctgtattattattattatctttacctgtattagcaggtggaataactatgttattaactgatcgtaatttaaatacatcattttttgatccagcaggaggaggagatcctattttatatcaacatttattt
>BK5BC1_5_8967
attatcatctataggatttcattcaggtgcttccgtagatttagcaatctttagtttacatttagcaggtatttcttcattattaggtgctatgaattttattactacaatattaaatatgcgagcacctttattaactatgaataaattacctttatttgtatggtctgttttaattactgctgtattattattattatctttacctgtattagcaggtggaataactatgttattaactgatcgtaatttaaatacatcattttttgatccagcaggaggaggagatcctattttatatcaacacttattt
>BK5BC1_5_10332
attagcaagtgtacaagcacactcgggtccttcggttgatttagcaattttcagtttacatttagctggaatttcatcattattaggtgcaattaactttattactactatatgtaatatgcgttcacctggattaactttccataaattacctttattcgtatgggctgtatttattactgcatttttattattattaagtttaccagtattagctgcaggtattactatgttattaactgatcgtaatttaaatacttcattctttgatccagctggaggaggagatcctgtattatatcaacatttatt
>BK5SA1_1_235
attagcaagtgttcaagcacactctggtccatctgtagatttagctatttttagtttacacttagctggtatttcttcattattaggttctattaattttattacaaccatttataatatgagatctcctggtttatcattccataaattaccattatttgtatggtcagtattcattacagctttcttattattattaagtttacctgttttagctggagctattacaatgttattaactgatagaaacttaaatacttctttctttgatccttcaggaggaggtgaccctgtgttataccaacacttattc
>BK5SA1_1_2706
attagcaagtgttcaagcacactctggtccatctgtagatttagctatttttagtttacacttagctggtacttcttcattattaggttctattaattttattacaaccatttataatatgagatctcctggtttatcattccataaattaccattatttgtatggtcagtattcattacagctttcttattattattaagtttacctgttttagctggagctattacaatgttattaactgatagaaacttaaatacttctttctttgatccttcaggaggaggtgaccctgtgttataccaacacttattc
>BK5SA1_1_4759
attagcaagtgttcaagcacactctggtccatctgtagatttagctatttttagtttacacttagctggtatttcttcattattaggttctattaattttattacaaccatttataatatgagatctcctggtttatcattccataaattaccattatttgtatggtcagtattcattacagccttcttattattattaagtttacctgttttagctggagctattacaatgttattaactgatagaaacttaaatacttctttctttgatccttcaggaggaggtgaccctgtgttataccaacacttattc
>BK5SA1_2_138
attatcatctataggatttcattcaggtgcttctgtagatttagcaatttttagtttacatttagcaggtatttcttcattattaggtgctatgaattttattactacaatattaaatatgcgagcacctttattaactatgaataaattacctttatttgtatggtctgttttaattactgctgtattattattattatctttacctgtattagcgggtggaattactatgttattaactgatcgtaatttaaatacatcattttttgatccagcaggaggaggtgatccaattttatatcaacatttattt
>BK5SA1_3_679
tttagcaagtgttcaagcacattctggtccatctgtagatttagctatttttagtttacatttagctggtatttcatcattattaggttctataaattttattacaactatttataatatgagatctcctggtttaacttttcataaattaccattatttgtttggtcagtatttattactgctttcttattattattaagtttaccagttttagcaggtgctattactatgttattaactgatagaaacttaaatacttcattttttgatccatctggtggaggtgatcctgtattataccaacacttattt
>BK5SA1_3_885
attatcatctataggattccattcaggtgcttctgtagatttagcaatttttagtttacatttagcaggtatttcttcattattaggtgctatgaattttattactacaatattaaatatgcgagcaccattattaactatgaataaattacctttatttgtatggtctgttttaattactgctgtattattattattatctttacctgtattagcaggtggaattactatgttattaactgatcgtaatttaaatacatcattttttgatccagcaggaggaggagatccaattttatatcaacatttattt
>BK5SA1_3_8687
tttagcaagtgttcaagcacattctggtccatctgtagatttagctatttttagtttacatttagctggtatttcatcattattaggttctataaattttattacaactatttataatatgagatctcctggtttaacttttcataaattaccattatttgtttggtcagtatttattactgctttcttattattattaagtttaccagttttagcaggtgctattactatgttattaactgatagaaacttaaatacttcattttttgatccatctggtggaggtgatcctgtattataccaacacttattc
>BK5SA1_3_8978
tttagcaagtgttcaagcacattctggtccatctgtagatttagctatttttagtttacatttagctggtatttcatcattattaggttctataaattttattacaactatttataatatgagatctcctggtttaacttttcataaattaccattatttgtttggtcagtatttattactgctttcttattattattaagtttaccagttttagcaggtgctattactatgttattaactgatagaaacttaaatacttcattttttgatccatctggtggaggtgatcctgtattataccaacacttatt
>BK5SA1_3_11383
attatcatctataggattccattcaggtgcttctgtagatttagcaatttttagtttacatttagcaggtatttcttcattattaggtgctatgaattttattactacaatattaaatatgcgagcaccattattaactatgaataaattacctttatttgtatggtctgttttaattactgctgtattattattattatctttacctgtattagcaggtggaattactatgttattaactgatcgtaatttaaatacatcattttttgatccagcaggaggaggagatccaattttatatcaacatttattc
>BK5SA1_4_624
attatctagtgtacaagctcactcaggtccttctgttgatttagctatatttagtttacatttagctggtatttcttcattattaggtgcaataaactttattacaacaatttataatatgagatctccaggtttatctttccataaattaccattatttgtatggtcagtatttattactgctatcttattattattaagtttaccggttttagctggagctattactatgttattaactgatagaaatttaaatacttcattctttgatccttcaggaggaggtgatcctgtattataccaacatttattt
>BK5SA1_4_3377
gttatcaagtattcaagcacactcaggtgcttctgttgatttagctatttttagtttacatttagcaggtatttcttcaattttaggtgctgttaactttattacaactattttaaacatgcgacctgaaggtatgagcatgcatttattacctttatttgtatgggctgttttaattactgcagttttattattattatcattaccagtattagcaggggctattacaatgttattaactgatcgaaactttaacacaactttttttgatcctgctggtggaggtgatccagtattataccaacatttattc
>BK5SB1_1_7574
cattatcatctataggatttcattcaggtgcttccgtagatttagcaatctttagtttacatttagcaggtatttcttcattattaggtgctatgaattttattactacaatattaaatatgcgagcacctttattaactatgaataaattacctttatttgtatggtctgttttaattactgctgtattattattattatctttacctgtattagcaggtggaataactatgttattaactgatcgtaatttaaatacatcattttttgatccagcaggaggaggagatcctattttatatcaacatttattt
>BK5SB1_2_595
tttagcaagtgttcaagcacattctggtccatctgtagatttagctatttttagtttacatttagctggtatttcatcattattaggttctataaattttattacaactatttataatatgagatctcctggtttaacttttcataaattaccattatttgtttggtcagtatttattactgctttcttattattattaagtttaccagttttagcaggtgctattactatgttattaactgatagaaacttaaatacttcattttttgatccatctggtggaggtgatcctgtattataccaacacttattt
>BK5SB1_2_5424
tttagcaagtgttcaagcacattctggtccatctgtagatttagctatttttagtttacatttagctggtatttcatcattattaggttctataaattttattacaactatttataatatgagatctcctggtttaacttttcataaattaccattatttgtttggtcagtatttattactgctttcttattattattaagtttaccagttttagcaggtgctattactatgttattaactgatagaaacttaaatacttcattttttgatccatctggtggaggtgatcctgtattataccaacacttatt
>BK5SB1_3_1531
tttagcaagcgttcaggcacactcaggtccttcagtagatttagcaatttttagtttacacttagcaggtatttcatcattattaggttctattaattttattaccacaatttataatatgagatctccaggattaacttttcataaattaccattatttgtatggtcagtatttattactgcttttttattattattaagtttacctgttttagctggtgcaattactatgttattaactgatagaaatttaaatacatcatttttcgatccttcaggtggaggtgatcctgtgttatatcaacatttattt
>BK5SB1_4_4349
gttatcaagtattcaagcacactcaggtgcttctgttgatttagctatttttagtttacatttagcaggtatttcttcaattttaggtgctgttaactttattacaactattttaaacatgcgacctgaaggtatgagcatgcatttattacctttatttgtatgggctgttttaattactgcagttttattattattatcattaccagtattagcaggggctattacaatgttattaactgatcgaaactttaacacaactttttttgatcctgctggtggaggtgatccagtattataccaacatttattc
>BK5SB1_4_5463
cattatcatctataggatttcattcaggtgcttccgtagatttagcaatctttagtttacatttagcaggtatttcttcattattaggtgctatgaattttattactacaatattaaatatgcgagcacctttattaactatgaataaattacctttatttgtatggtctgttttaattactgctgtattattattattatctttacctgtattagcaggtggaataactatgttattaactgatcgtaatttaaatacatcattttttgatccagcaggaggaggagatcctattttatatcaacatttattt
>BK5SB1_4_6792
attatcatctataggatttcattcaggtgcttccgtagatttagcaatctttagtttacatttagcaggtatttcttcattattaggtgctatgaattttattactacaatattaaatatgcgagcacctttattaactatgaataaattacctttatttgtatggtctgttttaattactgctgtattattattattatctttacctgtattagcaggtggaataactatgttattaactgatcgtaatttaaatacatcattttttgatccagcaggaggaggagatcctattttatatcaacacttattt
>BK5SB1_5_887
attatcatctataggattccattcaggtgcttctgtagatttagcaatttttagtttacatttagcaggtatttcttcattattaggtgctatgaattttattactacaatattaaatatgcgagcaccattattaactatgaataaattacctttatttgtatggtctgttttaattactgctgtattattattattatctttacctgtattagcaggtggaattactatgttattaactgatcgtaatttaaatacatcattttttgatccagcaggaggaggagatccaattttatatcaacatttattt
>BK5SB1_5_11491
attatcatctataggatttcattcaggtgcttccgtagatttagcaatctttagtttacatttagcaggtatttcttcattattaggtgctatgaattttattactacaatattaaatatgcgagcacctttattaactatgaataaattacctttatttgtatggtctgttttaattactgctgtattattattattatctttacctgtattagcaggtggaataactatgttattaactgatcgtaatttaaatacatcattttttgatccagcaggaggaggagatcctatattctatcaacacttattt
>BK5SC1_1_712
tttagcaagtgttcaagcacattctggtccatctgtagatttagctatttttagtttacatttagctggtatttcatcattattaggttctataaattttattacaactatttataatatgagatctcctggtttaacttttcataaattaccattatttgtttggtcagtatttattactgctttcttattattattaagtttaccagttttagcaggtgctattactatgttattaactgatagaaacttaaatacttcattttttgatccatctggtggaggtgatcctgtattataccaacacttattt
>BK5SC1_1_5264
attatctagtgtacaagctcactcaggtccttctgttgatttagctatatttagtttacatttagctggtatttcttcattattaggtgcaataaactttattacaacaatttataatatgagatctccaggtttatctttccataaattaccattatttgtatggtcagtatttattactgctatcttattattattaagtttaccggttttagctggagctattactatgttattaactgatagaaatttaaatacttcattctttgatccttcaggaggaggtgatcctgtattataccaacatttgttt
>BK5SC1_1_6679
cattatcatctataggatttcattcaggtgcttccgtagatttagcaatctttagtttacatttagcaggtatttcttcattattaggtgctatgaattttattactacaatattaaatatgcgagcacctttattaactatgaataaattacctttatttgtatggtctgttttaattactgctgtattattattattatctttacctgtattagcaggtggaataactatgttattaactgatcgtaatttaaatacatcattttttgatccagcaggaggaggagatcctattttatatcaacatttattt
>BK5SC1_1_8942
tttagcaagtgttcaagcacattctggtccatctgtagatttagctatttttagtttacatttagctggtatttcatcattattaggttctataaattttattacaactatttataatatgagatctcctggtttaacttttcataaattaccattatttgtttggtcagtatttattactgctttcttattattattaagtttaccagttttagcaggtgctattactatgttattaactgatagaaacttaaatacttcattttttgatccatctggtggaggtgatcctgtattataccaacacttattc
>BK5SC1_1_9243
tttagcaagtgttcaagcacattctggtccatctgtagatttagctatttttagtttacatttagctggtatttcatcattattaggttctataaattttattacaactatttataatatgagatctcctggtttaacttttcataaattaccattatttgtttggtcagtatttattactgctttcttattattattaagtttaccagttttagcaggtgctattactatgttattaactgatagaaacttaaatacttcattttttgatccatctggtggaggtgatcctgtattataccaacacttatt
>BK5SC1_2_732
tttagcaagtgttcaagcacattctggtccatctgtagatttagctatttttagtttacatttagctggtatttcatcattattaggttctataaattttattacaactatttataatatgagatctcctggtttaacttttcataaattaccattatttgtttggtcagtatttattactgctttcttattattattaagtttaccagttttagcaggtgctattactatgttattaactgatagaaacttaaatacttcattttttgatccatctggtggaggtgatcctgtattataccaacacttattt
>BK5SC1_2_974
attatcatctataggattccattcaggtgcttctgtagatttagcaatttttagtttacatttagcaggtatttcttcattattaggtgctatgaattttattactacaatattaaatatgcgagcaccattattaactatgaataaattacctttatttgtatggtctgttttaattactgctgtattattattattatctttacctgtattagcaggtggaattactatgttattaactgatcgtaatttaaatacatcattttttgatccagcaggaggaggagatccaattttatatcaacatttattt
>BK5SC1_2_1084
tttagcaagtgttcaagcacattctggtccatctgtagatttagctatttttagtttacatttagctggtatttcatcattattaggttctataaattttattacaactatttataatatgagatctcctggtttaacttttcataaattaccattgtttgtttggtcagtatttattactgctttcttattattattaagtttaccagttttagcaggtgctattactatgttattaactgatagaaacttaaatacttcattttttgatccatctggtggaggtgatcctgtattataccaacacttattt
>BK5SC1_2_7291
cattatcatctataggatttcattcaggtgcttccgtagatttagcaatctttagtttacatttagcaggtatttcttcattattaggtgctatgaattttattactacaatattaaatatgcgagcacctttattaactatgaataaattacctttatttgtatggtctgttttaattactgctgtattattattattatctttacctgtattagcaggtggaataactatgttattaactgatcgtaatttaaatacatcattttttgatccagcaggaggaggagatcctattttatatcaacatttattt
>BK5SC1_2_9900
tttagcaagtgttcaagcacattctggtccatctgtagatttagctatttttagtttacatttagctggtatttcatcattattaggttctataaattttattacaactatttataatatgagatctcctggtttaacttttcataaattaccattatttgtttggtcagtatttattactgctttcttattattattaagtttaccagttttagcaggtgctattactatgttattaactgatagaaacttaaatacttcattttttgatccatctggtggaggtgatcctgtattataccaacacttattc
>BK5SC1_2_10757
attatcatctataggattccattcaggtgcttctgtagatttagcaatttttagtttacatttagcaggtatttcttcattattaggtgctatgaattttattactacaatattaaatatgcgagcaccattattaactatgaataaattacctttatttgtatggtctgttttaattactgctgtattattattattatctttacctgtattagcaggtggaattactatgttattaactgatcgtaatttaaatacatcattttttgatccagcaggaggaggagatccaattttatatcaacatttatt
>BK5SC1_2_12954
attatcatctataggattccattcaggtgcttctgtagatttagcaatttttagtttacatttagcaggtatttcttcattattaggtgctatgaattttattactacaatattaaatatgcgagcaccattattaactatgaataaattacctttatttgtatggtctgttttaattactgctgtattattattattatctttacctgtattagcaggtggaattactatgttattaactgatcgtaatttaaatacatcattttttgatccagcaggaggaggagatccaattttatatcaacatttattc
>BK5SC1_3_160
attatcatctataggatttcattcaggtgcttctgtagatttagcaatttttagtttacatttagcaggtatttcttcattattaggtgctatgaattttattactacaatattaaatatgcgagcacctttattaactatgaataaattacctttatttgtatggtctgttttaattactgctgtattattattattatctttacctgtattagcgggtggaattactatgttattaactgatcgtaatttaaatacatcattttttgatccagcaggaggaggtgatccaattttatatcaacatttattt
>BK5SC1_3_614
tttagcaagtgttcaagcacattctggtccatctgtagatttagctatttttagtttacatttagctggtatttcatcattattaggttctataaattttattacaactatttataatatgagatctcctggtttaacttttcataaattaccattatttgtttggtcagtatttattactgctttcttattattattaagtttaccagttttagcaggtgctattactatgttattaactgatagaaacttaaatacttcattttttgatccatctggtggaggtgatcctgtattataccaacacttattt
>BK5SC1_3_639
attatcaagtgttcaagctcattcaggaccttcagtagatttagctatttttagtttacatttagcaggtatatcatctttattaggtgctataaattttattacaactatatataatatgagatcacctggattatcttttcataaattacctttatttgtttggtctgtatttattactgcttttttattattattaagtttacctgtattagctggagcaattacaatgttattaactgatagaaatttaaatacttctttttttgatccttcaggtggaggtgatccagttttatatcaacatcttttt
>BK5SC1_4_4769
gttatcaagtattcaagcacactcaggtgcttctgttgatttagctatttttagtttacatttagcaggtatttcttcaattttaggtgctgttaactttattacaactattttaaacatgcgacctgaaggtatgagcatgcatttattacctttatttgtatgggctgttttaattactgcagttttattattattatcattaccagtattagcaggggctattacaatgttattaactgatcgaaactttaacacaactttttttgatcctgctggtggaggtgatccagtattataccaacatttattc
>BK5SC1_4_6104
cattatcatctataggatttcattcaggtgcttccgtagatttagcaatctttagtttacatttagcaggtatttcttcattattaggtgctatgaattttattactacaatattaaatatgcgagcacctttattaactatgaataaattacctttatttgtatggtctgttttaattactgctgtattattattattatctttacctgtattagcaggtggaataactatgttattaactgatcgtaatttaaatacatcattttttgatccagcaggaggaggagatcctattttatatcaacatttattt
>BK5SC1_4_7815
attatcatctataggatttcattcaggtgcttccgtagatttagcaatctttagtttacatttagcaggtatttcttcattattaggtgctatgaattttattactacaatattaaatatgcgagcacctttattaactatgaataaattacctttatttgtatggtctgttttaattactgctgtattattattattatctttacctgtattagcaggtggaataactatgttattaactgatcgtaatttaaatacatcattttttgatccagcaggaggaggagatcctattttatatcaacacttattt
>BK5SC1_4_9827
gttatcaagtattcaagcacactcaggtgcttctgttgatttagctatttttagtttacatttagcaggtatttcttcaattttaggtgctgttaactttattacaactatcttaaacatgcgacctgaaggtatgagcatgcatttattacctttatttgtatgggctgttttaattactgcagttttattattattatcattaccagtattagcaggggctattacaatgttattaactgatcgaaactttaacacaactttttttgatcctgctggtggaggtgatccagtattataccaacatttattt
>BK5SC1_5_175
attatcatctataggatttcattcaggtgcttctgtagatttagcaatttttagtttacatttagcaggtatttcttcattattaggtgctatgaattttattactacaatattaaatatgcgagcacctttattaactatgaataaattacctttatttgtatggtctgttttaattactgctgtattattattattatctttacctgtattagcgggtggaattactatgttattaactgatcgtaatttaaatacatcattttttgatccagcaggaggaggtgatccaattttatatcaacatttattt
>BK5SC1_5_732
tttagcaagtgttcaagcacattctggtccatctgtagatttagctatttttagtttacatttagctggtatttcatcattattaggttctataaattttattacaactatttataatatgagatctcctggtttaacttttcataaattaccattatttgtttggtcagtatttattactgctttcttattattattaagtttaccagttttagcaggtgctattactatgttattaactgatagaaacttaaatacttcattttttgatccatctggtggaggtgatcctgtattataccaacacttattt
>BK5SC1_5_1087
tttagcaagtgttcaagcacattctggtccatctgtagatttagctatttttagtttacatttagctggtatttcatcattattaggttctataaattttattacaactatttataatatgagatctcctggtttaacttttcataaattaccattgtttgtttggtcagtatttattactgctttcttattattattaagtttaccagttttagcaggtgctattactatgttattaactgatagaaacttaaatacttcattttttgatccatctggtggaggtgatcctgtattataccaacacttattt
>BK5SC1_5_7677
attatcatctataggatttcattcaggtgcttctgtagatttagcaatttttagtttacatttagcaggtatttcttcattattaggtgctatgaattttattactacaatattaaatatgcgagcacctttattaactatgaataaattacctttatttgtatggtctgttttaattactgctgtattattattattatctttacctgtattagcgggtggaattactatgttattaactgatcgtaatttaaatacatcattttttgatccagcaggaggaggtgatccaattttatatcaacatttatt
>BK5SC1_5_10468
attatcatctataggatttcattcaggtgcttctgtagatttagcaatttttagtttacatttagcaggtatttcttcattattaggtgctatgaattttattactacaatattaaacatgcgagcacctttattaactatgaataaattacctttatttgtatggtctgttttaattactgctgtattattattattatctttacctgtattagcgggtggaattactatgttattaactgatcgtaatttaaatacatcattttttgatccagcaggaggaggtgatccaattttatatcaacatttattt
>BK5SC1_5_10926
tttagcaagtgttcaagcacattctggtccatctgtagatttagctatttttagtttacatttagctggtatttcatcattattaggttctataaattttattacaactatttataatatgagatctcctggtttaacttttcataaattaccattatttgtttggtcagtatttattactgctttcttattattattaagtttaccagttttagcaggtgctattactatgttattaactgatagaaacttaaatacttcattttttgatccatctggtggaggtgatcctgtattataccaacacttattc
>BK5SC1_5_11275
attatcatctataggatttcattcaggtgcttctgtagatttagcaatttttagtttacatttagcaggtatttcttcattattaggtgctatgaattttattactacaatattaaatatgcgagcacctttattaactatgaataaattacctttatttgtatggtctgttttaattactgctgtattattattattatctttacctgtattagcgggtggaattactatgttattaactgatcgtaatttaaatacatcattttttgatccagcaggaggaggtgatccaattttatatcaacatttattc
>BK5SC1_5_11298
tttagcaagtgttcaagcacattctggtccatctgtagatttagctatttttagtttacatttagctggtatttcatcattattaggttctataaattttattacaactatttataatatgagatctcctggtttaacttttcataaattaccattatttgtttggtcagtatttattactgctttcttattattattaagtttaccagttttagcaggtgctattactatgttattaactgatagaaacttaaatacttcattttttgatccatctggtggaggtgatcctgtattataccaacacttatt
>BK6BA1_3_163
attatcatctataggatttcattcaggtgcttctgtagatttagcaatttttagtttacatttagcaggtatttcttcattattaggtgctatgaattttattactacaatattaaatatgcgagcacctttattaactatgaataaattacctttatttgtatggtctgttttaattactgctgtattattattattatctttacctgtattagcgggtggaattactatgttattaactgatcgtaatttaaatacatcattttttgatccagcaggaggaggtgatccaattttatatcaacatttattt
>BK6BA1_3_636
tttagcaagtgttcaagcacattctggtccatctgtagatttagctatttttagtttacatttagctggtatttcatcattattaggttctataaattttattacaactatttataatatgagatctcctggtttaacttttcataaattaccattatttgtttggtcagtatttattactgctttcttattattattaagtttaccagttttagcaggtgctattactatgttattaactgatagaaacttaaatacttcattttttgatccatctggtggaggtgatcctgtattataccaacacttattt
>BK6BA1_3_5533
attatcatctataggatttcattcaggtgcttctgtagatttagcaatttttagtttacatttagcaggtatttcttcattattaggtgctatgaattttattactacaatattaaatatgcgagcacctttattaactatgaataaattacctttatttgtatggtctgttttaattactgctgtattattattattatctttacctgtattagcgggtggaattactatgttattaactgatcgtaatttaaatacatcattttttgatccagcaggaggaggtgatccaattttatatcaacatttatt
>BK6BA1_3_7522
tttagcaagtgttcaagcacattctggtccatctgtagatttagctatttttagtttacatttagctggtatttcatcattattaggttctataaattttattacaactatttataatatgagatctcctggtttaacttttcataaattaccattatttgtttggtcagtatttattactgctttcttattattattaagtttaccagttttagcaggtgctattactatgttattaactgatagaaacttaaatacttcattttttgatccatctggtggaggtgatcctgtattataccaacacttattc
>BK6BA1_3_7753
tttagcaagtgttcaagcacattctggtccatctgtagatttagctatttttagtttacatttagctggtatttcatcattattaggttctataaattttattacaactatttataatatgagatctcctggtttaacttttcataaattaccattatttgtttggtcagtatttattactgctttcttattattattaagtttaccagttttagcaggtgctattactatgttattaactgatagaaacttaaatacttcattttttgatccatctggtggaggtgatcctgtattataccaacacttatt
>BK6BA1_4_578
attatcatctataggattccattcgggtgcttctgtagatttagcaatttttagtttacatttagcaggtatttcttcattattaggtgctatgaattttattactacaatattaaatatgcgagcaccattattaactatgaataaattacctttatttgtatggtctgttttaattactgctgtattattattattatctttacctgtattagcaggtggaattactatgttattaactgatcgtaatttaaatacatcattttttgatccagcaggaggaggagatccaattttatatcaacatttattt
>BK6BA1_5_611
tttagcaagtgttcaagcacattctggtccatctgtagatttagctatttttagtttacatttagctggtatttcatcattattaggttctataaattttattacaactatttataatatgagatctcctggtttaacttttcataaattaccattatttgtttggtcagtatttattactgctttcttattattattaagtttaccagttttagcaggtgctattactatgttattaactgatagaaacttaaatacttcattttttgatccatctggtggaggtgatcctgtattataccaacacttattt
>BK6BA1_5_671
attatcatctataggattccattcgggtgcttctgtagatttagcaatttttagtttacatttagcaggtatttcttcattattaggtgctatgaattttattactacaatattaaatatgcgagcaccattattaactatgaataaattacctttatttgtatggtctgttttaattactgctgtattattattattatctttacctgtattagcaggtggaattactatgttattaactgatcgtaatttaaatacatcattttttgatccagcaggaggaggagatccaattttatatcaacatttattt
>BK6BA1_5_5164
cattatcatctataggatttcattcaggtgcttccgtagatttagcaatctttagtttacatttagcaggtatttcttcattattaggtgctatgaattttattactacaatattaaatatgcgagcacctttattaactatgaataaattacctttatttgtatggtctgttttaattactgctgtattattattattatctttacctgtattagcaggtggaataactatgttattaactgatcgtaatttaaatacatcattttttgatccagcaggaggaggagatcctattttatatcaacatttattt
>BK6BA1_5_6328
attatcatctataggattccattcgggtgcttctgtagatttagcaatttttagtttacatttagcaggtatttcttcattattaggtgctatgaattttattactacaatattaaatatgcgagcaccattattaactatgaataaattacctttatttgtatggtctgttttaattactgctgtattattattattatctttacctgtattagcaggtggaattactatgttattaactgatcgtaatttaaatacatcattttttgatccagcaggaggaggagatccaattttatatcaacatttattc
>BK6BA1_5_6735
tttagcaagtgttcaagcacattctggtccatctgtagatttagctatttttagtttacatttagctggtatttcatcattattaggttctataaattttattacaactatttataatatgagatctcctggtttaacttttcataaattaccattatttgtttggtcagtatttattactgctttcttattattattaagtttaccagttttagcaggtgctattactatgttattaactgatagaaacttaaatacttcattttttgatccatctggtggaggtgatcctgtattataccaacacttattc
>BK6BA1_5_6916
tttagcaagtgttcaagcacattctggtccatctgtagatttagctatttttagtttacatttagctggtatttcatcattattaggttctataaattttattacaactatttataatatgagatctcctggtttaacttttcataaattaccattatttgtttggtcagtatttattactgctttcttattattattaagtttaccagttttagcaggtgctattactatgttattaactgatagaaacttaaatacttcattttttgatccatctggtggaggtgatcctgtattataccaacacttatt
>BK6BC1_2_631
attatcaagtgttcaagctcattcaggaccttcagtagatttagctatttttagtttacatttagcaggtatatcatctttattaggtgctataaattttattacaactatatataatatgagatcacctggattatcttttcataaattacctttatttgtttggtctgtatttattactgcttttttattattattaagtttacctgtattagctggagcaattacaatgttattaactgatagaaatttaaatacttctttttttgatccttcaggtggaggtgatccagttttatatcaacatcttttt
>BK6BC1_4_172
attatcatctataggatttcattcaggtgcttctgtagatttagcaatttttagtttacatttagcaggtatttcttcattattaggtgctatgaattttattactacaatattaaatatgcgagcacctttattaactatgaataaattacctttatttgtatggtctgttttaattactgctgtattattattattatctttacctgtattagcgggtggaattactatgttattaactgatcgtaatttaaatacatcattttttgatccagcaggaggaggtgatccaattttatatcaacatttattt
>BK6BC1_5_169
attatcatctataggatttcattcaggtgcttctgtagatttagcaatttttagtttacatttagcaggtatttcttcattattaggtgctatgaattttattactacaatattaaatatgcgagcacctttattaactatgaataaattacctttatttgtatggtctgttttaattactgctgtattattattattatctttacctgtattagcgggtggaattactatgttattaactgatcgtaatttaaatacatcattttttgatccagcaggaggaggtgatccaattttatatcaacatttattt
>BK6BC1_5_668
tttagcaagtgttcaagcacattctggtccatctgtagatttagctatttttagtttacatttagctggtatttcatcattattaggttctataaattttattacaactatttataatatgagatctcctggtttaacttttcataaattaccattatttgtttggtcagtatttattactgctttcttattattattaagtttaccagttttagcaggtgctattactatgttattaactgatagaaacttaaatacttcattttttgatccatctggtggaggtgatcctgtattataccaacacttattt
>BK6BC1_5_869
attatcatctataggattccattcaggtgcttctgtagatttagcaatttttagtttacatttagcaggtatttcttcattattaggtgctatgaattttattactacaatattaaatatgcgagcaccattattaactatgaataaattacctttatttgtatggtctgttttaattactgctgtattattattattatctttacctgtattagcaggtggaattactatgttattaactgatcgtaatttaaatacatcattttttgatccagcaggaggaggagatccaattttatatcaacatttattt
>BK6BC1_5_8202
attatcatctataggatttcattcaggtgcttctgtagatttagcaatttttagtttacatttagcaggtatttcttcattattaggtgctatgaattttattactacaatattaaatatgcgagcacctttattaactatgaataaattacctttatttgtatggtctgttttaattactgctgtattattattattatctttacctgtattagcgggtggaattactatgttattaactgatcgtaatttaaatacatcattttttgatccagcaggaggaggtgatccaattttatatcaacatttattc
>BK6SA1_1_155
attatcatctataggatttcattcaggtgcttctgtagatttagcaatttttagtttacatttagcaggtatttcttcattattaggtgctatgaattttattactacaatattaaatatgcgagcacctttattaactatgaataaattacctttatttgtatggtctgttttaattactgctgtattattattattatctttacctgtattagcgggtggaattactatgttattaactgatcgtaatttaaatacatcattttttgatccagcaggaggaggtgatccaattttatatcaacatttattt
>BK6SA1_1_571
tttagcaagtgttcaagcacattctggtccatctgtagatttagctatttttagtttacatttagctggtatttcatcattattaggttctataaattttattacaactatttataatatgagatctcctggtttaacttttcataaattaccattatttgtttggtcagtatttattactgctttcttattattattaagtttaccagttttagcaggtgctattactatgttattaactgatagaaacttaaatacttcattttttgatccatctggtggaggtgatcctgtattataccaacacttattt
>BK6SA1_1_4121
ttagcaagtgttcaagcacattctggtccatctgtagatttagctatttttagtttacatttagctggtatttcatcattattaggttctataaattttattacaactatttataatatgagatctcctggtttaacttttcataaattaccattatttgtttggtcagtatttattactgctttcttattattattaagtttaccagttttagcaggtgctattactatgttattaactgatagaaacttaaatacttcattttttgatccatctggtggaggtgatcctgtattataccaacacttattt
>BK6SA1_1_4749
attatcatctataggatttcattcaggtgcttctgtagatttagcaatttttagtttacatttagcaggtatttcttcattattaggtgctatgaattttattactacaatattaaatatgcgagcacctttattaactatgaataaattacctttatttgtatggtctgttttaattactgctgtattattattattatctttacctgtattagcgggtggaattactatgttattaactgatcgtaatttaaatacatcattttttgatccagcaggaggaggtgatccaattttatatcaacatttatt
>BK6SA1_1_6450
tttagcaagtgttcaagcacattctggtccatctgtagatttagctatttttagtttacatttagctggtatttcatcattattaggttctataaattttattacaactatttataatatgagatctcctggtttaacttttcataaattaccattatttgtttggtcagtatttattactgctttcttattattattaagtttaccagttttagcaggtgctattactatgttattaactgatagaaacttaaatacttcattttttgatccatctggtggaggtgatcctgtattataccaacacttattc
>BK6SA1_1_6618
attatcatctataggatttcattcaggtgcttctgtagatttagcaatttttagtttacatttagcaggtatttcttcattattaggtgctatgaattttattactacaatattaaatatgcgagcacctttattaactatgaataaattacctttatttgtatggtctgttttaattactgctgtattattattattatctttacctgtattagcgggtggaattactatgttattaactgatcgtaatttaaatacatcattttttgatccagcaggaggaggtgatccaattttatatcaacatttattc
>BK6SA1_1_6639
tttagcaagtgttcaagcacattctggtccatctgtagatttagctatttttagtttacatttagctggtatttcatcattattaggttctataaattttattacaactatttataatatgagatctcctggtttaacttttcataaattaccattatttgtttggtcagtatttattactgctttcttattattattaagtttaccagttttagcaggtgctattactatgttattaactgatagaaacttaaatacttcattttttgatccatctggtggaggtgatcctgtattataccaacacttatt
>BK6SA1_2_139
attatcatctataggatttcattcaggtgcttctgtagatttagcaatttttagtttacatttagcaggtatttcttcattattaggtgctatgaattttattactacaatattaaatatgcgagcacctttattaactatgaataaattacctttatttgtatggtctgttttaattactgctgtattattattattatctttacctgtattagcgggtggaattactatgttattaactgatcgtaatttaaatacatcattttttgatccagcaggaggaggtgatccaattttatatcaacatttattt
>BK6SA1_2_461
tttagcaagtgttcaagcacattctggtccatctgtagatttagctatttttagtttacatttagctggtatttcatcattattaggttctataaattttattacaactatttataatatgagatctcctggtttaacttttcataaattaccattatttgtttggtcagtatttattactgctttcttattattattaagtttaccagttttagcaggtgctattactatgttattaactgatagaaacttaaatacttcattttttgatccatctggtggaggtgatcctgtattataccaacacttattt
>BK6SA1_2_2283
ttagcaagtgttcaagcacattctggtccatctgtagatttagctatttttagtttacatttagctggtatttcatcattattaggttctataaattttattacaactatttataatatgagatctcctggtttaacttttcataaattaccattatttgtttggtcagtatttattactgctttcttattattattaagtttaccagttttagcaggtgctattactatgttattaactgatagaaacttaaatacttcattttttgatccatctggtggaggtgatcctgtattataccaacacttattt
>BK6SA1_2_3107
tttagcaagtgttcaagcacattctggtccatctgtagatttagctatttttagtttacatttagctggtatttcatcattattaggttctataaattttattacaactatttataatatgagatctcctggtttaacttttcataaattaccattatttgtttggtcagtatttattactgctttcttattattattaagtttaccagttttagcaggtgctattactatgttattaactgatagaaacttaaatacttcattttttgatccatctggtggaggtgatcctgtattataccaacacttattc
>BK6SA1_2_3163
tttagcaagtgttcaagcacattctggtccatctgtagatttagctatttttagtttacatttagctggtatttcatcattattaggttctataaattttattacaactatttataatatgagatctcctggtttaacttttcataaattaccattatttgtttggtcagtatttattactgctttcttattattattaagtttaccagttttagcaggtgctattactatgttattaactgatagaaacttaaatacttcattttttgatccatctggtggaggtgatcctgtattataccaacacttatt
>BK6SA1_3_685
tttagcaagtgttcaagcacattctggtccatctgtagatttagctatttttagtttacatttagctggtatttcatcattattaggttctataaattttattacaactatttataatatgagatctcctggtttaacttttcataaattaccattatttgtttggtcagtatttattactgctttcttattattattaagtttaccagttttagcaggtgctattactatgttattaactgatagaaacttaaatacttcattttttgatccatctggtggaggtgatcctgtattataccaacacttattt
>BK6SA1_3_5833
ttagcaagtgttcaagcacattctggtccatctgtagatttagctatttttagtttacatttagctggtatttcatcattattaggttctataaattttattacaactatttataatatgagatctcctggtttaacttttcataaattaccattatttgtttggtcagtatttattactgctttcttattattattaagtttaccagttttagcaggtgctattactatgttattaactgatagaaacttaaatacttcattttttgatccatctggtggaggtgatcctgtattataccaacacttattt
>BK6SA1_3_6899
cattatcatctataggatttcattcaggtgcttccgtagatttagcaatctttagtttacatttagcaggtatttcttcattattaggtgctatgaattttattactacaatattaaatatgcgagcacctttattaactatgaataaattacctttatttgtatggtctgttttaattactgctgtattattattattatctttacctgtattagcaggtggaataactatgttattaactgatcgtaatttaaatacatcattttttgatccagcaggaggaggagatcctattttatatcaacatttattt
>BK6SA1_3_9310
tttagcaagtgttcaagcacattctggtccatctgtagatttagctatttttagtttacatttagctggtatttcatcattattaggttctataaattttattacaactatttataatatgagatctcctggtttaacttttcataaattaccattatttgtttggtcagtatttattactgctttcttattattattaagtttaccagttttagcaggtgctattactatgttattaactgatagaaacttaaatacttcattttttgatccatctggtggaggtgatcctgtattataccaacacttattc
>BK6SA1_3_9603
tttagcaagtgttcaagcacattctggtccatctgtagatttagctatttttagtttacatttagctggtatttcatcattattaggttctataaattttattacaactatttataatatgagatctcctggtttaacttttcataaattaccattatttgtttggtcagtatttattactgctttcttattattattaagtttaccagttttagcaggtgctattactatgttattaactgatagaaacttaaatacttcattttttgatccatctggtggaggtgatcctgtattataccaacacttatt
>BK6SA1_4_433
tttagcaagtgttcaagcacattctggtccatctgtagatttagctatttttagtttacatttagctggtatttcatcattattaggttctataaattttattacaactatttataatatgagatctcctggtttaacttttcataaattaccattatttgtttggtcagtatttattactgctttcttattattattaagtttaccagttttagcaggtgctattactatgttattaactgatagaaacttaaatacttcattttttgatccatctggtggaggtgatcctgtattataccaacacttattt
>BK6SA1_4_476
attatctagtgtacaagctcactcaggtccttctgttgatttagctatatttagtttacatttagctggtatttcttcattattaggtgcaataaactttattacaacaatttataatatgagatctccaggtttatctttccataaattaccattatttgtatggtcagtatttattactgctatcttattattattaagtttaccggttttagctggagctattactatgttattaactgatagaaatttaaatacttcattctttgatccttcaggaggaggtgatcctgtattataccaacatttattt
>BK6SA1_4_2138
ttagcaagtgttcaagcacattctggtccatctgtagatttagctatttttagtttacatttagctggtatttcatcattattaggttctataaattttattacaactatttataatatgagatctcctggtttaacttttcataaattaccattatttgtttggtcagtatttattactgctttcttattattattaagtttaccagttttagcaggtgctattactatgttattaactgatagaaacttaaatacttcattttttgatccatctggtggaggtgatcctgtattataccaacacttattt
>BK6SA1_4_2378
cattatcatctataggatttcattcaggtgcttccgtagatttagcaatctttagtttacatttagcaggtatttcttcattattaggtgctatgaattttattactacaatattaaatatgcgagcacctttattaactatgaataaattacctttatttgtatggtctgttttaattactgctgtattattattattatctttacctgtattagcaggtggaataactatgttattaactgatcgtaatttaaatacatcattttttgatccagcaggaggaggagatcctattttatatcaacatttattt
>BK6SA1_4_2900
tttagcaagtgttcaagcacattctggtccatctgtagatttagctatttttagtttacatttagctggtatttcatcattattaggttctataaattttattacaactatttataatatgagatctcctggtttaacttttcataaattaccattatttgtttggtcagtatttattactgctttcttattattattaagtttaccagttttagcaggtgctattactatgttattaactgatagaaacttaaatacttcattttttgatccatctggtggaggtgatcctgtattataccaacacttattc
>BK6SA1_5_370
tttagcaagtgttcaagcacattctggtccatctgtagatttagctatttttagtttacatttagctggtatttcatcattattaggttctataaattttattacaactatttataatatgagatctcctggtttaacttttcataaattaccattatttgtttggtcagtatttattactgctttcttattattattaagtttaccagttttagcaggtgctattactatgttattaactgatagaaacttaaatacttcattttttgatccatctggtggaggtgatcctgtattataccaacacttattt
>BK6SA1_5_446
attatcatctataggattccattcaggtgcttctgtagatttagcaatttttagtttacatttagcaggtatttcttcattattaggtgctatgaattttattactacaatattaaatatgcgagcaccattattaactatgaataaattacctttatttgtatggtctgttttaattactgctgtattattattattatctttacctgtattagcaggtggaattactatgttattaactgatcgtaatttaaatacatcattttttgatccagcaggaggaggagatccaattttatatcaacatttattt
>BK6SA1_5_1850
tttagcaagtgttcaagcacattctggtccatctgtagatttagctatttttagtttacatttagctggtatttcatcattattaggttctataaattttattacaactatttataatatgagatctcctggtttaacttttcataaattaccattatttgtttggtcagtatttattactgctttcttattattattaagtttaccagttttagcaggtgctattactatgttattaactgatagaaacttaaatacttcattttttgatccatctggtggaggtgatcctgtattataccaacacttattc
>BK6SB1_1_525
tttagcaagtgttcaagcacattctggtccatctgtagatttagctatttttagtttacatttagctggtatttcatcattattaggttctataaattttattacaactatttataatatgagatctcctggtttaacttttcataaattaccattatttgtttggtcagtatttattactgctttcttattattattaagtttaccagttttagcaggtgctattactatgttattaactgatagaaacttaaatacttcattttttgatccatctggtggaggtgatcctgtattataccaacacttattt
>BK6SB1_1_2727
attatctagtgtacaagcgcactcaggtccttcagttgatttagctatatttagtttacacttagctggtatttcttctttattaggttcaattaattttataactactatttataatatgagatctccaggtttatcttttcataaattacctttatttgtatggtcagtatttattacagcttttttattattattaagcttacctgtattagctggagcaattaccatgttattaactgatagaaatttaaatacttcattttttgatccatctggtggtggtgacccagtattataccaacatttattt
>BK6SB1_1_3167
gttatcaagtattcaagcacactcaggtgcttctgttgatttagctatttttagtttacatttagcaggtatttcttcaattttaggtgctgttaactttattacaactattttaaacatgcgacctgaaggtatgagcatgcatttattacctttatttgtatgggctgttttaattactgcagttttattattattatcattaccagtattagcaggggctattacaatgttattaactgatcgaaactttaacacaactttttttgatcctgctggtggaggtgatccagtattataccaacatttattc
>BK6SB1_1_3854
cattatcatctataggatttcattcaggtgcttccgtagatttagcaatctttagtttacatttagcaggtatttcttcattattaggtgctatgaattttattactacaatattaaatatgcgagcacctttattaactatgaataaattacctttatttgtatggtctgttttaattactgctgtattattattattatctttacctgtattagcaggtggaataactatgttattaactgatcgtaatttaaatacatcattttttgatccagcaggaggaggagatcctattttatatcaacatttattt
>BK6SB1_1_3973
gttatcaagtattcaagcacactcaggtgcttctgttgatttagctatttttagtttacatttagcaggtatttcttcaattttaggtgctgttaactttattacaactattttaaacatgcgacctgaaggtatgagcatgcatttattacctttatttgtatgggctgttttaattactgcagttttattattattatcattaccagtattagcaggggctattacaatgttattaactgatcgaaactttaacacaactttttttgatcctgctggtggaggtgatccagtattataccaacatttatt
>BK6SB1_2_605
tttagcaagtgttcaagcacattctggtccatctgtagatttagctatttttagtttacatttagctggtatttcatcattattaggttctataaattttattacaactatttataatatgagatctcctggtttaacttttcataaattaccattatttgtttggtcagtatttattactgctttcttattattattaagtttaccagttttagcaggtgctattactatgttattaactgatagaaacttaaatacttcattttttgatccatctggtggaggtgatcctgtattataccaacacttattt
>BK6SB1_2_3677
attatctagtgtacaagcgcactcaggtccttcagttgatttagctatatttagtttacacttagctggtatttcttctttattaggttcaattaattttataactactatttataatatgagatctccaggtttatcttttcataaattacctttatttgtatggtcagtatttattacagcttttttattattattaagcttacctgtattagctggagcaattaccatgttattaactgatagaaatttaaatacttcattttttgatccatctggtggtggtgacccagtattataccaacatttattt
>BK6SB1_2_4332
gttatcaagtattcaagcacactcaggtgcttctgttgatttagctatttttagtttacatttagcaggtatttcttcaattttaggtgctgttaactttattacaactattttaaacatgcgacctgaaggtatgagcatgcatttattacctttatttgtatgggctgttttaattactgcagttttattattattatcattaccagtattagcaggggctattacaatgttattaactgatcgaaactttaacacaactttttttgatcctgctggtggaggtgatccagtattataccaacatttattc
>BK6SB1_2_4688
ttagcaagtgttcaagcacattctggtccatctgtagatttagctatttttagtttacatttagctggtatttcatcattattaggttctataaattttattacaactatttataatatgagatctcctggtttaacttttcataaattaccattatttgtttggtcagtatttattactgctttcttattattattaagtttaccagttttagcaggtgctattactatgttattaactgatagaaacttaaatacttcattttttgatccatctggtggaggtgatcctgtattataccaacacttattt
>BK6SB1_2_7113
tttagcaagtgttcaagcacattctggtccatctgtagatttagctatttttagtttacatttagctggtatttcatcattattaggttctataaattttattacaactatttataatatgagatctcctggtttaacttttcataaattaccattatttgtttggtcagtatttattactgctttcttattattattaagtttaccagttttagcaggtgctattactatgttattaactgatagaaacttaaatacttcattttttgatccatctggtggaggtgatcctgtattataccaacacttattc
>BK6SB1_2_7353
attatctagtgtacaagcgcactcaggtccttcagttgatttagctatatttagtttacacttagctggtatttcttctttattaggttcaattaattttataactactatttataatatgaggtctccaggtttatcttttcataaattacctttatttgtatggtcagtatttattacagcttttttattattattaagcttacctgtattagctggagcaattaccatgttattaactgatagaaatttaaatacttcattttttgatccatctggtggtggtgacccagtattataccaacatttattt
>BK6SB1_2_8064
attatctagtgtacaagcgcactcaggtccttcagttgatttagctatatttagtttacacttagctggtatttcttctttattaggttcaattaattttataactactatttataatatgagatctccaggtttatcttttcataaattacctttatttgtatggtcagtatttattacagcttttttattattattaagcttacctgtattagctggagcaattaccatgttattaactgatagaaatttaaatacttcattttttgatccatctggtggtggtgacccagtattataccaacatttattc
>BK6SB1_3_677
tttagcaagtgttcaagcacattctggtccatctgtagatttagctatttttagtttacatttagctggtatttcatcattattaggttctataaattttattacaactatttataatatgagatctcctggtttaacttttcataaattaccattatttgtttggtcagtatttattactgctttcttattattattaagtttaccagttttagcaggtgctattactatgttattaactgatagaaacttaaatacttcattttttgatccatctggtggaggtgatcctgtattataccaacacttattt
>BK6SB1_3_4623
attatctagtgtacaagcgcactcaggtccttcagttgatttagctatatttagtttacacttagctggtatttcttctttattaggttcaattaattttataactactatttataatatgagatctccaggtttatcttttcataaattacctttatttgtatggtcagtatttattacagcttttttattattattaagcttacctgtattagctggagcaattaccatgttattaactgatagaaatttaaatacttcattttttgatccatctggtggtggtgacccagtattataccaacatttattt
>BK6SB1_3_9762
tttagcaagtgttcaagcacattctggtccatctgtagatttagctatttttagtttacatttagctggtatttcatcattattaggttctataaattttattacaactatttataatatgagatctcctggtttaacttttcataaattaccattatttgtttggtcagtatttattactgctttcttattattattaagtttaccagttttagcaggtgctattactatgttattaactgatagaaacttaaatacttcattttttgatccatctggtggaggtgatcctgtattataccaacacttattc
>BK6SB1_3_11326
attatctagtgtacaagcgcactcaggtccttcagttgatttagctatatttagtttacacttagctggtatttcttctttattaggttcaattaattttataactactatttataatatgagatctccaggtttatcttttcataaattacctttatttgtatggtcagtatttattacagcttttttattattattaagcttacctgtattagctggagcaattaccatgttattaactgatagaaatttaaatacttcattttttgatccatctggtggtggtgacccagtattataccaacatttattc
>BK6SB1_4_158
attatcatctataggatttcattcaggtgcttctgtagatttagcaatttttagtttacatttagcaggtatttcttcattattaggtgctatgaattttattactacaatattaaatatgcgagcacctttattaactatgaataaattacctttatttgtatggtctgttttaattactgctgtattattattattatctttacctgtattagcgggtggaattactatgttattaactgatcgtaatttaaatacatcattttttgatccagcaggaggaggtgatccaattttatatcaacatttattt
>BK6SB1_4_4116
attatctagtgtacaagcgcactcaggtccttcagttgatttagctatatttagtttacacttagctggtatttcttctttattaggttcaattaattttataactactatttataatatgagatctccaggtttatcttttcataaattacctttatttgtatggtcagtatttattacagcttttttattattattaagcttacctgtattagctggagcaattaccatgttattaactgatagaaatttaaatacttcattttttgatccatctggtggtggtgacccagtattataccaacatttattt
>BK6SB1_4_4874
gttatcaagtattcaagcacactcaggtgcttctgttgatttagctatttttagtttacatttagcaggtatttcttcaattttaggtgctgttaactttattacaactattttaaacatgcgacctgaaggtatgagcatgcatttattacctttatttgtatgggctgttttaattactgcagttttattattattatcattaccagtattagcaggggctattacaatgttattaactgatcgaaactttaacacaactttttttgatcctgctggtggaggtgatccagtattataccaacatttattc
>BK6SB1_4_6244
cattatcatctataggatttcattcaggtgcttccgtagatttagcaatctttagtttacatttagcaggtatttcttcattattaggtgctatgaattttattactacaatattaaatatgcgagcacctttattaactatgaataaattacctttatttgtatggtctgttttaattactgctgtattattattattatctttacctgtattagcaggtggaataactatgttattaactgatcgtaatttaaatacatcattttttgatccagcaggaggaggagatcctattttatatcaacatttattt
>BK6SB1_4_6473
gttatcaagtattcaagcacactcaggtgcttctgttgatttagctatttttagtttacatttagcaggtatttcttcaattttaggtgctgttaactttattacaactattttaaacatgcgacctgaaggtatgagcatgcatttattacctttatttgtatgggctgttttaattactgcagttttattattattatcattaccagtattagcaggggctattacaatgttattaactgatcgaaactttaacacaactttttttgatcctgctggtggaggtgatccagtattataccaacatttatt
>BK6SB1_4_8542
attatcatctataggatttcattcaggtgcttctgtagatttagcaatttttagtttacatttagcaggtatttcttcattattaggtgctatgaattttattactacaatattaaatatgcgagcacctttattaactatgaataaattacctttatttgtatggtctgttttaattactgctgtattattattattatctttacctgtattagcgggtggaattactatgttattaactgatcgtaatttaaatacatcattttttgatccagcaggaggaggtgatccaattttatatcaacatttattc
>BK6SB1_5_602
tttagcaagtgttcaagcacattctggtccatctgtagatttagctatttttagtttacatttagctggtatttcatcattattaggttctataaattttattacaactatttataatatgagatctcctggtttaacttttcataaattaccattatttgtttggtcagtatttattactgctttcttattattattaagtttaccagttttagcaggtgctattactatgttattaactgatagaaacttaaatacttcattttttgatccatctggtggaggtgatcctgtattataccaacacttattt
>BK6SB1_5_3728
attatctagtgtacaagcgcactcaggtccttcagttgatttagctatatttagtttacacttagctggtatttcttctttattaggttcaattaattttataactactatttataatatgagatctccaggtttatcttttcataaattacctttatttgtatggtcagtatttattacagcttttttattattattaagcttacctgtattagctggagcaattaccatgttattaactgatagaaatttaaatacttcattttttgatccatctggtggtggtgacccagtattataccaacatttattt
>BK6SB1_5_5612
cattatcatctataggatttcattcaggtgcttccgtagatttagcaatctttagtttacatttagcaggtatttcttcattattaggtgctatgaattttattactacaatattaaatatgcgagcacctttattaactatgaataaattacctttatttgtatggtctgttttaattactgctgtattattattattatctttacctgtattagcaggtggaataactatgttattaactgatcgtaatttaaatacatcattttttgatccagcaggaggaggagatcctattttatatcaacatttattt
>BK6SB1_5_8468
attatctagtgtacaagcgcactcaggtccttcagttgatttagctatatttagtttacacttagctggtatttcttctttattaggttcaattaattttataactactatttataatatgagatctccaggtttatcttttcataaattacctttatttgtatggtcagtatttattacagcttttttattattattaagcttacctgtattagctggagcaattaccatgttattaactgatagaaatttaaatacttcattttttgatccatctggtggtggtgacccagtattataccaacatttattc
>BK6SC1_1_281
attagcaagtgttcaagcacactctggtccatctgtagatttagctatttttagtttacacttagctggtatttcttcattattaggttctattaattttattacaaccatttataatatgagatctcctggtttatcattccataaattaccattatttgtatggtcagtattcattacagctttcttattattattaagtttacctgttttagctggagctattacaatgttattaactgatagaaacttaaatacttctttctttgatccttcaggaggaggtgaccctgtgttataccaacacttattc
>BK6SC1_1_607
tttagcaagtgttcaagcacattctggtccatctgtagatttagctatttttagtttacatttagctggtatttcatcattattaggttctataaattttattacaactatttataatatgagatctcctggtttaacttttcataaattaccattatttgtttggtcagtatttattactgctttcttattattattaagtttaccagttttagcaggtgctattactatgttattaactgatagaaacttaaatacttcattttttgatccatctggtggaggtgatcctgtattataccaacacttattt
>BK6SC1_1_4396
ttagcaagtgttcaagcacattctggtccatctgtagatttagctatttttagtttacatttagctggtatttcatcattattaggttctataaattttattacaactatttataatatgagatctcctggtttaacttttcataaattaccattatttgtttggtcagtatttattactgctttcttattattattaagtttaccagttttagcaggtgctattactatgttattaactgatagaaacttaaatacttcattttttgatccatctggtggaggtgatcctgtattataccaacacttattt
>BK6SC1_1_6330
attatcatctataggatttcattcaggtgcttccgtagatttagcaatctttagtttacatttagcaggtatttcttcattattaggtgctatgaattttattactacaatattaaatatgcgagcacctttattaactatgaataaattacctttatttgtatggtctgttttaattactgctgtattattattattatctttacctgtattagcaggtggaataactatgttattaactgatcgtaatttaaatacatcattttttgatccagcaggaggaggagatcctattttatatcaacacttattt
>BK6SC1_1_6614
tttagcaagtgttcaagcacattctggtccatctgtagatttagctatttttagtttacatttagctggtatttcatcattattaggttctataaattttattacaactatttataatatgagatctcctggtttaacttttcataaattaccattatttgtttggtcagtatttattactgctttcttattattattaagtttaccagttttagcaggtgctattactatgttattaactgatagaaacttaaatacttcattttttgatccatctggtggaggtgatcctgtattataccaacacttattc
>BK6SC1_1_6804
tttagcaagtgttcaagcacattctggtccatctgtagatttagctatttttagtttacatttagctggtatttcatcattattaggttctataaattttattacaactatttataatatgagatctcctggtttaacttttcataaattaccattatttgtttggtcagtatttattactgctttcttattattattaagtttaccagttttagcaggtgctattactatgttattaactgatagaaacttaaatacttcattttttgatccatctggtggaggtgatcctgtattataccaacacttatt
>BK6SC1_1_7984
attatcatctataggatttcattcaggtgcttccgtagatttagcaatctttagtttacatttagcaggtatttcttcattattaggtgctatgaattttattactacaatattaaatatgcgagcacctttattaactatgaataaattacctttatttgtatggtctgttttaattactgctgtattattattattatctttacctgtattagcaggtggaataactatgttattaactgatcgtaatttaaatacatcattttttgatccagcaggaggaggagatcctatattctatcaacacttattt
>BK6SC1_3_286
attagcaagtgttcaagcacactctggtccatctgtagatttagctatttttagtttacacttagctggtatttcttcattattaggttctattaattttattacaaccatttataatatgagatctcctggtttatcattccataaattaccattatttgtatggtcagtattcattacagctttcttattattattaagtttacctgttttagctggagctattacaatgttattaactgatagaaacttaaatacttctttctttgatccttcaggaggaggtgaccctgtgttataccaacacttattc
>BK6SC1_3_4608
gttatcaagtattcaagcacactcaggtgcttctgttgatttagctatttttagtttacatttagcaggtatttcttcaattttaggtgctgttaactttattacaactattttaaacatgcgacctgaaggtatgagcatgcatttattacctttatttgtatgggctgttttaattactgcagttttattattattatcattaccagtattagcaggggctattacaatgttattaactgatcgaaactttaacacaactttttttgatcctgctggtggaggtgatccagtattataccaacatttattc
>BK6SC1_3_5977
gttatcaagtattcaagcacactcaggtgcttctgttgatttagctatttttagtttacatttagcaggtatttcttcaattttaggtgctgttaactttattacaactattttaaacatgcgacctgaaggtatgagcatgcatttattacctttatttgtatgggctgttttaattactgcagttttattattattatcattaccagtattagcaggggctattacaatgttattaactgatcgaaactttaacacaactttttttgatcctgctggtggaggtgatccagtattataccaacatttatt
>BK6SC1_4_765
attatcatctataggattccattcaggtgcttctgtagatttagcaatttttagtttacatttagcaggtatttcttcattattaggtgctatgaattttattactacaatattaaatatgcgagcaccattattaactatgaataaattacctttatttgtatggtctgttttaattactgctgtattattattattatctttacctgtattagcaggtggaattactatgttattaactgatcgtaatttaaatacatcattttttgatccagcaggaggaggagatccaattttatatcaacatttattt
>BK6SC1_4_1411
attatcatctataggattccattcaggtgcttctgtagatttagcaatttttagtttacatttagcaggtatttcttcattattaggtgctatgaattttattactacaatattaaatatgcgagcaccattattaactatgaataaattacctttatttgtatggtctgttttaattactgctgtattattattattatctttacctgtattagcaggtggaattactatgttattaactgatcgtaatttaaatacatcattttttgatccagcaggaggaggtgatccaattttatatcaacatttattt
>BK6SC1_4_3318
attatctagtgtacaagcgcactcaggtccttcagttgatttagctatatttagtttacacttagctggtatttcttctttattaggttcaattaattttataactactatttataatatgagatctccaggtttatcttttcataaattacctttatttgtatggtcagtatttattacagcttttttattattattaagcttacctgtattagctggagcaattaccatgttattaactgatagaaatttaaatacttcattttttgatccatctggtggtggtgacccagtattataccaacatttattt
>BK6SC1_5_285
attagcaagtgttcaagcacactctggtccatctgtagatttagctatttttagtttacacttagctggtatttcttcattattaggttctattaattttattacaaccatttataatatgagatctcctggtttatcattccataaattaccattatttgtatggtcagtattcattacagctttcttattattattaagtttacctgttttagctggagctattacaatgttattaactgatagaaacttaaatacttctttctttgatccttcaggaggaggtgaccctgtgttataccaacacttattc
>BK6SC1_5_641
tttagcaagtgttcaagcacattctggtccatctgtagatttagctatttttagtttacatttagctggtatttcatcattattaggttctataaattttattacaactatttataatatgagatctcctggtttaacttttcataaattaccattatttgtttggtcagtatttattactgctttcttattattattaagtttaccagttttagcaggtgctattactatgttattaactgatagaaacttaaatacttcattttttgatccatctggtggaggtgatcctgtattataccaacacttattt
>BK6SC1_5_4445
attagcaagtgttcaagcacactctggtccatctgtagatttagctatttttagtttacacttagctggtatttcttcattattaggttctattaattttattacaaccatttataatatgagatctcctggtttatcattccataaattaccattatttgtatggtcagtattcattacagctttcttattattattaggtttacctgttttagctggagctattacaatgttattaactgatagaaacttaaatacttctttctttgatccttcaggaggaggtgaccctgtgttataccaacacttattc
>BK7BA1_1_582
tttagcaagcgttcaggcacactcaggtccttcagtagatttagcaatttttagtttacacttagcaggtatttcatcattattaggttctattaattttattaccacaatttataatatgagatctccaggattaacttttcataaattaccattatttgtatggtcagtatttattactgcttttttattattattaagtttacctgttttagctggtgcaattactatgttattaactgatagaaatttaaatacatcatttttcgatccttcaggtggaggtgatcctgtgttatatcaacatttattt
>BK7BA1_2_771
attatcaagtgttcaagctcattcaggaccttcagtagatttagctatttttagtttacatttagcaggtatatcatctttattaggtgctataaattttattacaactatatataatatgagatcacctggattatcttttcataaattacctttatttgtttggtctgtatttattactgcttttttattattattaagtttacctgtattagctggagcaattacaatgttattaactgatagaaatttaaatacttctttttttgatccttcaggtggaggtgatccagttttatatcaacatcttttt
>BK7BA1_2_808
attatcatctataggattccattcgggtgcttctgtagatttagcaatttttagtttacatttagcaggtatttcttcattattaggtgctatgaattttattactacaatattaaatatgcgagcaccattattaactatgaataaattacctttatttgtatggtctgttttaattactgctgtattattattattatctttacctgtattagcaggtggaattactatgttattaactgatcgtaatttaaatacatcattttttgatccagcaggaggaggagatccaattttatatcaacatttattt
>BK7BA1_2_838
attatctagtgtacaagctcactcaggtccttctgttgatttagctatatttagtttacatttagctggtatttcttcattattaggtgcaataaactttattacaacaatttataatatgagatctccaggtttatctttccataaattaccattatttgtatggtcagtatttattactgctatcttattattattaagtttaccggttttagctggagctattactatgttattaactgatagaaatttaaatacttcattctttgatccttcaggaggaggtgatcctgtattataccaacatttattt
>BK7BA1_2_1768
attatcatctataggattccattcaggtgcttctgtagatttagcaatttttagtttacatttagcaggtatttcttcattattaggtgctatgaattttattactacaatattaaatatgcgagcaccattattaactatgaataaattacctttatttgtatggtctgttttaattactgctgtattattattattatctttacctgtattagcaggtggaattactatgttattaactgatcgtaatttaaatacatcattttttgatccagcaggaggaggtgatccaattttatatcaacatttattt
>BK7BA1_2_3357
attatctagtgtacaagctcactcaggtccttctgttgatttagctatatttagtttacatttagctggtatttcttcattattaggtgcaataaactttattacaacaatttataatatgagatctccaggtttatctttccataaattaccattatttgtatggtcagtatttattactgctatcttattattattaagtttaccggttttagctggagctattactatgttattaactgatagaaatttaaatacttcattctttgatccttcaggaggaggtgatcctgtattataccaacatttattc
>BK7BA1_2_3730
gttatcaagtgttcaagctcattcaggaccttcagtagatttagctatttttagtttacatttagcaggtatatcatctttattaggtgctataaattttattacaactatatataatatgagatcacctggattatcttttcataaattacctttatttgtttggtctgtatttattactgcttttttattattattaagtttacctgtattagctggagcaattacaatgttattaactgatagaaatttaaatacttctttttttgatccttcaggtggaggtgatccagttttatatcaacatcttttt
>BK7BA1_2_5624
gttatctagtgtacaagctcactcaggtccttctgttgatttagctatatttagtttacatttagctggtatttcttcattattaggtgcaataaactttattacaacaatttataatatgagatctccaggtttatctttccataaattaccattatttgtatggtcagtatttattactgctatcttattattattaagtttaccggttttagctggagctattactatgttattaactgatagaaatttaaatacttcattctttgatccttcaggaggaggtgatcctgtattataccaacatttattt
>BK7BA1_2_6489
attatcttctattgaatcacattcaggtggttcagtagatttagtaatatttagtttacatttagcaggaataagttcattattaggtgcaataaattttataacaacaatatataatatgagatctcctaatttaaattgacataaattacctttatttgtttgatcaatatttattacagctatattattattattagcattacctgttttagctggaggtataactatgttattaactgatagaaattttaatacttcattttttgatccatctggtggaggagatcctatattatttcaacatctattt
>BK7BA1_2_6866
ttatctagtgtacaagctcactcaggtccttctgttgatttagctatatttagtttacatttagctggtatttcttcattattaggtgcaataaactttattacaacaatttataatatgagatctccaggtttatctttccataaattaccattatttgtatggtcagtatttattactgctatcttattattattaagtttaccggttttagctggagctattactatgttattaactgatagaaatttaaatacttcattctttgatccttcaggaggaggtgatcctgtattataccaacatttattt
>BK7BA1_3_184
attatcatctataggatttcattcaggtgcttctgtagatttagcaatttttagtttacatttagcaggtatttcttcattattaggtgctatgaattttattactacaatattaaatatgcgagcacctttattaactatgaataaattacctttatttgtatggtctgttttaattactgctgtattattattattatctttacctgtattagcgggtggaattactatgttattaactgatcgtaatttaaatacatcattttttgatccagcaggaggaggtgatccaattttatatcaacatttattt
>BK7BA1_3_949
attatcatctataggattccattcaggtgcttctgtagatttagcaatttttagtttacatttagcaggtatttcttcattattaggtgctatgaattttattactacaatattaaatatgcgagcaccattattaactatgaataaattacctttatttgtatggtctgttttaattactgctgtattattattattatctttacctgtattagcaggtggaattactatgttattaactgatcgtaatttaaatacatcattttttgatccagcaggaggaggagatccaattttatatcaacatttattt
>BK7BA1_3_1697
tttagcaagcgttcaggcacactcaggtccttcagtagatttagcaatttttagtttacacttagcaggtatttcatcattattaggttctattaattttattaccacaatttataatatgagatctccaggattaacttttcataaattaccattatttgtatggtcagtatttattactgcttttttattattattaagtttacctgttttagctggtgcaattactatgttattaactgatagaaatttaaatacatcatttttcgatccttcaggtggaggtgatcctgtgttatatcaacatttattt
>BK7BA1_3_4210
attagcaagtgttcaagcacactctggtccatctgtagatttagctatttttagtttacacttagctggtatttcttcattattaggttctattaattttattacaaccatttataatatgagatctccaggtttatcattccataaattacctttattcgtatggtcagtatttattacagctttcttattattattaagcttacctgttttagctggagctattacaatgttattaactgatagaaacttaaatacttctttctttgatccttcaggaggaggtgaccctgtgttataccaacacttattc
>BK7BA1_3_6112
attatcttctattgaatcacattcaggtggttcagtagatttagtaatatttagtttacatttagcaggaataagttcattattaggtgcaataaattttataacaacaatatataatatgagatctcctaatttaaattgacataaattacctttatttgtttgatcaatatttattacagctatattattattattagcattacctgttttagctggaggtataactatgttattaactgatagaaattttaatacttcattttttgatccatctggtggaggagatcctatattatttcaacatctattt
>BK7BA1_4_927
attatcatctataggattccattcaggtgcttctgtagatttagcaatttttagtttacatttagcaggtatttcttcattattaggtgctatgaattttattactacaatattaaatatgcgagcaccattattaactatgaataaattacctttatttgtatggtctgttttaattactgctgtattattattattatctttacctgtattagcaggtggaattactatgttattaactgatcgtaatttaaatacatcattttttgatccagcaggaggaggagatccaattttatatcaacatttattt
>BK7BA1_4_1646
attatcatctataggattccattcaggtgcttctgtagatttagcaatttttagtttacatttagcaggtatttcttcattattaggtgctatgaattttattactacaatattaaatatgcgagcaccattattaactatgaataaattacctttatttgtatggtctgttttaattactgctgtattattattattatctttacctgtattagcaggtggaattactatgttattaactgatcgtaatttaaatacatcattttttgatccagcaggaggaggtgatccaattttatatcaacatttattt
>BK7BA1_5_168
attatcatctataggatttcattcaggtgcttctgtagatttagcaatttttagtttacatttagcaggtatttcttcattattaggtgctatgaattttattactacaatattaaatatgcgagcacctttattaactatgaataaattacctttatttgtatggtctgttttaattactgctgtattattattattatctttacctgtattagcgggtggaattactatgttattaactgatcgtaatttaaatacatcattttttgatccagcaggaggaggtgatccaattttatatcaacatttattt
>BK7BA1_5_767
attatcaagtgttcaagctcattcaggaccttcagtagatttagctatttttagtttacatttagcaggtatatcatctttattaggtgctataaattttattacaactatatataatatgagatcacctggattatcttttcataaattacctttatttgtttggtctgtatttattactgcttttttattattattaagtttacctgtattagctggagcaattacaatgttattaactgatagaaatttaaatacttctttttttgatccttcaggtggaggtgatccagttttatatcaacatcttttt
>BK7BA1_5_804
attatcatctataggattccattcgggtgcttctgtagatttagcaatttttagtttacatttagcaggtatttcttcattattaggtgctatgaattttattactacaatattaaatatgcgagcaccattattaactatgaataaattacctttatttgtatggtctgttttaattactgctgtattattattattatctttacctgtattagcaggtggaattactatgttattaactgatcgtaatttaaatacatcattttttgatccagcaggaggaggagatccaattttatatcaacatttattt
>BK7BA1_5_835
attatctagtgtacaagctcactcaggtccttctgttgatttagctatatttagtttacatttagctggtatttcttcattattaggtgcaataaactttattacaacaatttataatatgagatctccaggtttatctttccataaattaccattatttgtatggtcagtatttattactgctatcttattattattaagtttaccggttttagctggagctattactatgttattaactgatagaaatttaaatacttcattctttgatccttcaggaggaggtgatcctgtattataccaacatttattt
>BK7BA1_5_971
attatcatctataggattccattcaggtgcttctgtagatttagcaatttttagtttacatttagcaggtatttcttcattattaggtgctatgaattttattactacaatattaaatatgcgagcaccattattaactatgaataaattacctttatttgtatggtctgttttaattactgctgtattattattattatctttacctgtattagcaggtggaattactatgttattaactgatcgtaatttaaatacatcattttttgatccagcaggaggaggagatccaattttatatcaacatttattt
>BK7BA1_5_1514
attagcaagtgtacaagcacactcgggtccttcggttgatttagcaattttcagtttacatttagctggaatttcatcattattaggtgcaattaactttattactactatatgtaatatgcgttcacctggattaactttccataaattacctttattcgtatgggctgtatttattactgcatttttattattattaagtttaccagtattagctgcaggtattactatgttattaactgatcgtaatttaaatacttcattctttgatccagctggaggaggagatcctgtattatatcaacatttattt
>BK7BA1_5_1804
tttagcaagcgttcaggcacactcaggtccttcagtagatttagcaatttttagtttacacttagcaggtatttcatcattattaggttctattaattttattaccacaatttataatatgagatctccaggattaacttttcataaattaccattatttgtatggtcagtatttattactgcttttttattattattaagtttacctgttttagctggtgcaattactatgttattaactgatagaaatttaaatacatcatttttcgatccttcaggtggaggtgatcctgtgttatatcaacatttattt
>BK7BA1_5_1831
attatcatctataggattccattcaggtgcttctgtagatttagcaatttttagtttacatttagcaggtatttcttcattattaggtgctatgaattttattactacaatattaaatatgcgagcaccattattaactatgaataaattacctttatttgtatggtctgttttaattactgctgtattattattattatctttacctgtattagcaggtggaattactatgttattaactgatcgtaatttaaatacatcattttttgatccagcaggaggaggtgatccaattttatatcaacatttattt
>BK7BA1_5_3470
attatctagtgtacaagctcactcaggtccttctgttgatttagctatatttagtttacatttagctggtatttcttcattattaggtgcaataaactttattacaacaatttataatatgagatctccaggtttatctttccataaattaccattatttgtatggtcagtatttattactgctatcttattattattaagtttaccggttttagctggagctattactatgttattaactgatagaaatttaaatacttcattctttgatccttcaggaggaggtgatcctgtattataccaacatttattc
>BK7BA1_5_3839
gttatcaagtgttcaagctcattcaggaccttcagtagatttagctatttttagtttacatttagcaggtatatcatctttattaggtgctataaattttattacaactatatataatatgagatcacctggattatcttttcataaattacctttatttgtttggtctgtatttattactgcttttttattattattaagtttacctgtattagctggagcaattacaatgttattaactgatagaaatttaaatacttctttttttgatccttcaggtggaggtgatccagttttatatcaacatcttttt
>BK7BA1_5_4142
attagcaagtgtacaagcacactcgggtccttcggttgatttagcaattttcagtttacatttagctggaatttcatcattattaggtgcaattaactttattactactatatgtaatatgcgttcacctggattaactttccataaattacctttattcgtatgggctgtatttattactgcatttttattattattaagtttaccagtattagctgcaggtattactatgttattaactgatcgtaatttaaatacttcattctttgatccagctggaggaggagatcctgtattatatcaacatttattc
>BK7BA1_5_4517
attagcaagtgttcaagcacactctggtccatctgtagatttagctatttttagtttacacttagctggtatttcttcattattaggttctattaattttattacaaccatttataatatgagatctccaggtttatcattccataaattacctttattcgtatggtcagtatttattacagctttcttattattattaagcttacctgttttagctggagctattacaatgttattaactgatagaaacttaaatacttctttctttgatccttcaggaggaggtgaccctgtgttataccaacacttattc
>BK7BA1_5_5733
gttatctagtgtacaagctcactcaggtccttctgttgatttagctatatttagtttacatttagctggtatttcttcattattaggtgcaataaactttattacaacaatttataatatgagatctccaggtttatctttccataaattaccattatttgtatggtcagtatttattactgctatcttattattattaagtttaccggttttagctggagctattactatgttattaactgatagaaatttaaatacttcattctttgatccttcaggaggaggtgatcctgtattataccaacatttattt
>BK7BA1_5_5904
cattatcatctataggatttcattcaggtgcttccgtagatttagcaatctttagtttacatttagcaggtatttcttcattattaggtgctatgaattttattactacaatattaaatatgcgagcacctttattaactatgaataaattacctttatttgtatggtctgttttaattactgctgtattattattattatctttacctgtattagcaggtggaataactatgttattaactgatcgtaatttaaatacatcattttttgatccagcaggaggaggagatcctattttatatcaacatttattt
>BK7BA1_5_6435
attatcatctataggattccattcaggtgcttctgtagatttagcaatttttagtttacatttagcaggtatttcttcattattaggtgctatgaattttattactacaatattaaatatgcgagcaccattattaactatgaataaattacctttatttgtatggtctgttttaattactgctgtattattattattatctttacctgtattagcaggtggaattactatgttattaactgatcgtaatttaaatacatcattttttgatccagcaggaggaggtgatccaattttatatcaacatttattc
>BK7BA1_5_7602
gttagcaagtgtacaagcacactcgggtccttcggttgatttagcaattttcagtttacatttagctggaatttcatcattattaggtgcaattaactttattactactatatgtaatatgcgttcacctggattaactttccataaattacctttattcgtatgggctgtatttattactgcatttttattattattaagtttaccagtattagctgcaggtattactatgttattaactgatcgtaatttaaatacttcattctttgatccagctggaggaggagatcctgtattatatcaacatttattt
>BK7BA1_5_9154
attatcatctataggatttcattcaggtgcttccgtagatttagcaatctttagtttacatttagcaggtatttcttcattattaggtgctatgaattttattactacaatattaaatatgcgagcacctttattaactatgaataaattacctttatttgtatggtctgttttaattactgctgtattattattattatctttacctgtattagcaggtggaataactatgttattaactgatcgtaatttaaatacatcattttttgatccagcaggaggaggagatcctatattctatcaacacttattt
>BK7BB1_1_164
attatcatctataggatttcattcaggtgcttctgtagatttagcaatttttagtttacatttagcaggtatttcttcattattaggtgctatgaattttattactacaatattaaatatgcgagcacctttattaactatgaataaattacctttatttgtatggtctgttttaattactgctgtattattattattatctttacctgtattagcgggtggaattactatgttattaactgatcgtaatttaaatacatcattttttgatccagcaggaggaggtgatccaattttatatcaacatttattt
>BK7BB1_1_706
attatctagtgtacaagctcactcaggtccttctgttgatttagctatatttagtttacatttagctggtatttcttcattattaggtgcaataaactttattacaacaatttataatatgagatctccaggtttatctttccataaattaccattatttgtatggtcagtatttattactgctatcttattattattaagtttaccggttttagctggagctattactatgttattaactgatagaaatttaaatacttcattctttgatccttcaggaggaggtgatcctgtattataccaacatttattt
>BK7BB1_1_821
attatcatctataggattccattcaggtgcttctgtagatttagcaatttttagtttacatttagcaggtatttcttcattattaggtgctatgaattttattactacaatattaaatatgcgagcaccattattaactatgaataaattacctttatttgtatggtctgttttaattactgctgtattattattattatctttacctgtattagcaggtggaattactatgttattaactgatcgtaatttaaatacatcattttttgatccagcaggaggaggagatccaattttatatcaacatttattt
>BK7BB1_1_1440
attatcatctataggattccattcaggtgcttctgtagatttagcaatttttagtttacatttagcaggtatttcttcattattaggtgctatgaattttattactacaatattaaatatgcgagcaccattattaactatgaataaattacctttatttgtatggtctgttttaattactgctgtattattattattatctttacctgtattagcaggtggaattactatgttattaactgatcgtaatttaaatacatcattttttgatccagcaggaggaggtgatccaattttatatcaacatttattt
>BK7BB1_1_2575
attatctagtgtacaagctcactcaggtccttctgttgatttagctatatttagtttacatttagctggtatttcttcattattaggtgcaataaactttattacaacaatttataatatgagatctccaggtttatctttccataaattaccattatttgtatggtcagtatttattactgctatcttattattattaagtttaccggttttagctggagctattactatgttattaactgatagaaatttaaatacttcattctttgatccttcaggaggaggtgatcctgtattataccaacatttattc
>BK7BB1_1_3432
gttatcaagtattcaagcacactcaggtgcttctgttgatttagctatttttagtttacatttagcaggtatttcttcaattttaggtgctgttaactttattacaactattttaaacatgcgacctgaaggtatgagcatgcatttattacctttatttgtatgggctgttttaattactgcagttttattattattatcattaccagtattagcaggggctattacaatgttattaactgatcgaaactttaacacaactttttttgatcctgctggtggaggtgatccagtattataccaacatttattc
>BK7BB1_1_4279
gttatcaagtattcaagcacactcaggtgcttctgttgatttagctatttttagtttacatttagcaggtatttcttcaattttaggtgctgttaactttattacaactattttaaacatgcgacctgaaggtatgagcatgcatttattacctttatttgtatgggctgttttaattactgcagttttattattattatcattaccagtattagcaggggctattacaatgttattaactgatcgaaactttaacacaactttttttgatcctgctggtggaggtgatccagtattataccaacatttatt
>BK7BB1_1_5533
attatctagtgtacaagctcactcaggtccttctgttgatttagctatatttagtttacatttagctggtatttcttcattattaggtgcaataaactttattacaacaatttataatatgagatctccaggtttatctttccataaattaccattatttgtatggtcagtatttattactgctatcttattattattaagtttaccggttttagctggagctattactatgttattaactgatagaaatttaaatacttcattctttgatccttcaggaggaggtgatcctgtattataccaacatttatt
>BK7BB1_2_790
attatctagtgtacaagctcactcaggtccttctgttgatttagctatatttagtttacatttagctggtatttcttcattattaggtgcaataaactttattacaacaatttataatatgagatctccaggtttatctttccataaattaccattatttgtatggtcagtatttattactgctatcttattattattaagtttaccggttttagctggagctattactatgttattaactgatagaaatttaaatacttcattctttgatccttcaggaggaggtgatcctgtattataccaacatttattt
>BK7BB1_2_1669
attatcatctataggattccattcaggtgcttctgtagatttagcaatttttagtttacatttagcaggtatttcttcattattaggtgctatgaattttattactacaatattaaatatgcgagcaccattattaactatgaataaattacctttatttgtatggtctgttttaattactgctgtattattattattatctttacctgtattagcaggtggaattactatgttattaactgatcgtaatttaaatacatcattttttgatccagcaggaggaggtgatccaattttatatcaacatttattt
>BK7BB1_2_3068
attatctagtgtacaagctcactcaggtccttctgttgatttagctatatttagtttacatttagctggtatttcttcattattaggtgcaataaactttattacaacaatttataatatgagatctccaggtttatctttccataaattaccattatttgtatggtcagtatttattactgctatcttattattattaagtttaccggttttagctggagctattactatgttattaactgatagaaatttaaatacttcattctttgatccttcaggaggaggtgatcctgtattataccaacatttattc
>BK7BB1_2_3888
attagcaagtgttcaagcacactctggtccatctgtagatttagctatttttagtttacacttagctggtatttcttcattattaggttctattaattttattacaaccatttataatatgagatctccaggtttatcattccataaattacctttattcgtatggtcagtatttattacagctttcttattattattaagcttacctgttttagctggagctattacaatgttattaactgatagaaacttaaatacttctttctttgatccttcaggaggaggtgaccctgtgttataccaacacttattc
>BK7BB1_3_168
attatcatctataggatttcattcaggtgcttctgtagatttagcaatttttagtttacatttagcaggtatttcttcattattaggtgctatgaattttattactacaatattaaatatgcgagcacctttattaactatgaataaattacctttatttgtatggtctgttttaattactgctgtattattattattatctttacctgtattagcgggtggaattactatgttattaactgatcgtaatttaaatacatcattttttgatccagcaggaggaggtgatccaattttatatcaacatttattt
>BK7BB1_3_594
attatcaagtgttcaagctcattcaggaccttcagtagatttagctatttttagtttacatttagcaggtatatcatctttattaggtgctataaattttattacaactatatataatatgagatcacctggattatcttttcataaattacctttatttgtttggtctgtatttattactgcttttttattattattaagtttacctgtattagctggagcaattacaatgttattaactgatagaaatttaaatacttctttttttgatccttcaggtggaggtgatccagttttatatcaacatcttttt
>BK7BB1_3_634
attatctagtgtacaagctcactcaggtccttctgttgatttagctatatttagtttacatttagctggtatttcttcattattaggtgcaataaactttattacaacaatttataatatgagatctccaggtttatctttccataaattaccattatttgtatggtcagtatttattactgctatcttattattattaagtttaccggttttagctggagctattactatgttattaactgatagaaatttaaatacttcattctttgatccttcaggaggaggtgatcctgtattataccaacatttattt
>BK7BB1_3_3861
attatcatctataggatttcattcaggtgcttccgtagatttagcaatctttagtttacatttagcaggtatttcttcattattaggtgctatgaattttattactacaatattaaatatgcgagcacctttattaactatgaataaattacctttatttgtatggtctgttttaattactgctgtattattattattatctttacctgtattagcaggtggaataactatgttattaactgatcgtaatttaaatacatcattttttgatccagcaggaggaggagatcctattttatatcaacacttattt
>BK7BB1_3_3897
cattatctagtgtacaagctcactcaggtccttctgttgatttagctatatttagtttacatttagctggtatttcttcattattaggtgcaataaactttattacaacaatttataatatgagatctccaggtttatctttccataaattaccattatttgtatggtcagtatttattactgctatcttattattattaagtttaccggttttagctggagctattactatgttattaactgatagaaatttaaatacttcattctttgatccttcaggaggaggtgatcctgtattataccaacatttattt
>BK7BB1_4_175
attatcatctataggatttcattcaggtgcttctgtagatttagcaatttttagtttacatttagcaggtatttcttcattattaggtgctatgaattttattactacaatattaaatatgcgagcacctttattaactatgaataaattacctttatttgtatggtctgttttaattactgctgtattattattattatctttacctgtattagcgggtggaattactatgttattaactgatcgtaatttaaatacatcattttttgatccagcaggaggaggtgatccaattttatatcaacatttattt
>BK7BB1_4_751
attatctagtgtacaagctcactcaggtccttctgttgatttagctatatttagtttacatttagctggtatttcttcattattaggtgcaataaactttattacaacaatttataatatgagatctccaggtttatctttccataaattaccattatttgtatggtcagtatttattactgctatcttattattattaagtttaccggttttagctggagctattactatgttattaactgatagaaatttaaatacttcattctttgatccttcaggaggaggtgatcctgtattataccaacatttattt
>BK7BB1_4_870
attatcatctataggattccattcaggtgcttctgtagatttagcaatttttagtttacatttagcaggtatttcttcattattaggtgctatgaattttattactacaatattaaatatgcgagcaccattattaactatgaataaattacctttatttgtatggtctgttttaattactgctgtattattattattatctttacctgtattagcaggtggaattactatgttattaactgatcgtaatttaaatacatcattttttgatccagcaggaggaggagatccaattttatatcaacatttattt
>BK7BB1_4_1295
attagcaagtgtacaagcacactcgggtccttcggttgatttagcaattttcagtttacatttagctggaatttcatcattattaggtgcaattaactttattactactatatgtaatatgcgttcacctggattaactttccataaattacctttattcgtatgggctgtatttattactgcatttttattattattaagtttaccagtattagctgcaggtattactatgttattaactgatcgtaatttaaatacttcattctttgatccagctggaggaggagatcctgtattatatcaacatttattt
>BK7BB1_4_3114
attagcaagtgtacaagcacactcgggtccttcggttgatttagcaattttcagtttacatttagctggaatttcatcattattaggtgcaattaactttattactactatatgtaatatgcgttcacctggattaactttccataaattacctttattcgtatgggctgtatttattactgcatttttattattattaagtttaccagtattagctgcaggtattactatgttattaactgatcgtaatttaaatacttcattctttgatccagctggaggaggagatcctgtattatatcaacatttattc
>BK7BB1_4_3363
attagcaagtgttcaagcacactctggtccatctgtagatttagctatttttagtttacacttagctggtatttcttcattattaggttctattaattttattacaaccatttataatatgagatctccaggtttatcattccataaattacctttattcgtatggtcagtatttattacagctttcttattattattaagcttacctgttttagctggagctattacaatgttattaactgatagaaacttaaatacttctttctttgatccttcaggaggaggtgaccctgtgttataccaacacttattc
>BK7BB1_4_5192
attatctagtgttcaagcacattcaggaccttctgttgatttagctatttttagtttacatctagctggtatttcatcattattaggggctataaattttataactactatttataatatgagatctccaggattatcatttcataaattacctttatttgtttggtctgtatttattacagcttttttattattattaagtttacccgtattagctggagctataactatgttattaactgatagaaatttaaatacttctttttttgatccttcaggtggaggtgatcctgttttatatcaacatcttttt
>BK7BB1_5_501
attatcatctataggattccattcgggtgcttctgtagatttagcaatttttagtttacatttagcaggtatttcttcattattaggtgctatgaattttattactacaatattaaatatgcgagcaccattattaactatgaataaattacctttatttgtatggtctgttttaattactgctgtattattattattatctttacctgtattagcaggtggaattactatgttattaactgatcgtaatttaaatacatcattttttgatccagcaggaggaggagatccaattttatatcaacatttattt
>BK7BB1_5_812
attagcaagtgtacaagcacactcgggtccttcggttgatttagcaattttcagtttacatttagctggaatttcatcattattaggtgcaattaactttattactactatatgtaatatgcgttcacctggattaactttccataaattacctttattcgtatgggctgtatttattactgcatttttattattattaagtttaccagtattagctgcaggtattactatgttattaactgatcgtaatttaaatacttcattctttgatccagctggaggaggagatcctgtattatatcaacatttattt
>BK7BB1_5_935
attatcatctataggattccattcaggtgcttctgtagatttagcaatttttagtttacatttagcaggtatttcttcattattaggtgctatgaattttattactacaatattaaatatgcgagcaccattattaactatgaataaattacctttatttgtatggtctgttttaattactgctgtattattattattatctttacctgtattagcaggtggaattactatgttattaactgatcgtaatttaaatacatcattttttgatccagcaggaggaggtgatccaattttatatcaacatttattt
>BK7BB1_5_2471
attatcttctattgaatcacattcaggtggttcagtagatttagtaatatttagtttacatttagcaggaataagttcattattaggtgcaataaattttataacaacaatatataatatgagatctcctaatttaaattgacataaattacctttatttgtttgatcaatatttattacagctatattattattattagcattacctgttttagctggaggtataactatgttattaactgatagaaattttaatacttcattttttgatccatctggtggaggagatcctatattatttcaacatctattt
>BK7BC1_1_745
attatcaagtgttcaagctcattcaggaccttcagtagatttagctatttttagtttacatttagcaggtatatcatctttattaggtgctataaattttattacaactatatataatatgagatcacctggattatcttttcataaattacctttatttgtttggtctgtatttattactgcttttttattattattaagtttacctgtattagctggagcaattacaatgttattaactgatagaaatttaaatacttctttttttgatccttcaggtggaggtgatccagttttatatcaacatcttttt
>BK7BC1_1_807
attatctagtgtacaagctcactcaggtccttctgttgatttagctatatttagtttacatttagctggtatttcttcattattaggtgcaataaactttattacaacaatttataatatgagatctccaggtttatctttccataaattaccattatttgtatggtcagtatttattactgctatcttattattattaagtttaccggttttagctggagctattactatgttattaactgatagaaatttaaatacttcattctttgatccttcaggaggaggtgatcctgtattataccaacatttattt
>BK7BC1_1_944
attatcatctataggattccattcaggtgcttctgtagatttagcaatttttagtttacatttagcaggtatttcttcattattaggtgctatgaattttattactacaatattaaatatgcgagcaccattattaactatgaataaattacctttatttgtatggtctgttttaattactgctgtattattattattatctttacctgtattagcaggtggaattactatgttattaactgatcgtaatttaaatacatcattttttgatccagcaggaggaggagatccaattttatatcaacatttattt
>BK7BC1_1_1707
attatcatctataggattccattcaggtgcttctgtagatttagcaatttttagtttacatttagcaggtatttcttcattattaggtgctatgaattttattactacaatattaaatatgcgagcaccattattaactatgaataaattacctttatttgtatggtctgttttaattactgctgtattattattattatctttacctgtattagcaggtggaattactatgttattaactgatcgtaatttaaatacatcattttttgatccagcaggaggaggtgatccaattttatatcaacatttattt
>BK7BC1_1_3215
attatctagtgtacaagctcactcaggtccttctgttgatttagctatatttagtttacatttagctggtatttcttcattattaggtgcaataaactttattacaacaatttataatatgagatctccaggtttatctttccataaattaccattatttgtatggtcagtatttattactgctatcttattattattaagtttaccggttttagctggagctattactatgttattaactgatagaaatttaaatacttcattctttgatccttcaggaggaggtgatcctgtattataccaacatttattc
>BK7BC1_1_4381
attatctagtgtacaagctcactcaggtccttctgttgatttagctatatttagtttacatttagctggtatttcttcattattaggtgcaataaactttattacaacaatttataatatgagatctccaggtttatctttccataaattaccattatttgtatggtcagtatttattactgctatcttattattattaagtttaccggttttagctggagctattactatgttattaactgatagaaatttaaatacttcattctttgatccttcaggaggaggtgatcctgtattataccaacatttgttt
>BK7BC1_1_4938
attatcaagtgttcaagctcattcaggaccttcagtagatttagctatttttagtttacatttagcaggtatatcatctttattaggtgctataaattttattacaactatatataatatgagatcacctggattatcttttcataaattacctttatttgtttggtctgtatttattactgcttttttattattattaagtttacctgtattagctggagcaattacaatgttattaactgatagaaatttaaatacttctttttttgatccttcaggtggaggtgatccagttttatatcaacatcttttc
>BK7BC1_1_5932
attatcttctattgaatcacattcaggtggttcagtagatttagtaatatttagtttacatttagcaggaataagttcattattaggtgcaataaattttataacaacaatatataatatgagatctcctaatttaaattgacataaattacctttatttgtttgatcaatatttattacagctatattattattattagcattacctgttttagctggaggtataactatgttattaactgatagaaattttaatacttcattttttgatccatctggtggaggagatcctatattatttcaacatctattt
>BK7BC1_1_6146
attatcctctataggattccattcaggtgcttctgtagatttagcaatttttagtttacatttagcaggtatttcttcattattaggtgctatgaattttattactacaatattaaatatgcgagcaccattattaactatgaataaattacctttatttgtatggtctgttttaattactgctgtattattattattatctttacctgtattagcaggtggaattactatgttattaactgatcgtaatttaaatacatcattttttgatccagcaggaggaggtgatccaattttatatcaacatttattt
>BK7BC1_2_787
attatcatctataggattccattcaggtgcttctgtagatttagcaatttttagtttacatttagcaggtatttcttcattattaggtgctatgaattttattactacaatattaaatatgcgagcaccattattaactatgaataaattacctttatttgtatggtctgttttaattactgctgtattattattattatctttacctgtattagcaggtggaattactatgttattaactgatcgtaatttaaatacatcattttttgatccagcaggaggaggagatccaattttatatcaacatttattt
>BK7BC1_3_172
attatcatctataggatttcattcaggtgcttctgtagatttagcaatttttagtttacatttagcaggtatttcttcattattaggtgctatgaattttattactacaatattaaatatgcgagcacctttattaactatgaataaattacctttatttgtatggtctgttttaattactgctgtattattattattatctttacctgtattagcgggtggaattactatgttattaactgatcgtaatttaaatacatcattttttgatccagcaggaggaggtgatccaattttatatcaacatttattt
>BK7BC1_3_622
tttagcaagtgttcaagcacattctggtccatctgtagatttagctatttttagtttacatttagctggtatttcatcattattaggttctataaattttattacaactatttataatatgagatctcctggtttaacttttcataaattaccattatttgtttggtcagtatttattactgctttcttattattattaagtttaccagttttagcaggtgctattactatgttattaactgatagaaacttaaatacttcattttttgatccatctggtggaggtgatcctgtattataccaacacttattt
>BK7BC1_3_3198
attagcaagtgttcaagcacactctggtccatctgtagatttagctatttttagtttacacttagctggtatttcttcattattaggttctattaattttattacaaccatttataatatgagatctccaggtttatcattccataaattacctttattcgtatggtcagtatttattacagctttcttattattattaagcttacctgttttagctggagctattacaatgttattaactgatagaaacttaaatacttctttctttgatccttcaggaggaggtgaccctgtgttataccaacacttattc
>BK7BC1_3_3356
gttatcaagtattcaagcacactcaggtgcttctgttgatttagctatttttagtttacatttagcaggtatttcttcaattttaggtgctgttaactttattacaactattttaaacatgcgacctgaaggtatgagcatgcatttattacctttatttgtatgggctgttttaattactgcagttttattattattatcattaccagtattagcaggggctattacaatgttattaactgatcgaaactttaacacaactttttttgatcctgctggtggaggtgatccagtattataccaacatttattc
>BK7BC1_3_4117
gttatcaagtattcaagcacactcaggtgcttctgttgatttagctatttttagtttacatttagcaggtatttcttcaattttaggtgctgttaactttattacaactattttaaacatgcgacctgaaggtatgagcatgcatttattacctttatttgtatgggctgttttaattactgcagttttattattattatcattaccagtattagcaggggctattacaatgttattaactgatcgaaactttaacacaactttttttgatcctgctggtggaggtgatccagtattataccaacatttatt
>BK7BC1_3_5012
tttagcaagtgttcaagcacattctggtccatctgtagatttagctatttttagtttacatttagctggtatttcatcattattaggttctataaattttattacaactatttataatatgagatctcctggtttaacttttcataaattaccattatttgtttggtcagtatttattactgctttcttattattattaagtttaccagttttagcaggtgctattactatgttattaactgatagaaacttaaatacttcattttttgatccatctggtggaggtgatcctgtattataccaacacttattc
>BK7BC1_3_5113
attatcatctataggatttcattcaggtgcttctgtagatttagcaatttttagtttacatttagcaggtatttcttcattattaggtgctatgaattttattactacaatattaaatatgcgagcacctttattaactatgaataaattacctttatttgtatggtctgttttaattactgctgtattattattattatctttacctgtattagcgggtggaattactatgttattaactgatcgtaatttaaatacatcattttttgatccagcaggaggaggtgatccaattttatatcaacatttattc
>BK7BC1_4_641
attatcaagtgttcaagctcattcaggaccttcagtagatttagctatttttagtttacatttagcaggtatatcatctttattaggtgctataaattttattacaactatatataatatgagatcacctggattatcttttcataaattacctttatttgtttggtctgtatttattactgcttttttattattattaagtttacctgtattagctggagcaattacaatgttattaactgatagaaatttaaatacttctttttttgatccttcaggtggaggtgatccagttttatatcaacatcttttt
>BK7BC1_4_689
attatctagtgtacaagctcactcaggtccttctgttgatttagctatatttagtttacatttagctggtatttcttcattattaggtgcaataaactttattacaacaatttataatatgagatctccaggtttatctttccataaattaccattatttgtatggtcagtatttattactgctatcttattattattaagtttaccggttttagctggagctattactatgttattaactgatagaaatttaaatacttcattctttgatccttcaggaggaggtgatcctgtattataccaacatttattt
>BK7BC1_4_783
attatcatctataggattccattcaggtgcttctgtagatttagcaatttttagtttacatttagcaggtatttcttcattattaggtgctatgaattttattactacaatattaaatatgcgagcaccattattaactatgaataaattacctttatttgtatggtctgttttaattactgctgtattattattattatctttacctgtattagcaggtggaattactatgttattaactgatcgtaatttaaatacatcattttttgatccagcaggaggaggagatccaattttatatcaacatttattt
>BK7BC1_4_1347
attatcatctataggattccattcaggtgcttctgtagatttagcaatttttagtttacatttagcaggtatttcttcattattaggtgctatgaattttattactacaatattaaatatgcgagcaccattattaactatgaataaattacctttatttgtatggtctgttttaattactgctgtattattattattatctttacctgtattagcaggtggaattactatgttattaactgatcgtaatttaaatacatcattttttgatccagcaggaggaggtgatccaattttatatcaacatttattt
>BK7BC1_4_4504
attatctagtgtacaagctcactcaggtccttctgttgatttagctatatttagtttacatttagctggtatttcttcattattaggtgcaataaactttattacaacaatttataatatgagatctccaggtttatctttccataaattaccattatttgtatggtcagtatttattactgctatcttattattattaagtttaccggttttagctggagctattactatgttattaactgatagaaatttaaatacttcattctttgatccttcaggaggaggtgatcctgtattataccaacatttatt
>BK7BC1_5_181
attatcatctataggatttcattcaggtgcttctgtagatttagcaatttttagtttacatttagcaggtatttcttcattattaggtgctatgaattttattactacaatattaaatatgcgagcacctttattaactatgaataaattacctttatttgtatggtctgttttaattactgctgtattattattattatctttacctgtattagcgggtggaattactatgttattaactgatcgtaatttaaatacatcattttttgatccagcaggaggaggtgatccaattttatatcaacatttattt
>BK7BC1_5_730
tttagcaagtgttcaagcacattctggtccatctgtagatttagctatttttagtttacatttagctggtatttcatcattattaggttctataaattttattacaactatttataatatgagatctcctggtttaacttttcataaattaccattatttgtttggtcagtatttattactgctttcttattattattaagtttaccagttttagcaggtgctattactatgttattaactgatagaaacttaaatacttcattttttgatccatctggtggaggtgatcctgtattataccaacacttattt
>BK7BC1_5_765
attatcaagtgttcaagctcattcaggaccttcagtagatttagctatttttagtttacatttagcaggtatatcatctttattaggtgctataaattttattacaactatatataatatgagatcacctggattatcttttcataaattacctttatttgtttggtctgtatttattactgcttttttattattattaagtttacctgtattagctggagcaattacaatgttattaactgatagaaatttaaatacttctttttttgatccttcaggtggaggtgatccagttttatatcaacatcttttt
>BK7BC1_5_1718
attatcatctataggattccattcaggtgcttctgtagatttagcaatttttagtttacatttagcaggtatttcttcattattaggtgctatgaattttattactacaatattaaatatgcgagcaccattattaactatgaataaattacctttatttgtatggtctgttttaattactgctgtattattattattatctttacctgtattagcaggtggaattactatgttattaactgatcgtaatttaaatacatcattttttgatccagcaggaggaggtgatccaattttatatcaacatttattt
>BK7SA1_1_810
attatcatctataggattccattcaggtgcttctgtagatttagcaatttttagtttacatttagcaggtatttcttcattattaggtgctatgaattttattactacaatattaaatatgcgagcaccattattaactatgaataaattacctttatttgtatggtctgttttaattactgctgtattattattattatctttacctgtattagcaggtggaattactatgttattaactgatcgtaatttaaatacatcattttttgatccagcaggaggaggagatccaattttatatcaacatttattt
>BK7SA1_2_4927
gttatcaagtattcaagcacactcaggtgcttctgttgatttagctatttttagtttacatttagcaggtatttcttcaattttaggtgctgttaactttattacaactattttaaacatgcgacctgaaggtatgagcatgcatttattacctttatttgtatgggctgttttaattactgcagttttattattattatcattaccagtattagcaggggctattacaatgttattaactgatcgaaactttaacacaactttttttgatcctgctggtggaggtgatccagtattataccaacatttattc
>BK7SA1_2_6579
gttatcaagtattcaagcacactcaggtgcttctgttgatttagctatttttagtttacatttagcaggtatttcttcaattttaggtgctgttaactttattacaactattttaaacatgcgacctgaaggtatgagcatgcatttattacctttatttgtatgggctgttttaattactgcagttttattattattatcattaccagtattagcaggggctattacaatgttattaactgatcgaaactttaacacaactttttttgatcctgctggtggaggtgatccagtattataccaacatttatt
>BK7SA1_5_157
attatcatctataggatttcattcaggtgcttctgtagatttagcaatttttagtttacatttagcaggtatttcttcattattaggtgctatgaattttattactacaatattaaatatgcgagcacctttattaactatgaataaattacctttatttgtatggtctgttttaattactgctgtattattattattatctttacctgtattagcgggtggaattactatgttattaactgatcgtaatttaaatacatcattttttgatccagcaggaggaggtgatccaattttatatcaacatttattt
>BK7SB1_1_278
attagcaagtgttcaagcacactctggtccatctgtagatttagctatttttagtttacacttagctggtatttcttcattattaggttctattaattttattacaaccatttataatatgagatctcctggtttatcattccataaattaccattatttgtatggtcagtattcattacagctttcttattattattaagtttacctgttttagctggagctattacaatgttattaactgatagaaacttaaatacttctttctttgatccttcaggaggaggtgaccctgtgttataccaacacttattc
>BK7SB1_2_6586
attatcttctattgaatcacattcaggtggttcagtagatttagtaatatttagtttacatttagcaggaataagttcattattaggtgcaataaattttataacaacaatatataatatgagatctcctaatttaaattgacataaattacctttatttgtttgatcaatatttattacagctatattattattattagcattacctgttttagctggaggtataactatgttattaactgatagaaattttaatacttcattttttgatccatctggtggaggagatcctatattatttcaacatctattt
>BK7SB1_3_1669
tttagcaagcgttcaggcacactcaggtccttcagtagatttagcaatttttagtttacacttagcaggtatttcatcattattaggttctattaattttattaccacaatttataatatgagatctccaggattaacttttcataaattaccattatttgtatggtcagtatttattactgcttttttattattattaagtttacctgttttagctggtgcaattactatgttattaactgatagaaatttaaatacatcatttttcgatccttcaggtggaggtgatcctgtgttatatcaacatttattt
>BK7SB1_3_5115
attatctagtgtacaagctcactcaggtccttctgttgatttagctatatttagtttacatttagctggtatttcttcattattaggtgcaataaactttattacaacaatttataatatgagatctccaggtttatctttccataaattaccattatttgtatggtcagtatttattactgctatcttattattattaagtttaccggttttagctggagctattactatgttattaactgatagaaatttaaatacttcattctttgatccttcaggaggaggtgatcctgtattataccaacatttgttt
>BK7SB1_4_292
attagcaagtgttcaagcacactctggtccatctgtagatttagctatttttagtttacacttagctggtatttcttcattattaggttctattaattttattacaaccatttataatatgagatctcctggtttatcattccataaattaccattatttgtatggtcagtattcattacagctttcttattattattaagtttacctgttttagctggagctattacaatgttattaactgatagaaacttaaatacttctttctttgatccttcaggaggaggtgaccctgtgttataccaacacttattc
>BK7SB1_4_1976
tttagcaagcgttcaggcacactcaggtccttcagtagatttagcaatttttagtttacacttagcaggtatttcatcattattaggttctattaattttattaccacaatttataatatgagatctccaggattaacttttcataaattaccattatttgtatggtcagtatttattactgcttttttattattattaagtttacctgttttagctggtgcaattactatgttattaactgatagaaatttaaatacatcatttttcgatccttcaggtggaggtgatcctgtgttatatcaacatttattt
>BK7SC1_1_7436
cattatcatctataggatttcattcaggtgcttccgtagatttagcaatctttagtttacatttagcaggtatttcttcattattaggtgctatgaattttattactacaatattaaatatgcgagcacctttattaactatgaataaattacctttatttgtatggtctgttttaattactgctgtattattattattatctttacctgtattagcaggtggaataactatgttattaactgatcgtaatttaaatacatcattttttgatccagcaggaggaggagatcctattttatatcaacatttattt
>BK7SC1_1_9814
attatcatctataggatttcattcaggtgcttccgtagatttagcaatctttagtttacatttagcaggtatttcttcattattaggtgctatgaattttattactacaatattaaatatgcgagcacctttattaactatgaataaattacctttatttgtatggtctgttttaattactgctgtattattattattatctttacctgtattagcaggtggaataactatgttattaactgatcgtaatttaaatacatcattttttgatccagcaggaggaggagatcctattttatatcaacacttattt
>BK7SC1_3_1487
attatcatctataggattccattcaggtgcttctgtagatttagcaatttttagtttacatttagcaggtatttcttcattattaggtgctatgaattttattactacaatattaaatatgcgagcaccattattaactatgaataaattacctttatttgtatggtctgttttaattactgctgtattattattattatctttacctgtattagcaggtggaattactatgttattaactgatcgtaatttaaatacatcattttttgatccagcaggaggaggtgatccaattttatatcaacatttattt
>BK7SC1_3_5574
cattatcatctataggatttcattcaggtgcttccgtagatttagcaatctttagtttacatttagcaggtatttcttcattattaggtgctatgaattttattactacaatattaaatatgcgagcacctttattaactatgaataaattacctttatttgtatggtctgttttaattactgctgtattattattattatctttacctgtattagcaggtggaataactatgttattaactgatcgtaatttaaatacatcattttttgatccagcaggaggaggagatcctattttatatcaacatttattt
>BK7SC1_3_5816
gttatcaagtattcaagcacactcaggtgcttctgttgatttagctatttttagtttacatttagcaggtatttcttcaattttaggtgctgttaactttattacaactattttaaacatgcgacctgaaggtatgagcatgcatttattacctttatttgtatgggctgttttaattactgcagttttattattattatcattaccagtattagcaggggctattacaatgttattaactgatcgaaactttaacacaactttttttgatcctgctggtggaggtgatccagtattataccaacatttatt
>BK7SC1_4_623
tttagcaagtgttcaagcacattctggtccatctgtagatttagctatttttagtttacatttagctggtatttcatcattattaggttctataaattttattacaactatttataatatgagatctcctggtttaacttttcataaattaccattatttgtttggtcagtatttattactgctttcttattattattaagtttaccagttttagcaggtgctattactatgttattaactgatagaaacttaaatacttcattttttgatccatctggtggaggtgatcctgtattataccaacacttattt
>BK7SC1_4_4020
attagcaagtgttcaagcacactctggtccatctgtagatttagctatttttagtttacacttagctggtatttcttcattattaggttctattaattttattacaaccatttataatatgagatctccaggtttatcattccataaattacctttattcgtatggtcagtatttattacagctttcttattattattaagcttacctgttttagctggagctattacaatgttattaactgatagaaacttaaatacttctttctttgatccttcaggaggaggtgaccctgtgttataccaacacttattc
>BK7SC1_4_4253
gttatcaagtattcaagcacactcaggtgcttctgttgatttagctatttttagtttacatttagcaggtatttcttcaattttaggtgctgttaactttattacaactattttaaacatgcgacctgaaggtatgagcatgcatttattacctttatttgtatgggctgttttaattactgcagttttattattattatcattaccagtattagcaggggctattacaatgttattaactgatcgaaactttaacacaactttttttgatcctgctggtggaggtgatccagtattataccaacatttattc
>BK7SC1_4_5527
gttatcaagtattcaagcacactcaggtgcttctgttgatttagctatttttagtttacatttagcaggtatttcttcaattttaggtgctgttaactttattacaactattttaaacatgcgacctgaaggtatgagcatgcatttattacctttatttgtatgggctgttttaattactgcagttttattattattatcattaccagtattagcaggggctattacaatgttattaactgatcgaaactttaacacaactttttttgatcctgctggtggaggtgatccagtattataccaacatttatt
>BK7SC1_4_8138
gttatcaagtattcaagcacactcaggtgcttctgttgatttagctatttttagtttacatttagcaggtatttcttcaattttaggtgctgttaactttattacaactatcttaaacatgcgacctgaaggtatgagcatgcatttattacctttatttgtatgggctgttttaattactgcagttttattattattatcattaccagtattagcaggggctattacaatgttattaactgatcgaaactttaacacaactttttttgatcctgctggtggaggtgatccagtattataccaacatttattt
>BVI01__001492052
tttagctggtattgaagcacattcaggtgggtcagtagatttagctatttttagtttacatttagcaggtatttcatcattattaggtgctgtaaattttattacaactatcttcaatatgagagcgcctggtttatatatgcataaattaccattatttgtatgggctgtattaattacagctgttttattactactttctttaccagttttagcaggtggtattactatgttattaacagaccgtaactttaatacaagtttctttgatcctgcaggtggtggtgatcctattttatatcaacatttattt
>BVI01__002905785
attaagtagtgtacaagcacactcgggaccttcggtagatttagcaatttttagtttacatttagcaggggtttcttcattactaggatcaattaattttattgtaactatttttaatatgagagctccaggtttattaatgcataaattacctttatttgtgtgatctgttttaattaccgtatttttattattattaactttaccagtattagcaggaggaattactatgttattaactgatcgtaatttcaatactaccttttttgatccagcaggtgggggagatcctgttttataccaacatttattc
>BVI01__000040933
tttagctagtgtacaagctcattcaggtccttcagtagacttagctatttttagtttacacttagcaggtgcttcatcaattttaggtgcaattaatttcattacaacaatccataatatgagagcaccaggtattaaatatcataatatgccattaatggtatgggcggtattagtaactgcttttttattactattatctttacctgtattagcgggtgcaattacaatgttattaacagatagaaattttaatacaacattttttgatcctgctgggggtggagatcctgttttatatcaacatttattt
>BVI01__002654842
tttgtcgagtatactttctcactcaggtccgtcagttgatttagcaatttttagtttacatttagcaggagcttcttctatattaggtgcttctaattttattacgacaatatttaatatgagggctcctggaatggggttatataaaatgcctttatttgtatggtcggtattgataacagcatttttattattattatcattacctgttttagcaggtgcaattactatgttattaacagatagaaattttaatacttcattttttgatccaagtggaggtggagatcctgttttatatcaacatttattt
>BVI02__000098825
attatcaagtattgaagcacactcaggaggttctgtagatttagctatttttagtttacatttagcaggtatttcttcattattaggagctattaactttattactactattatgaatatgagagctcctggtttacatatgcataaattacctttatttgtatgggctgttttaattacagcagttttattactattatcattacctgtattagctggtgctattacaatgttattgacagatagaaattttaatacaacattctttgaccctgcaggtggaggagatcctattttataccaacatttattc
>BVI02__002650703
attatctagtattcaagcacattctggaccttctgtagatttagctatttttagtttacatttagcaggtatttcatcattattaggtgctataaattttataacaactatatataatatgagatcaccaggattatcttttcataaattacctttatttgtttggtctgttttcataacagcttttttattattattaagtttacctgtattagctggggctataacaatgttattaactgatagaaatttaaatacctcattttttgacccttctggtggtggtgatcctgtattatatcaacatttattt
>BVI02__000004632
attatcaagtgcacaagcacattcaggtcctgcagttgatttagcaatttttagtttacatttagctggtattgcttcaattttaggatctattaattttataacaactattgtaaatatgcgagcacctggtatgacttttcatagattaccactattcgtatggtctgtttttataacagcaattttattattattatctttacctgttttagcagcagctattacaatgttattaactgatcgtaatttaaatacttctttttttgatccatctggtggtggtgatcctgtattatatcagcatttattt
>BVI02__000166382
tttagcttcaattcaagctcattctggtggttctgttgatttagcaatttttagtttacacttagcaggtatttcatctattttaggtgctgctaattttattactactatttttaatatgcgttgtccaggtatgactttacatagaatgccattatttgtttgagcagtattaattactgcatttttattattattatctttaccagttttagcaggtgcaattactatgttattaactgatagaaattttaatactactttttttgatcctgctggtggtggtgatcctgtattatatcaacatttattt
>BVI02__002654842
tttgtcgagtatactttctcactcaggtccgtcagttgatttagcaatttttagtttacatttagcaggagcttcttctatattaggtgcttctaattttattacgacaatatttaatatgagggctcctggaatggggttatataaaatgcctttatttgtatggtcggtattgataacagcatttttattattattatcattacctgttttagcaggtgcaattactatgttattaacagatagaaattttaatacttcattttttgatccaagtggaggtggagatcctgttttatatcaacatttattt
>BVI03__003009818
attatcaagtattcaagcacattctgggggttccgttgatttagcaatatttagtttacatttagcaggtgcttcttccttattaggtgctataaattttattacaactatatttaatatgcggacacctcatatggaaatgcataaaatacctttatttgtttgggctatattaattacagcttttttattattattgtctttacctgttttagcaggtgctataactatgttattaaccgatagaaattttaatactacattttttgatccagcaggtggtggagatcctatattatatcaacatttattt
>BVI03__002675479
attagctagtgctcaagcccactctggtcctgctgtagatttagcaatttttagtttacatttagcaggtattgcatctatactaggttcggtgaattttataacaactattataaatatgagatcacctggtatgacttttcataggttaccactatttgtttggtccgtattcattacggctattttattattgttatccttacctgttttagctgcagccataaccatgctattaacagatcgtaatttgaatacttcattttttgatccttctggtggtggtgatccagtattatatcaacatctattt
>BVI03__000166382
tttagcttcaattcaagctcattctggtggttctgttgatttagcaatttttagtttacacttagcaggtatttcatctattttaggtgctgctaattttattactactatttttaatatgcgttgtccaggtatgactttacatagaatgccattatttgtttgagcagtattaattactgcatttttattattattatctttaccagttttagcaggtgcaattactatgttattaactgatagaaattttaatactactttttttgatcctgctggtggtggtgatcctgtattatatcaacatttattt
>BVI03__000072502
tttatcttctattcaagcacactctggtggttctgttgatttagctatttttagtttacacttagcaggtatttcttctattttaggtgctgcaaactttattactaccatttgtaatatgcgttgtcctggtatgactttccatagaatgcctttatttgtatgatctgtttttattactgctattttattattattatcattaccagtattagcaggtgcaattactatgttattaactgatagaaactttaatactactttttttgatcccgctggtggtggtgatcctgttttataccaacatttattt
>BVI03__002775341
attaagtagtataactgctcattctggtggtgctgttgatgttgctatatttagtttacatttagcaggtgtttcatcattattaggtgctattaattttattactactatttataatatgcgtttaccaggtttaacatttcatagattaccattatttgtttgggctgtatttataacagctattcttttattattatctttacctgttttagctggtgctataactatgttattaactgatagaaattttaacactactttttttgatccagctggtggaggagatcctatattataccaacatttattt
>BVI03__002819933
tttatctggagttgcagcacattctggaccatcggtagatttagcaatctttagtttacatttagcaggtatttcatctatattaggtgcaataaattttattacaactattttaaatatgcgtttacctggaatgcatttacataaattacccttatttgtatggtcggtgttaattactgcaattttattattattatcattacctgtattagcaggagcaattacaatgttattaacagatcgaaatttaaatacaactttttttgatccagcaggtggaggggatcctgtattatatcaacatttattt
>BVI03__002654842
tttgtcgagtatactttctcactcaggtccgtcagttgatttagcaatttttagtttacatttagcaggagcttcttctatattaggtgcttctaattttattacgacaatatttaatatgagggctcctggaatggggttatataaaatgcctttatttgtatggtcggtattgataacagcatttttattattattatcattacctgttttagcaggtgcaattactatgttattaacagatagaaattttaatacttcattttttgatccaagtggaggtggagatcctgttttatatcaacatttattt
>BVI04__000098825
attatcaagtattgaagcacactcaggaggttctgtagatttagctatttttagtttacatttagcaggtatttcttcattattaggagctattaactttattactactattatgaatatgagagctcctggtttacatatgcataaattacctttatttgtatgggctgttttaattacagcagttttattactattatcattacctgtattagctggtgctattacaatgttattgacagatagaaattttaatacaacattctttgaccctgcaggtggaggagatcctattttataccaacatttattc
>BVI04__000166382
tttagcttcaattcaagctcattctggtggttctgttgatttagcaatttttagtttacacttagcaggtatttcatctattttaggtgctgctaattttattactactatttttaatatgcgttgtccaggtatgactttacatagaatgccattatttgtttgagcagtattaattactgcatttttattattattatctttaccagttttagcaggtgcaattactatgttattaactgatagaaattttaatactactttttttgatcctgctggtggtggtgatcctgtattatatcaacatttattt
>BVI04__000072502
tttatcttctattcaagcacactctggtggttctgttgatttagctatttttagtttacacttagcaggtatttcttctattttaggtgctgcaaactttattactaccatttgtaatatgcgttgtcctggtatgactttccatagaatgcctttatttgtatgatctgtttttattactgctattttattattattatcattaccagtattagcaggtgcaattactatgttattaactgatagaaactttaatactactttttttgatcccgctggtggtggtgatcctgttttataccaacatttattt
>BVI04__000040933
tttagctagtgtacaagctcattcaggtccttcagtagacttagctatttttagtttacacttagcaggtgcttcatcaattttaggtgcaattaatttcattacaacaatccataatatgagagcaccaggtattaaatatcataatatgccattaatggtatgggcggtattagtaactgcttttttattactattatctttacctgtattagcgggtgcaattacaatgttattaacagatagaaattttaatacaacattttttgatcctgctgggggtggagatcctgttttatatcaacatttattt
>BVI04__002654842
tttgtcgagtatactttctcactcaggtccgtcagttgatttagcaatttttagtttacatttagcaggagcttcttctatattaggtgcttctaattttattacgacaatatttaatatgagggctcctggaatggggttatataaaatgcctttatttgtatggtcggtattgataacagcatttttattattattatcattacctgttttagcaggtgcaattactatgttattaacagatagaaattttaatacttcattttttgatccaagtggaggtggagatcctgttttatatcaacatttattt
>BVI05__000098825
attatcaagtattgaagcacactcaggaggttctgtagatttagctatttttagtttacatttagcaggtatttcttcattattaggagctattaactttattactactattatgaatatgagagctcctggtttacatatgcataaattacctttatttgtatgggctgttttaattacagcagttttattactattatcattacctgtattagctggtgctattacaatgttattgacagatagaaattttaatacaacattctttgaccctgcaggtggaggagatcctattttataccaacatttattc
>BVI05__000166382
tttagcttcaattcaagctcattctggtggttctgttgatttagcaatttttagtttacacttagcaggtatttcatctattttaggtgctgctaattttattactactatttttaatatgcgttgtccaggtatgactttacatagaatgccattatttgtttgagcagtattaattactgcatttttattattattatctttaccagttttagcaggtgcaattactatgttattaactgatagaaattttaatactactttttttgatcctgctggtggtggtgatcctgtattatatcaacatttattt
>BVI05__002680160
tttatcaagtgctcaagcacattcaggcccatcagttgatttagcaatttttagtttacatttagcaggtatcgcgtcaatcttaggggctataaattttattacaactatttataatatgagagcgccgggtatgacatttcatagattacctctatttgtttgggctgtattaatcacagcagttttactattattatcattacctgttttagctgctgcgataactatgttattaactgatcgaaacctaaatacatcattttttgatccagctggtggaggtgatccagttttataccaacacttattt
>BVI05__000072502
tttatcttctattcaagcacactctggtggttctgttgatttagctatttttagtttacacttagcaggtatttcttctattttaggtgctgcaaactttattactaccatttgtaatatgcgttgtcctggtatgactttccatagaatgcctttatttgtatgatctgtttttattactgctattttattattattatcattaccagtattagcaggtgcaattactatgttattaactgatagaaactttaatactactttttttgatcccgctggtggtggtgatcctgttttataccaacatttattt
>BVI05__000040933
tttagctagtgtacaagctcattcaggtccttcagtagacttagctatttttagtttacacttagcaggtgcttcatcaattttaggtgcaattaatttcattacaacaatccataatatgagagcaccaggtattaaatatcataatatgccattaatggtatgggcggtattagtaactgcttttttattactattatctttacctgtattagcgggtgcaattacaatgttattaacagatagaaattttaatacaacattttttgatcctgctgggggtggagatcctgttttatatcaacatttattt
>BVI05__002654842
tttgtcgagtatactttctcactcaggtccgtcagttgatttagcaatttttagtttacatttagcaggagcttcttctatattaggtgcttctaattttattacgacaatatttaatatgagggctcctggaatggggttatataaaatgcctttatttgtatggtcggtattgataacagcatttttattattattatcattacctgttttagcaggtgcaattactatgttattaacagatagaaattttaatacttcattttttgatccaagtggaggtggagatcctgttttatatcaacatttattt
>BVI06__002954890
tttatcaagtgtacaagcacattcaggtccttctgttgatttagctatttttagtttacatttagcaggtatttcatcattattaggttctattaattttataactactatttgtaatatgagatctcctggattaactttccataaattacctttatttgtttggtcagtatttataactgctattttattattattaactttacctgtattagcaggagcaattactatgttattgactgatagaaatttaaatacatcattttttgatccatctggtggtggtgatccagtattatatcaacatttattt
>BVI06__002869827
attatcaagtgttcaagcacattcaggaccttctgtagatttagctatatttagtttacatttagctggtatatcttctttattaggggcaataaattttataacaactatatgtaatatgagatctccaggtttaacttttcataaattacctttatttgtttggtccgtatttataaccgctatattattattgttaactttacctgtattggctggagcaattactatgttattaactgatagaaatttaaatacttcattttttgacccatctggtggaggtgatcctgtattatatcaacatttgttt
>BVI06__000166382
tttagcttcaattcaagctcattctggtggttctgttgatttagcaatttttagtttacacttagcaggtatttcatctattttaggtgctgctaattttattactactatttttaatatgcgttgtccaggtatgactttacatagaatgccattatttgtttgagcagtattaattactgcatttttattattattatctttaccagttttagcaggtgcaattactatgttattaactgatagaaattttaatactactttttttgatcctgctggtggtggtgatcctgtattatatcaacatttattt
>BVI06__002680160
tttatcaagtgctcaagcacattcaggcccatcagttgatttagcaatttttagtttacatttagcaggtatcgcgtcaatcttaggggctataaattttattacaactatttataatatgagagcgccgggtatgacatttcatagattacctctatttgtttgggctgtattaatcacagcagttttactattattatcattacctgttttagctgctgcgataactatgttattaactgatcgaaacctaaatacatcattttttgatccagctggtggaggtgatccagttttataccaacacttattt
>BVI06__000040933
tttagctagtgtacaagctcattcaggtccttcagtagacttagctatttttagtttacacttagcaggtgcttcatcaattttaggtgcaattaatttcattacaacaatccataatatgagagcaccaggtattaaatatcataatatgccattaatggtatgggcggtattagtaactgcttttttattactattatctttacctgtattagcgggtgcaattacaatgttattaacagatagaaattttaatacaacattttttgatcctgctgggggtggagatcctgttttatatcaacatttattt
>BVI06__002654842
tttgtcgagtatactttctcactcaggtccgtcagttgatttagcaatttttagtttacatttagcaggagcttcttctatattaggtgcttctaattttattacgacaatatttaatatgagggctcctggaatggggttatataaaatgcctttatttgtatggtcggtattgataacagcatttttattattattatcattacctgttttagcaggtgcaattactatgttattaacagatagaaattttaatacttcattttttgatccaagtggaggtggagatcctgttttatatcaacatttattt
>BVI07__000166382
tttagcttcaattcaagctcattctggtggttctgttgatttagcaatttttagtttacacttagcaggtatttcatctattttaggtgctgctaattttattactactatttttaatatgcgttgtccaggtatgactttacatagaatgccattatttgtttgagcagtattaattactgcatttttattattattatctttaccagttttagcaggtgcaattactatgttattaactgatagaaattttaatactactttttttgatcctgctggtggtggtgatcctgtattatatcaacatttattt
>BVI07__002680160
tttatcaagtgctcaagcacattcaggcccatcagttgatttagcaatttttagtttacatttagcaggtatcgcgtcaatcttaggggctataaattttattacaactatttataatatgagagcgccgggtatgacatttcatagattacctctatttgtttgggctgtattaatcacagcagttttactattattatcattacctgttttagctgctgcgataactatgttattaactgatcgaaacctaaatacatcattttttgatccagctggtggaggtgatccagttttataccaacacttattt
>BVI07__000040933
tttagctagtgtacaagctcattcaggtccttcagtagacttagctatttttagtttacacttagcaggtgcttcatcaattttaggtgcaattaatttcattacaacaatccataatatgagagcaccaggtattaaatatcataatatgccattaatggtatgggcggtattagtaactgcttttttattactattatctttacctgtattagcgggtgcaattacaatgttattaacagatagaaattttaatacaacattttttgatcctgctgggggtggagatcctgttttatatcaacatttattt
>BVI07__002654842
tttgtcgagtatactttctcactcaggtccgtcagttgatttagcaatttttagtttacatttagcaggagcttcttctatattaggtgcttctaattttattacgacaatatttaatatgagggctcctggaatggggttatataaaatgcctttatttgtatggtcggtattgataacagcatttttattattattatcattacctgttttagcaggtgcaattactatgttattaacagatagaaattttaatacttcattttttgatccaagtggaggtggagatcctgttttatatcaacatttattt
>BVI08__002954890
tttatcaagtgtacaagcacattcaggtccttctgttgatttagctatttttagtttacatttagcaggtatttcatcattattaggttctattaattttataactactatttgtaatatgagatctcctggattaactttccataaattacctttatttgtttggtcagtatttataactgctattttattattattaactttacctgtattagcaggagcaattactatgttattgactgatagaaatttaaatacatcattttttgatccatctggtggtggtgatccagtattatatcaacatttattt
>BVI08__002675479
attagctagtgctcaagcccactctggtcctgctgtagatttagcaatttttagtttacatttagcaggtattgcatctatactaggttcggtgaattttataacaactattataaatatgagatcacctggtatgacttttcataggttaccactatttgtttggtccgtattcattacggctattttattattgttatccttacctgttttagctgcagccataaccatgctattaacagatcgtaatttgaatacttcattttttgatccttctggtggtggtgatccagtattatatcaacatctattt
>BVI08__000166382
tttagcttcaattcaagctcattctggtggttctgttgatttagcaatttttagtttacacttagcaggtatttcatctattttaggtgctgctaattttattactactatttttaatatgcgttgtccaggtatgactttacatagaatgccattatttgtttgagcagtattaattactgcatttttattattattatctttaccagttttagcaggtgcaattactatgttattaactgatagaaattttaatactactttttttgatcctgctggtggtggtgatcctgtattatatcaacatttattt
>BVI08__000072502
tttatcttctattcaagcacactctggtggttctgttgatttagctatttttagtttacacttagcaggtatttcttctattttaggtgctgcaaactttattactaccatttgtaatatgcgttgtcctggtatgactttccatagaatgcctttatttgtatgatctgtttttattactgctattttattattattatcattaccagtattagcaggtgcaattactatgttattaactgatagaaactttaatactactttttttgatcccgctggtggtggtgatcctgttttataccaacatttattt
>BVI08__000342066
attatcaagtgcacaggcacattcaggaccatcagtagatttagcaatttttagtctacatttagcgggtatagcttcaattttaggagcaattaattttataacaactatttgtaatatgagagcgcctggtatgacttttcaccgtttacctttatttgtttggtcagtatttattacagcaatattattattattatcattacctgtattagcaggtgcgataacaatgttattaaccgatcgtaacttaaatacatcattttttgatccagcaggcggaggtgatccggtattataccagcatttgttt
>BVI08__000040933
tttagctagtgtacaagctcattcaggtccttcagtagacttagctatttttagtttacacttagcaggtgcttcatcaattttaggtgcaattaatttcattacaacaatccataatatgagagcaccaggtattaaatatcataatatgccattaatggtatgggcggtattagtaactgcttttttattactattatctttacctgtattagcgggtgcaattacaatgttattaacagatagaaattttaatacaacattttttgatcctgctgggggtggagatcctgttttatatcaacatttattt
>BVI08__002654842
tttgtcgagtatactttctcactcaggtccgtcagttgatttagcaatttttagtttacatttagcaggagcttcttctatattaggtgcttctaattttattacgacaatatttaatatgagggctcctggaatggggttatataaaatgcctttatttgtatggtcggtattgataacagcatttttattattattatcattacctgttttagcaggtgcaattactatgttattaacagatagaaattttaatacttcattttttgatccaagtggaggtggagatcctgttttatatcaacatttattt
>BVI09__002869827
attatcaagtgttcaagcacattcaggaccttctgtagatttagctatatttagtttacatttagctggtatatcttctttattaggggcaataaattttataacaactatatgtaatatgagatctccaggtttaacttttcataaattacctttatttgtttggtccgtatttataaccgctatattattattgttaactttacctgtattggctggagcaattactatgttattaactgatagaaatttaaatacttcattttttgacccatctggtggaggtgatcctgtattatatcaacatttgttt
>BVI09__000004632
attatcaagtgcacaagcacattcaggtcctgcagttgatttagcaatttttagtttacatttagctggtattgcttcaattttaggatctattaattttataacaactattgtaaatatgcgagcacctggtatgacttttcatagattaccactattcgtatggtctgtttttataacagcaattttattattattatctttacctgttttagcagcagctattacaatgttattaactgatcgtaatttaaatacttctttttttgatccatctggtggtggtgatcctgtattatatcagcatttattt
>BVI09__000166382
tttagcttcaattcaagctcattctggtggttctgttgatttagcaatttttagtttacacttagcaggtatttcatctattttaggtgctgctaattttattactactatttttaatatgcgttgtccaggtatgactttacatagaatgccattatttgtttgagcagtattaattactgcatttttattattattatctttaccagttttagcaggtgcaattactatgttattaactgatagaaattttaatactactttttttgatcctgctggtggtggtgatcctgtattatatcaacatttattt
>BVI09__002680160
tttatcaagtgctcaagcacattcaggcccatcagttgatttagcaatttttagtttacatttagcaggtatcgcgtcaatcttaggggctataaattttattacaactatttataatatgagagcgccgggtatgacatttcatagattacctctatttgtttgggctgtattaatcacagcagttttactattattatcattacctgttttagctgctgcgataactatgttattaactgatcgaaacctaaatacatcattttttgatccagctggtggaggtgatccagttttataccaacacttattt
>BVI09__000040933
tttagctagtgtacaagctcattcaggtccttcagtagacttagctatttttagtttacacttagcaggtgcttcatcaattttaggtgcaattaatttcattacaacaatccataatatgagagcaccaggtattaaatatcataatatgccattaatggtatgggcggtattagtaactgcttttttattactattatctttacctgtattagcgggtgcaattacaatgttattaacagatagaaattttaatacaacattttttgatcctgctgggggtggagatcctgttttatatcaacatttattt
>BVI09__002654842
tttgtcgagtatactttctcactcaggtccgtcagttgatttagcaatttttagtttacatttagcaggagcttcttctatattaggtgcttctaattttattacgacaatatttaatatgagggctcctggaatggggttatataaaatgcctttatttgtatggtcggtattgataacagcatttttattattattatcattacctgttttagcaggtgcaattactatgttattaacagatagaaattttaatacttcattttttgatccaagtggaggtggagatcctgttttatatcaacatttattt
>BVI10__002650703
attatctagtattcaagcacattctggaccttctgtagatttagctatttttagtttacatttagcaggtatttcatcattattaggtgctataaattttataacaactatatataatatgagatcaccaggattatcttttcataaattacctttatttgtttggtctgttttcataacagcttttttattattattaagtttacctgtattagctggggctataacaatgttattaactgatagaaatttaaatacctcattttttgacccttctggtggtggtgatcctgtattatatcaacatttattt
>BVI10__000166382
tttagcttcaattcaagctcattctggtggttctgttgatttagcaatttttagtttacacttagcaggtatttcatctattttaggtgctgctaattttattactactatttttaatatgcgttgtccaggtatgactttacatagaatgccattatttgtttgagcagtattaattactgcatttttattattattatctttaccagttttagcaggtgcaattactatgttattaactgatagaaattttaatactactttttttgatcctgctggtggtggtgatcctgtattatatcaacatttattt
>BVI10__000072502
tttatcttctattcaagcacactctggtggttctgttgatttagctatttttagtttacacttagcaggtatttcttctattttaggtgctgcaaactttattactaccatttgtaatatgcgttgtcctggtatgactttccatagaatgcctttatttgtatgatctgtttttattactgctattttattattattatcattaccagtattagcaggtgcaattactatgttattaactgatagaaactttaatactactttttttgatcccgctggtggtggtgatcctgttttataccaacatttattt
>BVI10__000040933
tttagctagtgtacaagctcattcaggtccttcagtagacttagctatttttagtttacacttagcaggtgcttcatcaattttaggtgcaattaatttcattacaacaatccataatatgagagcaccaggtattaaatatcataatatgccattaatggtatgggcggtattagtaactgcttttttattactattatctttacctgtattagcgggtgcaattacaatgttattaacagatagaaattttaatacaacattttttgatcctgctgggggtggagatcctgttttatatcaacatttattt
>BVI10__002654842
tttgtcgagtatactttctcactcaggtccgtcagttgatttagcaatttttagtttacatttagcaggagcttcttctatattaggtgcttctaattttattacgacaatatttaatatgagggctcctggaatggggttatataaaatgcctttatttgtatggtcggtattgataacagcatttttattattattatcattacctgttttagcaggtgcaattactatgttattaacagatagaaattttaatacttcattttttgatccaagtggaggtggagatcctgttttatatcaacatttattt
>BVI11__000098825
attatcaagtattgaagcacactcaggaggttctgtagatttagctatttttagtttacatttagcaggtatttcttcattattaggagctattaactttattactactattatgaatatgagagctcctggtttacatatgcataaattacctttatttgtatgggctgttttaattacagcagttttattactattatcattacctgtattagctggtgctattacaatgttattgacagatagaaattttaatacaacattctttgaccctgcaggtggaggagatcctattttataccaacatttattc
>BVI11__000166382
tttagcttcaattcaagctcattctggtggttctgttgatttagcaatttttagtttacacttagcaggtatttcatctattttaggtgctgctaattttattactactatttttaatatgcgttgtccaggtatgactttacatagaatgccattatttgtttgagcagtattaattactgcatttttattattattatctttaccagttttagcaggtgcaattactatgttattaactgatagaaattttaatactactttttttgatcctgctggtggtggtgatcctgtattatatcaacatttattt
>BVI11__000040933
tttagctagtgtacaagctcattcaggtccttcagtagacttagctatttttagtttacacttagcaggtgcttcatcaattttaggtgcaattaatttcattacaacaatccataatatgagagcaccaggtattaaatatcataatatgccattaatggtatgggcggtattagtaactgcttttttattactattatctttacctgtattagcgggtgcaattacaatgttattaacagatagaaattttaatacaacattttttgatcctgctgggggtggagatcctgttttatatcaacatttattt
>BVI11__002654842
tttgtcgagtatactttctcactcaggtccgtcagttgatttagcaatttttagtttacatttagcaggagcttcttctatattaggtgcttctaattttattacgacaatatttaatatgagggctcctggaatggggttatataaaatgcctttatttgtatggtcggtattgataacagcatttttattattattatcattacctgttttagcaggtgcaattactatgttattaacagatagaaattttaatacttcattttttgatccaagtggaggtggagatcctgttttatatcaacatttattt
>BVI12__000098825
attatcaagtattgaagcacactcaggaggttctgtagatttagctatttttagtttacatttagcaggtatttcttcattattaggagctattaactttattactactattatgaatatgagagctcctggtttacatatgcataaattacctttatttgtatgggctgttttaattacagcagttttattactattatcattacctgtattagctggtgctattacaatgttattgacagatagaaattttaatacaacattctttgaccctgcaggtggaggagatcctattttataccaacatttattc
>BVI12__000004632
attatcaagtgcacaagcacattcaggtcctgcagttgatttagcaatttttagtttacatttagctggtattgcttcaattttaggatctattaattttataacaactattgtaaatatgcgagcacctggtatgacttttcatagattaccactattcgtatggtctgtttttataacagcaattttattattattatctttacctgttttagcagcagctattacaatgttattaactgatcgtaatttaaatacttctttttttgatccatctggtggtggtgatcctgtattatatcagcatttattt
>BVI12__000166382
tttagcttcaattcaagctcattctggtggttctgttgatttagcaatttttagtttacacttagcaggtatttcatctattttaggtgctgctaattttattactactatttttaatatgcgttgtccaggtatgactttacatagaatgccattatttgtttgagcagtattaattactgcatttttattattattatctttaccagttttagcaggtgcaattactatgttattaactgatagaaattttaatactactttttttgatcctgctggtggtggtgatcctgtattatatcaacatttattt
>BVI12__000072502
tttatcttctattcaagcacactctggtggttctgttgatttagctatttttagtttacacttagcaggtatttcttctattttaggtgctgcaaactttattactaccatttgtaatatgcgttgtcctggtatgactttccatagaatgcctttatttgtatgatctgtttttattactgctattttattattattatcattaccagtattagcaggtgcaattactatgttattaactgatagaaactttaatactactttttttgatcccgctggtggtggtgatcctgttttataccaacatttattt
>BVI12__000040933
tttagctagtgtacaagctcattcaggtccttcagtagacttagctatttttagtttacacttagcaggtgcttcatcaattttaggtgcaattaatttcattacaacaatccataatatgagagcaccaggtattaaatatcataatatgccattaatggtatgggcggtattagtaactgcttttttattactattatctttacctgtattagcgggtgcaattacaatgttattaacagatagaaattttaatacaacattttttgatcctgctgggggtggagatcctgttttatatcaacatttattt
>BVI12__002654842
tttgtcgagtatactttctcactcaggtccgtcagttgatttagcaatttttagtttacatttagcaggagcttcttctatattaggtgcttctaattttattacgacaatatttaatatgagggctcctggaatggggttatataaaatgcctttatttgtatggtcggtattgataacagcatttttattattattatcattacctgttttagcaggtgcaattactatgttattaacagatagaaattttaatacttcattttttgatccaagtggaggtggagatcctgttttatatcaacatttattt
>BVI13__000166382
tttagcttcaattcaagctcattctggtggttctgttgatttagcaatttttagtttacacttagcaggtatttcatctattttaggtgctgctaattttattactactatttttaatatgcgttgtccaggtatgactttacatagaatgccattatttgtttgagcagtattaattactgcatttttattattattatctttaccagttttagcaggtgcaattactatgttattaactgatagaaattttaatactactttttttgatcctgctggtggtggtgatcctgtattatatcaacatttattt
>BVI13__000040933
tttagctagtgtacaagctcattcaggtccttcagtagacttagctatttttagtttacacttagcaggtgcttcatcaattttaggtgcaattaatttcattacaacaatccataatatgagagcaccaggtattaaatatcataatatgccattaatggtatgggcggtattagtaactgcttttttattactattatctttacctgtattagcgggtgcaattacaatgttattaacagatagaaattttaatacaacattttttgatcctgctgggggtggagatcctgttttatatcaacatttattt
>BVI13__002654842
tttgtcgagtatactttctcactcaggtccgtcagttgatttagcaatttttagtttacatttagcaggagcttcttctatattaggtgcttctaattttattacgacaatatttaatatgagggctcctggaatggggttatataaaatgcctttatttgtatggtcggtattgataacagcatttttattattattatcattacctgttttagcaggtgcaattactatgttattaacagatagaaattttaatacttcattttttgatccaagtggaggtggagatcctgttttatatcaacatttattt
>CI_Ac_1_297
GTTATCAAGTGTACAAGCTCATTCAGGTCCTTCAGTTGATTTAGCAATTTTTAGTTTACACTTAGCCGGTATATCATCTATATTAGGTGCTATTAATTTTATTACTACCATTATAAATATGCGTTTACCAGGTATGACTTTTCACCGTTTACCTTTATTCGTTTGGGCAATTTTAATTACTGCAATCTTATTGTTACTATCTTTACCTGTTTTAGCAGGGGCTATAACTATGTTATTAACTGATAGAAATTTAAATACTACTTTTTTTGACCCTTCTGGTGGTGGTGATCCAATATTATATCAACATTTATTT
>CI_Ac_1_298
GTTATCAAGTGTACAAGCTCATTCAGGTCCTTCAGTTGATTTAGCAATTTTTAGTTTACACTTAGCCGGTATATCATCTATATTAGGTGCTATTAATTTTATTACTACCATTATAAATATGCGTTTACCAGGTATGACTTTTCACCGTTTACCTTTATTCGTTTGGGCAATTTTAATTACTGCAATCTTATTGTTACTATCTTTACCTGTTTTAGCAGGGGCTATAACTATGTTATTAACTGATAGAAATTTAAATACTACTTTTTTTGACCCTTCTGGTGGTGGTGATCCAATATTATATCAACATTTATTT
>CI_Ac_1_314
TTTAGCTAGTATACAGGCACATTCAGGTGGTTCTGTAGATTTAGCAATTTTTAGTTTACATTTAGCAGGTGCATCCTCATTATTAGGTGCAATTAACTTTATTACAACCATTTTTAATATGAGAGCACCACATTTAGAAATGCATAAAATTCCTTTATTTGTATGAGCAATTTTGATTACTGCATTTTTATTATTATTATCATTACCTGTATTAGCGGGAGCTATTACTATGTTATTAACAGATAGAAACTTTAATACTACCTTTTTTGATCCAGCAGGTGGTGGAGATCCAATTTTATATCAACATTTATTT
>CI_Ac_1_517
TTTATCAAGTGTTCAAGCACATTCAGGTCCTTCTGTAGATTTAGCTATTTTTAGTTTACATTTAGCAGGTATAGCTTCAATTTTAGGAGCTATAAATTTTATTACAACTATTGTAAATATGAGAGCTCCTGGTTTATATTATCATAGATTACCTTTATTTGTATGGTCTGTATTAATTACAGCTGTATTACTTTTATTATCTTTACCTGTTTTAGCAGCTGCTATTACTATGTTATTAACTGATCGTAATTTAAATACATCTTTTTTTGATCCATCAGGTGGAGGTGATCCTGTTTTATACCAACATTTATTT
>CI_Ac_1_573
TTTAGCAAGTATACAAGCACATTCTGGCGGTTCTGTTGATTTGGCTATTTTTAGTTTACATTTAGCAGGTGCGTCTTCTTTATTAGGTGCTATAAATTTTATTACTACTGTTTTTAATATGAGATCACCTAAATTAGAAATGCATAAATTACCTTTATTTGTATGAGCAGTTTTAATTACAGCTTTTTTATTATTGTTATCTTTACCTGTATTAGCAGGTGCTATTACCATGTTATTAACTGATAGAAATTTTAATACTACTTTTTTTGACCCTGCAGGCGGGGGTGATCCTATTTTATATCAACACTTATTT
>CI_Ac_10_262
TTTAGCTAGTATACAGGCACATTCAGGTGGTTCTGTAGATTTAGCAATTTTTAGTTTACATTTAGCAGGTGCATCCTCATTATTAGGTGCAATTAACTTTATTACAACCATTTTTAATATGAGAGCACCACATTTAGAAATGCATAAAATTCCTTTATTTGTATGAGCAATTTTGATTACTGCATTTTTATTATTATTATCATTACCTGTATTAGCGGGAGCTATTACTATGTTATTAACAGATAGAAACTTTAATACTACCTTTTTTGATCCAGCAGGTGGTGGAGATCCAATTTTATATCAACATTTATTT
>CI_Ac_10_293
ATTATCTAGTGCTCAAGCTCATTCTGGACCTTCAGTTGATTTAGCTATTTTTAGTCTTCATTTAGCCGGTATTTCTTCTATATTAGGGGCAATAAATTTCATATCTACAATATTAAATATGAGATTTCCAGGTTTAACTTTTCATAAATTACCTTTATTTGTTTGGTCTGTATTTATAACAGCTTTTTTATTATTATTATCTTTACCAGTATTAGCAGGTGCTATTACTATGTTATTAACAGATAGAAATTTAAATACTGCTTTTTTTGACCCATCAGGTGGTGGTGATCCTGTATTATACCAACATTTATTT
>CI_Ac_10_294
ATTATCTAGTGCTCAAGCTCATTCTGGACCTTCAGTTGATTTAGCTATTTTTAGTCTTCATTTAGCCGGTATTTCTTCTATATTAGGGGCAATAAATTTCATATCTACAATATTAAATATGAGATTTCCAGGTTTAACTTTTCATAAATTACCTTTATTTGTTTGGTCTGTATTTATAACAGCTTTTTTATTATTATTATCTTTACCAGTATTAGCAGGTGCTATTACTATGTTATTAACAGATAGAAATTTAAATACTGCTTTTTTTGACCCATCAGGTGGTGGTGATCCTGTATTATACCAACATTTATTT
>CI_Ac_10_476
TTTAGCAAGTATACAAGCACATTCTGGCGGTTCTGTTGATTTGGCTATTTTTAGTTTACATTTAGCAGGTGCGTCTTCTTTATTAGGTGCTATAAATTTTATTACTACTGTTTTTAATATGAGATCACCTAAATTAGAAATGCATAAATTACCTTTATTTGTATGAGCAGTTTTAATTACAGCTTTTTTATTATTGTTATCTTTACCTGTATTAGCAGGTGCTATTACCATGTTATTAACTGATAGAAATTTTAATACTACTTTTTTTGACCCTGCAGGCGGGGGTGATCCTATTTTATATCAACACTTATTT
>CI_Ac_15_130
ATTAGCTGGTATACAAGCGCATCCTGGACCATCTGTTGATTTAGCTATTTTTAGTTTACATTTAGCTGGTGTATCTTCGATTGCTGGTTCAATTAATTTTATTACAACAGTATTAAATATGAGAGCTATAGGTTTATTTATGCATAGATTACCCTTATTTGTATGATCTGTATTTATTACTGCTTTTTTATTATTATTATCATTACCTGTATTAGCTGGTGGTATTACTATGTTATTAACTGATCGTAATTTTAATACTACATTTTATGATCCAGCTGGTGGTGGTGATCCTGTGTTATATCAACATTTATTT
>CI_Ac_15_484
TTTATCAAGTGTTCAAGCACATTCAGGTCCTTCTGTAGATTTAGCTATTTTTAGTTTACATTTAGCAGGTATAGCTTCAATTTTAGGAGCTATAAATTTTATTACAACTATTGTAAATATGAGAGCTCCTGGTTTATATTATCATAGATTACCTTTATTTGTATGGTCTGTATTAATTACAGCTGTATTACTTTTATTATCTTTACCTGTTTTAGCAGCTGCTATTACTATGTTATTAACTGATCGTAATTTAAATACATCTTTTTTTGATCCATCAGGTGGAGGTGATCCTGTTTTATACCAACATTTATTT
>CI_Ac_15_547
TTTAGCAAGTATACAAGCACATTCTGGCGGTTCTGTTGATTTGGCTATTTTTAGTTTACATTTAGCAGGTGCGTCTTCTTTATTAGGTGCTATAAATTTTATTACTACTGTTTTTAATATGAGATCACCTAAATTAGAAATGCATAAATTACCTTTATTTGTATGAGCAGTTTTAATTACAGCTTTTTTATTATTGTTATCTTTACCTGTATTAGCAGGTGCTATTACCATGTTATTAACTGATAGAAATTTTAATACTACTTTTTTTGACCCTGCAGGCGGGGGTGATCCTATTTTATATCAACACTTATTT
>CI_Ac_3_307
TTTAGCTAGTATACAGGCACATTCAGGTGGTTCTGTAGATTTAGCAATTTTTAGTTTACATTTAGCAGGTGCATCCTCATTATTAGGTGCAATTAACTTTATTACAACCATTTTTAATATGAGAGCACCACATTTAGAAATGCATAAAATTCCTTTATTTGTATGAGCAATTTTGATTACTGCATTTTTATTATTATTATCATTACCTGTATTAGCGGGAGCTATTACTATGTTATTAACAGATAGAAACTTTAATACTACCTTTTTTGATCCAGCAGGTGGTGGAGATCCAATTTTATATCAACATTTATTT
>CI_Ac_3_308
TTTAGCTAGTATACAGGCACATTCAGGTGGTTCTGTAGATTTAGCAATTTTTAGTTTACATTTAGCAGGTGCATCCTCATTATTAGGTGCAATTAACTTTATTACAACCATTTTTAATATGAGAGCACCACATTTAGAAATGCATAAAATTCCTTTATTTGTATGAGCAATTTTGATTACTGCATTTTTATTATTATTATCATTACCTGTATTAGCGGGAGCTATTACTATGTTATTAACAGATAGAAACTTTAATACTACCTTTTTTGATCCAGCAGGTGGTGGAGATCCAATTTTATATCAACATTTATTT
>CI_Ac_3_514
TTTATCAAGTGTTCAAGCACATTCAGGTCCTTCTGTAGATTTAGCTATTTTTAGTTTACATTTAGCAGGTATAGCTTCAATTTTAGGAGCTATAAATTTTATTACAACTATTGTAAATATGAGAGCTCCTGGTTTATATTATCATAGATTACCTTTATTTGTATGGTCTGTATTAATTACAGCTGTATTACTTTTATTATCTTTACCTGTTTTAGCAGCTGCTATTACTATGTTATTAACTGATCGTAATTTAAATACATCTTTTTTTGATCCATCAGGTGGAGGTGATCCTGTTTTATACCAACATTTATTT
>CI_Ac_3_586
TTTATCAAGTATACATGCACATTCTGGAGGATCTGTAGATTTAGCTATATTTAGTTTACATATAGCAGGTGCTTCATCCCTTTTAGGTGCTATTAATTTTATAACAACAATTTTTAATATGAGATCTCCTTTATTAGAAATGCATAAAATACCTTTATTTGTTTGAGCTATATTAATAACAGCTTTTTTATTATTATTATCTTTACCTGTTTTAGCAGGAGCTATAACAATGTTATTAACTGATAGAAATTTTAATACAACATTTTTTGATCCTGCAGGTGGCGGAGATCCTATTTTATATCAACATTTATTT
>CI_Ac_6_615
TTTAGCAAGTATACAAGCACATTCTGGCGGTTCTGTTGATTTGGCTATTTTTAGTTTACATTTAGCAGGTGCGTCTTCTTTATTAGGTGCTATAAATTTTATTACTACTGTTTTTAATATGAGATCACCTAAATTAGAAATGCATAAATTACCTTTATTTGTATGAGCAGTTTTAATTACAGCTTTTTTATTATTGTTATCTTTACCTGTATTAGCAGGTGCTATTACCATGTTATTAACTGATAGAAATTTTAATACTACTTTTTTTGACCCTGCAGGCGGGGGTGATCCTATTTTATATCAACACTTATTT
>CI_Al_1_78
ACTATCTAGTGCACAAGCACATTCAGGGCCTTCAGTTGATTTAGCTATTTTTAGTCTACATTTAGCGGGTATTTCTTCAATTTTAGGTGCAATTAATTTTATTACAACTATATTTAATATGAGATTCCCAGGTTTAACATTTCATAAGTTGCCACTTTTTGTTTGGGCCGTATTTATTACAGCTTTACTATTATTATTATCTTTACCTGTATTAGCGGGTGCTATTACAATGTTATTAACTGATAGAAATTTAAATACTGCTTTTTTTGATCCATCAGGCGGTGGTGATCCTATATTATACCAACATTTATTT
>CI_Al_1_1152
ATTATCAAGTGCTCAGGCTCATTCAGGCCCTTCTGTTGATTTAGCTATATTTAGTTTACACTTAGCAGGTATTTCTTCAATATTAGGTGCAGTAAATTTTATATCTACTGTATTAAATATGAGATACCCAGGACTTACCTTCCATAAATTACCATTATTCGTTTGGTCTGTTTTAATAACAGCTATTTTATTGCTATTGTCTTTACCTGTTTTAGCTGGTGCAATAACAATGTTACTTACTGATAGAAACCTTAATACAGCCTTTTTTGACCCATCAGGTGGAGGTGATCCAATTTTATATCAACATTTATTT
>CI_Al_10_1037
ATTATCAAGTGTACAAGCTCATTCAGGTCCTTCGGTTGATTTAGCAATTTTTAGTTTACACTTAGCCGGTATATCATCTATATTAGGTGCTATTAATTTTATTACTACCATTATGAATATGCGTTTACCGGGTATGACTTTTCACCGTTTACCTTTATTCGTTTGGGCAATTTTAATTACTGCAATCTTATTGTTACTATCTTTACCTGTTTTAGCAGGAGCTATAACTATGTTATTAACTGATAGAAATTTAAATACCACTTTTTTTGACCCTTCTGGTGGTGGTGATCCAGTATTATATCAACACTTATTT
>CI_Al_10_1038
ATTATCAAGTGTACAAGCTCATTCAGGTCCTTCGGTTGATTTAGCAATTTTTAGTTTACACTTAGCCGGTATATCATCTATATTAGGTGCTATTAATTTTATTACTACCATTATGAATATGCGTTTACCGGGTATGACTTTTCACCGTTTACCTTTATTCGTTTGGGCAATTTTAATTACTGCAATCTTATTGTTACTATCTTTACCTGTTTTAGCAGGAGCTATAACTATGTTATTAACTGATAGAAATTTAAATACCACTTTTTTTGACCCTTCTGGTGGTGGTGATCCAGTATTATATCAACACTTATTT
>CI_Al_15_398
TTTAGCTAGTATACAGGCACATTCAGGTGGTTCTGTAGATTTAGCAATTTTTAGTTTACATTTAGCAGGTGCATCCTCATTATTAGGTGCAATTAACTTTATTACAACCATTTTTAATATGAGAGCACCACATTTAGAAATGCATAAAATTCCTTTATTTGTATGAGCAATTTTGATTACTGCATTTTTATTATTATTATCATTACCTGTATTAGCGGGAGCTATTACTATGTTATTAACAGATAGAAACTTTAATACTACCTTTTTTGATCCAGCAGGTGGTGGAGATCCAATTTTATATCAACATTTATTT
>CI_Al_15_715
TTTAGCAAGTATACAAGCACATTCTGGCGGTTCTGTTGATTTGGCTATTTTTAGTTTACATTTAGCAGGTGCGTCTTCTTTATTAGGTGCTATAAATTTTATTACTACTGTTTTTAATATGAGATCACCTAAATTAGAAATGCATAAATTACCTTTATTTGTATGAGCAGTTTTAATTACAGCTTTTTTATTATTGTTATCTTTACCTGTATTAGCAGGTGCTATTACCATGTTATTAACTGATAGAAATTTTAATACTACTTTTTTTGACCCTGCAGGCGGGGGTGATCCTATTTTATATCAACACTTATTT
>CI_Al_3_57
ATTAGCAAGTATTCAAGCACATTCAGGTGGTTCTGTAGATTTAGCTATTTTTAGTTTACATTTAGCTGGTATTTCTTCTATTTTAGGTTCTATTAATTTTATTACTACTATTTTAAATATGAGAGTTCCTGGATTACCTATGCATAGAATGCCTTTATTTGTATGGGCAGTATTTATTACTACTATTTTATTATTAACTTCATTACCAGTTTTAGCAGGTGCTATTACTATGTTATTAACTGATCGTAATTTTAATACTACTTTTTTTGATCCATCAGGTGGTGGTGATCCAATTTTATATCAACATTTATTT
>CI_Al_3_58
ATTAGCAAGTATTCAAGCACATTCAGGTGGTTCTGTAGATTTAGCTATTTTTAGTTTACATTTAGCTGGTATTTCTTCTATTTTAGGTTCTATTAATTTTATTACTACTATTTTAAATATGAGAGTTCCTGGATTACCTATGCATAGAATGCCTTTATTTGTATGGGCAGTATTTATTACTACTATTTTATTATTAACTTCATTACCAGTTTTAGCAGGTGCTATTACTATGTTATTAACTGATCGTAATTTTAATACTACTTTTTTTGATCCATCAGGTGGTGGTGATCCAATTTTATATCAACATTTATTT
>CI_Al_3_65
ACTATCTAGTGCACAAGCACATTCAGGGCCTTCAGTTGATTTAGCTATTTTTAGTCTACATTTAGCGGGTATTTCTTCAATTTTAGGTGCAATTAATTTTATTACAACTATATTTAATATGAGATTCCCAGGTTTAACATTTCATAAGTTGCCACTTTTTGTTTGGGCCGTATTTATTACAGCTTTACTATTATTATTATCTTTACCTGTATTAGCGGGTGCTATTACAATGTTATTAACTGATAGAAATTTAAATACTGCTTTTTTTGATCCATCAGGCGGTGGTGATCCTATATTATACCAACATTTATTT
>CI_Al_3_66
ACTATCTAGTGCACAAGCACATTCAGGGCCTTCAGTTGATTTAGCTATTTTTAGTCTACATTTAGCGGGTATTTCTTCAATTTTAGGTGCAATTAATTTTATTACAACTATATTTAATATGAGATTCCCAGGTTTAACATTTCATAAGTTGCCACTTTTTGTTTGGGCCGTATTTATTACAGCTTTACTATTATTATTATCTTTACCTGTATTAGCGGGTGCTATTACAATGTTATTAACTGATAGAAATTTAAATACTGCTTTTTTTGATCCATCAGGCGGTGGTGATCCTATATTATACCAACATTTATTT
>CI_Al_3_688
TTTAGCTAGTATACAGGCACATTCAGGTGGTTCTGTAGATTTAGCAATTTTTAGTTTACATTTAGCAGGTGCATCCTCATTATTAGGTGCAATTAACTTTATTACAACCATTTTTAATATGAGAGCACCACATTTAGAAATGCATAAAATTCCTTTATTTGTATGAGCAATTTTGATTACTGCATTTTTATTATTATTATCATTACCTGTATTAGCGGGAGCTATTACTATGTTATTAACAGATAGAAACTTTAATACTACCTTTTTTGATCCAGCAGGTGGTGGAGATCCAATTTTATATCAACATTTATTT
>CI_Al_3_689
TTTAGCTAGTATACAGGCACATTCAGGTGGTTCTGTAGATTTAGCAATTTTTAGTTTACATTTAGCAGGTGCATCCTCATTATTAGGTGCAATTAACTTTATTACAACCATTTTTAATATGAGAGCACCACATTTAGAAATGCATAAAATTCCTTTATTTGTATGAGCAATTTTGATTACTGCATTTTTATTATTATTATCATTACCTGTATTAGCGGGAGCTATTACTATGTTATTAACAGATAGAAACTTTAATACTACCTTTTTTGATCCAGCAGGTGGTGGAGATCCAATTTTATATCAACATTTATTT
>CI_Al_3_1198
TTTATCAAGTGTTCAAGCACATTCAGGTCCTTCTGTAGATTTAGCTATTTTTAGTTTACATTTAGCAGGTATAGCTTCAATTTTAGGAGCTATAAATTTTATTACAACTATTGTAAATATGAGAGCTCCTGGTTTATATTATCATAGATTACCTTTATTTGTATGGTCTGTATTAATTACAGCTGTATTACTTTTATTATCTTTACCTGTTTTAGCAGCTGCTATTACTATGTTATTAACTGATCGTAATTTAAATACATCTTTTTTTGATCCATCAGGTGGAGGTGATCCTGTTTTATACCAACATTTATTT
>CI_Al_6_1197
ATTATCAAGTGTACAAGCTCATTCAGGTCCTTCGGTTGATTTAGCAATTTTTAGTTTACACTTAGCCGGTATATCATCTATATTAGGTGCTATTAATTTTATTACTACCATTATGAATATGCGTTTACCGGGTATGACTTTTCACCGTTTACCTTTATTCGTTTGGGCAATTTTAATTACTGCAATCTTATTGTTACTATCTTTACCTGTTTTAGCAGGAGCTATAACTATGTTATTAACTGATAGAAATTTAAATACCACTTTTTTTGACCCTTCTGGTGGTGGTGATCCAGTATTATATCAACACTTATTT
>CI_Ba_50_78
ACTATCTAGTGCACAAGCACATTCAGGGCCTTCAGTTGATTTAGCTATTTTTAGTCTACATTTAGCGGGTATTTCTTCAATTTTAGGTGCAATTAATTTTATTACAACTATATTTAATATGAGATTCCCAGGTTTAACATTTCATAAGTTGCCACTTTTTGTTTGGGCCGTATTTATTACAGCTTTACTATTATTATTATCTTTACCTGTATTAGCGGGTGCTATTACAATGTTATTAACTGATAGAAATTTAAATACTGCTTTTTTTGATCCATCAGGCGGTGGTGATCCTATATTATACCAACATTTATTT
>CI_Ba_50_337
ATTAGCTGGTATACAAGCGCATCCTGGACCATCTGTTGATTTAGCTATTTTTAGTTTACATTTAGCTGGTGTATCTTCGATTGCTGGTTCAATTAATTTTATTACAACAGTATTAAATATGAGAGCTATAGGTTTATTTATGCATAGATTACCCTTATTTGTATGATCTGTATTTATTACTGCTTTTTTATTATTATTATCATTACCTGTATTAGCTGGTGGTATTACTATGTTATTAACTGATCGTAATTTTAATACTACATTTTATGATCCAGCTGGTGGTGGTGATCCTGTGTTATATCAACATTTATTT
>CI_Ba_50_338
ATTAGCTGGTATACAAGCGCATCCTGGACCATCTGTTGATTTAGCTATTTTTAGTTTACATTTAGCTGGTGTATCTTCGATTGCTGGTTCAATTAATTTTATTACAACAGTATTAAATATGAGAGCTATAGGTTTATTTATGCATAGATTACCCTTATTTGTATGATCTGTATTTATTACTGCTTTTTTATTATTATTATCATTACCTGTATTAGCTGGTGGTATTACTATGTTATTAACTGATCGTAATTTTAATACTACATTTTATGATCCAGCTGGTGGTGGTGATCCTGTGTTATATCAACATTTATTT
>CI_Ba_50_1377
TTTAGCAAGTATACAAGCACATTCTGGCGGTTCTGTTGATTTGGCTATTTTTAGTTTACATTTAGCAGGTGCGTCTTCTTTATTAGGTGCTATAAATTTTATTACTACTGTTTTTAATATGAGATCACCTAAATTAGAAATGCATAAATTACCTTTATTTGTATGAGCAGTTTTAATTACAGCTTTTTTATTATTGTTATCTTTACCTGTATTAGCAGGTGCTATTACCATGTTATTAACTGATAGAAATTTTAATACTACTTTTTTTGACCCTGCAGGCGGGGGTGATCCTATTTTATATCAACACTTATTT
>CI_Eg_0_1483
ATTATCAAGTGCTCAGGCTCATTCAGGCCCTTCTGTTGATTTAGCTATATTTAGTTTACACTTAGCAGGTATTTCTTCAATATTAGGTGCAGTAAATTTTATATCTACTGTATTAAATATGAGATACCCAGGACTTACCTTCCATAAATTACCATTATTCGTTTGGTCTGTTTTAATAACAGCTATTTTATTGCTATTGTCTTTACCTGTTTTAGCTGGTGCAATAACAATGTTACTTACTGATAGAAACCTTAATACAGCCTTTTTTGACCCATCAGGTGGAGGTGATCCAATTTTATATCAACATTTATTT
>CI_Eg_0_1484
ATTATCAAGTGCTCAGGCTCATTCAGGCCCTTCTGTTGATTTAGCTATATTTAGTTTACACTTAGCAGGTATTTCTTCAATATTAGGTGCAGTAAATTTTATATCTACTGTATTAAATATGAGATACCCAGGACTTACCTTCCATAAATTACCATTATTCGTTTGGTCTGTTTTAATAACAGCTATTTTATTGCTATTGTCTTTACCTGTTTTAGCTGGTGCAATAACAATGTTACTTACTGATAGAAACCTTAATACAGCCTTTTTTGACCCATCAGGTGGAGGTGATCCAATTTTATATCAACATTTATTT
>CI_Eg_0_1790
TTTAGCAAGTATACAAGCACATTCTGGCGGTTCTGTTGATTTGGCTATTTTTAGTTTACATTTAGCAGGTGCGTCTTCTTTATTAGGTGCTATAAATTTTATTACTACTGTTTTTAATATGAGATCACCTAAATTAGAAATGCATAAATTACCTTTATTTGTATGAGCAGTTTTAATTACAGCTTTTTTATTATTGTTATCTTTACCTGTATTAGCAGGTGCTATTACCATGTTATTAACTGATAGAAATTTTAATACTACTTTTTTTGACCCTGCAGGCGGGGGTGATCCTATTTTATATCAACACTTATTT
>CI_Eg_0_1815
TTTATCAAGTATACATGCACATTCTGGAGGATCTGTAGATTTAGCTATATTTAGTTTACATATAGCAGGTGCTTCATCCCTTTTAGGTGCTATTAATTTTATAACAACAATTTTTAATATGAGATCTCCTTTATTAGAAATGCATAAAATACCTTTATTTGTTTGAGCTATATTAATAACAGCTTTTTTATTATTATTATCTTTACCTGTTTTAGCAGGAGCTATAACAATGTTATTAACTGATAGAAATTTTAATACAACATTTTTTGATCCTGCAGGTGGCGGAGATCCTATTTTATATCAACATTTATTT
>COI_21_243_W64_Water_Offshore_1_828
tttatctagtgcaatagcacattcaggtccttctgtagatttagcgattttcagtttacatttagcaggtatttcgtctattttaggggctatcaattttataacaaccatatataatatgagatgtcctggtatgtcttttaataggttgcctttatttgtatggtctgtattgattacagcttttttattattactttctttacctgttttagctggagctattactatgttattgacagatagaaatttaaatacaagtttttttgatccttctggtggaggagatcctgtattatatcaacatttattt
>COI_21_243_W64_Water_Offshore_1_1526
attagcaagtattgatttccattcaggtggatcagtagatttagctatttttagtttacatttagctggtatatcatcaatattaggtgcattaaattttattactactattattaatatgagaacacctggaatgacattccatagaatgcctttatttgtatgagcagtatttattacagcaatattattattattatcattacctgtattagcaggaggtattactatgttattaacagatagaaattttaatacatcattttttgatccagcaggtggaggagatcctattttatatcaacatttattt
>COI_21_244_W65_Water_Offshore_1_1033
tttatctagtgcaatagcacattcaggtccttctgtagatttagcgattttcagtttacatttagcaggtatttcgtctattttaggggctatcaattttataacaaccatatataatatgagatgtcctggtatgtcttttaataggttgcctttatttgtatggtctgtattgattacagcttttttattattactttctttacctgttttagctggagctattactatgttattgacagatagaaatttaaatacaagtttttttgatccttctggtggaggagatcctgtattatatcaacatttattt
>COI_21_245_W66_Water_Offshore_1_400
tttatctagtgcaatagcacattcaggtccttctgtagatttagcgattttcagtttacatttagcaggtatttcgtctattttaggggctatcaattttataacaaccatatataatatgagatgtcctggtatgtcttttaataggttgcctttatttgtatggtctgtattgattacagcttttttattattactttctttacctgttttagctggagctattactatgttattgacagatagaaatttaaatacaagtttttttgatccttctggtggaggagatcctgtattatatcaacatttattt
>COI_21_246_W67_Water_Offshore_1_520
tttatctagtgcaatagcacattcaggtccttctgtagatttagcgattttcagtttacatttagcaggtatttcgtctattttaggggctatcaattttataacaaccatatataatatgagatgtcctggtatgtcttttaataggttgcctttatttgtatggtctgtattgattacagcttttttattattactttctttacctgttttagctggagctattactatgttattgacagatagaaatttaaatacaagtttttttgatccttctggtggaggagatcctgtattatatcaacatttattt
>COI_21_247_W68_Water_Offshore_1_939
tttatctagtgcaatagcacattcaggtccttctgtagatttagcgattttcagtttacatttagcaggtatttcgtctattttaggggctatcaattttataacaaccatatataatatgagatgtcctggtatgtcttttaataggttgcctttatttgtatggtctgtattgattacagcttttttattattactttctttacctgttttagctggagctattactatgttattgacagatagaaatttaaatacaagtttttttgatccttctggtggaggagatcctgtattatatcaacatttattt
>COI_21_251_S56_Sediment_Offshore_1_885
tttagctggtattgaagcacattcgggtggttctgttgatttagctatttttagtttacatttagcaggtgcttcttctattttaggtgctttaaattttattactactattttaaatatgcgcgtagctggtattactatgcataaaatgtctttatttgtgtggtcagtatttattactgctattttattattattatctttacctgtattagcgggtgctattactatgttattaacagatcgtaattttaatacttcgttttttgatccagcaggtggtggtgatcctttattatatcaacatttattt
>COI_21_553_S58_Sediment_Offshore_1_886
tttatctagtgcaatagcacattcaggtccttctgtagatttagcgattttcagtttacatttagcaggtatttcgtctattttaggggctatcaattttataacaaccatatataatatgagatgtcctggtatgtcttttaataggttgcctttatttgtatggtctgtattgattacagcttttttattattactttctttacctgttttagctggagctattactatgttattgacagatagaaatttaaatacaagtttttttgatccttctggtggaggagatcctgtattatatcaacatttattt
>COI_21_553_S58_Sediment_Offshore_1_895
tttagcaggtgtagaatttcattcaggcggttcagtagatttagctatttttagtttacatttagcaggaacatcttcaattttaggttctattaattttattactacagtaataaatatgagaactcctggattaaaaatgcatagaatacctttatttgtttgagctatttttgttacagcatttttattattattatcattaccagtattagcaggtgctattacaatgttattaacagatagaaattttaacacctcattttttgatcctgctggtggtggtgatccaattttatatcaacatttattt
>COI_21_553_S58_Sediment_Offshore_1_1337
attagcaagtatacaagcacattcaggtggttctgtagatttagcaatttttagtttacatttagcaggtatttcttcaatattaggttctattaattttattacaactattttaaatatgagagttcctggattacctatgcatcgtttacctttatttgtttgggcagtatttattacaactatattattattattatcagtacctgtattagcaggtggtatcactatgttattaactgatcgtaattttaatactactttctttgatccatctggtggaggtgatccaattttatatcaacatttattt
>COI_21_554_S59_Sediment_Offshore_1_404
attatctagtatacaatcacattcaggtggttctgtagatttagctatttttagtttacatatagcaggagcatcgtcattattaggtgctataaattttataacaactattataaatatgagatctcctaatttagctattcatagaatacctttatttgtatgagctgtatttattacagctatattattattattatcattacctgttttagcaggggctataactatgttattaactgatagaaattttaatactactttctttgatcctgcaggtggaggtgatcctattttatatcaacatttattt
>COI_21_555_S60_Sediment_Offshore_1_744
attatctagtatacaatcacattcaggtggttctgtagatttagctatttttagtttacatatagcaggagcatcgtcattattaggtgctataaattttataacaactattataaatatgagatctcctaatttagctattcatagaatacctttatttgtatgagctgtatttattacagctatattattattattatcattacctgttttagcaggggctataactatgttattaactgatagaaattttaatactactttctttgatcctgcaggtggaggtgatcctattttatatcaacatttattt
>COI_21_555_S60_Sediment_Offshore_1_1284
attatcaagtgtacaagcacattcaggtccttcggtagatttagcaatttttagtctacatttagcaggtatagcttctattttaggagcagtaaattttattactactattgtaaatatgcgtactccaggtatgacatttcatagattaccactatttgtatggtctgtttttattacagcaatattattattactatctttacctgttttagcagctgctattaccatgttattaaccgatagaaatttaaatactactttttttgatccttcaggtggaggtgatcctattttatatcaacatttattt
>COI_21_556_S61_Sediment_Offshore_1_644
attagcaagtatacaagcacattcaggtggttctgtagatttagcaatttttagtttacatttagcaggtatttcttcaatattaggttctattaattttattacaactattttaaatatgagagttcctggattacctatgcatcgtttacctttatttgtttgggcagtatttattacaactatattattattattatcagtacctgtattagcaggtggtatcactatgttattaactgatcgtaattttaatactactttctttgatccatctggtggaggtgatccaattttatatcaacatttattt
>COI_21_556_S61_Sediment_Offshore_1_709
tttagcaggtgtagaatttcattcaggcggttcagtagatttagctatttttagtttacatttagcaggaacatcttcaattttaggttctattaattttattactacagtaataaatatgagaactcctggattaaaaatgcatagaatacctttatttgtttgagctatttttgttacagcatttttattattattatcattaccagtattagcaggtgctattacaatgttattaacagatagaaattttaacacctcattttttgatcctgctggtggtggtgatccaattttatatcaacatttattt
>COI_21_556_S61_Sediment_Offshore_1_940
tttatctagtgcaatagcacattcaggtccttctgtagatttagcgattttcagtttacatttagcaggtatttcgtctattttaggggctatcaattttataacaaccatatataatatgagatgtcctggtatgtcttttaataggttgcctttatttgtatggtctgtattgattacagcttttttattattactttctttacctgttttagctggagctattactatgttattgacagatagaaatttaaatacaagtttttttgatccttctggtggaggagatcctgtattatatcaacatttattt
>COI_21_556_S61_Sediment_Offshore_1_1273
tttagctggtattgaagcacattcgggtggttctgttgatttagctatttttagtttacatttagcaggtgcttcttctattttaggtgctttaaattttattactactattttaaatatgcgcgtagctggtattactatgcataaaatgtctttatttgtgtggtcagtatttattactgctattttattattattatctttacctgtattagcgggtgctattactatgttattaacagatcgtaattttaatacttcgttttttgatccagcaggtggtggtgatcctttattatatcaacatttattt
>COI_21_557_S62_Sediment_Offshore_1_1240
tttagcaggtgtagaatttcattcaggcggttcagtagatttagctatttttagtttacatttagcaggaacatcttcaattttaggttctattaattttattactacagtaataaatatgagaactcctggattaaaaatgcatagaatacctttatttgtttgagctatttttgttacagcatttttattattattatcattaccagtattagcaggtgctattacaatgttattaacagatagaaattttaacacctcattttttgatcctgctggtggtggtgatccaattttatatcaacatttattt
>COI_21_557_S62_Sediment_Offshore_1_1267
attatctagtatacaatcacattcaggtggttctgtagatttagctatttttagtttacatatagcaggagcatcgtcattattaggtgctataaattttataacaactattataaatatgagatctcctaatttagctattcatagaatacctttatttgtatgagctgtatttattacagctatattattattattatcattacctgttttagcaggggctataactatgttattaactgatagaaattttaatactactttctttgatcctgcaggtggaggtgatcctattttatatcaacatttattt
>COI_21_558_S63_Sediment_Offshore_1_710
tttatctagtgcaatagcacattcaggtccttctgtagatttagcgattttcagtttacatttagcaggtatttcgtctattttaggggctatcaattttataacaaccatatataatatgagatgtcctggtatgtcttttaataggttgcctttatttgtatggtctgtattgattacagcttttttattattactttctttacctgttttagctggagctattactatgttattgacagatagaaatttaaatacaagtttttttgatccttctggtggaggagatcctgtattatatcaacatttattt
>COI_21_558_S63_Sediment_Offshore_1_1030
attatctagtatacaatcacattcaggtggttctgtagatttagctatttttagtttacatatagcaggagcatcgtcattattaggtgctataaattttataacaactattataaatatgagatctcctaatttagctattcatagaatacctttatttgtatgagctgtatttattacagctatattattattattatcattacctgttttagcaggggctataactatgttattaactgatagaaattttaatactactttctttgatcctgcaggtggaggtgatcctattttatatcaacatttattt
>COI_21_558_S63_Sediment_Offshore_1_1048
attatcaagtgctcaagcacattcaggtccttcagtagacttagcaatatttagtttacatttagccggtatcgcttctattttaggtgctgtaaattttattacaactatttgtaatatgagagcaccaggtatgacatttcatcgtttacctttatttgtttggtcagtttttataactgctatcctattattactatctttaccagtactggctggtgctataactatgttattaactgatagaaatttaaatacatctttttttgatccatctggcggtggtgatcctgtattatatcaacacttattt
>COI_21_560_S65_Sediment_Offshore_1_87
tttagcaggtgtagaatttcattcaggcggttcagtagatttagctatttttagtttacatttagcaggaacatcttcaattttaggttctattaattttattactacagtaataaatatgagaactcctggattaaaaatgcatagaatacctttatttgtttgagctatttttgttacagcatttttattattattatcattaccagtattagcaggtgctattacaatgttattaacagatagaaattttaacacctcattttttgatcctgctggtggtggtgatccaattttatatcaacatttattt
>COI_21_560_S65_Sediment_Offshore_1_862
tttatctagtgcaatagcacattcaggtccttctgtagatttagcgattttcagtttacatttagcaggtatttcgtctattttaggggctatcaattttataacaaccatatataatatgagatgtcctggtatgtcttttaataggttgcctttatttgtatggtctgtattgattacagcttttttattattactttctttacctgttttagctggagctattactatgttattgacagatagaaatttaaatacaagtttttttgatccttctggtggaggagatcctgtattatatcaacatttattt
>COI_22_242_W73_Water_Offshore_1_194
tttatctagtgcaatagcacattcaggtccttctgtagatttagcgattttcagtttacatttagcaggtatttcgtctattttaggggctatcaattttataacaaccatatataatatgagatgtcctggtatgtcttttaataggttgcctttatttgtatggtctgtattgattacagcttttttattattactttctttacctgttttagctggagctattactatgttattgacagatagaaatttaaatacaagtttttttgatccttctggtggaggagatcctgtattatatcaacatttattt
>COI_22_243_W74_Water_Offshore_1_411
attagcaagtattgatttccattcaggtggatcagtagatttagctatttttagtttacatttagctggtatatcatcaatattaggtgcattaaattttattactactattattaatatgagaacacctggaatgacattccatagaatgcctttatttgtatgagcagtatttattacagcaatattattattattatcattacctgtattagcaggaggtattactatgttattaacagatagaaattttaatacatcattttttgatccagcaggtggaggagatcctattttatatcaacatttattt
>COI_22_243_W74_Water_Offshore_1_566
tttatctagtgcaatagcacattcaggtccttctgtagatttagcgattttcagtttacatttagcaggtatttcgtctattttaggggctatcaattttataacaaccatatataatatgagatgtcctggtatgtcttttaataggttgcctttatttgtatggtctgtattgattacagcttttttattattactttctttacctgttttagctggagctattactatgttattgacagatagaaatttaaatacaagtttttttgatccttctggtggaggagatcctgtattatatcaacatttattt
>COI_22_247_W78_Water_Offshore_1_217
tttatctagtgcaatagcacattcaggtccttctgtagatttagcgattttcagtttacatttagcaggtatttcgtctattttaggggctatcaattttataacaaccatatataatatgagatgtcctggtatgtcttttaataggttgcctttatttgtatggtctgtattgattacagcttttttattattactttctttacctgttttagctggagctattactatgttattgacagatagaaatttaaatacaagtttttttgatccttctggtggaggagatcctgtattatatcaacatttattt
>COI_23_242_S33_Sediment_Bautino_1_274
attatccaatgcattggcacattcaggaccatcggttgatttagctatttttagtttacatttagcaggaatagcctctatattaggtgctataaattttataacaactattttaaatatgcgattacctggaatgacttttcatcgattacctttatttgtttggtccgtttttattactgcttttttacttttattatcgttaccagtattagcaggtgcaattactatgttattaactgatagaaatttaaatactactttttttgatcctgcgggtggtggagatcccatattatatcagcatttattt
>COI_23_245_S36_Sediment_Bautino_1_1281
attagcaagtgctcaagcacattcaggtccttcagtagacttagcaatatttagtttacatttagctggtatcgcttctattttaggtgctgtaaattttattacaactatttgtaatatgagagcacctggtatgacatttcatcgtttacctttattcgtttggtcagtttttataactgctatcctattattactatctttaccagtactggctggtgctataactatgttattaactgatagaaatttaaatacatctttttttgatccagctggtggtggtgatcctgtactatatcaacacttattt
>COI_23_245_S36_Sediment_Bautino_1_1314
tttatctggtattgaagctcattcaggtgcatctgtagatttagctatttttagtttacatcttgcaggtatttcatctttattaggtgctataaattttattgcaactattttaaatatgagatctcctggtttaacaatgtttagaatgcctttatttgtttgggctgttttaatcacagcggttttattattattatcattacctgttttagcagcagctataactatgttattaactgatagaaattttaatacaactttttttgatccaataggtggaggagatcctattttataccaacatttattt
>COI_24_242_S66_Sediment_Offshore_1_30
tttatctagtgcaatagcacattcaggtccttctgtagatttagcgatttttagtttacatttagcaggtatttcgtctattttaggggctatcaattttataacaaccatatataatatgagatgtcctggtatgtcttttaataggttgcctttatttgtatggtctgtattgattacagcttttttattattactttctttacctgttttagctggagctattactatgttattgacagatagaaatttaaatacaagtttttttgatccttctggtggaggagatcctgtattatatcaacatttattt
>COI_24_242_S66_Sediment_Offshore_1_138
tttagctggtattgaagcacattcgggtggttctgttgatttagctatttttagtttacatttagcaggtgcttcttctattttaggtgctttaaattttattactactattttaaatatgcgcgtagctggtattactatgcataaaatgtctttatttgtgtggtcagtatttattactgctattttattattattatctttacctgtattagcgggtgctattactatgttattaacagatcgtaattttaatacttcgttttttgatccagcaggtggtggtgatcctttattatatcaacatttattt
>COI_24_242_S66_Sediment_Offshore_1_760
tttatctagtgtacaagctcattcaggaccctcagttgacttagctatttttagtttacatttagctggtatttcttcattattaggtgctataaattttattacaacaatatataatatgcgttctcctggattatcttttcataaattacctttatttatttggtcagtattaattacagctgtattattattattaagtttaccagtattagctggagctataacaatgttattaacagatagaaatttaaatacttctttttttgatccatcaggtggtggtgatcctgtattatatcaacatttattt
>COI_24_242_S66_Sediment_Offshore_1_813
tttagcaggtgtagaatttcattcaggcggttcagtagatttagctatttttagtttacatttagcaggaacatcttcaattttaggttctattaattttattactacagtaataaatatgagaactcctggattaaaaatgcatagaatacctttatttgtttgagctatttttgttacagcatttttattattattatcattaccagtattagcaggtgctattacaatgttattaacagatagaaattttaacacctcattttttgatcctgctggtggtggtgatccaattttatatcaacatttattt
>COI_24_242_S66_Sediment_Offshore_1_892
tttatctagtgcaatagcacattcaggtccttctgtagatttagcgattttcagtttacatttagcaggtatttcgtctattttaggggctatcaattttataacaaccatatataatatgagatgtcctggtatgtcttttaataggttgcctttatttgtatggtctgtattgattacagcttttttattattactttctttacctgttttagctggagctattactatgttattgacagatagaaatttaaatacaagtttttttgatccttctggtggaggagatcctgtattatatcaacatttattt
>COI_24_242_S66_Sediment_Offshore_1_1159
attatctagtatacaatcacattcaggtggttctgtagatttagctatttttagtttacatatagcaggagcatcgtcattattaggtgctataaattttataacaactattataaatatgagatctcctaatttagctattcatagaatacctttatttgtatgagctgtatttattacagctatattattattattatcattacctgttttagcaggggctataactatgttattaactgatagaaattttaatactactttctttgatcctgcaggtggaggtgatcctattttatatcaacatttattt
>COI_24_242_S66_Sediment_Offshore_1_1276
attagcaagtatacaagcacattcaggtggttctgtagatttagcaatttttagtttacatttagcaggtatttcttcaatattaggttctattaattttattacaactattttaaatatgagagttcctggattacctatgcatcgtttacctttatttgtttgggcagtatttattacaactatattattattattatcagtacctgtattagcaggtggtatcactatgttattaactgatcgtaattttaatactactttctttgatccatctggtggaggtgatccaattttatatcaacatttattt
>COI_24_243_S67_Sediment_Offshore_1_75
tttatcaagtgctcaagcacattcaggtccatcagtagatttagctatatttagtttacacttagcaggtatagcttctattttaggttctataaattttattacaactatcttaaatatgagatcaccaggtataacttttcatagattacctctttttgtatggtcagtatttataactgctattttacttttattatctttaccagtattagctggtgcaataacaatgttattaactgatagaaatttaaatactgctttttttgatccttctggagggggtgacccagttttatatcaacatttattt
>COI_24_243_S67_Sediment_Offshore_1_1250
tttagcaggtgtagaatttcattcaggcggttcagtagatttagctatttttagtttacatttagcaggaacatcttcaattttaggttctattaattttattactacagtaataaatatgagaactcctggattaaaaatgcatagaatacctttatttgtttgagctatttttgttacagcatttttattattattatcattaccagtattagcaggtgctattacaatgttattaacagatagaaattttaacacctcattttttgatcctgctggtggtggtgatccaattttatatcaacatttattt
>COI_24_243_S67_Sediment_Offshore_1_1526
attagcaagtatacaagcacattcaggtggttctgtagatttagcaatttttagtttacatttagcaggtatttcttcaatattaggttctattaattttattacaactattttaaatatgagagttcctggattacctatgcatcgtttacctttatttgtttgggcagtatttattacaactatattattattattatcagtacctgtattagcaggtggtatcactatgttattaactgatcgtaattttaatactactttctttgatccatctggtggaggtgatccaattttatatcaacatttattt
>COI_24_243_S67_Sediment_Offshore_1_1804
tttagctggtattgaagcacattcgggtggttctgttgatttagctatttttagtttacatttagcaggtgcttcttctattttaggtgctttaaattttattactactattttaaatatgcgcgtagctggtattactatgcataaaatgtctttatttgtgtggtcagtatttattactgctattttattattattatctttacctgtattagcgggtgctattactatgttattaacagatcgtaattttaatacttcgttttttgatccagcaggtggtggtgatcctttattatatcaacatttattt
>COI_24_243_S67_Sediment_Offshore_1_1970
tttatctagtgcaatagcacattcaggtccttctgtagatttagcgattttcagtttacatttagcaggtatttcgtctattttaggggctatcaattttataacaaccatatataatatgagatgtcctggtatgtcttttaataggttgcctttatttgtatggtctgtattgattacagcttttttattattactttctttacctgttttagctggagctattactatgttattgacagatagaaatttaaatacaagtttttttgatccttctggtggaggagatcctgtattatatcaacatttattt
>COI_24_243_S67_Sediment_Offshore_1_2143
tttatctagtgcaatagcacattcaggtccttctgtagatttagcgatttttagtttacatttagcaggtatttcgtctattttaggggctatcaattttataacaaccatatataatatgagatgtcctggtatgtcttttaataggttgcctttatttgtatggtctgtattgattacagcttttttattattactttctttacctgttttagctggagctattactatgttattgacagatagaaatttaaatacaagtttttttgatccttctggtggaggagatcctgtattatatcaacatttattt
>COI_24_243_S67_Sediment_Offshore_1_2166
attagcaagtattgatttccattcaggtggatcagtagatttagctatttttagtttacatttagctggtatatcatcaatattaggtgcattaaattttattactactattattaatatgagaacacctggaatgacattccatagaatgcctttatttgtatgagcagtatttattacagcaatattattattattatcattacctgtattagcaggaggtattactatgttattaacagatagaaattttaatacatcattttttgatccagcaggtggaggagatcctattttatatcaacatttattt
>COI_24_244_S68_Sediment_Offshore_1_9
attagcaagtattgatttccattcaggtggatcagtagatttagctatttttagtttacatttagctggtatatcatcaatattaggtgcattaaattttattactactattattaatatgagaacacctggaatgacattccatagaatgcctttatttgtatgagcagtatttattacagcaatattattattattatcattacctgtattagcaggaggtattactatgttattaacagatagaaattttaatacatcattttttgatccagcaggtggaggagatcctattttatatcaacatttattt
>COI_24_244_S68_Sediment_Offshore_1_229
attagcaagtatacaagcacattcaggtggttctgtagatttagcaatttttagtttacatttagcaggtatttcttcaatattaggttctattaattttattacaactattttaaatatgagagttcctggattacctatgcatcgtttacctttatttgtttgggcagtatttattacaactatattattattattatcagtacctgtattagcaggtggtatcactatgttattaactgatcgtaattttaatactactttctttgatccatctggtggaggtgatccaattttatatcaacatttattt
>COI_24_244_S68_Sediment_Offshore_1_505
tttatctagtgcaatagcacattcaggtccttctgtagatttagcgattttcagtttacatttagcaggtatttcgtctattttaggggctatcaattttataacaaccatatataatatgagatgtcctggtatgtcttttaataggttgcctttatttgtatggtctgtattgattacagcttttttattattactttctttacctgttttagctggagctattactatgttattgacagatagaaatttaaatacaagtttttttgatccttctggtggaggagatcctgtattatatcaacatttattt
>COI_24_244_S68_Sediment_Offshore_1_629
tttagctggtattgaagcacattcgggtggttctgttgatttagctatttttagtttacatttagcaggtgcttcttctattttaggtgctttaaattttattactactattttaaatatgcgcgtagctggtattactatgcataaaatgtctttatttgtgtggtcagtatttattactgctattttattattattatctttacctgtattagcgggtgctattactatgttattaacagatcgtaattttaatacttcgttttttgatccagcaggtggtggtgatcctttattatatcaacatttattt
>COI_24_245_S69_Sediment_Offshore_1_20
attagctagtgcacaagcacattcaggtccttcagttgatttagctatatttagtttacatttagctggaatttcatctattttaggagctattaattttataacaactattttaaatatgcgagcaccaggtatgacatttcatcgattacctttattcgtatgggctgtttttattacagcaatattattgttattatcattaccagttttagcaggtgcaattactatgttattaactgatagaaatttaaatactagtttttttgatccagcaggaggaggtgatccagttttataccaacatttattt
>COI_24_245_S69_Sediment_Offshore_1_406
tttagctggtattgaagcacattcgggtggttctgttgatttagctatttttagtttacatttagcaggtgcttcttctattttaggtgctttaaattttattactactattttaaatatgcgcgtagctggtattactatgcataaaatgtctttatttgtgtggtcagtatttattactgctattttattattattatctttacctgtattagcgggtgctattactatgttattaacagatcgtaattttaatacttcgttttttgatccagcaggtggtggtgatcctttattatatcaacatttattt
>COI_24_245_S69_Sediment_Offshore_1_1247
attatcaagtgctcaagcacattcaggtccttcagtagacttagcaatatttagtttacatttagctggtatcgcttccattttaggttctgtaaattttattacaactatttgtaatatgagagcacccggtatgacctttcatcgtttacctttatttgtttggtcagtttttataactgctatcctattattactatctttaccagtactggctggtgctataactatgttattaactgatagaaatttaaatacatctttttttgatccatctggcggtggtgatcctgtattatatcaacacttattt
>COI_24_245_S69_Sediment_Offshore_1_2061
tttagcaggtgtagaatttcattcaggcggttcagtagatttagctatttttagtttacatttagcaggaacatcttcaattttaggttctattaattttattactacagtaataaatatgagaactcctggattaaaaatgcatagaatacctttatttgtttgagctatttttgttacagcatttttattattattatcattaccagtattagcaggtgctattacaatgttattaacagatagaaattttaacacctcattttttgatcctgctggtggtggtgatccaattttatatcaacatttattt
>COI_24_246_S71_Sediment_Offshore_1_252
tttagctggtattgaagcacattcgggtggttctgttgatttagctatttttagtttacatttagcaggtgcttcttctattttaggtgctttaaattttattactactattttaaatatgcgcgtagctggtattactatgcataaaatgtctttatttgtgtggtcagtatttattactgctattttattattattatctttacctgtattagcgggtgctattactatgttattaacagatcgtaattttaatacttcgttttttgatccagcaggtggtggtgatcctttattatatcaacatttattt
>COI_24_246_S71_Sediment_Offshore_1_528
attagcaagtatacaagcacattcaggtggttctgtagatttagcaatttttagtttacatttagcaggtatttcttcaatattaggttctattaattttattacaactattttaaatatgagagttcctggattacctatgcatcgtttacctttatttgtttgggcagtatttattacaactatattattattattatcagtacctgtattagcaggtggtatcactatgttattaactgatcgtaattttaatactactttctttgatccatctggtggaggtgatccaattttatatcaacatttattt
>COI_24_246_S71_Sediment_Offshore_1_732
tttagctagcgcgcaagcacattctggtccttcagttgatttagctatttttagcttacatttagctggtatttcatctattttaggagctattaattttataacaactattttaaatatgcgagcaccgggtatgacttttcatagagtacctttgtttgtgtgggcagtttttataacagcaatattattattattatcattacctgttttagcaggtgcaattactatgttattaactgatagaaatttaaatacaagcttttttgatccagcagggggtggtgatccagtattatatcaacatttattt
>COI_24_246_S71_Sediment_Offshore_1_1745
tttatctagtgcaatagcacattcaggtccttctgtagatttagcgatttttagtttacatttagcaggtatttcgtctattttaggggctatcaattttataacaaccatatataatatgagatgtcctggtatgtcttttaataggttgcctttatttgtatggtctgtattgattacagcttttttattattactttctttacctgttttagctggagctattactatgttattgacagatagaaatttaaatacaagtttttttgatccttctggtggaggagatcctgtattatatcaacatttattt
>COI_24_246_S71_Sediment_Offshore_1_1957
attagcaagtattgatttccattcaggtggatcagtagatttagctatttttagtttacatttagctggtatatcatcaatattaggtgcattaaattttattactactattattaatatgagaacacctggaatgacattccatagaatgcctttatttgtatgagcagtatttattacagcaatattattattattatcattacctgtattagcaggaggtattactatgttattaacagatagaaattttaatacatcattttttgatccagcaggtggaggagatcctattttatatcaacatttattt
>COI_24_247_S72_Sediment_Offshore_1_486
attatcaagtgctcaagcacattcaggtccttcagtagacttagcaatatttagtttacatttagctggtatcgcttccattttaggttctgtaaattttattacaactatttgtaatatgagagcacccggtatgacctttcatcgtttacctttatttgtttggtcagtttttataactgctatcctattattactatctttaccagtactggctggtgctataactatgttattaactgatagaaatttaaatacatctttttttgatccatctggcggtggtgatcctgtattatatcaacacttattt
>COI_24_247_S72_Sediment_Offshore_1_1538
tttagcaggtgtagaatttcattcaggcggttcagtagatttagctatttttagtttacatttagcaggaacatcttcaattttaggttctattaattttattactacagtaataaatatgagaactcctggattaaaaatgcatagaatacctttatttgtttgagctatttttgttacagcatttttattattattatcattaccagtattagcaggtgctattacaatgttattaacagatagaaattttaacacctcattttttgatcctgctggtggtggtgatccaattttatatcaacatttattt
>COI_24_247_S72_Sediment_Offshore_1_2269
tttagctggtattgaagcacattcgggtggttctgttgatttagctatttttagtttacatttagcaggtgcttcttctattttaggtgctttaaattttattactactattttaaatatgcgcgtagctggtattactatgcataaaatgtctttatttgtgtggtcagtatttattactgctattttattattattatctttacctgtattagcgggtgctattactatgttattaacagatcgtaattttaatacttcgttttttgatccagcaggtggtggtgatcctttattatatcaacatttattt
>COI_24_247_S72_Sediment_Offshore_1_2482
attagcaagtattgatttccattcaggtggatcagtagatttagctatttttagtttacatttagctggtatatcatcaatattaggtgcattaaattttattactactattattaatatgagaacacctggaatgacattccatagaatgcctttatttgtatgagcagtatttattacagcaatattattattattatcattacctgtattagcaggaggtattactatgttattaacagatagaaattttaatacatcattttttgatccagcaggtggaggagatcctattttatatcaacatttattt
>COI_24_248_S73_Sediment_Offshore_1_347
attatctagtatacaatcacattcaggtggttctgtagatttagctatttttagtttacatatagcaggagcatcgtcattattaggtgctataaattttataacaactattataaatatgagatctcctaatttagctattcatagaatacctttatttgtatgagctgtatttattacagctatattattattattatcattacctgttttagcaggggctataactatgttattaactgatagaaattttaatactactttctttgatcctgcaggtggaggtgatcctattttatatcaacatttattt
>COI_24_249_S74_Sediment_Offshore_1_276
attatctagtatacaatcacattcaggtggttctgtagatttagctatttttagtttacatatagcaggagcatcgtcattattaggtgctataaattttataacaactattataaatatgagatctcctaatttagctattcatagaatacctttatttgtatgagctgtatttattacagctatattattattattatcattacctgttttagcaggggctataactatgttattaactgatagaaattttaatactactttctttgatcctgcaggtggaggtgatcctattttatatcaacatttattt
>COI_24_249_S74_Sediment_Offshore_1_278
attatctagtatacaatcacattcaggtgattctgtagatttagctatttttagtttacatatagcaggagcatcgtcattattaggtgctataaattttataacaactattataaatatgagatctcctaatttagctattcatagaatacctttatttgtatgagctgtatttattacagctatattattattattatcattacctgttttagcaggggctataactatgttattaactgatagaaattttaatactactttctttgatcctgcaggtggaggtgatcctattttatatcaacatttattt
>COI_24_249_S74_Sediment_Offshore_1_342
tttatctagtgcaatagcacattcaggtccttctgtagatttagcgattttcagtttacatttagcaggtatttcgtctattttaggggctatcaattttataacaaccatatataatatgagatgtcctggtatgtcttttaataggttgcctttatttgtatggtctgtattgattacagcttttttattattactttctttacctgttttagctggagctattactatgttattgacagatagaaatttaaatacaagtttttttgatccttctggtggaggagatcctgtattatatcaacatttattt
>COI_24_250_S75_Sediment_Offshore_1_238
tttatcaagtattgaatatcattcaggaccttctgttgatttagcaatttttagcttacatttagctggtatttcatctttattaggagcaataaattttattacaactatttgtaatatgcgtgttaatggtttatatttttataaattacctttatttgtatgagcagtttttataacagcatttttattattattatcattaccagttttagcgggtggtattacaatgctattaactgatcgtaattttaatacttgtttttttgacccagccggtggaggtgatcctattttatatcagcatttattt
>COI_24_250_S75_Sediment_Offshore_1_245
attatcaagtgctcaagcacattcaggtccttccgtagacttagcaatatttagtttacatttagccggtatcgcttctattttaggtgctgtaaattttattacaactatttgtaatatgagagcacctggtatgacatttcatcgtttacctttatttgtttggtcagtttttataactgctatcctattattactatctttaccagtactggctggtgctataactatgttattaactgatagaaatttaaatacatctttttttgatccatctggcggtggtgatcctgtattatatcaacacttattt
>COI_24_250_S75_Sediment_Offshore_1_1049
attatcaagtgctcaagcacattcaggtccttccgtagacttagcaatatttagtttacatttagccggtatcgcttctattttaggttctgtaaattttattacaactatttgtaatatgagagcacctggtatgacatttcatcgtttacctttatttgtttggtcagtttttataactgctatcctattattactatctttaccagtactggctggtgctataactatgttattaactgatagaaatttaaatacatctttttttgatccatctggcggtggtgatcctgtattatatcaacacttattt
>COI_24_250_S75_Sediment_Offshore_1_1801
tttagcaggtgtagaatttcattcaggcggttcagtagatttagctatttttagtttacatttagcaggaacatcttcaattttaggttctattaattttattactacagtaataaatatgagaactcctggattaaaaatgcatagaatacctttatttgtttgagctatttttgttacagcatttttattattattatcattaccagtattagcaggtgctattacaatgttattaacagatagaaattttaacacctcattttttgatcctgctggtggtggtgatccaattttatatcaacatttattt
>COI_24_250_S75_Sediment_Offshore_1_2367
attagctagtgcacaagcacattcaggtccttcagttgatttagctatatttagtttacatttagctggaatttcatctattttaggagctattaattttataacaactattttaaatatgcgagcaccaggtatgacatttcatcgattacctttattcgtatgggctgtttttattacagcaatattattgttattatcattaccagttttagcaggtgcaattactatgttattaactgatagaaatttaaatactagtttttttgatccagcaggaggaggtgatccagttttataccaacatttattt
>COI_24_250_S75_Sediment_Offshore_1_2760
tttatcgagtgcacaagcacattcaggtccttcagttgatttagctatttttagtttacatttagctggtatatcatcgatattaggtgctattaatttcataacaacaattataaacatgagatcacctggtatgacttttcatagattacctttatttgtttggtctgttttaattacagccgtattattattattatctttacctgtattagccggtgctataacaatgcttttaacagatagaaatttaaatactgctttttttgacccttctggtggtggtgaccctgttttatatcaacatttattt
>COI_24_251_S76_Sediment_Offshore_1_506
attatcaagtgctcaagcacattcaggtccttcagtagacttagcaatatttagtttacatttagccggtatcgcttctattttaggtgctgtaaattttattacaactatttgtaatatgagagcaccaggtatgacatttcatcgtttacctttatttgtttggtcagtttttataactgctatcctattattactatctttaccagtactggctggtgctataactatgttattaactgatagaaatttaaatacatctttttttgatccatctggcggtggtgatcctgtattatatcaacacttattt
>COI_24_251_S76_Sediment_Offshore_1_690
tttatcgagtgcacaagcacattcaggtccttcagttgatttagctatttttagtttacatttagctggtatatcatcgatattaggtgctattaatttcataacaacaattataaacatgagatcacctggtatgacttttcatagattacctttatttgtttggtctgttttaattacagccgtattattattattatctttacctgtattagccggtgctataacaatgcttttaacagatagaaatttaaatactgctttttttgacccttctggtggtggtgaccctgttttatatcaacatttattt
>COI_24_251_S76_Sediment_Offshore_1_943
tttagcaggtgtagaatttcattcaggcggttcagtagatttagctatttttagtttacatttagcaggaacatcttcaattttaggttctattaattttattactacagtaataaatatgagaactcctggattaaaaatgcatagaatacctttatttgtttgagctatttttgttacagcatttttattattattatcattaccagtattagcaggtgctattacaatgttattaacagatagaaattttaacacctcattttttgatcctgctggtggtggtgatccaattttatatcaacatttattt
>COI_24_251_S76_Sediment_Offshore_1_2020
attatcaagtgctcaagcacattcaggtccttccgtagacttagcaatatttagtttacatttagccggtatcgcttctattttaggtgctgtaaattttattacaactatttgtaatatgagagcacctggtatgacatttcatcgtttacctttatttgtttggtcagtttttataactgctatcctattattactatctttaccagtactggctggtgctataactatgttattaactgatagaaatttaaatacatctttttttgatccatctggcggtggtgatcctgtattatatcaacacttattt
>COI_24_251_S76_Sediment_Offshore_1_2355
attagcaagtatacaagcacattcaggtggttctgtagatttagcaatttttagtttacatttagcaggtatttcttcaatattaggttctattaattttattacaactattttaaatatgagagttcctggattacctatgcatcgtttacctttatttgtttgggcagtatttattacaactatattattattattatcagtacctgtattagcaggtggtatcactatgttattaactgatcgtaattttaatactactttctttgatccatctggtggaggtgatccaattttatatcaacatttattt
>COI_24_551_S77_Sediment_Offshore_1_131
attatcaagtgctcaagcacattcaggtccttccgtagacttagcaatatttagtttacatttagccggtatcgcttctattttaggtgctgtaaattttattacaactatttgtaatatgagagcacctggtatgacatttcatcgtttacctttatttgtttggtcagtttttataactgctatcctattattactatctttaccagtactggctggtgctataactatgttattaactgatagaaatttaaatacatctttttttgatccatctggcggtggtgatcctgtattatatcaacacttattt
>COI_24_552_S78_Sediment_Offshore_1_90
tttagcaggtgtagaatttcattcaggcggttcagtagatttagctatttttagtttacatttagcaggaacatcttcaattttaggttctattaattttattactacagtaataaatatgagaactcctggattaaaaatgcatagaatacctttatttgtttgagctatttttgttacagcatttttattattattatcattaccagtattagcaggtgctattacaatgttattaacagatagaaattttaacacctcattttttgatcctgctggtggtggtgatccaattttatatcaacatttattt
>COI_24_552_S78_Sediment_Offshore_1_171
tttatcaagtatacaagcacactcaggtccttcagtagatttagctatttttagtttacatttagcaggtatttcttcaatgttaggtgcaataaattttattacaactatttataacatgagagccccaggattatcttttcataaattacctttatttgtttggtctgtttttattacagcaattttattattattaactttacctgtattagccggtgctataactatgttattaactgatagaaatttaaatacttctttttttgacccagccggtggtggggatcctgtattatatcaacatttattt
>COI_24_552_S78_Sediment_Offshore_1_341
tttatctagtgcaatagcacattcaggtccttctgtagatttagcgattttcagtttacatttagcaggtatttcgtctattttaggggctatcaattttataacaaccatatataatatgagatgtcctggtatgtcttttaataggttgcctttatttgtatggtctgtattgattacagcttttttattattactttctttacctgttttagctggagctattactatgttattgacagatagaaatttaaatacaagtttttttgatccttctggtggaggagatcctgtattatatcaacatttattt
>COI_24_552_S78_Sediment_Offshore_1_361
attatctagtatacaatcacattcaggtggttctgtagatttagctatttttagtttacatatagcaggagcatcgtcattattaggtgctataaattttataacaactattataaatatgagatctcctaatttagctattcatagaatacctttatttgtatgagctgtatttattacagctatattattattattatcattacctgttttagcaggggctataactatgttattaactgatagaaattttaatactactttctttgattctgcaggtggaggtgatcctattttatatcaacatttattt
>COI_24_552_S78_Sediment_Offshore_1_1071
attatctagtatacaatcacattcaggtggttctgtagatttagctatttttagtttacatatagcaggagcatcgtcattattaggtgctataaattttataacaactattataaatatgagatctcctaatttagctattcatagaatacctttatttgtatgagctgtatttattacagctatattattattattatcattacctgttttagcaggggctataactatgttattaactgatagaaattttaatactactttctttgatcctgcaggtggaggtgatcctattttatatcaacatttattt
>COI_24_554_S80_Sediment_Offshore_1_77
attagcaagtatacaagcacattcaggtggttctgtagatttagcaatttttagtttacatttagcaggtatttcttcaatattaggttctattaattttattacaactattttaaatatgagagttcctggattacctatgcatcgtttacctttatttgtttgggcagtatttattacaactatattattattattatcagtacctgtattagcaggtggtatcactatgttattaactgatcgtaattttaatactactttctttgatccatctggtggaggtgatccaattttatatcaacatttattt
>COI_24_554_S80_Sediment_Offshore_1_646
cttagccagtgctcaagcacactcaggtccatcggttgatttggcaatttttagtttacacttagctggaatagcatcaatattaggatcaataaattttatttcaacaatttataatatgagattacctggtatgacttttcatagacttccattatttgtttggtctgtttttataacagctattttattattactatcattacctgttttagccgctgctataactatgttattaacggatagaaatttaaacacatcgttttttgatccatcaggtggaggagatcctattttataccaacatttattt
>COI_24_558_S84_Sediment_Offshore_1_33
tttagcaggtgtagaatttcattcaggcggttcagtagatttagctatttttagtttacatttagcaggaacatcttcaattttaggttctattaattttattactacagtaataaatatgagaactcctggattaaaaatgcatagaatacctttatttgtttgagctatttttgttacagcatttttattattattatcattaccagtattagcaggtgctattacaatgttattaacagatagaaattttaacacctcattttttgatcctgctggtggtggtgatccaattttatatcaacatttattt
>COI_24_558_S84_Sediment_Offshore_1_457
attatcaagtgtacaagcacattcaggtccttcggtagatttagcaatttttagtctacatttagcaggtatagcttctattttaggagcagtaaattttattactactattgtaaatatgcgtactccaggtatgacatttcatagattaccactatttgtatggtctgtttttattacagcaatattattattactatctttacctgttttagcagctgctattaccatgttattaaccgatagaaatttaaatactactttttttgatccttcaggtggaggtgatcctattttatatcaacatttattt
>COI_24_558_S84_Sediment_Offshore_1_579
tttagctagtgctcaagcacattcaggtccttcagtagatttagctatttttagtttacatttagcaggtattgcatctattttaggtgcagtgaatttcattactactatttttaatatgagagcacctggtatgacttttcatagacttcctttatttgtatggtctgtattaataacagcagtattattattattatctttaccagttttagctggagctattacaatgttattaactgatcgtaatttaaatacatcattttttgatccttctggtggtggtgatcctttattgtaccaacatttattt
>COI_24_558_S84_Sediment_Offshore_1_705
attatctagtatacaatcacattcaggtggttctgtagatttagctatttttagtttacatatagcaggagcatcgtcattattaggtgctataaattttataacaactattataaatatgagatctcctaatttagctattcatagaatacctttatttgtatgagctgtatttattacagctatattattattattatcattacctgttttagcaggggctataactatgttattaactgatagaaattttaatactactttctttgatcctgcaggtggaggtgatcctattttatatcaacatttattt
>COI_24_558_S84_Sediment_Offshore_1_854
tttatctagtgcaatagcacattcaggtccttctgtagatttagcgattttcagtttacatttagcaggtatttcgtctattttaggggctatcaattttataacaaccatatataatatgagatgtcctggtatgtcttttaataggttgcctttatttgtatggtctgtattgattacagcttttttattattactttctttacctgttttagctggagctattactatgttattgacagatagaaatttaaatacaagtttttttgatccttctggtggaggagatcctgtattatatcaacatttattt
>COI_24_558_S84_Sediment_Offshore_1_1274
attatcaagtgctcaagcacattcaggtccttcagtagacttagcaatatttagtttacatttagctggtatcgcttccattttaggttctgtaaattttattacaactatttgtaatatgagagcacccggtatgacctttcatcgtttacctttatttgtttggtcagtttttataactgctatcctattattactatctttaccagtactggctggtgctataactatgttattaactgatagaaatttaaatacatctttttttgatccatctggcggtggtgatcctgtattatatcaacacttattt
>COI_24_558_S84_Sediment_Offshore_1_1400
tttagctggtattgaagcacattcgggtggttctgttgatttagctatttttagtttacatttagcaggtgcttcttctattttaggtgctttaaattttattactactattttaaatatgcgcgtagctggtattactatgcataaaatgtctttatttgtgtggtcagtatttattactgctattttattattattatctttacctgtattagcgggtgctattactatgttattaacagatcgtaattttaatacttcgttttttgatccagcaggtggtggtgatcctttattatatcaacatttattt
>COI_24_559_B25_Biofoul_Bautino_1_130
tttatctggtattgaagctcattcaggtgcatctgtagatttagctatttttagtttacatcttgcaggtatttcatctttattaggtgctataaattttattgcaactattttaaatatgagatctcctggtttaacaatgtttagaatgcctttatttgtttgggctgttttaatcacagcggttttattattattatcattacctgttttagcagcagctataactatgttattaactgatagaaattttaatacaactttttttgatccaataggtggaggagatcctattttataccaacatttattt
>COI_24_559_B25_Biofoul_Bautino_1_349
tttagctggtattgaagctcattcaggtgcatctgtagatttagctatttttagtttacatcttgcaggtatttcatctttattaggtgctataaattttattgcaactattttaaatatgcgatctcctggtttaacaatgtttagaatgcctttgtttgtttgggctgttttaatcacagcggttttattattattatcattacctgttttagcagcagctataactatgttattaactgatagaaattttaatacaactttttttgatccaataggtggaggagatcctattttataccaacatttattt
>COI_25_243_B28_Biofoul_Bautino_1_1023
tttatctggtattgaagctcattcaggtgcatctgtagatttagctatttttagtttacatcttgcaggtatttcatctttattaggtgctataaattttattgcaactattttaaatatgagatctcctggtttaacaatgtttagaatgcctttatttgtttgggctgttttaatcacagcggttttattattattatcattacctgttttagcagcagctataactatgttattaactgatagaaattttaatacaactttttttgatccaataggtggaggagatcctattttataccaacatttattt
>FTP62_2108_23787_15925
ATTATCAAGTGCACAAGCACATTCTGGACCATCTGTAGATTTAGCTATTTTTAGTTTACATTTGGCAGGTATTGCCTCAATTTTAGGTGCTATTAATTTTATAACAACTATTTGTAATATGAGAGCACCGGGTATGACATTTCACCGTTTACCTTTATTTGTATGGGCAGTTTTTATTACTGCTATCTTATTATTACTATCATTACCGGTTTTAGCTGGAGCAATTACTATGTTGTTAACTGATCGTAATTTAAACACATCTTTCTTTGATCCTGCAGGTGGTGGTGATCCTGTATTATACCAACATTTATTT
>FTP62_2110_13423_18139
ATTATCAAGTGTACAAGCTCATTCAGGTCCTTCAGTTGATTTAGCTATATTTAGTTTACATTTAGCAGGTGCTTCTTCTATTTTAGGAGCAATTAATTTTATAACTACTATTTTAAATATGAGAAGTCCTGGATTATATATGCATAAATTACCTTTATTCGTATGGGCTGTATTAATTACAGCAGTATTATTATTATTATCATTACCTGTATTAGCAGGAGCAATTACAATGTTATTAACTGATCGTAATTTTAATACAACTTTTTTTGATCCTGCAGGAGGAGGAGATCCCGTATTATATCACCATTTATTT
>FTP62_2103_10984_10065
TTTAGCTTCAATTCAAGCTCATTCTGGTGGTTCTGTTGATTTAGCAATTTTTAGTTTACACTTAGCAGGTATTTCATCTATTTTAGGTGCTGCTAATTTTATTACTACTATTTTTAATATGCGTTGTCCAGGTATGACTTTACATAGAATGCCATTATTTGTTTGAGCAGTATTAATTACTGCATTTTTATTATTATTATCTTTACCAGTTTTAGCAGGTGCAATTACTATGTTATTAACTGATAGAAATTTTAATACTACTTTTTTTGATCCTGCTGGTGGTGGTGATCCTGTATTATATCAACATTTATTT
>FTP62_1114_6824_20679
ATTATCTAGTGCACAAGCACATTCTGGACCTTCAGTAGATTTAGCAATTTTTAGTTTACATTTAGCAGGTATAGCTTCAATATTAGGTGCTGTAAATTTTTTAACAACTATATATAATATGAGATCTCCAGGTATGACTTTTCATCGTTTACCTTTATTTGTTTGGTCTGTTTTTATTACTGCAGTTTTATTATTATTATCTTTGCCCGTTTTAGCTGGTGCTATTACAATGTTATTAACTGATAGAAATTTAAATACTTCATTTTTTGACCCATCAGGTGGTGGTGATCCTGTATTATATCAACATTTATTT
>FTP62_1102_12110_8382
ATTAGCAAGTGCCCAAGCACATTCGGGACCATCAATTGATTTAGCAATTTTTAGTTTACATTTAGCTGGAATTGCTTCAATTTTAGGTTCAATTAATTTTATTGTAACAATTTGTAATATGCGTTCACCAGGTATGACATTTCATCGATTACCATTATTTGTATGGTCAGTTTTTATTACTGCATTTTTATTAGTTTTATCACTACCAGTTTTAGCTGCTGCTATTACAATGTTATTAACTGATAGAAATTTAAACACTTCATTTTTTGATCCATCAGGTGGAGGTGATCCGATTTTATATCAGCATTTATTC
>FTP62_1109_11902_24520
TTTAGCTTCAATTCAAGCTCATTCTGGTGGTTCTGTTGATTTAGCAATTTTTAGTTTACACTTAGCAGGTATTTCATCTATTTTAGGTGCTGCTAATTTTATTACTACTATTTTTAATATGCGTTGTCCAGGTATGACTTTACATAGAATGCCATTATTTGTTTGAGCAGTATTAATTACTGCATTTTTATTATTATTATCTTTACCAGTTTTAGCAGGTGCAATTACTATGTTATTAACTGATAGAAATTTTAATACTACTTTTTTTGATCCTGCTGGTGGTGGTGATCCTGTATTATATCAACATTTATTT
>FTP62_1112_3223_17176
ATTATCAAGTGCACAGGCACATTCAGGACCATCAGTAGATTTAGCAATTTTTAGTCTACATTTAGCGGGTATAGCTTCAATTTTAGGAGCAATTAATTTTATAACAACTATTTGTAATATGAGAGCGCCTGGTATGACTTTTCACCGTTTACCTTTATTTGTTTGGTCAGTATTTATTACAGCAATATTATTATTATTATCATTACCTGTATTAGCAGGTGCGATAACAATGTTATTAACCGATCGTAACTTAAATACATCATTTTTTGATCCAGCAGGCGGAGGTGATCCGGTATTATACCAGCATTTGTTT
>FTP62_2107_11601_20598
ATTAGCTAGTGCACAAGCACATTCAGGACCCTCTGTGGATTTAGCAATTTTTAGCTTACACTTAGCAGGTATTGCTTCAATTCTTGGAGCTGTAAATTTTATTACAACTATTTGTAATATGCGAGCACCTGGTATGACATTTCATAGATTACCTTTATTTGTATGGTCAGTATTTATTACTGCAATCTTATTGTTATTATCATTACCTGTTTTAGCAGGTGCCATCACAATGTTATTAACCGATAGAAATTTAAATACATCTTTCTTTGATCCTGCAGGTGGAGGTGACCCTGTATTATACCAGCATTTATTC
>FTP62_2109_10735_17078
ATTGTCTAGTGCACAAGCTCATTCTGGACCTTCAGTGGATTTAGCAATTTTTAGTTTATATCTAGCCGGTATCGCATCAATTTTAGGTGCTATTAACTTTATTACAACTATTTGTAATATGCGAGCACCTGGTATGACTTTTCATCGTTTACCTTTATTCGTGTGGGCGGTATTTATTACGGCAATTTTATTATTATTATCATTACCCGTTTTAGCTGGTGCTATTACAATGTTATTAACTGATCGTAACTTAAATACTTCATTTTTCGATCCTGCAGGTGGTGGGGATCCTGTATTATACCAACATTTGTTT
>FTP62_1101_27512_20108
ATTAGCTAGTGCACAAGCACATTCAGGACCCTCTGTGGATTTAGCAATTTTTAGCTTACACTTAGCAGGTATTGCTTCAATTCTTGGAGCTGTAAATTTTATTACAACTATTTGTAATATGCGAGCACCTGGTATGACATTTCATAGATTACCTTTATTTGTATGGTCAGTATTTATTACTGCAATCTTATTGTTATTATCATTACCTGTTTTAGCAGGTGCCATCACAATGTTATTAACCGATAGAAATTTAAATACATCTTTCTTTGATCCTGCAGGTGGAGGTGACCCTGTATTATACCAGCATTTATTC
>FTP62_1102_28208_11639
ATTAGCTTCAATCGCGGCACATTCAGGTGCTTCTGTAGATTTAGCTATTTTTAGTTTACATTTAGCAGGTGTTTCTTCATTATTAGGTTCTATTAATTTTATTACTACAATTTTAAATATGCGTACACCAGGTTTACGTATGCATGAATTACCTTTATTTGTATGGGCAGTTTTTGTAACTGTTTGGTTATTATTATTGTCATTACCTGTATTAGCTGGTGCAATTACTATGTTATTAACAGATAGAAACTTTAATACTACATTTTTTGACGCTGCTGGTGGTGGTGATCCTATTTTATATCAACATTTATTT
>FTP62_1106_22035_8289
ATTATCTAGTATTCAAGCACATTCTGGTGGATCAGTTGATTTAGCTATTTTTAGTTTACATTTAGCAGGAGCTTCATCAATGTTAGGTGCTATTAATTTTATAACTACTGTATTTAATATGAGATCTCCAGGGTTACAAATGCATAAAATACCTTTATTTGTTTGAGCAATATTAATTACTGCATTTTTATTATTATTATCTTTACCTGTTTTAGCAGGAGCAATAACTATGTTATTAACTGATAGAAATTTTAATACTACTTTTTTTGATCCAGCAGGTGGAGGTGATCCTATTTTATATCAACATTTATTT
>FTP62_1109_9527_22224
TTTAAGTAGTATTGTAGCACATTCTGGTGGTGCTGTAGATGTAGCTATTTTTAGTTTACATTTAGCAGGTGTTTCGTCTTTATTAGGCGCTATAAATTTTATTACTACTATATATAATATGAGATTACCTGGTTTAACTTTTCATAGGTTACCTTTATTTGTTTGGGCAGTCTTTATTACAGCTATATTATTATTATTATCTTTACCGGTTTTAGCAGGTGCTATAACTATGTTATTAACTGATAGAAATTTTAATACAACTTTTTTTGATCCTTCTGGTGGTGGTGACCCTATTTTATATCAACATTTATTT
>FTP62_1109_16272_28530
TTTATCAAGTGCGCAAGAACATTCTGGACCTTCGGTAGACTTAGCTATTTTTAGTTTACATTTAGCTGGTATCGCTTCAATTTTAGGGGCTGTTAATTTTATAACTACTATTTTTAATATGAGAGCACCAGGTATGTCATTTCATCATTTACCTTTATTTGTATGGTCAATATTAATTACAGCAGTATTATTATTATTATCTTTACCTGTACTTGCAGGTGCAATAACTATGCTTTTAACTGATCGTAATTTAAATACAACTTTTTTTGATCCATCTGGTGGTGGTGATCCAGTGTTATATCACCATTTATTT
>FTP62_1110_3110_9694
TTTATCAAGTGCGCAAGCACATTCTGGACCTTCGGTAGACTTAGCTATTTTTAGTTTACATTTAGCTGGTATCGCTTCAATTTTAGGGGCTGTTAATTTTATAACTACTATTTTTAATATGAGAGCACCAGGTATGTCATTTCATCATTTACCTTTATTTGTATGGTCAATATTAATTACAGCAGTATTATTATTATTATCTTTACCTGTACTTGCAGGTGCAATAACTATGCTTTTAACTGATCGTAATTTAAATACAACTTTTTTTGATCCATCTGGTGGTGGTGATCCAGTGTTATATCAACATTTATTT
>FTP62_2103_19590_26658
ACTTTCTAGTGTACAAGCACATTCAGGTCCTTCAGTTGATTTAGCTATTTTTAGTTTACATTTAGCAGGTATTTCTTCTATTTTAGGAGCTATTAATTTTATAACAACTATTTGTAATATGAGAGCACCTGGTATGTATTTTTATAGACTACCTTTATTTGTATGGTCTGTTTTTATAACTGCTATTTTATTATTATTATCATTACCTGTTTTAGCAGGAGCTATTACAATGTTATTAACAGATAGAAATTTAAATACAACTTTTTTTGATCCATCTGGTGGAGGTGATCCTATTTTATATCAACATTTATTT
>FTP62_2104_20574_3587
ATTAGCTAGTGCACAAGCACATTCAGGACCCTCTGTGGATTTAGCAATTTTTAGCTTACACTTAGCAGGTATTGCTTCAATTCTTGGAGCTGTAAATTTTATTACAACTATTTGTAATATGCAAGCACCTGGTATGACATTTCATAGATTACCTTTATTTGTATGGTCAGTATTTATTACTGCAATCTTATTGTTATTATCATTACCTGTTTTAGCAGGTGCCATCACAATGTTATTAACCGATAGAAATTTAAATACATCTTTCTTTGATCCTGCAGGTGGAGGTGACCCTGTATTATACCAGCATTTATTC
>FTP62_2107_19575_18962
ATTAGCTAGTGCACAAGCACATTCAGGACCCTCTGTGGATTTAGCAATTTTTAGCTTACACTTAGCAGGTATTGCTTCAATTCTTGGAGCTGTAAATTTTATTACAACTATTTGTAATATGCGAGCACCTGGTATGACATTTCATAGATTACCTTTATTTGTATGGTCAGTATTTATTACTGCAATCTTATTGTTATTATCATTACCTGTTTTAGCAGGTGCCATCACAATGTTATTAACCGATAGAAATTTAAATACATCTTTCTTTGATCCTGCAGGTGGAGGTGACCCTGTATTATACCAGCATTTATTC
>FTP62_2102_2425_12141
ATTAGCTAGTGCACAAGCACATTCAGGACCCTCTGTGGATTTAGCAATTTTTAGCTTACACTTAGCAGGTATTGCTTCAATTCTTGGAGCTGTAAATTTTATTACAACTATTTGTATATGCGAGCACCTGGTATGACATTTCGTAGATTACCTTTATTTGTATGGTCAGTATTTATTACTGCAATCTTATTGTTATTATCATTACCTGTTTTAGCAGGTGCCATCACAATGTTATTAACCGATAGAAATTTAAATACATCTTTCTTTGATCCTGCAGGTGGAGGTGACCCTGTATTATACCAGCATTTATTC
>deiner_1112_29204_132611
TTATAGTAACTGCTCATGCTTTTATTATGATTttttttATGGTTATGCCTATTATGATTGGTGGTTTTGGTAATTGGCTTGTTCCTCTTATGGTAGGAGCTCCAGATATGGCATTCCCACGAATGAATAATATTAGCTTTTGGTTATTACCTCCAGCGCTTATTTTACTTTTACTTTCATCTCTGGTTGAAGCTGGTGCAGGTACTGGTTGGAC
>deiner_2107_12926_141931
GTTGTTACTGCTCACGCTTTTGTTATGATTttttttATGGTTATGCCAACATTAATTGGAGGCTTTGGTAACTGGTTTGTTCCAGTAATGTTAGGTGCTCCAGATATGGCATTTCCAAGATTAAACAATATTAGTTtttGGTTATTACCACCTGCATTAATTTTATTAGTTTCATCTTCATTAGTTGAATCTGGTGCAGGTACAGGATGGACTGTTTATC
>deiner_2110_21779_83401
GTGATTTTCAATACTATAACGTTGTTGTTACTGCTCACGCTTTTGTTATGATTttttttATGGTTATGCCAACATTAATTGGAGGCTTTGGTAACTGGTTTGTTCCAGTAATGTTAGGTGCTCCAGATATGGCATTTCCAAGATTAAACAATATTAGTTtttGGTTATTACCACCTGCATTAATTTTATTAG
>FA-Rv_A59_ASV5693_39
AACTTTATATTTAATTTTTGGAGTTTTTTCTGGTATTGTGGGTACAACTTTATCAATATTAATTAGAATGGAATTAGCTCAACCTGGAAATCAAATTTTAATGGGAAATCATCAATTATATAATGTTATTGTAACAGCACATGCTTTTATTATGATTTTTTTTATGGTTATGCCTATTTTAATTGGAGGTTTTGGTAATTGGTTTATACCTTTAATGTTAGGTGCACCTGATATGGCTTTTCCTCGTATGAATAATATAAGTTTTTGGTTATTACCACCATCATTATTATTATTAGTTTCTTCAGCAATTGTTGAATCTGGGGCAGGTACAGGTTGGACAGTTTATCCTCCTTTATCG
>FA-Rv_A59_ASV14989_2
AACGTTATATTTAATTTTTGGCGTTTTTTCTGGTATTGTTGGAACAACTTTATCAATATTAATTCGAATGGAATTAGCTCAACCAGGAAATCAAATTTTAATGGGAAATCATCAATTGTATAATGTGATTGTAACTGCACATGCTTTTATTATGATCTTTTTTATGGTTATGCCTATTTTAATTGGAGGTTTCGGAAATTGGTTTATACCTTTAATGTTAGGTGCACCGGATATGGCTTTTCCTAGAATGAATAATATTAGTTTTTGGTTATTACCTCCAGCATTGTTGCTATTGATAAAATCAGTTCTTTGTGAAGCGGGAGTAGGTACAGGATGGACAGTTTACCCGCCTCTTTCT
>FD-Ru_A54_ASV9089_11
TACTTTATATTTAATTTTTGGTGCTTTTTCGGGAGTAGTAGGTACAACTTTATCAGTATTAATTCGAATGGAATTAGCTCAACCAGGTAATCAAATTTTTATGGGAAATCATCAATTATATAATGTTATTGTAACTGCACATGCTTTTATAATGATTTTTTTTATGGTGATGCCAACTTTTATAGGTGGTTTCGGTAATTGATTAGTGCCTATGTTTATAGGTGCACCTGATATGGCATTTCCAAGGTTAAATAATTTAAGTTTTTGATTATTACCACCTGCTTTATGTTTAATATTAGGTTCTAGTTTAATAGAAGTAGGAGCAGGTACAGGTTGAACAGTTTATCCTCCATTATCA
>FD-Rx_F67old_ASV9785_9
AACTTTATATTTAATCTTTGGAGCTTTTTCAGGTGTTGTAGGTACTACCTTATCAGTATTAATTCGTATGGAATTAGCTCAACCAGGTAATCAAATATTAATGGGGAATCATCAATTATATAACGTAATAGTGACTGCTCATGCTTTTATTATGGTTTTTTTTATGGTAATGCCTATTTTAATCGGTGGTTTTGGTAACTGGTTTGTTCCATTAATGATAGGTGCTCCAGATATGGCTTTTCCACGAATGAATAATATTAGTTTTTGGTTATTGCCACCATCTCTTTTACTTTTAATTGAGTCAGTACTTTGTGAAGCTGGTGTAGGTACAGGTTGGACTGTTTATCCTCCGCTTTCA
>FE-Ri_A13b_ASV9802_9
AACTTTATATTTATTATTTTCAGTATTAGCTGGTGTAGTTGGAACTTATTTTTCTGTTTTAATTAGAATGGAATTAGCGTATCCTAGAAATGGTGTATTCCATGGAGATTATCAATTATATAACGTCGTAGTAACTGCACATGCGTTTATTATGATCTTTTTTACGGTTATGCCTATTTTAATTGGAGGTTTCGGAAATTGGTTTATACCTTTAATGTTAGGTGCACCGGATATGGCTTTTCCTCGAATGAATAATATTAGTTTTTGGTTATTACCTCCATCATTATTATTATTAGTTTCTTCAGCAATTGTAGAATCTGGAGCAGGTACAGGTTGGACGGTTTATCCACCTTTATCA
>FE-Ri_A13b_ASV16026_2
TTCTTTGTACTTCATTTTTGGTATCTGAGCAGGCTTTATTGGCCTTAGTATGAGCCTTTTAATTCGTCTTGAATTAGGCGTTGTAGGCCCTCTTTTAGCTGATGAGCATCTTTATAATGTTATTGTTACTGCTCATGCGTTTATTATGATCTTTTTTACGGTTATGCCTATTTTAATTGGAGGTTTCGGAAATTGGTTTATACCTTTAATGTTAGGTGCACCGGATATGGCTTTTCCTCGAATGAATAATATTAGTTTTTGGTTATTACCTCCATCATTATTATTATTAGTTTCTTCAGCAATTGTAGAATCTGGAGCAGGTACAGGTTGGACGGTTTATCCACCTTTATCA
>FE-Ri_A13b_ASV16050_2
TACTTTATATTTATTATTTGCGGTATTAACAGGAATCGTGGGTACTTATTTTTCTGCCTTAATTAGAATGGAATTAGCGTATCCAGGAACTGGTGTTTTCCAAGGAGATTATCAATTATATAATGTGATTGTAACTGCACATGCGTTTATTATGATCTTTTTTACGGTTATGCCTATTTTAATTGGAGGTTTCGGAAATTGGTTTATACCTTTAATGTTAGGTGCACCGGATATGGCTTTTCCTCGAATGAATAATATTAGTTTTTGGTTATTACCTCCATCATTATTATTATTAGTTTCTTCAGCAATTGTAGAATCTGGAGCAGGTACAGGTTGGACGGTTTATCCACCTTTATCA
>FE-Ri_A13b_ASV16073_2
AACTCTCTATTTAATTTTCGCAGCCTTCTCTGGTGTTTTAGGAACCGTGTTTTCAGCTTTAATTCGTATGGAATTAGCACAACCTGGAAACCAAATTTTAGGCGGAAACCATCAATTATATAATGTGATTGTAACTGCACATGCGTTTATTATGATCTTTTTTACGGTTATGCCTATTTTAATTGGAGGTTTCGGAAATTGGTTTATACCTTTAATGTTAGGTGCACCGGATATGGCTTTTCCTCGAATGAATAATATTAGTTTTTGGTTATTACCTCCATCATTATTATTATTAGTTTCTTCAGCAATTGTAGAATCTGGAGCAGGTACAGGTTGGACGGTTTATCCACCTTTATCA
>FE-Ru_A56_ASV8844_12
AACTTTATATTTAATTTTTGGTGCTTTTTCTGGTGTGGTAGGAACAACTTTATCTGTATTAATTCGAATGGAATTAGCTCAACCAGGTAATCAAATATTAATGGGAAATCATCAATTATATAATGTAATTGTAACTGCACATGCTTTTATTATGATTTTTTTCATGGTTATGCCTGTATTAATTGGTGGTTTTGGTAACTGGTTTATACCTTTAATGTTAGGTGCTCCTGATATGGCTTTTCCTAGAATGAATAATATAAGTTTTTGGTTATTACCTCCTTCTTTATTTTTATTAGTATCTTCAGCTATTGTAGAGTCTGGAGCAGGTACAGGTTGGACAGTATATCCACCATTATCT
>FE-Rx_A46_ASV4519_70
AACTTTATATTTAATTTTTGGTGCTTTTTCTGGTGTGGTAGGAACAACTTTATCTGTATTAATTCGAATGGAATTAGCTCAACCCGGTAATCAAATATTAATGGGAAATCATCAATTATATAATGTAATTGTAACTGCACATGCTTTTATTATGATTTTTTTCATGGTTATGCCTGTATTAATTGGTGGTTTTGGTAACTGGTTTATACCTTTAATGTTAGGTGCTCCTGATATGGCTTTTCCTAGAATGAATAATATAAGTTTTTGGTTATTACCTCCTTCTTTATTTTTATTAGTATCTTCGGCTATTGTAGAGTCTGGAGCAGGTACAGGTTGGACAGTATATCCACCATTATCT
>FF-Ri_A56b_ASV7537_19
ATCTTTATACATACTTTTTGGCGCTTTTTCAGCTGTTGTCGGTACATTACTTTCGGTTTTTATTAGGTTAGAATTAGCAAATCCGGGTAATCAAGTGTTATTAGGAAATCATCAGTTATATAATGTTATTATTACTGCGCATGCTTTTATTATGATTTTTTTTTTTGTAATGCCTATTTTAATTGGTGGATTTGGTAATTGGTTTTTACCTATAATGTTAGGTGCTCCTGATATGGCTTTTCCACGTTTAAATAATATTAGTTTTTGGTTATTACCTCCGGCATTATTATTATTAATTTCATCAAGTATTGTTGAAGTTGGTGTTGGTACTGGATGGACTGTTTATCCTCCTTTAGCT
>FF-Rw_B3_ASV9195_11
AACTCTTTATTTAATTTTTGGAGGTTTTGCTGGTATTATAGGTACAATTTTATCTGTTTTAATTCGAATGGAATTAGCTTATCCAGGAAATCAATTTTTTTTAGGTAATCATCAATTATATAATTCAATTGTAACTGCACATGCTTTTATTATGATTTTTTTTATGGTAATGCCTATTTTAATTGGTGGTTTTGGTAATTGGTTTGTACCTTTAATGTTAGGTGCTCCTGATATGGCTTTTCCACGTTTAAATAATGTAAGTTTTTGGTTATTAATTCCTGCATTATTTTTATTAGTATCTTCAGCTTTAGTTGAAGTTGGTGCTGGTACTGGATGGACTGTTTACCCACCATTAAGT
>FF-Rw_B3_ASV16881_2
TACACTTTACTTAATTTTTGGTGGTATTGCTGGAGTTATAGGAACAACAATATCAGTTCTAATTCGTCTAGAACTTGCAAATCCAGGAAATCAAATCTTCCAAGGTAATCACCAATTATATAATGTTATTGTAACAGCACATGCTTTTATTATGATTTTTTTTATGGTTATGCCTATTTTAATAGGAGGATTTGGAAATTGGTTCATACCTTTAATGTTAGGGGCACCAGATATGGCTTTTCCTCGAATGAATAATATAAGTTTTTGGTTATTACCTCCATCATTATTATTATTAGTTTCTTCAGCAATCGTTGAATCTGGAGCAGGTACCGGTTGGACAGTTTATCCTCCTTTATCG
>FG-Rj_L1_ASV14259_3
AACGTTATATTTAATTTTTGGCGTTTTTTCTGGTATTGTTGGAACAACTTTATCAATATTAATTCGAATGGAATTAGCTCAACCAGGAAATCAAATTTTAATGGGAAATCATCAATTATATAATGTGATTGTAACTGCACATGCGTTTATTATGATCTTTTTTACGGTTATGCCTATTTTAATTGGAGGTTTCGGAAATTGGTTTATACCTTTAATGTTAGGTGCACCGGATATGGCTCTTCCAAGATTAAATGCATTAAGTTTTTGATTATTACCACCTTCTTTTATTTTATTATTAGGTTCTGCTTTTATAGAAACAGGGGCAGGTACAGGTTGAACTGTATATCCACCTTTAAGT
>FG-Ro_A13_ASV6202_32
AACTTTATATTTTATCTTCGGAGCATGATCCGGTATAGTCGGAACTTCTTTAAGAATATTAATTCGAGCCGAATTAGGTCATCCTGGAACTTTAATTGGTGATGATCAAATTTATAATGTAATTGTTACAGCTCATGCTTTTATTATAATTTTTTTTATAGTTATACCTATCTTAATTGGAGGTTTCGGAAATTGGTTTATACCTTTAATGTTAGGTGCACCGGATATGGCTTTTCCTCGAATGAATAATATTAGTTTTTGGTTATTACCTCCATCATTATTATTATTAGTTTCTTCAGCAATTGTAGAATCTGGAGCAGGTACAGGTTGGACGGTTTATCCACCTTTATCA
>FG-Ro_A13_ASV17152_2
AACTCTATACTTAATTTTTGCTGCTTTTTCTGGCGTAGCCGGCACAGCTTTATCTCTATATATTAGATTGACTTTAGCAGTTCCAAATTCTAATTTTTTGGAACATAACTATCATTTATATAATGTAATTGTAACTGCACATGCGTTTATTATGATCTTTTTTACGGTTATGCCTATTTTAATTGGAGGTTTCGGAAATTGGTTTATACCTTTAATGTTAGGTGCACCGGATATGGCTTTTCCTCGAATGAATAATATTAGTTTTTGGTTATTACCTCCATCATTATTATTATTAGTTTCTTCAGCAATTGTAGAATCTGGAGCAGGTACAGGTTGGACGGTTTATCCACCTTTATCA
>FG-Ro_A13_ASV17156_2
GACATTGTACTTAATTTTGGTGCACTTTCTGGTGTTATAGGGACCCTCTTGTCAATTTTAATTCGAATTGAATTGTCGGAACCAGGAAGTAAGTTGTTGCTAGGAAATTATCAATTATATAATGTGATTGTAACTGCACATGCGTTTATTATGATCTTTTTTACGGTTATGCCTATTTTAATTGGAGGTTTCGGAAATTGGTTTATACCTTTAATGTTAGGTGCACCGGATATGGCTTTTCCTCGAATGAATAATATTAGTTTTTGGTTATTACCTCCATCATTATTATTATTAGTTTCTTCAGCAATTGTAGAATCTGGAGCAGGTACAGGTTGGACGGTTTATCCACCTTTATCA
>FG-Ru_A58_ASV9913_9
TATTTTATACATACTTTTTGGCGCTTTTTCAGCTGTTGTTGGTACATTACTTTCGGTTTTTATTAGGTTAGAATTAGCAAATCCGGGTAATCAAGTGTTATTAGGAAATCATCAGTTATATAATGTTATTATTACTGCGCATGCTTTTATTATGATTTTTTTTTTTGTAATGCCTATTTTAATTGGTGGATTTGGTAATTGGTTTTTACCTATAATGTTAGGTGCTCCTGATATGGCTTTTCCACGTTTAAATAATATTAGTTTTTGGTTATTACCTCCGGCATTATTATTATTAATTTCATCAAGTATTGTTGAAGTTGGTGTTGGTACTGGATGGACTGTTTATCCTCCTTTAGCT
>FH-Ru_B4_2_ASV9586_10
TACTTTATACTTAATTTTTGGTGCTTTTTCAGGAATAATTGGCACAACATTATCTTTATTAATTCGAATTGAATTAGCACAACCTGGAAATCATATTTTTCAAGGTAATTATCAATTATATAATGTAGTTGTAACTGCACATGCTTTTATAATGATTTTTTTTATGGTTATGCCTATTTTAATTGGTGGTTTTGGTAACTGGTTTGTTCCTTTAATGTTAGGAGCACCTGATATGGCATTTCCCCGAATGAATAATATAAGTTTTTGGTTATTACCACCATCATTATTATTATTAGGTTCTGCTTTTATTGAAACAGGAGCAGGTACTGGTTGAACAGTATATCCTCCTTTAAGT
>FH-Rz_F31_ASV6558_28
AACTTTATATTTAATTTTTGGAGGTTTTGCAGGTATTATTGGAACAATTTTATCTGTCTTAATTCGTATGGAATTAGCATATCCAGGAAATCAATTTTTTTTAGGAAATCATCAATTATATAATTCAATTGTAACTGCACATGCTTTTATAATGATTTTTTTTATGGTAATGCCTATTTTAATTGGAGGATTTGGTAATTGGTTTGTACCTTTAATGTTAGGTGCACCAGATATGGCTTTTCCACGTTTAAATAATGTTAGTTTTTGGTTATTAATTCCATCATTATTTTTATTAGTATCTTCTGCTTTAGTAGAAGTAGGTGCAGGTACTGGATGGACTGTTTACCCTCCATTAAGT
>FH-Rz_F31_ASV13094_4
TACTCTATATATGATTTTTGGTGCTTTTTCAGGTGTAGTAGGTACTACATTATCTATATTAATCCGTATGGAACTAGCACAACCAGGAAATCAAATTTTTATGGGAAATCATCAATTATATAATGTTGTAGTAACTGCTCATGCTTTTATTATGATATTCTTTATGGTAATGCCTGCAATGATAGGTGGTTTTGGTAATTGTTTTGTACCTTTATTAATAGGTGCACCTGACATGGCTTTTCCACGTTTAAATGCTTTAAGTTTTTGATTATTACCTCCTTCTTTAATTTTATTATTAGCATCTGCTTTTATTGAAACAGGAGCAGGTACAGGTTGAACTGTATACCCACCTTTAAGT
>FI-Ry_A25_ASV4519_70
AACTTTATATTTAATTTTTGGTGCTTTTTCTGGTGTGGTAGGAACAACTTTATCTGTATTAATTCGAATGGAATTAGCTCAACCCGGTAATCAAATATTAATGGGAAATCATCAATTATATAATGTAATTGTAACTGCACATGCTTTTATTATGATTTTTTTCATGGTTATGCCTGTATTAATTGGTGGTTTTGGTAACTGGTTTATACCTTTAATGTTAGGTGCTCCTGATATGGCTTTTCCTAGAATGAATAATATAAGTTTTTGGTTATTACCTCCTTCTTTATTTTTATTAGTATCTTCGGCTATTGTAGAGTCTGGAGCAGGTACAGGTTGGACAGTATATCCACCATTATCT
>FJ-Ri_B2_ASV3240_150
TACGTTATATATAGTATTTGGGGGTTTTTCAGGAATTGTAGGGACAATTTTATCTGTTGTAATTAGAATGGAGTTAGCATATCCAGGGAATCATATTTTAGGAGGAAATCATCAATTATATAATTCAATCGTTACAGCGCATGCTTTTATTATGATTTTTTTTATGGTAATGCCTATTTTAATAGGTGGTTTTGGTAATTGGTTTTTACCTTTAATGTTAGGTGCTCCAGATATGGCTTTTCCAAGATTAAATAATGTAAGTTTTTGGTTATTAATTCCTTCATTATTTTTATTAGTTTCGTCGGCTTTAGTAGAAGTAGGTGCAGGAACAGGTTGGACTGTTTATCCACCATTAAGT
>FJ-Ro_C1_ASV3240_150
TACGTTATATATAGTATTTGGGGGTTTTTCAGGAATTGTAGGGACAATTTTATCTGTTGTAATTAGAATGGAGTTAGCATATCCAGGGAATCATATTTTAGGAGGAAATCATCAATTATATAATTCAATCGTTACAGCGCATGCTTTTATTATGATTTTTTTTATGGTAATGCCTATTTTAATAGGTGGTTTTGGTAATTGGTTTTTACCTTTAATGTTAGGTGCTCCAGATATGGCTTTTCCAAGATTAAATAATGTAAGTTTTTGGTTATTAATTCCTTCATTATTTTTATTAGTTTCGTCGGCTTTAGTAGAAGTAGGTGCAGGAACAGGTTGGACTGTTTATCCACCATTAAGT
>FJ-Ro_C1_ASV18247_1
TACGTTATATATAGTATTTGGAGGTTTTTCAGGAATTGTAGGGACAATTTTATCTGTTGTAATTAGAATGGAATTAGCATATCCAGGTAATCATATTTTAGGAGGAAATCATCAATTATATAATTCTATTGTAACAGCACATGCTTTTATTATGATTTTTTTTATGGTAATGCCTATTTTAATAGGTGGTTTTGGTAATTGGTTTTTACCTTTAATGTTAGGTGCTCCAGATATGGCTTTTCCAAGATTAAATAATGTAAGTTTTTGGTTATTAATTCCTTCATTATTTTTATTAGTTTCGTCGGCTTTAGTAGAAGTAGGTGCAGGAACAGGTTGGACTGTTTATCCACCATTAAGT
>FJ-Rr_A25_ASV4519_70
AACTTTATATTTAATTTTTGGTGCTTTTTCTGGTGTGGTAGGAACAACTTTATCTGTATTAATTCGAATGGAATTAGCTCAACCCGGTAATCAAATATTAATGGGAAATCATCAATTATATAATGTAATTGTAACTGCACATGCTTTTATTATGATTTTTTTCATGGTTATGCCTGTATTAATTGGTGGTTTTGGTAACTGGTTTATACCTTTAATGTTAGGTGCTCCTGATATGGCTTTTCCTAGAATGAATAATATAAGTTTTTGGTTATTACCTCCTTCTTTATTTTTATTAGTATCTTCGGCTATTGTAGAGTCTGGAGCAGGTACAGGTTGGACAGTATATCCACCATTATCT
>FK-Ro_A6_2_ASV11525_6
TACTTTATATTTAATTTTTGGTGCTTTTTCAGGTGTAGTGGGGACCACTTTATCTGTTTTAATTCGTATGGAATTAGCACAACCTGGAAATCAAATTTTAATGGGTAATCATCATTATATAATGTTATTGTTACAGGTCACGCAATACTTATGATCTTTTTTATGGTTATGCCTATTTTAATCGGTGGATTCGGTAACTGGTTTGTTCCTTTGATGATCGGCGCCCCTGACATGGCTTTTCCAAGAATGAATAATATTAGTTTTTGGTTGTTACCTCCATCACTATTATTATTAATTGAGTCTGTTCTGTGTGAAGCTGGAGTAGGAACGGGTTGGACAGTATATCCCCCACTTTCT
>FK-Ry_N2_ASV18128_2
TACTTTATATTTTATTTTTGGTGCTTTTTCTGGTATAGTTGGTACAACTTTATCTATCCTAATTCGAATGGAGTTAGCTCAACCAGGTAATCAAATTTTAATGGGTAATCATCAATTATACAACGTTATTGTTACTGCACATGCTTTTGTTATGATTTTTTTTATGGTTATGCCTGTTCTAATAGGTGGTTTCGGTAATTGGTTTATACCTTTAATGATTGGAGCACCTGATATGGCTTTTCCTAGAATGAATAATATAAGTTTTTGGTTATTACCTCCTTCATTATTATTATTAGGTTCTGCTTTTATTGAAACAGGAGCAGGGACTGGTTGAACAGTATATTCACCTTTAAGT
>Jamaica_01__000098825
attatcaagtattgaagcacactcaggaggttctgtagatttagctatttttagtttacatttagcaggtatttcttcattattaggagctattaactttattactactattatgaatatgagagctcctggtttacatatgcataaattacctttatttgtatgggctgttttaattacagcagttttattactattatcattacctgtattagctggtgctattacaatgttattgacagatagaaattttaatacaacattctttgaccctgcaggtggaggagatcctattttataccaacatttattc
>Jamaica_01__001400214
tttagctagtgcacaagctcattcaggtccttcagttgacttagcaatatttagtttacatttagcaggtatttcttctatattaggagctattaattttataacaacaatatgtaatatgagatctcccggattaacttttcatagattacctttatttgtttgggctattttcataactgccatattattattattatctttaccagttttagctggtgctataacaatgttattaacagatagaaatttaaatactgctttttttgatccatcaggaggaggagatcctattttatatcaacatttattt
>Jamaica_01__000132954
attatcaagtgctcaagcacattcggggacatctgtagatttggcgatctttagcttacatttagcaggtatagcttcaattttgggtgctgtaaatttcataactacgatttgcaatatgagagctccaggtatgacttttcatcgattacctttatttgtatggtcagtattaattacagctgttttattattattatctttacctgtattagcaggtgcgattactatgctattaactgatcgtaacttaaatacatcgttttttgatccctcaggtggaggtgatcctgtattataccaacatttattt
>Jamaica_01__000040933
tttagctagtgtacaagctcattcaggtccttcagtagacttagctatttttagtttacacttagcaggtgcttcatcaattttaggtgcaattaatttcattacaacaatccataatatgagagcaccaggtattaaatatcataatatgccattaatggtatgggcggtattagtaactgcttttttattactattatctttacctgtattagcgggtgcaattacaatgttattaacagatagaaattttaatacaacattttttgatcctgctgggggtggagatcctgttttatatcaacatttattt
>Jamaica_01__002654842
tttgtcgagtatactttctcactcaggtccgtcagttgatttagcaatttttagtttacatttagcaggagcttcttctatattaggtgcttctaattttattacgacaatatttaatatgagggctcctggaatggggttatataaaatgcctttatttgtatggtcggtattgataacagcatttttattattattatcattacctgttttagcaggtgcaattactatgttattaacagatagaaattttaatacttcattttttgatccaagtggaggtggagatcctgttttatatcaacatttattt
>Jamaica_02__000072502
tttatcttctattcaagcacactctggtggttctgttgatttagctatttttagtttacacttagcaggtatttcttctattttaggtgctgcaaactttattactaccatttgtaatatgcgttgtcctggtatgactttccatagaatgcctttatttgtatgatctgtttttattactgctattttattattattatcattaccagtattagcaggtgcaattactatgttattaactgatagaaactttaatactactttttttgatcccgctggtggtggtgatcctgttttataccaacatttattt
>Jamaica_02__000040933
tttagctagtgtacaagctcattcaggtccttcagtagacttagctatttttagtttacacttagcaggtgcttcatcaattttaggtgcaattaatttcattacaacaatccataatatgagagcaccaggtattaaatatcataatatgccattaatggtatgggcggtattagtaactgcttttttattactattatctttacctgtattagcgggtgcaattacaatgttattaacagatagaaattttaatacaacattttttgatcctgctgggggtggagatcctgttttatatcaacatttattt
>Jamaica_02__002654842
tttgtcgagtatactttctcactcaggtccgtcagttgatttagcaatttttagtttacatttagcaggagcttcttctatattaggtgcttctaattttattacgacaatatttaatatgagggctcctggaatggggttatataaaatgcctttatttgtatggtcggtattgataacagcatttttattattattatcattacctgttttagcaggtgcaattactatgttattaacagatagaaattttaatacttcattttttgatccaagtggaggtggagatcctgttttatatcaacatttattt
>Jamaica_03__000418436
tttagcaagtattcaagcacattcaggtccttcagtggatttagcaatttttagtttacatttagcaggtatttcttcattattaggtgctataaattttataacaactatttgtaatatgagatcacctggttttacttttcataagttacctttatttgtttggtctgtacttattactgcagtattattattacttagtttaccagtattagctggcgctattacaatgttattaacagatagaaacttaaatacttctttttttgatccttcaggtggaggtgatccagtattatatcaacatttattt
>Jamaica_03__000017165
attagctagtgttcaagcacattcggggccttctgtagacttagcaatttttagtcttcatttagcaggtatagcttcaattttaggtgctgtaaattttattacaactatttttaatatgagagctccaggtatgactttccacagattaccattatttgtatggtcagttcttataactgctgtattattattattatcattacctgttttagctggagctattacaatgttattaactgatagaaatttaaatacagctttttttgatccatctggtggtggagatccagtgttatatcaacacttattt
>Jamaica_03__000040933
tttagctagtgtacaagctcattcaggtccttcagtagacttagctatttttagtttacacttagcaggtgcttcatcaattttaggtgcaattaatttcattacaacaatccataatatgagagcaccaggtattaaatatcataatatgccattaatggtatgggcggtattagtaactgcttttttattactattatctttacctgtattagcgggtgcaattacaatgttattaacagatagaaattttaatacaacattttttgatcctgctgggggtggagatcctgttttatatcaacatttattt
>Jamaica_03__002654842
tttgtcgagtatactttctcactcaggtccgtcagttgatttagcaatttttagtttacatttagcaggagcttcttctatattaggtgcttctaattttattacgacaatatttaatatgagggctcctggaatggggttatataaaatgcctttatttgtatggtcggtattgataacagcatttttattattattatcattacctgttttagcaggtgcaattactatgttattaacagatagaaattttaatacttcattttttgatccaagtggaggtggagatcctgttttatatcaacatttattt
>Jamaica_04__000098825
attatcaagtattgaagcacactcaggaggttctgtagatttagctatttttagtttacatttagcaggtatttcttcattattaggagctattaactttattactactattatgaatatgagagctcctggtttacatatgcataaattacctttatttgtatgggctgttttaattacagcagttttattactattatcattacctgtattagctggtgctattacaatgttattgacagatagaaattttaatacaacattctttgaccctgcaggtggaggagatcctattttataccaacatttattc
>Jamaica_04__000166382
tttagcttcaattcaagctcattctggtggttctgttgatttagcaatttttagtttacacttagcaggtatttcatctattttaggtgctgctaattttattactactatttttaatatgcgttgtccaggtatgactttacatagaatgccattatttgtttgagcagtattaattactgcatttttattattattatctttaccagttttagcaggtgcaattactatgttattaactgatagaaattttaatactactttttttgatcctgctggtggtggtgatcctgtattatatcaacatttattt
>Jamaica_04__000072502
tttatcttctattcaagcacactctggtggttctgttgatttagctatttttagtttacacttagcaggtatttcttctattttaggtgctgcaaactttattactaccatttgtaatatgcgttgtcctggtatgactttccatagaatgcctttatttgtatgatctgtttttattactgctattttattattattatcattaccagtattagcaggtgcaattactatgttattaactgatagaaactttaatactactttttttgatcccgctggtggtggtgatcctgttttataccaacatttattt
>Jamaica_05__000166382
tttagcttcaattcaagctcattctggtggttctgttgatttagcaatttttagtttacacttagcaggtatttcatctattttaggtgctgctaattttattactactatttttaatatgcgttgtccaggtatgactttacatagaatgccattatttgtttgagcagtattaattactgcatttttattattattatctttaccagttttagcaggtgcaattactatgttattaactgatagaaattttaatactactttttttgatcctgctggtggtggtgatcctgtattatatcaacatttattt
>Jamaica_05__000072502
tttatcttctattcaagcacactctggtggttctgttgatttagctatttttagtttacacttagcaggtatttcttctattttaggtgctgcaaactttattactaccatttgtaatatgcgttgtcctggtatgactttccatagaatgcctttatttgtatgatctgtttttattactgctattttattattattatcattaccagtattagcaggtgcaattactatgttattaactgatagaaactttaatactactttttttgatcccgctggtggtggtgatcctgttttataccaacatttattt
>Jamaica_05__000132954
attatcaagtgctcaagcacattcggggacatctgtagatttggcgatctttagcttacatttagcaggtatagcttcaattttgggtgctgtaaatttcataactacgatttgcaatatgagagctccaggtatgacttttcatcgattacctttatttgtatggtcagtattaattacagctgttttattattattatctttacctgtattagcaggtgcgattactatgctattaactgatcgtaacttaaatacatcgttttttgatccctcaggtggaggtgatcctgtattataccaacatttattt
>Jamaica_05__001641103
gttagcaagtgctcaagcacattctggtccatctgttgatttagctatttttagtttacatttagctggtatagcttcaatattaggggctgttaattttattacaactatttgtaatatgagggcacctggtatgacctttcatcgtttacctctttttgtatggtcagtttttattacagctatattgctattactttcattacctgtattagcaggagctataacaatgttattaactgatagaaatttaaatacttcattttttgatccagctggtgggggtgatcctgtattataccaacacttattt
>Jamaica_05__000040933
tttagctagtgtacaagctcattcaggtccttcagtagacttagctatttttagtttacacttagcaggtgcttcatcaattttaggtgcaattaatttcattacaacaatccataatatgagagcaccaggtattaaatatcataatatgccattaatggtatgggcggtattagtaactgcttttttattactattatctttacctgtattagcgggtgcaattacaatgttattaacagatagaaattttaatacaacattttttgatcctgctgggggtggagatcctgttttatatcaacatttattt
>Jamaica_05__002654842
tttgtcgagtatactttctcactcaggtccgtcagttgatttagcaatttttagtttacatttagcaggagcttcttctatattaggtgcttctaattttattacgacaatatttaatatgagggctcctggaatggggttatataaaatgcctttatttgtatggtcggtattgataacagcatttttattattattatcattacctgttttagcaggtgcaattactatgttattaacagatagaaattttaatacttcattttttgatccaagtggaggtggagatcctgttttatatcaacatttattt
>Jamaica_06__000098825
attatcaagtattgaagcacactcaggaggttctgtagatttagctatttttagtttacatttagcaggtatttcttcattattaggagctattaactttattactactattatgaatatgagagctcctggtttacatatgcataaattacctttatttgtatgggctgttttaattacagcagttttattactattatcattacctgtattagctggtgctattacaatgttattgacagatagaaattttaatacaacattctttgaccctgcaggtggaggagatcctattttataccaacatttattc
>Jamaica_06__000651403
attatcaagtgcgcaagcacattcaggaccatctgttgatttagcaatatttagtttacatttagctggtatatcttctatattaggtgctataaattttataacaacaatttgtaatatgagatcacctggtttatactttcatagattacctttatttgtttggtctatttttattactgcaattttattattattatcattacctgttttagcaggagcaataactatgttattaactgatcgaaatttaaatacttcattttttgatccatcaggtggtggtgatcctattttgtatcaacatcttttt
>Jamaica_06__000166382
tttagcttcaattcaagctcattctggtggttctgttgatttagcaatttttagtttacacttagcaggtatttcatctattttaggtgctgctaattttattactactatttttaatatgcgttgtccaggtatgactttacatagaatgccattatttgtttgagcagtattaattactgcatttttattattattatctttaccagttttagcaggtgcaattactatgttattaactgatagaaattttaatactactttttttgatcctgctggtggtggtgatcctgtattatatcaacatttattt
>Jamaica_06__000132954
attatcaagtgctcaagcacattcggggacatctgtagatttggcgatctttagcttacatttagcaggtatagcttcaattttgggtgctgtaaatttcataactacgatttgcaatatgagagctccaggtatgacttttcatcgattacctttatttgtatggtcagtattaattacagctgttttattattattatctttacctgtattagcaggtgcgattactatgctattaactgatcgtaacttaaatacatcgttttttgatccctcaggtggaggtgatcctgtattataccaacatttattt
>Jamaica_06__000121491
gttatcaagtgttcaagcgcactcaggaccttcggtagatttagctatttttagtttacacttagctggtgcctcttcgattctaggtgcaattaactttattactaccattttaaacatgcgagctccaggtttaactatgcataaattaccattatttgtatggtcagtatttattactgtaattttattgttattatctttacctgtattagctggtgcaattactatgcttttaactgatcgtaactttaacacaacattttttgaccctgctggtggaggagatcctgttttataccaacacttattt
>Jamaica_06__000040933
tttagctagtgtacaagctcattcaggtccttcagtagacttagctatttttagtttacacttagcaggtgcttcatcaattttaggtgcaattaatttcattacaacaatccataatatgagagcaccaggtattaaatatcataatatgccattaatggtatgggcggtattagtaactgcttttttattactattatctttacctgtattagcgggtgcaattacaatgttattaacagatagaaattttaatacaacattttttgatcctgctgggggtggagatcctgttttatatcaacatttattt
>Jamaica_07__000098825
attatcaagtattgaagcacactcaggaggttctgtagatttagctatttttagtttacatttagcaggtatttcttcattattaggagctattaactttattactactattatgaatatgagagctcctggtttacatatgcataaattacctttatttgtatgggctgttttaattacagcagttttattactattatcattacctgtattagctggtgctattacaatgttattgacagatagaaattttaatacaacattctttgaccctgcaggtggaggagatcctattttataccaacatttattc
>Jamaica_07__000278849
attatcaagtattcaagctcattcaggtccttcagtagatttagcaatttttagtttacatttagcaggtatatcttcacttttaggtgctattaattttataacaactataagtaatatgagatctcctggatttagttttcataaattacctttatttgtttggtctgttttaataacagctgtgttattattattaagtttaccagttttagctggtgctataacaatgttattaacagatagaaatttaaatacttcattttttgatccatcaggtggaggagatcctgttttatatcaacatttattt
>Jamaica_07__000438416
tttatctagtattcaagcacattcaggtccttccgttgatttagctatattcagtttacatttagcaggtatttcatctatattaggagctataaattttattacaactatatgtaatatgagattacccggtttaacttttcatagattacctttatttgtatgggctatttttataacagctattttattattattatctttacctgttttagctggagctattactatgttattaactggccgtaatttaaatacaactttttttgatccttcaggaggtggagatcctattttatatcaacatttattt
>Jamaica_07__001400214
tttagctagtgcacaagctcattcaggtccttcagttgacttagcaatatttagtttacatttagcaggtatttcttctatattaggagctattaattttataacaacaatatgtaatatgagatctcccggattaacttttcatagattacctttatttgtttgggctattttcataactgccatattattattattatctttaccagttttagctggtgctataacaatgttattaacagatagaaatttaaatactgctttttttgatccatcaggaggaggagatcctattttatatcaacatttattt
>Jamaica_07__000166382
tttagcttcaattcaagctcattctggtggttctgttgatttagcaatttttagtttacacttagcaggtatttcatctattttaggtgctgctaattttattactactatttttaatatgcgttgtccaggtatgactttacatagaatgccattatttgtttgagcagtattaattactgcatttttattattattatctttaccagttttagcaggtgcaattactatgttattaactgatagaaattttaatactactttttttgatcctgctggtggtggtgatcctgtattatatcaacatttattt
>Jamaica_07__000132954
attatcaagtgctcaagcacattcggggacatctgtagatttggcgatctttagcttacatttagcaggtatagcttcaattttgggtgctgtaaatttcataactacgatttgcaatatgagagctccaggtatgacttttcatcgattacctttatttgtatggtcagtattaattacagctgttttattattattatctttacctgtattagcaggtgcgattactatgctattaactgatcgtaacttaaatacatcgttttttgatccctcaggtggaggtgatcctgtattataccaacatttattt
>Jamaica_07__000040933
tttagctagtgtacaagctcattcaggtccttcagtagacttagctatttttagtttacacttagcaggtgcttcatcaattttaggtgcaattaatttcattacaacaatccataatatgagagcaccaggtattaaatatcataatatgccattaatggtatgggcggtattagtaactgcttttttattactattatctttacctgtattagcgggtgcaattacaatgttattaacagatagaaattttaatacaacattttttgatcctgctgggggtggagatcctgttttatatcaacatttattt
>Jamaica_08__000098825
attatcaagtattgaagcacactcaggaggttctgtagatttagctatttttagtttacatttagcaggtatttcttcattattaggagctattaactttattactactattatgaatatgagagctcctggtttacatatgcataaattacctttatttgtatgggctgttttaattacagcagttttattactattatcattacctgtattagctggtgctattacaatgttattgacagatagaaattttaatacaacattctttgaccctgcaggtggaggagatcctattttataccaacatttattc
>Jamaica_08__000166382
tttagcttcaattcaagctcattctggtggttctgttgatttagcaatttttagtttacacttagcaggtatttcatctattttaggtgctgctaattttattactactatttttaatatgcgttgtccaggtatgactttacatagaatgccattatttgtttgagcagtattaattactgcatttttattattattatctttaccagttttagcaggtgcaattactatgttattaactgatagaaattttaatactactttttttgatcctgctggtggtggtgatcctgtattatatcaacatttattt
>Jamaica_08__000132954
attatcaagtgctcaagcacattcggggacatctgtagatttggcgatctttagcttacatttagcaggtatagcttcaattttgggtgctgtaaatttcataactacgatttgcaatatgagagctccaggtatgacttttcatcgattacctttatttgtatggtcagtattaattacagctgttttattattattatctttacctgtattagcaggtgcgattactatgctattaactgatcgtaacttaaatacatcgttttttgatccctcaggtggaggtgatcctgtattataccaacatttattt
>Jamaica_08__000040933
tttagctagtgtacaagctcattcaggtccttcagtagacttagctatttttagtttacacttagcaggtgcttcatcaattttaggtgcaattaatttcattacaacaatccataatatgagagcaccaggtattaaatatcataatatgccattaatggtatgggcggtattagtaactgcttttttattactattatctttacctgtattagcgggtgcaattacaatgttattaacagatagaaattttaatacaacattttttgatcctgctgggggtggagatcctgttttatatcaacatttattt
>Jamaica_08__002654842
tttgtcgagtatactttctcactcaggtccgtcagttgatttagcaatttttagtttacatttagcaggagcttcttctatattaggtgcttctaattttattacgacaatatttaatatgagggctcctggaatggggttatataaaatgcctttatttgtatggtcggtattgataacagcatttttattattattatcattacctgttttagcaggtgcaattactatgttattaacagatagaaattttaatacttcattttttgatccaagtggaggtggagatcctgttttatatcaacatttattt
>Jamaica_09__000098825
attatcaagtattgaagcacactcaggaggttctgtagatttagctatttttagtttacatttagcaggtatttcttcattattaggagctattaactttattactactattatgaatatgagagctcctggtttacatatgcataaattacctttatttgtatgggctgttttaattacagcagttttattactattatcattacctgtattagctggtgctattacaatgttattgacagatagaaattttaatacaacattctttgaccctgcaggtggaggagatcctattttataccaacatttattc
>Jamaica_09__001492052
tttagctggtattgaagcacattcaggtgggtcagtagatttagctatttttagtttacatttagcaggtatttcatcattattaggtgctgtaaattttattacaactatcttcaatatgagagcgcctggtttatatatgcataaattaccattatttgtatgggctgtattaattacagctgttttattactactttctttaccagttttagcaggtggtattactatgttattaacagaccgtaactttaatacaagtttctttgatcctgcaggtggtggtgatcctattttatatcaacatttattt
>Jamaica_09__000072502
tttatcttctattcaagcacactctggtggttctgttgatttagctatttttagtttacacttagcaggtatttcttctattttaggtgctgcaaactttattactaccatttgtaatatgcgttgtcctggtatgactttccatagaatgcctttatttgtatgatctgtttttattactgctattttattattattatcattaccagtattagcaggtgcaattactatgttattaactgatagaaactttaatactactttttttgatcccgctggtggtggtgatcctgttttataccaacatttattt
>Jamaica_10__000098825
attatcaagtattgaagcacactcaggaggttctgtagatttagctatttttagtttacatttagcaggtatttcttcattattaggagctattaactttattactactattatgaatatgagagctcctggtttacatatgcataaattacctttatttgtatgggctgttttaattacagcagttttattactattatcattacctgtattagctggtgctattacaatgttattgacagatagaaattttaatacaacattctttgaccctgcaggtggaggagatcctattttataccaacatttattc
>Jamaica_10__000166382
tttagcttcaattcaagctcattctggtggttctgttgatttagcaatttttagtttacacttagcaggtatttcatctattttaggtgctgctaattttattactactatttttaatatgcgttgtccaggtatgactttacatagaatgccattatttgtttgagcagtattaattactgcatttttattattattatctttaccagttttagcaggtgcaattactatgttattaactgatagaaattttaatactactttttttgatcctgctggtggtggtgatcctgtattatatcaacatttattt
>Jamaica_10__000132954
attatcaagtgctcaagcacattcggggacatctgtagatttggcgatctttagcttacatttagcaggtatagcttcaattttgggtgctgtaaatttcataactacgatttgcaatatgagagctccaggtatgacttttcatcgattacctttatttgtatggtcagtattaattacagctgttttattattattatctttacctgtattagcaggtgcgattactatgctattaactgatcgtaacttaaatacatcgttttttgatccctcaggtggaggtgatcctgtattataccaacatttattt
>Jamaica_10__000040933
tttagctagtgtacaagctcattcaggtccttcagtagacttagctatttttagtttacacttagcaggtgcttcatcaattttaggtgcaattaatttcattacaacaatccataatatgagagcaccaggtattaaatatcataatatgccattaatggtatgggcggtattagtaactgcttttttattactattatctttacctgtattagcgggtgcaattacaatgttattaacagatagaaattttaatacaacattttttgatcctgctgggggtggagatcctgttttatatcaacatttattt
>Jamaica_10__000851886
cttatcaagtattcaagcacattctggcccttcagttgatttggcaatttttagtctacatttatccggtattgcgtcaatattaggtgctgtaaattttattacaactatttttaatatgagagcccccggaatgagttttcataaattaccattatttgtatggtctgttttaataactgcttttttattattactatctttacctgtcttagctggcgctattacaatgcttttaacagataggaatttaaataccacattctttgacccttctgggggaggtgaccctatactttaccaacatttattc
>Jamaica_11__000098825
attatcaagtattgaagcacactcaggaggttctgtagatttagctatttttagtttacatttagcaggtatttcttcattattaggagctattaactttattactactattatgaatatgagagctcctggtttacatatgcataaattacctttatttgtatgggctgttttaattacagcagttttattactattatcattacctgtattagctggtgctattacaatgttattgacagatagaaattttaatacaacattctttgaccctgcaggtggaggagatcctattttataccaacatttattc
>Jamaica_11__000418436
tttagcaagtattcaagcacattcaggtccttcagtggatttagcaatttttagtttacatttagcaggtatttcttcattattaggtgctataaattttataacaactatttgtaatatgagatcacctggttttacttttcataagttacctttatttgtttggtctgtacttattactgcagtattattattacttagtttaccagtattagctggcgctattacaatgttattaacagatagaaacttaaatacttctttttttgatccttcaggtggaggtgatccagtattatatcaacatttattt
>Jamaica_11__000724345
tttagctagtgcacaagcgcattcaggcccttctgttgatttagctatttttagtttgcatttggcaggtattgcttctattttaggttcagttaattttatcacaacaattttaaatatgagagcacctggtatgacttttcatagactaccactttttgtatgggctgtttttattacagcaattttattattactttcattaccagtattagcgggagctattacaatgttattaactgatagaaatttaaatactgctttttttgatccatcaggcggtggtgatcctgtcttatatcaacatttattt
>Jamaica_11__000166382
tttagcttcaattcaagctcattctggtggttctgttgatttagcaatttttagtttacacttagcaggtatttcatctattttaggtgctgctaattttattactactatttttaatatgcgttgtccaggtatgactttacatagaatgccattatttgtttgagcagtattaattactgcatttttattattattatctttaccagttttagcaggtgcaattactatgttattaactgatagaaattttaatactactttttttgatcctgctggtggtggtgatcctgtattatatcaacatttattt
>Jamaica_11__001641103
gttagcaagtgctcaagcacattctggtccatctgttgatttagctatttttagtttacatttagctggtatagcttcaatattaggggctgttaattttattacaactatttgtaatatgagggcacctggtatgacctttcatcgtttacctctttttgtatggtcagtttttattacagctatattgctattactttcattacctgtattagcaggagctataacaatgttattaactgatagaaatttaaatacttcattttttgatccagctggtgggggtgatcctgtattataccaacacttattt
>Jamaica_11__002654842
tttgtcgagtatactttctcactcaggtccgtcagttgatttagcaatttttagtttacatttagcaggagcttcttctatattaggtgcttctaattttattacgacaatatttaatatgagggctcctggaatggggttatataaaatgcctttatttgtatggtcggtattgataacagcatttttattattattatcattacctgttttagcaggtgcaattactatgttattaacagatagaaattttaatacttcattttttgatccaagtggaggtggagatcctgttttatatcaacatttattt
>Jamaica_11__000190739
ttatcaggtatttcagcacattcaggtccttctgttgacttagcgatttttagtttacatttagcaggtgcttcatctattttaggagcttcaaattttataactactattttcaatatgcgtgctcctggaatgggaatgcataaattacctttatttgtatggtcggttttaattacggcatttttattattgttatctttacctgtattagctggtgctattactatgttattaacagatcgtaattttaatactaccttttttgatcctgctgggggtggtgatcctgtattatatcaacacttgttt
>Jamaica_12__000098825
attatcaagtattgaagcacactcaggaggttctgtagatttagctatttttagtttacatttagcaggtatttcttcattattaggagctattaactttattactactattatgaatatgagagctcctggtttacatatgcataaattacctttatttgtatgggctgttttaattacagcagttttattactattatcattacctgtattagctggtgctattacaatgttattgacagatagaaattttaatacaacattctttgaccctgcaggtggaggagatcctattttataccaacatttattc
>Jamaica_12__000418436
tttagcaagtattcaagcacattcaggtccttcagtggatttagcaatttttagtttacatttagcaggtatttcttcattattaggtgctataaattttataacaactatttgtaatatgagatcacctggttttacttttcataagttacctttatttgtttggtctgtacttattactgcagtattattattacttagtttaccagtattagctggcgctattacaatgttattaacagatagaaacttaaatacttctttttttgatccttcaggtggaggtgatccagtattatatcaacatttattt
>Jamaica_12__000132954
attatcaagtgctcaagcacattcggggacatctgtagatttggcgatctttagcttacatttagcaggtatagcttcaattttgggtgctgtaaatttcataactacgatttgcaatatgagagctccaggtatgacttttcatcgattacctttatttgtatggtcagtattaattacagctgttttattattattatctttacctgtattagcaggtgcgattactatgctattaactgatcgtaacttaaatacatcgttttttgatccctcaggtggaggtgatcctgtattataccaacatttattt
>Jamaica_12__000342066
attatcaagtgcacaggcacattcaggaccatcagtagatttagcaatttttagtctacatttagcgggtatagcttcaattttaggagcaattaattttataacaactatttgtaatatgagagcgcctggtatgacttttcaccgtttacctttatttgtttggtcagtatttattacagcaatattattattattatcattacctgtattagcaggtgcgataacaatgttattaaccgatcgtaacttaaatacatcattttttgatccagcaggcggaggtgatccggtattataccagcatttgttt
>Jamaica_12__000040933
tttagctagtgtacaagctcattcaggtccttcagtagacttagctatttttagtttacacttagcaggtgcttcatcaattttaggtgcaattaatttcattacaacaatccataatatgagagcaccaggtattaaatatcataatatgccattaatggtatgggcggtattagtaactgcttttttattactattatctttacctgtattagcgggtgcaattacaatgttattaacagatagaaattttaatacaacattttttgatcctgctgggggtggagatcctgttttatatcaacatttattt
>L4_2_ASV_2529_1
CACGCATTTATTATGATATTCTTTATGGTGATGCCTGCCATGATTGGTGGTTTTGGAAATTGATTTTTACCTTTAATGATTGGAGCACCAGATATGGCATTTCCAAGATTAAATAACATCAGTTTTTGATTATTACCACCAGCATTTTTATTATTATTATCTTCAGCTCTTGTAGAAGTAGGTGCTGGTACAGGTTGAACTGTTTATCCACCACTTGCA>Littlefair_278CATTATCAAGTGTACAAGCACATTCAGGTCCTTCAGTAGATTTAGCTATATTTAGTTTACATTTAGCAGGTATTTCTTCTTTATTAGGTTCTATTAATTTTATTACTACAATTTTTAATATGAGAGCTCCTGGTTTAACTTTTCATAAATTACCTTTATTTGTATGGTCTGTTTTTATTACAGCTTTTTTATTATTATTAAGTTTACCTGTATTAGCCGGTGCTATTACTATGTTATTAACTGATAGAAATTTAAATACTTCATTTTTTGATCCATCAGGTGGAGGTGATCCTGTATTATATCAACATTTATTT
>Littlefair_574
CATTATCTAGTGTACAAGCACATTCAGGTCCTTCTGTAGATTTAGCTATATTTAGTTTACATTTAGCAGGTATTTCTTCTTTATTAGGTTCTATTAATTTTATTACTACAATTTTTAATATGAGAGCACCAGGTTTAACTTTCCATAAATTACCTTTATTTGTTTGGTCTGTTTTTATTACTGCTTTTTTATTATTATTAAGTTTACCTGTATTAGCAGGTGCTATTACTATGTTATTAACAGATAGAAATTTAAATACTTCTTTTTTTGATCCTTCAGGTGGAGGTGATCCTGTATTATATCAACATTTATTT
>Littlefair_881
CATTATCAAGTGTTCAAGCACACTCAGGACCTTCAGTAGATTTAGCTATTTTTAGTTTACATTTAGCAGGTATTTCATCATTATTAGGTTCAATTAATTTTATTACAACTATTTATAATATGAGATCTCCAGGTTTAACTTTCCATAAATTACCTTTATTTGTGTGGTCAGTTTTTATTACAGCATTCTTATTATTATTAAGTTTACCTGTATTAGCTGGAGCAATTACTATGTTATTAACTGATAGAAATTTAAATACTTCATTCTTCGATCCATCTGGAGGAGGTGATCCTGTATTATACCAACATTTATTT
>Littlefair_1112
CATTATCTAGTGTTCAAGCACACTCAGGACCTTCAGTAGATTTAGCTATTTTTAGTTTACATTTAGCAGGTATTTCATCATTATTAGGTTCAATTAATTTTATTACAACTATTTATAATATGAGATCACCAGGGTTAACTTTCCATAAATTACCTTTATTTGTATGGTCAGTTTTTATTACAGCTTTTTTATTATTATTAAGTTTACCTGTATTAGCTGGAGCAATTACAATGTTATTAACTGATAGAAATTTAAATACTTCATTTTTCGATCCTTCAGGAGGAGGTGATCCTGTATTATACCAACATTTATTT
>Littlefair_1209
CATTATCTAGTGTTCAAGCACATTCAGGACCGTCAGTAGATTTAGCTATTTTTAGTTTACATTTAGCTGGTATCTCATCTTTATTAGGTTCTATTAATTTTATTACTACTATTTATAACATGAGATCTCCAGGATTAACATTTCATAAATTACCTTTATTTGTTTGGTCTGTATTTATTACTGCTTTTTTATTATTATTAAGTTTACCTGTATTAGCAGGTGCTATTACTATGTTATTAACAGATAGAAATTTAAATACTTCATTTTTTGACCCTTCTGGTGGAGGTGATCCCGTATTATATCAACACTTATTT
>Littlefair_1227
CTTTATCAAGTATTCAAGCACATTCTGGTCCTTCAGTTGATTTAGCTATTTTTAGTTTACATTTAGCCGGTATTTCATCATTATTAGGTGCAATAAATTTTATAACAACTATTTATAATATGAGATCACCTGGATTATCATTTCATAAATTACCTTTATTTGTTTGGTCAGTATTTATTACAGCGATATTATTATTATTAAGTTTACCTGTATTAGCTGGTGCTTTAACTATGTTATTAACTGATAGAAATTTAAATACATCTTTCTTCGATCCATCAGGTGGTGGTGATCCTGTTTTATATCAACATTTATTT
>Littlefair_1797
CATTAGCTAGTGTTCAAGCTCATTCAGGTCCATCTGTAGATTTAGCTATTTTTAGTTTACATTTAGCAGGAATTTCGTCATTATTGGGAGCTATTAATTTTATTACAACTATATGTAATATGCGTTCGCCAGGTTTAACATTTCATAAATTACCTTTATTTGTTTGGGCTGTATTTATTACTGCTATTTTATTATTATTAAGTTTACCAGTTTTAGCAGCCGCTATTACCATGTTATTAACCGATCGTAATCTAAATACTTCATTTTTTGATCCTGCTGGTGGTGGTGATCCGGTATTATATCAACATTTATTT
>Littlefair_1880
CTTTATCTAGTGTGCAAGCACACTCAGGACCTTCGGTAGATTTAGCTATTTTTAGTTTACATTTAGCAGGTATTTCATCTTTATTAGGTTCAATTAATTTTATAACAACTATTTATAATATGAGATCTCCTGGATTAACTTTTCATAAGTTACCTTTATTTGTTTGGTCAGTATTTATTACAGCTTTTTTATTATTATTAAGTTTACCAGTATTAGCAGGAGCTATAACTATGTTATTAACTGATAGAAATTTAAATACTTCTTTTTTTGATCCATCTGGTGGTGGAGATCCTGTATTATATCAACATTTATTT
>Littlefair_1980
CTTTATCTAGTGTACAAGCACATTCAGGACCTTCAGTAGATTTAGCAATTTTTAGTTTACATTTAGCAGGTATTTCGTCTTTATTAGGTTCTATTAATTTTATTACTACTATTTATAATATGAGATCACCAGGTTTAACTTTCCATAAATTACCTTTATTTGTATGGTCTGTTTTTATTACTGCTTTTTTATTATTATTAAGTTTACCTGTATTAGCAGGAGCAATTACTATGTTATTAACAGATAGAAATTTAAATACTTCATTTTTTGATCCATCAGGTGGAGGTGATCCTGTATTATATCAACATTTATTT
>Littlefair_2094
CTTTATCTAGTGTTCAAGCACATTCAGGTCCTTCTGTAGATTTAGCTATTTTTAGTTTACATTTAGCTGGTATTTCATCTTTATTAGGTTCTATTAATTTTATTACTACTATTTGTAATATGAGATCTCCTGGATTAACTTTTCATAAATTACCTTTATTTGTATGGTCAGTATTAATTACTGCTATCTTATTATTATTAACTTTACCTGTATTAGCTGGTGCAATTACTATGTTATTAACAGATAGAAATCTTAATACATCTTTTTTTGATCCTTCAGGTGGAGGTGATCCTGTATTATATCAACATTTATTT
>Littlefair_2190
CATTATCAAGTGTGCAAGCACATTCAGGACCTTCTGTTGATTTAGCAATTTTTAGTTTACATTTAGCAGGTGCTTCTTCTATTTTAGGTGCAATTAATTTTATTGTAACTATTTTAAATATGAGATGTCCAGGTATGTTTATGCATAAATTACCTTTATTTGCATGAGCAGTTTTTATTACTGCAATATTATTATTATTATCTTTACCTGTACTTGCTGGAGCAATTACAATGCTTTTAACTGATAGAAATTTTAATACAAGTTTTTTTGATCCTGCAGGTGGAGGAGATCCAGTATTATATCAACATTTATTT
>Littlefair_2430
CTTTATCAAGTATACAAGCGCATTCAGGTCCTTCAGTTGATTTAGCTATTTTTAGTTTACATTTAACAGGTATTTCATCATTATTAGGTGCTATAAATTTTATAACGACTATTTATAATATGAGATCTCCAGGATTATCGTTCCATAAATTACCTTTATTTGTTTGGTCTGTATTTATTACTGCAATATTATTATTATTAAGTCTACCAGTATTAGCAGGTGCTTTAACTATGTTATTAACTGATAGAAATTTAAATACCTCTTTTTTTGATCCTTCAGGTGGTGGTGATCCTGTTTTATATCAACATTTATTT
>Littlefair_2443
CATTATCAAGTGTTCAAGCACACTCAGGTCCATCTGTTGATTTAGCTATATTTAGTTTACATTTAGCTGGTATTTCATCATTATTAGGTTCTATTAATTTTATCACCACTATTTATAATATGAGATCACCTGGATTAACTTTCCATAAATTACCTTTATTTGTATGGTCTGTTTTTATTACAGCTTTTTTATTATTATTAAGTTTACCTGTATTAGCTGGAGCAATTACTATGTTATTAACTGATAGAAATTTAAATACTTCTTTTTTTGATCCATCAGGTGGAGGTGATCCAGTATTATATCAACATTTATTT
>Littlefair_2701
CATTGTCTAGTGTACAAGCGCATTCTGGACCTTCAGTTGATTTAGCTATTTTTAGTTTACATTTAGCGGGTATTTCATCATTATTAGGTTCAATTAATTTCATTACTACTATTTATAATATGCGAGCACCAGGATTAACTTTCCATAAATTACCTTTATTTGTTTGGTCAGTATTTATTACAGCTTTTTTATTATTATTAAGTTTACCCGTATTAGCTGGTGCTATTACTATGTTATTAACTGATAGAAATTTAAATACTTCATTTTTTGATCCTTCAGGCGGAGGTGATCCTGTATTATACCAACATTTATTT
>Littlefair_2723
TATCAAGTGTACAAGCACATTCAGGTCCTTCAGTAGATTTAGCTATTTTTAGTTTACATTTAGCTGGTATTTCTTCATTATTAGGAGCTATAAATTTTATAACTACTATATATAACATGAGATCTCCAGGATTATCTTTTCATAAATTACCTTTATTTGTTTGGTCAGTATTGATTACAGCCGTTTTATTATTATTAAGTTTACCTGTATTAGCAGGAGCTATTACAATGTTATTAACAGATAGAAATTTAAATACTACTTTTTTTGATCCATCTGGTGGAGGTGATCCAGTATTATATCAACATTTATTT
>Littlefair_2737
CTTTATCTAGTGTTCAAGCACATTCTGGTCCTTCTGTTGATTTAGCTATTTTTAGTTTACATTTAGCTGGTATATCTTCTTTATTAGGAGCTATAAATTTTATAACTACTATTTATAATATGAGATCTCCAGGATTATCTTTTCATAAATTACCTTTATTTGTTTGGTCAGTTTTAATTACAGCTGTATTATTGTTATTAAGTTTACCTGTATTAGCAGGTGCTATTACAATGTTATTAACTGATAGAAATTTAAATACTTCTTTTTTTGATCCTTCAGGTGGTGGTGATCCCGTATTATATCAACATTTATTT
>Littlefair_2945
CTTTAGCTAGTATACAAGCCCATTCTGGTCCTTCAGTTGATTTAGCTATTTTTAGTTTACATTTAGCTGGTATTTCATCACTATTAGGTGCAATAAATTTTATAACTACTATTTATAATATGAGATCTCCTGGATTATCTTTTCATAAATTACCTTTATTTGTTTGGTCAGTATTTATTACAGCTATATTATTATTATTAAGTTTACCTGTATTAGCAGGTGCTTTAACAATGTTATTAACTGATAGAAATTTAAATACTTCTTTTTTTGATCCTTCAGGTGGAGGTGATCCTGTTTTATATCAACATTTATTT
>Littlefair_3070
CTTTATCAAGTATACAAGCACATTCAGGTCCTTCAGTTGATTTAGCTATTTTTAGTTTACATTTAGCAGGTATTTCTTCACTATTAGGAGCAATTAATTTTATAACTACTATTTATAATATGAGATCCCCTGGATTATCTTTTCATAAATTACCTTTATTTGTGTGGTCTGTTTTAATAACAGCAGTATTATTATTATTAAGTTTACCTGTATTAGCTGGAGCAATTACTATGTTATTAACAGATAGAAATTTAAATACTTCATTTTTTGACCCTTCAGGAGGAGGGGATCCTGTATTATATCAACATTTATTT
>Littlefair_3343
CATTATCAAGTGTTCAAGCACACTCAGGACCTTCTGTAGATTTAGCTATTTTTAGTTTACATTTAGCAGGTATTTCTTCTTTATTAGGTTCTATAAATTTTATAACAACTATATATAACATGAGATCACCAGGTTTATCATTCCATAAATTACCTTTATTTGTATGGTCTGTTTTTATTACTGCTATATTATTATTATTAAGTTTACCAGTATTAGCTGGAGCTATTACAATGTTATTAACTGATAGAAATTTAAATACTTCTTTTTTTGATCCTTCAGGAGGAGGTGATCCAGTATTATATCAACATTTATTT
>Littlefair_3375
CATTATCTAGTATTCAAGCTCATTCTGGCCCTTCTGTAGATTTAGCTATATTTAGTTTACATTTAGCTGGAATTTCTTCTTTATTAGGAGCAATAAATTTTATTACAACTATTTATAATATGAGGGCTCCTGGGTTATTTTTTCACAAATTACCTTTATTTATTTGGTCGGTTTTAATAACTGCTGTTTTATTATTATTAAGTTTACCTGTTTTAGCGGGGGCAATTACTATGTTATTAACAGATAGAAATTTAAATACTTCTTTTTTTGACCCGTCAGGTGGGGGGGATCCTATTTTATATCAACATTTATTT
>Littlefair_3444
CTTTATCAAGTGTACAAGCTCACTCAGGTCCTTCAGTTGATTTAGCTATTTTTAGTTTACACTTAGCTGGTATTTCTTCATTATTAGGTTCAATTAATTTTATAACTACTATTTATAACATGAGATCACCTGGTTTATCTTTTCATAAATTACCTTTATTTGTTTGGTCTGTATTTATTACAGCTTTTTTATTATTATTAAGCTTACCTGTTTTAGCTGGTGCAATCACTATGTTATTAACTGATAGAAATTTAAATACATCTTTTTTTGATCCATCAGGTGGGGGAGATCCTGTTTTATATCAACATTTATTT
>Littlefair_3557
CATTATCGAGTGTTCAAGCACACTCTGGACCTTCTGTAGATTTAGCAATTTTTAGTTTACATTTAGCGGGTATTTCATCTTTATTAGGTTCTATTAATTTTATTACTACTATTTATAATATGCGATCTCCTGGATTAACTTTCCATAAATTACCTTTATTTGTTTGGTCTGTATTTATTACGGCTTTTTTATTATTATTAAGTTTACCTGTATTAGCAGGTGCTATTACAATGTTATTAACTGATAGAAATTTAAATACTTCTTTCTTTGACCCTTCAGGTGGAGGAGATCCCGTATTATATCAGCATTTATTT
>Littlefair_3601
CATTGTCAAGCGTTCAAGCTCATTCAGGTCCATCAGTTGATTTAGCTATTTTTAGCTTACATTTAGCAGGTATATCTTCTATTTTAGGATCAATTAATTTTATTACTACTATTATTAATATGCGAGCACCTGGAATGACCTTTTCTAGATTACCTTTATTTGTTTGGTCAGTTTTAATAACTGCAATATTATTATTACTATCATTACCAGTATTAGCGGGAGCTATAACTATGTTGTTGACTGATAGAAATTTAAATACAACATTCTTTGACCCATCAGGTGGTGGAGATCCTATTTTATATCAACATCTTTTT
>Littlefair_3621
CATTATCAAGTGTACAAGCACATTCTGGACCTTCAGTTGATTTAGCTATTTTTAGTTTACATTTAGCAGGTATATCATCATTATTAGGTTCAATAAATTTTATTACTACTATATATAATATGAGATCTCCTGGATTATCATTTCATAAATTACCTTTATTTGTTTGGTCAGTATTTATAACTGCAATTTTATTATTATTAAGTTTACCTGTATTAGCTGGAGCAATAACAATGTTATTAACTGATCGAAATTTAAATACTTCATTTTTTGATCCTTCAGGTGGAGGTGATCCAGTATTATATCAACACTTATTT
>Littlefair_3811
CTTTATCTAGTGTTCAAGCACATTCTGGTCCTTCTGTAGATTTAGCAATTTTTAGTTTACATTTAGCAGGTATTTCATCTTTATTAGGTTCTATTAATTTTATTACTACTATTTGTAATATGAGATCTCCTGGATTAACTTTCCATAAATTACCTTTATTTGTATGGTCAGTATTAATTACTGCTATATTATTATTATTAACTTTACCTGTATTAGCTGGTGCAATTACTATGTTATTAACAGATAGAAACCTTAATACATCTTTTTTTGATCCTTCAGGTGGAGGTGATCCTGTATTATATCAACATTTATTT
>Littlefair_3936
CTTTAGCTAGTATACAAGCACATTCTGGTCCTTCAGTTGATTTAGCTATTTTTAGTTTACATTTAGCTGGTATTTCATCACTATTAGGTGCAATAAATTTTATAACTACTATTTATAATATGAGATCTCCTGGATTATCTTTTCATAAATTACCTTTATTTGTTTGGTCAGTATTTATTACAGCTATATTATTATTATTAAGTTTACCTGTATTAGCAGGTGCTTTAACAATGTTATTAACTGATAGAAATTTAAATACTTCTTTTTTTGATCCTTCAGGTGGAGGTGATCCTGTTTTATATCAACATTTATTT
>Littlefair_4229
CATTATCTAGTGTTCAAGCACACTCAGGACCTTCAGTTGATTTAGCTATTTTTAGTTTACACTTAGCAGGTATTTCTTCTTTATTAGGTTCAATTAATTTTATAACTACTATTTATAATATGAGATCTCCAGGTTTATCTTTCCATAAATTACCATTATTTGTATGGTCTGTATTTATTACAGCTTTCTTATTATTATTAAGTTTACCTGTTTTAGCTGGAGCAATTACTATGTTATTAACTGATAGAAATTTAAATACATCTTTCTTTGATCCATCTGGAGGTGGTGACCCTGTATTATACCAACATTTATTT
>Littlefair_4604
CTTTAGCTAGTATACAAGCACATTCAGGTCCCTCAGTTGATTTAGCTATTTTTAGTTTACATTTAGCAGGTATTTCCTCATTATTAGGTGCAATAAATTTTATAACTACTATTTACAATATGAGATCTCCAGGATTATCATTTCATAAATTACCTCTATTTGTTTGGTCAGTATTTATTACAGCTATATTGTTATTATTAAGTTTACCTGTATTAGCAGGTGCTTTAACCATGTTATTAACCGATAGAAATTTAAATACTTCATTTTTTGATCCTTCAGGTGGAGGTGATCCTGTTTTATATCAACATTTATTT
>Littlefair_4631
CATTATCAAGTGTGCAAGCACATTCAGGACCTTCTGTTGATTTAGCAATTTTTAGTTTACATTTAGCAGGTGCTTCTTCTATTTTAGGTGCAATTAATTTTATTGTAACTATTTTAAATATGAGATGTCCAGGTATGTTTATGCATAAATTACCTTTATTTGCATGAGCAGTTTTTATTACTGCAATATTATTATTATTATCTTTACCTGTACTTGCTGGAGCAATTACAATGCTTTTAACTGATAGAAATTTTAATACAAGTTTTTTTGATCCTGCAGGTGGAGGAGATCCGGTATTATATCAACATTTATTT
>Littlefair_4653
CTTTATCAAGTGTACAAGCTCACTCAGGTCCTTCAGTTGATTTAGCTATTTTTAGTTTACACTTAGCTGGTATTTCCTCATTATTAGGTTCAATTAATTTTATAACTACTATTTATAACATGAGATCACCTGGTTTATCTTTTCATAAATTACCTTTATTTGTTTGGTCTGTATTTATTACAGCTTTTTTATTATTATTAAGCTTACCTGTTTTAGCTGGTGCAATCACTATGTTATTAACTGATAGAAATTTAAATACATCTTTTTTTGATCCATCAGGTGGAGGAGATCCTGTTTTATATCAACATTTATTT
>Littlefair_4735
CATTATCAAGTGTACAAGCGCATTCTGGACCTTCTGTAGATTTAGCTATTTTTAGTTTACATTTAGCAGGTATTTCATCTTTATTAGGTGCTATAAATTTTATAACAACTATTTATAATATGAGATCACCAGGTTTATCATTTCATAAATTACCTCTATTTGTATGGTCTGTTTTTATTACTGCTATTTTATTATTATTAAGTTTACCAGTATTAGCAGGTGCTATTACTATGTTATTAACAGATAGAAATTTAAATACTTCTTTTTTCGATCCTTCAGGAGGAGGTGATCCAGTATTATATCAACATTTATTT
>Littlefair_4762
CATTATCAAGTGTACAAGCACACTCTGGTCCTTCAGTAGATTTAGCTATTTTTAGTTTACATTTAGCAGGTATTTCTTCATTATTAGGTTCAATTAATTTTATTACTACTATTTATAATATGAGATCACCTGGTTTAACTTTTCATAAATTACCTTTATTTGTATGGTCCGTTTTTATTACAGCTTTTTTATTATTATTAAGTTTACCTGTATTAGCTGGAGCAATTACTATGTTATTAACCGATAGAAATTTAAATACTTCATTTTTTGATCCTTCAGGAGGTGGTGATCCCGTATTATATCAACATTTATTT
>Littlefair_4794
CATTATCTAGTGTACAAGCACATTCAGGTCCTTCAGTTGACTTGGCTATTTTTAGTTTACATTTAGCCGGTATTTCATCATTATTAGGTTCTATCAATTTTATTACTACTATTTATAATATGAGATCTCCAGGATTAACATTTCATAAATTACCTTTATTTGTATGGTCTGTATTTATTACAGCTTTTTTATTATTGTTAAGTTTACCAGTATTAGCTGGTGCTATTACAATGTTATTAACTGATAGAAATTTAAATACTTCTTTTTTTGATCCTTCAGGTGGTGGAGATCCTGTATTATATCAACATTTATTT
>Littlefair_4849
CATTATCAAGTGTTCAAGCACATTCAGGTCCTTCGGTAGATTTAGCTATTTTTAGTTTACATTTAGCAGGTATTTCATCTTTATTAGGTTCAATTAATTTTATTACTACTATTTATAATATGAGATCTCCTGGATTAACTTTTCACAAATTACCTTTATTTGTATGGTCAGTACTTATTACAGCTTTTTTATTATTATTAAGTTTACCAGTATTAGCAGGTGCTATTACTATGTTATTAACTGATAGAAATTTAAATACTTCTTTTTTTGATCCATCTGGTGGTGGTGATCCTGTATTATATCAACATTTATTT
>Littlefair_5082
CTTTATCAAGTGCACAAGCTCACTCTGGACCTTCCGTAGATTTAGCCATTTTTAGTTTACATTTAGCTGGAATCTCTTCTATTTTAGGTTCTATTAATTTCATAACTACTATTATGAATATGAGAGCACCTGGTATGACTTTTCACCGTCTACCTTTATTTGTATGGTCTGTTTTAATTACAGCTGTATTGCTTTTATTATCTTTACCAGTTTTAGCAGGAGCAATTACAATGTTATTAACCGATCGAAATTTAAATACAACTTTTTTTGATCCGGCAGGTGGAGGTGATCCTGTATTATATCAACACTTATTC
>Littlefair_5243
CACTATCTAGCGTTCAAGCACATTCAGGACCTTCAGTAGATTTAGCTATTTTTAGTTTACATTTAGCGGGTATTTCTTCTTTATTAGGCTCAATTAATTTTATTACTACTATATATAATATGAGATCTCCTGGATTAACTTTTCATAAATTACCTTTATTTGTATGGTCTGTTTTTATTACAGCTTTTTTATTATTATTAAGTTTACCTGTACTTGCGGGTGCAATTACTATGTTATTAACTGATAGAAATTTAAATACTTCGTTTTTTGATCCATCAGGTGGAGGTGATCCTGTTTTATATCAACATTTATTT
>Littlefair_5310
CATTATCTAGTGTTCAAGCACACTCAGGACCTTCAGTAGATTTAGCTATTTTTAGTTTACATTTAGCTGGTATTTCATCATTATTAGGTTCAATTAATTTTATTACAACTATTTATAATATGAGATCACCAGGGTTAACTTTCCATAAATTACCTTTATTTGTATGGTCAGTTTTTATTACAGCTTTTTTATTATTATTAAGTTTACCGGTATTAGCTGGAGCAATTACAATGTTATTAACTGATAGAAATTTAAATACTTCATTTTTCGATCCTTCAGGAGGAGGTGATCCTGTATTATACCAACATTTATTT
>Littlefair_5339
CTTTATCTAGTATACAAGCACATTCGGGCCCTTCTGTAGATTTAGTTATTTTTAGTTTACATTTAGCTGGAATATCTTCTATTTTAGGAGCAATTAATTTTATTACTACAATATTTAATATGCGTGCACCAGGTTTATATTTTCATAAATTACCTTTATTTGTATGGTCTGTTTTTATTACAGCTTTTCTTTTATTATTATCTTTACCTGTATTAGCAGGAGCTATTACAATGTTATTAACCGATAGAAATTTTAATACTTCTTTTTTTGAACCTTCTGGTGGAGGTGATCCAATTTTATACCAACATCTATTT
>Littlefair_5359
CTTTATCAAGTGTACAAGCACATTCAGGTCCTTCGGTTGATTTAGCTATATTTAGTTTACATTTAGCAGGTATTTCTTCATTATTAGGTGCTATTAATTTTATTACTACTATTTATAATATGAGAGCTCCAGGTTTAACTTTCCACAAATTACCCTTATTTGTATGGTCAGTTTTTATTACTGCTTTTTTATTATTATTAAGTTTACCTGTTTTAGCAGGTGCAATTACAATGCTATTAACCGATAGAAATTTAAACACTTCATTTTTTGATCCTTCAGGGGGAGGTGATCCCGTATTATATCAACATTTATTT
>Littlefair_5442
CATTATCTAGTGTTCAAGCACATTCTGGGCCTTCAGTTGATTTAGCTATTTTTAGTTTACATTTAGCTGGTATTTCTTCATTATTAGGTTCTATAAATTTTATTACAACTATTTATAATATGAGATCTCCTGGATTAACTTTTCATAAATTACCTTTATTTGTTTGGTCTGTTTTAATCACTGCATTTTTATTATTATTAAGTTTACCTGTATTAGCTGGAGCAATTACTATGTTATTAACTGATAGAAATTTAAATACTTCATTTTTCGATCCATCTGGTGGTGGTGATCCTGTATTATATCAACATTTATTT
>Littlefair_5713
CTTTATCTAGTGTTCAAGCACATTCTGGTCCTTCAGTTGATTTAGCAATTTTTAGTTTACATTTAGCTGGTATTTCATCATTATTAGGTTCTATTAATTTTATAACTACTATTTGTAATATGAGATCTCCTGGTTTAACTTTTCATAAATTACCTTTATTTGTATGGTCTGTATTTATAACTGCTATTTTATTATTATTAACTTTACCTGTACTAGCTGGAGCTATTACTATGTTATTAACTGATAGAAATTTAAATACTTCATTTTTTGATCCATCAGGAGGAGGTGATCCAGTTTTATATCAACATTTATTT
>Littlefair_5867
CTTTATCTAGTATACAAGCACATTCAGGTCCTTCAGTTGATTTAGCTATATTTAGTTTACATTTAGCAGGTATATCTTCTTTATTAGGAGCTATAAATTTTATAACAACTATATATAATATGAGATCTCCTGGATTATATTTTCATAAATTACCTTTATTTATTTGGTCTGTGTTAATTACAGCAGTTTTATTATTATTAAGTTTACCTGTATTAGCGGGGGCAATAACAATGTTATTAACTGATAGAAATTTAAATACTTCATTTTTTGATCCATCTGGTGGAGGTGATCCGGTTTTATATCAACATTTATTT
>Littlefair_5887
CTTTATCTAGTGTTCAAGCACATTCAGGTCCTTCTGTTGATTTAGCTATTTTTAGTTTACATTTAGCAGGTATATCTTCTTTATTAGGAGCTATAAATTTTATAACTACTATTTATAATATGAGATCTCCTGGATTATCTTTTCATAAATTACCTTTATTTGTTTGGTCAGTTTTAATTACAGCTGTATTACTATTATTAAGTTTACCTGTATTAGCAGGTGCTATTACAATGTTATTAACTGATAGAAATTTAAATACTTCTTTTTTTGATCCTTCTGGTGGTGGTGATCCTGTATTATATCAACATTTATTT
>Littlefair_5924
CTTTAGCTAGTATACAAGCACATTCTGGTCCTTCAGTTGATTTAGCTATTTTTAGTTTACATTTAGCAGGTATTTCATCGCTATTAGGTGCAATAAATTTTATAACTACTATTTATAATATGAGATCTCCTGGATTATCATTTCATAAATTACCTTTATTTGTTTGGTCAGTATTTATTACAGCTATATTATTATTATTAAGTTTACCTGTATTAGCAGGCGCCTTAACAATGTTATTAACTGATAGAAATTTAAATACTTCTTTTTTTGATCCTTCAGGTGGAGGTGATCCTGTTTTATATCAACATTTATTT
>Littlefair_5935
CTTTATCTAGTATTCAAGCTCATTCAGGGCCCTCAGTTGATTTAGCAATTTTTAGTTTACATTTAGCGGGAATTTCATCGTTATTAGGAGCTATTAATTTTATAACTACTATTTATAATATGAGATCCCCAGGATTATCTTTTCATAAATTACCTTTATTTATTTGGTCTGTATTTATTACTGCTATATTATTATTATTAAGTTTACCTGTGTTAGCAGGGGCTATAACAATGTTATTAACTGATAGAAATTTAAATACTTCGTTTTTTGATCCTTCAGGTGGAGGAGACCCTGTGTTATATCAACATTTATTT
>Littlefair_5949
CATTATCTAGTGCACAAGCACATTCGGGGCCTTCCGTGGATTTAGCTATTTTTAGTTTACATTTAGCTGGGATTTCTTCTATTTTAGGAGCAATAAATTTTATTACAACTATTTTTAATATGCGATCCCCTGGAATGTATTTTCATAAACTACCTTTGTTTGTCTGGTCTGTCTTAATTACAGCTTTTTTATTATTATTGTCTTTACCTGTATTAGCTGGGGCGATTACAATGTTATTAACAGATAGAAATTTAAATACATCTTTTTTTGATCCTTCTGGAGGTGGAGATCCTGTTTTATACCAACATCTGTTT
>Littlefair_6052
CATTAGCCAGTGTTCAAGCTCATTCAGGTCCATCTGTAGATTTAGCTATTTTTAGTTTACATTTAGCAGGAATTTCTTCATTATTGGGAGCTATTAATTTTATTACAACTATATGTAATATGCGTTCACCAGGTTTAACATTTCATAAATTACCTTTATTTGTTTGGGCTGTATTTATTACTGCAATTTTATTATTATTAAGTTTACCCGTTTTAGCCGCTGCTATTACGATGTTATTAACCGATCGTAATCTAAACACTTCGTTTTTTGATCCTGCTGGTGGTGGTGATCCGGTGTTATATCAACATTTATTT
>Littlefair_6084
CATTATCAAGTATACAAGCTCATTCAGGTCCTTCAGTAGATCTAGCTATTTTTAGTTTACATTTAGCAGGTATATCTTCTTTATTAGGAGCTATAAATTTTATTACTACTATTAATAATATGAGATCTCCAGGTTTAACATTTCATAAATTACCTTTATTTGTTTGGTCAGTATTTATTACAGCCTTTTTATTATTATTAAGTTTACCGGTATTAGCTGGAGCAATAACAATGTTATTAACAGATAGAAATTTAAATACATCTTTTTTTGATCCATCAGGTGGAGGTGATCCTATATTATATCAACATTTATTT
>Littlefair_6085
CATTATCAAGTGTACAAGCACATTCAGGTCCTTCTGTAGATTTAGCTATATTTAGTTTACATTTAGCAGGTATTTCTTCTTTATTAGGTTCTATTAATTTTATTACTACAATCTTTAATATGAGAGCACCTGGTTTAACTTTCCATAAATTACCTTTATTTGTATGGTCTGTTTTTATTACTGCTTTTTTATTATTATTAAGTTTACCTGTATTAGCTGGAGCTATTACTATGTTATTAACTGATAGAAATTTAAATACTTCATTCTTTGACCCTTCAGGTGGAGGTGATCCTGTATTATACCAACATTTATTT
>Littlefair_6185
CTTTATCAAGTATACAAGCGCATTCAGGTCCTTCAGTTGATTTAGCTATTTTTAGTTTACATTTAGCAGGTATTTCATCATTATTAGGTGCTATAAATTTTATAACGACTATTTATAATATGAGATCTCCAGGATTATCGTTCCATAAATTACCTTTATTTGTTTGGTCTGTATTTATTACTGCAATATTATTATTATTAAGTCTACCAGTATTAGCAGGTGCTTTAACTATGTTATTAACTGATAGAAATTTAAATACCTCTTTTTTTGATCCTTCAGGTGGTGGTGATCCTGTTTTATATCAACATTTATTT
>Littlefair_6328
CATTATCAAGTGTACAAGCACACTCCGGTCCTTCAGTAGATTTAGCTATTTTTAGTTTACATTTAGCAGGTATTTCTTCATTATTAGGTTCAATTAATTTTATTACTACTATTTATAATATGAGATCACCTGGTTTAACTTTTCATAAATTACCTTTATTTGTATGGTCCGTTTTTATTACAGCTTTTTTATTATTATTAAGTTTACCTGTATTAGCTGGAGCAATTACTATGTTATTAACCGATAGAAATTTAAATACTTCATTTTTTGATCCTTCAGGAGGTGGTGATCCCGTATTATATCAACATTTATTT
>Littlefair_6431
CATTATCAAGTGTTCAAGCACATTCAGGACCTTCAGTAGATTTAGCTATTTTTAGTTTACATTTAGCTGGTATTTCTTCTTTATTAGGTTCTATAAACTTTATAACAACTATATATAATATGAGATCACCTGGTTTATCATTTCATAAATTACCTTTATTTGTTTGGTCTGTTTTTATTACTGCTATATTATTATTATTAAGTTTACCAGTATTAGCTGGAGCTATTACAATGTTATTAACAGATAGAAATTTAAATACTTCTTTTTTTGATCCTTCAGGAGGAGGAGATCCTGTATTATATCAACATTTATTT
>Littlefair_6444
CATTATCAAGTGTGCAAGCACATTCAGGACCTTCTGTTGATTTAGCAATTTTTAGTTTACATTTAGCAGGTGCTTCTTCTATTTTAGGTGCAATTAATTTTATTGTAACTATTTTAAATATGAGATGTCCAGGTATGTTTATGCATAAATTACCTTTATTTGCATGAGCAGTTTTTATTACTGCAATATTATTATTATTATCTTTACCCGTACTTGCTGGAGCAATTACAATGCTTTTAACTGATAGAAATTTTAATACAAGTTTTTTTGATCCTGCAGGTGGAGGAGATCCGGTATTATATCAACATTTATTT
>Littlefair_6479
CATTATCTAGTGTTCAAGCACACTCTGGACCATCAGTAGATTTAGCTATTTTTAGTTTACATTTAGCTGGTATTTCTTCATTATTAGGAGCAATCAATTTTATAACTACTATAAGTAATATGAGATCTCCAGGTTTAACTTTTCATAAATTACCTTTATTTGTATGGTCTGTTTTAATTACAGCAGTATTATTACTTTTAAGTTTACCTGTATTAGCTGGAGCAATTACTATGTTATTAACTGATAGAAATTTAAATACTTCTTTTTTTGATCCTTCAGGTGGGGGTGATCCTGTATTATATCAACATTTATTT
>Littlefair_6555
CTTTATCTAGTGTTCAGGCTCATTCGGGTCCATCAGTTGATTTAGCTATTTTTAGTTTACATTTAGCAGGTATTTCTTCTTTATTAGGTGCTATTAATTTTATTACAACAATATGTAATATGCGTGCTCCTGGATTAAGTTTCCATAAATTACCTTTATTTATTTGATCTGTTTTCATTACAGCTATATTATTATTGCTTAGTCTTCCTGTTTTAGCGGGTGCTATAACTATGTTATTAACAGATAGAAACTTAAATACTTCCTTTTTTGACCCATCTGGTGGTGGTGATCCTGTATTATATCAACATTTGTTT
>Littlefair_6602
CTTTATCTAGTGTACAAGCACATTCAGGACCTTCAGTAGATTTAGCAATTTTTAGTTTACATTTAGCAGGTATTTCGTCTTTATTAGGTTCTATTAATTTTATTACTACTATTTATAATATGAGATCACCAGGTTTAACTTTCCATAAATTACCTTTATTTGTATGGTCTGTTTTTATTACTGCTTTTTTATTATTATTAAGTTTACCTGTATTAGCAGGAGCAATTACTATGTTATTAACAGATAGAAATTTAAATACTTCATTTTTTGATCCATCAGGTGGAGGTGATCCCGTATTATATCAACATTTATTT
>Littlefair_6894
CTTTATCAAGTATTCAAGCACATTCAGGCCCTTCTGTAGATTTGGCTATTTTTAGTTTACATTTAGCAGGTATTTCTTCATTATTAGGTGCTATAAATTTTATAACAACAATATATAATATGAGATCTCCTGGATTATCTTTTCACAAATTACCTTTATTTGTTTGGTCTGTTTTTATTACTGCTTTTTTATTATTATTAAGTTTACCAGTATTAGCAGGTGCTATTACAATGTTATTAACAGATAGAAATTTAAATACTTCTTTTTTTGACCCTTCAGGTGGAGGTGACCCTGTATTATATCAACATTTATTT
>Littlefair_6953
CTTTAGCAGGTGTTGAAGCCCATTCTGGTCCTTCTGTTGATTTAGCAATTTTTAGTTTACATCTTGCTGGGGTTTCTTCATTATTAGGTTCTATTAATTTTATTACCACAATTTTAAATATGAGAGCTCCTGGTTTAAGTTTACACGAAATGCCTTTATTTGTTTGGTCAGTTTTTGTTACGGTAATTTTATTATTATTATCTTTACCTGTATTAGCTGGTGGTATTACAATGTTATTAACAGATCGTAATTTTAATACAAGTTTTTTTGATCCTTCTGGTGGTGGTGATCCTATTTTATATCAACATTTATTT
>Littlefair_7113
CATTATCTAGTGTTCAAGCACATTCAGGACCTTCTGTAGATTTAGCTATTTTTAGTTTACACTTAGCAGGTATTTCTTCATTATTAGGTGCTATTAATTTTATAACAACTATTTATAATATGAGATCTCCTGGATTATCTTATCATAAATTACCTTTATTTGTTTGGTCAGTTTTAATTACAGCAGTTTTATTATTATTAAGTTTACCTGTATTAGCAGGAGCTATAACAATGTTATTAACTGATAGAAATTTAAATACTTCTTTTTTTGACCCATCAGGTGGTGGTGATCCAGTATTATATCAACATTTATTT
>Littlefair_7234
CTTTATCAAGTATACAAGCACATTCAGGTCCTTCTGTAGATTTAGCTATATTTAGTTTACATTTAGCAGGAATATCTTCTTTATTAGGTGCTATAAATTTTATAACAACTATATATAATATGAGATCTCCAGGATTATCTTTTCATAAATTACCTTTATTTGTTTGGTCAGTATTAATTACAGCCGTTTTATTATTATTAAGTTTACCAGTATTAGCCGGTGCAATAACAATGTTATTAACAGATAGAAACTTAAATACTTCTTTTTTTGATCCATCTGGTGGAGGAGATCCAGTTTTATATCAACATTTATTT
>Littlefair_7353
CACTATCAAGTATTCAAGCGCATTCAGGTCCTTCAGTAGATTTAGCTATTTTTAGTTTACATTTAGCAGGTATTTCTTCCTTATTAGGTGCAATTAATTTTATTACAACTATTTGTAATATGAGATCACCTGGTTTAAAATTTCATAAATTACCTTTATTTGTTTGGTCAATTTTTATAACTGCTTTTTTATTATTATTAAGTTTACCTGTATTGGCTGGAGGTATTACTATGCTTTTAACAGATCGAAATTTAAATACTTCTTTTTTTGATCCTGCAGGTGGTGGTGATCCAATACTATATCAACATTTATTT
>Littlefair_7910
CATTATCAAGTGTACAAGCACATTCTGGTCCGTCTGTAGATTTAGCTATATTTAGTTTACATTTAGCAGGTATTTCTTCATTATTAGGTTCAATTAATTTTATTACTACTATATATAATATGAGATCTCCTGGATTAACTTTTCATAAATTACCTTTATTTGTTTGGTCTGTTTTTATTACTGCTTTTTTATTATTATTAAGTTTACCCGTATTAGCTGGTGCAATTACTATGTTATTAACTGATAGAAATTTAAATACTTCATTTTTTGATCCTTCAGGTGGAGGAGATCCGGTATTATATCAACATTTATTT
>Littlefair_8185
CTTTATCTAGCATACAAGCTCATTCAGGACCTTCAGTTGATTTAGCTATATTTAGTTTACATTTAGCAGGTATTTCTTCTTTATTAGGAGCTATAAATTTTATAACAACTATATATAATATGAGATCTCCTGGATTATATTTTCATAAATTACCTTTATTTATTTGGTCTGTATTAATTACAGCAGTTTTATTATTATTAAGTTTACCTGTATTAGCAGGGGCAATAACAATGTTATTAACTGATAGAAATTTAAATACTTCTTTTTTTGATCCATCTGGTGGTGGTGATCCTGTTTTATATCAACATTTATTT
>Littlefair_8328
CATTATCTAGTGTACAAGCGCACTCAGGTCCTTCAGTAGATTTAGCTATATTTAGTTTACATTTAGCAGGTATTTCATCTTTATTAGGTTCGATTAATTTTATTACTACTATATATAATATGAGATCTCCAGGTTTAACTTTCCATAAATTACCTTTATTTGTATGGTCTGTTTTTATTACAGCTTTCTTATTATTATTAAGCTTACCTGTATTAGCTGGAGCAATTACTATGTTATTAACTGATAGAAATTTAAATACTTCATTTTTTGATCCTTCAGGTGGAGGTGATCCTGTATTATATCAACATTTATTT
>Littlefair_8352
CATTATCTAGTGTACAAGCACACTCTGGTCCTTCAGTAGATTTAGCTATTTTTAGTTTACATTTAGCTGGTATTTCTTCATTATTAGGTTCAATTAATTTTATTACTACTATTTATAATATGAGATCACCTGGTTTAACTTTCCATAAATTACCTTTATTTGTATGGTCAGTTTTTATTACAGCTTTTTTATTATTATTAAGTTTACCTGTATTAGCAGGAGCTATCACTATGTTATTAACTGATAGAAATTTAAATACTTCATTTTTTGATCCTTCAGGTGGAGGTGATCCAGTATTATACCAACATTTATTT
>Littlefair_8430
CATTAGCTAGTATTCAAGCACATTCAGGGCCTTCTGTTGATTTAGCAATTTTTAGTTTACATTTAGCAGGTATTTCTTCATTATTGGGTGCTATTAATTTTATTACAACTATATATAATATGAGATTACCTGGTTTATATTTTCATAAATTACCTTTATTTGTATGATCTGTGTTTATAACAGCATTTTTATTATTATTATCATTACCTGTACTAGCTGGAGCTATAACAATGTTATTAACTGATCGGAATTTAAATACTTCTTTTTTTGATCCATCAGGTGGAGGAGATCCAATTTTATATCAACATTTATTT
>Littlefair_8443
CTTTATCTAGTATTCAAGCTCATTCAGGCCCCTCAGTTGATTTAGCAATTTTTAGTTTACATTTAGCGGGAATTTCATCGTTATTAGGAGCTATTAATTTTATAACTACTATTTATAATATGAGATCCCCAGGATTATCTTTTCATAAATTACCTTTATTTATTTGGTCTGTATTTATTACTGCTATATTATTATTATTAAGTTTACCTGTGTTAGCAGGGGCTATAACAATGTTATTAACTGATAGAAATTTAAATACTTCGTTTTTTGATCCTTCAGGTGGAGGAGACCCTGTGTTATATCAACATTTATTT
>M-amebaR_f_ASV61_21786
AACTTTATATTTAATTTTTGGTGCTTTTTCTGGTGTAGTAGGAACAACTTTATCTGTATTAATTCGAATGGAATTAGCTCAACCAGGTAATCAAATATTAATGGGAAATCATCAATTATATAATGTTATTGTAACAGCACATGCTTTTATTATGATTTTTTTCATGGTTATGCCTGTATTAATTGGTGGTTTTGGTAATTGGTTTATACCTTTAATGTTAGGTGCTCCTGATATGGCTTTTCCTAGAATGAATAATATAAGTTTTTGGTTATTACCTCCTTCTTTATTTTTATTAGTATCTTCAGCTATTGTAGAATCTGGAGCAGGTACAGGTTGGACAGTATATCCACCATTATCT
>M-amebaR_f_ASV1202_246
AACTTTATATTTAATTTTTGGTGCTTTTTCTGGTGTAGTAGGAACAACTTTATCTGTATTAATTCGAATGGAATTAGCTCAACCAGGTAATCAAATATTAATGGGAAATCATCAATTATATAATGTTATTGTAACAGCACATGCTTTTATTATGATTTTTTTCATGGTTATGCCTGTATTAATTGGTGGTTTTGGTAATTGGTTTATACCTTTAATGTTAGGTGCTCCTGATATGGCTTTTCCTAGAATGAATAATATAAGTTTTTGGTTATTACCTCCTTCTTTATTTTTATTAGTATCTTCAGCTATTGTAGAATCTGGAGCAGGTACAGGTCGGACAGTATATCCACCATTATCT
>M-amebaR_h_ASV61_21786
AACTTTATATTTAATTTTTGGTGCTTTTTCTGGTGTAGTAGGAACAACTTTATCTGTATTAATTCGAATGGAATTAGCTCAACCAGGTAATCAAATATTAATGGGAAATCATCAATTATATAATGTTATTGTAACAGCACATGCTTTTATTATGATTTTTTTCATGGTTATGCCTGTATTAATTGGTGGTTTTGGTAATTGGTTTATACCTTTAATGTTAGGTGCTCCTGATATGGCTTTTCCTAGAATGAATAATATAAGTTTTTGGTTATTACCTCCTTCTTTATTTTTATTAGTATCTTCAGCTATTGTAGAATCTGGAGCAGGTACAGGTTGGACAGTATATCCACCATTATCT
>M-amebaR_h_ASV317_1471
AACTTTATATTTAATTTTTGGTGCTTTTTCTGGTGTAGTAGGAACAACTTTATCTGTATTAATTCGAATGGAATTAGCTCAACCAGGTAATCAAATATTAATGGGAAATCATCAATTATATAATGTTATTGTAACAGCACATGCTTTTATTATGATTTTTTTCATGGTTATGCCTGTATTAATTGGTGGTTTTGGTAATTGGTTTATACCTTTAATGTTAGGTGCTCCTGATATGGCTTTTCCTAGAATGAATAATATAAGTTTTTGGTTATTACCTCCTTCTTTATTTTTATTAGTATCTTCAGCTATTGTAGAATCTGGAGCAGGCACAGGTTGGACAGTATATCCACCATTATCT
>M-amebaR_h_ASV537_745
AACTTTATATTTAATTTTTGGTGCTTTTTCTGGTGTAGTAGGAACAACTTTATCTGTATCAATTCGAATGGAATTAGCTCAACCAGGTAATCAAATATTAATGGGAAATCATCAATTATATAATGTTATTGTAACAGCACATGCTTTTATTATGATTTTTTTCATGGTTATGCCTGTATTAATTGGTGGTTTTGGTAATTGGTTTATACCTTTAATGTTAGGTGCTCCTGATATGGCTTTTCCTAGAATGAATAATATAAGTTTTTGGTTATTACCTCCTTCTTTATTTTTATTAGTATCTTCAGCTATTGTAGAATCTGGAGCAGGTACAGGTTGGACAGTATATCCACCATTATCT
>M-amebaR_h_ASV887_395
AACTTTATATTTAATTTTTGGTGCCTTTTCTGGTGTAGTAGGAACAACTTTATCTGTATTAATTCGAATGGAATTAGCTCAACCAGGTAATCAAATATTAATGGGAAATCATCAATTATATAATGTTATTGTAACAGCACATGCTTTTATTATGATTTTTTTCATGGTTATGCCTGTATTAATTGGTGGTTTTGGTAATTGGTTTATACCTTTAATGTTAGGTGCTCCTGATATGGCTTTTCCTAGAATGAATAATATAAGTTTTTGGTTATTACCTCCTTCTTTATTTTTATTAGTATCTTCAGCTATTGTAGAATCTGGAGCAGGTACAGGTTGGACAGTATATCCACCATTATCT
>M-amebaR_h_ASV1120_281
AACTTTATATTTAATTTTTGGTGCTTTTTCTGGTGTAGTAGGAACAACTTTATCTGTATTAATTCGAATGGAATTAGCTCAACCAGGTAATCAAATATTAATGGGAAATCATCGATTATATAATGTTATTGTAACAGCACATGCTTTTATTATGATTTTTTTCATGGTTATGCCTGTATTAATTGGTGGTTTTGGTAATTGGTTTATACCTTTAATGTTAGGTGCTCCTGATATGGCTTTTCCTAGAATGAATAATATAAGTTTTTGGTTATTACCTCCTTCTTTATTTTTATTAGTATCTTCAGCTATTGTAGAATCTGGAGCAGGTACAGGTTGGACAGTATATCCACCATTATCT
>M-amebaR_h_ASV1428_173
AACTTTATATTTAATTTTTGGTGCTTTTTCTGGTGTAGTAGGAACAACTTTATCTGTATTAATTCGAATGGAATTAGCTCAACCAGGTAATCAAATATTAATGGGAAATCATCAATTATATAATGTTATTGTAACAGCACATGCTTTTATTATGATTTTTTTCATGGTTATGCCTGTATTAATTGGTGGTTTTGGTAATTGGTTTATACCTTTAATGTTAGGTGCTCCTGATATGGCTTTTCCTAGAATGAATAATATAAGTTCTTGGTTATTACCTCCTTCTTTATTTTTATTAGTATCTTCAGCTATTGTAGAATCTGGAGCAGGTACAGGTTGGACAGTATATCCACCATTATCT
>M-amebaR_h_ASV1451_166
AACTTTATATTTAATTTTTGGTGCTTTTTCTGGTGTAGTAGGAACAACTTTATCTGTATTAATTCGAATGGAATTAGCTCAACCAGGTAATCAAATATTAATGGGAAATCATCAATTATATAATGTTATTGTAACAGCACATGCTTTTATTATGATTTTTTTCATGGTTATGCCTGTATTAATTGGTGGTTTTGGTAATTGGTTTATACCTTTAATGTTAGGCGCTCCTGATATGGCTTTTCCTAGAATGAATAATATAAGTTTTTGGTTATTACCTCCTTCTTTATTTTTATTAGTATCTTCAGCTATTGTAGAATCTGGAGCAGGTACAGGTTGGACAGTATATCCACCATTATCT
>M-amebaR_h_ASV1556_142
AACTTTATATTTAATTTTTGGTGCTTTTTCTGGTGTAGTAGGAACAACTTTATCTGTATTAATTCGAATGGAATTAGCTCAACCAGGTAATCAAATATTAATGGGAAATCATCAATTATATAATGTTATTGTAACAGCACATGCTTTTATTATGATTTTTTTCATGGTTATGCCTGTATTAATTGGTGGTTTTGGTAATTGGTTTATACCCTTAATGTTAGGTGCTCCTGATATGGCTTTTCCTAGAATGAATAATATAAGTTTTTGGTTATTACCTCCTTCTTTATTTTTATTAGTATCTTCAGCTATTGTAGAATCTGGAGCAGGTACAGGTTGGACAGTATATCCACCATTATCT
>M-amebaR_h_ASV2038_69
AACTTTATATTTAATTTTTGGTGCTTTTTCTGGTGTAGTAGGAACAACTTTATCTGTATTAATTCGAATGGAATTAGCTCAACCAGGTAATCAAATATTAATGGGAAATCATCAATTATATAATGTTATTGTAACAGCACATGCTTTTATTATGATTTTTTTCATGGTTATGCCTGTATTAATTGGTGGTTTTGGTAATTGGTTTATACCTTTAATGTTAGGTGCTCCTGATATGGCTTTTCCTAGAATGAATAATATAAGTTTTTGGTTATTACCTCCTTCTTTATTTTTATTAGTATCTTCAGCTATTGTAGAATCGGGAGCAGGTACAGGTTGGACAGTATATCCACCATTATCT
>M-amebaR_h_ASV2133_59
AACTTTATATTTAATTTTTGGTGCTTTTTCTGGTGTAGTAGGAACAACTTTATCTGTATTAATTCGAATGGAATTAGCTCAACCAGGTAATCAAATATTAATGGGAAATCCTCAATTATATAATGTTATTGTAACAGCACATGCTTTTATTATGATTTTTTTCATGGTTATGCCTGTATTAATTGGTGGTTTTGGTAATTGGTTTATACCTTTAATGTTAGGTGCTCCTGATATGGCTTTTCCTAGAATGAATAATATAAGTTTTTGGTTATTACCTCCTTCTTTATTTTTATTAGTATCTTCAGCTATTGTAGAATCTGGAGCAGGTACAGGTTGGACAGTATATCCACCATTATCT
>M-amebaR_h_ASV2138_58
AACTTTATATTTAATTTTTGGTGCTTTTTCTGGTGTAGTAGGAACAACTTTATCTGTATTAATTCGAATGGAATTAGCTCAACCAGGTAATCAAATATTAATGGGAAATCATCAATTATATAATGTTATTGTAACAGCACATGCTTTTATTATGATTTTTTTCATGGTTATGCCTGTATTAATTGGTGGTTTTGGTAATTGGTTTATACCTTTAATGTTAGGTGCTCCTGATATGGCTTTTCCTAGATTAAATAATATAAGTTTTTGGTTATTACCTCCTTCTTTATTTTTATTAGTATCTTCAGCTATTGTAGAATCTGGAGCAGGTACAGGTTGGACAGTATATCCACCATTATCT
>M-amebaR_h_ASV2204_52
AACTTTATATTTAATTTTTGGTGCTTTTTCTGGTGTAGTAGGAACAACTTTATCTGTATTAATTCGAATGGAATTAGCTCAACCAGGTAATCAAATATTAATGGGAAATCCTCAATTATATAATGTTATTGTAACAGCACATGCTTTTATTATGATTTTTTTCATGGTTATGCCTGTATTAATTGGTGGTTTTGGTAATTGGTTTATACCTTTAATGTTAGGTGCTCCTGATATGGCTTTTCCTAGAATGAATAATATAAGTTTTTGGTTATTACCTCCTTCTTTATTTTTATTAGTATCTTCAGCTATTGTAGAATCTGGAGCAGGCACAGGTTGGACAGTATATCCACCATTATCT
>M-amebaR_h_ASV2805_14
AACTTTATATATAATTTTCGGAGCTTTTTCAGGTATAGTGGGTACTACATTATCTGTTTTAATTAGAATGGAATTAGCTCAACCAGGTGATCAATTTTTTATGGGTAATTATCAATTATATAATGTTATTGTAACAGCACATGCTTTTATTATGATTTTTTTCATGGTTATGCCTGTATTAATTGGTGGTTTTGGTAATTGGTTTATACCTTTAATGTTAGGTGCTCCTGATATGGCTTTTCCTAGAATGAATAATATAAGTTTTTGGTTATTACCTCCTTCTTTATTTTTATTAGTATCTTCAGCTATTGTAGAATCTGGAGCAGGTACAGGTTGGACAGTATATCCACCATTATCT
>M-amebaR_i_ASV61_21786
AACTTTATATTTAATTTTTGGTGCTTTTTCTGGTGTAGTAGGAACAACTTTATCTGTATTAATTCGAATGGAATTAGCTCAACCAGGTAATCAAATATTAATGGGAAATCATCAATTATATAATGTTATTGTAACAGCACATGCTTTTATTATGATTTTTTTCATGGTTATGCCTGTATTAATTGGTGGTTTTGGTAATTGGTTTATACCTTTAATGTTAGGTGCTCCTGATATGGCTTTTCCTAGAATGAATAATATAAGTTTTTGGTTATTACCTCCTTCTTTATTTTTATTAGTATCTTCAGCTATTGTAGAATCTGGAGCAGGTACAGGTTGGACAGTATATCCACCATTATCT
>N4_2_ASV_1697_22
AACTTTATATTTAATATTTGGAGCTTTTTCAGGAATTGTTGGAACAACTTTATCTGTTTTAATAAGAATGGAATTAGCACAACCTGGTAATCAAATATTTTCAGGTAATCATCAATTATATAATGTTGTAGTTACTGCACATGCTTTTATTATGATTTTTTTTATGGTTATGCCTATTTTAATTGGTGGTTTTGGAAATTGGTTTATTCCTTTAATGTTAGGAGCACCTGATATGGCTTTTCCTAGAATGAATAATATTAGTTTTTGGTTATTACCTCCTGCATTATTATTATTAGTATCATCAGCTATTGTTGAGTCCGGAGCTGGAACTGGGTGGACTGTATATCCACCTTTATCT
>NR_Ac_10_208
TTTAGCAAGTATACAAGCACATTCTGGCGGTTCTGTTGATTTGGCTATTTTTAGTTTACATTTAGCAGGTGCGTCTTCTTTATTAGGTGCTATAAATTTTATTACTACTGTTTTTAATATGAGATCACCTAAATTAGAAATGCATAAATTACCTTTATTTGTATGAGCAGTTTTAATTACAGCTTTTTTATTATTGTTATCTTTACCTGTATTAGCAGGTGCTATTACCATGTTATTAACTGATAGAAATTTTAATACTACTTTTTTTGACCCTGCAGGCGGGGGTGATCCTATTTTATATCAACACTTATTT
>NR_Ac_6_28
TTTAGCTAGTATACAGGCACATTCAGGTGGTTCTGTAGATTTAGCAATTTTTAGTTTACATTTAGCAGGTGCATCCTCATTATTAGGTGCAATTAACTTTATTACAACCATTTTTAATATGAGAGCACCACATTTAGAAATGCATAAAATTCCTTTATTTGTATGAGCAATTTTGATTACTGCATTTTTATTATTATTATCATTACCTGTATTAGCGGGAGCTATTACTATGTTATTAACAGATAGAAACTTTAATACTACCTTTTTTGATCCAGCAGGTGGTGGAGATCCAATTTTATATCAACATTTATTT
>NR_Ba_50_772
GTTATCAAGTGTACAAGCTCATTCAGGTCCTTCAGTTGATTTAGCAATTTTTAGTTTACACTTAGCCGGTATATCATCTATATTAGGTGCTATTAATTTTATTACTACCATTATAAATATGCGTTTACCAGGTATGACTTTTCACCGTTTACCTTTATTCGTTTGGGCAATTTTAATTACTGCAATCTTATTGTTACTATCTTTACCTGTTTTAGCAGGGGCTATAACTATGTTATTAACTGATAGAAATTTAAATACTACTTTTTTTGACCCTTCTGGTGGTGGTGATCCAATATTATATCAACATTTATTT
>NR_Ba_50_842
TTTAGCTAGTATACAGGCACATTCAGGTGGTTCTGTAGATTTAGCAATTTTTAGTTTACATTTAGCAGGTGCATCCTCATTATTAGGTGCAATTAACTTTATTACAACCATTTTTAATATGAGAGCACCACATTTAGAAATGCATAAAATTCCTTTATTTGTATGAGCAATTTTGATTACTGCATTTTTATTATTATTATCATTACCTGTATTAGCGGGAGCTATTACTATGTTATTAACAGATAGAAACTTTAATACTACCTTTTTTGATCCAGCAGGTGGTGGAGATCCAATTTTATATCAACATTTATTT
>NR_Ba_50_1617
TTTAGCAAGTATACAAGCACATTCTGGCGGTTCTGTTGATTTGGCTATTTTTAGTTTACATTTAGCAGGTGCGTCTTCTTTATTAGGTGCTATAAATTTTATTACTACTGTTTTTAATATGAGATCACCTAAATTAGAAATGCATAAATTACCTTTATTTGTATGAGCAGTTTTAATTACAGCTTTTTTATTATTGTTATCTTTACCTGTATTAGCAGGTGCTATTACCATGTTATTAACTGATAGAAATTTTAATACTACTTTTTTTGACCCTGCAGGCGGGGGTGATCCTATTTTATATCAACACTTATTT
>NR_Ba_50_1618
TTTAGCAAGTATACAAGCACATTCTGGCGGTTCTGTTGATTTGGCTATTTTTAGTTTACATTTAGCAGGTGCGTCTTCTTTATTAGGTGCTATAAATTTTATTACTACTGTTTTTAATATGAGATCACCTAAATTAGAAATGCATAAATTACCTTTATTTGTATGAGCAGTTTTAATTACAGCTTTTTTATTATTGTTATCTTTACCTGTATTAGCAGGTGCTATTACCATGTTATTAACTGATAGAAATTTTAATACTACTTTTTTTGACCCTGCAGGCGGGGGTGATCCTATTTTATATCAACACTTATTT
>NR_Eg_0_476
TTTATCAAGTGTTCAAGCACATTCAGGTCCTTCTGTAGATTTAGCTATTTTTAGTTTACATTTAGCAGGTATAGCTTCAATTTTAGGAGCTATAAATTTTATTACAACTATTGTAAATATGAGAGCTCCTGGTTTATATTATCATAGATTACCTTTATTTGTATGGTCTGTATTAATTACAGCCGTATTACTTTTATTATCTTTACCTGTTTTAGCAGCTGCTATTACTATGTTATTAACTGATCGTAATTTAAATACATCTTTTTTTGATCCATCAGGTGGAGGTGATCCTGTTTTATACCAACATTTATTT
>NR_Eg_0_477
[truncated: 657,551 more chars]
