# Supplementary material for: A novel taxonomic database for eukaryotic mitochondrial cytochrome oxidase subunit I gene (eKOI), with a focus on protists diversity
Source: Database (Oxford). 2025 Sep 24;2025:baaf057. doi: 10.1093/database/baaf057 (PMC12462617; doi:10.1093/database/baaf057)
Supplement: baaf057_Supplemental_File [file baaf057_supplemental_file.zip › 3_ASV_metabarcoding/Saprolegniomycetes_OTUs.csv]

Sequence Name	OTU
A2-1-COI_ASV5136_68	143
A2-1-COI_ASV16280_6	144
A2-2-COI_ASV11258_28	145
B1-1-COI_ASV16640_5	145
B2-1-COI_ASV13661_17	145
A3-3-COI_ASV13569_17	146
A6-1-COI_ASV14068_15	146
B1-1-COI_ASV8924_41	146
B1-3-COI_ASV14350_14	146
B3-2-COI_ASV15899_8	146
Z-C-COI_ASV14427_14	146
A4-1-COI_ASV12262_23	147
A5-3-COI_ASV15076_11	147
B1-2-COI_ASV11347_28	147
A5-2-COI_ASV7572_49	148
A5-2-COI_ASV15067_11	149
Bahamas01__000197047	150
TurksCaicos_02__000197047	150
TurksCaicos_03__000197047	150
Bahamas01__001492052	151
BVI01__001492052	151
Jamaica_09__001492052	151
TurksCaicos_02__001492052	151
Bahamas01__000181170	152
Bahamas01__000231514	153
Bahamas03__000231514	153
Bahamas09__000231514	153
Bahamas01__000708201	154
Bahamas09__000708201	154
Bahamas01__000132954	155
Bahamas02__000132954	155
Bahamas03__000132954	155
Jamaica_01__000132954	155
Jamaica_05__000132954	155
Jamaica_06__000132954	155
Jamaica_07__000132954	155
Jamaica_08__000132954	155
Jamaica_10__000132954	155
Jamaica_12__000132954	155
TurksCaicos_03__000132954	155
TurksCaicos_09__000132954	155
Bahamas01__000342066	156
BVI08__000342066	156
Jamaica_12__000342066	156
Bahamas02__000098825	157
Bahamas06__000098825	157
Bahamas11__000098825	157
Bahamas13__000098825	157
Belize_06__000098825	157
BVI02__000098825	157
BVI04__000098825	157
BVI05__000098825	157
BVI11__000098825	157
BVI12__000098825	157
Jamaica_01__000098825	157
Jamaica_04__000098825	157
Jamaica_06__000098825	157
Jamaica_07__000098825	157
Jamaica_08__000098825	157
Jamaica_09__000098825	157
Jamaica_10__000098825	157
Jamaica_11__000098825	157
Jamaica_12__000098825	157
TurksCaicos01__000098825	157
TurksCaicos_04__000098825	157
TurksCaicos_10__000098825	157
TurksCaicos_13__000098825	157
TurksCaicos_15__000098825	157
Bahamas02__000166382	158
Bahamas03__000166382	158
Bahamas07__000166382	158
Bahamas08__000166382	158
Bahamas10__000166382	158
Bahamas13__000166382	158
Bahamas14__000166382	158
Belize_02__000166382	158
Belize_03__000166382	158
Belize_04__000166382	158
Belize_05__000166382	158
Belize_07__000166382	158
BVI02__000166382	158
BVI03__000166382	158
BVI04__000166382	158
BVI05__000166382	158
BVI06__000166382	158
BVI07__000166382	158
BVI08__000166382	158
BVI09__000166382	158
BVI10__000166382	158
BVI11__000166382	158
BVI12__000166382	158
BVI13__000166382	158
Jamaica_04__000166382	158
Jamaica_05__000166382	158
Jamaica_06__000166382	158
Jamaica_07__000166382	158
Jamaica_08__000166382	158
Jamaica_10__000166382	158
Jamaica_11__000166382	158
TurksCaicos_10__000166382	158
TurksCaicos_11__000166382	158
TurksCaicos_15__000166382	158
TurksCaicos_16__000166382	158
TurksCaicos_18__000166382	158
TurksCaicos_20__000166382	158
Bahamas02__000326187	159
Bahamas05__000326187	159
Bahamas13__000326187	159
V4049A_Zotu11805	159
V4051A_Zotu11805	159
V4138A_Zotu11805	159
V4140A_Zotu11805	159
V4173A_Zotu11805	159
X029V4167A_Zotu11805	159
Bahamas02__002654842	160
Bahamas05__002654842	160
Bahamas06__002654842	160
Bahamas07__002654842	160
Belize_02__002654842	160
Belize_07__002654842	160
Belize_08__002654842	160
BVI01__002654842	160
BVI02__002654842	160
BVI03__002654842	160
BVI04__002654842	160
BVI05__002654842	160
BVI06__002654842	160
BVI07__002654842	160
BVI08__002654842	160
BVI09__002654842	160
BVI10__002654842	160
BVI11__002654842	160
BVI12__002654842	160
BVI13__002654842	160
Jamaica_01__002654842	160
Jamaica_02__002654842	160
Jamaica_03__002654842	160
Jamaica_05__002654842	160
Jamaica_08__002654842	160
Jamaica_11__002654842	160
TurksCaicos01__002654842	160
TurksCaicos_10__002654842	160
Bahamas03__000072502	161
Bahamas04__000072502	161
Bahamas05__000072502	161
Bahamas07__000072502	161
Bahamas11__000072502	161
Bahamas13__000072502	161
Belize_05__000072502	161
BVI03__000072502	161
BVI04__000072502	161
BVI05__000072502	161
BVI08__000072502	161
BVI10__000072502	161
BVI12__000072502	161
Jamaica_02__000072502	161
Jamaica_04__000072502	161
Jamaica_05__000072502	161
Jamaica_09__000072502	161
V4005A_Zotu2107	161
V4008A_Zotu2107	161
V4009A_Zotu2107	161
V4010A_Zotu2107	161
V4011A_Zotu2107	161
V4015A_Zotu2107	161
V4018A_Zotu2107	161
V4019A_Zotu2107	161
V4020A_Zotu2107	161
V4022A_Zotu2107	161
V4025A_Zotu2107	161
V4027A_Zotu2107	161
V4028A_Zotu2107	161
V4029A_Zotu2107	161
V4032A_Zotu2107	161
V4036A_Zotu2107	161
V4041A_Zotu2107	161
V4042A_Zotu2107	161
V4045A_Zotu2107	161
V4047A_Zotu2107	161
V4048A_Zotu2107	161
V4049A_Zotu2107	161
V4050A_Zotu2107	161
V4051A_Zotu2107	161
V4052A_Zotu2107	161
V4053A_Zotu2107	161
V4055A_Zotu2107	161
V4056A_Zotu2107	161
V4171A_Zotu2107	161
V4173A_Zotu2107	161
V4174A_Zotu2107	161
V4175A_Zotu2107	161
V4176A_Zotu2107	161
V4177A_Zotu2107	161
V4179A_Zotu2107	161
V4180A_Zotu2107	161
V4181A_Zotu2107	161
X003V4020A_Zotu2107	161
X004V4028A_Zotu2107	161
X005V4036A_Zotu2107	161
X007V4052A_Zotu2107	161
X014V4175A_Zotu2107	161
X030V4168A_Zotu2107	161
X031V4169A_Zotu2107	161
X032V4170A_Zotu2107	161
Bahamas03__000040933	162
Bahamas04__000040933	162
Bahamas05__000040933	162
Bahamas06__000040933	162
Bahamas07__000040933	162
Bahamas11__000040933	162
Bahamas14__000040933	162
Belize_04__000040933	162
Belize_05__000040933	162
Belize_06__000040933	162
Belize_08__000040933	162
BVI01__000040933	162
BVI04__000040933	162
BVI05__000040933	162
BVI06__000040933	162
BVI07__000040933	162
BVI08__000040933	162
BVI09__000040933	162
BVI10__000040933	162
BVI11__000040933	162
BVI12__000040933	162
BVI13__000040933	162
Jamaica_01__000040933	162
Jamaica_02__000040933	162
Jamaica_03__000040933	162
Jamaica_05__000040933	162
Jamaica_06__000040933	162
Jamaica_07__000040933	162
Jamaica_08__000040933	162
Jamaica_10__000040933	162
Jamaica_12__000040933	162
TurksCaicos01__000040933	162
TurksCaicos_12__000040933	162
TurksCaicos_14__000040933	162
TurksCaicos_15__000040933	162
TurksCaicos_16__000040933	162
TurksCaicos_17__000040933	162
TurksCaicos_18__000040933	162
TurksCaicos_20__000040933	162
TurksCaicos_21__000040933	162
Bahamas05__000515934	163
Bahamas09__000198224	164
Bahamas09__000095961	165
Bahamas09__000253966	166
Bahamas11__000190739	167
Jamaica_11__000190739	167
TurksCaicos_10__000190739	167
Bahamas12__000121491	168
Jamaica_06__000121491	168
Bahamas14__000440180	169
TurksCaicos_08__000440180	169
Bahamas14__000822775	170
Belize_01__000142015	171
TurksCaicos_03__000142015	171
TurksCaicos_04__000142015	171
TurksCaicos_08__000142015	171
Belize_03__002680160	172
BVI05__002680160	172
BVI06__002680160	172
BVI07__002680160	172
BVI09__002680160	172
Belize_06__001083951	173
Belize_07__001960110	174
BK1BA1_1_509	175
BK1BA1_2_604	175
BK1BA1_3_554	175
BK1BA1_5_578	175
BK1BA1_5_1842	175
BK1BA1_5_3838	175
BK1BB1_1_544	175
BK1BB1_1_1774	175
BK1BB1_1_2800	175
BK1BB1_1_3842	175
BK1BB1_2_453	175
BK1BB1_3_428	175
BK1BB1_5_563	175
BK2BA1_3_367	175
BK2BA1_4_573	175
BK2SA1_3_452	175
BK2SB1_3_572	175
BK3BB1_1_596	175
BK3BB1_1_1952	175
BK3BB1_1_2572	175
BK3BB1_1_4123	175
BK3BB1_2_653	175
BK3BB1_2_2360	175
BK3BB1_3_698	175
BK3BB1_3_3074	175
BK3BB1_3_5315	175
BK3BB1_4_625	175
BK3BB1_4_2461	175
BK3BB1_4_6030	175
BK3BB1_5_685	175
BK3BB1_5_2795	175
BK3BB1_5_6883	175
BK3BC1_3_585	175
BK3SA1_2_450	175
BK4BA1_1_710	175
BK4BA1_1_2800	175
BK4BA1_1_3661	175
BK4BA1_1_3871	175
BK4BA1_1_6634	175
BK4BA1_3_677	175
BK4BA1_3_5653	175
BK4BA1_4_863	175
BK4BA1_4_4098	175
BK4BA1_4_7466	175
BK4BA1_4_11408	175
BK4BA1_5_655	175
BK4BA1_5_2864	175
BK4BB1_1_810	175
BK4BB1_1_3327	175
BK4BB1_1_5467	175
BK4BB1_1_7802	175
BK4BB1_1_9142	175
BK4BB1_2_600	175
BK4BB1_2_4020	175
BK4BB1_3_952	175
BK4BB1_3_4637	175
BK4BB1_3_6777	175
BK4BB1_3_13045	175
BK4BB1_4_955	175
BK4BB1_4_4600	175
BK4BB1_4_12900	175
BK4BB1_5_864	175
BK4BB1_5_3725	175
BK4BB1_5_5274	175
BK4BB1_5_6461	175
BK4BC1_1_964	175
BK4BC1_1_4614	175
BK4BC1_1_8274	175
BK4BC1_1_15279	175
BK4BC1_2_826	175
BK4BC1_2_3360	175
BK4BC1_2_4636	175
BK4BC1_2_9588	175
BK4BC1_3_822	175
BK4BC1_3_3510	175
BK4BC1_3_4950	175
BK4BC1_3_8899	175
BK4BC1_4_875	175
BK4BC1_4_4018	175
BK4BC1_4_10967	175
BK4BC1_5_719	175
BK4BC1_5_4469	175
BK5BB1_5_766	175
BK5SA1_4_624	175
BK5SC1_1_5264	175
BK6SA1_4_476	175
BK7BA1_2_838	175
BK7BA1_2_3357	175
BK7BA1_2_5624	175
BK7BA1_5_835	175
BK7BA1_5_3470	175
BK7BA1_5_5733	175
BK7BB1_1_706	175
BK7BB1_1_2575	175
BK7BB1_1_5533	175
BK7BB1_2_790	175
BK7BB1_2_3068	175
BK7BB1_3_634	175
BK7BB1_4_751	175
BK7BC1_1_807	175
BK7BC1_1_3215	175
BK7BC1_1_4381	175
BK7BC1_4_689	175
BK7BC1_4_4504	175
BK7SB1_3_5115	175
PN5BC2_3_4305	175
PN5BC2_5_5582	175
PN5SB2_5_4811	175
PN6BC2_3_6690	175
PN6SA2_1_4482	175
BK1BA1_1_1921	176
BK1SC1_3_2628	176
BK2BA1_2_2888	176
BK3BA1_1_2787	176
BK3BA1_2_2849	176
BK3BB1_2_3232	176
BK3BB1_4_4405	176
BK3BB1_5_3863	176
BK3SB1_4_2582	176
BK3SC1_1_3202	176
BK4BA1_2_4681	176
BK4BA1_3_3462	176
BK4BB1_3_6759	176
BK4BB1_3_9099	176
BK4BB1_4_9046	176
BK4BC1_3_4940	176
BK4SA1_3_4675	176
BK4SA1_4_4409	176
BK4SB1_3_2331	176
BK4SB1_4_3552	176
BK4SB1_5_2420	176
BK4SC1_1_3271	176
BK4SC1_1_4149	176
BK4SC1_2_4618	176
BK4SC1_2_6118	176
BK4SC1_2_9576	176
BK4SC1_3_3918	176
BK4SC1_4_3942	176
BK5BC1_1_4060	176
BK5SA1_4_3377	176
BK5SB1_4_4349	176
BK5SC1_4_4769	176
BK5SC1_4_9827	176
BK6SB1_1_3167	176
BK6SB1_1_3973	176
BK6SB1_2_4332	176
BK6SB1_4_4874	176
BK6SB1_4_6473	176
BK6SC1_3_4608	176
BK6SC1_3_5977	176
BK7BB1_1_3432	176
BK7BB1_1_4279	176
BK7BC1_3_3356	176
BK7BC1_3_4117	176
BK7SA1_2_4927	176
BK7SA1_2_6579	176
BK7SC1_3_5816	176
BK7SC1_4_4253	176
BK7SC1_4_5527	176
BK7SC1_4_8138	176
PN1BA2_1_458	176
PN1BA2_1_675	176
PN1BA2_1_923	176
PN1BA2_1_964	176
PN1BA2_2_816	176
PN1BA2_2_1828	176
PN1BA2_2_2087	176
PN1BA2_3_1604	176
PN1BA2_5_1768	176
PN1BB2_1_894	176
PN1BB2_1_1163	176
PN1BB2_2_1886	176
PN1BB2_2_2027	176
PN1BB2_2_2276	176
PN1BB2_4_1083	176
PN1BB2_5_1075	176
PN1BB2_5_1968	176
PN1BB2_5_2274	176
PN1BC2_1_882	176
PN1BC2_2_1282	176
PN1BC2_2_1628	176
PN1BC2_2_2479	176
PN1BC2_4_892	176
PN1BC2_4_2343	176
PN1BC2_5_1060	176
PN1BC2_5_1285	176
PN1BC2_5_3379	176
PN1BC2_5_3801	176
PN1SA2_1_4780	176
PN1SA2_1_5771	176
PN1SA2_2_1574	176
PN1SA2_2_4107	176
PN1SA2_2_4610	176
PN1SA2_2_5595	176
PN1SA2_2_6274	176
PN1SA2_3_890	176
PN1SA2_4_2768	176
PN1SA2_5_4496	176
PN1SA2_5_5273	176
PN1SA2_5_5862	176
PN1SA2_5_5927	176
PN1SA2_5_6851	176
PN1SB2_2_2104	176
PN1SB2_2_4162	176
PN1SB2_2_4471	176
PN1SB2_2_5117	176
PN1SB2_2_6250	176
PN1SB2_3_1568	176
PN1SB2_3_4186	176
PN1SB2_3_5167	176
PN1SB2_3_5264	176
PN1SB2_4_1379	176
PN1SB2_4_2733	176
PN1SB2_4_4591	176
PN1SB2_5_1455	176
PN1SB2_5_1698	176
PN1SB2_5_3916	176
PN1SB2_5_4135	176
PN1SB2_5_5318	176
PN1SB2_5_5477	176
PN1SB2_5_5995	176
PN1SC2_1_6069	176
PN1SC2_1_7384	176
PN1SC2_3_3247	176
PN1SC2_3_3849	176
PN1SC2_4_1498	176
PN1SC2_4_5417	176
PN1SC2_4_6529	176
PN1SC2_4_6978	176
PN1SC2_5_1619	176
PN1SC2_5_3320	176
PN1SC2_5_4838	176
PN1SC2_5_5000	176
PN1SC2_5_5108	176
PN1SC2_5_5457	176
PN2BA2_1_923	176
PN2BA2_1_1782	176
PN2BA2_2_993	176
PN2BA2_3_689	176
PN2BA2_3_900	176
PN2BA2_4_786	176
PN2BA2_4_1663	176
PN2BB2_1_503	176
PN2BB2_2_1391	176
PN2BB2_3_2695	176
PN2BB2_3_2797	176
PN2BB2_3_3421	176
PN2BB2_3_4756	176
PN2BB2_3_5053	176
PN2BB2_3_5076	176
PN2BB2_5_897	176
PN2BB2_5_2587	176
PN2BC2_1_2159	176
PN2BC2_1_2358	176
PN2BC2_2_2608	176
PN2BC2_2_2728	176
PN2BC2_2_2892	176
PN2BC2_2_2921	176
PN2BC2_3_871	176
PN2BC2_3_1792	176
PN2BC2_3_1801	176
PN2BC2_3_1967	176
PN2BC2_4_930	176
PN2BC2_4_1780	176
PN2BC2_4_2267	176
PN2BC2_5_1037	176
PN2BC2_5_1297	176
PN2SA2_2_1000	176
PN2SA2_2_1836	176
PN2SA2_2_1896	176
PN2SA2_2_1976	176
PN2SA2_3_546	176
PN2SA2_4_1108	176
PN2SA2_4_2904	176
PN2SA2_4_3000	176
PN2SA2_5_1633	176
PN2SB2_1_1265	176
PN2SB2_1_1306	176
PN2SB2_1_1557	176
PN2SB2_1_1792	176
PN2SB2_1_2059	176
PN2SB2_1_3504	176
PN2SB2_1_3619	176
PN2SB2_1_4114	176
PN2SB2_1_4310	176
PN2SB2_1_4868	176
PN2SB2_1_5583	176
PN2SB2_1_5731	176
PN2SB2_1_5901	176
PN2SB2_1_6164	176
PN2SB2_1_6676	176
PN2SB2_1_6798	176
PN2SB2_1_6976	176
PN2SB2_2_1439	176
PN2SB2_2_1871	176
PN2SB2_2_4004	176
PN2SB2_2_4090	176
PN2SB2_2_4117	176
PN2SB2_2_4668	176
PN2SB2_2_5000	176
PN2SB2_2_5286	176
PN2SB2_4_1001	176
PN2SB2_4_1140	176
PN2SB2_4_2520	176
PN2SB2_4_3119	176
PN2SB2_4_3154	176
PN2SB2_4_3250	176
PN2SB2_4_3558	176
PN2SB2_4_3596	176
PN2SB2_4_3748	176
PN2SB2_5_660	176
PN2SB2_5_769	176
PN2SC2_1_706	176
PN2SC2_1_849	176
PN2SC2_1_1595	176
PN2SC2_1_1742	176
PN2SC2_3_1145	176
PN2SC2_3_2784	176
PN2SC2_3_3553	176
PN2SC2_3_4294	176
PN2SC2_5_982	176
PN2SC2_5_1754	176
PN2SC2_5_2105	176
PN3BA2_1_1034	176
PN3BA2_1_1254	176
PN3BA2_1_2427	176
PN3BA2_1_3000	176
PN3BA2_1_3034	176
PN3BA2_2_1055	176
PN3BA2_2_1764	176
PN3BA2_2_2454	176
PN3BA2_4_2125	176
PN3BB2_1_1175	176
PN3BB2_1_1482	176
PN3BB2_1_2655	176
PN3BB2_1_3258	176
PN3BB2_1_3684	176
PN3BB2_1_3836	176
PN3BB2_3_1187	176
PN3BB2_3_1440	176
PN3BB2_3_3855	176
PN3BB2_3_4071	176
PN3BB2_3_4104	176
PN3BB2_3_4245	176
PN3BB2_3_4995	176
PN3BB2_3_5211	176
PN3BB2_3_5242	176
PN3BB2_3_5466	176
PN3BB2_3_5720	176
PN3BB2_4_1290	176
PN3BB2_4_1334	176
PN3BB2_4_1600	176
PN3BB2_4_2137	176
PN3BB2_4_3741	176
PN3BB2_4_3838	176
PN3BB2_4_3904	176
PN3BB2_4_4141	176
PN3BB2_4_4561	176
PN3BB2_4_5199	176
PN3BB2_4_6076	176
PN3BB2_4_6154	176
PN3BB2_5_1690	176
PN3BB2_5_5013	176
PN3BB2_5_5321	176
PN3BB2_5_5670	176
PN3BB2_5_6172	176
PN3BB2_5_7160	176
PN3BB2_5_7385	176
PN3BC2_1_1987	176
PN3BC2_1_2608	176
PN3BC2_2_895	176
PN3BC2_2_1049	176
PN3BC2_2_1348	176
PN3BC2_2_3149	176
PN3BC2_2_3183	176
PN3BC2_3_591	176
PN3BC2_3_648	176
PN3BC2_3_1570	176
PN3BC2_4_1192	176
PN3BC2_4_1390	176
PN3BC2_5_772	176
PN3BC2_5_956	176
PN3BC2_5_1785	176
PN3BC2_5_1822	176
PN3BC2_5_2042	176
PN3SA2_1_1424	176
PN3SA2_1_1714	176
PN3SA2_1_4016	176
PN3SA2_1_4776	176
PN3SA2_1_5057	176
PN3SA2_1_6254	176
PN3SA2_1_7102	176
PN3SA2_1_7347	176
PN3SA2_2_1211	176
PN3SA2_2_1462	176
PN3SA2_2_4089	176
PN3SA2_2_4293	176
PN3SA2_2_5094	176
PN3SA2_3_1240	176
PN3SA2_3_1288	176
PN3SA2_3_1527	176
PN3SA2_3_1737	176
PN3SA2_3_3712	176
PN3SA2_3_5492	176
PN3SA2_3_5632	176
PN3SA2_4_1323	176
PN3SA2_4_1633	176
PN3SA2_4_1900	176
PN3SA2_4_2187	176
PN3SA2_4_4441	176
PN3SA2_4_5998	176
PN3SA2_4_6440	176
PN3SA2_4_6656	176
PN3SA2_4_7069	176
PN3SB2_1_1630	176
PN3SB2_1_3326	176
PN3SB2_2_1363	176
PN3SB2_2_3685	176
PN3SB2_2_4323	176
PN3SB2_2_4596	176
PN3SB2_3_1324	176
PN3SB2_3_4956	176
PN3SB2_4_1657	176
PN3SB2_4_5470	176
PN3SB2_4_5981	176
PN3SB2_4_6895	176
PN3SB2_4_7076	176
PN3SB2_5_1413	176
PN3SB2_5_1691	176
PN3SB2_5_1978	176
PN3SB2_5_2276	176
PN3SB2_5_3946	176
PN3SB2_5_4188	176
PN3SB2_5_7291	176
PN3SB2_5_7585	176
PN3SC2_1_1458	176
PN3SC2_1_4950	176
PN3SC2_1_5056	176
PN3SC2_2_1717	176
PN3SC2_2_1728	176
PN3SC2_3_1128	176
PN3SC2_3_2299	176
PN3SC2_3_2771	176
PN3SC2_5_1246	176
PN3SC2_5_3023	176
PN3SC2_5_3745	176
PN3SC2_5_4304	176
PN4BA2_1_2355	176
PN4BA2_1_3205	176
PN4BA2_1_6037	176
PN4BA2_1_6759	176
PN4BA2_1_7624	176
PN4BA2_1_8786	176
PN4BA2_1_9515	176
PN4BA2_1_9556	176
PN4BA2_1_10328	176
PN4BA2_1_10994	176
PN4BA2_1_11207	176
PN4BA2_1_11797	176
PN4BA2_2_1718	176
PN4BA2_2_1783	176
PN4BA2_2_2183	176
PN4BA2_2_2663	176
PN4BA2_2_2967	176
PN4BA2_2_5328	176
PN4BA2_2_6536	176
PN4BA2_2_7061	176
PN4BA2_2_10258	176
PN4BA2_3_1906	176
PN4BA2_3_2260	176
PN4BA2_3_3066	176
PN4BA2_3_5501	176
PN4BA2_3_5755	176
PN4BA2_3_6444	176
PN4BA2_3_7507	176
PN4BA2_3_8534	176
PN4BA2_3_9089	176
PN4BA2_3_9302	176
PN4BA2_3_9521	176
PN4BA2_3_9592	176
PN4BA2_4_2139	176
PN4BA2_4_2876	176
PN4BA2_4_5993	176
PN4BA2_4_6698	176
PN4BA2_4_6929	176
PN4BA2_4_7657	176
PN4BA2_4_8714	176
PN4BA2_4_9142	176
PN4BA2_4_9658	176
PN4BA2_4_9930	176
PN4BA2_5_1910	176
PN4BA2_5_2547	176
PN4BA2_5_4304	176
PN4BA2_5_5531	176
PN4BA2_5_5975	176
PN4BA2_5_6678	176
PN4BA2_5_6695	176
PN4BA2_5_6777	176
PN4BA2_5_7792	176
PN4BB2_1_1201	176
PN4BB2_1_1458	176
PN4BB2_1_1853	176
PN4BB2_1_2845	176
PN4BB2_1_3479	176
PN4BB2_2_2156	176
PN4BB2_2_2672	176
PN4BB2_2_3689	176
PN4BB2_2_9281	176
PN4BB2_2_9311	176
PN4BB2_2_9669	176
PN4BB2_2_10691	176
PN4BB2_2_11886	176
PN4BB2_2_12161	176
PN4BB2_2_12926	176
PN4BB2_2_13307	176
PN4BB2_2_14698	176
PN4BB2_2_15003	176
PN4BB2_3_2248	176
PN4BB2_3_3056	176
PN4BB2_3_5410	176
PN4BB2_3_5466	176
PN4BB2_3_5717	176
PN4BB2_3_6087	176
PN4BB2_3_6606	176
PN4BB2_3_7423	176
PN4BB2_3_7612	176
PN4BB2_3_8207	176
PN4BB2_3_8919	176
PN4BB2_3_8962	176
PN4BB2_3_9080	176
PN4BB2_3_9371	176
PN4BB2_3_10813	176
PN4BB2_4_1821	176
PN4BB2_4_1898	176
PN4BB2_4_2303	176
PN4BB2_4_3132	176
PN4BB2_4_5757	176
PN4BB2_4_7570	176
PN4BB2_4_8419	176
PN4BB2_4_10045	176
PN4BB2_4_10895	176
PN4BB2_5_1840	176
PN4BB2_5_2253	176
PN4BB2_5_3093	176
PN4BB2_5_5520	176
PN4BB2_5_6212	176
PN4BB2_5_6806	176
PN4BB2_5_7412	176
PN4BB2_5_8473	176
PN4BB2_5_8593	176
PN4BB2_5_8774	176
PN4BB2_5_9305	176
PN4BB2_5_11510	176
PN4BB2_5_11928	176
PN4BC2_1_2037	176
PN4BC2_1_2436	176
PN4BC2_1_3367	176
PN4BC2_1_7389	176
PN4BC2_1_7778	176
PN4BC2_1_8893	176
PN4BC2_1_9914	176
PN4BC2_1_11382	176
PN4BC2_1_11645	176
PN4BC2_1_11673	176
PN4BC2_2_1810	176
PN4BC2_2_2204	176
PN4BC2_2_2976	176
PN4BC2_2_7167	176
PN4BC2_2_8535	176
PN4BC2_2_8932	176
PN4BC2_2_8986	176
PN4BC2_3_2403	176
PN4BC2_3_3294	176
PN4BC2_3_5934	176
PN4BC2_3_6164	176
PN4BC2_3_6682	176
PN4BC2_3_7041	176
PN4BC2_3_7886	176
PN4BC2_3_8193	176
PN4BC2_3_8982	176
PN4BC2_3_9898	176
PN4BC2_3_11945	176
PN4BC2_4_1976	176
PN4BC2_4_2022	176
PN4BC2_4_2429	176
PN4BC2_4_3336	176
PN4BC2_4_6442	176
PN4BC2_4_7450	176
PN4BC2_4_7559	176
PN4BC2_4_8729	176
PN4BC2_4_10208	176
PN4BC2_4_10789	176
PN4BC2_4_11281	176
PN4BC2_4_12531	176
PN4BC2_4_12918	176
PN4BC2_4_12972	176
PN4BC2_5_2051	176
PN4BC2_5_2740	176
PN4BC2_5_4860	176
PN4BC2_5_5730	176
PN4BC2_5_6432	176
PN4BC2_5_8942	176
PN4SA2_1_1989	176
PN4SA2_1_4214	176
PN4SA2_1_4381	176
PN4SA2_1_6664	176
PN4SA2_3_2596	176
PN4SA2_3_4265	176
PN4SA2_3_5482	176
PN4SA2_3_6614	176
PN4SA2_3_6889	176
PN4SA2_4_1363	176
PN4SA2_4_1598	176
PN4SA2_4_1776	176
PN4SA2_4_2993	176
PN4SA2_4_3747	176
PN4SA2_4_5409	176
PN4SA2_5_1102	176
PN4SB2_2_1716	176
PN4SB2_3_1410	176
PN4SB2_4_1871	176
PN4SB2_4_2418	176
PN4SB2_4_5161	176
PN4SB2_5_4565	176
PN4SB2_5_5752	176
PN4SC2_1_2897	176
PN4SC2_1_5715	176
PN4SC2_1_5935	176
PN4SC2_1_6554	176
PN4SC2_1_7098	176
PN4SC2_1_7718	176
PN4SC2_2_3129	176
PN4SC2_2_5749	176
PN4SC2_2_6279	176
PN4SC2_2_8048	176
PN4SC2_3_2627	176
PN4SC2_3_4938	176
PN4SC2_4_1999	176
PN4SC2_4_2568	176
PN4SC2_4_4614	176
PN4SC2_4_4783	176
PN4SC2_4_4997	176
PN4SC2_4_5866	176
PN4SC2_4_5880	176
PN4SC2_4_6407	176
PN4SC2_4_6929	176
PN4SC2_5_2538	176
PN5BA2_2_2708	176
PN5BA2_3_2042	176
PN5BA2_3_3486	176
PN5BA2_3_3777	176
PN5BB2_1_1943	176
PN5BB2_1_2495	176
PN5BB2_1_5924	176
PN5BB2_1_6154	176
PN5BB2_1_6910	176
PN5BB2_2_2002	176
PN5BB2_2_2411	176
PN5BB2_2_3204	176
PN5BB2_2_5336	176
PN5BB2_2_7352	176
PN5BB2_2_7376	176
PN5BB2_2_8073	176
PN5BB2_2_8519	176
PN5BB2_2_8672	176
PN5BB2_2_8933	176
PN5BB2_2_10082	176
PN5BB2_2_10264	176
PN5BB2_2_10640	176
PN5BB2_3_1813	176
PN5BB2_3_2319	176
PN5BB2_3_3582	176
PN5BB2_3_3691	176
PN5BB2_3_4639	176
PN5BB2_3_5239	176
PN5BB2_3_5317	176
PN5BB2_4_1852	176
PN5BB2_4_2302	176
PN5BB2_4_3050	176
PN5BB2_4_5071	176
PN5BB2_4_6565	176
PN5BB2_4_6962	176
PN5BB2_4_7380	176
PN5BB2_4_10049	176
PN5BB2_5_1708	176
PN5BB2_5_5290	176
PN5BB2_5_6676	176
PN5BC2_1_1940	176
PN5BC2_1_2514	176
PN5BC2_1_4397	176
PN5BC2_1_5029	176
PN5BC2_1_5871	176
PN5BC2_2_2265	176
PN5BC2_2_3032	176
PN5BC2_2_6378	176
PN5BC2_2_6585	176
PN5BC2_2_7725	176
PN5BC2_2_8147	176
PN5BC2_2_8466	176
PN5BC2_3_1735	176
PN5BC2_3_2215	176
PN5BC2_3_5197	176
PN5BC2_3_5421	176
PN5BC2_3_5748	176
PN5BC2_4_1752	176
PN5BC2_4_5200	176
PN5BC2_5_2002	176
PN5BC2_5_4187	176
PN5BC2_5_4209	176
PN5BC2_5_5472	176
PN5BC2_5_6707	176
PN5BC2_5_7669	176
PN5SA2_1_3299	176
PN5SA2_1_4269	176
PN5SA2_3_1969	176
PN5SA2_3_4832	176
PN5SA2_4_2090	176
PN5SA2_4_4643	176
PN5SA2_4_4910	176
PN5SA2_4_6553	176
PN5SA2_5_1392	176
PN5SA2_5_3475	176
PN5SA2_5_3806	176
PN5SB2_1_1853	176
PN5SB2_1_2303	176
PN5SB2_1_3063	176
PN5SB2_1_5335	176
PN5SB2_1_5521	176
PN5SB2_1_7194	176
PN5SB2_1_7392	176
PN5SB2_1_9139	176
PN5SB2_1_9904	176
PN5SB2_2_1730	176
PN5SB2_2_1757	176
PN5SB2_2_2062	176
PN5SB2_2_2711	176
PN5SB2_2_4651	176
PN5SB2_2_5240	176
PN5SB2_2_5412	176
PN5SB2_2_6124	176
PN5SB2_2_6267	176
PN5SB2_2_7000	176
PN5SB2_2_7002	176
PN5SB2_2_7032	176
PN5SB2_2_7503	176
PN5SB2_2_8727	176
PN5SB2_3_2061	176
PN5SB2_3_2703	176
PN5SB2_3_5783	176
PN5SB2_3_6164	176
PN5SB2_3_6319	176
PN5SB2_3_6769	176
PN5SB2_3_7151	176
PN5SB2_3_7289	176
PN5SB2_3_8795	176
PN5SB2_4_1938	176
PN5SB2_4_2525	176
PN5SB2_4_4277	176
PN5SB2_4_4873	176
PN5SB2_4_5418	176
PN5SB2_4_5794	176
PN5SB2_4_6189	176
PN5SB2_4_6490	176
PN5SB2_4_6748	176
PN5SB2_5_1841	176
PN5SB2_5_2349	176
PN5SB2_5_3671	176
PN5SB2_5_5246	176
PN5SC2_1_1939	176
PN5SC2_1_2556	176
PN5SC2_1_5067	176
PN5SC2_1_5740	176
PN5SC2_2_2050	176
PN5SC2_2_2744	176
PN5SC2_2_5585	176
PN5SC2_2_6251	176
PN5SC2_2_7046	176
PN5SC2_2_7839	176
PN5SC2_2_9171	176
PN5SC2_2_9475	176
PN5SC2_3_1571	176
PN5SC2_3_1931	176
PN5SC2_3_2551	176
PN5SC2_3_4368	176
PN5SC2_3_4707	176
PN5SC2_3_5457	176
PN5SC2_3_6593	176
PN5SC2_3_6622	176
PN5SC2_3_7701	176
PN5SC2_4_1567	176
PN5SC2_4_1625	176
PN5SC2_4_1948	176
PN5SC2_4_2261	176
PN5SC2_4_2588	176
PN5SC2_4_4301	176
PN5SC2_4_5116	176
PN5SC2_4_5809	176
PN5SC2_4_5845	176
PN5SC2_4_5997	176
PN5SC2_4_7862	176
PN5SC2_5_1914	176
PN5SC2_5_2521	176
PN5SC2_5_4169	176
PN5SC2_5_6561	176
PN5SC2_5_6563	176
PN5SC2_5_6920	176
PN5SC2_5_7062	176
PN5SC2_5_7215	176
PN5SC2_5_7841	176
PN6BA2_1_1962	176
PN6BA2_1_2557	176
PN6BA2_1_4993	176
PN6BA2_1_5550	176
PN6BA2_2_1706	176
PN6BA2_2_1984	176
PN6BA2_2_2289	176
PN6BA2_2_2619	176
PN6BA2_2_4310	176
PN6BA2_2_4776	176
PN6BA2_2_4976	176
PN6BA2_2_5008	176
PN6BA2_2_5719	176
PN6BA2_2_6380	176
PN6BA2_2_6726	176
PN6BA2_2_6996	176
PN6BA2_2_7687	176
PN6BA2_3_1955	176
PN6BA2_3_2569	176
PN6BA2_3_6973	176
PN6BA2_3_6997	176
PN6BA2_4_2796	176
PN6BA2_4_6752	176
PN6BA2_4_8205	176
PN6BA2_4_8842	176
PN6BA2_5_2025	176
PN6BA2_5_2563	176
PN6BA2_5_3446	176
PN6BA2_5_6061	176
PN6BA2_5_6228	176
PN6BA2_5_7336	176
PN6BA2_5_7907	176
PN6BA2_5_8927	176
PN6BA2_5_9744	176
PN6BA2_5_9930	176
PN6BA2_5_10545	176
PN6BA2_5_10786	176
PN6BA2_5_11908	176
PN6BB2_1_1922	176
PN6BB2_1_2493	176
PN6BB2_1_3962	176
PN6BB2_1_4311	176
PN6BB2_1_5187	176
PN6BB2_1_5856	176
PN6BB2_1_6135	176
PN6BB2_1_6483	176
PN6BB2_1_6638	176
PN6BB2_1_6935	176
PN6BB2_1_7107	176
PN6BB2_2_2356	176
PN6BB2_2_3172	176
PN6BB2_2_6280	176
PN6BB2_2_6896	176
PN6BB2_2_6960	176
PN6BB2_2_7350	176
PN6BB2_2_7812	176
PN6BB2_2_8641	176
PN6BB2_2_9269	176
PN6BB2_2_9514	176
PN6BB2_2_9763	176
PN6BB2_2_10024	176
PN6BB2_2_10217	176
PN6BB2_3_1892	176
PN6BB2_3_2246	176
PN6BB2_3_3001	176
PN6BB2_3_5339	176
PN6BB2_3_7039	176
PN6BB2_3_8168	176
PN6BB2_3_8398	176
PN6BB2_3_8829	176
PN6BB2_3_9548	176
PN6BB2_3_9978	176
PN6BB2_3_9997	176
PN6BB2_3_10283	176
PN6BB2_3_10324	176
PN6BB2_4_2293	176
PN6BB2_4_5340	176
PN6BB2_4_6334	176
PN6BB2_4_7172	176
PN6BB2_4_7643	176
PN6BB2_4_8482	176
PN6BB2_4_10003	176
PN6BB2_5_2372	176
PN6BB2_5_3166	176
PN6BB2_5_5582	176
PN6BB2_5_7028	176
PN6BB2_5_7455	176
PN6BB2_5_7976	176
PN6BB2_5_8239	176
PN6BB2_5_8657	176
PN6BB2_5_8691	176
PN6BB2_5_8846	176
PN6BB2_5_9047	176
PN6BB2_5_9297	176
PN6BB2_5_10452	176
PN6BC2_1_1307	176
PN6BC2_1_1572	176
PN6BC2_1_4053	176
PN6BC2_1_4689	176
PN6BC2_1_4997	176
PN6BC2_2_2400	176
PN6BC2_2_3237	176
PN6BC2_2_5547	176
PN6BC2_2_5800	176
PN6BC2_2_6623	176
PN6BC2_2_6673	176
PN6BC2_2_6709	176
PN6BC2_2_7064	176
PN6BC2_2_7125	176
PN6BC2_2_7554	176
PN6BC2_2_8083	176
PN6BC2_2_9057	176
PN6BC2_2_9271	176
PN6BC2_2_9726	176
PN6BC2_2_10301	176
PN6BC2_3_2278	176
PN6BC2_3_2624	176
PN6BC2_3_2976	176
PN6BC2_3_6019	176
PN6BC2_3_6385	176
PN6BC2_3_6581	176
PN6BC2_3_8343	176
PN6BC2_3_8812	176
PN6BC2_3_8989	176
PN6BC2_3_9357	176
PN6BC2_3_9375	176
PN6BC2_4_1913	176
PN6BC2_4_3030	176
PN6BC2_4_5225	176
PN6BC2_4_6925	176
PN6BC2_4_8205	176
PN6BC2_4_8379	176
PN6BC2_4_10008	176
PN6BC2_5_2114	176
PN6BC2_5_2502	176
PN6BC2_5_2914	176
PN6BC2_5_3350	176
PN6BC2_5_7212	176
PN6BC2_5_8134	176
PN6BC2_5_8159	176
PN6BC2_5_8174	176
PN6BC2_5_9589	176
PN6BC2_5_10539	176
PN6SA2_1_1623	176
PN6SA2_1_2119	176
PN6SA2_1_4409	176
PN6SA2_2_1256	176
PN6SA2_5_3318	176
PN6SB2_1_1106	176
PN6SB2_1_2284	176
PN6SB2_1_2366	176
PN6SB2_1_2792	176
PN6SB2_1_2887	176
PN6SB2_2_1699	176
PN6SB2_2_2173	176
PN6SB2_2_4649	176
PN6SB2_2_4760	176
PN6SB2_2_5227	176
PN6SB2_3_1504	176
PN6SB2_3_1585	176
PN6SB2_3_1835	176
PN6SB2_3_2124	176
PN6SB2_3_2414	176
PN6SB2_3_3968	176
PN6SB2_3_4594	176
PN6SB2_3_5067	176
PN6SB2_3_5080	176
PN6SB2_3_5234	176
PN6SB2_3_5366	176
PN6SB2_3_5371	176
PN6SB2_3_6192	176
PN6SB2_3_6466	176
PN6SB2_3_7348	176
PN6SB2_3_7465	176
PN6SB2_4_2167	176
PN6SB2_4_3463	176
PN6SB2_4_3480	176
PN6SB2_4_4101	176
PN6SB2_4_4113	176
PN6SB2_4_4558	176
PN6SB2_4_4576	176
PN6SB2_4_5658	176
PN6SB2_4_6099	176
PN6SB2_4_6198	176
PN6SB2_5_1347	176
PN6SB2_5_1655	176
PN6SB2_5_2162	176
PN6SB2_5_3559	176
PN6SB2_5_4073	176
PN6SB2_5_4117	176
PN6SB2_5_4443	176
PN6SB2_5_4538	176
PN6SB2_5_5185	176
PN6SB2_5_5288	176
PN6SB2_5_5796	176
PN6SC2_1_1781	176
PN6SC2_1_2308	176
PN6SC2_1_3645	176
PN6SC2_1_4549	176
PN6SC2_1_6473	176
PN6SC2_2_1442	176
PN6SC2_2_4209	176
PN6SC2_3_1968	176
PN6SC2_3_2317	176
PN6SC2_3_2566	176
PN6SC2_3_4290	176
PN6SC2_3_4741	176
PN6SC2_3_5197	176
PN6SC2_3_6180	176
PN6SC2_3_7358	176
PN6SC2_4_1927	176
PN6SC2_4_2198	176
PN6SC2_4_2491	176
PN6SC2_4_4095	176
PN6SC2_4_4817	176
PN6SC2_4_5875	176
PN6SC2_4_6197	176
PN6SC2_4_6289	176
PN6SC2_4_6493	176
PN6SC2_4_7353	176
PN6SC2_5_1205	176
PN6SC2_5_1375	176
PN6SC2_5_1717	176
PN6SC2_5_2854	176
PN6SC2_5_3816	176
PN7BA2_1_1413	176
PN7BA2_1_3232	176
PN7BA2_1_3580	176
PN7BA2_2_1806	176
PN7BA2_2_3774	176
PN7BA2_2_4234	176
PN7BA2_2_4670	176
PN7BA2_2_5753	176
PN7BA2_3_2181	176
PN7BA2_3_2469	176
PN7BA2_3_4996	176
PN7BA2_3_5014	176
PN7BA2_4_2218	176
PN7BA2_4_3462	176
PN7BA2_4_3541	176
PN7BA2_4_4286	176
PN7BA2_4_4484	176
PN7BA2_4_4574	176
PN7BA2_4_5395	176
PN7BA2_5_1970	176
PN7BA2_5_2588	176
PN7BA2_5_4116	176
PN7BA2_5_5580	176
PN7BA2_5_5985	176
PN7BB2_1_3228	176
PN7BB2_1_3336	176
PN7BB2_1_3736	176
PN7BB2_1_3943	176
PN7BB2_1_5290	176
PN7BB2_2_1533	176
PN7BB2_2_2351	176
PN7BB2_3_1577	176
PN7BB2_3_2708	176
PN7BB2_3_3406	176
PN7BB2_4_1962	176
PN7BB2_4_3623	176
PN7BB2_4_3795	176
PN7BB2_5_938	176
PN7BB2_5_2289	176
PN7BC2_1_5414	176
PN7BC2_2_2712	176
PN7BC2_2_2866	176
PN7BC2_2_3453	176
PN7BC2_3_1481	176
PN7BC2_3_3209	176
PN7BC2_4_1871	176
PN7BC2_4_2359	176
PN7BC2_4_3658	176
PN7BC2_5_1984	176
PN7BC2_5_5203	176
PN7BC2_5_6434	176
PN7BC2_5_6544	176
PN7SA2_1_2387	176
PN7SA2_1_3254	176
PN7SA2_1_5962	176
PN7SA2_1_6023	176
PN7SA2_1_8327	176
PN7SA2_1_10133	176
PN7SA2_1_11541	176
PN7SA2_1_12019	176
PN7SA2_1_12205	176
PN7SA2_2_2381	176
PN7SA2_2_3262	176
PN7SA2_2_6266	176
PN7SA2_2_7477	176
PN7SA2_2_8088	176
PN7SA2_2_8390	176
PN7SA2_2_8663	176
PN7SA2_2_8912	176
PN7SA2_2_9259	176
PN7SA2_2_10243	176
PN7SA2_2_11039	176
PN7SA2_2_12096	176
PN7SA2_3_2024	176
PN7SA2_3_2468	176
PN7SA2_3_3410	176
PN7SA2_3_6462	176
PN7SA2_3_6797	176
PN7SA2_3_7912	176
PN7SA2_3_8615	176
PN7SA2_3_10025	176
PN7SA2_3_11803	176
PN7SA2_3_13440	176
PN7SA2_4_2230	176
PN7SA2_4_3038	176
PN7SA2_4_5664	176
PN7SA2_4_7039	176
PN7SA2_4_7293	176
PN7SA2_4_8740	176
PN7SA2_4_8773	176
PN7SA2_4_9951	176
PN7SA2_5_2024	176
PN7SA2_5_2432	176
PN7SA2_5_2865	176
PN7SA2_5_3371	176
PN7SA2_5_6273	176
PN7SA2_5_6594	176
PN7SA2_5_7415	176
PN7SA2_5_7687	176
PN7SA2_5_8378	176
PN7SA2_5_8711	176
PN7SA2_5_8975	176
PN7SA2_5_10621	176
PN7SA2_5_10904	176
PN7SA2_5_11834	176
PN7SA2_5_12185	176
PN7SA2_5_12306	176
PN7SA2_5_13736	176
PN7SB2_1_1776	176
PN7SB2_1_2247	176
PN7SB2_1_2735	176
PN7SB2_1_3067	176
PN7SB2_1_5745	176
PN7SB2_1_6882	176
PN7SB2_1_7330	176
PN7SB2_1_7625	176
PN7SB2_1_7843	176
PN7SB2_1_9152	176
PN7SB2_1_10806	176
PN7SB2_1_11193	176
PN7SB2_2_1707	176
PN7SB2_2_2055	176
PN7SB2_2_2761	176
PN7SB2_2_6575	176
PN7SB2_2_6977	176
PN7SB2_2_7608	176
PN7SB2_2_8302	176
PN7SB2_3_1776	176
PN7SB2_3_2264	176
PN7SB2_3_3081	176
PN7SB2_3_5706	176
PN7SB2_3_5919	176
PN7SB2_3_7070	176
PN7SB2_3_7603	176
PN7SB2_3_8390	176
PN7SB2_3_9765	176
PN7SB2_3_10895	176
PN7SB2_3_11609	176
PN7SB2_3_11639	176
PN7SB2_4_1973	176
PN7SB2_4_2407	176
PN7SB2_4_2842	176
PN7SB2_4_2951	176
PN7SB2_4_3331	176
PN7SB2_4_6213	176
PN7SB2_4_6458	176
PN7SB2_4_6599	176
PN7SB2_4_7446	176
PN7SB2_4_7796	176
PN7SB2_4_8346	176
PN7SB2_4_10735	176
PN7SB2_4_10786	176
PN7SB2_4_11945	176
PN7SB2_4_12700	176
PN7SB2_5_2461	176
PN7SB2_5_3348	176
PN7SB2_5_6429	176
PN7SB2_5_7357	176
PN7SB2_5_9661	176
PN7SB2_5_10499	176
PN7SC2_1_2118	176
PN7SC2_1_2545	176
PN7SC2_1_3503	176
PN7SC2_1_6476	176
PN7SC2_1_8788	176
PN7SC2_1_8885	176
PN7SC2_1_11642	176
PN7SC2_1_12064	176
PN7SC2_1_13505	176
PN7SC2_1_13677	176
PN7SC2_1_14223	176
PN7SC2_1_14282	176
PN7SC2_2_1801	176
PN7SC2_2_1875	176
PN7SC2_2_2313	176
PN7SC2_2_3164	176
PN7SC2_2_6460	176
PN7SC2_2_7677	176
PN7SC2_2_8129	176
PN7SC2_2_8704	176
PN7SC2_2_9554	176
PN7SC2_2_10054	176
PN7SC2_3_1796	176
PN7SC2_3_2273	176
PN7SC2_3_3101	176
PN7SC2_3_5594	176
PN7SC2_3_6874	176
PN7SC2_3_7485	176
PN7SC2_3_7932	176
PN7SC2_3_7975	176
PN7SC2_3_8007	176
PN7SC2_3_8839	176
PN7SC2_3_9342	176
PN7SC2_3_9376	176
PN7SC2_4_1904	176
PN7SC2_4_2280	176
PN7SC2_4_3154	176
PN7SC2_4_5937	176
PN7SC2_4_7437	176
PN7SC2_4_7455	176
PN7SC2_4_9709	176
PN7SC2_5_3003	176
PN7SC2_5_5524	176
PN7SC2_5_6406	176
PN7SC2_5_7065	176
PN7SC2_5_7261	176
PN7SC2_5_9487	176
BK1BA1_2_153	177
BK1BA1_2_1174	177
BK1BA1_4_643	177
BK1BA1_5_148	177
BK1BB1_2_779	177
BK1BB1_3_736	177
BK1BB1_5_150	177
BK1BB1_5_1117	177
BK1BC1_1_152	177
BK1BC1_1_1326	177
BK1BC1_2_699	177
BK1SA1_1_123	177
BK1SB1_4_594	177
BK1SC1_2_415	177
BK2BA1_4_145	177
BK2BB1_4_523	177
BK2BB1_5_519	177
BK2BC1_1_748	177
BK2SA1_4_168	177
BK2SB1_3_650	177
BK2SC1_1_474	177
BK2SC1_1_725	177
BK2SC1_2_425	177
BK2SC1_2_489	177
BK2SC1_3_623	177
BK2SC1_3_734	177
BK3BA1_2_531	177
BK3BA1_3_4697	177
BK3BA1_4_703	177
BK3BA1_4_6290	177
BK3BB1_4_6851	177
BK3BB1_5_1462	177
BK3BB1_5_5349	177
BK3BC1_1_791	177
BK3BC1_1_1476	177
BK3BC1_1_6109	177
BK3BC1_2_799	177
BK3BC1_3_4728	177
BK3SA1_2_134	177
BK3SA1_3_138	177
BK3SA1_4_150	177
BK3SA1_4_3827	177
BK3SA1_5_488	177
BK3SB1_1_610	177
BK3SB1_1_1019	177
BK3SB1_2_1071	177
BK3SB1_4_581	177
BK3SB1_5_1293	177
BK3SC1_1_6671	177
BK4BA1_1_161	177
BK4BA1_1_689	177
BK4BA1_2_170	177
BK4BA1_2_905	177
BK4BA1_2_7416	177
BK4BA1_3_163	177
BK4BA1_3_654	177
BK4BA1_3_1372	177
BK4BA1_3_4621	177
BK4BA1_3_5177	177
BK4BA1_3_5470	177
BK4BA1_4_184	177
BK4BA1_4_1005	177
BK4BA1_4_1976	177
BK4BA1_4_10825	177
BK4BA1_4_11434	177
BK4BA1_4_13723	177
BK4BA1_5_160	177
BK4BA1_5_1274	177
BK4BA1_5_4062	177
BK4BB1_1_163	177
BK4BB1_1_5538	177
BK4BB1_2_146	177
BK4BB1_2_584	177
BK4BB1_2_1122	177
BK4BB1_2_3250	177
BK4BB1_3_188	177
BK4BB1_3_914	177
BK4BB1_3_1123	177
BK4BB1_3_2238	177
BK4BB1_3_8588	177
BK4BB1_3_9807	177
BK4BB1_3_13073	177
BK4BB1_3_13242	177
BK4BB1_3_15183	177
BK4BB1_4_187	177
BK4BB1_4_2195	177
BK4BB1_4_9752	177
BK4BB1_4_11242	177
BK4BB1_4_14996	177
BK4BB1_5_180	177
BK4BB1_5_1000	177
BK4BB1_5_1879	177
BK4BB1_5_6556	177
BK4BB1_5_9560	177
BK4BC1_1_186	177
BK4BC1_1_928	177
BK4BC1_1_10908	177
BK4BC1_1_11085	177
BK4BC1_1_14701	177
BK4BC1_2_175	177
BK4BC1_2_956	177
BK4BC1_2_1742	177
BK4BC1_2_5710	177
BK4BC1_2_6398	177
BK4BC1_2_7787	177
BK4BC1_2_8136	177
BK4BC1_2_9241	177
BK4BC1_2_9552	177
BK4BC1_3_795	177
BK4BC1_3_1801	177
BK4BC1_3_7822	177
BK4BC1_3_7939	177
BK4BC1_4_175	177
BK4BC1_4_849	177
BK4BC1_4_1020	177
BK4BC1_4_1980	177
BK4BC1_4_7301	177
BK4BC1_4_8334	177
BK4BC1_4_8829	177
BK4BC1_4_9423	177
BK4BC1_4_9575	177
BK4BC1_4_10420	177
BK4BC1_4_10993	177
BK4BC1_4_12946	177
BK4BC1_5_161	177
BK4BC1_5_699	177
BK4BC1_5_1495	177
BK4BC1_5_5576	177
BK4BC1_5_6173	177
BK4SC1_3_7577	177
BK4SC1_5_742	177
BK4SC1_5_6286	177
BK5BA1_1_968	177
BK5BA1_2_836	177
BK5BA1_2_1011	177
BK5BA1_2_1965	177
BK5BA1_2_8463	177
BK5BA1_3_174	177
BK5BA1_3_1776	177
BK5BA1_3_7892	177
BK5BA1_4_3895	177
BK5BA1_5_109	177
BK5BB1_1_171	177
BK5BB1_1_1960	177
BK5BB1_1_8751	177
BK5BB1_1_11093	177
BK5BB1_2_172	177
BK5BB1_2_775	177
BK5BB1_3_684	177
BK5BB1_3_7435	177
BK5BB1_4_870	177
BK5BB1_4_8277	177
BK5BB1_4_11729	177
BK5BB1_5_739	177
BK5BC1_1_165	177
BK5BC1_1_713	177
BK5BC1_2_799	177
BK5BC1_2_1844	177
BK5BC1_2_7441	177
BK5BC1_2_8151	177
BK5BC1_3_731	177
BK5BC1_4_769	177
BK5BC1_4_8104	177
BK5BC1_4_8233	177
BK5BC1_5_932	177
BK5BC1_5_1837	177
BK5BC1_5_8967	177
BK5SA1_2_138	177
BK5SA1_3_885	177
BK5SA1_3_11383	177
BK5SB1_4_6792	177
BK5SB1_5_887	177
BK5SB1_5_11491	177
BK5SC1_2_974	177
BK5SC1_2_10757	177
BK5SC1_2_12954	177
BK5SC1_3_160	177
BK5SC1_4_7815	177
BK5SC1_5_175	177
BK5SC1_5_7677	177
BK5SC1_5_10468	177
BK5SC1_5_11275	177
BK6BA1_3_163	177
BK6BA1_3_5533	177
BK6BA1_4_578	177
BK6BA1_5_671	177
BK6BA1_5_6328	177
BK6BC1_4_172	177
BK6BC1_5_169	177
BK6BC1_5_869	177
BK6BC1_5_8202	177
BK6SA1_1_155	177
BK6SA1_1_4749	177
BK6SA1_1_6618	177
BK6SA1_2_139	177
BK6SA1_5_446	177
BK6SB1_4_158	177
BK6SB1_4_8542	177
BK6SC1_1_6330	177
BK6SC1_1_7984	177
BK6SC1_4_765	177
BK6SC1_4_1411	177
BK7BA1_2_808	177
BK7BA1_2_1768	177
BK7BA1_3_184	177
BK7BA1_3_949	177
BK7BA1_4_927	177
BK7BA1_4_1646	177
BK7BA1_5_168	177
BK7BA1_5_804	177
BK7BA1_5_971	177
BK7BA1_5_1831	177
BK7BA1_5_6435	177
BK7BA1_5_9154	177
BK7BB1_1_164	177
BK7BB1_1_821	177
BK7BB1_1_1440	177
BK7BB1_2_1669	177
BK7BB1_3_168	177
BK7BB1_3_3861	177
BK7BB1_4_175	177
BK7BB1_4_870	177
BK7BB1_5_501	177
BK7BB1_5_935	177
BK7BC1_1_944	177
BK7BC1_1_1707	177
BK7BC1_1_6146	177
BK7BC1_2_787	177
BK7BC1_3_172	177
BK7BC1_3_5113	177
BK7BC1_4_783	177
BK7BC1_4_1347	177
BK7BC1_5_181	177
BK7BC1_5_1718	177
BK7SA1_1_810	177
BK7SA1_5_157	177
BK7SC1_1_9814	177
BK7SC1_3_1487	177
PN1BA2_3_617	177
PN1BB2_2_803	177
PN1BB2_5_908	177
PN1BC2_1_753	177
PN1BC2_2_1043	177
PN1SA2_1_2191	177
PN1SA2_2_1275	177
PN1SA2_2_6458	177
PN1SA2_4_908	177
PN1SB2_1_1152	177
PN1SB2_3_1264	177
PN1SB2_3_3211	177
PN1SB2_4_1143	177
PN1SB2_5_1375	177
PN1SC2_1_1582	177
PN1SC2_1_2681	177
PN1SC2_1_4447	177
PN1SC2_2_1201	177
PN1SC2_3_1071	177
PN1SC2_3_1621	177
PN1SC2_4_1432	177
PN1SC2_4_3743	177
PN1SC2_5_1331	177
PN1SC2_5_2077	177
PN1SC2_5_3165	177
PN2BA2_2_725	177
PN2BA2_2_1339	177
PN2BA2_3_530	177
PN2BA2_4_2292	177
PN2BB2_2_1964	177
PN2BB2_5_777	177
PN2BC2_1_771	177
PN2BC2_2_826	177
PN2BC2_3_743	177
PN2BC2_5_870	177
PN2SA2_3_474	177
PN2SA2_5_597	177
PN2SB2_1_1258	177
PN2SB2_2_1165	177
PN2SB2_2_2901	177
PN2SB2_4_954	177
PN2SB2_5_579	177
PN2SB2_5_1563	177
PN2SC2_1_608	177
PN2SC2_3_1099	177
PN2SC2_3_1714	177
PN3BA2_2_1473	177
PN3BA2_3_691	177
PN3BA2_4_1749	177
PN3BB2_1_967	177
PN3BB2_3_1183	177
PN3BB2_4_1282	177
PN3BB2_5_1341	177
PN3BC2_1_762	177
PN3BC2_2_890	177
PN3BC2_3_562	177
PN3BC2_5_676	177
PN3SA2_1_1366	177
PN3SA2_1_5945	177
PN3SA2_1_7858	177
PN3SA2_2_5841	177
PN3SA2_3_1233	177
PN3SA2_4_1317	177
PN3SB2_1_1039	177
PN3SB2_1_2438	177
PN3SB2_2_2671	177
PN3SB2_2_4980	177
PN3SB2_3_1082	177
PN3SB2_4_1324	177
PN3SB2_5_3581	177
PN3SC2_3_2117	177
PN3SC2_5_1055	177
PN4BA2_3_1784	177
PN4BB2_1_1198	177
PN4BB2_2_2060	177
PN4BB2_3_1769	177
PN4BB2_4_1811	177
PN4BC2_1_1897	177
PN4SA2_1_1602	177
PN4SA2_1_4016	177
PN4SA2_1_7582	177
PN4SA2_3_1619	177
PN4SA2_5_915	177
PN4SA2_5_2006	177
PN4SB2_4_1524	177
PN4SB2_5_5862	177
PN4SC2_2_1879	177
PN4SC2_2_3113	177
PN4SC2_3_1633	177
PN4SC2_4_1620	177
PN5BA2_1_1155	177
PN5BA2_1_3760	177
PN5BA2_2_1259	177
PN5BA2_4_1795	177
PN5BB2_1_1582	177
PN5BB2_2_1895	177
PN5BB2_4_1843	177
PN5BB2_4_7672	177
PN5BB2_4_10062	177
PN5BB2_5_1603	177
PN5BB2_5_4019	177
PN5BB2_5_7803	177
PN5BC2_1_1563	177
PN5BC2_1_2506	177
PN5BC2_2_1810	177
PN5BC2_2_9672	177
PN5BC2_3_1425	177
PN5BC2_5_1613	177
PN5SA2_1_5033	177
PN5SA2_2_913	177
PN5SA2_2_2841	177
PN5SA2_3_1288	177
PN5SA2_4_6928	177
PN5SA2_5_1321	177
PN5SB2_1_1842	177
PN5SB2_1_3042	177
PN5SB2_1_8250	177
PN5SB2_1_11162	177
PN5SB2_1_11168	177
PN5SB2_2_1656	177
PN5SB2_2_8690	177
PN5SB2_3_1664	177
PN5SB2_3_9068	177
PN5SB2_3_9075	177
PN5SB2_4_1556	177
PN5SB2_4_2515	177
PN5SB2_4_7635	177
PN5SB2_5_1501	177
PN5SB2_5_6682	177
PN5SC2_1_1557	177
PN5SC2_1_2538	177
PN5SC2_2_1654	177
PN5SC2_2_9803	177
PN5SC2_3_1566	177
PN5SC2_3_8170	177
PN5SC2_4_1560	177
PN5SC2_4_2571	177
PN5SC2_4_8398	177
PN5SC2_5_1538	177
PN5SC2_5_2505	177
PN6BA2_1_1594	177
PN6BA2_2_1594	177
PN6BA2_2_2601	177
PN6BA2_3_1597	177
PN6BA2_4_1690	177
PN6BA2_5_2013	177
PN6BA2_5_3427	177
PN6BB2_1_1553	177
PN6BB2_2_1887	177
PN6BB2_2_3152	177
PN6BB2_3_1818	177
PN6BB2_3_4840	177
PN6BB2_3_10325	177
PN6BB2_4_1838	177
PN6BB2_4_4956	177
PN6BB2_5_1882	177
PN6BB2_5_5148	177
PN6BC2_1_1301	177
PN6BC2_2_1901	177
PN6BC2_2_3214	177
PN6BC2_2_5261	177
PN6BC2_2_11114	177
PN6BC2_3_1834	177
PN6BC2_4_1832	177
PN6BC2_5_1987	177
PN6BC2_5_5601	177
PN6SA2_1_1349	177
PN6SB2_1_935	177
PN6SB2_2_1378	177
PN6SB2_2_6289	177
PN6SB2_3_7755	177
PN6SB2_4_1382	177
PN6SB2_4_2156	177
PN6SB2_4_6358	177
PN6SB2_5_1340	177
PN6SC2_1_1454	177
PN6SC2_2_1202	177
PN6SC2_2_1834	177
PN6SC2_2_2663	177
PN6SC2_3_1576	177
PN6SC2_4_1565	177
PN6SC2_4_2479	177
PN6SC2_4_3918	177
PN6SC2_5_2418	177
PN7BA2_1_1174	177
PN7BA2_1_1749	177
PN7BA2_2_1495	177
PN7BA2_3_1556	177
PN7BA2_5_1595	177
PN7BB2_2_1527	177
PN7BB2_3_1106	177
PN7BB2_4_1285	177
PN7BC2_1_1356	177
PN7BC2_4_1523	177
PN7BC2_5_1602	177
PN7SA2_1_1838	177
PN7SA2_2_1841	177
PN7SA2_3_1916	177
PN7SA2_4_1736	177
PN7SA2_4_5075	177
PN7SC2_1_6158	177
PN7SC2_2_1795	177
PN7SC2_2_5466	177
PN7SC2_5_1737	177
BK1BA1_2_258	178
BK1BB1_2_1471	178
BK1BB1_3_1341	178
BK1BB1_5_2445	178
BK1SB1_2_198	178
BK4BB1_3_6341	178
BK4BB1_4_6307	178
BK5BC1_1_276	178
BK5BC1_2_309	178
BK5BC1_2_8453	178
BK5BC1_3_284	178
BK5BC1_4_288	178
BK5BC1_4_4509	178
BK5BC1_4_10225	178
BK5BC1_5_293	178
BK5BC1_5_5062	178
BK5SA1_1_235	178
BK5SA1_1_2706	178
BK5SA1_1_4759	178
BK6SC1_1_281	178
BK6SC1_3_286	178
BK6SC1_5_285	178
BK6SC1_5_4445	178
BK7BA1_3_4210	178
BK7BA1_5_4517	178
BK7BB1_2_3888	178
BK7BB1_4_3363	178
BK7BC1_3_3198	178
BK7SB1_1_278	178
BK7SB1_4_292	178
BK7SC1_4_4020	178
PN1BC2_1_1391	178
PN1BC2_2_2298	178
PN1BC2_5_2372	178
PN2SA2_3_806	178
PN3BB2_3_2896	178
PN3SA2_4_3339	178
PN3SB2_3_2550	178
PN4BB2_2_6100	178
PN4BC2_2_4783	178
PN4SA2_5_1925	178
PN5BB2_1_3648	178
PN5BB2_4_4632	178
PN5BB2_5_3838	178
PN5SA2_4_3434	178
PN5SB2_1_4815	178
PN5SB2_2_4135	178
PN5SB2_3_4108	178
PN5SB2_4_3758	178
[truncated: 1,170 more rows]
[truncated: 1 more columns]
