# Supplementary material for: A novel taxonomic database for eukaryotic mitochondrial cytochrome oxidase subunit I gene (eKOI), with a focus on protists diversity
Source: Database (Oxford). 2025 Sep 24;2025:baaf057. doi: 10.1093/database/baaf057 (PMC12462617; doi:10.1093/database/baaf057)
Supplement: baaf057_Supplemental_File [file baaf057_supplemental_file.zip › 3_ASV_metabarcoding/tardigrada.fasta]

>BVI03__002670840
ttgtctcaatactttgcccacagtgggcctagagtagacttaactattttttctttacatattgctggagtgtcttcaattctaggagcagtaaactttatttctacaattatcaacatacgagcaccttcaataagtctagaaaacatgcctttattagtatgatcagtactaattacagcaattttactattactagcattgccagtgttagcaggaggaattacaatacttctactagatcgtaattttaatacttcattctttgatcctgctgggggaggagaccctatcctataccaacatttattc
>BVI07__002670840
ttgtctcaatactttgcccacagtgggcctagagtagacttaactattttttctttacatattgctggagtgtcttcaattctaggagcagtaaactttatttctacaattatcaacatacgagcaccttcaataagtctagaaaacatgcctttattagtatgatcagtactaattacagcaattttactattactagcattgccagtgttagcaggaggaattacaatacttctactagatcgtaattttaatacttcattctttgatcctgctgggggaggagaccctatcctataccaacatttattc
>BVI08__002670840
ttgtctcaatactttgcccacagtgggcctagagtagacttaactattttttctttacatattgctggagtgtcttcaattctaggagcagtaaactttatttctacaattatcaacatacgagcaccttcaataagtctagaaaacatgcctttattagtatgatcagtactaattacagcaattttactattactagcattgccagtgttagcaggaggaattacaatacttctactagatcgtaattttaatacttcattctttgatcctgctgggggaggagaccctatcctataccaacatttattc
>BVI10__002670840
ttgtctcaatactttgcccacagtgggcctagagtagacttaactattttttctttacatattgctggagtgtcttcaattctaggagcagtaaactttatttctacaattatcaacatacgagcaccttcaataagtctagaaaacatgcctttattagtatgatcagtactaattacagcaattttactattactagcattgccagtgttagcaggaggaattacaatacttctactagatcgtaattttaatacttcattctttgatcctgctgggggaggagaccctatcctataccaacatttattc
>BVI13__002670840
ttgtctcaatactttgcccacagtgggcctagagtagacttaactattttttctttacatattgctggagtgtcttcaattctaggagcagtaaactttatttctacaattatcaacatacgagcaccttcaataagtctagaaaacatgcctttattagtatgatcagtactaattacagcaattttactattactagcattgccagtgttagcaggaggaattacaatacttctactagatcgtaattttaatacttcattctttgatcctgctgggggaggagaccctatcctataccaacatttattc
>FTP62_2103_2539_17631
ATTATCAAGTTTATTAGGTCATGCTAACAAATCTGTTGACTTAGCTATTTTTTCCTTACATTTAGCAGGAGCTTCTTCGATTTTAGGTGCAATTAATTTTATTTGTACTATTATAAATATACGTCCTATAATAATAAAAATAGAAATTGTACCTTTATTTGTTTGATCTGTTTTAATTACTGCAATTCTTCTTTTATTATCATTACCAGTGCTAGCAGGAGCTATTACAATACTTATTTTAGATCGAAATTTTAATACGTCATTTTTTTATCCTGCTGGTGGTGGAGACCCTATTTTATTTCAACATTTATTT
>FA-Rn_F54_ASV8997_11
TCACTCTGATTTTTTGGTCACCCTGAAGTTTAAGATTTCCTGGTAACAAATCATAAAGATATTGGTCACCCTGATTTTTTGGTCACCCTGAAGTTTATGGTCAACAAATCATAAAGATATTGGTCACCCTGATTTTTTGGTCACCCTGAAGTTTAAGATCTTCTGGTCAACAAATCATAAAGATATTGGTACCCTGTATTTTATTTTGGG
>FC-Rk_A68_ASV5380_45
TAATTAGTCCAGGTTCCATTGTACTTGCCTTAATTTTCAACCATTGTGAAGCGGGATTAGGATAAGCCGAAAGAACAACTACCGGAGGTTCGGGTTTTGGTTCTAGTTCCACAAGAACTTCTTCGCTGATTTTTTGGTCACCCTGAAGTTTAAGATCTCCTGGTCAACAAATCATAAAGATATTGGTTCTCTATATTTTATTTTTGGTATATTTAGT
>FC-Rk_A68_ASV6499_28
TAATTAGTCCAGGTTCCATTGTACTTGCCTTAATTTTCAACCATTGTGAAGCGGGATTAGGATAAGCCGAAAGAACAACTACCGGAGGTTCGGGTTTTGGTTCTAGTTCCACAAGAACTTCTTCGCTGATTTTTTGGTCACCCTGAAGTTTAAGATCTCCTGGTCAACAAATCATAAAGATATTGGAACTCTTTATTTTATTTTCGGAACATTTAGT
>FC-Rk_A68_ASV15391_2
ATCATAAAGATATTGGTAATTAGTCCAGGTTCCATTGTACTTGCCTTAATTTTCAACCATTGTGAAGCGGGATTAGGATAAGCCGAAAGAACAACTACCGGAGGTTCGGGTTTTGGTTCTAGTTCCACAAGAACTTCTTCGCTGATTTTTTGGTCACCCTGAAGTTTAAGATCTCCTGGTCAACAAATCATAAAGATATTGGAACTCTTTATTTTATTTTCGGAAC
>FC-Rp_A16_ASV15436_2
TCACTCTGATTTTTTGGTCACCCTGAAGTTTAAGATTTCCTGGTCAACAAATCATAAAGATATTGGCCGGAAGAGTTACATCGTTTTGGATGCCATATGTTTTTGTTTTAATGGGATTAAGTACTGGAGTTATTATCTGGTATGGTGGGATACAGGTTATAGGGGATAGTATCACGCTTGGTACACTTATTGGGTTTACCACATACATTGGAATGATGATGCGACCAATCCGTCAGACA
>FE-Ri_A13b_ASV13821_3
TCACTCTGATTTTTTGGTCACCCTGAAGTTTAAGATTTCCTGGTCAACAAATCATAAAGATATTGGTGCAGGAAATATCGCGGCTGAAGGCCGAAATCATCCGAGAGGTTGCTCTTCCTGTCTTTATCCATCTGGAAACGCGGTCTGCATGCGACATTTCGCATGGAGCAAGGAAAGCCGCACAACACCCAACAACCGAAATACTTTCCTGTGTCATCGTAATTGATGATCGATTGATTTTTTGCATTTTTTTCA
>FF-Ri_A56b_ASV1137_972
ATTGGTCACCCTGATTTTTTGGTCACCCTGAAGTTTAAGATCTCCCGGTCAACAAATCATAAAGATATTGGTCACCCTGATTTTTTGGTCACCCTGAAGTTTAAGATTTCCTGGTCAACAAATCATAAAGATATTGGTCACCCTGATTTTTTGGTCACCCTGAAGTTTAAGACATCTGGTCAACAAATCATAAAGATATTGGTACCTTGTACTTA
>FF-Ri_A56b_ASV3220_152
CATAATTATTCAGGAAAAGCCCATCAAATGTTTTATTCGGTGAAGACAGTGATACCAACATCAAAGGAAAAACCAGTGATTTTTTGGTCACCCTGAAGTTTAAGATTTCCTGGTCAACAAATCATAAAGATATTGGTCACCCTGATTTTTTGGTCACCCTGAAGTTTAAGACATCTGGTCAACAAATCATAAAGATATTGGTACCTTGTACTTAATTTTT
>FF-Ri_A56b_ASV5402_45
AAGGGGATTTTTCGTCCACTTGGAAAGCCTGAACCATATACGCGAGACGCATCTAATCAAGTAATATCCTTCGCACCCATAAACTTTTCTATATAATCTAGCCTTGTCACATGAATAGGCCACCTGATTTTTTGGTCACCCTGAAGTTTAAGATTTCCTGGTCAACAAATCATAAAGATATTGGTCACCCTGATTTTTTGGTCACCCTGAAGTTTAAGACATCTGGTCAACAAATCATAAAGATATTGGTACCTTGTACTTAATTTTT
>FF-Ri_A56b_ASV5971_35
AGAGGGTTAGTGTGTTATTTCCCTGTACGGTCATTTCAAATGGACCACCCGCTGCTTGGGGAGGAAGTTGTAATTGCCATTTTTTGTTGGCAGCCGTTACGGTACTGAAGGTTTTGCCCTTAAAGCTTACGGTTACTTTTTCACCCACATCGGCCCAACCCCAAATGTTGATTTTTTGGTCACCCTGAAGTTTAAGATTTCCTGGTCAACAAATCATAAAGATATTGGTACCCTGATTTTTTGGTCACCCTGAAGTTTAAGACATCTGGTCAACAAATCATAAAGATATTGGTACCTTGTACTTAATTTTT
>FF-Ri_A56b_ASV6349_30
AGAAATTAAGCGGTTATGGCAAAGAGTCAACTAATTTTGGATTTTAGATTTTAGATTTTGGATTTATTTGTAAGGTGTGTTATTCCGGAGCGGGTAACACATCTTAATTATTGACAGAACAATCTAAAACAAACTGCATTAAAATCTTCGATCCTCTTCTATCATGGAACGAATGGAAGCTTTATCTAAAGCAACTTCTTGCCGCAACTGTTGCATTCTGGTAATTGCATTACTTATTGATTTTTTGGTCACCCTGAAGTTTAAGACATCTGGTCAACAAATCATAAAGATATTGGTACCTTGTACTTAATTTTT
>FF-Ri_A56b_ASV8610_13
TGATTGTCCGTTGAATGAATAAAAGATAAGCAGGAAGGGGAAACTTTCCTGCTTATCTTTTTCTTGGTTTTGTAGGGATATCATAAGCATCTTTAAGATGTTTGCGCCGTACTCGGCTTTCAATGGGAGTTTCTAGTGCAGACTCTGTCTTAGATTGTAGGTTATTGAGCAGTACTGCTTCAATTTGCTCAGTATCTGCTGATTTTTTGGTCACCCTGAAGTTTAAGACATCTGGTCAACAAATCATAAAGATATTGGTACCTTGTACTTAATTTTT
>FF-Ri_A56b_ASV8611_13
CATTCAGGCCAGTGTTTGTCTGAATCCACATTCACCGGTGGCACTGCTAAGCGATATAATTGAAGATTTGGACATGGTTCTGCTCATGTCGGTTAACCCGGGATTTGGCGGGCAGAAATTCATTGAAAATACTTACCGAAAGATTGAACAGTTGAAAGACCTCATTATTCAACGCAATTCAAAAGCAATGATTGAGATTGATGGCGGGGTTAATTTCGAGGTTGGAAAAAAGCTCTACAATGCCGGGGCTGATTTTTTGGTCACCCTGAAGTTTAAGACATCTGGTCAACAAATCATAAAGATATTGGTACCTTGTACTTAATTTTT
>FF-Ri_A56b_ASV10241_8
GGATATTAATCCGATACTTTCAAATATATTATCGGAACAGGTCAAAAAAATCCAAATTAGTTCGACTAAACTAGTTTGGATTTTTAATTTACAGTTAATACGCTAATATTCAGGTTGGTATTTTTCGATTGGACTTGTTTTTGATTTTTTGGTCACCCTGAAGTTTAAGACATCTGGTCAACAAATCATAAAGATATTGGTACCTTGTACTTAATTTTT
>FF-Ri_A56b_ASV11261_6
GAAGGTTGCGCTATCGGTTCACCACGTTTGAGGAGAATTGTGTTCATGATGGCATCGTGTTGTATATTATCCATCACTATGCGAGCATATTGGTCAAACAACACAGCAAAGTGCGGTCTTCGGTTTCGAAAAGAACGAATAGCTGTGTCTTGCCACTGCCAAGTCTTACGCTAAGAAATCTTGGCGGCAGTTGCTCAACACTTAAGCGATCTTCAATGGATAGCACGGCCAGGTCATCAAGAGACGAACTTGTTTGTAATTTCTCGGCATTCTCAATGAATTTCATTGTTTCATCAAGACGGACATTGATTTTTTGGTCACCCTGAAGTTTAAGACATCTGGTCAACAAATCATAAAGATATTGGTACCTTGTACTTAATTTTT
>FF-Ri_A56b_ASV14025_3
CCTCTGGTAAGTCTGATCGATGGGTATGGAACCAAGAGAAGCTGTTTATCTCCTATGACCCAGACAATCTCCCGGCCAAGACTGCACAGAAATATTCACACGTAGATTCCGACGGACGCAGATTCCAACTCGACAATCTAATTAACCCAAATCCTGACAGACCTAACCTAACCTATGATTTTTTGGTCACCCTGAAGTTTAAGACATCTGGTCAACAAATCATAAAGATATT
>FF-Ri_A56b_ASV14029_3
CCATTGAACTGATGACCGCTGCACAGGCAATGGAATTTAGAAGACCTACCACCACTTCCCCCGCCCTTGAAGCACTGGTAGCGGCTTACCGCAAAAAAGTAAGTTTTAATGCAACAGATCGCATATTGCATTACGATATGCAGCAGTCGGTAGCCTTTGTGGAAGGGTGGAAGTTTTGATTTTTTGGTCACCCTGAAGTTTAAGACATCTGGTCAACAAATCATAAAGATATTGGTACCTTGTACTTAATTTTT
>FF-Ri_A56b_ASV16514_2
TGTTTTATACATTATTTTTTGACCCAGCTGGAGGAGGAGACCCTATTTTATATCAACACTTATTTTGATTTTTTGGTCACCCTGAAGTTTAAGATTTCCTGGTCAACAAATCATAAAGATATTGGTCACCCTGATTTTTTGGTCACCCTGAAGTTTAAGACATCTGGTCAACAAATCATAAAGATATTGGTACCTTGTACTTAATTTTTG
>FF-Ri_A56b_ASV16522_2
ACAAAAGGGGGGAGCACACAAGACATTCACAGCGGTCGTGGCATTCCCCGTGGCCTTCAGGCCCTAAAAGTACCCACTTGTTTCACCCCCTTTCTCCAAGGGAATCTTTGAACCCTAGAGGAGTCTGGTCTCCTTCTGTTATGCCACTGGGGAGAGCAAAGTCATCAATCTGGCTCTGAGTGGCTCATTGGTTGCAGGGCACGGGTAGGGTAGTTAGTGATTTTTTGGTCACCCTGAAGTTTAAGATTTCCTGGTCAACAAATCATAAAGATATTGGTACCCTGATTTTTTGGTCACCCTGAAGTTTAAGACATCTGGTCAACAAATCATAAAGATATTGGTACCTTGTACTTAATTTTT
>FF-Ri_A56b_ASV16523_2
GAAAAGAATGGGTGCAAGGCTTATTAAGAGTCTTTAAAAGATACGCGGGAGACGGGACTCGAACCCGCAACTTCTGCCGTGACAGGGCAGTGCTCTAACCAATTGAACTACTCCCGCATCTAATAAGGATCTGATTTTTTGGTCACCCTGAAGTTTAAGATTTCCTGGTCAACAAATCATAAAGATATTGGAACCCTGATTTTTTGGTCACCCTGAAGTTTAAGACATCTGGTCAACAAATCATAAAGATATTGGTACCTTGTACTTAATTTTT
>FF-Rs_A42_ASV16691_2
CATCAAACAACTCAAAAGCCGCTGGGGAAGTTGCGATACGCACAAGCACTTAGTTTTTAATCTATTTCTAATGCAAATGCCGTGGGAACTGATTGATTACGTTATTTTGCACGAGCTAACGCATACCAAACACATGCACCACGGGCCTGATTTTTTGGTCACCCTGAAGTTTAAGATTTCCTGGTCAACAAATCATAAAGATATTGGTCACCCTGATTTTTTGGTCACCCTGAAGTTTAAGACATCTGGTCAACAAATCATAAAGATATTGGTATTCTTTATTTAATTTTT
>FF-Rw_B3_ASV10291_8
TCAAACGATTTAAAGTAGCCATCCTTGATTTCACCGTTAGCCATTTTTTGATTCAAAAATTCTATAAACTCGTTGCCAACATCGCTTTGAGATTTCAAATAAGAGAATACAGATTGTGGACGCGCCATTATTGGATTACTAGCCGTCCTCAGCTTTCTCCATCTTTCTCCTTGGCTGATTTTTTGGTCACCCTGAAGTTTAAGACATCTGGTCAACAAATCATAAAGATATTGGTGTTTTATATTTAATTTTCGGTTGTTTATCT
>FF-Ry_GR8_ASV3931_95
CGAGCTGAGCACATCATATTTGTATTCTCAGGTAGCTGCGCAGGAAATAAAAGACAAGCTTGGTAATATCAAAATCATTATTTGTTTACGCAACCCGATTCAGAGGGCTTTCTCTCATTACAGGATGAATTTATGGACGGGAAACAGCAATGAATTTGATTTTTTGGTCACCCTGAAGTTTAAGACATCTGGTCAACAAATCATAAAGATATTGGAACTCTATATTTTATTTTTGGAACATTTAGT
>FF-Ry_GR8_ASV9208_11
AGGAACGGGTATTGCCGCCCAATTCCAGCGTTACCACCCACCTGGGTAAAAACTGGCCCTTCACGGACAATGCGGACAAGGTGGAAGGCATCGTTTTCCGCATCCGGCTACATGAAAAAACAGGTCGGTTTGAAAGCAACGCAGCCACGTCGCGTGTCGCTTTTTGAATCACGCAAACGAACGACAGGAAGGGTCTGCTGATTTTTTGGTCACCCTGAAGTTTATGATCTCCTGTCAACAAATCATAAAGATATTGGTCACCCTGATTTTTTGGTCACCCTGAAGTCTAAGACATCTGGTCAACAAATCATAAAGATATTGGTACTCTGTATTTAATATTT
>FF-Ry_GR8_ASV9547_10
GGCAGGGTTGGTTGAGGTTGTCCAAAACTGGGATAAATATGCATATCTGCAAAATGAAAGAAGCGTGTTTGATTCAACCGGATGGGCCCTGGAAGATAAGGTTGTAATGGATTTATTTTTGGATTGCGCATCGGAATTGGGTTTGGGACAAGAATTGGAAATTGAACATCGACCGGGTGATACCAGGAATCCGTATGATTTTTTGGTCACCCTGAAGTTTAAGACATCTGGTCAACAAATCATAAAGATATTGGTACTCTGTATTTAATATTT
>FF-Ry_GR8_ASV12048_5
TACTTTATATTTCGTATTTGGTTTATGAGCTGCCACAGTTGGTACATCTTTAAGTTTCATTATTCGCTCTGAATTAAGACAACCTGGACAACTATTTAACGATGAGCAATTATTTAATGTGACGGTAACTAGACATGCATTCGTAATAATTTTTTTTTTTGTAATACCTATTTTAATTGGTGGGTTTGGTAATTGACTTGTCCCTTTAATAATTGGAGCCCCAGATATAGCATTTCCTCGAATAAATAATTTGAGATTTTGGTTATTGCCACCATCATTTCTCCTCATTTTGATAGGAACTATGGCAGAACAAGGTGCAGGTACTGGTTGGACAGTTTATCCTCCATTAAGT
>Littlefair_802
TAGCTCACTACATAGCTCATAGAGGCCCAGCAATTGATCTAGCCATTTTCTCTCTTCACTTAGCCGGAATCTCCTCTATTCTAGGAGCAATCAATTTTATTTCAACAGTAATTAATATACGAAATCCTGCCTTAAAAATAGAACAAACCCCCTTATTCGTATGATCAGTTTTTTTAACAGCTATTCTTCTATTACTGTCATTACCAGTTCTTGCAGGAGCAATTACAATACTACTATTAGATCGTAATTTTAACACAGCCTTTTTTGACCCAGCCGGAGGAGGAGACCCTATTCTCTATCAACATCTATTT
>Littlefair_8384
TTTCTCAATACTTCGCCCATAGTGGCCCCAGAGTAGACCTAACTATTTTCTCCCTTCATATTGCTGGAGTGTCATCGATTCTAGGGGCAATTAATTTCATTTCCACTATTATCAATATACGATCCCCTGCCATAAGAATAGAAAACATGCCTTTATTCGTATGATCAGTATTGATTACAGCAATTCTACTTCTTCTAGCACTACCCGTTCTAGCCGGAGGAATCACAATACTACTATTAGATCGTAACTTCAACACCTCTTTTTTCGACCCGGCAGGCGGGGGAGACCCAATCCTATACCAACACTTATTC
>15_105_1103_12071_28369
TTTAATAACGGCTCACGCTTTTTTAATGATCTTTTTTATGGTTATGCCGGCGATGATAGGTGGATCTGGTAATTGGTCTG
>15_105_1102_18625_16435
TTTAATAACGGCTCACGCTTTTTTAATGATCTTTTTTATGGTTATGCCGGCGATGATAGGTGGATCTGGTAATTGGTTTG
>15_105_2108_24219_16558
TTTAATAACGGCTCATGCTTTTTTAATGATCTTTTTTATGGTTATGCCGGCGATGATAGGTGGATCTGGTAATTGGTCTG
>15_105_2108_26689_13185
TTTAATAACGGCTCACGCTTTTTTAATGATCTTTTTTATGGTTATGCCGGCGATGATAGGTGGATCTGGTAATTGGTCTG
>15_105_2109_10724_6146
TTTAATACCGGCTCACGCTTTTTTAATGATCTTTTTTATGGTTATGCCGGCGATGATAGGTGGATCTGGTAATTGGTCTG
>15_105_2109_26664_21557
TTTACTAGCGGCTCACGCTTTTTTAATGATCTTTTTTATGGTTATGCCGGCGATGATAGGTGGATCTGGTAATTGGTCTG
>15_105_2109_4970_17641
TTTAATAGCGGCTCACGCTTTTTTAATGATCTTTTTTATGGTTATGCCGGCGATGATAGGTGGATCTGGTAATTGGTCTG
>15_108_1106_19263_19805
TTTAATAACGGCTCACGCTTTTTTAATGATCTTTTTTATGGTTATGCCGGCGATGATAGGTGGATTTGGGAATTGGTTTG
>15_108_1102_28104_13466
TTTAATAACGGCTCACGCTTTCTTAATGATCTTTTTTATGGTTATGCCGGCGATGATAGGTGGATTTGGGAATTGGTTTG
>15_108_1110_7930_19572
TTTAATAACGGCTCACGCTTTTTTAATGATCTTTTTTATGGTTATGCCGGCGATGATAGGTGGATCTGGTAATTGGTCTG
>15_108_2109_16788_26002
TTTAATAGCGGCTCACGCTTTTTTAATGATCTTTTTTATGGTTATGCCGGCGATGATAGGTGGATTTGGGAATTGGTTTG
>15_110_2109_9784_3547
TTTAATAGCGGCTCACGCTTTTTTAATGATCTTTTTTATGGTTATGCCGGCGATGATAGGTGGATCTGGTAATTGGTCTG
>15_112_2104_5591_7635
TTTAATAACGGCTCACGCTTTTTTAATGATCTTTTTTATGGTTATGCCGGCGATGATAGGTGGATCTGGTAATTGGTCTG
>15_112_2106_17602_20586
TTTAATAACGGCTCACGCTTTTTTAATGATCTTTTTTATGGTTATGCCGGCGATGATAGGTGGATCTGGTAATTGGTCTG
>15_112_2114_27049_18443
TTTAATAACGGCTCACGCTTTTTTAATGATCTTTTTTATGGTTATGCCTGCTATGATAGGTGGATCTGGTAATTGGTCTG
>15_113_2105_8018_12002
TTTAATAACGGCTCACGCTTTTTTAATGATCTTTTTTATGGTTATGCCGGCGATGATAGGTGGATCTGGTAATTGGTCTG
