# Supplementary material for: A novel taxonomic database for eukaryotic mitochondrial cytochrome oxidase subunit I gene (eKOI), with a focus on protists diversity
Source: Database (Oxford). 2025 Sep 24;2025:baaf057. doi: 10.1093/database/baaf057 (PMC12462617; doi:10.1093/database/baaf057)
Supplement: baaf057_Supplemental_File [file baaf057_supplemental_file.zip › 3_ASV_metabarcoding/tardigrada_OTUs.csv]

Sequence Name	OTU
BVI03__002670840	483
BVI07__002670840	483
BVI08__002670840	483
BVI10__002670840	483
BVI13__002670840	483
FTP62_2103_2539_17631	484
FA-Rn_F54_ASV8997_11	485
FC-Rk_A68_ASV5380_45	486
FC-Rk_A68_ASV6499_28	486
FC-Rk_A68_ASV15391_2	487
FC-Rp_A16_ASV15436_2	488
FE-Ri_A13b_ASV13821_3	489
FF-Ri_A56b_ASV1137_972	490
FF-Ri_A56b_ASV3220_152	491
FF-Ri_A56b_ASV5402_45	492
FF-Ri_A56b_ASV5971_35	493
FF-Ri_A56b_ASV6349_30	494
FF-Ri_A56b_ASV8610_13	495
FF-Ri_A56b_ASV8611_13	496
FF-Ri_A56b_ASV10241_8	497
FF-Ri_A56b_ASV11261_6	498
FF-Ri_A56b_ASV14025_3	499
FF-Ri_A56b_ASV14029_3	500
FF-Ri_A56b_ASV16514_2	501
FF-Ri_A56b_ASV16522_2	502
FF-Ri_A56b_ASV16523_2	503
FF-Rs_A42_ASV16691_2	504
FF-Rw_B3_ASV10291_8	505
FF-Ry_GR8_ASV3931_95	506
FF-Ry_GR8_ASV9208_11	507
FF-Ry_GR8_ASV9547_10	508
FF-Ry_GR8_ASV12048_5	509
Littlefair_802	510
Littlefair_8384	511
15_105_1103_12071_28369	512
15_105_1102_18625_16435	512
15_105_2108_24219_16558	512
15_105_2108_26689_13185	512
15_105_2109_10724_6146	512
15_105_2109_26664_21557	512
15_105_2109_4970_17641	512
15_108_1110_7930_19572	512
15_110_2109_9784_3547	512
15_112_2104_5591_7635	512
15_112_2106_17602_20586	512
15_112_2114_27049_18443	512
15_113_2105_8018_12002	512
15_108_1106_19263_19805	513
15_108_1102_28104_13466	513
15_108_2109_16788_26002	513
