# Supplementary material for: A novel taxonomic database for eukaryotic mitochondrial cytochrome oxidase subunit I gene (eKOI), with a focus on protists diversity
Source: Database (Oxford). 2025 Sep 24;2025:baaf057. doi: 10.1093/database/baaf057 (PMC12462617; doi:10.1093/database/baaf057)
Supplement: baaf057_Supplemental_File [file baaf057_supplemental_file.zip › 3_ASV_metabarcoding/Xenacoelomorpha.fasta]

>A1-2-COI_ASV1563_230
GGTACTGGTTGAACTGTATATCCCCCAATGTCTAGTCTTATCGGTCAACCTGGAATAAGCGTAGATTTAGCTATCTTCAGGCTTCATTTGAGGGGAGTTTCTTCTATTGGGGGTTCAATTAACTTTTTATGTACAATTGCTAATTTACGTTCTCCTTACATGAGTTGAGAAAACATACCTCTTTTTATTTGAGGAGTATTTTTTACTGCTATTTTATTAGTTGTTTCTTTACCAGTTTTTGCGGGGGGAATTACAATACTTTTAACAGACCGAAACTTTAATACTTCTTTTTTTGATCCTTCTGGAGGAGGAGATCCAATTCTTTTCGCTCATCTTTTTTGGTTTTTTGGCCATCCCGAGGTCTA
>A1-3-COI_ASV10660_31
GGAACTGGATGAACTGTTTATCCCCCAATGTCTAGTCTAATCGGTCAACCTGGAATAAGCGTAGATTTAGCTATCTTCAGGCTTCATTTGAGGGGAGTTTCTTCTATTGGGGGTTCAATTAACTTTTTATGTACAATTGCTAATTTACGTTCTCCTTACATGAGTTGAGAAAACATACCTCTTTTTATTTGAGGAGTATTTTTTACTGCTATTTTATTAGTTGTTTCTTTACCAGTTTTTGCGGGGGGAATTACAATACTTTTAACAGACCGAAACTTTAATACTTCTTTTTTTGATCCTTCTGGAGGAGGAGATCCAATTCTTTTCGCTCATCTTTTTTGGTTTTTTGGCCATCCCGAAGTCTA
>A1-3-COI_ASV10855_30
GGAACTGGATGAACTGTTTATCCCCCAATGTCTAGTCTAATCGGTCAACCTGGAATAAGCGTAGATTTAGCTATCTTCAGGCTTCATTTGAGGGGAGTTTCTTCTATTGGGGGTTCAATTAACTTTTTATGTACAATTGCTAATTTACGTTCTCCTTACATGAGTTGAGAAAACATACCTCTTTTTATTTGAGGAGTATTTTTTACTGCTATTTTATTAGTTGTTTCTTTACCAGTTTTTGCGGGGGGAATTACAATACTTTTAACAGACCGAAACTTTAATACTTCTTTTTTTGATCCTTCTGGAGGAGGAGATCCAATTCTTTTCGCTCATCTTTTTTGGTTTTTTGGCCATCCCGAGGTCTA
>A2-3-COI_ASV11451_27
GGTACTGGATGAACAGTATATCCCCCAATGTCTAGTCTTATCGGTCAACCTGGAATAAGCGTAGATTTAGCTATCTTCAGGCTTCATTTGAGGGGAGTTTCTTCTATTGGGGGTTCAATTAACTTTTTATGTACAATTGCTAATTTACGTTCTCCTTACATGAGTTGAGAAAACATACCTCTTTTTATTTGAGGAGTATTTTTTACTGCTATTTTATTAGTTGTTTCTTTACCAGTTTTTGCGGGGGGAATTACAATACTTTTAACAGACCGAAACTTTAATACTTCTTTTTTTGATCCTTCTGGAGGAGGAGATCCAATTCTTTTCGCTCATCTTTTTTGGTTTTTTGGCCATCCCGAGGTCTA
>A3-1-COI_ASV3725_89
GGAACTGGATGAACTGTTTATCCCCCAATGTCTAGTCTTATCGGTCAACCTGGAATAAGCGTAGATTTAGCTATCTTCAGGCTTCATTTGAGGGGAGTTTCTTCTATTGGGGGTTCAATTAACTTTTTATGTACAATTGCTAATTTACGTTCTCCTTACATGAGTTGAGAAAACATACCTCTTTTTATTTGAGGAGTATTTTTTACTGCTATTTTATTAGTTGTTTCTTTACCAGTTTTTGCGGGGGGAATTACAATACTTTTAACAGACCGAAACTTTAATACTTCTTTTTTTGATCCTTCTGGAGGAGGAGATCCAATTCTTTTCGCTCATCTTTTTTGGTTTTTTGGCCATCCCGAGGTCTA
>A3-1-COI_ASV12453_22
GGAACTGGATGAACTGTTTATCCCCCAATGTCTAGTCTTATCGGTCAACCTGGAATAAGCGTAGATTTAGCTATCTTCAGGCTTCATTTGAGGGGAGTTTCTTCTATTGGGGGTTCAATTAACTTTTTATGTACAATTGCTAATTTACGTTCTCCTTACATGAGTTGAGAAAACATACCTCTTTTTATTTGAGGAGTATTTTTTACTGCTATTTTATTAGTTGTTTCTTTACCAGTTTTTGCGGGGGGAATTACAATACTTTTAACAGACCGAAACTTTAATACTTCTTTTTTTGATCCTTCTGGAGGAGGAGATCCTATTCTTTTCGCTCATCTTTTTTGGTTTTTTGGCCATCCCGAAGTCTA
>A3-2-COI_ASV9947_35
GGTACTGGATGAACAGTATATCCCCCAATGTCTAGTCTAATCGGTCAACCTGGAATAAGCGTAGATTTAGCTATCTTCAGGCTTCATTTGAGGGGAGTTTCTTCTATTGGGGGTTCAATTAACTTTTTATGTACAATTGCTAATTTACGTTCTCCTTACATGAGTTGAGAAAACATACCTCTTTTTATTTGAGGAGTATTTTTTACTGCTATTTTATTAGTTGTTTCTTTACCAGTTTTTGCGGGGGGAATTACAATACTTTTAACAGACCGAAACTTTAATACTTCTTTTTTTGATCCTTCTGGAGGAGGAGATCCAATTCTTTTCGCTCATCTTTTTTGGTTTTTTGGCCATCCCGAAGTCTA
>A4-3-COI_ASV1563_230
GGTACTGGTTGAACTGTATATCCCCCAATGTCTAGTCTTATCGGTCAACCTGGAATAAGCGTAGATTTAGCTATCTTCAGGCTTCATTTGAGGGGAGTTTCTTCTATTGGGGGTTCAATTAACTTTTTATGTACAATTGCTAATTTACGTTCTCCTTACATGAGTTGAGAAAACATACCTCTTTTTATTTGAGGAGTATTTTTTACTGCTATTTTATTAGTTGTTTCTTTACCAGTTTTTGCGGGGGGAATTACAATACTTTTAACAGACCGAAACTTTAATACTTCTTTTTTTGATCCTTCTGGAGGAGGAGATCCAATTCTTTTCGCTCATCTTTTTTGGTTTTTTGGCCATCCCGAGGTCTA
>A5-1-COI_ASV4894_71
GGTACTGGATGAACTGTTTACCCCCCAATGTCTAGTCTTATCGGTCAACCTGGAATAAGCGTAGATTTAGCTATCTTCAGGCTTCATTTGAGGGGAGTTTCTTCTATTGGGGGTTCAATTAACTTTTTATGTACAATTGCTAATTTACGTTCCCCTTACATGAGTTGAGAAAACATACCTCTTTTTATTTGAGGAGTATTTTTTACTGCTATTTTATTAGTTGTTTCTTTACCAGTTTTTGCGGGGGGAATTACAATACTTTTAACAGACCGAAACTTTAATACTTCTTTTTTTGATCCTTCTGGAGGAGGAGATCCAATTCTTTTCGCTCATCTTTTTTGGTTTTTTGGCCATCCCGAGGTCTA
>A5-2-COI_ASV2104_163
GGTACAGGTTGAACTGTTTATCCCCCAATGTCTAGTCTTATCGGTCAACCTGGAATAAGCGTAGATTTAGCTATCTTCAGGCTTCATTTGAGGGGAGTTTCTTCTATTGGGGGTTCAATTAACTTTTTATGTACAATTGCTAATTTACGTTCTCCTTACATGAGTTGAGAAAACATACCTCTTTTTATTTGAGGAGTATTTTTTACTGCTATTTTATTAGTTGTTTCTTTACCAGTTTTTGCGGGGGGAATTACAATACTTTTAACAGACCGAAACTTTAATACTTCTTTTTTTGATCCTTCTGGAGGAGGAGATCCAATTCTTTTCGCTCATCTTTTTTGGTTTTTTGGCCATCCCGAGGTCTA
>A6-2-COI_ASV1523_237
GGAACTGGTTGAACTGTTTATCCCCCAATGTCTAGTCTTATCGGTCAACCTGGAATAAGCGTAGATTTAGCTATCTTCAGGCTTCATTTGAGGGGAGTTTCTTCTATTGGGGGTTCAATTAACTTTTTATGTACAATTGCTAATTTACGTTCTCCTTACATGAGTTGAGAAAACATACCTCTTTTTATTTGAGGAGTATTTTTTACTGCTATTTTATTAGTTGTTTCTTTACCAGTTTTTGCGGGGGGAATTACAATACTTTTAACAGACCGAAACTTTAATACTTCTTTTTTTGATCCTTCTGGAGGAGGAGATCCAATTCTTTTCGCTCATCTTTTTTGGTTTTTTGGCCATCCCGAGGTCTA
>B1-2-COI_ASV9253_39
GGTACTGGTTGAACAGTTTATCCCCCAATGTCTAGTCTTATCGGTCAACCTGGAATAAGCGTAGATTTAGCTATCTTCAGGCTTCATTTGAGGGGAGTTTCTTCTATTGGGGGTTCAATTAACTTTTTATGTACAATTGCTAATTTACGTTCTCCTTACATGAGTTGAGAAAACATACCTCTTTTTATTTGAGGAGTATTTTTTACTGCTATTTTATTAGTTGTCTCTTTACCAGTTTTTGCGGGGGGAATTACAATACTTTTAACAGACCGAAACTTTAATACTTCTTTTTTTGATCCTTCTGGAGGAGGAGATCCAATTCTTTTCGCTCATCTTTTTTGGTTTTTTGGCCATCCCGAGGTCTA
>B3-2-COI_ASV2085_165
GGTACTGGTTGAACTGTTTATCCCCCAATGTCTAGTCTTATCGGTCAACCTGGAATAAGCGTAGATTTAGCTATCTTCAGGCTTCATTTGAGGGGAGTTTCTTCTATTGGGGGTTCAATTAACTTTTTATGTACAATTGCTAATTTACGTTCTCCTTACATGAGTTGAGAAAACATACCTCTTTTTATTTGAGGAGTATTTTTTACTGCTATTTTATTAGTTGTTTCTTTACCAGTTTTTGCGGGGGGAATTACAATACTTTTAACAGACCGAAACTTTAATACTTCTTTTTTTGATCCTTCTGGAGGAGGAGATCCAATTCTTTTCGCTCATCTTTTTTGGTTTTTTGGCCATCCCGAGGTCTA
>BVI01__000144249
tctctctagtttaattggacatcaaagaatgggagtggatttaggtatttttagaatacatattgctggagcatcatctatcggaggatcgattaattttttatgtactatctccaatcttcgatcccctgaaattacttgagaaaatttaacgttatttgtttgaggtgttttctttactgctattttattagttatttctttaccagtttttgcaggaggtattactatacttttaacagatcgtaattttaatacttccttttttgatccaagaggaggtggtgatcctgttttatttgctcatcttttt
>BVI06__002921043
ataaggagaattgtcgggcagcctgggtcaagggtagacatggctatttttaggcttcacgttgctggagcttcctctattgggagatctattaactttctgtgtacgatttccacccttcgtatcccagggatgacatgggagcatatccccctctttgtttggactgttctctttactgctattcttttagttctttccctccccgtttttgcaggggggatcacaatgcaccttacagaccgaaatttcaatacatcctttttcgacccctcaggagggggggacccagttctctttgttcaccttttt
>CI_Ac_1_161
AATAAGAGATCTAGTAGGTCAACCAGGAATAAGAGTGGATTTAGCAATTTTTAGTCTCCATATTGCCGGAGCATCCTCTATTGGAGGATCTATTAATTTCTTATGCACTATTATTAATTTACGAAGACGACATATGTCTTGACAAGAACTTCCTTTATTTATTTGAAGAGTATTTTTTACTGCCATTTTATTGGTTTTATCATTACCAGTTTTTGCTGGTGGTATTACCATATTATTAACAGATCGTAATTTTAATACAAGATTTTTTGTACCGAGAGGAGGAGGGGACCCAGTTTTATTTGTTCATCTTTTT
>CI_Al_15_198
AATAAGAGATCTAGTAGGTCAACCAGGAATAAGAGTGGATTTAGCAATTTTTAGTCTCCATATTGCCGGAGCATCCTCTATTGGAGGATCTATTAATTTCTTATGCACTATTATTAATTTACGAAGACGACATATGTCTTGACAAGAACTTCCTTTATTTATTTGAAGAGTATTTTTTACTGCCATTTTATTGGTTTTATCATTACCAGTTTTTGCTGGTGGTATTACCATATTATTAACAGATCGTAATTTTAATACAAGATTTTTTGTACCGAGAGGAGGAGGGGACCCAGTTTTATTTGTTCATCTTTTT
>CI_Al_15_199
AATAAGAGATCTAGTAGGTCAACCAGGAATAAGAGTGGATTTAGCAATTTTTAGTCTCCATATTGCCGGAGCATCCTCTATTGGAGGATCTATTAATTTCTTATGCACTATTATTAATTTACGAAGACGACATATGTCTTGACAAGAACTTCCTTTATTTATTTGAAGAGTATTTTTTACTGCCATTTTATTGGTTTTATCATTACCAGTTTTTGCTGGTGGTATTACCATATTATTAACAGATCGTAATTTTAATACAAGATTTTTTGTACCGAGAGGAGGAGGGGACCCAGTTTTATTTGTTCATCTTTTT
>CI_Al_15_200
AATAAGAGATCTAGTAGGTCAACCAGGAATAAGAGTGGATTTAGCAATTTTTAGTCTCCATATTGCCGGAGCATCCTCTATTGGAGGATCTATTAATTTCTTATGCACTATTATTAATTTACGAAGACGACATATGTCTTGACAAGAACTTCCTTTATTTATTTGAAGAGTATTTTTTACTGCCATTTTATTGGTTTTATCATTACCAGTTTTTGCTGGTGGTATTACCATATTATTAACAGATCGTAATTTTAATACAAGATTTTTTGTACCGAGAGGAGGAGGGGACCCAGTTTTATTTGTTCATCTTTTT
>COI_21_251_S56_Sediment_Offshore_1_18
tataagagatttagtaggtcagccaggcataagtgtggatttagcaatttttagccttcatgttgctggagcttcttctattgggggaagaattaattttctttgtaccataattaatttacgaaatccaagaatgtcctgagaaaaaattccactatttatttggagaattttttttacagctattcttttagttctatcccttcccgtatttgcaggagggatcaccatacttttaacagatcgtaattttaatacctccttttttgaccctgctggagggggagacccaattttatttgtacacctcttt
>COI_21_251_S56_Sediment_Offshore_1_95
tataagagatttagtaggtcagccaggcataagtgtggatttagcaatttttagccttcatgttgctggagcttcttctattgggggaagaattaattttctttgtaccataattaatttacgaaatccaagaatgtcctgagaaaaaattccactatttatttggagaattttttttacagctattcttttagttctatcccttcccgtatttgcaggagggatcaccatacttttaacagatcgtaattttaatacctccttttttgaccctgctggagggggagacccaattttatttgtgcacctcttt
>COI_21_251_S56_Sediment_Offshore_1_199
tataagagatttagtaggtcagccaggcataagtgtggatttagcaatttttagccttcatgttgctggagcttcttctattgggggaagaattaattttctttgtaccataattaatttacgaaatccaagaatgtcctgagaaaaaattccactatttatttggagaattttttttacagctattcttttagttctatcccttcccgtatttgcaggagggatcaccatacttttaacagatcgtaattttaatacctccttttttgaccctgctggagggggagacccaatcttatttgtgcacctcttt
>COI_21_251_S56_Sediment_Offshore_1_237
tataagagatttagtaggtcagccaggcataagtgtggatttagcaatttttagccttcatgttgctggagcttcttctattgtgggaagaattaattttctttgtaccataattaatttacgaaatccaagaatgtcctgagaaaaaattccactatttatttggagaattttttttacagctattcttttagttctatcccttcccgtatttgcaggagggatcaccatacttttaacagatcgtaattttaatacctccttttttgaccctgctggagggggagacccaattttatttgtgcacctcttt
>COI_21_251_S56_Sediment_Offshore_1_313
tataagagatttagtaggtcagccaggcataagtgtggatttagcaatttttagccttcatgttgctggagcttcttctatttggggaagaattaattttctttgtaccataattaatttacgaaatccaagaatgtcctgagaaaaaattccactatttatttggagaattttttttacagctattcttttagttctatcccttcccgtatttgcaggagggatcaccatacttttaacagatcgtaattttaatacctccttttttgaccctgctggagggggagacccaattttatttgtgcacctcttt
>COI_21_251_S56_Sediment_Offshore_1_383
tataagagatttagtaggtcagccaggcataagtgtggatttagcaatttttagccttcatgttgctggagcttcttctattgggggaagaattaattttctttgtaccataattaatttacgaaatccaagaatgtcctgagaaaaaattccactatttatttggagaattttttttacagctattcttttagtcctatcccttcccgtatttgcaggagggatcaccatacttttaacagatcgtaattttaatacctccttttttgaccctgctggagggggagacccaatcttatttgtgcacctcttt
>COI_21_251_S56_Sediment_Offshore_1_430
tataagagatttagtaggtcagccaggcataagtgtggatttagcaatttttagccttcatgttgctggagcttcttctattgggggaagaattaattttctttgtaccataattaatttacgaaatccaagaatgtcctgagaaaaaattccactatttatttggagaattttttttacagctattcttttagttctatcccttcccgtatttgcaggagggatcaccatacttttaacagatcgtaattttaatacctccttttttgaccctgctggagggggagacccaattttatttgggcacctcttt
>COI_21_251_S56_Sediment_Offshore_1_611
tataagagatttagtaggtcagccaggcataagtgtggatttagcaatttttagccttcatgttgctggagcttcttctattgggggaagaattaattttctttgtaccataattaatttacgaaatccaagaatgtcctgagaaaaaattccactatttatttggagaattttttttacagctattcttttagttctatcccttcccgtatttgcaggagggatcaccatacttttaacagatcgtaattttaatacctccttttttgaccctgctggagggggagacccaatcttatttgggcacctcttt
>COI_21_251_S56_Sediment_Offshore_1_691
tataagagatttagtaggtcagccaggcataagtgtggatttagcaatttttagccttcatgttgctggagcttcttctattgggggaagaattaattttctttgtaccataattaatttacgaaatccaagaatgtcctgagaaaaaattccactatttatttggagaattttttttacagctattcttttagttctatcccttcccgtatttgcaggagggatcaccatacttttaacagatcgtaattttaatacctccttttttgaccctgctggagggggagacccaatcttatttgtgcacctattt
>COI_21_251_S56_Sediment_Offshore_1_775
tataagagatttagtaggtcagccaggcataagtgtggatttagcaatttttagccttcatgttgctggagcttcttctattgggggaagaattaattttctttgtaccataattaatttacgaaatccaagaatgtcctgagaaaaaattccactatttatttggagaattttttttacagctattcttttagttctatcccttcccgtatttgcaggagggatcactatacttttaacagatcgtaattttaatacctccttttttgaccctgctggagggggagacccaatcttatttgtgcaccttttt
>COI_21_555_S60_Sediment_Offshore_1_919
tataagagatttagtaggtcagccaggcataagtgtggatttagcaatttttagccttcatgttgctggagcttcttctattgggggaagaattaattttctttgcaccataattaatttacgaaatccaagaatgtcctgagaaaaaattccactatttatttggagaattttttttacagccattcttttagttctatcccttcccgtatttgcaggagggattaccatacttttaacagatcgtaattttaatacctccttttttgaccctgctggagggggagacccaatcttatttgtgcacctcttt
>COI_21_558_S63_Sediment_Offshore_1_786
tataagagatttagtaggtcagccaggcataagtgtggatttagcaatttttagccttcatgttgctggagcttcttctattgggggaagaattaattttctttgtaccataattaatttacgaaatccaagaatgtcctgagaaaaaattccactatttatttggagaattttttttacagctattcttttagttctatcccttcccgtatttgcaggagggatcaccatacttttaacagatcgtaattttaatacctccttttttgaccctgctggagggggagacccaatcttatttgtgcacctcttt
>COI_21_558_S63_Sediment_Offshore_1_890
tataagagatttagtaggtcagccaggcataagtgtggatttagcaatttttagccttcatgttgctggagcttcttctattgggggaagaattaattttctttgtaccataattaatttacgaaatccaagaatgtcctgagaaaaaattccactatttatttggagaattttttttacagctattcttttagttctatcccttcccgtatttgcaggagggatcaccatacttttaacagatcgtaattttaatacctccttttttgaccctgctggagggggagacccaattttatttgtgcacctcttt
>COI_21_558_S63_Sediment_Offshore_1_1089
tataagagatttagtaggtcagccaggcataagtgtggatttagcaatttttagccttcatgttgctggagcttcttctattgggggaagaattaattttctttgcaccataattaatttacgaaatccaagaatgtcctgagaaaaaattccactatttatttggagaattttttttacagccattcttttagttctatcccttcccgtatttgcaggagggattaccatacttttaacagatcgtaattttaatacctccttttttgaccctgctggagggggagacccaatcttatttgtacacctcttt
>COI_21_559_S64_Sediment_Offshore_1_46
tataagagatttagtaggtcagccaggcataagtgtggatttagcaatttttagccttcatgttgctggagcttcttctattgggggaagaattaattttctttgtaccataattaatttacgaaatccaagaatgtcctgagaaaaaattccactatttatttggagaattttttttacagctattcttttagttctatcccttcccgtatttgcaggagggatcaccatacttttaacagatcgtaattttaatacctccttttttgaccctgctggagggggagacccaatcttatttgtgcacctcttt
>COI_21_559_S64_Sediment_Offshore_1_82
tataagagatttagtaggtcagccaggcataagtgtggatttagcaatttttagccttcatgttgctggagcttcttctattgggggaagaattaattttctttgtaccataattaatttacgaaatccaagaatgtcctgagaaaaaattccactatttatttggagaattttttttacagctattcttttagttctatcccttcccgtatttgcaggagggatcaccatacttttaacagatcgtaattttaatacctccttttttgaccctgctggagggggagacccaattttatttgtgcacctcttt
>COI_21_559_S64_Sediment_Offshore_1_212
tataagagatttagtaggtcagccaggcataagtgtggatttagcaatttttagtcttcatgttgctggagcttcttctattgggggaagaattaattttctttgtaccataattaatttacgaaatccaagaatgtcctgagaaaaaattccactatttatttggagaattttttttacagctattcttttagttctatcccttcccgtatttgcaggagggatcaccatacttttaacagatcgtaattttaatacctccttttttgaccctgctggagggggagacccaatcttatttgtgcacctcttt
>COI_21_560_S65_Sediment_Offshore_1_55
tataagagatttagtaggtcagccaggcataagtgtggatttagcaatttttagccttcatgttgctggagcttcttctattgggggaagaattaattttctttgtaccataattaatttacgaaatccaagaatgtcctgagaaaaaattccactatttatttggagaattttttttacagctattcttttagttctatcccttcccgtatttgcaggagggatcaccatacttttaacagatcgtaattttaatacctccttttttgaccctgctggagggggagacccaatcttatttgtgcacctcttt
>COI_21_560_S65_Sediment_Offshore_1_759
tataagagatttagtaggtcagccaggcataagtgtggatttagcaatttttagccttcatgttgctggagcttcttctattgtgggaagaattaattttctttgtaccataattaatttacgaaatccaagaatgtcctgagaaaaaattccactatttatttggagaattttttttacagctattcttttagttctatcccttcccgtatttgcaggagggatcaccatacttttaacagatcgtaattttaatacctccttttttgaccctgctggagggggagacccaatcttatttgtgcacctcttt
>COI_24_242_S66_Sediment_Offshore_1_482
tataagagatttagtaggtcagccaggcataagtgtggatttagcaatttttagccttcatgttgctggagcttcttctattgggggaagaattaattttctttgtaccataattaatttacgaaatccaagaatgtcctgagaaaaaattccactatttatttggagaattttttttacagctattcttttagttctatcccttcccgtatttgcaggagggatcaccatacttttaacagatcgtaattttaatacctccttttttgatcctgctggagggggagacccaattttatttgtacacctcttt
>COI_24_242_S66_Sediment_Offshore_1_732
tataagagatttagtaggtcagccaggcataagtgtggatttagcaatttttagccttcatgttgctggagcttcttctattgggggaagaattaattttctttgtaccataattaatttacgaaatccaagaatgtcctgagaaaaaattccactatttatttggagaattttttttacagctattcttttagttctatcccttcccgtatttgcaggagggatcaccatacttttaacagatcgtaattttaatacctccttttttgaccctgctggagggggagacccaattttatttgtgcacctcttt
>COI_24_242_S66_Sediment_Offshore_1_927
aatgagagacttaattggacagcctggtataagagtagatttggcaattttcagattacatgtggctggagcttcttcaattggggggagaattaatttcttatgcaccataattaacttacgaaatcctagaatgtcatgggagaaaattcccctttttatttgaaggattttttttaccgctattcttttagtactttctcttccagtttttgccggaggcattaccatacttttaacagatcgaaattttaacacctctttctttgaccctgctggagggggagatcctattttatttgttcacttattt
>COI_24_246_S71_Sediment_Offshore_1_165
aatgagagacttaattggacagcctggaataagagtagatttggcaattttcagattacatgtggctggagcttcttcaattggggggagaattaatttcttatgcaccataattaacttacgaaatcctagaatgtcatgggagaaaattcccctttttatttgaagaattttttttaccgctattcttttagtactttctcttccagtttttgccggaggcattaccatacttttaacagatcgaaattttaacacctctttctttgaccctgctggagggggagatcctattttatttgttcacttattt
>COI_24_246_S71_Sediment_Offshore_1_1693
caatgagagacttaattggacagcctggaataagagtagatttggcaattttcagattacatgtggctggagcttcttcaattggggggagaattaatttcttatgcaccataattaacttacgaaatcctagaatgtcatgggagaaaattcccctttttatttgaagaattttttttaccgctattcttttagtactttctcttccagtttttgccggaggcattaccatacttttaacagatcgaaattttaacacctctttctttgaccctgctggagggggagatcctattttatttgttcacttattt
>COI_24_554_S80_Sediment_Offshore_1_143
aatgagagacttaattggacagcctggaataagagtagatttggcaatttttagattacatgtggctggagcttcttcaattggggggagaattaatttcttatgcaccataattaacttacgaaatcctagaatgtcatgggagaaaattcccctttttatttgaaggattttttttaccgctattcttttagtactttctcttccagtttttgccggaggcattaccatacttttaacagatcgaaattttaacacctctttctttgaccctgctggagggggagatcctattttatttgttcacttattt
>COI_24_554_S80_Sediment_Offshore_1_889
aataagagacttaattggacagcctggaataagagtagatttggcaattttcagattacatgtggctggagcttcttcaattggggggagaattaatttcttatgcaccataattaacttacgaaatcctagaatgtcatgggagaaaattcccctttttatttgaaggattttttttaccgctattcttttagtactttctcttccagtttttgccggaggcattaccatacttttaacagatcgaaattttaacacctctttctttgaccctgctggagggggagatcctattttatttgttcacttattt
>COI_24_555_S81_Sediment_Offshore_1_778
aatgagagacttaattggacagcctggaataagagtagatttggcaattttcagattacatgtggctggagcttcttcaattggggggagaattaatttcttatgcaccataattaacttacgaaatcctagaatgtcatgggagaaaattcccctttttatttgaagaattttttttaccgctattcttttagtactttctcttccagtttttgccggaggcattaccatacttttaacagatcgaaattttaacacctctttctttgaccctgctggagggggagatcctattttatttgttcacttattt
>COI_24_556_S82_Sediment_Offshore_1_598
aatgagagacttaattggacagcctggaataagagtagatttggcaattttcagattacatgtggctggagcttcttcaattggggggagaattaatttcttatgcaccataattaacttacgaaatcctagaatgtcatgggagaaaattcccctttttatttgaaggattttttttaccgctattcttttagtactttctcttccagtttttgccgggggcattaccatacttttaacagatcgaaattttaacacctctttctttgaccctgctggagggggagatcctattttatttgttcacttattt
>COI_24_556_S82_Sediment_Offshore_1_785
aatgagagacttaattggacagcctggaataagagtagatttggcaattttcagattacatgtggctggagcttcttcaattggggggagaattaatttcttatgcaccataattaacttacgaaatcctagaatgtcatgggagaaaattcccctttttatttgaaggattttttttaccgctattcttttagtactttctcttccagtttttgccggaggcattaccatatttttaacagatcgaaattttaacacctctttctttgaccctgctggagggggagatcctattttatttgttcacttattt
>COI_24_556_S82_Sediment_Offshore_1_879
aatgagagacttaattggacagcctggaataagagtagatttggcaattttcagattacatgtggctggagcttcttcaattggggggagaattaatttcttatgcaccataattaacttacgaaatcctagaatgtcatgggagaaaattcctctttttatttgaaggattttttttaccgctattcttttagtactttctcttccagtttttgccggaggcattaccatacttttaacagatcgaaattttaacacctctttctttgaccctgctggagggggagatcctattttatttgttcacttattt
>COI_24_556_S82_Sediment_Offshore_1_1131
aatgagagacttaattggacagcctggaataagagtagatttggcaattttcagattacatgtggctggagcttcttcaattggggggagaattaatttcttatgcaccataattaacttacgaaatcctagaatgtcatgggagaaaattcccctttttatttgaaggattttttttaccgctattcttttagtactttctcttccagtttttgccggaggcattaccatacttttaacagatcgaaattttaacacctctttctttgatcctgctggagggggagatcctattttatttgttcacttattt
>COI_24_556_S82_Sediment_Offshore_1_1177
aatgagagacttagttggacagcctggaataagagtagatttggcaattttcagattacatgtggctggagcttcttcaattggggggagaattaatttcttatgcaccataattaacttacgaaatcctagaatgtcatgggagaaaattcccctttttatttgaaggattttttttaccgctattcttttagtactttctcttccagtttttgccggaggcattaccatacttttaacagatcgaaattttaacacctctttctttgaccctgctggagggggagatcctattttatttgttcacttattt
>COI_24_556_S82_Sediment_Offshore_1_1246
aatgagagacttaattggacagcctggaataagagtagatttggcaattttcagattacatgtggctggagcttcttcaattggggggagaattaatttcttatgcaccataattaacttacgaaatcctagaatgtcatgggagaaaattcccctttttatttgaaggattttttttaccgctattcttttagtactttctcttccagtttttgccggaggcattaccatacttttaacagatcgaaattttaacacctctttctttgaccctgctggaggaggagatcctattttatttgttcacttattt
>COI_24_556_S82_Sediment_Offshore_1_1348
aatgagagacttaattggacagcctggaataagagtagatttggcaattttcagattacatgtggctggagcttcttcaattggggggagaattaatttcttatgtaccataattaacttacgaaatcctagaatgtcatgggagaaaattcccctttttatttgaaggattttttttaccgctattcttttagtactttctcttccagtttttgccggaggcattaccatacttttaacagatcgaaattttaacacctctttctttgaccctgctggagggggagatcctattttatttgttcacttattt
>COI_24_558_S84_Sediment_Offshore_1_210
tataagagatttagtaggtcagccaggcataagtgtggatttagcaatttttagccttcatgttgctggagcttcttctattgtgggaagaattaattttctttgtaccataattaatttacgaaatccaagaatgtcctgagaaaaaattccactatttatttggagaattttttttacagctattcttttagttctatcccttcccgtatttgcaggagggatcaccatacttttaacagatcgtaattttaatacctccttttttgaccctgctggagggggagacccaattttatttgtgcacctcttt
>COI_24_558_S84_Sediment_Offshore_1_352
tataagagatttagtaggtcagccaggcataagtgtggatttagcaatttttagccttcatgttgctggagcttcttctattgggggaagaattaattttctttgcaccataattaatttacgaaatccaagaatgtcctgagaaaaaattccactatttatttggagaattttttttacagccattcttttagttctatcccttcccgtatttgcaggagggattaccatacttttaacagatcgtaattttaatacctccttttttgaccctgctggagggggagacccaatcttatttgtgcacctcttt
>COI_24_558_S84_Sediment_Offshore_1_471
tataagagatttagtaggtcagccaggcataagtgtggatttagcaatttttagccttcatgttgctggagcttcttctatttggggaagaattaattttctttgtaccataattaatttacgaaatccaagaatgtcctgagaaaaaattccactatttatttggagaattttttttacagctattcttttagttctatcccttcccgtatttgcaggagggatcaccatacttttaacagatcgtaattttaatacctccttttttgaccctgctggagggggagacccaattttatttgtgcacctcttt
>COI_24_558_S84_Sediment_Offshore_1_528
tataagagatttagtaggtcagccaggcataagtgtggatttagcaatttttagccttcatgttgctggagcttcttctattggggggagaattaattttctttgtaccataattaatttacgaaatccaagaatgtcctgagaaaaaattccactatttatttggagaattttttttacagctattcttttagttctatcccttcccgtatttgcaggagggatcaccatacttttaacagatcgtaattttaatacctccttttttgaccctgctggagggggagacccaattttatttgtgcacctcttt
>COI_24_558_S84_Sediment_Offshore_1_780
tataagagatttagtaggtcagccaggcataagtgtggatttagcaatttttagccttcatgttgctggagcttcttctattgggggaagaattaattttctttgtaccataattaatttacgaaatccaagaatgtcctgagaaaaaattccactatttatttggagaattttttttacagctattcttttagttctatcccttcccgtatttgcaggagggatcaccatacttttaacagatcgtaattttaatacctccttttttgaccctgctggagggggagacccaatcttatttgtgcacctcttt
>COI_24_558_S84_Sediment_Offshore_1_1190
tataagagatttagtaggtcagccaggcataagtgtggatttagcaatttttagccttcatgttgctggagcttcttctattgggggaagaattaattttctttgtaccataattaatttacgaaatccaagaatgtcctgagaaaaaattccactatttatttggagaattttttttacagctattcttttagttctatcccttcccgtatttgcaggagggatcaccatacttttaacagatcgtaattttaatacctccttttttgaccctgctggagggggagacccaattttatttgtgcacctcttt
>COI_24_558_S84_Sediment_Offshore_1_1436
tataagagatttagtaggtcagccaggcataagtgtggatttagcaatttttagccttcatgttgctggagcttcttctattgggggaagaattaattttctttgtaccataattaatttacgaaatccaagaatgtcctgagaaaaaattccactatttatttggagaatttttttacagctattcttttagttctatcccttcccgtatttgcaggagggatcaccatacttttaacagatcgtaattttaatacctccttttttgaccctgctggagggggagacccaattttatttgtgcacctcttt
>FTP62_1108_15402_24643
TATATCAAGATTGATCGGACAACCTGGAATAAGGGTAGATTTAGCTATTTTTAGGCTTCATTTAAGGGGAGTTTCCTCCATTGGAGGATCCATCAATTTCTTGTGTACTATTTCTAACTTACGAACTCCCCAAATAAGTTGAGAAAACATGCCTTTATTTGTTTGGGGAGTTTTTTTCACAGCTATTTTACTGGTAGTATCTCTTCCTGTTTTTGCAGGAGGAATCACTATATTGCTTACTGATCGTAATTTCAACACTTCTTTTTTTGACCCTTCTGGAGGGGGAGATCCAATTCTTTTTGCCCATTTATTT
>FTP62_2111_26235_13875
TATATCAAGATTGATCGGACAACCTGGAATAAGGGTAGATATAGCTATTTTTAGGCTTCATTTAAGGGGAGTTTCCTCCATTGGAGGATCCATCAATTTCTTGTGTACTATTTCTAACTTACGAACTCCCCAAATAAGTTGAGAAAATATGCCTTTATTTGTTTGGGGAGTTTTTTTTACAGCTATTTTACTGGTAGTATCTCTTCCTGTTTTTGCAGGAGGAATCACTATGTTGCTTACTGATCGTAATTTCAACACTTCTTTTTTTGACCCTTCTGGAGGGGGAGATCCAATTCTTTTTGCCCATTTATTT
>FTP62_1110_17391_25044
TATATCAAGATTGATCGGACAACCTGGAATAAGGGTAGATTTAGCTATTTTTAGGCTTCATTTAAGGGGAGTTTCCTCCATTGGAGGATCCATCAATTTCTTGTGTACTATTTCTAACTTACGAACTCCCCAAATAAGTTGAGAAAATATGCCTTTATTTGTTTGGGGAGTTTTTTTTACAGCTATTTTACTGGTAGTATCTCTTCCTGTTTTTGCAGGAGGAATCACTATATTGCTTACTGATCGTAATTTCCACACTTCTTTTTTTGACCCTTCTGGAGGGGGAGATCCAATTCTTTTTGCCCATTTATTT
>FTP62_2101_19366_14868
CATAAGAGATTTAGTTGGACAGCCTGAGATAAGTGTTGATTTTGCTATTTTTAGTTTACATATTGCTGGTGCTTCATCTATTGGTGGGTCTATCAACTTTCTTTGCACAATTATTAATTTGCGAAGTCCTCACATTTCTTGAGATAAGATTCCCCTTTTTATTTGAAGAGTTTTTTTTACTGCAATTCTTTTAGTCTTATCCTTACCAGTTTTAGCTGGTGGTATTACTATACTTTTAACAGATCGAAATTTTAATACATCATTTTTTGATCCAGCTGGTGGTGGAGATCCTGTTTTGTTTGTTCATTTGTTT
>FTP62_2102_19137_19104
CCTATCTAGCTTGATTGGGCAACCAGGAATGGGAGTAGATTTAGCTATTTTTAGGATACATATTGCAGGAGCCTCTTCTATTGGAGGTTCTATTAATTTTCTTTGTACTATTACTAATTTACGGTCGCCAGAAATTACTTGAGAAAATTTAACATTATTTATTTGAGGAGTTTTTTTTACTGCTATTTTATTGGTATTGTCTTTACCTGTTTTTGCAGGAGGGATTACCATATTATTAACGGATCGAAATTTTAATACATCTTTTTTTGATCCAAATGGAGGGGGAGATCCTGTTTTATTTGCCCATCTTTTC
>FTP62_1110_17589_20079
TATATCAAGATTGATCGGACAACCTGGAATAAGGGTAGATTTAGCTATTTTTAGGCTTCATTTAAGGGGAGTTTCCTCCATTGGAGGATCCATCAATTTCTTGTGTACTATTTCTAACTTACGAACTCCCCAAATAAGTTGAGAAAACATGCCTTTATTTGTTTGGGGAGTTTTTTTCACAGCTATTTTACTGGTAGTATTTCTTCCTGTTTTTGCAGGAGGAATCACTATATTGCTTACTGATCGTAATTTCAACACTTCTTTTTTTGACCCTTCTGGAGGGGGAGATCCAATTCTTTTTGCCCATTTATTT
>FTP62_2103_24336_4307
TATATCAAGATTGATCGGACAACCTGGAATAAGGGTAGATTTAGCTATTTTTAGGCTTCATTTAAGGGGAGTTTCCTCCATTGGAGGATCCATCAATTTCTTGTGTACTATTTCTAACTTACGAACTCCCCAAATAAGTTGAGAAAATATGCCTTTATTTGTTTGGGGAGTTTTTTTTACAGCTATTTTACTGGTAGTATCTCTTCCTGTTTTTGCAGGAGGAATCACTATATTGCTTACTGATCGTAATTTCAACACTTCTTTTTTTGACCCTTCTGGAGGGGGAGATCCAATTCTTTTTGCCCATTTATTT
>FTP62_2113_19464_23005
TATATCAAGATTGATCGGACAACCTGGAATAAGGGTAGATTTAGCTATTTTTAGGCTTCATTTAAGGGGAGTTTCCTCCATTGGAGGATCCATCAATTTCTTGTGTACTATTTCTAACTTACGAACTCCCCAAATAAGTTGAGAAAACATGCCTTTATTTGTTTGGGGAGTTTTTTTTACAGCTATTTTACTGGTAGTATCTCTTCCTGTTTTTGCAGGAGGAATCACTATATTGCTTACTGATCGTAATTTCAACACTTCTTTTTTTGACCCTTCTGGAGGGGGAGATCCAATTCTTTTTGCCCATTTATTT
>FTP62_1104_17241_13670
TATATCAAGATTGATCGGACAACCTGGAATAAGGGTAGATTTAGCTATTTTTAGGCTTCATTTAAGGGGAGTTTCCTCCATTGGAGGATCCATCAATTTCTTGTGTACTATTTCTAACTTACGAACTCCCCAAATAAGTTGAGAAAATATGCCTTTATTTGTTTGGGGAGTTTTTTTACAGCTATTTTACTGGTAGTATCTCTTCCTGTTTTTGCAGGAGGAATCACTATATTGCTTACTGATCGTAATTTCAACACTTCTTTTTTTGACCCTTCTGGAGGGGGAGATCCAATTCTTTTTGCCCATTTATTT
>Zotu7798
tccttttataa
>Zotu10409
ctccttttataa
>Jamaica_08__000189239
atgtctagtcttatcggtcaacctggaataagcgtagatttagctatcttcaggcttcatttgagaggagtttcttccattggaggttcaattaattttttatgtacaattgctaatctgcgttctccttacatgagttgagaaaacatgcctctttttatttgaggagtgttttttactgctattttattagttgtctctttaccagtttttgcaggggggattactatacttttaacagaccgaaactttaatacttctttttttgacccttctggaggaggagatccaattctttttgctcatcttttt
>Jamaica_09__000189239
atgtctagtcttatcggtcaacctggaataagcgtagatttagctatcttcaggcttcatttgagaggagtttcttccattggaggttcaattaattttttatgtacaattgctaatctgcgttctccttacatgagttgagaaaacatgcctctttttatttgaggagtgttttttactgctattttattagttgtctctttaccagtttttgcaggggggattactatacttttaacagaccgaaactttaatacttctttttttgacccttctggaggaggagatccaattctttttgctcatcttttt
>Jamaica_09__000015621
aatgtctagtcttatcggtcaacctggaataagcgtagatttagctatcttcaggcttcatttgaggggagtttcttctattggaggttcaattaactttttatgtacaattgctaatttacgttctccttacatgagttgagaaaacatacctctttttatttgaggagtattttttactgctattttattagttgtttctttaccagtttttgcggggggaattacaatacttttaacagaccgaaactttaatacttctttttttgatccttctggaggaggagatccaattcttttcgctcatcttttt
>PM543_ASV5703_28
GGAACTGGTTGAACTGTATATCCCCCCATGAGAGATTTAACGGGCCAGCCCGGGATAAGAGTAGATTTAGCCATTTTCAGATTACATATTGCTGGAGCTTCTTCTATTGGGGGATCTATTAATTTTTTATGTACTATAATTAATCTTCGAAATCCTTCAATAACTTGAGAAAAAATTCCTCTTTTTATCTGAAGGATTTTTTTCACTGCTATCTTATTAGTTCTTTCATTACCTGTTTTTGCGGGAGGAATTACTATACTTTTAACAGATCGAAATTTTAACACTTCCTTTTTTGATCCTTCAGGAGGTGGGGACCCCATCCTGTTTGTTCATCTTTTTTGGTTCTTCGGCCACCCCGAAGTCTA
>PM545_ASV5199_33
GGAACAGGATGAACTGTTTATCCTCCAATAAGAGATTTAACGGGGCAACCTGGCATAAGAGTTGATTTGGCTATTTTTAGATTACATATTGCTGGAGCTTCGTCCATTGGTGGTTCTATTAATTTTTTATGCACTATAATTAATTTACGAAACCCTTCTATAACTTGAGAAAAAATTCCCCTATTTATTTGGAGAATTTTTTTTACAGCAATTTTATTAGTTTTATCACTACCAGTTTTTGCTGGAGGAATTACCATATTATTAACAGATCGTAATTTTAATACTTCTTTTTTTGATCCTTCTGGTGGGGGTGACCCCATCTTATTTGTTCACCTGTTTTGATTCTTCGGCCATCCCGAGGTCTA
>PM546_ASV602_260
GGAACTGGTTGAACAGTTTATCCCCCAATAAGAGATTTAATTGGTCAACCTGGAATAAGTGTGGATCTAGCAATTTTTAGATTACATATTGCTGGAGCATCTTCAATTGGAGGAGCAATTAATTTTTTATGTACAATTATTAATTTTCGTGGTATTTCTATTAATTGAGAACAACTTCCTCTTCTCATTTGAAGAATTTTTTTTACAGCTATTTTATTAGTTTTAGCTTTACCAGTTTTTGCAGGAGGTATTACTATGCTTTTAACAGATCGAAATTTTAATACTTCTTTTTTTGATCCCACCGGAGGTGGGGATCCGATTTTATTTGTTCATTTATTTTGATTTTTCGGCCACCCCGAAGTCTA
>PM546_ASV2347_97
GGAACTGGTTGAACAGTTTATCCCCCAATAAGAGATTTAATTGGTCAACCTGGAATAAGTGTGGATCTAGCAATTTTTAGATTACATATTGCTGGAGCATCTTCAATTGGAGGAGCAATTAATTTTTTATGTACAATTATTAATTTTCGTGGTATTTCTATTAATTGAGAACAACTTCCTCTTCTCATTTGAAGAATTTTTTTTACAGCTATTTTATTAGTTTTAGCTTTACCAGTTTTTGCAGGAGGTATTACTATGCTTTTAACAGATCGAAATTTTAATACTTCTTTTTTTGATCCCACCGGAGGTGGGGATCCGATTTTATTTGTTCATTTATTTTGATTCTTTGGCCATCCCGAGGTCTA
>PM555_ASV7694_15
GGTACTGGTTGAACTGTTTATCCTCCCATGAGAGATTTAACGGGCCAACCCGGGATAAGAGTAGATTTAGCCATTTTCAGATTACATATTGCTGGAGCTTCTTCTATTGGGGGATCTATTAATTTTTTATGTACTATAATTAATCTTCGAAATCCTTCAATAACTTGAGAAAAAATTCCTCTTTTTATCTGAAGGATTTTTTTCACTGCTATCTTATTAGTTCTTTCATTACCTGTTTTTGCGGGAGGAATTACTATACTTTTAACAGATCGAAATTTTAACACTTCCTTTTTTGATCCTTCAGGAGGTGGGGACCCCATCCTGTTTGTTCATCTTTTTTGATTTTTCGGCCACCCCGAGGTCTA
>PM560_ASV2177_105
GGTACTGGATGAACTGTTTATCCTCCCATGAGAGATTTAACGGGCCAACCCGGGATAAGAGTAGATTTAGCCATTTTCAGATTACATATTGCTGGAGCTTCTTCTATTGGGGGATCTATTAATTTTTTATGTACTATAATTAATCTTCGAAATCCTTCAATAACTTGAGAAAAAATTCCTCTTTTTATCTGAAGGATTTTTTTCACTGCTATCTTATTAGTTCTTTCATTACCTGTTTTTGCGGGAGGAATTACTATACTTTTAACAGATCGAAATTTTAACACTTCCTTTTTTGATCCTTCAGGAGGTGGGGACCCCATCCTGTTTGTTCATCTTTTTTGATTTTTCGGCCACCCCGAAGTCTA
>PM560_ASV7710_15
GGTACTGGTTGAACTGTATACCCCCCAATAAGAGATTTAACGGGGCAACCTGGCATAAGAGTTGATTTGGCTATTTTTAGATTACATATTGCTGGAGCTTCGTCCATTGGTGGTTCTATTAATTTTTTATGCACTATAATTAATTTACGAAACCCTTCTATAACTTGAGAAAAAATTCCCCTATTTATTTGGAGAATTTTTTTTACAGCAATTTTATTAGTTTTATCACTACCAGTTTTTGCTGGAGGAATTACCATATTATTAACAGATCGTAATTTTAATACTTCTTTTTTTGATCCTTCTGGTGGGGGTGACCCCATCTTATTTGTTCACCTGTTTTGGTTCTTCGGCCATCCCGAGGTCTA
>T1-COI_ASV2085_165
GGTACTGGTTGAACTGTTTATCCCCCAATGTCTAGTCTTATCGGTCAACCTGGAATAAGCGTAGATTTAGCTATCTTCAGGCTTCATTTGAGGGGAGTTTCTTCTATTGGGGGTTCAATTAACTTTTTATGTACAATTGCTAATTTACGTTCTCCTTACATGAGTTGAGAAAACATACCTCTTTTTATTTGAGGAGTATTTTTTACTGCTATTTTATTAGTTGTTTCTTTACCAGTTTTTGCGGGGGGAATTACAATACTTTTAACAGACCGAAACTTTAATACTTCTTTTTTTGATCCTTCTGGAGGAGGAGATCCAATTCTTTTCGCTCATCTTTTTTGGTTTTTTGGCCATCCCGAGGTCTA
>T2-COI_ASV11963_25
GGAACTGGATGAACTGTATATCCTCCAATGTCTAGTCTTATCGGTCAACCTGGAATAAGCGTAGATTTAGCTATCTTCAGGCTTCATTTGAGGGGAGTTTCTTCTATTGGGGGTTCAATTAACTTTTTATGTACAATTGCTAATTTACGTTCTCCTTACATGAGTTGAGAAAACATACCTCTTTTTATTTGAGGAGTATTTTTTACTGCTATTTTATTAGTTGTTTCTTTACCAGTTTTTGCGGGGGGAATTACAATACTTTTAACAGACCGAAACTTTAATACTTCTTTTTTTGATCCTTCTGGAGGAGGAGATCCAATTCTTTTCGCTCATCTTTTTTGGTTTTTTGGCCATCCCGAGGTCTA
>TurksCaicos_03__000144249
tctctctagtttaattggacatcaaagaatgggagtggatttaggtatttttagaatacatattgctggagcatcatctatcggaggatcgattaattttttatgtactatctccaatcttcgatcccctgaaattacttgagaaaatttaacgttatttgtttgaggtgttttctttactgctattttattagttatttctttaccagtttttgcaggaggtattactatacttttaacagatcgtaattttaatacttccttttttgatccaagaggaggtggtgatcctgttttatttgctcatcttttt
>TurksCaicos_04__000144249
tctctctagtttaattggacatcaaagaatgggagtggatttaggtatttttagaatacatattgctggagcatcatctatcggaggatcgattaattttttatgtactatctccaatcttcgatcccctgaaattacttgagaaaatttaacgttatttgtttgaggtgttttctttactgctattttattagttatttctttaccagtttttgcaggaggtattactatacttttaacagatcgtaattttaatacttccttttttgatccaagaggaggtggtgatcctgttttatttgctcatcttttt
>TurksCaicos_06__000654453
aataagagatttaacaggacaacctggaatgagagttgatttggctatttttagattacatattgctggagcttcatccattggtggctctattaattttttatgcactataattaatttacgaaacccctctataacttgagaaaaaattcccctatttatttggagaattttttttacagcaattctattagttttatcactgccagtttttgctggaggaattaccatgctattaacagatcgtaattttaatacttctttttttgacccttctggtggaggtgatcccatcttatttgttcaccttttt
>TurksCaicos_07__000144249
tctctctagtttaattggacatcaaagaatgggagtggatttaggtatttttagaatacatattgctggagcatcatctatcggaggatcgattaattttttatgtactatctccaatcttcgatcccctgaaattacttgagaaaatttaacgttatttgtttgaggtgttttctttactgctattttattagttatttctttaccagtttttgcaggaggtattactatacttttaacagatcgtaattttaatacttccttttttgatccaagaggaggtggtgatcctgttttatttgctcatcttttt
>Z-A-COI_ASV1523_237
GGAACTGGTTGAACTGTTTATCCCCCAATGTCTAGTCTTATCGGTCAACCTGGAATAAGCGTAGATTTAGCTATCTTCAGGCTTCATTTGAGGGGAGTTTCTTCTATTGGGGGTTCAATTAACTTTTTATGTACAATTGCTAATTTACGTTCTCCTTACATGAGTTGAGAAAACATACCTCTTTTTATTTGAGGAGTATTTTTTACTGCTATTTTATTAGTTGTTTCTTTACCAGTTTTTGCGGGGGGAATTACAATACTTTTAACAGACCGAAACTTTAATACTTCTTTTTTTGATCCTTCTGGAGGAGGAGATCCAATTCTTTTCGCTCATCTTTTTTGGTTTTTTGGCCATCCCGAGGTCTA
>Z-B-COI_ASV3385_98
GGTACTGGTTGAACAGTTTATCCCCCAATGTCTAGTCTAATCGGTCAACCTGGAATAAGCGTAGATTTAGCTATCTTCAGGCTTCATTTGAGGGGAGTTTCTTCTATTGGGGGTTCAATTAACTTTTTATGTACAATTGCTAATTTACGTTCTCCTTACATGAGTTGAGAAAACATACCTCTTTTTATTTGAGGAGTATTTTTTACTGCTATTTTATTAGTTGTTTCTTTACCAGTTTTTGCGGGGGGAATTACAATACTTTTAACAGACCGAAACTTTAATACTTCTTTTTTTGATCCTTCTGGAGGAGGAGATCCAATTCTTTTCGCTCATCTTTTTTGGTTTTTTGGCCATCCCGAGGTCTA
