# Supplementary material for: A novel taxonomic database for eukaryotic mitochondrial cytochrome oxidase subunit I gene (eKOI), with a focus on protists diversity
Source: Database (Oxford). 2025 Sep 24;2025:baaf057. doi: 10.1093/database/baaf057 (PMC12462617; doi:10.1093/database/baaf057)
Supplement: baaf057_Supplemental_File [file baaf057_supplemental_file.zip › 3_ASV_metabarcoding/Xenacoelomorpha_OTUs.csv]

Sequence Name	Group
A1-2-COI_ASV1563_230	8
A1-3-COI_ASV10660_31	8
A1-3-COI_ASV10855_30	8
A2-3-COI_ASV11451_27	8
A3-1-COI_ASV3725_89	8
A3-1-COI_ASV12453_22	8
A3-2-COI_ASV9947_35	8
A4-3-COI_ASV1563_230	8
A5-1-COI_ASV4894_71	8
A5-2-COI_ASV2104_163	8
A6-2-COI_ASV1523_237	8
B1-2-COI_ASV9253_39	8
B3-2-COI_ASV2085_165	8
T1-COI_ASV2085_165	8
T2-COI_ASV11963_25	8
Z-A-COI_ASV1523_237	8
Z-B-COI_ASV3385_98	8
BVI01__000144249	9
Zotu7798	9
Zotu10409	9
TurksCaicos_03__000144249	9
TurksCaicos_04__000144249	9
TurksCaicos_07__000144249	9
BVI06__002921043	10
CI_Ac_1_161	11
CI_Al_15_198	11
CI_Al_15_199	11
CI_Al_15_200	11
COI_21_251_S56_Sediment_Offshore_1_18	12
COI_21_251_S56_Sediment_Offshore_1_95	12
COI_21_251_S56_Sediment_Offshore_1_199	12
COI_21_251_S56_Sediment_Offshore_1_237	12
COI_21_251_S56_Sediment_Offshore_1_313	12
COI_21_251_S56_Sediment_Offshore_1_383	12
COI_21_251_S56_Sediment_Offshore_1_430	12
COI_21_251_S56_Sediment_Offshore_1_611	12
COI_21_251_S56_Sediment_Offshore_1_691	12
COI_21_251_S56_Sediment_Offshore_1_775	12
COI_21_555_S60_Sediment_Offshore_1_919	12
COI_21_558_S63_Sediment_Offshore_1_786	12
COI_21_558_S63_Sediment_Offshore_1_890	12
COI_21_558_S63_Sediment_Offshore_1_1089	12
COI_21_559_S64_Sediment_Offshore_1_46	12
COI_21_559_S64_Sediment_Offshore_1_82	12
COI_21_559_S64_Sediment_Offshore_1_212	12
COI_21_560_S65_Sediment_Offshore_1_55	12
COI_21_560_S65_Sediment_Offshore_1_759	12
COI_24_242_S66_Sediment_Offshore_1_482	12
COI_24_242_S66_Sediment_Offshore_1_732	12
COI_24_558_S84_Sediment_Offshore_1_210	12
COI_24_558_S84_Sediment_Offshore_1_352	12
COI_24_558_S84_Sediment_Offshore_1_471	12
COI_24_558_S84_Sediment_Offshore_1_528	12
COI_24_558_S84_Sediment_Offshore_1_780	12
COI_24_558_S84_Sediment_Offshore_1_1190	12
COI_24_242_S66_Sediment_Offshore_1_927	13
COI_24_246_S71_Sediment_Offshore_1_165	13
COI_24_554_S80_Sediment_Offshore_1_143	13
COI_24_554_S80_Sediment_Offshore_1_889	13
COI_24_555_S81_Sediment_Offshore_1_778	13
COI_24_556_S82_Sediment_Offshore_1_598	13
COI_24_556_S82_Sediment_Offshore_1_785	13
COI_24_556_S82_Sediment_Offshore_1_879	13
COI_24_556_S82_Sediment_Offshore_1_1131	13
COI_24_556_S82_Sediment_Offshore_1_1177	13
COI_24_556_S82_Sediment_Offshore_1_1246	13
COI_24_556_S82_Sediment_Offshore_1_1348	13
COI_24_246_S71_Sediment_Offshore_1_1693	14
COI_24_558_S84_Sediment_Offshore_1_1436	15
FTP62_1108_15402_24643	16
FTP62_2111_26235_13875	16
FTP62_1110_17391_25044	16
FTP62_1110_17589_20079	16
FTP62_2103_24336_4307	16
FTP62_2113_19464_23005	16
FTP62_2101_19366_14868	17
FTP62_2102_19137_19104	18
FTP62_1104_17241_13670	19
Jamaica_08__000189239	20
Jamaica_09__000189239	20
Jamaica_09__000015621	21
PM543_ASV5703_28	22
PM555_ASV7694_15	22
PM560_ASV2177_105	22
PM545_ASV5199_33	23
PM560_ASV7710_15	23
PM546_ASV602_260	24
PM546_ASV2347_97	24
TurksCaicos_06__000654453	25
