# Supplementary material for: A novel taxonomic database for eukaryotic mitochondrial cytochrome oxidase subunit I gene (eKOI), with a focus on protists diversity
Source: Database (Oxford). 2025 Sep 24;2025:baaf057. doi: 10.1093/database/baaf057 (PMC12462617; doi:10.1093/database/baaf057)
Supplement: baaf057_Supplemental_File [file baaf057_supplemental_file.zip › 4_alignament_phylogenetic_trees/apicomplexa.nex]

#NEXUS
begin data;
	dimensions ntax=39 nchar=1436;
	format datatype=dna missing=? gap=-;
	matrix
	OR347665	---ATTGTTTTTAATAGATATGCTATAATCACTAATTGTAATCATAAAGTTTTAGGATTATATTACTTATGGATTGCATCAGTATTTGGTTTCTATGGTTTCATATTATCTGTTATAATACGTACTGAATTATACTCTTCATCATATAGAATTATTCCTCAAGAAAATGTAAATTTCTATAATATGGTATTCACTATCCATGGTATTATAATGATCTTCTTTAATATAATGCCTGGATTAATGGGTGCTTATGGTAATTACTTCTTACCAATATTATGTGGTTCTCCAGAATTAGCTTTCCCTAGATTAAATAGTATATCTCTATTATTACAACCTATTGCTTTTGCTCTAGTTGTTTTATCTATAGCAGCAGAATTTAGTGGAGGTACTGGATGGACTTTATATCCTCCTTTAAGTACATCTCTTATGTCTATTTCTCCTGTAGCAATTGATGTAATAATCTCTGGACTTTTAATAACTGGTGTTGCTTCTATTATGACTTCATTAAACTTTATTACAACAGTAATACATTTACGTGCTAAAGGGTTAACTCTTGGTATGTTAAGTGTATC-TGTATGGTCATTAATAGTAACATCTATTATGTTATTATTAACTTTACCTGTTTTAACAGGAGGAGTTTTAATGTTATTATCAGACCTACATTTTAATACTTTATTTTATGATCCAGTATTTGCTGGTGATCCAGTATTATATCAACACTTATTCTGGTTCTTCGGTCACCCAGAAGTATATATCCTAATATTACCAGCTTTTGGTATTATCAGCCATGTAATATCATCTAATTTCTGTAGAAGTTTATTTGGTAACTCATCTATGATATTAGCTATGTCTTGCATTGCTGTATTAGGATCTTTAGTATGGGGACATCATATGTATACTACTGGTCTAGAAGTAGATACTAGAGCTTTCTTTACATCTATAACTATTTTAATTTCTATACCAACTGGTACTAAAGTATTTCATTGGGTATGTACATATTTAAATAGTAATTTTGGAATAACCCATTGTTCTGCTTTATTACCATTATTATTCATATGTACATTTACTTTTGGAGGAACTACAGGTGTAATATTAGGTAATGCTAGTATAGATATAGCTTTACATGATACATATTTTGTAGTTGCTCATTTCCATTTCGTACTATCAGTTGGAACAATAATTGCATTATTTACATTAGCTAGTAATTTCCAAGAATACTTCTTTGGA-AGACATATACGTAGTAATACTGTAATAACATTATGGATAATGTTATTCTTTGTTGGAGTTTTATTAACATTTTTACCTATGCATTTCCTTGGTTTTAATGTTATGCCTAGACGTATACCTGATTATCCTGATAATCTAAATGGATGGAATATGATATGTTCTCTTGGTTCTACTATGGTTTTATTTGGTTTATTAATTTTTAAATAA
	OR416869	TTTATTGTTTTACAAAGATATACTCTTATTACAAATTGTAATCATAAAACTCTGGGTTTATACTATTTATGGTTTTCATTTTTATTTGGTAGTTATGGTTTTCTATTATCTGTTATAATACGTACAGAGTTATACTCCTCATCACTAAGAATTATTGCTCAAGAAAATGTTAACTTTTATAATATGATATTTACTATTCATGGTATTATTATGATATTCTTTAATATAATGCCTGGATTATTTGGTGGTTTTGGTAATTATTTTCTACCAATTCTATGTGGTTCTTCAGAATTAGCCTATCCTAGAATTAATAGTATATCTTTATTACTACAACCTATTGCATTTGGACTTGTTATATTATCAACAACAGCTGAATTTGGAGGAGGAACTGGATGGACATTATATCCACCTTTAAGCACATCTTTAATGTCCTTATCACCTGTAGCTGTAGATGTTATTGTAATAGGTCTTTTAGTATCTGGTGTAGCAAGTATAATGTCTTCCTTAAATTTCCTTACTACTGTAGTACATTTACGTGCTAAAGGTCTAACACTAGGTATATTAAGTGTATC-TACATGGTCAATAGTAATAACATCTGTTATGTTATTATTAACATTACCTGTATTAACCGGTGGAGTATTAATGTTATTATCTGATTTACACTTCAATACTTTATTTTATGATCCTACATTTTCAGGAGATCCTGTATTATATCAACATTTATTCTGGTTCTTTGGTCATCCCGAAGTATATATTTTAATATTGCCAGCTTTCGGTATTATTAGTCATGTAATTTCTACTAATTACTGTAGAAGTCTATTTGGTAATCAGTCAATGATATTAGCTATGGCTTGTATAGCTGTATTAGGAAGTGTTGTATGGGCTCATCATATGTATACAACTGGTTTAGAAGTAGATACTAGAGCTTACTTTACATCTACAACTATTTTAATATCTATCCCTACTGGTACAAAAGTATTCAATTGGTTATGTACATACATGAGCAGTAATTTCGGAATAACTCATAACTCATCTTTATTAGCATTATTATTTATATGTACATTTACTTTTGGTGGTACTACTGGAGTAATACTAGGTAATGCTGCAATAGACATAGCTTTACACGATACATATTACGTAATTGCTCACTTCCATTTTGTATTATCTATTGGAGCTATTATTGGAGTATTTACAGCAGTTAGTGCTTTTCAAGAAAATTATTTTGGT-AAAAATTTACGTGATAATACAATAATTATATTATGGATAATGTTATTTTTCGTAGGAGTAATTTTAACATTCTTACCTATGCATTTTCTTGGATTTAATGTAATGCCTAGACGTATTCCTGATTATCCAGACGCTCTAAATGGTTGGAATATGATCTGTTCTATAGGATCAACAATGACTTTATTTGGATTATTAATTTTTAAATAA
	otu_10	--------------------------------------------------------------------------------------------------------------------------------------------------------------------------------------------------------------------------------------------------------------------------------------------------------------------------------------------------------------------------------------------------------------------------ATTATCAACATCTTTAATGGCCTTATCTCCAGTTTCTGTAGATCAAATGATTGTAGCTTTAGCACTAGCAGGTATTTCTAGTTTATTATCTTCATTAAATTTCGTAACAACCACTTGGTTCTTAGGATTCTGTATGAACGATAAAGCAA-ACTCAGTATTTG---TTTATGCTATTCTATTTACTGCTATCATGTTAATCTTTACTTTACCAATTTTAACTGCTGGTCTATTAATGATTGTATTAGATTTACATCTAAATACTCATTTCTACGATCCATTCTTTAATGGAGATCCTGTATTATACCAACACTTATTT-------------------------------------------------------------------------------------------------------------------------------------------------------------------------------------------------------------------------------------------------------------------------------------------------------------------------------------------------------------------------------------------------------------------------------------------------------------------------------------------------------------------------------------------------------------------------------------------------------------------------------------------------------------------------------------------------------------------------------------
	otu_4	--------------------------------------------------------------------------------------------------------------------------------------------------------------------------------------------------------------------------------------------------------------------------------------------------------------------------------------------------------------------------------------------------------------------------ATTATCAACATCTCTTATGGCATTATCTCCAATTTCTGTAGACCAAATGATTGCAGCTTTAGCTGTTGTTGGTTTTTCTAGTCTATTATCTTCTTTAAATTTTCTAACTACAACTTGGTTCTTAGGTTTCTGTATGAACGATAAAGCTA-ACGCTGTATTCG---CTTTTGCTATCCTATTTACTGCTATTATGTTAGTTTGTACATTACCTATTTTAACAGCTGGTCTAGTTATGATTGTTTTAGATTTACATCTTAATACTCATTTCTACGATCCATTCTTTAATGGAGATCCAGTATTATACCAACATCTGTTC-------------------------------------------------------------------------------------------------------------------------------------------------------------------------------------------------------------------------------------------------------------------------------------------------------------------------------------------------------------------------------------------------------------------------------------------------------------------------------------------------------------------------------------------------------------------------------------------------------------------------------------------------------------------------------------------------------------------------------------
	otu_3	--------------------------------------------------------------------------------------------------------------------------------------------------------------------------------------------------------------------------------------------------------------------------------------------------------------------------------------------------------------------------------------------------------------------------ATTATCAACTTCACTTATGGCTTTATCTCCTATTTCTATAGATCAGATGATTGCCGCTTTAGCTGTAGTTGGTTTTTCTAGTTTACTATCTTCACTAAATTTCTTAACAACTACATGGTTCTTAGGATTCTGTATGAACGATAAAGCTA-ATGCTGTATTCG---TTTATGCTATCTTATTTACTGCAGTTATGTTAATCTGTACATTACCTATTTTAACAGCTGGTCTAGTTATGATTGTATTAGATTTACATCTTAACACTCATTTCTATGATCCATTCTTTAATGGAGATCCTGTATTATACCAACATCTGTTC-------------------------------------------------------------------------------------------------------------------------------------------------------------------------------------------------------------------------------------------------------------------------------------------------------------------------------------------------------------------------------------------------------------------------------------------------------------------------------------------------------------------------------------------------------------------------------------------------------------------------------------------------------------------------------------------------------------------------------------
	otu_6	--------------------------------------------------------------------------------------------------------------------------------------------------------------------------------------------------------------------------------------------------------------------------------------------------------------------------------------------------------------------------------------------------------------------------ATTATCAACTTCACTTATGGCTTTATCTCCTATTTCTATAGATCAGATGATTGCCGCTTTAGCTGTTGTTGGTTTTTCTAGTTTACTATCTTCATTAAATTTCTTAACTACTACATGGTTCTTAGGTTTCTGTATGAACGATAAAGCTA-ATGCTGTATTCG---TTTATGCTATCTTATTTACCGCAGTTATGTTAATTTGTACATTACCTATTTTAACAGCTGGTTTAGTTATGATTGTATTAGACTTACATCTAAACACTCATTTCTACGATCCATTCTTTAATGGAGATCCTGTATTATATCAACATCTGTTC-------------------------------------------------------------------------------------------------------------------------------------------------------------------------------------------------------------------------------------------------------------------------------------------------------------------------------------------------------------------------------------------------------------------------------------------------------------------------------------------------------------------------------------------------------------------------------------------------------------------------------------------------------------------------------------------------------------------------------------
	MH792860	-----------------------------------------CCATAAAACTCTTGGTTTATATTACATATTATTATCTATAGTATTTGGAACAAGTGGAAGTTTATTCTCCTTTCTAATGCGTATAGAATTAGCCACTTCAGGATTTAGAATTATCTCTTCAGAAAATCAAAACTTCTATAATTTTAGCATTACATTACACGGATTACTTATGATCTTTTATACTGTAATGCCAGGATTATATGGTGGTTTTGGTAACTATTTCTTACCTTTCTATATTGGTACAAACGAAGTAGCTTTCCCTAGAGTAAATTGTCTTTCATTATTATTATTACCATTATCAGCAATTATTGTTTTTGTAACTGTTATTGCTGAATTTGGTGCTGGTACTGGTTGGACATTTTATCCTCCATTATCAACTTCTCTAATGGCCCTATCTCCTGTATCAATAGATCAGATGATTGCAGCCTTAGCTATTGTTGGTTTTTCTAGCTTACTATCTTCTTTAAACTTTATAACTACAACTTGGTTTTTAGGATTCTGTATGAATGATAAAGCTA-ACGCCGTATTCG---TTTATGCAATTCTATTTACTGCTGTTATGTTAATTTGCACATTACCTATTTTAACTGCTGGTCTTGTTATGATTGTATTAGATTTACATCTTAATACTCATTTCTATGATCCATTTTTCAATGGAGATCCTGTATTATATCAACATCTGTTCTGGTTCTTTGGACATCCAGAAGTATATATTATTATCCTTCCTGGATTCGGTGTTATTAGTCAAATACTAGCAACATCTGTATCTAAACAGATTTTTGGTTCTAATTCTATGATCTTAGCTATGGGTTGCATTTCAATTCTAGGTGCTTTAGTCTGGGCTCATCATATGATGACCGTAGGTCTAGAAGTAGATACTAGAGCTTATTTCTCAGCAGCTACAACTATGATTGCTATTCCAACTGGTACTAAAATCTTTAACTGGTTAAGTACATATATGGGTAATTATGTATATGCTACAAACATTGAAGTTATGTATGTATTATTCTTTATATTACTATTTACCTTAGGTGGTACCACTGGTGTAATCTTAGGTAATACAGCTTTAGATATTGCTCTACATGATACTTATTATGTAGTAGCTCATTTCCATTTTGTATTATCTCTAGGTGCTATTATTAGTTTAATCGCAGCTATTATTTTCTATCAAGAATATATCATAGGATATGGATTCTTAACA-CTTAAATTAAATA-----------------------------------------------------------------------------------------------------------------------------------------------------------------------------------
	otu_2	--------------------------------------------------------------------------------------------------------------------------------------------------------------------------------------------------------------------------------------------------------------------------------------------------------------------------------------------------------------------------------------------------------------------------ATTATCAACTTCTCTTATGGCTCTTTCTCCTATCCCAATTGATCAGATGATTGCAGCCTTAGCAGTAGTAGGTTTATCTAGTTTACTATCTTCATTAAACTTCTTAACTACAACTTGGTTCTTAGGATTCTGTATGAACGATAAAGCTA-ATGCTGTATTCG---TTCATGCTATTCTATTTACTGCTGTTATGCTAATTTGCACTCTACCTATTCTAACAGCTGGTTTAGTTATGATTGTATTAGATTTACATCTTAACACTCATTTCTATGATCCATTCTTTAATGGAGATCCTGTATTATACCAACATCTGTTC-------------------------------------------------------------------------------------------------------------------------------------------------------------------------------------------------------------------------------------------------------------------------------------------------------------------------------------------------------------------------------------------------------------------------------------------------------------------------------------------------------------------------------------------------------------------------------------------------------------------------------------------------------------------------------------------------------------------------------------
	otu_5	--------------------------------------------------------------------------------------------------------------------------------------------------------------------------------------------------------------------------------------------------------------------------------------------------------------------------------------------------------------------------------------------------------------------------ATTATCCACTTCTCTAATGGCCCTATCACCTATCTCAATTGATCAGATGATTGCAGCCTTAGCTATTGTTGGTTTCTCTAGTTTACTATCTTCTTTAAATTTCTTAACTACAACATGGTTCTTAGGTTTCTGTATGAACGATAAAGCTA-ATGCCGTATTCG---TTTATGCTATTCTATTTACCGCAGTTATGCTAATTTGCACTCTTCCTATTTTAACAGCTGGTCTTGTTATGATTGTATTAGATTTACATCTTAACACTCATTTCTATGATCCATTCTTTAATGGAGATCCAGTATTATACCAACATCTGTTC-------------------------------------------------------------------------------------------------------------------------------------------------------------------------------------------------------------------------------------------------------------------------------------------------------------------------------------------------------------------------------------------------------------------------------------------------------------------------------------------------------------------------------------------------------------------------------------------------------------------------------------------------------------------------------------------------------------------------------------
	otu_15	--------------------------------------------------------------------------------------------------------------------------------------------------------------------------------------------------------------------------------------------------------------------------------------------------------------------------------------------------------------------------------------------------------------------------ATTATCTACCTCTCTTATGTCCCTTTCTCCTGTATCAATGGATGTTATCATTCTAGGACTACTCCTTACAGGTATCTCAAGCTTCTTATCATCTCTAAACTTCTTAACTACAATCTTCCATATCAGAGCTAAGGGTTACACACTAGGTA-GTCTTGTCTTCAATACTTGGGGAATTATCTTCACTGCTGTCTTGTTAGTATTAACTCTACCAGTACTAACAGCTGGTCTACTTATGCTAATCACAGATTTACACTTAAATACACAATTTTACGATCCAGTCTTCTCAGGAGATCCTGTCCTCTTTCAGCACCTCTTC-------------------------------------------------------------------------------------------------------------------------------------------------------------------------------------------------------------------------------------------------------------------------------------------------------------------------------------------------------------------------------------------------------------------------------------------------------------------------------------------------------------------------------------------------------------------------------------------------------------------------------------------------------------------------------------------------------------------------------------
	MW206711	-----------------------------------------TCACAAGATCTTAGGATTGTATTATATATGGTTAGCTTTCATTTTTGGTATTAGTGGATCTCTAGCTTCTATGGTTCTACGATTAGAACTTTATACATCAGGACTAAGAATTATTACACCAGAAAACCAGAACTTCTATAATTTAACATTCACTCTACATGGTCTAATTATGATTTTCTTCACAGTTATGCCAGGTCTATATGGTGGATTTGGAAATTATCTTATTCCTATTTATAACGGTGCACCAGAGGTAGCTTTTCCTCGAATTAATTCTGTCTCATTGCTTCTATTACCTATCTCTTTCGGATGCGTACTCTTATCCACCACTGCTGAATTCGGAGGAGGTGCTGGTTGGACACTTTATCCACCATTATCTACCTCTCTTATGTCCCTTTCCCCAGTATCTATGGATGTTATCGTCCTAGGACTTGCCCTTGCAGGTATCTCTTCCTTCTTATCTTCTCTAAACTTCTTAACAACAATTTTCCATATCAGAGCTAAGGGTTTTGCATTAGGTA-ACATTGTCTTCAATACTTGGGGAATTGTCTTCACTGCAGCTATGTTAGTATTAACTCTACCAGTACTAACTGCTGGTCTTGTTATGCTAATCACTGATTTACACTTAAATACACAATTCTACGATCCAGTCTTCTCTGGAGATCCAGTCCTATTTCAACACCTCTTCTGGTTCTTCGGACACCCAGAGGTTTACGTACTTATTATCCCAGCATTCGGAATTATCAGCCAGGTTATCTCCACTAACTTCTCAAAGATTATTTTCGGTAATGTAACTATGATCTTAGCTATGGGTTGCATCTCTACCCTAGGTTCTGTCGTATGGGCTCATCATATGATCACAGTAGGTTTAGAAGTCGATACCAGAGCTTACTTTACTGCAGTAACCGTTCTAATTTCACTACCAACTGGTACTAAGATTTTCAACTGGTTATCCACATACATGGGTTCTAATAATAAGATTACTATGTCCTCTACTATCTTAGCATTAAGCTTCATCTTACTATTCACCCTAGGTGGAACCACTGGTGTTATCTTAGGTAATGCAGCAGTTGACGTAAGCCTACATGATACATACTATGTTGTAGCTCATTTCCACTTCGTACTATCTCTAGGAGCAATTGTTGCTTTAATCACAGGAGTTATCTTCTTCCAAGAGACCTTCTTTGGTTCTCAGGTAGCTTTA-AACTCAGTACTTA-----------------------------------------------------------------------------------------------------------------------------------------------------------------------------------
	otu_12	--------------------------------------------------------------------------------------------------------------------------------------------------------------------------------------------------------------------------------------------------------------------------------------------------------------------------------------------------------------------------------------------------------------------------ATTATCTACCTCTCTTATGTCCCCTTCCCCAGTATCTATGGATGTTATCGTCCTGGGACTTGCCCTCGCAGGTATCTCTTCCTTCTTATCTTCTCTAAACTTCTTAACAACAATTTTCCATATCAGAGCTAAGGGTTTTGCATTAGGTA-ACATTGTCTTCAATACTTGGGGAATTGTCTTCACTGCAGCTATGTTAGTATTAACTCTTCCAGTGCTAACTGCTGGTCTAGTTATGCTGATCACCGATTTACACTTAAATACACAATTCTACGATCCAGTCTTTTCTGGGGATCCAGTCCTATTTCAACACCTCTTC-------------------------------------------------------------------------------------------------------------------------------------------------------------------------------------------------------------------------------------------------------------------------------------------------------------------------------------------------------------------------------------------------------------------------------------------------------------------------------------------------------------------------------------------------------------------------------------------------------------------------------------------------------------------------------------------------------------------------------------
	otu_8	--------------------------------------------------------------------------------------------------------------------------------------------------------------------------------------------------------------------------------------------------------------------------------------------------------------------------------------------------------------------------------------------------------------------------ATTATCTACCTCTCTTATGTCCCTTTCCCCAGTATCTATGGATGTTATCGTCCTTGGACTACTTCTTGCAGGTATCTCTTCCTTCTTATCTTCTTTAAACTTCTTAACAACAATCTTCCATATCAGAGCTAAGGGATTCGCATTAGGTA-ATCTTGTCTTCAATACATGGGGAATTGTCTTCACAGCAATTATGTTAATCTTTACTCTACCAGTACTAACAGCTGGTCTACTCATGCTAATCACAGATTTACACCTAAATACACAATTCTACGATCCAGTCTTCTATGGAGATCCTGTCCTGTTTCAGCACCTCTTC-------------------------------------------------------------------------------------------------------------------------------------------------------------------------------------------------------------------------------------------------------------------------------------------------------------------------------------------------------------------------------------------------------------------------------------------------------------------------------------------------------------------------------------------------------------------------------------------------------------------------------------------------------------------------------------------------------------------------------------
	otu_7	--------------------------------------------------------------------------------------------------------------------------------------------------------------------------------------------------------------------------------------------------------------------------------------------------------------------------------------------------------------------------------------------------------------------------ATTATCTACCTCTCTCATGTCCCTTTCCCCAGTCTCAATGGATGTTATCGTCCTAGGACTACTTCTTGCAGGTATCTCTTCCTTCTTATCTTCTTTAAACTTCTTAACAACAATCTTCCATATCAGAGCTAAGGGATTCGCATTAGGTA-ATCTTGTCTTCAATACTTGGGGAATTGTATTCACTGCAATTATGTTAATCTTAACTCTACCAGTACTAACAGCTGGTCTACTCATGCTAATCCCAGATTTACACTTAAATACACAATTCTACGATCCAGCCTTCTCAGGAGATCCTGTCCTTTATCAGCACCTATTC-------------------------------------------------------------------------------------------------------------------------------------------------------------------------------------------------------------------------------------------------------------------------------------------------------------------------------------------------------------------------------------------------------------------------------------------------------------------------------------------------------------------------------------------------------------------------------------------------------------------------------------------------------------------------------------------------------------------------------------
	otu_9	--------------------------------------------------------------------------------------------------------------------------------------------------------------------------------------------------------------------------------------------------------------------------------------------------------------------------------------------------------------------------------------------------------------------------ATTATCTACCTCTCTAATGTCCCTTTCCCCAGTCTCAATGGATGTTATCGTCCTAGGACTACTTCTTGCAGGTATCTCTTCCTTCTTATCTTCTTTAAACTTCTTAACAACAATCTTCCATATCAGAGCTAAGGGATTCGCATTAGGTA-ATCTTGTCTTCAATACTTGGGGAATTGTCTTCACTGCAATTATGTTAATCTTAACTCTACCAGTACTAACAGCTGGTCTACTCATGCTAATCACAGATTTACACTTAAATACACAATTCTACGATCCAGTCTTCTCTGGAGATCCTGTCCTATATCAGCACCTCTTC-------------------------------------------------------------------------------------------------------------------------------------------------------------------------------------------------------------------------------------------------------------------------------------------------------------------------------------------------------------------------------------------------------------------------------------------------------------------------------------------------------------------------------------------------------------------------------------------------------------------------------------------------------------------------------------------------------------------------------------
	otu_13	------------------------------------------------------------------------------------------------------------------------------------------------------------------------------------------------------------------------------------------------------------------------------------------------------------------------------------------------------------------------------------------------GGAACAGGTTGAACTGTTTACCCCCCATTATCTACCTCTCTAATGTCCCTTTCCCCAGTATCAATGGATGTTATCGTCCTAGGACTACTTCTTGCAGGTATCTCTTCCTTCTTATCTTCTTTAAACTTCTTAACAACAATCTTCCATATCAGAGCTAAGGGATTCGCATTAGGTA-ATCTTGTCTTCAATACTTGGGGAATTGTCTTCACTGCAATTATGTTAATCTTAACTCTACCAGTACTAACAGCTGGTCTACTCATGCTAATCACAGACTTACACTTAAATACACAATTCTACGATCCAGTCTTCTCTGGAGATCCTGTCCTATATCAGCACCTCTTCTGGTTTTTTGGCCACCCCGAGGTCTA-----------------------------------------------------------------------------------------------------------------------------------------------------------------------------------------------------------------------------------------------------------------------------------------------------------------------------------------------------------------------------------------------------------------------------------------------------------------------------------------------------------------------------------------------------------------------------------------------------------------------------------------------------------------------------------------------------------
	MW775674	----------------------------------------------------------------------------------------------------------------------------------------------------------------------------------------------------------------------------------------------------------------------------------------------------------------------------------------------------------------------------------------------------------------------------TAAGTACATCCCTAATGTCACTATCCCCAACCTCAGTGGATTTAATCGTTATTGGATTAGCCCTTACAGGTATTTCTAGTTTCTTATCCTCTGTAAATTTCTTAAGTACTATTTTTATGTTAAGTACACCTATAGGTTCAAGAGGTT-TTTCTTATTTCG---CTTGGTCTCTTATTTTTACAGCTGTTATGTTAATCATAACACTTCCAATTCTTACAGGTGGCTTACTTATGTTAGTGCTCGATTTACATTTGAATACTCAGTTCTACGATGCTTCATTTAATGGTGATCCAGTACTTTATCAGCATCTATTCTGGTTCTTTGGACACCCAGAAGTATACATTATTATCCTGCCTGCATTTGGTTTAACCTCTCAGGTACTATCTACTATAACAAGTAAACCAGTCTTTGGAGGAGTAGCTATGATCTTAGCTATGGGATGTATTTCTGTACTAGGTTCATTAGTTTGGGCACATCATATGATGACAGTAGGTATAGATGTAGATAGTAGAGCATATTTCTCTGCCGTGACACTTATGATTGCTATTCCTACAGGTACTAAGATTTATAACTGGTTAACTATTAATGCCGCTAACCAATTAAAGAAACTCTCAATAGATGGTTGGTACTTTGTCAACTTTGTTGTTTTATTTGTAGGTGGTGGTATCACTGGTAGCCTATTAGGTAATGGTGCTCTAGATGTTGCTCTACATGATACATACTAT----------------------------------------------------------------------------------------------------------------------------------------------------------------------------------------------------------------------------------------------------------------------------------------------------------
	MW775675	----------------------------------------------------------------------------------------------------------------------------------------------------------------------------------------------------------------------------------------------------------------------------------------------------------------------------------------------------------------------------------------------------------------------------TAAGTACATCCCTAATGTCACTATCTCCAACCTCAGTGGATCTAATCGTTATCGGATTAGCTCTTACAGGTATCTCTAGTTTTTTATCTTCTGTTAATTTTCTAAGTACTATCTTTATGTTAAGTACACCTCTAGGTTCAAGAGGTG-TATCTTACTTCT---CTTGGTCTCTTATTTTTACAGCTGTTATGTTAATCATAACACTTCCAATTCTTACTGGTGGCTTACTGATGCTAGTACTCGATTTACATCTGAACACCCAGTTCTACGATGCTTCATTTAATGGTGATCCAGTACTTTACCAACATCTATTCTGGTTCTTTGGACATCCAGAAGTATATATTATTATCCTACCAGCATTTGGTCTAACTTCTCAAGTACTATCTACTATAACAAGTAGACCAGTATTTGGAGGAGTTGCTATGATCTTAGCTATGGGATGTATTTCTGTACTCGGATCATTAGTTTGGGCACATCATATGATGACAGTAGGTATAGATGTAGATAGTAGAGCATACTTCTCTGCTATAACACTTATGATTGCTATTCCTACAGGTACTAAGATTTATAACTGGTTAACTATAAACACTGGTAACCAATTAAAGAAACTATCAATAGATGGTTGGTACTTTGTTAACTTTGTTATTTTGTTTGTAGGTGGTGGTGTTACTGGTAGCTTACTGGGTAATGGAGCTCTAGATGTTGCTCTACATGATACATACTAT----------------------------------------------------------------------------------------------------------------------------------------------------------------------------------------------------------------------------------------------------------------------------------------------------------
	ON894305	------------------------------------------------------------------------------------------------------------------------------------------------------------------------------------------------------------------------------------------------------------------------------------------------------------------------------------------------------------------------------------------------------------------------------------------------------------------GATTTAATTGTAATAGGTTTAGCTATTGTTGGTATCTCCAGTTTCTTATCTTCAATAAATTTTTTAAGTACAATTGCTGTTCTAGGTGTCACTAATGGTTCTAAACCTT-GGTGTCTCTTTA---CATGGTCAATTGTATTTACAGCTATTATGTTAATTGGTACATTACCAATCCTCTCAGGTGGTTTATTTATGTTAATTCTAGATCTTCATCTAAATACACAGTTCTATGATGCATCTTTCAATGGAGACCCTGTGTTATATCAACATCTTTTCTGGTTTTTTGGTCATCCTGAGGTATACGTTATTATTCTTCCTGCTTTTGGTGTAATTTCACAAATCTTATCAACTACAGCTGGTAAACCAGTCTTTGGAGGACCTTCTATGATTTTAGCTATGGGATGTATCACTATTCTAGGATCTCTTGTTTGGGCACACCATATGATGACTGTTGGTTTAGAGGTAGATACCAGAGCTTATTTCTCTGCAATTACAATGATGATTGCAATTCCTACAGGTACTAAAATCTTTAACTGGTTAAGTACTTACATGGGAAATCCTTTTAGAACAATTACAGTTGATGTCTGGTATGCTTTAAGTTTCATCTTCCTATTCACATTAGGTGGTACAACAGGTGTTG---------------------------------------------------------------------------------------------------------------------------------------------------------------------------------------------------------------------------------------------------------------------------------------------------------------------------------------------------------
	KR779872	----------------------------------------------------------------------------------------------------------------------------------------------------------------------------------------------------------------------------------------------------------------------------------------------------------------------------------------------------------------------------------------------------------------------------TAAGTACATCCCTAATGTCTTTATCACCTACATCAGTTGATCTAATCATATTAGGTTTAGCTATAGTTGGTATATCAAGTTTCTTATCTTCAATTAACTTTTTAAGTACAATTGCTGTTTTAGGTGTTACTAATGGTTCAAAACCTT-GGTGTCTATTTA---CATGGTCAATTGTATTTACAGCCATTATGTTAATTGGTACATTACCAATCTTATCAGGTGGTTTATTTATGCTACTTCTAGATCTTCATTTAAATACACAGTTCTTTGATGCATCCTTTAATGGAGATCCTGTTCTATATCAACATCTATTTTGGTTTTTTGGTCATCCTGAGGTATATATTATTATTCTTCCTGCGTTTGGTATAATCTCACAAATTCTATCAACCACAGCTGGAAAACCAGTATTTGGTGGTCCTTCCATGATACTAGCTATGGGATGTATATCTGTGTTAGGATTTCTTGTTTGGGCACATCATATGTTTACCGTTGGATTAGAGGTGGATACTAGAGCATACTTTGCAGCAATCACAATGATGATTGCAATCCCTACAGGTACTAAAGTCTTTAACTGGTTATGTACATATATGGGTAATCCTTTTAGAACAATTACAATTGATGTTTGGTACGCTCTAAGTTTCATCTTTTTATTTACTTTAGGTGGTACTACAGGTGTAGTACTTGGTAATGCTGCTATGGATATTGCACTACATGATACATACTATA---------------------------------------------------------------------------------------------------------------------------------------------------------------------------------------------------------------------------------------------------------------------------------------------------------
	otu_11	--------------------------------------------------------------------------------------------------------------------------------------------------------------------------------------------------------------------------------------------------------------------------------------------------------------------------------------------------------------------------------------------------------------------------ACTTAGTACATCACTGATGTCTTTATCACCAACTTCAGTAGATTTAATTGTCTTTGGTTTATTATTCGCTGGTATATCTAGTCTACTATCTTCAATTAACTTCCTAAGTACAATAGCTGTATTAGGTGTCACAAATGGTTCAAAACCTT-GGTGTCTATTCA---CTTGGGCTATAGCATTTACTGCTATTATGTTAGTATTTACATTACCAATATTAACTGGTGGTCTACTAATGTTAGTCCTAGATTTACATCTAAATACACAATTCTACGATGCAGCATTTAATGGAGATCCTGTATTATACCAACATTTATTC-------------------------------------------------------------------------------------------------------------------------------------------------------------------------------------------------------------------------------------------------------------------------------------------------------------------------------------------------------------------------------------------------------------------------------------------------------------------------------------------------------------------------------------------------------------------------------------------------------------------------------------------------------------------------------------------------------------------------------------
	otu_14	--------------------------------------------------------------------------------------------------------------------------------------------------------------------------------------------------------------------------------------------------------------------------------------------------------------------------------------------------------------------------------------------------------------------------ATTAAGTACTTCACTAATGGCTCTATCTCCAACTTCAGTGGATTTAATTGTTGGAGGTTTAGCAATAGCTGGTATTTCTAGTTTACTTTCTTCATTAAATTTCTTAAGTACAATTGCTGTATTAGGTGTATCTAATGGTTCTAAACCAT-GGTGTTTATTCA---CTTGGGCTATTGTATTTACAGCTATTATGTTATTATTAACTTTACCAATCTTAACTGGTGGTTTAGTTATGCTAATCTTAGATTTACATCTTAATACTCAGTTCTATGATCCATCTTTCAATGGTGATCCAGTATTATATCAACATCTATTC-------------------------------------------------------------------------------------------------------------------------------------------------------------------------------------------------------------------------------------------------------------------------------------------------------------------------------------------------------------------------------------------------------------------------------------------------------------------------------------------------------------------------------------------------------------------------------------------------------------------------------------------------------------------------------------------------------------------------------------
	MW557655	---------------------------------------------------------------------------------------------------------------------ATGAGATTAGAATTGTATGCATCAGGCTCACGTATAATCGCAGCTGAAAACCAGAACTTCTATAATTTAAGTATAACTTTACATGGATTATTGATGATATTCTTCAACATTCAACCTGGTTTGTTCGGTGGATTCGGTAATTATTTTACACCTATACTCAATGCATGTCCAGAGGTAGCATTTCCAAGAATAAACAGCATATCCTTATTGGTACAACCAATAGCTTATTTATGTTTAATATCTTCAATTCTATTTGAGTTTGGTGGTGGTCCAGGTTGGACTTTGTATCCTCCTCTCAGTACAACT---AGTGCAATTAATCCAATATCAGTAGATCTGACTGTAGTTGGTCTAGCTATTGGTGGTATTTCTAGTTTCCTGTCATCGATAAACTTCATGACAACTATACTTCACTTAAGATCTAAAGGTCTGATTCTCGGTG-TTACTGCATTCAGTTCATGGGCTATAATATTTACATCACTTATGTTAATAGCTACATTGCCTGTACTGTCAGGCGGATTATTTATGTTATTGTCCGATATGCATTTCAATACATTCTTCTATGATCCTGCATTCTCTGGAGATCCAGTTCTATATCAACATTTGTTCTGGTTCTTTGGTCATCCAGAAGTGTATATACTTATTTTACCTGGATTTGGTATTATCAGTCAGATAATTTCAACATCTTTCAATAAATCTATATTCGGTAACCAATCTATGATATTGGCTATGGGATGTATTTCTGTATTGGGTAGTGTTGTCTGGGCTCACCACATGATGACCGTTGGATTGGAGGCTGACACAAGAGCATTCTTCACTGCAGCTACAATACTAATTTCTATACCAACTGGTACTAAAGTATTCAATTGGATATCTACTTATATGGGTAGTTCCTTCAAGCTGTGTACTAGTCCAGCTTTATTTACATTGTGCTTTGTATTCACATTCACACTCGGTGGAACTACTGGTGTTCTCCTTGGTAACGCAGGTGTAGATGTAGCATTACACGATACATATTACGTTGTTGCACATTTCCATTTTGTTTTGTCACTAGGTGCTATAATATCTCTATTGACAGGATTCTATGGATTCCAAGATAGTTTACTAGGTTGCTCTGTGCATTCG-AATTCAATTGTTA-----------------------------------------------------------------------------------------------------------------------------------------------------------------------------------
	MW557654	---------------------------------------------------------------------------------------------------------------------ATGCGTTTGGAATTGTATGCATCTGGATCACGAATAATCACACCAGAAAACCAGAACTTCTATAATCTAAGTATAACTTTACATGGATTATTGATGATATTCTTCAACATTCAACCTGGGTTGTTTGGTGGATTTGGTAATTATTTTACACCTGTGCTCAATGCATGCCCAGAAGTAGCTTTCCCAAGATTAAATAGCATATCATTGTTAGTTCAGCCGATTGCCTACTTATGTTTGATTTCTTCAATACTGTTTGAGTTTGGTGGAGGCCCTGGATGGACTTTGTACCCTCCTCTAAGCACTTCA---AGTGCAATAAATCCAGTGTCAGTGGACTTAACTGTAGTTGGTCTTGCCATTGGTGGAATCTCTAGTTTCCTCTCATCTGTTAACTTTCTCACTACAATACTACACCTTAGAGCTAAAGGTTTAATTCTAGGTG-TTACTGCATTCAACTCATGGGCTATAATATTTACATCACTGATGTTAATATTTACATTGCCTGTGTTGTCTGGAGGTTTGTTTATGTTGATATCAGACATGCATTTCAACACATTCTTCTACGACCCAGCTTTCTCAGGAGATCCAGTGTTATATCAACATCTGTTCTGGTTCTTTGGTCATCCAGAAGTATACATATTGATAATCCCTGCATTTGGTCTCATTAGTCAATTGATTTCAGTGTCATACAATAAATCTATCTTTGGTAACCAGGCCATGATCTTGGCTATGGGATGCATATCTGTCTTAGGTAGCGTTGTCTGGGCTCATCACATGATGACAGTTGGTCTGGAAGCTGATACAAGAGCATTCTTTACTGCAGCTACTATATTAATATCTATACCAACTGGTACTAAAGTATTCAATTGGATATCTACTTATATGGGTAGTTCCTTCAAACTGTGCACTAGCCCAGCTCTATTTACATTGTGCTTTGTGTTCACATTTACCTTAGGTGGAACTACTGGTGTTTTGTTAGGCAATGCAGCTGTAGATGTGGCATTACACGACACTTACTATGTTGTAGCTCATTTCCACTTTGTACTGTCTCTTGGTGCTGTACTGGGTTTGATCACTGGGTTCTACGGATTCCAAGAAAGTCTGCTCGGATGCTCAGTTCACTCT-AATTCAATTGTTA-----------------------------------------------------------------------------------------------------------------------------------------------------------------------------------
	MW557656	-----------------------------------------CCACAAAACTTTAGGATTGTATTATTTATGGTTTGCCTTCATATTCGGTATATTTGGTATTACATGTTCAATTCTAATGAGATTAGAATTATATGCATCTGGCTCACGTATAATTACACCAGAAAACCAGAACTTCTATAACTTAAGTATAACTTTACATGGTTTATTGATGATATTCTTCAATATACAACCTGGTTTATTTGGAGGATTTGGTAATTATTTCGTACCTGTTCTGAATGCCTGTCCAGAGGTAGCATTCCCAAGACTAAATAGCATATCTCTACTAGTTCAACCAATAGCATACTTATGTTTGATTTCATCTATTCTATTTGAATTTGGTGGAGGACCTGGTTGGACTCTATACCCTCCTTTAAGCACTTCT---AGTGCAATAAATCCTATTTCAGTTGATTTGACTGTAGTTGGATTAGCTATAGGTGGAATATCTAGTTTCCTTTCCTCAGTTAATTTCTTAACTACAATATTACACCTCAGAGCTAAAGGTTTAATCCTTGGAG-TAACTGCATTTAATTCATGGGCTGTAATATTTACATCTCTTATGTTAATATTTACACTTCCAGTGTTGTCCGGTGGATTGTTTATGTTAATATCAGATATGCATTTCAATACATTCTTTTACGATCCTGCCTTCTCTGGAGATCCAGTGTTATATCAACATCTATTCTGGTTCTTTGGTCATCCAGAAGTTTACATATTAATTATACCTGCCTTTGGTATTATTAGTCAAATAATTTCTGTGTCATACAATAAATCTATCTTTGGTAACCAAGCTATGATCCTAGCCATGGGCTGTATATCTGTGCTTGGTAGTGTTGTGTGGGCTCACCATATGATGACAGTTGGTCTAGAGGCTGATACTAGAGCATTCTTCACTGCAGCCACTATACTAATATCAATACCAACTGGTACAAAAGTATTCAATTGGATATCTACCTATATGGGTAGTTCTTTCAAACTGTGCACCAGCCCAGCTTTATTTACATTGTGCTTTGTATTCACATTTACTTTAGGTGGAACTACTGGTGTACTTTTAGGTAATGCAGCTGTAGATGTAGCATTACATGATACTTATTACGTTGTAGCACACTTCCATTTCGTGTTGTCTTTAGGTGCTATTCTAGGTTTGATTACTGGATTCTATGGATTCCAAGAAAGTCTACTAGGTTGCTCTGTACACTCT-AATTCTATAGTTA-----------------------------------------------------------------------------------------------------------------------------------------------------------------------------------
	MW418762	-----------------------------------------CCACAAAACTTTAGGATTGTATTATTTATGGTTTGCCTTCATATTTGGTATATTCGGTATTACATGTTCGATTCTAATGAGATTAGAATTATATGCATCTGGATCACGTATAATTACACCAGAAAAGCAGAACTTCTATAACTTAAGTATAACTTTACATGGTTTATTGATGATATTCTTCAATATACAACCTGGTTTATTTGGAGGATTTGGTAATTATTTCGTACCTGTTCTGAATGCTTGTCCAGAGGTAGCATTTCCAAGATTAAATAGCATATCTCTACTAGTTCAACCAATAGCATACTTATGCTTGATTTCATCAATTCTATTCGAATTTGGTGGAGGACCTGGTTGGACTCTATACCCTCCTTTAAGCACTACT---AGTGCAATAAATCCTATTTCAGTTGATTTGACTGTAGTTGGATTAGCTATAGGTGGAATATCTAGTTTCCTATCCTCAGTTAATTTCTTAACTACAATATTGCACCTCAGAGCTAAAGGTTTAATCCTTGGAG-TAACTGCATTTAACTCATGGGCTGTAATATTTACATCTCTTATGTTAATATTTACACTTCCAGTATTGTCCGGTGGATTGTTTATGTTAATATCAGATATGCATTTTAATACATTCTTTTACGATCCTGCCTTCTCTGGAGATCCAGTGTTGTATCAACATCTGTTCTGGTTCTTTGGTCATCCAGAAGTTTACATATTAATTATACCTGCCTTTGGTATTATTAGTCAAATAATTTCTGTGTCATACAATAAATCTATCTTTGGTAACCAAGCTATGATCTTAGCCATGGGTTGTATATCTGTGCTTGGTAGTGTTGTGTGGGCTCATCATATGATGACAGTTGGTCTAGAGGCTGATACTAGAGCATTCTTCACTGCAGCAACTATATTGATATCAATACCAACTGGTACAAAAGTATTCAATTGGATATCTACCTATATGGGTAGTTCTTTCAAACTGTGCACCAGCCCAGYKTTATTTACATTGTGCTTTGTATTCACATTTACTTTAGGTGGAACTACTGGTGTACTTTTAGGTAATGCAGCTGTAAATGTAGCATTACATGATACTTATTATGTTGTAGCACACTTCCATTTCG------------------------------------------------------------------------------------------------------------------------------------------------------------------------------------------------------------------------------------------------------------------------------------
	MW418745	--------------------------------------------------------------------------------------------------------------------------------------------------------------------------------------------------------------------------------------------------------------------------------------------------------------------------------------------------------------------------------------------------------------------------------------------------------------------------------------------------------------------------------------------------------------------------------------------------------------------------------------------------------------------------------------------------------ATGATCCTGCATCCTCTGGTGATCCAGTACTATACCAGCATTTATTCTGGTTCTTTGGTCATCCTGAAGTTTACATATTAATTATACCTGCATTCGGTATAATTAGTCAAATAATTTCTGTATCTTATAACAAATCTATATTTGGTAACCAGGCTATGATTTTAGCTATGGGATGTATATCAGTTCTGGGTAGTGTTGTGTGGGCTCATCACATGATGACCGTTGGACTGGAGGCTGACACCAGAGCATTCTTTACTGCAGCTACTATATTAATATCGATACCAACTGGTACTAAAGTATTCAATTGGATATCTACCTATATGGGTAGTTCTTTCAAACTGTGCACTAGCCCAGCTCTGTTTACATTGTGTTTTGTATTCACATTTACTCTTGGTGGAACTACTGGTGTTCTTCTAGGTAACGCAGCTGTAGATGTAGCATTACATGATACCTATTATGTCGTAGCACATTTCCATTTCGTGTTATCTCTAGGTGCTATCTTAGGTTTAATCACTGGATTCTATGGATTC----------------------------------------------------------------------------------------------------------------------------------------------------------------------------------------------------------------------------------
	MW418756	--------------------------------------------------------------------------------------------------------------------------------------------------------------------------------------------------------------------------------------------------------------------------------------------------------------------------------------------------------------------------------------------------------------------------------------------------------------------------------------------------------------------------------------------------------------------------------------------------------------------------------------------------------------------------------------------------------ATGATCCTGCCTTCTCTGGTGATCCAGTGTTATATCAACATTTATTCTGGTTCTTTGGTCATCCAGAAGTTTACATATTAATTATACCTGCATTCGGTATTATTAGTCAAATAATTTCTGTATCTTATAATAAATCTATATTTGGTAACCAGGCTATGATCTTAGCTATGGGATGTATATCAGTTCTCGGTAGTGTTGTGTGGGCTCATCATATGATGACAGTTGGTCTGGAGGCTGACACTAGAGCATTCTTCACTGCAGCCACTATATTAATATCGATACCAACTGGTACGAAAGTATTCAATTGGATATCTACCTATATGGGTAGTTCTTTCAAACTGTGCACTAGCCCAGCTCTGTTTACATTGTGCTTTGTATTCACATTTACTCTTGGTGGAACTACTGGTGTTCTTCTAGGTAACGCAGCTGTAGATGTAGCATTACATGATACTTATTATGTTGTAGCACATTTCCATTTCGTGTTATCTCTAGGTGCTATCTTAGGTTTGATCACTGGATTCTATGGATTC----------------------------------------------------------------------------------------------------------------------------------------------------------------------------------------------------------------------------------
	MW418743	--------------------------------------------------------------------------TGCTTTTATTTTTGGTATTTTTGGTGTAACATGCTCCGTATTAATGAGATTAGAGTTATATGCATCTGGTTCACGTATAATTACGCCAGAAAACCAGAACTTCTACAATTTAAGCATAACCTTACATGGATTGTTGATGATCTTCTTTAACATTCAACCTGGATTGTTTGGTGGATTTGGTAACTATTTTACACCAATTCTTAATGCTTGCCCAGAAGTAGCATTTCCAAGATTGAATAGCATATCACTTTTGGTGCAACCGATAGCTTATTTGTGTTTGATTTCATCTATATTATTTGAATTTGGTGGAGGTCCTGGTTGGACTCTATACCCTCCTTTGAGTACATCT---AGTGCAATAAATCCCATTTCATTTGATTTAACTGTAGTTGGCCTTGCTATTGGTGGAATATCAAGTTTTCTGTCCTCAGTTAACTTTATGACAACTATATTACACCTAAGGGCCAAAGGATTAATCTTAGGTG-TTACTGCATTTAGTTCTTGGTCGATAATCTTTACATCGCTCATGTTGATTGGTACTTTACCAGTTCTATCAGGAGGATTGTTTATGCTATTGTCTGATATGCATTTCAATACATTCTTCTATGATCCTATATTCTCAGGTGATCCTGTTTTGTACCAACATTTGTTCTGGTTCTTTGGTCATCCAGAGGTGTATATATTAATAATACCTGGATTTGGAATTATTAGTCAAATAATCTCAGTGTCCTATAATAAATCTATCTTTGGAAATCAATCCATGATCTTAGCTATGGGATGTATCTCTGTTCTAGGTAGTGTTGTTTGGGCTCACCACATGATGACAGTTGGATTGGAGGCTGATACTAGAGCATTCTTCACAGCAGCTACAATATTGATATCAATCCCTACAGGTACTAAAGTATTCAATTGGATATCTACTTATATGGGTAGTTCCTTCAAGCTGTGTCATAGTCCAGCTTTATTTACATTATGCTTTATATTCACATTCACCTTAGGTGGAACTACTGGTGTGCTTCTCGGTAACGCAGCTGTAGATGTTGCATTGCATGATACTTACTATGTAGTCGCACATTTCCATTTTGTGTTGTCACTGGGTGCTGTACTAGCTTTGATAACTGGATTTTATGGATTC----------------------------------------------------------------------------------------------------------------------------------------------------------------------------------------------------------------------------------
	MW418764	------------------------------------------------------------------------------------------------------------------------------------------------------------------------------------------------------------------------------------------------TTGGAGGGATTTGGTAATTATTTTACACCAATCTTCAATGCTTGTCCAGAGGTAGCATTCCCAAGGTTAAATAGCATTTCTCTACTAGTTCAACCCATAGCCTACTTATGCTTAATTTCATCTATTTTATTTGAATTTGGTGGAGGTCCTGGATGGACTTTATACCCTCCTTTAAGCACTTCT---AGTGCAATAAATCCCATTTCAGTTGATTTGACTGTAGTTGGTTTAGCTATAGGTGGAATATCTAGTTTCCTATCTTCAGTTAACTTTATGACTACCATATTACACTTCAGAGCTAAAGGACTAATCCTAGGAG-TAACTGCATTTAGTTCATGGTCGATAATATTCACATCTATCATGTTAATAGTTACACTTCCAGTGTTGTCAGGAGGATTATTTATGTTAATATCAGATATGCATTTCAATACATTCTTTTACGATCCTACATTCTCAGGAGATCCAGTGTTGTATCAACATCTGTTCTGGTTCTTTGGTCATCCAGAAGTGTACATATTAATAATTCCTGCGTTTGGAATTGTCAGTCAAATAATCTCGGTGTCATACAATAAATCTATCTTTGGTAACCAAGCTATGATCCTAGCCATGGGATGTATATCTGTTCTAGGTAGTGTTGTGTGGGCTCATCACATGATGACAGTTGGTCTAGAGGCTGACACTAGAGCATTCTTCACCGCAGCTACGATATTGATATCAATACCTACTGGTACTAAAGTATTCAATTGGATATCTACCTATATGGGCAGTTCTTTCAAGCTGTGCACTAGTCCAGCTTTATTTACATTGTGCTTTGTATTCACATTCACATTAGGTGGAACTACTGGTGTACTTCTAGGTAATGCAGCTGTAGATGTAGCATTGCATGATACTTATTATGTAGTAGCACACTTCCATTTCG------------------------------------------------------------------------------------------------------------------------------------------------------------------------------------------------------------------------------------------------------------------------------------
	MW557653	---------------------------------------------------------------------------------------------------------------------ATGAGATTAGAATTATATGCATCTGGCTCACGTATAATTACGCCTGAAAACCAGAACTTCTACAATTTAAGTATAACCTTGCATGGATTGTTGATGATCTTCTTTAACATTCAGCCTGGATTATTTGGTGGATTTGGTAACTATTTTACACCAATTCTCAATGCTTGTCCAGAAGTAGCATTCCCAAGATTGAATAGTATTTCACTTCTAGTTCAACCCATAGCCTACTTGTGCTTAATTTCATCTATTTTATTTGAGTTCGGTGGAGGTCCTGGATGGACTTTATACCCTCCTTTAAGTACATCT---AGTGCAATAAATCCAATTTCAGTTGATTTGACTGTAGTTGGTCTTGCTATTGGTGGAATATCAAGTTTTCTATCTTCAGTTAACTTTATGACAACCATATTACATTTAAGGGCTAAAGGACTAATTTTAGGTG-TTACTGCATTTAGTTCATGGTCGATAATATTTACATCAATCATGTTAATTGCTACACTGCCTGTGCTGTCAGGAGGATTATTTATGCTATTATCTGATATGCATTTCAATACATTCTTTTATGATCCTATATTCTCAGGTGATCCTGTCTTGTATCAACATTTGTTCTGGTTCTTTGGACATCCTGAAGTGTACATATTGATAATTCCTGGGTTTGGAATTGTCAGTCAAATTATCTCGGTGTCATATAATAAATCTATCTTTGGTAACCAAGCTATGATCCTAGCTATGGGATGTATCTCTGTTCTAGGTAGTGTTGTCTGGGCTCATCACATGATGACAGTTGGATTGGAGGCTGACACTAGAGCATTCTTTACCGCAGCTACGATATTGATATCAATACCTACTGGTACTAAAGTATTCAATTGGATATCTACCTATATGGGCAGTTCCTTCAAGCTGTGTCATAGTCCAGCCTTATTTACATTGTGCTTTATATTCACATTCACATTGGGTGGAACTACTGGTGTACTTCTTGGTAATGCAGCTGTAGATGTTGCATTGCATGATACTTATTATGTAGTTGCACATTTCCATTTTGTGTTATCATTAGGTGCTGTGTTAGCTTTGATAACTGGATTTTATGGATTCCAAGAAAGTCTACTAGGCTGTTCTGTTCACTCC-AACTCAGTTGTTA-----------------------------------------------------------------------------------------------------------------------------------------------------------------------------------
	otu_1	--------------------------------------------------------------------------------------------------------------------------------------------------------------------------------------------------------------------------------------------------------------------------------------------------------------------------------------------------------------------------------------------------------------------------ATTATCTACATCTCTTATGTCCCTTTCACCAACATCTGTAGATCTTATTGTATTTGGTCTTGCTTTTGCTGGTATTTCTAGTTTCTTATCTTCAGTAAACTTCCTAAGTACAATTGCTGTACTAGGTGTAAACAATGGTTCAAAACCAT-GGTGTTTATTTA---CTTGGGCACTTGTATTTACAGCTATTATGTTAATCGGTACATTACCAATTCTAACAGGTGGTCTTCTTATGTTAGTATTAGATCTACACTTGAACACACAATTCTACGACGCATCATTTAATGGTGATCCAGTTCTATATCAACATCTATTC-------------------------------------------------------------------------------------------------------------------------------------------------------------------------------------------------------------------------------------------------------------------------------------------------------------------------------------------------------------------------------------------------------------------------------------------------------------------------------------------------------------------------------------------------------------------------------------------------------------------------------------------------------------------------------------------------------------------------------------
	HG793050	------------------------------------------------------------------------------TTCCTTTTCTCAATTGTAGGTACTTTACTATCTTTAATAATTAGACTTGAGCTAAGTTCCTCTGGATTACGTGTTGTTGCATTAGAGAACCAAAATTTCTATAACTTAGCTTTCACACTACATGGTGCTATTATGATTTTCTTTGTAGTTATGCCAGGACTCTATGGTGGATTCGGTAACTATTTCTTACCAATCTATTTAGGAGCCTCTGAGGTAGCGTTCCCTAGAGTTAACTGTGTATCACTTCTTCTAGTACCAATCTCATGGGTTATTGTAAGCACTTCACTAATTTCAGAGTTTGGATCTGGTGTAGGTTGGACACTATATCCACCTCTAAGCACATCCTTAATGTCATTATCTCCAACATCAGTAGATCTGATAGTCTTCGGTTTAGCACTATCAGGTATCTCAAGTTTCCTATCCTCAGTTAATTTCCTAACTACAATAGCTGTTTTAGGTGTTACAAATGGTTCAAAACCAT-GGTGTCTATTTA---CATGGGCTATTGTATTTACAGCTATTATGTTACTTCTAACTCTTCCAATTCTTACTGGAGGATTACTAATGTTGGTATTAGATCTACATCTTAATACTCAATTCTATGATGCCGCATTCAATGGTGATCCAGTACTATACCAACACCTATTCTGGTTCTTTGGGCATCCAGAAGTATATATTATTATCCTACCTGCCTTTGGAGTAATCTCACAAACATTGTCAACTACTGCAGGTAGAATAGTTTTTGGAGGACCATCTATGATCCTAGCTATGGGATGTATTACTGTACTAGGATCCTTAGTATGGGCACATCATATGATGACAGTTGGTTTAGAAACAGATACTAGAGCATATTTCTCAGCTATTACTATGATGATCGCAATTCCTACAGGTACTAAGATTTTTAACTGGTTAAGTACTTACATGGGTAACCCATTTAGTACAATCTCCTTAGATATCTGGTACGCTTTAAGCTTTATTTTCCTATTTACTTTAGGTGGTACTACTGGTGTAGTTCTAGGTAATACTGCTGTAGATGTTGCTCTGCACGATACCTACTATGTAATTGCTCACTTCCATTTTGTACTCTCCCTAGGAGCAGTGATTGGATTATTGTGTGGGTTCTTCTACTTCCAAGAGTCCATCTTTGGTTATACAGCTAATGTA-TTTACTAGAAATA-----------------------------------------------------------------------------------------------------------------------------------------------------------------------------------
	OQ790138	------------------------------------------------------------------------------------------------------------------------------------------------------------------------------------------------------------------------------------------------------------------------------ATTTACTTAGGAGCATCAGAGGTAGCTTTTCCTAGAGTAAATTGTATTTCATTACTACTCGTACCAATTTCATGGGTATTAGTTAGTACTTCTTTAATTTCTGAATTTGGTTCAGGTATTGGTTGGACACTTTACCCTCCTTTAAGTACTTCCCTAATGTCATTATCTCCTACCTCAGTAGACTTAATAGTATTTGGTCTAGCTCTTTCTGGAATTTCTAGCTTTTTATCCTCTGTTAATTTCTTAACAACAATATCTGTTCTAGGTGTTACAAATGGTGCTAAACCAT-GGTGTCTATTCA---CTTGGGCTATTGTGTTTACAGCCATCATGTTAATTGGTACACTTCCTATTCTTACAGGTGGATTACTTATGCTAGTATTAGATTTACATTTAAATACTCAATTCTACGATGCTGCATTTAATGGAGATCCAGTACTGTATCAACACCTATTCTGGTTCTTCGGACACCCAGAAGTATATATTATTATCTTACCTGCTTTTGGTGTAATCTCTCAAACATTATCTACCTCAGCAGGTAAAATAGTTTTTGGAGGTCCTTCAATGATCTTAGCTATGGGATGTATTACTGTGTTAGGTTCA----------------------------------------------------------------------------------------------------------------------------------------------------------------------------------------------------------------------------------------------------------------------------------------------------------------------------------------------------------------------------------------------------------------------------------------------------------------------------------------------------------------------------------------------------------------------------------
	KT184379	--------------------------------------------------------------------------------------------------------------------------------------------------------------------------------------------------------------------------------------------------------------------------------------------------------------------------------------------------------------------------------------------------------------ATTATACCCTCCTTTAAGTACTTCACTTATGTCATTATCTCCTACTTCAGTGGATTTAATTGTAATTGGATTAGCCTTAACAGGTATTTCTAGTTTTTTGTCATCTGTTAATTTCTTAAGTACAATTGCTGTCCTAGGTGTTACTAGTGGTGGTAAACCAT-GGTGTTTATTCC---CATGGGCTATTGTATTTACAGCTCTAATGTTAATTGGTACACTACCAATTCTTACTGGTGGATTACTAATGTTACTATTAGATTTACATCTTAACACTCAATTCTATGATGCTTCATTTAATGGTGACCCAGTACTATATCAACATCTATTCTGGTTCTTTGGACATCCAGAAGTCTATATTATTATTCTACCTGGTTTTGGTATTATTTCTCAGATAATATCTACTAGAGTAGGTAAATCAGTCTTTGGAGGTCCTGCTATGATATTAGCTATGGGATGTATTTCTATACTAGGTTCTCTAGTCTGGGCACACCATATGTCAACAGTAAGCATAGATGTAGATAGCAGAGCATACTTCTCAGCTATAACTATGATGATTGCTATTCCTACAGGAACCAAAATTTTTAGCTGGTTAAGTACTTTTATGGGGAATCCATTCAGTACCACATCACTAGATATGTGGTATGCTTTAAGTTTTATTATCTTATTTACACTTGGTGGTACTACTGGTGTAGTAGTTGCTAATGCTGCCTTAGATGTAGCTCTACATGATACTTATTATGTAGTTGCTCATTTCCATTATGTGT---------------------------------------------------------------------------------------------------------------------------------------------------------------------------------------------------------------------------------------------------------------------------------
	KJ767189	----------------------------------------------------------------------------------------------------------------------------------------------------------------------------------------------------------------------------------------------------------------------------------------------------------------------------------------------------------------------------------------------------------------------------------------------CATTATCTCCAACCTCAGTGGACCTAATTGTAATTGGATTAGCTTTAACTGGTATATCTAGTTTCTTATCATCTGTAAATTTCCTAAGTACAATTGCTATTTTAGGTATCACTAGTGGTGGTAGACCTT-GGTGTCTATTTA---CTTGGGCAATTGTATTTACAGCTATCATGTTAATTGTTACATTACCAATTCTTACAGGTGGATTGTTAATGCTATTATTAGATCTACATCTAAACACTCAATTCCATGATGCATCATTTAATGGTGATCCAGTATTATATCAACATTTATTCTGGTTCTTTGGACATCCAGAAGTATACATTATTGTTTTACCTGGTTTTGGTGTTATTTCTCAGATTATCTCCTCAAGAGTAGGAAAACCAGTCTTTGGAGGTCCTGCAATGATATTAGCTATGGGATGTATCTCAGTTCTTGGTTCATTAGTTTGGGCACACCATATGATGACA-------------------------------------------------------------------------------------------------------------------------------------------------------------------------------------------------------------------------------------------------------------------------------------------------------------------------------------------------------------------------------------------------------------------------------------------------------------------------------------------------------------------------------------------------------
	MF503493	-----------------------------------------CCACAAGGAGTTAGGTTTATATTATTTATGGTTTACTTTCCTGTTCTCTATTGTGGGTACAGTTTTGTCTATTATTATTAGGTTAGAACTTGTTTGCTCTGGAATGCGTATAGTTGCCTTAGAGAATCAAAATTTCTACAACTTAGCTTTCACATTACATGGTGCAATTATGATCTTCTTTGTTATTATGCCAGGTTTATATGGTGGATTTGGTAATTATTTCTTACCAATATATATTGGTGCTTCTGAGGTAGCTTTCCCTAGGGTCAATTGTGTCTCATTACTTCTTTACCCTATTGCATGGGTAATTGTTAGTATTTCCTTAATTGGTGAATTTGGTTCAGGTGTTGGCTGGACACTATATCCTCCTTTGAGCACTTCACTTATGTCATTATCTCCAACTTCAGTAGACTTAATTATTATTGGTTTGGCTTTAACTGGTATATCTAGTTTCTTATCCTCAGTTAATTTCTTAAGTACAATTGCTGTTTTAGGTATAACAAGTGGTGGTAGACCAT-GGTGTTTATTCC---CTTGGTCAATTGTATTTACAGCTATTATGTTAATCATTACACTACCAATTCTTACTGGTGGATTACTTATGCTCATATTGGATTTACATTTAAACACTCAATTCTATGATGCTTCATTCAATGGCGATCCAGTATTATATCAACATTTGTTCTGGTTTTTTGGACATCCAGAAGTATATATTATAATTTTACCTGGATTTGGTCTTATATCCCAAATTATTTCTACCAAAGTAGGTAAATCAGTCTTTGGAGGTCCTGCAATGATCCTAGCTATGGGATGTATTTCAGTACTAGGTTCATTAGTTTGGGCACACCATATGGCAACTGTAAGTCTAGATGCAGATAGTCGAGCATTTTTCTCTGCAATTACAATGATGATCGCTATACCTACAGGTACAAAGATTTTTAGTTGGTTATGTACTTATATAGGTAATCCATTTAGTACTATATCATTGGATATGTGGTATGCTTTAAGTTTTATTATATTATTTACACTTGGTGGTACAACTGGGGTTGTTATAGCTAATGCTGCTATAGATGTAGCTTTACATGATACTTACTATATAGTAGCTCACTTCCATTATGTTTTATCACTTGGTGCAATTATTGCTTTCTTTGGTGGCTTCTTTCATTATCAAGAGGCTATGTTTGGTTATACAGCTAATAAA-TTTACAATAGATT-----------------------------------------------------------------------------------------------------------------------------------------------------------------------------------
	MF503489	-----------------------------------------CCACAAAGAGTTGGGTCTATATTATTTATGGTTTACCTTTCTGTTCTCAATCGTGGGTACAGTTTTGTCTATTATTATTAGATTAGAACTTGTTTGTTCTGGTATGCGTATAGTTGCTTTGGAGAATCAAAATTTCTACAACTTAGCTTTCACATTACATGGAGCAATTATGATTTTCTTTGTTATTATGCCAGGTTTATATGGTGGATTTGGTAATTATTTCTTACCAATATATATTGGTGCTTCTGAAGTAGCTTTCCCTAGGGTTAATTGTGTCTCATTACTTATCTATCCAATGGCCTGGGTAATAGTTAGTATTTCTTTAATTGGTGAATTTGGTTCAGGTGTTGGTTGGACATTATACCCTCCTCTAAGTACTTCTCTTATGTCATTATCTCCAACTTCAGTAGATTTAATTATTATTGGTTTGGCTTTAACTGGTATATCTAGTTTCTTATCTTCAGTGAATTTCTTAAGTACAATTGCTGTTCTAGGTATAACTAGTGGTGGCAGACCTT-GGTGTTTATTTC---CTTGGCCAATTGTATTCACAGCTATTATGTTAATCGTAACATTACCAATCCTTACCGGTGGTTTATTAATGTTAATATTAGACTTACACTTAAATACCCAATTCTACGATGCTTCATTTAATGGTGATCCAGTACTATATCAACATCTATTCTGGTTCTTTGGTCATCCAGAAGTATATATTATTATTTTACCTGGATTTGGTATTATCTCTCAGATTATTTCCACTAAAGTAGGTAAATCAGTTTTTGGAGGTCCTGCTATGATCTTAGCTATGGGATGTATCTCAGTCTTAGGTTCATTAGTTTGGGCACATCATATGGCAACTGTAAGCATAGATGCAGATAGTCGAGCATTCTTCTCTGCAATCACAATGATGATTGCTATACCTACAGGTACAAAGATATTTAGTTGGTTATGTACTTATATAGGAAACCCTTTTAGTACTGTATCATTAGATATGTGGTATGCTTTAAGTTTTATTATATTATTTACACTTGGTGGTACAACTGGTGTTGTAATAGCTAATGCTGCTATAGACGTAGCTTTACATGATACTTACTATGTAGTAGCTCACTTCCACTATGTCTTATCCCTTGGTGCAATCATTGCTTTCTTTGGTGGATTCTTCCATTATCAAGAGGCTATGTTTGGTTACACAGCTAATAAA-TTTACAATAGATT-----------------------------------------------------------------------------------------------------------------------------------------------------------------------------------
	MF503491	-----------------------------------------CCACAAAGAATTGGGTTTATATTATTTATGGTTTACCTTTCTGTTCTCAATTGTGGGTACAGTTTTGTCTATTATTATTAGATTAGAACTTGTTTGCTCTGGTATGCGTATAGTTGCTTTAGAGAATCAAAATTTCTACAACTTAGCTTTTACATTACATGGTGCAATTATGATCTTCTTTGTTATTATGCCAGGTTTATATGGTGGATTTGGTAATTATTTCTTACCAATTTATATTGGTGCTTCTGAGGTAGCTTTTCCCAGGGTAAACTGTGTTTCATTACTTATTTATCCAATAGCTTGGGTAATTGTTAGTATATCTTTAATTGGTGAATTTGGTTCAGGTGTTGGTTGGACATTATACCCTCCTCTAAGTACTTCTCTTATGTCATTATCACCTACTTCAGTAGATCTAATCATTGTTGGTTTGGCTTTAACTGGTATATCTAGTTTCTTATCTTCAGTGAATTTTTTAAGTACAATTGCTGTTCTGGGTATTACTAGTGGTGGTAGACCAT-GGTGTTTATTTC---CTTGGTCAATTGTATTTACAGCTATTATGCTAATCGTAACATTACCAATTCTTACAGGTGGATTATTAATGTTAATATTAGATTTACATTTAAATACCCAATTCTACGATGCTTCCTTTAATGGTGATCCAGTACTATATCAACATTTATTCTGGTTCTTTGGACATCCAGAGGTGTATATTATTATTTTACCTGGATTCGGTATAATTTCTCAAATTATTTCTACTAAAGTAGGTAAATCAGTTTTTGGAGGTCCTGCTATGATTTTAGCTATGGGATGTATCTCAGTATTAGGTTCATTAGTTTGGGCACATCATATGGCAACTGTAAGCATAGATGCAGATAGTCGAGCATTCTTCTCTGCAATCACAATGATGATTGCTATACCTACAGGTACAAAGATATTTAGTTGGTTATGTACTTATATAGGTAATCCATTTAGTACTGTGTCATTAGATATGTGGTATGCTTTAAGTTTTATCATATTATTTACACTTGGTGGTACAACTGGTGTTGTAGTAGCTAATGCTGCTATAGATGTAGCTTTACATGATACTTACTATGTAGTAGCTCATTTCCACTATGTCCTATCACTCGGTGCAATCATTGCTTTTTTTGGTGGATTTTTCCATTATCAAGAGGCTATGTTTGGTTATACAGCTAATAAA-TTTACTATAGATT-----------------------------------------------------------------------------------------------------------------------------------------------------------------------------------

;
end;
