# Supplementary material for: A novel taxonomic database for eukaryotic mitochondrial cytochrome oxidase subunit I gene (eKOI), with a focus on protists diversity
Source: Database (Oxford). 2025 Sep 24;2025:baaf057. doi: 10.1093/database/baaf057 (PMC12462617; doi:10.1093/database/baaf057)
Supplement: baaf057_Supplemental_File [file baaf057_supplemental_file.zip › 4_alignament_phylogenetic_trees/apicomplexa.tree]

(OR347665:0.2142114188,OR416869:0.0552107262,((((otu_10:0.0732264546,(otu_4:0.0431348336,((otu_3:0.0112470953,otu_6:0.0237299114)99:0.0235661927,((MH792860:0.0535608151,otu_5:0.0375987052)72:0.0176867506,otu_2:0.0382942503)91:0.0268472336)90:0.0286137152)94:0.0444832265)100:0.1866952797,((((((MW775674:0.0392200176,MW775675:0.0513579266)100:0.2500609482,(KT184379:0.0765488319,(KJ767189:0.0834210190,(MF503493:0.0508292076,(MF503489:0.0286850325,MF503491:0.0326010402)99:0.0212293781)100:0.0518729790)82:0.0303858958)100:0.0660695105)92:0.0251762732,(HG793050:0.1250561898,OQ790138:0.0869967906)97:0.0413828509)96:0.0487251079,((ON894305:0.0599374657,KR779872:0.1006234233)100:0.0864011847,otu_1:0.1188155908)46:0.0075041145)78:0.0549397934,otu_11:0.1227785628)85:0.0501021600,otu_14:0.0783863204)99:0.1158241290)100:0.2071734591,((otu_15:0.0676665360,(otu_8:0.0226120924,((otu_7:0.0202085056,otu_9:0.0000010152)75:0.0027997782,otu_13:0.0037740596)74:0.0083808026)74:0.0283530865)68:0.0497005162,(MW206711:0.0031234264,otu_12:0.0262212360)96:0.0161972629)100:0.2724040885)98:0.0923014775,((((MW557655:0.1351806530,MW557654:0.1011078340)79:0.0385841949,((MW418743:0.0874667909,MW557653:0.0204617184)99:0.0627536157,MW418764:0.0125160435)93:0.0494423427)83:0.0287254491,(MW418745:0.0491652333,MW418756:0.0000028972)97:0.0549320643)68:0.0111155775,(MW557656:0.0088288725,MW418762:0.0171373607)94:0.0154224958)100:0.3204268439)100:0.3062826790);
