# Supplementary material for: A novel taxonomic database for eukaryotic mitochondrial cytochrome oxidase subunit I gene (eKOI), with a focus on protists diversity
Source: Database (Oxford). 2025 Sep 24;2025:baaf057. doi: 10.1093/database/baaf057 (PMC12462617; doi:10.1093/database/baaf057)
Supplement: baaf057_Supplemental_File [file baaf057_supplemental_file.zip › 4_alignament_phylogenetic_trees/apusozoa.tree]

(Thecamoeba_quadrilineata_NC_068853:0.5183731791,Balamuthia_mandrillaris_OM994889:0.5948980303,((((((((otu_26:0.2302231523,((otu_18:0.0503290408,(otu_4:0.0085008663,otu_66:0.0620566272)100:0.0886314694)99:0.0585094598,otu_20:0.0580675851)83:0.0151170541)55:0.0098304372,otu_12:0.0677752953)52:0.0212955710,(((otu_52:0.0470722547,otu_51:0.0751701870)99:0.0873232038,otu_19:0.1166917962)67:0.0327233433,(((otu_28:0.0000010223,otu_29:0.0000010223)100:0.1279603632,otu_50:0.1405464415)98:0.0611993020,otu_14:0.0628090274)95:0.0808422535)48:0.0123724359)45:0.0022475382,((otu_57:0.1765079225,(otu_63:0.0287390345,(KP165389:0.0039110135,otu_2:0.0000020745)100:0.0168410430)99:0.0429501584)65:0.0276627755,otu_10:0.0864577378)28:0.0087329529)33:0.0139932797,((otu_17:0.0122668743,otu_33:0.0058614343)100:0.1103943571,otu_36:0.0952116252)92:0.0480663654)36:0.0166574600,((((((((otu_42:0.0275946807,(otu_43:0.0340443882,otu_54:0.0079503805)99:0.0079863653)100:0.1220437083,otu_65:0.0998856688)76:0.0406039233,otu_49:0.1116308057)86:0.0166651418,otu_11:0.0686183777)54:0.0172819926,(otu_24:0.0674021793,((otu_41:0.0795274973,(otu_31:0.0000010223,otu_46:0.0035034083)74:0.0000029870)98:0.0268313867,((otu_5:0.0000010223,otu_32:0.0000010223)74:0.0000010223,otu_53:0.0000010223)99:0.0384202359)94:0.0550889275)91:0.0342276752)30:0.0074014608,(otu_58:0.1106015703,(((otu_34:0.0000010223,otu_64:0.0000010223)82:0.0000021118,otu_39:0.0538880250)98:0.0559199138,(((otu_45:0.0620300454,(otu_3:0.0000010223,((otu_22:0.0000010223,otu_37:0.0000010223)6:0.0000027576,otu_55:0.0000010223)3:0.0000010223)94:0.0017032777)57:0.0019680799,otu_47:0.0035976899)98:0.0244435476,otu_21:0.0235703763)98:0.0325973782)95:0.0224181973)41:0.0052415386)42:0.0206022536,((otu_38:0.0189717136,otu_40:0.0911284089)80:0.0536622701,((otu_61:0.0425543785,otu_6:0.0028398896)100:0.0166429063,(otu_59:0.0629803566,(otu_44:0.0588518694,(otu_8:0.0188878808,otu_35:0.0065698535)99:0.0065477493)99:0.0197088934)95:0.0493831906)77:0.0205008035)54:0.0083328493)28:0.0090345496,((((otu_9:0.0675544228,otu_25:0.0494798341)100:0.1032142340,(otu_15:0.0464214465,(otu_13:0.0306628645,otu_56:0.0279771879)100:0.0590897589)89:0.0048618978)70:0.0327513817,(((otu_62:0.0249254196,otu_67:0.0000028846)100:0.0088244381,otu_23:0.0061085760)100:0.0705345909,(otu_27:0.0226272308,(otu_60:0.0000010223,otu_68:0.0000010223)100:0.0282300762)97:0.0190490618)95:0.0349786825)29:0.0061178133,otu_16:0.1189039188)18:0.0070039331)18:0.0024925740)64:0.0417605990,otu_7:0.0920622764)74:0.0645966361,(otu_30:0.0035062716,otu_48:0.0000024263)100:0.0742392310)90:0.0566043040);
