# Supplementary material for: A novel taxonomic database for eukaryotic mitochondrial cytochrome oxidase subunit I gene (eKOI), with a focus on protists diversity
Source: Database (Oxford). 2025 Sep 24;2025:baaf057. doi: 10.1093/database/baaf057 (PMC12462617; doi:10.1093/database/baaf057)
Supplement: baaf057_Supplemental_File [file baaf057_supplemental_file.zip › 4_alignament_phylogenetic_trees/Bdelloidea.nex]

#NEXUS
begin data;
	dimensions ntax=465 nchar=1557;
	format datatype=dna missing=? gap=-;
	matrix
	MN970216	------------ATGCGTTGATTAACTTCTACTAACCATAAAGATATTGGTACTTTATATTTTATTTTCGGCTTATGAGCCGGTTTTATTGGGCTTTCCCTATCTTTCCTTATTCGTCTTGAATTAGGTGTAGTGGGTCCTTTTTTGGGTGACGAGCATTTGTATAATGTTATTGTCACTGCTCATGCTTTTGTTATGA-TTTTTTTCATGGTAATGCCTATTTCTATGGGTGGCTTTGGAAACTGATTAATTCCTCTTATGTTAGGTGTGGCCGATATGGCTTTCCCTCGTATAAATAATCTTTCCTTTTGATTGCTAGTTCCAGCTTTCTCTTTCCTACTTTTATCTGCTATTATGGATGCTGGTGCAGGTACTGGTTGAACTGTATACCCTCCTCT…
	KJ489418	ATGGTTAAATTACTACGTTGATTAACTTCTACAAATCATAAAGATATTGGTACTCTTTATTTTATTTTTGGTATTTGGGCTGGTTTAATTGGTTTAAGAATAAGGTTTTTGATTCGTTTAGAATTAGGTGTGGTTGGTTCATACCTTGGGGATGAGCATTTGTATAATGTTTTAGTTACAGCTCATGCTTTTGTGATGA-TTTTCTTTATAGTTATGCCTGTTTCTATGGGTGGTTTTGGTAATTGATTAATTCCTTTAATGTTAGGGGTAGCTGATATGGCTTTTCCTCGAATGAATAATCTTTCATTTTGACTTTTAGTTCCTGCTTTCTTTTTTCTTCTTCTTTCATCTATTTTAGATGCAGGTGTTGGTACTGGTTGAACAGTTTATCCTCCTTT…
	MT875426	GTGGCTAAATTACTTCGTTGACTAACTTCTACAAATCATAAAGATATTGGTACTCTATACTTTATTTTCGGTATGTGGGCTGGCCTTGTTGGTTTGAGTATAAGATTTCTTATTCGTCTTGAATTAGGGGTCGTTGGTTCTTATTTAGGTGATGAGCATCTTTACAATGTACTCGTTACTGCTCATGCCTTTGTGATAA-TTTTTTTCATAGTTATACCTGTGTCCATGGGTGGTTTTGGTAATTGACTTATCCCTCTAATGTTAGGAGTTGCTGATATAGCTTTCCCTCGAATGAATAATCTTTCTTTCTGACTATTAGTCCCAGCTTTTACTCTTTTATTACTATCTTCAGTGCTCGACGCGGGTGTGGGGACAGGTTGAACTGTGTACCCTCCTTT…
	OP034015	--------------------------------------------------GACATCATATTTTATTATCGGGATTTGATCCGGTTTTCTAGGGGCAAGAATTAGTCTGATTATCCGTACTGAGTTAGGGATAGTAGGAAGGTTGATTATGGATGACCAGATTTATAATGCTATAGTCACTGCTCATGCGTTTTCAATAATCTT-TTCTTCTGCGATGCCTGTGGCGGTAGGAGGGTTTGGGAATCGACTTTTACCTCTCATAATAAATGTAGCGGATATAGCTTCTCCTCGTTTAAATAATCTGAGACTTTGACTGGTGCCAGTAGCGTTGTTGTTTATAGTGATGAGTATACTAGTAGGGTTAGGGGCAGGAACTGGGTGAACCGTTTACCCTCCTTT…
	OP034007	--------------------------------------------------GACATTATATTTCATTATTGGGATTTGATCTGGTTTCCTAGGGGCGAGAATTAGGTTAATCATTCGTACAGAATTAGGAATGGTGGGAAGGTTGATTATAGATGAGCAAATCTATAATGCCATAGTTACTGCTCATGCGTTTTCAATAATTCT-TCTTCCTGTGATGCCTGTGGCGGTAGGGGGATTTGGTAATTGACTTTTACCTCTTATAATAAATGTAGCGGACATAGCTTCTCCTCGTTTGAATAATCTGAGATTTTGACTGGTGCCAGTAGCATTGTTATTTACGGTAATGAGAATATTAGTGGGTTTAGGAGCAGGAACTGGGTGGACAGTTTATCCCCCTTT…
	OP033973	--------------------------------------------------GACTCTATACTTCATTATTGGAATTTGATCCGGGTTTTTAGGTGCTAGGATAAGACTCATCATTCGTACAGAGTTAGGGATGGTAGGAAGGTTGATTATAGATGAGCAAATCTATAATGCTATAGTAACTGCGCATGCTTTTTCGATAATTTC-TCTTTTTGTTATGCCTGTGGCTGTGGGGGGATTTGGTAACTGGCTTTTACCTCTGATGCTAAATGTAGCGGATATAGCTTTTCCTCGTTTAAATAATCTAAGGTTTTGGCTAGTGCCAGTTGCATTGTTATTTATAGTAATAAGTATGTTAGTGGGGTTAGGGGCAGGGACTGGATGAACAGTATACCCTCCCTT…
	OP034003	--------------------------------------------------AACATTGTATTTTATTATTGGAATTTGATCTGGGTTCTTAGGAGCTAGAATCAGGCTTATTATCCGTACTGAGTTGGGGATGGTAGGGAGTTTAATTATAGATGAACAGATTTATAATGCTATGGTTACTGCACATGCTTTTTTGATAATTTC-TTCTTTTGTTATGCCGGTGGCAGTGGGGGGATTTGGTAATTGACTTTTACCTTTGATGATAAATGTGGCGGATATAGCCTTTCCTCGTTTAAATAATCTAAGTTTTTGGCTAGTGCCAGTAGCATTGTTATTTATAGTAATGAGGATGTTGGTAGGATTAGGAGCTGGAACAGGGTGAACGGTTTATCCCCCGCT…
	KJ543661	---------------------------------------------------ACTTTGTATTTTGTTTTGGGTACTTGAGCTGGTATTTTAGGTGCTAGTCTTAGATTAGTTATTCGCACTGAGTTGGGTGTAATTGGTGGTTTGATTTTAGATAAGCATTTGTATAATGCTATGGTTACCGCTCATGCTTTTCTTATGATTTT-TTTTTTTATTATCCCTGTGGCTGTTGGTGGATTTGGTAATTGGTTGTTGCCTCTTATGCTAAACTCATTAGACATAGCTTTTCCTCGATTGAATAATTTGAGTTTTTGATTGGTCCCTGTAGCTTTAATTTTTATATTAATAAGTTTATTATTTAGTTTAGGGGCTGGTATTGGTTGGACAGTATACCCACCACT…
	KM043186	---------------------------------------AAAGATATTGGGACATTGTATTTTATTATTGGGATTTGAGCTGGCATTTTAGGTGCTAGTTTGAGTTTAGTTATTCGTACTGAGTTAGGGGTTATTGGTGGGTTGATTTTAGATGAGCATTTATATAATGCTATAGTGACTGCTCATGCTTTTTTGATGATTTT-CTTTTTTATTATACCTGTAGCTGTAGGGGGTTTTGGAAATTGACTACTTCCATTAATATTGAATTCTTTAGATATGGCTTTTCCTCGTTTAAATAATTTAAGTTTTTGGTTAGTTCCTGTGGCCTTAATATTCATGATTATAAGGTTGTTATTTAGTTTAGGTGCTGGTACTGGTTGAACTGTTTATCCTCCCTT…
	KM043185	--------------------------------------------------AACTTTATATTTTATTTTAGGTATTTGAGCTGGCATTTTAGGTGCGAGATTGAGTTTGGTAATTCGTACAGAATTGGGAGTTATTGGAGGTTTGATTTTAGATGAACATTTATATAATGCTATGGTTACTGCTCATGCTTTTTTAATGATTTT-CTTTTTTATTATACCTGTAGCGGTAGGTGGATTTGGTAATTGATTACTTCCTTTAATGTTAAATTCTTTAGATATAGCTTTTCCTCGTTTGAATAATTTAAGTTTTTGGTTAGTTCCTGTAGCTTTGACTTTTATAATTTTAAGTTTGTTGTTTAGTTTAGGGGCTGGTACTGGATGAACAGTTTATCCTCCTTT…
	OR145151	------------------------------------------------------------------------------------TTCTTAGGTGCAAGGATCAGTTTAATTATCCGTACAGAACTCGGAATAGTGGGGAGACTCATCATAGATGAACAGATTTATAACTCAATAGTGACAGCTCACGCTTTTTTAATAATTTT-CTTCTTCGTAATGCCTGTAGCAGTAGGTGGTTTTGGTAATTGACTATTACCATTAATGATAAACGTAAGTGATATAGCTTTCCCTCGTCTAAATAATTTAAGCTTTTGACTAGTGCCTATTGCATTATTATTTATAACAATAAGTTTGCTAGTAGGCTTAGGAGCAGGTACGGGTTGAACAGTGTATCCTCCCTT…
	OR145179	------------------------------------------------------------------------------------TTTTTAGGTGCAAGTATTAGACTTATTATTCGTACAGAACTCGGTATAGTAGGTAGACTTATTATAGACGAGCAAATTTATAATTCAATAGTAACAGCTCACGCGTTTTTAATAATTTT-CTTTTTCGTAATGCCTGTAGCAGTAGGAGGGTTCGGGAACTGGCTACTCCCTCTAATAATAAACGTTAGAGATATAGCTTTCCCACGTTTAAATAACTTAAGGTTTTGACTAGTGCCTATTGCCTTGTTATTTATAACAATAAGTTTACTAGTAGGTTTAGGAGCAGGTACAGGATGAACAGTCTACCCCCCTTT…
	KM043189	---------------------------------------AAAGATATTGGAACCTCGTATTTCATTATTGGTGTTTGATCAGGATTCCTGGGTGCTAGTATAAGGTTGATCATCCGTACCGAATTAGGTATGGTTGGTAGGATTTTGTTGGATGAGCAAATTTATAATAGAATGGTAACTGCTCATGCGTTTCTCATAATTTT-TTTTTTTGTAATACCTGTGGCGGTAGGGGGTTTTGGTAACTGATTATTACCTCTGATGATAAATGTCATGGATATGGCTTTTCCTCGTTTGAATAATTTGAGTTTCTGGTTGGTTCCTGTGGCCCTTATATTTATGGTTATAAGTTTATTAGTGGGTCTTGGAGCTGGAACGGGTTGGACCGTCTATCCACCACT…
	KM043213	---------------------------------------AAAGATATTGGGGTTTTATATTTTATTTTAGGAATTTGGTCAGGATTTGTGGGTGCGGGGATAAGATTAATTATTCGTAGAGAGTTAGGAATAGTAGGAAGAATAATAATAGATGATCAAATTTATAATTCTATAATTACTGCACATGCATTTCTAATAATTTT-TTTCTTTGTAATGCCTGTAGCGGTCGGGGGATTTGGCAATATTTTATTACCTTTAATGATGAATGTAGCTGATATAGCCTTTCCACGATTAAATAATTTGAGGTTTTGATTAGTGCCAGTAGCATTAATGTTTATGTGTATAAGTTTATTAGTAGGAATGGGGAGAGGAACTGGGTGAACTGTATATCCTCCTTT…
	MT181013	---------------------------------------------------------------------------------------------------------------------------------ATAGTTGGGAGCCTTATTATAGATGAGCAAATTTATAATTCTATAGTAACAGCACATGCATTTCTAATAATCTT-CTTTTTTGTTATGCCTGTTGCAGTAGGAGGGTTTGGAAATTGGTTGCTACCTTTAATAATAAATGTTAGAGATATAGCTTTTCCTCGATTAAATAATTTGAGTTTTTGACTTGTCCCAATTGCTTTACTATTTATGACTATAAGTCTATTGGTAGGTTTAGGAGCAGGAACCGGTTGAACAGTATACCCGCCTCT…
	KF582501	--------------------------------------------------TACTTCATATTTTGTTTTAGGGGTTTGGGCTGGTTTATTAGGGGCGAGAATAAGTTTAATTATTCGTACTGAATCGGGGATGGTTGGAAATGTGATTATGGATGAGCAGATTTATAATACTATGGTTACAGCTCATGCTTTTCTAATAATTTT-TTTTTTCGTTATGCCTGTAACTATAGGAGGGTTTGGAAATTGATTATTACCTTTAATAATGAATGTAATAGATATAGCTTTTCCTCGTTTGAATAATTTGAGTTTTTGATTAGCTCCTGTGTCATTGTTGTTTATGGCTATGAGAATATTAGTTAGGTTAGGAGCAGGGACAGGGTGAACAGTGTATCCTCCCTT…
	EU499835	--------------------------------------------------GACTCTGTATTTTATCATAGGGGTGTGAGCCGGGTTATTAGGGGCTAGTATAAGATTAATTATTCGTACCGAGGTTGGGATAATTGGCAATGTGATTATAGATGAGCAGATTTATAACACCATGGTTACAGCTCATGCTTTTCTGATAATTTT-TTTTTTTGTAATGCCTGTAACTATAGGGGGGTTTGGGAATTGGTTGTTGCCTTTGATGGTGAATGCAGCGGATATGGCATTTCCGCGTTTAAATAATTTGAGGTTTTGGTTAGCTCCGGTATCTTTGATGTTTATAGCTATGAGAATGTTGGTGAGTCTAGGGGCAGGGACGGGGTGAACAGTGTATCCCCCCTT…
	OR145167	------------------------------------------------------------------------------------TTTTTAGGAGCTAGAATTAGACTAATTATCCGCACTGAGCTAGGCATAGTAGGAAGTATTATTATAGATGAGCAAATTTATAATTCAATAGTTACCGCACATGCGTTTCTAATAATCTT-CTTTTTTGTCATACCTGTTGCTGTCGGAGGATTTGGTAATTGAATATTACCTTTGATAATAAATGTGCCAGATATAGCTTTCCCCCGTTTAAATAATTTAAGCTTCTGATTAGTTCCTGTTGCTTTATTATTTATAACACTTAGATTATTAATCGGACTAGGCCCTGGGACTGGTTGAACAGTTTATCCTCCCTT…
	OR145157	------------------------------------------------------------------------------------TTCTTAGGAGCCAGAATTAGATTAATTATTCGCACTGAACTAGGAATAGTAGGAAGTATTATTATAGATGAGCAAATTTATAACTCTATAGTTACTGCACATGCGTTCTTGATAATCTT-CTTTTTTGTCATGCCTGTTGCCGTTGGAGGATTTGGTAATTGAATACTACCTTTGATGATAAACGTGCCAGACATAGCTTTTCCTCGTTTAAATAATTTAAGTTTTTGATTAGTCCCTGTTGCTTTATTATTTATAACACTTAGATTATTAATTGGGTTAGGGCCTGGGACTGGCTGAACAGTTTATCCCCCTCT…
	KM043190	--------------------------------------------------AACTTCATATTTCATTATTGGTATTTGATCAGGGTTTCTCGGAGCAAGGATTAGTCTTATCATTCGAACAGAATTAGGAATAGCAGGTAGGATCATCACAGATGAGCAAATTTATAATGCTATGGTAACAGCTCATGCTTTTTTAATAATTTT-TTTTTTTGTTATACCCGTAGCTGTTGGGGGATTTGGAAATTGATTATTACCATTGATAATAAATGTTGCGGATATAGCATTCCCTCGTTTGAATAATTTAAGATTTTGATTAGTGCCTGTAGCTTTATTCTTTATAACTTTAAGATTATTAGTAGGATTGGGACCAGGGACAGGGTGAACCGTGTATCCCCCTCT…
	KM043197	-----------------------------------------------------------------------------------------------------------------------------------GGATGGAGGTTTGTTACTTGATGAGCACATTTATAATGCTATGGTCACAGCACATGCTTTTCTAATGATTTT-CTTTTTTATTATGCCGGTTGCTGTGGGTGGGTTTGGGAATTGACTTCTACCTTTGATAGTAAACACTTTGGATATGGCGTTTCCTCGTTTAAATAATTTAAGATTTTGGATAGTACCTTTAGCTTTAATATTTATGATTACTAGTCTTATTATGGGGCTTGGACCTGGTACAGGTTGAACTGTCTATCCCCCATT…
	OR145174	------------------------------------------------------------------------------------TTTTTAGGTGCCAGAATCAGATTAATTATTCGCACCGAACTAGGCATAGTCGGAAGAATTATTATAGATGAGCAGATTTATAACTCAATAGTTACTGCTCACGCATTTCTAATGATCTT-CTTTTTCGTCATACCAGTTGCTGTCGGAGGATTTGGTAATTGAATATTACCACTAATAATAAATGTGCCAGATATAGCTTTTCCTCGTTTAAACAATTTAAGTTTTTGATTGGTACCAGTCGCGTTACTTTTCATGACTCTTAGTCTATTGATTGGATTAGGTCCTGGAACAGGCTGAACAGTCTACCCTCCTTT…
	DQ890077	--------------------------------------------------AACATTGTATTTCATTATTGGAATTTGATCTGGGTTTTTAGGCGCTAGAATTAGGTTAATTATTCGTACCGAATTAGGAATAGTAGGAAGAATCATTATAGATGAGCAAATCTATAATGCTATAGTAACGGCTCATGCTTTCTTAATAATTTT-TTTTTTCGTAATACCCGTAGCAGTAGGGGGATTTGGGAACTGGTTATTACCTTTAATAATAAATGTTATAGATATAGCTTTTCCTCGTTTAAATAATTTAAGATTTTGATTAGTTCCTGTAGCTTTGTTATTTATAACTTTAAGACTTTTAGTAGGATTAGGAGCAGGAACAGGGTGAACTGTCTACCCTCCTTT…
	KF582486	--------------------------------------------------GACGTTATATTTTGTTATAGGGGTGTGGGCTGGATTATTAGGTGCGAGAATGAGGTTAATTATTCGTACGGAAGTAGGGATAATTGGCAATGTAATTATAGATGAGCAGATTTATAATACAATAGTAACTGCTCATGCATTTTTAATAATTTT-TTTTTTTGTGATGCCGGTAACAATGGGAGGTTTTGGAAATTGGTTGTTGCCTTTGATGGTTAATGCTGTTGATATAGCGTTTCCTCGTTTAAATAATTTGAGGTTTTGATTGGCTCCTGTTTCTTTGACATTTATGGCTATAAGGATATTGGTGAGGTTAGGGGCTGGGACTGGGTGAACGGTTTATCCGCCGTT…
	KF582495	------------------------------------------------------TTGTATTTTATTATAGGGGTATGGGCTGGTTTATTGGGGGCTAGAATAAGATTAATTATTCGTACGGAGGTAGGAATGATTGGAAATGTTATTATAGATGAGCAAATTTATAATACTATGGTAACGGCGCATGCTTTTTTAATAATTTT-TTTTTTTGTTATGCCTGTGACTATGGGTGGTTTTGGAAATTGATTATTGCCTTTAATAGTTAATGCTGTTGATATGGCTTTTCCTCGTTTAAATAATTTGAGGTTTTGATTAGCTCCGGTTTCTTTGATGTTTATAGCTATAAGAATGTTGGTAAGGTTGGGAGCGGGGACAGGGTGGACAGTGTATCCTCCTTT…
	DQ656810	------------------------------------------------------TTGTATTTTGTTATAGGTGTGTGAGCTGGGTTCTTGGGTGCCAGAATAAGGTTAATTATTCGTACTGATCTAGGTATAATGGGGAGTGTTATTATAGATGAGCAGATTTATAATACGATGGTGACGGCTCATGCTTTTTTAATGATTTT-TTTTTTTGTTATACCTGTGACTATAGGAGGTTTTGGAAATTGATTATTGCCGTTAATAGTCAATGCTGTAGATATAGCTTTTCCTCGTTTGAATAATTTGAGTTTTTGATTAGCTCCGGTTTCTTTGATATTTATAGCTATAAGAATGTTGGTAAGGTTGGGGGCAGGGACTGGTTGAACGGTCTATCCTCCTTT…
	KF582488	--------------------------------------------------GACTTTGTATTTTGTTATAGGTGTGTGAGCTGGGTTGTTAGGGGCGAGTATAAGGTTAATTATTCGTACTGAGCTTGGTATAATTGGTAATGTTATTATAGATGAACAGATTTATAATACTATAGTGACAGCTCATGCTTTTTTAATGATTTT-TTTTTTTGTTATGCCTGTGACTATAGGGGGGTTTGGAAATTGGTTGTTGCCATTGATAGTTAATGCTGTAGATATAGCTTTTCCTCGTTTGAATAATTTAAGTTTTTGATTAGCTCCGGTTTCTTTGATGTTTATGGCTATGAGAATGTTGGTGAGATTGGGGGCAGGGACTGGTTGGACGGTTTATCCTCCTTT…
	EF650513	------------------------------------------------------TTATATTTTTTTGTTGGGATTTGATCTGGATTTATGGGGGCAAGAATAAGATTAATTATTCGTACGGAATTAGGTATAGTTGGTGGATTGTTATTAGATGAGCATATTTATAATTGCATGGTAACAGCTCATGCTTTTTTAATGATTTT-TTTCTTTATTATACCTGTAGCTGTTGGTGGTTTTGGTAATTGATTGTTACCTTTAATAGTTAATACTTTAGATATAGCTTTTCCTCGTTTAAATAATTTAAGATTTTGAATAGTTCCTTTGGCTTTAATATTTATGATTATTAGATTAGTAATAGGTTTAGGTGTGGGGACGGGTTGAACTATTTATCCGCCTCT…
	KF582487	--------------------------------------------------GACTTTATATTTTATTATAGGAGTTTGGGCTGGTTTATTGGGGGCAAGAATAAGCTTAATTATTCGTACTGAAGTGGGGATAGTTGGTAATGTTATTATGGATGAACAAATTTATAATACAATAGTAACTGCTCATGCGTTTTTAATAATTTT-TTTCTTTGTTATGCCGGTTACTATAGGAGGGTTTGGAAATTGGTTATTGCCTTTGATAGTTAATGCTGTTGATATAGCGTTTCCTCGTTTAAATAATTTGAGTTTTTGATTGGCTCCTGTTTCTTTGATGTTTATGGCTATAAGAATGTTAGTGAGTTTAGGGGCGGGAACGGGTTGGACAGTTTATCCTCCATT…
	DQ656817	------------------------------------------------------TTATATTTTGTTGTTGGTGTATGATCAGGATTTTTAGGTGCAAGAATCAGGTTGATTATTCGTACAGAGTTAGGGATAGTAGGAAGTATTATTCTAGATGATCAAATTTATAATTCTATAGTGACTGCGCATGCTTTTCTGATGATTTT-TTTTTTTGTAATGCCTGTGTCAATGGGGGGATTTGGGAATTGATTGTTGCCTTTAATAATGAATGTGGCAGATATGGCTTTTCCTCGTTTAAATAATTTAAGGTTTTGATTAGTGCCTATTTCTTTGTTATTTATGTGTATGAGTTTATTAGTTGGTTTAGGTCCCGGGACAGGATGAACGGTATATCCTCCTTT…
	MW577584	--------------------------------------------------AACTTTATATTTCATTATTGGGATTTGATCTGGGTTTTTAGGAGCAAGTATAAGATTAATTATTCGAACAGAGTTAGGAATAGTTGGGAGTGTGATTATAGATGAGCAGATTTATAATAGGATAGTCACAGCTCATGCATTTTTAATAATTTT-TTTTTTTGTTATACCTGTTGCTGTAGGGGGTTTTGGAAATTGATTGCTTCCTTTGATAATAAATGCAATGGATATGGCTTTTCCTCGTTTAAATAATTTAAGTTTTTGATTAGTTCCTGTTGCTTTATTTTTTATATCTATAAGGTTGTTAATTGGTTTAGGGGCTGGGACGGGTTGAACTGTTTACCCTCCTCT…
	otu_29	--------------------------------------------------AACTTTATATTTTATTATTGGTATTTGATCTGGGTTTCTTGGAGCAAGAATTAGATTAATCATTCGAACAGAATTAGGAATAGTTGGGAGTATTATTATAGATGAGCAAATTTATAATAGAATGGTAACTGCTCATGCTTTTTTGATAATTTT-TTTCTTTGTTATGCCTGTAGCTGTAGGGGGGTTTGGCAATTGATTACTTCCTTTGATAATAAACGTTATGGATATGGCTTTTCCTCGTTTGAATAATTTAAGATTTTGATTAGTGCCTGTGGCTCTATTGTTTATAACCTTAAGGTTGTTAGTAGGTTTAGGAGCTGGAACTGGTTGAACTGTTTATCCTCCTCT…
	KY086068	-----------------------------------------------------------TTTTATTGTCGGAATTTGGTCTGGTTTTTTAGGAGCTAGAATTAGGTTAATCATTCGAACAGAATTAGGAATAGTGGGAAGAATTATTATAGATGAACAGATTTATAATTCCATGGTTACTGCTCATGCTTTTTTAATAATTTT-TTTTTTTGTTATACCTGTGGCTGTAGGGGGGTTTGGAAATTGATTGTTGCCTTTGATAATGAATGTAATGGATATAGCTTTTCCTCGTTTGAATAATTTGAGATTCTGGTTGGTTCCTGTTGCTTTGTTGTTTATAAGTTTGAGTTTGTTGGTGGGTTTAGGTCCGGGGACTGGTTGAACAGTGTATCCTCCTTT…
	MW577491	--------------------------------------------------------------------TGGGATTTGATCTGGATCTATCATAANAAATATANGAGTAATTATTCGTACCCAATTAGGGATAGTAGGTAGAGTTATTATAGATGAGCAGATTTATAATAGAATAGTGACTGCTCATGCTTTTTTAATAATTTT-CTTTTTTGTTATACCAGTAGCAGTTGGTGGTTTTGGGAATTGACTTTTACCTTTAATAATAAATGCTATAGATATAGCGTTTCCTCGTTTAAATAATTTGAGGTTTTGGTTAGTACCAGTAGCTTTATTTTTTATAGCTATAAGATTGTTAATTGGTTTAGGGGCAGGTACAGGCTGAACTGTTTATCCTCCTTT…
	JQ309183	--------------------------------------------------GACTTTATATTTTGTAATTGGTATTTGATCTGGGTTTTTAGGGGCTAGGATAAGGTTGATTATTCGTACTGAGCTTGGTATAGTAGGTAGAGTAATTATAGATGATCAAATTTATAATAGAATAGTAACTGCTCATGCTTTTTTAATAATTTT-CTTTTTTGTTATACCTGTGGCAGTAGGGGGGTTTGGGAATTGACTACTGCCTTTAATAATAAATGCTATAGATATAGCATTTCCTCGTTTAAATAATTTAAGTTTTTGGCTAGTGCCAATTGCTTTATTTTTTATGGCTATAAGATTGCTAATTGGTTTAGGGGCTGGAACTGGTTGAACTGTATATCCACCCTT…
	JQ309175	------------------------------------------------------TTATACTTTGTAATTGGTATTTGATCGGGGTTTTTAGGGGCTAGTATGAGTTTAATTATTCGCACTGAACTAGGAATAGTAGGAAGAGTGATCATAGATGATCAAATCTATAATAGGATAGTGACTGCTCATGCTTTTTTAATAATTTT-TTTTTTTGTAATACCTGTAGCGGTAGGGGGGTTTGGAAATTGGCTTCTTCCTTTAATAATAAATGCTATGGATATAGCATTTCCTCGTTTAAATAATTTAAGGTTTTGATTGGTTCCTATTGCTTTATTTTTTATAGCAATAAGATTATTGATTGGGCTAGGGGCTGGGACAGGTTGAACTGTGTATCCGCCTTT…
	MW577615	--------------------------------------------------AACTTTATATTTTATTATCGGAATTTGGTCTGGGTTTTCAGGGGCAAGAATAAGATTAATTATTCGTACAGAACTAGGGATAGTGGGGAGTGTTGTAATAGACGAGCAGATTTATAATAGTATGGTAACAGCTCATGCTTTTTCAATGATTTT-CTTTTTTGTTATGCCGGTTGCTGTTGGGGGATTTGGAAATTGATTATTACCATTAATAATAAATGCTGCTGATATGGCTTTCCCTCGTTTAAATAATTTAAGTTTTTGATTAGTTCCTGTGGCTTTGTCTTTTATGGCTTTAAGATTACTAGTTGGGTTAGGTGCTGGGACAGGGTGAACAGTATACCCTCCTTT…
	KM043198	---------------------------------------AAAGATATTGGGACATTGTATTTTTTTGTTGGTATTTGATCTGGTTTTATAGGTGCTAGACTTAGGATGATTGTTCGTACTGAGTTAGGGATAGTTGGTGGATTACTTTTAGATGAACATATTTATAACTGTATAGTTACGGCTCATGCTTTTTTAATAATTTT-TTTTTTCATTATACCAGTTGCTGTGGGTGGGTTTGGTAATTGATTATTGCCTTTAATGGTGAATACTTTAGATATGGCATTTCCTCGTTTAAATAATTTGAGATTTTGAATAGTTCCTTTAGCATTGATATTTATGATTATTAGATTAGTAATAGGTTTAGGAGCTGGAACAGGGTGAACTATTTATCCTCCTTT…
	EF650571	------------------------------------------------------TTGTATTTTATTGTAGGGATTTGGGCGGGTTTATTAGGTGCTAGAATTAGATTGATTATTCGTACTGAATTAGGAATGGTAGGGAGAATAATTATAGATGAGCAAATTTATAATTCAATAGTTACGGCTCATGCTTTTTTAATGATTTT-TTTTTTTATTATGCCTGTAGCGGTAGGTGGGTTTGGGAATTGGTTGTTGCCTTTGATAATTAATGTGATGGATATAGCTTTTCCTCGTTTAAATAATTTGAGGTTTTGATTAGTGCCAGTTGCTTTATTATTTATAATTATAAGTTTATTATTAGGTTTAGGAGCTGGAACTGGATGAACTGTTTATCCTCCTTT…
	KM043201	---------------------------------------AAAGATATTGGAACTTCATATTTTATTATTGGAATCTGATCCGGTTTTTTAGGAGCTAGAATAAGATTAATCATTCGTACTGAGCTAGGAATAGTAGGTAGAATTATCATAGATGAACAAATCTATAACGCAATGGTAACTGCCCATGCTTTCCTAATAATTTT-CTTTTTTGTTATGCCTGTTGCCGTTGGTGGCTTTGGTAATTGATTATTGCCTTTAATAATAAATGTTATGGACATAGCTTTCCCTCGATTAAATAATTTAAGGTTTTGATTAGTACCTGTAGCTCTCTTATTTATATCCTTAAGATTATTAGTAGGATTAGGAGCAGGAACTGGATGAACAGTATACCCTCCTTT…
	KJ543677	---------------------------------------------------ACTTTGTACTTCATCATTGGAATTTGGTCTGGGTTCTTAGGAGCTAGAATCAGATTAATTATCCGTACTGAATTAGGAATAGTTGGTAGTATTATTATAGATGAGCAAATTTATAATGCTATAGTTACAGCTCATGCGTTCCTAATAATTTT-CTTCTTTGTAATACCAGTAGCTGTAGGGGGATTTGGTAATTGATTACTACCTCTAATAATAAATGTAATAGATATAGCTTTCCCTCGTTTAAATAACTTAAGATTTTGATTAGTTCCTGTCGCATTATTATTCATAACTTTAAGGTTATTAGTAGGGTTAGGAGCAGGTACAGGTTGAACTGTGTACCCCCCTCT…
	KJ543594	---------------------------------------------------ACTTTGTATTTTATTGTTGGTGTGTGATCTGGGTTTTTAGGTGCTAGAATTAGTTTAATTATTCGTACTGAGTTAGGGATAGTTGGTAGAATTATTATAGATGAGCAAATTTATAATTCTATGGTAACTGCTCATGCTTTTCTAATGATTTT-TTTTTTTGTTATGCCTGTAGCTGTTGGAGGTTTTGGTAATTGATTGCTTCCATTAATGATAAATGTTATGGATATAGCGTTTCCTCGTTTAAATAATTTGAGTTTTTGATTAGTTCCAGTTGCTTTGTTATTTATGGTTCTAAGTCTTTTAGTTGGGTTAGGTGCAGGTACAGGTTGAACTGTTTACCCCCCTTT…
	otu_41	--------------------------------------------------AACCTTATATTTTATTATTGGTATTTGATCTGGTTTTTTAGGTGCGAGGATTAGTTTAATCATTCGTACAGAGCTCGGTATAGTGGGGAGTATTATTATAGATGAACAAATTTATAATTCTATAGTAACAGCACATGCTTTTTTAATGATTTT-TTTCTTTGTAATACCTGTAGCAGTAGGTGGTTTTGGTAATTGACTTCTTCCTTTAATAATAAATGTTATAGATATAGCTTTTCCTCGTTTAAATAATTTAAGATTTTGATTATTACCACCTTCTTTTATTTTATTATTAGGTTCTGCTTTTATAGGAACAGGGGCAGGTACAGGTTGAACTGTTTATCCTCCTTT…
	MW577505	--------------------------------------------------AACTTTGTATTTTGTAATTGGAATTTGATCTGGGTTTTTGGGGGCTAGGATAAGATTGATTATTCGAACAGAATTAGGAATAGTAGGGAGTGTTATTATAGATGAGCAGATTTATAATAGGATAGTAACTGCTCACGCTTTTTTAATAATTTT-TTTCTTCGTTATACCAGTAGCTGTAGGGGGATTCGGGAATTGATTATTACCCTTAATAATAAATGCAATAGATATAGCTTTTCCTCGTTTAAATAATTTGAGGTTTTGATTAGTACCGGTTGCTTTATTTTTTATAGCTATAAGTTTATTGATTGGTTTAGGTGCTGGAACTGGTTGAACTGTTTATCCTCCTTT…
	JQ309180	--------------------------------------------------GACTTTGTATTTTGTAATTGGAATTTGATCTGGTTTCTTAGGTGCAAGAATAAGATTGATTATTCGCACTGAATTAGGGATAGTAGGTAGTGTTATTATAGATGAGCAGATTTATAATAGAATAGTAACTGCTCATGCTTTTTTAATAATTTT-TTTTTTTGTAATACCAGTAGCTGTTGGAGGGTTTGGTAATTGATTATTACCTTTAATAATAAATGCTATAGATATAGCATTTCCTCGTTTGAATAACTTAAGGTTTTGATTAGTGCCTGTTGCATTATTTTTTATAGCTATAAGTTTGTTGATTGGGTTAGGGGCTGGCACAGGTTGAACTGTTTATCCGCCATT…
	JQ309197	--------------------------------------------------------------------TGGTATTTGATCTGGGTTTTTGGGTGCAAGAATAAGATTGATTATTCGTACTGAGTTAGGAATAGTAGGGAGTGTAATTATAGATGAGCAAATTTATTATAGAATAGTGACTGCTCNTGCTTTTTTAATAATTTT-TTTTTTTGTCATACCAGTGGCTGTTGGGGGATTTGGTAATTGACTATTACCTTTAATAATGAATGCTATAGATATAGCATTTCCTCGATTAAATAATTTAAGATTTTGATTAGTACCAGTTGCTTTATTTTTTATAGCTATAAGATTATTGATTGGGTTAGGGGCTGGGACAGGTTGAACTGTTTATCCTCCTTT…
	MG448829	--------------------------------------------------AACATTGTATTTTTTAATTGGTATTTGATCTGGTTTTGTTGGGGCTAGAATGAGAATTATTATTCGTACTGAATTAGGAATAATTGGTAGGGTTATTATAGATGAGCAAATTTATAATAGAATGGTAACAGCTCATGCTTTTCTAATGATTTT-CTTCTTTGTTATGCCTGTGGCTGTGGGGGGATTTGGTAATTGATTATTGCCTTTAATGATGAATTCATTGGATATAGCTTTTCCTCGTTTGAATAATTTGAGATTTTGATTAGTTCCTGTTGCTTTGTTGTTTATAGTTTTGAGTTTGTTGGTAAGATTAGGGCCAGGGACTGGATGGACTGTTTATCCTCCTTT…
	KY006169	---------------------------------------AAAGATATTGGAACGTCATATTTTGTTTTGGGGGTGTGAGCTGGAATATTAGGGGCCAGAATGAGATTAATTATTCGTACTGAGTTGGGAATAGTTGGGAATGTAATTATAGATGAGCAGATTTATAATACGATGGTTACGGCTCATGCTTTTTTGATGATTTT-TTTTTTTGTAATGCCTGTGACAATAGGGGGGTTCGGAAACTGGTTGTTGCCTTTAATAATAAATGTGATAGATATAGCTTTTCCTCGATTAAATAATTTAAGTTTTTGGTTAGCTCCGGTTTCTTTAACGTTTATAGCTATAAGAATATTAGTAAGGTTGGGGGCTGGGACAGGTTGAACAGTCTACCCCCCCTT…
	JQ309152	--------------------------------------------------AACTTTATATTTTATTATTGGTATTTGATCTGGGTTTTCAGGTGCGAGAATAAGTTTAATCATTCGTACTGAACTAGGAATAATTGGTAGAGTAATTATAGATGAGCAAATTTATAACAGAATGGTGACTGCTCATGCTTTTTCAATGATTTT-TTTTTTTGTAATGCCTGTAGCTGTAGGGGGTTTTGGTAATTGATTATTGCCTTTGATAATAAATTCTGCTGATATAGCATTTCCACGTTTGAATAATTTAAGTTTTTGGTTAGTGCCTGTGGCATTATCTTTTATAGTTTTGAGATTATTAGTTGGATTGGGTGCGGGGACAGGGTGAACAGTTTATCCTCCTTT…
	MW577467	--------------------------------------------------GACTTTATATTTTGTAATTGGGATTTGATCTGGGTTCTTAGGAGCTAGAATAAGTTTAATTATTCGTACAGAGTTAGGGATAGTAGGCAGGGTTATTATAGATGAGCAAATTTATAATAGGATAGTAACTGCTCATGCTTTTTTAATAATTTT-CTTTTTTGTAATACCTGTTGCTGTAGGGGGTTTTGGTAATTGATTATTGCCTTTAATAATAAATGCTATGGATATGGCATTTCCTCGTTTAAATAATTTAAGATTTTGATTAGTTCCTGTTGCTTTATTTTTTATAGCTATAAGTTTATTGATTGGTTTGGGTGCTGGTACAGGGTGAACAGTTTATCCTCCTCT…
	MW577506	--------------------------------------------------GACTTTATATTTTGTAATTGGGATTTGATTTGGTTTTTTAGGGGCTAGAATAAGTTTAATTATTCGTACGGAGCTAGGGATAGTAGGTAGGGTTATTATAGATGAGCAAATTTATAATAGAATAGTAACTGCTCATGCTTTTTTAATAATTTT-TTTTTTTGTAATGCCGGTTGCTGTGGGGGGGTTTGGTAATTGATTATTGCCCTTGATAATAAATGCTATAGATATAGCTTTTCCTCGTTTAAATAATTTAAGATTTTGATTAGTTCCTGTTGCTTTATTTTTTATAGCTATAAGTCTATTGATTGGTTTGGGTGCTGGTACGGGGTGAACAGTATACCCTCCTCT…
	EF173194	------------------------------------------------------TTATATTTTATTGTAGGGGTTTGATCTGGGTTTTTAGGTGCGAGTATAAGACTGATTATTCGTACCGAATTAGGAATAGTAGGAAGAATCATTATAGATGAGCAAATTTATAACTCAATAGTGACAGCTCATGCTTTTTTAATAATCTT-TTTTTTTGTAATGCCTGTGGCTGTAGGGGGGTTTGGTAATTGACTTCTACCTTTAATAATAAATGCTATAGATATAGCTTTTCCCCGTTTAAATAATCTTAGGTTTTGATTAGTTCCTGTTGCTTTATTGTTTATAATTATAAGTTTACTAGTTGGTTTAGGCCCAGGTACCGGGTGAACTGTTTATCCTCCCCT…
	MH251791	-----------------------------------------------------------------------------------TTTATTAGGGGCGAGGATGAGTTTAATTATTCGTACAGAGGTAGGGATGATTGGTAATGTAATTATAGATGAGCAAATTTATAATACGATAATTACGGCTCATGCTTTTCTAATGATTTT-TTTTTTTGTGATGCCTGTAACGATAGGAGGTTTTGGTAATTGATTGCTTCCTTTAATAGTAAATGCTGTTGATATAGCTTTTCCGCGTTTAAATAATTTAAGGTTTTGATTAGCTCCTGTGTCTTTAACGTTTATAGCATTAAGAATATTAGTGAGTTTAGGGGTAGGGACGGGGTGAACTGTTTATCCTCCTTT…
	JQ309407	--------------------------------------------------GACTTTATACTTTGTTATTGGTGTTTGGGCTGGTTTTTTAGGAGCTAGAATAAGTTTAATTATTCGTACTGAATTAGGTATAGTTGGTAGTATTATTATGGATGAGCAGATTTATAATTCTATAGTAACTGCTCATGCTTTTCTAATAATTTT-TTTTTTTGTAATACCAGTTGCTATAGGAGGATTTGGAAATTGATTATTACCTTTAATAATGAATGTAATAGATATAGCTTTTCCTCGTTTAAATAATTTGAGATTTTGACTTGTACCAATTGCTTTATTATTTATAACGATAAGATTATTAGTAGGTTTGGGTGCAGGTACTGGTTGAACTGTATATCCCCCTTT…
	MW577502	--------------------------------------------------GNCTTTATATTTTATTTTAGGAGTATGATCTGGTTTTTTAGGTGCAAGAATAAGGTTGATTATTCGTACTGAATTAGGAATAGTCGGAAGAGTTATTATAGATGAGCATATTTATAATAGAATAGTGACTGCTCATGCTTTTTTAATAATTTT-TTTTTTTGTCATACCTGTTGCTGTAGGGGGATTTGGTAATTGACTCTTACCATTGATAATGAATGCTATAGATATAGCATTTCCTCGTTTAAATAACTTAAGGTTTTGATTAGTACCAGTTGCTTTGTTATTTATAATTATGAGTTTATTGGTGGGTTTAGGAGCTGGGACTGGTTGAACTGTTTACCCTCCTTT…
	KJ543666	---------------------------------------------------ACTTTATATTTTGTTGTTGGTATTTGATCTGGTTTTTTAGGTGCTAGAATTAGATTAATTATTCGTACTGAGTTGGGTATGGTTGGCAGTATTATTTTGGACGAACAGATTTATAATTCTATAGTTACTGCTCATGCTTTTTTAATAATTTT-TTTTTTTGTTATGCCTGTAGCTGTTGGAGGTTTTGGTAATTGGTTATTGCCTTTGATAATGAATGTTATAGATATAGCTTTTCCTCGTTTAAATAATTTGAGTTTTTGATTAGTTCCTATTGCATTGTTATTTATGTCAATAAGTTTGTTAGTTGGTTTAGGTGCTGGAACTGGTTGAACTGTTTATCCTCCTTT…
	JQ309215	--------------------------------------------------TACTTTGTATTTTATTATTGGGGTGTGGTCAGGGTTTTTGGGAGCTAGGATTAGTTTGATTATTCGTACGGAGTTAGGGATAGTTGGTAGGGTTGTGATAGATGATCAAATTTATAATTCAATGGTTACTGCACATGCTTTTTTAATAATTTT-TTTTTTTGTAATGCCGGTGGCGGTAGGAGGGTTTGGTAATTGGTTACTACCTTTAATGATGAATGTTAGGGATATAGCTTTTCCTCGTTTAAATAATTTGAGATTTTGGTTGGTCCCTGTTTCTTTATTATTTATGTGTATAAGTTTGTTGGTTGGGTTAGGTCCAGGTACGGGTTGAACAGTTTATCCTCCTTT…
	EU751178	--------------------------------------------------TACTTTACATTTCATTATTGGAATTTGATCAGGTTTTTTAGGGGCTAGGATAAGATTAATTATTCCCCCTGAGCTAGGAATAGTTGGGAGGATCATTATAGATGAGCAGATCTATAATTTTATGGTTACTGCCCACGCCTTTTTAAAAATTTT-TTTTTTTGTTATACCGGTTGCCGTTGGTGGTTTTGGAAATTGATTATTACCCTTAATAATAAATTCAGCCGATATAGCTTTTCCTCGTTTAAATAATTTAAGATTTTGATTGGTTCCTGTTGCCTTAATATTTATAGTCTTGAGGTTATTAGTAGGGTTAGGTCCCGGTACAGGTTGAACTGGGTACCCCCCTTC…
	EF650515	-----------------------------------------------------------------------------------ATTTTTAGGTGCTAGGATTAGATTAATTATTCGAACAGAGCTAGGAATAGTAGGAAGAATTATTATAGATGAGCAAATTTATAATTCTATAGTTACTGCACATGCATTTTTAATGATTTT-TTTTTTTGTTATACCTGTAGCTGTAGGTGGTTTTGGTAATTGATTATTGCCTTTAATAATAAATGTAATAGATATAGCTTTTCCTCGTTTAAATAATTTAAGTTTTTGATCAGCTCCTGTTGCTTTATTATTTATAACTTTAAGTTTGTTAGTAGGTCTCGGAGCAGGTACAGGTTGAACAGTTTATCCTCCTTT…
	MN367012	--------------------------------------------------AACTTTATATTTTATTGTAGGAATTTGATCTGGTTTTTTAGGAGCTAGAATAAGATTAATTATTNGAACAGAACTAGGAATAGTAGGAAGAATTATTATAGATGAGCAGATTTATAATTCTTTAGTTACTGCTCATGCTTTTCTTATGATTTT-TTTTTTTGTTATGCCTGTTGCTGTTGGTGGGTTTGGTAATTGATTATTACCTTTAATAATAAATGCTGTTGATATAGCATTCCCTCGTTTAAATAATTTAAGATCTTGATTAGTACCAGTTGCTTTATTATTTATAGTATTAAGTTTATTAGTGGGGTTAGGACCAGGCACTGGGTGAACTGTATATCCTCCTTT…
	DQ890130	--------------------------------------------------AACTTCGTATTTTATTATTGGAATTTGATCAGGGTTTTTAGGAGCTAGGATTAGGTTAATTATTCGTACTGAGTTAGGTATAGTAGGGAGAATTATTATAGATGAACAAATTCATAATGCCATAGTTACGGCTCATGCTTTCTTAATAATTTT-TTTTTTTGTAATGCCTGTAGCTGTGGGGGGATTTGGTAATTGGTTGTTGCCTTTAATAATAAATGTTATAGATATAGCTTTTCCTCGATTAAATAATTTAAGATCTTGATTGGTTCCTGTAGCTTTGTTATTTATGACCATAAGGTTGTTAGTGGGTTTGGGTGCAGGAACGGGTTGGACTGTTTACCCTCCTTT…
	EU499834	--------------------------------------------------GACGTTGTATTTTGTAATAGGAGTTTGAGCTGGTCTATTAGGGGCTAGAATGAGTCTAATCATTCGTACCGAAGTAGGAATAATTGGTAATGTAATTATGGATGAGCAGATTTATAATACTATAATTACAGCTCATGCTTTTTTAATAATTTT-TTTTTTTGTTATACCGGTGACTATAGGGGGATTTGGGAATTGATTACTTCCTTTAATGGTGAATGCTGTTGATATAGCATTTCCTCGTTTAAATAATCTAAGATTTTGATTGGCTCCTGTGTCTTTGACTTTCATGGCGATAAGAATATTGGTTAGGTTAGGGGCAGGTACGGGTTGGACTGTATACCCACCTTT…
	KM043208	-----------------------------------------------TGGTACTTTGTATTTTGTAATTGGTGTTTGGTCTGGGTTTTTAGGAGCAAGGATTAGGCTAATTATTCGTACAGAATTAGGGATGGTTGGTAGTGTTATTATAGATGATCAAATTTATAATTCTTTAGTGACGGCGCATGCGTTTTTAATAATTTT-TTTTTTTGTTATACCTGTGGCTGTGGGAGGCTTTGGTAATTGATTATTGCCTTTGATAATAAATGTTATGGATATAGCTTTTCCTCGTTTGAATAATTTGAGATTTTGATTAGTTCCTATTTCATTAATTTTTATATGTATAAGGTTGTTAGTTGGTTTAGGGCCTGGGACAGGATGAACTGTGTATCCTCCTTT…
	EU751244	--------------------------------------------------GACTTTATATTTTATTGTTGGGATTTGATCTGGTTTTTTAGGAGCTAGAATTAGGTTAGTAATTCGAACAGAGTTAGGAATAGTTGGCAGGATTATTTTAGATGAACAAATTTATAATTCAATAGTAACTGCTCATGCTTTTTTAATAATTTT-TTTCTTTGTTATACCTGTAGCTGTGGGGGGTTTTGGTAATTGATTATTACCTTTAATAATAAATGTTATAGATATAGCATTTCCTCGATTAAATAATTTAAGTTTTTGATTAGTACCGGTTGCTTTGTTATTTATGTGTATAAGTTTATTGGTTGGACTTGGGCCTGGAACTGGGTGAACTGTTTACCCACCTTT…
	GQ465641	--------------------------------------------------------------TATTATTGGAGTCTGGTCAGGGTTTTTAGGTGCTAGTATTAGATTAATTATTCGTACTGAATTAGGTATGGTTGGTAGAGTTATTATAGATGAGCAAATTTATAATTCAATAGTTACTGCTCATGCTTTTTTGATGATTTT-TTTTTTTGTTATACCTGTTGCTGTTGGGGGTTTTGGTAATTGGCTTTTACCTTTGATAATAAATGCTATAGATATGGCATTTCCACGTTTGAATAATTTAAGTTTTTGATTAGTGCCGGTGGCATTGTTATTTATAGTTTTGAGTTTATTAGTTGGTCTTGGAGCTGGTACAGGTTGAACTGTTTATCCTCCGTT…
	MT647212	---------------------------------------------------------------ATTATTGGAGTATGGTCTGGATTTCTTGGTGCTAGAATTAGATTGGTAATTCGTACTGAATTAGGAATAGTAGGAAGTGTAATTATAGATGAACAGATCTATAATTCTATAGTTACTGCTCATGCTTTTTTAATAATTTT-TTTTTTTGTAATGCCTGTTGCTGTAGGGGGTTTTGGAAATTGGTTATTACCTTTGATAATAAATGTGATAGATATAGCTTTCCCTCGATTAAATAATTTAAGTTTTTGATTGGTTCCTGTAGCTTTATTATTTATAAGAATAAGTTTATTAATTGGTTTAGGTCCTGGTACTGGTTGAACAGTTTATCCTCCTTT…
	MW577485	--------------------------------------------------AACTTTGTATTTTATTATTTGATTTTGTTCTGGTTTTTTGGGAGCAAGAATAAGACTTATTTTTCGTACAGAGCTAGGAATGGTAGGCAGAGTTATTATAGATGATCAAATTTATAATAGAATGGTGACTGCTCATGCTTTTTTAATAATTTT-TTTTTTTGTAATGCCTGTTGCTGTAGGTGGGTTTGGGAATTGACTTCTCCCTTTAATAATAAATGCTATAGATATAGCATTTCCTCGTTTAAATAATTTAAGGTTTTGATTAGTTCCTGTTGCTTTGTTTTTTATAGCTATAAGATTATTGATTGGTTTAGGGGCTGGGACTGGTTGGACTGTATATCCGCCTTT…
	MW577500	--------------------------------------------------GACTTTATATTTTGTAATTGGGATTTGATCCGGGTTTTTGGGAGCTAGGATAAGGTTAATTATCCGTACAGAACTAGGCATAGTAGGGAGTGTAATTATAGATGAACAAATCTATAATAGGATAGTAACTGCCCATGCTTTTTTAATGATTTT-TTTTTTTGTGATACCTGTGGCTGTAGGGGGGTTTGGTAATTGATTACTTCCTTTAATAATAAATGCAATAGATATGGCTTTTCCTCGTTTGAATAATTTAAGTTTTTGATTAGTACCAGTTGCTTTATTTTTTATAGCTATGAGATTGTTGATTGGTTTAGGGGCGGGTACGGGTTGAACTGTTTATCCTCCTTT…
	KM043191	---------------------------------------AAAGATATTGGGACTTTGTATTTTGTTATTGGTGTGTGATCTGGGTTTTTAGGTGCGAGAATAAGATTAATTATTCGTACTGAGTTAGGAATAGTAGGTAGAATTATTATAGATGATCAAATTTATAATTCTATGGTTACGGCTCACGCTTTTTTAATGATTTT-TTTCTTTGTAATACCTGTGGCTGTGGGTGGTTTTGGTAATTGATTATTGCCTTTAATGATAAATGCTATGGATATAGCTTTTCCTCGTTTGAATAATTTGAGATTTTGATTAGTTCCTGTGGCTTTGTTATTTATAAGTTTAAGTTTATTGGTTGGTTTAGGGCCTGGGACTGGATGAACAGTTTATCCTCCTTT…
	JQ309181	--------------------------------------------------GACTTTATATTTTTTAATTGGAATTTGATCTGGATTTTTAGGTGCGAGAATAAGATTAATTATTCGTACAGAGTTAGGTATGGTTGGTAGAGTTATTATAGATGAGCAAATCTATAATGCTATAGTAACAGCTCATGCTTTTTTAATAATCTT-TTTTTTTGTTATACCAGTAGCTGTAGGGGGTTTTGGTAATTGATTGCTTCCTTTAATAATGAATGTAATAGATATAGCTTTTCCTCGTCTAAATAATTTAAGTTTTTGATTAGTTCCTGTAGCTTTATTTTTTATAGTAATAAGTTTATTAGTTGGTCTTGGGGCTGGGACTGGTTGAACAGTCTATCCTCCGTT…
	EU076870	------------------------------------------------------TTGTATTTTATTATTGGAGTTTGGTCTGGTTTTTTAGGTGCAAGAATAAGTTTGATTATTCGTACTGAATTAGGTATGGTGGGAAGTGTAATTATAGATGAGCAAATTTATAATTCTATGGTTACTGCTCATGCTTTTTTAATAATTTC-TTTTTTTATTATACCTGTTGCTATAGGAGGTTTTGGAAATTGATTGTTACCTTTAATAATAAATGTTGCTGATATGGCTTTTCCTCGTTTAAATAATTTGAGTTTTTGGCTTGTGCCAGTTGCTCTTTTATTTATGTGTTTAAGTTTATTAGTTGGTTTAGGGGCTGGTACTGGTTGGACCGTATATCCTCCTTT…
	KJ543669	---------------------------------------------------ACATTATATTTTATTATTGGTATTCGATCAGGGTTTTTAGGTGCGAGAATTAGATTAATTATTCGTACTGAGTTAGGGATAGTTGGTAGTGTTATTATAGATGAGCAAATTTATAATTCAATAGTAACTGCTCATGCTTTTTTGATAATTTT-CTTTTTTATTATACCTGTAGCGGTAGGAGGTTTTGGTAATTGACTCTTACCTCTTATAATAAACGTTATAGATATAGCTTTTCCTCGTCTAAATAATTTGAGTTTTTGATTAGTCCCTGTTGCATTATTATTTATAAGAATAAGTCTGTCGGTAGGGTTAGGTCCTGGGACAGGATGAACTGTCTATCCTCCTTT…
	EF173243	------------------------------------------------------TTATATTTTATTATTGGAATTTGGTCAGGTTTTTTAGGTGCGAGAATAAGATTGATTATTCGTACTGAGTTAGGAATAGTAGGTAGGATTATTATAGATGAGCAAATTTATAATTCAATGGTGACAGCTCATGCTTTTTTAATGATTTT-TTTTTTTGTTATGCCTGTGGCTGTAGGGGGGTTTGGAAATTGATTATTGCCTTTAATAATAAATGCTATGGATATAGCATTTCCTCGTTTGAATAATTTAAGTTTTTGATTAGTGCCTGTTGCTTTATTATTTATGAGTTTAAGGTTGTTGGTAGGTTTAGGTCCTGGGACAGGTTGGACTGTGTATCCTCCTTT…
	EF173197	------------------------------------------------------TTATATTTTATTATTGGTATTTGATCAGGGTTTGTGGGTGCTAGAATAAGACTTATTATTCGTACTGAGTTAGGGATAGTAGGTAGGGTTATTATAGACGAGCAAATTTATAATTCAATGGTTACTGCTCATGCTTTTTTAATGATTTT-TTTCTTTGTTATACCAGTTGCAGTTGGGGGTTTTGGTAATTGATTGTTGCCTCTAATAATAAATTCTGCCGATATAGCATTTCCTCGATTGAATAATTTGAGATTTTGATTAGTACCAATTGCCTTATTATTCATAACGTTAAGACTATTAGTTGGGTTAGGTTCCGGGACTGGGTGAACAGTTTATCCCCCTTT…
	KM043195	---------------------------------------AAAGATATTGGTACTTTGTATTTTATTATTGGAGTTTGATCTGGTTTTTTAGGTGCTAGAATTAGTTTAGTAATTCGTACTGAATTGGGTATAGTTGGCAGAATTATTATAGATGAACAAATCTATAATTCTATAGTAACTGCTCATGCTTTTTTAATAATTTT-TTTTTTTGTAATACCTGTTGCTGTAGGTGGTTTTGGAAATTGATTATTACCTTTAATAATGAATGTTATAGATATAGCTTTTCCTCGTTTAAATAATTTGAGATTTTGATTAGTTCCTGTTGCTTTGTTTTTTATAAGAATAAGAATATTGGTTGGTTTAGGGTCAGGAACTGGTTGAACGGTGTATCCTCCTTT…
	EF650583	------------------------------------------------------TTGTATTTTGTAATTGGTGTATGATCTGGTTTTTTAGGTGCGAGTATTAGTTTAATTATTCGTACTGAATTAGGGATAGTAGGAAGAATTATTATAGATGAGCAAATTTATAATTCAATAGTTACTGCTCATGCTTTTCTAATAATTTT-TTTTTTTGTTATACCTGTTGCTGTTGGTGGGTTTGGAAATTGATTATTGCCTTTGATAATAAATGTTATAGATATAGCTTTTCCTCGTTTAAATAATTTAAGATTTTGACTAGTTCCAGTAGCATTGTTATTTATGTCTATAAGAATATTGATTGGTCTAGGGGCTGGTACGGGTTGAACAGTCTATCCTCCTTT…
	KJ543633	---------------------------------------------------ACTTTATACTTCATTATTGGCATTTGATCTGGTTTTTTAGGAGCTAGTATGAGTTTAATTATTCGTACAGAATTAGGTATAGTAGGTAGTATTATCATAGATGAGCAAATTTATAATTCTATAGTAACTGCTCATGCTTTTTTAATAATTTT-TTTTTTCGTGATGCCGGTAGCTGTTGGCGGATTTGGTAATTGATTGTTGCCTTTAATAATAAATGCTATAGATATAGCATTTCCTCGTTTAAATAACTTAAGTTTTTGATTGGTTCCAGTAGCTTTATTGTTTATGGTTTTGAGATTATTAGTTGGATTAGGACCGGGTACAGGGTGAACAGTTTATCCTCCTTT…
	KJ543632	---------------------------------------------------ACATTGTATCTTATTATTGGTATTTGGTCTGGTTTTTTAGGTGCAAGTATTAGTTCAATTATTCGTACAGAGTTAGGGATGGTAGGTAGAATTATTATAGATGAGCAAATTTATAATTCTATGGTAACTGCTCATGCTTTTTTAATAATTTT-CTTTTTTGTTATGCCTGTAGCTGTAGGGGGGTTTGGTAATTGGTTGCTACCTTTAATAATAAATGTTATAGATATAGCATTTCCTCGTTTAAATAATTTAAGTTTTTGATTGGTGCCTGTAGCGTTATTATTTATGACTTTAAGTTTATTAGTAGGATTGGGTGCTGGCACAGGTTGGACTGTCTATCCTCCTTT…
	LC604141	------------------------------------------------------------------------------CTAGGTTTTTTAGGAGCTAGGATTAGACTACTTATTCGTACTGAAATTGGCATAGTAGGTAGAATTATTATAGATGATCAAATTTATAATTCTATAATTACTGCTCATGCGTTTTTAATAATTTT-TTTTTTTGTAATACCAGTAGCTGTAGGTGGTTTTGGTAATTGACTATTGCCTTTGATAATAAATGTTATGGATATAGCTTTTCCTCGTTTAAATAATTTGAGTTTTTGATTAGTGCCTGTAGCATTAGTGTTTATAAGTCTAAGTTTATTAATTGGTTTAGGACCTGGAACTGGTTGAACAGTTTATCCTCCTTT…
	EF173210	------------------------------------------------------TTATATTTTATTATTGGTATTTGATCTGGTTTTTTAGGAGCCAGAATAAGTTTAATTATTCGTACTGAGTTAGGGATAGTTGGAAGAATTATTATAGATGAGCAAATTTATAATTCTATGGTTACTGCTCATGCTTTTTTGATGATTTT-TTTTTTTGTTATACCTGTTGCTGTGGGGGGGTTTGGAAATTGATTATTGCCTTTAATAATAAATGCTATGGATATAGCATTTCCTCGTTTAAATAATTTGAGATTTTGATTAGTTCCTGTGGCTTTATTATTTATAAGTTTAAGATTGTTAGTTGGATTAGGACCAGGAACAGGTTGAACAGTTTATCCTCCTTT…
	otu_33	--------------------------------------------------AACATTATATTTTATTATTGGAGTTTGATCTGGGTTTTTAGGTGCGAGAATTAGTTTAATTATTCGTACGGAGTTAGGGATAGTTGGAAGAGTTATTATAGATGATCAAATTTATAATTCTATGGTTACTGCTCATGCTTTTCTAATAATTTT-TTTTTTTGTTATACCTGTTGCTGTAGGTGGTTTTGGTAATTGATTGTTGCCTTTAATAATAAATGTTATAGATATAGCATTTCCTCGTTTAAATAATTTGAGATTTTGATTGGTTCCTGTGGCTTTATTATTTATGTCTATAAGAATATTAGTTGGGTTAGGAGCGGGAACAGGGTGAACTGTTTATCCTCCACT…
	DQ890095	--------------------------------------------------TACTTTGTATTTTATTATTGGAATTTGATCTGGTTTCTTAGGGGCTAGAATTAGTTTAATTATTCGAACAGAGTTAGGAATAGTGGGGAGAATTATTATGGATGAACAAATTTATAATGCTATGGTAACAGCACATGCTTTCTTAATAATTTT-CTTCTTTGTAATGCCTGTGGCTGTGGGGGGATTTGGAAATTGGTTGTTACCTTTGATAATGAATGTTAGGGATATGGCATTTCCTCGTTTAAATAATTTGAGGTTTTGATTAGTTCCTGTTGCTTTATTATTTATAACCATAAGCTTATTAGTTGGATTAGGGGCAGGTACGGGGTGAACAGTGTATCCTCCTTT…
	DQ089727	--------------------------------------------------TACGTTATATTTTATTATTGGTGTTTGGTCTGGTTTTTTAGGTGCGAGAATTAGGTTAATTATTCGTACTGAGTTAGGGATAGTTGGTAGAGTAATTATAGATGATCAAATTTATAATTCTTTGATTACGGCTCATGCTTTTTTGATAATTTT-TTTTTTTGTTATACCAGTGGCTGTAGGGGGTTTTGGAAATTGAATACTTCCTTTAATAATAAATGTTATGGATATAGCTTTTCCTCGTTTAAATAATTTGAGATTTTGATTAGTTCCTATTGCTTTATTATTTATAACTATAAGTTTACTAGTAGGCTTAGGCGCGGGGACAGGATGAACTGTTTATCCTCCCTT…
	EF650546	------------------------------------------------------TTATATTTTATTATTGGTGTTTGATCAGGATTTTTAGGTGCTAGTATTAGTTTAATTATTCGCACGGAATTAGGTATGGTTGGCAGGATTATTATAGATGAGCAAATTTATAATTCTATAGTTACTGCACATGCTTTTTTAATGATTTT-TTTTTTTGTTATGCCCGTAGCTGTTGGAGGTTTTGGAAATTGACTATTACCTTTAATAATAAATGTGATAGATATAGCTTTTCCTCGTTTAAATAATTTAAGTTTTTGATTAGTCCCTGTGGCTTTATTATTTATGAGATTAAGTTTATTGGTGGGTCTAGGTCCTGGTACTGGATGAACGGTTTATCCTCCTTT…
	KJ543675	---------------------------------------------------ACTTTGTATTTTATTATTGGTGTTTGATCTGGTTTTTTAGGGGCTAGTATTAGTTTAGTTATTCGTACTGAGTTGGGTATAGTTGGCAGTATTATTATAGATGAGCAAATTTATAATTCTATAGTAACTGCTCATGCTTTTCTTATAATTTT-TTTTTTTGTAATGCCTGTTGCAGTTGGGGGTTTTGGAAATTGACTTCTTCCATTAATAATAAATGTTATAGATATAGCTTTCCCTCGATTAAATAATTTAAGATTTTGATTAATTCCTGTTGCTTTATTATTTATAACTATAAGATTATTGGTAGGGTTAGGGGCAGGCACCGGATGAACTGTTTATCCCCCTTT…
	EF650512	------------------------------------------------------TTATATTTTATTATTGGTGTATGATCTGGTTTTTTGGGCGCCCTGATTTTTTTATTTCTCCGAACAGAATTAGGAATAGTTGGTAGAGTAATTATAGATGAACAAATTTCTAATTCTGTAGTAACGGCTCATGCTTTTTTAATGATTTT-TTTTTTTGTGATACCAGTTGCTGTTGGGGGATTTGGAAATTGATTACTTCCTTTAATAATAAATGTAATAGATATAGCTTTTCCTCGTTTAAATAATTTAAGATTTTGATTAGTGCCTATTGCTTTATTATTTATGAGGATAAGTTTATTAGTAGGATTAGGGCCTGGGACTGGTTGAACTGTGTATCCTCCTTT…
	EU751246	--------------------------------------------------AACTTTGTATTTTATTATTGGAGTTTGATCAGGATTTTTGGGAGCAAGAATTAGATTAGTAATTCGAACTGAGTTAGGAATGGTTGGTAGTATTATTCTTGATGAACAAATTTATAATTCGATAGTTACTGCTCATGCCTTTTTAATAATTTT-TTTTTTTGTTATACCAGTAGCTGTTGGTGGTTTTGGAAATTGATTACTTCCTTTAATGATAAATGTTATAGATATAGCTTTTCCTCGTTTAAATAATTTAAGGTTTTGATTGGTGCCTGTTGCTTTATTATTTATAAGAATGAGTTTATTGGTTGGTTTAGGACCTGGGACTGGTTGAACTGTTTATCCACCTTT…
	LC604155	--------------------------------------------------TACGTTGTATTTTATTGTTGGTGTTTGATCTGGTTTTTTAGGAGCTAGAGTAAGACTAGTAATTNGTACAGAATTAGGTATGGTAGGTAGAGTAATTATAGATGAACAAATTTATAATTCTATAGTTACAGCTCACGCTTTTTTGATAATTTT-TTTTTTTGTTATGCCTGTAGCAGTTGGGGGTTTTGGTAATTGGTTATTACCTTTAATAATAAATGTTATGGATATAGCATTTCCTCGTTTGAATAATTTAAGTTTTTGATTAGTTCCAGTAGCTTTATTATTTATAAGATTAAGCTTGTTGGTAGGTTTAGGTCCTGGGACAGGATGAACAGTGTACCCACCTTT…
	OM142492	---------------------------------------------ATTGGAACTTTATATTTTATTATTGGAATTTGATCTGGTTTTCTAGGTGCTAGTATAAGTTTAATTATTCGTACTGAATTAGGCATAGTTGGTAGAATTATTATAGATGAACAAATTTATAATGCTATAGTGACTGCCCACGCTTTTTTGATAATTTT-TTTCTTTGTCATACCTGTAGCTGTAGGTGGTTTTGGTAATTGATTATTACCTTTGATAATGAATGTTATAGATATAGCTTTTCCTCGTTTGAATAATTTAAGATTTTGATTAGTTCCTGTAGCTCTATTATTTATAATTATAAGATTGTTAGTTGGTTTAGGGGCAGGAACAGGTTGAACTGTTTACCCACCTTT…
	OR121151	------------------------------------------------GGAACTTCATATTTTATTGTTGGCATTTGATCTGGTTTTTTAGGTGCTAGAATAAGTTTGATTATTCGTACTGAGTTAGGGATAGTTGGAAGAATTATTATAGATGAGCAAATTTATAATTCTATGGTTACAGCTCATGCTTTTTTAATGATTTT-CTTTTTTGTTATACCCGTTGCTGTAGGGGGATTTGGAAATTGATTATTGCCTTTGATGATGAATGCTATGGATATAGCATTTCCTCGTTTGAATAATTTAAGTTTTTGATTAGTTCCTGTTGCTTTGTTATTTATAATTTTAAGTTTATTAGTTGGATTAGGTCCTGGAACTGGGTGAACAGTTTATCCTCCTTT…
	EU751177	--------------------------------------------------AACTTCATATTTTATTATTGGAATTTGATCTGGTTTTTTAGGTGCAAGAAAAAGTTTAATTATTCGTACGGAGTTAGGAATAGTTGGTAGAATTATTATAGATGAGCAAATTTATAATTCAATAGGGACTGCCCACGCTTTTTTGAAAATTTT-TTTTTTTGTTATACCTGTTGCCGTAGGTGGATTTGGAAATTGATTATTGCCTTTGATAATAAATTCAGCTGATATAGCTTTTCCTCGTTTAAATAATTTGAGATTTTGATTAGTTCCTGTAGCTTTATTATTTATAGTATTAAGTTTATTAGTAGGGTTAGGCCCTGGAACTGGTTGAACTGTTTATCCCCCTTT…
	EU751243	--------------------------------------------------GACTTTATATTTTATTATTGGAGTTTGGTCAGGATTTTTAGGTGCAAGAATTAGTTTGGTTATTCGAACTGAATTAGGGATAGTTGGTAGAATTATTCTTGATGAGCAAATTTATAATTCAATAGTTACTGCTCATGCTTTTTTAATAATTTT-TTTTTTTGTAATACCTGTGGCTGTTGGTGGTTTTGGAAATTGGTTACTTCCTTTAATAATAAATGTTATGGATATGGCTTTTCCTCGTTTAAATAATTTAAGATTTTGGTTAGTTCCTGTTGCATTATTATTTATAAGAATAAGTTTATTAGTTGGTTTAGGACCAGGAACTGGTTGAACTGTTTATCCTCCTTT…
	GQ465591	------------------------------------------------------TTATATTTTATTATTGGAATTTGATCTGGATTTTTAGGGGCTAGGATAAGTTTGATTATTCGTACTGAGTTAGGAATAGTTGGTAGAATTATTATAGATGAGCAAATTTATAACTCTATAGTAACTGCTCATGCTTTTTTAATAATTTT-TTTTTTTGTTATACCTGTAGCAGTAGGTGGTTTTGGTAATTGATTATTACCTTTGATAATGAATGCTATAGATATAGCTTTTCCTCGTTTAAATAATTTAAGATTTTGATTAGTACCTGTTGCTTTATTATTTATATCATTGAGTTTGTTATTAGGATTAGGACCTGGTACAGGTTGAACTGTTTATCCTCCATT…
	OR121208	------------------------------------------------GGTACTTCGTATTTCATTGTTGGTATTTGATCTGGGTTTTTAGGTGCTAGAATAAGATTAATTATTCGCACAGAATTAGGGATGGTAGGTAGTATTATTATAGATGAGCAGATTTATAATTCTATGGTTACCGCACATGCTTTCTTGATAATTTT-TTTTTTTGTCATACCTGTAGCTGTAGGTGGTTTCGGAAATTGGTTATTGCCTTTGATAATGAATGCTATAGATATAGCTTTTCCTCGTTTGAATAATTTAAGATTTTGGTTAGTCCCTGTGGCTTTATTATTTATAATGTTAAGTTTATTGGTTGGTCTTGGACCTGGGACAGGATGAACTGTTTATCCACCTTT…
	KJ543676	----------------------------------------------------------------TTATTGGTGTTTGATCTGGATTTTTAGGAGCTAGGGTTAGTCTTGTAATTCGTACTGAATTAGGTATAGTTGGGAGAGTAATTATAGATGAACAAATTTATAATTCAATAGTTACTGCTCATGCTTTTTTAATAATTTT-TTTTTTTGTTATGCCAGTTGCTGTGGGGGGATTTGGAAATTGATTATTACCTTTAATAATAAATGCAATAGATATAGCTTTTCCTCGTTTAAATAATTTGAGTTTTTGATTAGTTCCTGTTGCTTTATTATTTATAAGTTTAAGATTATTAGTGGGGTTAGGACCTGGTACTGGATGAACAGTTTATCCTCCTTT…
	OM142495	------------------------------------------------GGGACATTATATTTTATTATTGGAATTTGATCAGGATTTTTGGGTGCAAGAATTAGGTTAATTATTCGTACGGAGTTAGGAATAGTTGGTAGGATTATCATAGATGAGCAAATTTATAATGCTATAGTTACAGCTCATGCATTTTTAATAATTTT-TTTTTTTGTTATACCAGTGGCTGTAGGAGGATTTGGAAATTGATTATTACCTTTGATGATAAATGTTATAGATATAGCTTTTCCTCGATTAAATAATTTAAGATTTTGGTTAGTTCCTGTTGCGTTGTTGTTTATAAGAATAAGATTATTAGTTGGTTTAGGTGCAGGTACAGGTTGAACTGTGTATCCTCCATT…
	DQ890085	--------------------------------------------------AACTTTATATTTTATTATTGGAATTTGATCTGGGTTTTTGGGTGCAAGAATTAGATTAATTATCCGCACAGAGTTAGGGATAGTAGGTAGAATCATTATAGATGAGCAAATTTATAATGCTATAGTAACGGCTCCTGCTTTTTTAATAATTTT-TTTTTTTGTTATGCCTGTTGCTGTAGGGGGTTTTGGAAATTGATTATTACCTTTAATAATAAATGTTATGGATATAGCTTTTCCTCGTTTAAATAATTTAAGATTTTGATTAGTTCCTGTGGCTTTATTATTTATAACAATGAGTTTGTTAGTAGGTTTAGGTGCAGGTACAGGTTGAACTGTTTATCCACCATT…
	otu_83	-----------------------------------------------------------------------------------------------------------------------------------------------------------------------------------------------------------------------------------------------------------------------------------------------------------------------------------------------------------------------------------------------------------CATT…
	otu_50	-----------------------------------------------------------------------------------------------------------------------------------------------------------------------------------------------------------------------------------------------------------------------------------------------------------------------------------------------------------------------------------------------------------CTCT…
	otu_62	--------------------------------------------------------------------------------------------------------------------------------------------------------------------------------------------------------------------------------------------------------------------------------------------------------------------------------------------------------------------------------------------------------------T…
	KJ543647	---------------------------------------------------ACTTTATATTTTGTTGTTGGTGTTTGATCTGGTTTTTTAGGAGCAAGAATTAGATTAGTTATTCGTACTGAGTTAGGAATAGTAGGAAGTATTATTATAGATGAACAAATTTATAATTCTATAGTAACTGCTCATGCTTTTTTAATAATTTT-TTTTTTTGTTATGCCTGTAGCTGTTGGGGGTTTTGGGAATTGATTATTACCTTTAATGATAAATGTTATAGATATAGCATTTCCTCGTTTAAATAATTTGAGATTTTGATTAGTTCCTGTTGCTTTATTGTTTATGTCTATAAGAATATTAGTTGGATTGGGAGCAGGTACAGGGTGAACTGTTTATCCTCCTTT…
	OR121246	------------------------------------------------GGTACTTCATATTTTATTATTGGAATTTGATCTGGATTTTTAGGTGCTAGAATGAGTTTAATTATTCGTACAGAATTAGGTATGGTTGGCAGAATTATTATAGATGAGCAAATTTATAATTCTATAGTGACTGCGCATGCTTTTTTAATGATTTT-TTTCTTTGTAATACCCGTTGCTGTGGGTGGATTTGGAAATTGATTGTTGCCTTTGATAATAAATTCAGCTGATATAGCTTTTCCTCGTTTAAATAATTTAAGATTTTGATTAGTGCCTGTGGCTTTATTGTTTATAGTATTAAGTTTATTAGTAGGGTTAGGCCCTGGAACTGGTTGAACTGTATATCCCCCCTT…
	EU751219	--------------------------------------------------AACTTTATATTTTATTGTTGGAATTTGGTCTGGTTTTTTAGGAGCTAGGATTAGTTTAGTTATTCGAACGGAGTTAGGAATAGTAGGTAGGATTATTTTAGATGAGCAAATTTATAATTCTATGGTAACTGCTCATGCATTTTTAATAATTTT-TTTTTTTGTTATACCTGTTGCTGTTGGAGGATTTGGTAATTGGTTACTACCTTTAATAATAAATGTTATGGATATAGCATTTCCTCGATTAAATAATTTAAGTTTTTGGTTAGTTCCGGTTGCTTTATTATTTATGTGTATAAGTTTGTTAGTAGGTTTAGGAGCAGGGACTGGTTGAACGGTTTATCCTCCTTT…
	otu_61	-----------------------------------------------------------------------------------------------------------------------------------------------------------------------------------------------------------------------------------------------------------------------------------------------------------------------------------------------------------------------------------------------------------CGTT…
	EF173208	------------------------------------------------------TTATATTTTATTATTGGTGTGTGGTCTGGATTTTTGGGTGCTAGAATTAGTTTAATTATTCGCACTGAATTAGGGATAGTGGGTAGAATTATTATAGATGAACAAATTTATAATTCCATAGTTACTGCCCATGCTTTTTTAATAATTTT-TTTTTTTGTTATGCCTGTTGCAGTAGGGGGTTTTGGTAATTGATTATTACCTTTAATAATGAATGTTATAGATATAGCTTTTCCTCGTTTGAATAATTTGAGTTTTTGATTAGTTCCTGTGGCTTTGTTGTTTATAAGTTTAAGTTTATTGGTTGGATTAGGTCCTGGTACTGGTTGAACAGTATATCCTCCTTT…
	KJ543664	---------------------------------------------------ACTTTGTATTTTATTATTGGGATTTGATCTGGGTTTTTGGGTGCGAGAATTAGTTTAATTATTCGCACTGAGTTAGGAATAGTTGGAAGAATTATTTTAGACGAACAAATTTATAATTCTATGGTTACTGCTCATGCTTTTTTAATGATTTT-CTTTTTTGTTATACCTGTAGCTGTTGGAGGTTTTGGAAATTGATTATTACCTTTAATGATGAATGTAATAGATATGGCATTTCCTCGTTTAAATAATTTAAGTTTTTGGTTGGTTCCTGTTGCTTTATTATTTATATCTATAAGATTATTGGTTGGATTAGGAGCTGGTACAGGTTGAACAGTATATCCTCCTTT…
	EU751195	--------------------------------------------------AACTTTATATTTTATTTTTGGGATTTGATCGGGGTTTTTGGGGNCAAGAATAAGAATAATTATTCGTTCTGAATTAGGAATAGTTGGTAGAATTATTATAGATGAGCAAATTTATAATGCTATAGGAACCGCTCACGCTTTTTTAAAAATTTT-TTTTTTTGTTATCCCTGTTGCTGTTGGAGGCTTTGGAAATTGATTATTCCCTTTAATAATGAATGTTATAGATATAGCTTTTCCTCGTTTGAATAATTTAAGATTTTGGTTAGTTCCGGTNGCTTTATTATTTATAATTATAAGTTTATTGGTGGGATTAGGAGCTGGAACAGGTTGAACGGTTTATCCTCCTTT…
	EU751189	--------------------------------------------------TACTTTATATTTTATTATTGGTGTTTGGTCTGGTTTTTTAGGAGCTAGAATTAGACTAATTATTCGTACGGAATTAGGGATGGTGGGTAGAATTATTATGGATGAGCAGATTTATAATTCAATAGTAACTGCTCATGCCTTTTTAATAATTTT-TTTTTTTGTTATGCCTGTTGCTGTTGGTGGTTTTGGAAATTGATTGTTACCTTTAATAATGAATGTTATGGATATAGCTTTTCCTCGTTTAAATAATTTAAGTTTTTGACTTGTTCCTGTAGCTTTATTATTTATAACATTAAGATTGTTAGTAGGGTTAGGTCCTGGGACTGGTTGAACTGTTTATCCTCCTTT…
	OR145257	------------------------------------------------------------------------------------TTTTTAGGTGCTAGGATAAGTTTAATTATTCGTACTGAACTAGGAATAGTTGGTAGAGTTTTTATAGATGAACAAATTTACAATTCTATAGTGACTGCTCACGCTTTTTTAATAATTTT-TTTTTTTGTTATACCAGTTGCTGTTGGTGGTTTTGGTAATTGATTACTACCTTTAATAATGAACTCTGCAGATATAGCATTTCCTCGTTTAAATAATTTAAGATTTTGATTGGTTCCTATTGCTTTGTTATTTATAATATTAAGTTTATTGATTGGTTTAGGGTCTGGAACAGGTTGAACTGTCTATCCTCCGTT…
	EF650484	------------------------------------------------------------------------GTTTGGTCTGGTTTTTTAGGTGCGAGTATTAGTTTAGTTATTCGTACTGAGCTTGGGATAGTAGGTAGTTTAATTATAGATGAGCAAATCTATAATTCTATAGTTACTGCTCATGCTTTTTTGATGATTTT-TTTTTTTGTGATGCCTGTTGCTGTTGGTGGTTTTGGTAATTGATTGTTACCTTTAATAATAAATGTTATGGATATAGCTTTTCCTCGTTTGAATAATTTAAGATTTTGATTGGTTCCTGTTGCATTGTTATTTATAACTATGAGTTTATTAATTGGTTTAGGTCCTGGAACTGGATGAACTGTCTACCCTCCTTT…
	otu_97	------------------------------------------------------------------------------------------------------------------------------------------------------------------------------------------------------------------------------------------------------------------------------------------------------------------------------------------------------------------------------------------------------------GTT…
	KY006175	------------------------------------------------GGAACTTTATATTTTGTTATTGGTATTTGATCAGGATTTTTAGGGGCTAGGATAAGATTAATTATTCGTACGGAATTAGGGATGGTTGGTAGGGTTATTATAGATGAGCAAATTTATAATAGTATAGTTACTGCTCATGCTTTTTTAATAATTTT-TTTTTTTGTAATGCCTGTTGCTGTTGGTGGTTTTGGTAATTGGCTTCTTCCTTTAATAATGAATGTAATGGATATAGCTTTTCCTCGTTTAAATAATTTAAGTTTTTGGTTGGTCCCTGTAGCTTTATTATTTATAACAATGAGATTGTTGGTAAGATTAGGACCAGGAACGGGATGAACAGTGTATCCTCCTTT…
	OR121160	------------------------------------------------GGTACTTCGTATTTTATTGTTGGAATTTGATCTGGTTTTCTAGGTGCTAGAATAAGATTGATTATTCGTACTGAATTAGGAATAGTGGGTAGAATTATTATAGACGAGCAGATTTATAATTCTATAGTTACTGCTCATGCTTTTTTAATAATTTT-TTTTTTTGTGATGCCTGTGGCTGTAGGTGGGTTTGGGAATTGATTATTGCCTTTAATAATAAACGCTATAGATATAGCATTTCCTCGTCTTAATAATTTAAGATTTTGATTAGTCCCCGTGGCTTTATTATTTATAATGTTAAGTTTGTTGGTGGGATTAGGTCCTGGGACTGGTTGAACAGTGTACCCTCCTTT…
	EU751105	--------------------------------------------------AACCTTATATTTTATTATTGGAGTGTGATCCGGGTTTTTGGGTGCTAGAATTAGTTTAGTAATTCGTACTGAGCTTGGAATAGTAGGTAGTTTAATTATAGATGAACAAATTTATAATTCTATAGTTACTGCTCATGCTTTTTTAATGATTTT-TTTTTTTGTTATGCCTGTAGCTGTTGGGGGATTTGGAAATTGATTATTACCTTTAATAATAAATGTTATAGATATAGCTTTTCCTCGTTTGAATAATTTAAGTTTTTGACTAGTTCCTGTGGCTTTATTATTTATGACTATAAGTTTATTAATTGGGCTGGGACCTGGGACTGGGTGAACTGTTTATCCACCATT…
	KM043181	---------------------------------------AAAGATATTGGTACTTTGTATTTTATTATTGGAATTTGATCTGGTTTTTTAGGAGCTAGAATGAGATTAATTATTCGTACAGAATTAGGTATAGTAGGGAGTATTATTATAGATGAGCAAATTTATAATTCTATGGTAACTGCTCATGCTTTTTTGATAATTTT-TTTTTTTGTTATGCCTGTGGCTGTGGGTGGATTTGGAAATTGATTATTGCCTTTAATAATAAATGCTATAGATATAGCATTTCCTCGTTTGAATAATTTGAGTTTTTGGTTAGTACCTGTGGCTTTATTATTTATAAGATTAAGATTGTTAGTAGGATTAGGGCCTGGAACAGGATGAACAGTGTATCCTCCTTT…
	GQ465635	--------------------------------------------------------------TATTATTGGTGTTTGATCTGGTTTTGTAGGTGCTAGAATAAGTTTAATTATTCGTACTGAGTTAGGAATAGTTGGTAGTGTTATTATAGATGAACAAATTTATAATTCTATAGTTACTGCTCATGCTTTTTTAATAATTTT-CTTTTTTGTTATACCTGTTGCAGTTGGGGGTTTTGGTAATTGATTATTACCTTTAATAATAAATTCTGCAGATATAGCATTCCCTCGTTTAAATAATTTAAGGTTTTGATTAGTTCCTATTGCTTTATTATTTATAACATTAAGATTATTGATTGGTTTAGGATCAGGAACAGGTTGAACTGTTTATCCTCCTTT…
	otu_39	--------------------------------------------------AACTTTATATTTTATTATTGGAATTTGATCTGGGTTTTTAGGTGCGAGTATTAGAATAATTATTCGTACTGAATTAGGAATGATTGGAAGTATTATTATAGATGAGCAAATTTATAATTCAATAGTGACGGCACATGCGTTTTTAATAATTTT-TTTTTTTGTAATACCAGTTGCTGTTGGAGGGTTTGGTAATTGATTATTACCTTTAATAATGAATGTTATAGATATAGCATTTCCTCGTTTAAATAATTTGAGTTTTTGATTAGTCCCAGTTGCTTTATTTTTTATAATTTTAAGGTTATTAGTTGGTTTAGGGGCAGGAACAGGATGAACAGTTTATCCACCTCT…
	otu_37	--------------------------------------------------TACTTTATATTTTATTATTGGAATTTGATCCGGTTTTTTAGGTGCGAGAATTAGATTAATTATTCGTACTGAGTTAGGTATAGTAAGAAGAATTATTATAGATGAGCAAATTTATAATGCCATAGTTACAGCACATGCTTTTCTTATAATTTT--TTTTTTGTTATGCCTGTAGCCGTAGGTGGTTTTGGAAATTGATTACTTCCTTTAATAATAAATGCAGCAGATATAGCTTTCCCTCGTTTAAATAATTTAAGTTTTTGACTAGTTCCTGTGGCTTTATTATTTATAACTTTAAGATTATTAGTAGGTTTAGGAGCAGGCACAGGTTGAACTGTGTATCCGCCTTT…
	otu_28	--------------------------------------------------AACTCTATATTTTATTATTGGAATTTGATCTGGGTTTTTAGGTGCGAGAATTAGTTTAATTATTCGCACAGAATTAGGAATAGTTGGAAGAATTATTCTTGATGAACAGATCTACAATTCTATGGTTACGGCACATGCCTTTCTTATAATTTT--TTTTTTGTTATACCTGTTGCTGTCGGAGGTTTTGGGAATTGATTACTACCTATTATGATAAACGTAATAGATATAGCTTTTCCTCGATTGAATAATTTAAGGTTTTGATTAGTTCCTGTAGCTCTTTTATTTATGTGTTTAAGCTTATTAGTTGGTTTAGGTCCTGGAACGGGATGAACTGTATATCCACCTTT…
	otu_25	--------------------------------------------------TACTTTATATTTTATTATTGGAGTGTGGTCTGGGTTTTTAGGGGCCAGAATTAGTTTAATCATTCGTACCGAGTTAGGTATAGTAGGCAGAATTATTATAGATGAGCAGATTTATAATTCCATGGTAACAGCTCATGCTTTTTTGATAATTTT-TTTCTTTGTTATGCCAGTTGCTGTTGGTGGTTTTGGTAATTGATTATTACCCTTAATGATAAATGCTAGAGATATGGCATTTCCTCGTTTAAATAATTTAAGATTTTGATTGGTCCCTGTGGCTTTGTTATTTATGACATTAAGTTTGTTAGTAGGGTTAGGAGCTGGGACAGGGTGAACTGTTTATCCACCTTT…
	otu_42	--------------------------------------------------AACTTTATATTTTATTATTGGAATTTGATCTGGGTTTTTAGGTGCGAGTATTAGAATAATTATTCGTACTGAATTAGGGATGATTGGAAGTATTATTATAGATGAGCAAATTTATAATTCAATAGTGACGGCTCATGCGTTTTTAATAATTTT-TTTTTTTGTAATACCAGTTGCTGTTGGAGGGTTTGGTAATTGATTATTACCTTTAATAATGAATGTTATAGATATAGCATTTCCTCGTTTAAATAATTTGAGTTTTTGATTAGTTCCAGTTGCTTTATTTTTTATTAGGTTCTGCTT--TTATAGAAACAGGGGCAGGTACAGGTTGAACTGTATATCCACCTTT…
	MW577514	--------------------------------------------------GACTTTATATTTTTTAATTGGAATTTGATCTGGTTTCTTAGGTGCTAGAATAAGATTGATTATTCGTACTGAACTAGGGATAGTTGGTAGAGTTATTATAGATGAGCAAATTTATAATGCTATAGTAACTGCTCATGCTTTTTTAATAATTTT-TTTTTTTGTTATACCTGTTGCTGTTGGAGGATTTGGTAATTGACTTCTTCCTTTAATAATAAATGTTATGGATATAGCTTTTCCTCGTTTAAATAATTTAAGATTTTGATTGGTTCCTGTTGCCTTGTTTTTTATAGTAATAAGCTTGTTAGTAGGCCTTGGGGCTGGCACTGGTTGAACAGTGTATCCACCTTT…
	GQ465634	---------------------------------------------------------------ATTATTGGTGTTTGATCTGGTTTTGTAGGTGCTAGAATAAGTTTAATTATCCGTACTGAATTAGGAATGGTTGGTAGTGTAATTATGGATGAGCAAATTTATAATTCTATAGTTACTGCTCATGCTTTTTTAATAATTTT-TTTTTTTGTTATACCTGTTGCAGTTGGAGGGTTTGGTAATTGATTATTACCTTTAATAATAAATTCTGCAGATATAGCATTTCCTCGTTTAAATAATTTAAGATTTTGATTAGTTCCTATTGCTTTGTTATTTATAACATTGAGTCTATTGATTGGTTTAGGGTCAGGTACAGGATGAACCGTATATCCTCCCTT…
	KF582480	-------------------------------------------------------------------TTGCAATTTGATCCGGTTTTTTGGGTGCAAGAATAAGTTTAATTATTCGTACTGAATTAGGAATGGTAGGAAGAATTATTATAGATGATCAAATTTATAATTCAATAGTAACAGCTCATGCGTTTTTAATGATTTT-TTTTTTTGTTATACCTGTGGCTGTGGGTGGATTTGGGAATTGGTTGTTGCCTTTAATAATAAATGCTATAGATATAGCATTTCCTCGTTTGAATAATTTAAGATTTTGATTAGTTCCCGTAGCTTTGTTATTTATGTGTATAAGATTATTGGTAGGTTTAGGGCCTGGTACTGGTTGAACAGTTTATCCTCCTTT…
	otu_1	------------------------------------------------------------------------------------------------------------------------------------------------------------------------------------------------------------------------------------------------------------------------------------------------------------------------------------------------------------------------------------------------------------TTT…
	OR121230	------------------------------------------------GGTACATTGTATTTTATTATTGGTATTTGATCTGGTTTTTTAGGTGCGAGAATAAGTTTGATTATTCGTACTGAGTTAGGTATAGTTGGTAGGATTATTATAGATGAACAGATTTATAATTCAATGGTTACTGCTCATGCTTTTTTAATAATTTT-TTTTTTTGTAATACCTGTGGCTGTAGGGGGATTTGGAAATTGATTATTGCCTTTAATAATGAATGCTATAGATATAGCTTTTCCTCGTTTAAATAATTTAAGATTTTGACTTGTGCCTGTGGCTTTATTGTTTATGGTTTTAAGATTATTGGTAGGTTTAGGTCCAGGGACTGGTTGAACAGTTTATCCTCCTTT…
	otu_49	-----------------------------------------------------------------------------------------------------------------------------------------------------------------------------------------------------------------------------------------------------------------------------------------------------------------------------------------------------------------------------------------------------------CTTT…
	otu_60	-----------------------------------------------------------------------------------------------------------------------------------------------------------------------------------------------------------------------------------------------------------------------------------------------------------------------------------------------------------------------------------------------------------CTTT…
	otu_65	-----------------------------------------------------------------------------------------------------------------------------------------------------------------------------------------------------------------------------------------------------------------------------------------------------------------------------------------------------------------------------------------------------------CTTT…
	otu_22	------------------------------------------------------------------------------------------------------------------------------------------------------------------------------------------------------------------------------------------------------------------------------------------------------------------------------------------------------------------------------------------------------------TTT…
	otu_23	------------------------------------------------------------------------------------------------------------------------------------------------------------------------------------------------------------------------------------------------------------------------------------------------------------------------------------------------------------------------------------------------------------TTT…
	otu_72	-----------------------------------------------------------------------------------------------------------------------------------------------------------------------------------------------------------------------------------------------------------------------------------------------------------------------------------------------------------------------------------------------------------CTTT…
	otu_21	------------------------------------------------------------------------------------------------------------------------------------------------------------------------------------------------------------------------------------------------------------------------------------------------------------------------------------------------------------------------------------------------------------TTT…
	otu_81	-----------------------------------------------------------------------------------------------------------------------------------------------------------------------------------------------------------------------------------------------------------------------------------------------------------------------------------------------------------------------------------------------------------CTTT…
	otu_13	------------------------------------------------------------------------------------------------------------------------------------------------------------------------------------------------------------------------------------------------------------------------------------------------------------------------------------------------------------------------------------------------------------TTT…
	otu_26	--------------------------------------------------AACTTTGTATTTTGTTATTGGTGTTTGATCTGGTTTTTTGGGTGCGAGTATCAGTTTAATTATTCGCACAGAGTTAGGAATAGTAGGTAGAATTATTATAGATGAGCAAATTTATAATTCTATAGTTACTGCTCATGCTTTTCTAATAATTTT-TTTTTTTGTAATACCTGTTGCTGTGGGTGGGTTTGGTAATTGATTATTACCTTTAATAATGAATGTTATAGATATAGCTTTTCCTCGTTTGAATAATTTAAGTTTTTGACTAGTACCTGTGGCTTTATTGTTTATAAGTTTAAGGTTATTAGTAGGTTTGGGGCCTGGTACTGGTTGAACAGTTTACCCTCCTTT…
	otu_3	------------------------------------------------------------------------------------------------------------------------------------------------------------------------------------------------------------------------------------------------------------------------------------------------------------------------------------------------------------------------------------------------------------TTT…
	otu_11	------------------------------------------------------------------------------------------------------------------------------------------------------------------------------------------------------------------------------------------------------------------------------------------------------------------------------------------------------------------------------------------------------------TTT…
	otu_73	-----------------------------------------------------------------------------------------------------------------------------------------------------------------------------------------------------------------------------------------------------------------------------------------------------------------------------------------------------------------------------------------------------------CTTT…
	otu_85	-----------------------------------------------------------------------------------------------------------------------------------------------------------------------------------------------------------------------------------------------------------------------------------------------------------------------------------------------------------------------------------------------------------CTTT…
	otu_17	------------------------------------------------------------------------------------------------------------------------------------------------------------------------------------------------------------------------------------------------------------------------------------------------------------------------------------------------------------------------------------------------------------TTT…
	otu_98	------------------------------------------------------------------------------------------------------------------------------------------------------------------------------------------------------------------------------------------------------------------------------------------------------------------------------------------------------------------------------------------------------------TTT…
	otu_74	-----------------------------------------------------------------------------------------------------------------------------------------------------------------------------------------------------------------------------------------------------------------------------------------------------------------------------------------------------------------------------------------------------------CTTT…
	otu_75	-----------------------------------------------------------------------------------------------------------------------------------------------------------------------------------------------------------------------------------------------------------------------------------------------------------------------------------------------------------------------------------------------------------CTTT…
	otu_71	-----------------------------------------------------------------------------------------------------------------------------------------------------------------------------------------------------------------------------------------------------------------------------------------------------------------------------------------------------------------------------------------------------------CTTT…
	otu_76	-----------------------------------------------------------------------------------------------------------------------------------------------------------------------------------------------------------------------------------------------------------------------------------------------------------------------------------------------------------------------------------------------------------CTTT…
	otu_53	-----------------------------------------------------------------------------------------------------------------------------------------------------------------------------------------------------------------------------------------------------------------------------------------------------------------------------------------------------------------------------------------------------------CTTT…
	otu_77	-----------------------------------------------------------------------------------------------------------------------------------------------------------------------------------------------------------------------------------------------------------------------------------------------------------------------------------------------------------------------------------------------------------CTTT…
	otu_10	------------------------------------------------------------------------------------------------------------------------------------------------------------------------------------------------------------------------------------------------------------------------------------------------------------------------------------------------------------------------------------------------------------TTT…
	otu_63	-----------------------------------------------------------------------------------------------------------------------------------------------------------------------------------------------------------------------------------------------------------------------------------------------------------------------------------------------------------------------------------------------------------CTTT…
	otu_16	------------------------------------------------------------------------------------------------------------------------------------------------------------------------------------------------------------------------------------------------------------------------------------------------------------------------------------------------------------------------------------------------------------TTT…
	otu_68	-----------------------------------------------------------------------------------------------------------------------------------------------------------------------------------------------------------------------------------------------------------------------------------------------------------------------------------------------------------------------------------------------------------CTTT…
	otu_40	--------------------------------------------------AACTTTATATTTTGTTGTTGGGGTTTGATCTGGCTTTTTAGGAGCTAGTATAAGTTTGATTATTCGTACTGAGTTAGGTATGGTGGGAAGGGTAATTATGGATGATCAAATTTATAATTCTATGATTACTGCTCATGCTTTTTTAATGATTTC-TTTTTTTGTGATGCCTGTTACTATGGGAGGGTTTGGTAATTGGTTATTACCTTTAATGATGAATGTAGCTGATATAGCTTTTCCTCGTTTAAATAATTCGAGGTTTTGATTGGTACCAGTTTCTTTATTGTTTATATTAATGAGAATATTGGTAGGATTAGGGTCAGGAACTGGTTGAACTGTTTATCCTCCTTT…
	otu_96	------------------------------------------------------------------------------------------------------------------------------------------------------------------------------------------------------------------------------------------------------------------------------------------------------------------------------------------------------------------------------------------------------------TTT…
	otu_4	-------------------------------------------------------------------------------------------------------------------------------------------------------------------------------------------------------------------------------------------------------------------------------------------------------------------------------------------------------------------------------------------------------------TT…
	otu_90	-----------------------------------------------------------------------------------------------------------------------------------------------------------------------------------------------------------------------------------------------------------------------------------------------------------------------------------------------------------------------------------------------------------CTTT…
	otu_56	-----------------------------------------------------------------------------------------------------------------------------------------------------------------------------------------------------------------------------------------------------------------------------------------------------------------------------------------------------------------------------------------------------------CTTT…
	otu_9	------------------------------------------------------------------------------------------------------------------------------------------------------------------------------------------------------------------------------------------------------------------------------------------------------------------------------------------------------------------------------------------------------------TTT…
	otu_20	------------------------------------------------------------------------------------------------------------------------------------------------------------------------------------------------------------------------------------------------------------------------------------------------------------------------------------------------------------------------------------------------------------TTT…
	EF650603	------------------------------------------------------TCGTATTTTATTATAGGTGTGTGAGCGGGGTTATTAGGTGCAAGAATGAGGTTGATCATTCGTACTGAGTTGGGGATAATTGGGAGTGTGATTATGGATGAGCAAATTTATAACGTGATAATTACCGCACATGCATTTCTGATGATTTT-TTTCTTTGTTATGCCTGTGACTATGGGGGGGTTTGGAAATTGGTTATTACCCCTGATAATAAATGCGATGGATATAGCGTTCCCTCGTTTAAATAATTTAAGGTTTTGATTGGCTCCTGTATCTCTACTATTAATAATTTTAAGATTATTGGTGAGGTTGGGGGCGGGTACGGGGTGGACTGTTTATCCCCCCTT…
	LC604148	--------------------------------------------------AACTTTATATTTTGTCTGTGGTATAAGATATGGCTATTTAGGAGCCAGATTGAGATTAATAATTCGTAAAGAATTAGGAATGGTTGGAAGTATTATTATTGAAGAACAAATTTATAATTCAATAGTTACTGCTCAAGCGTTTTTAATGATTTT-TTTTTTTGTTATACCTGTTGCTGTAGGTGGTTTTGGAAATTGATTATTACCTCTGATAATAAATGTGATAGATATAGCATTTCCACGTTTAAATAATTTAAGGTTTTGATTGGTTCCTGTTGCTTTATTATTTATGTGTTTGAGATTGTTAGTTGGGTTAGGTCCTGGAACTGGTTGAACAGTATATCCTCCTTT…
	DQ656829	------------------------------------------------------TTGCATTTTATTGTTGGTGTTTGATCAGGGTTCTTGGGAGCCAGAGTCAGGTTAATTATTCGAACAGAGTTAGGAATGGCGGGAAGAGTTATTATAGATGATCAAATTTATAATTCTATGGTAACAGCTCATGCTTTTCTAATAATTTT-TTTTTTTGTAATACCAGTAGCGGTAGGGGGATTTGGGAATTGATTATTGCCTTTAATGATAAATGTTATAGATATAGCATTCCCTCGTTTAAACAATTTAAGATTTTGATTAGTGCCTGTGTCTTTAACCTTTATATGTATAAGATTGTTAGTTGGATTAGGCCCAGGAACAGGCTGAACCGTGTATCCTCCTTT…
	KM043207	---------------------------------------AAAGATATTGGTACTTTGCATTTTATTGTTGGTGTTTGATCTGGATTTCTGGGGGCTAGAGTTAGTTTAATCATTCGAACAGAGTTGGGGATAGCTGGGAGAGTTATTATAGATGATCAAATTTATAATTCTATGGTAACAGCACATGCTTTTCTAATAATTTT-TTTCTTTGTGATGCCAGTAGCGGTAGGGGGTTTTGGGAATTGGTTGCTTCCATTAATAATAAATGTTATAGATATAGCGTTCCCTCGTTTAAATAATTTAAGATTTTGATTGGTTCCTGTGTCTTTGGTTTTTATATGTATAAGATTATTAGTTGGGCTAGGCCCAGGGACAGGTTGAACCGTGTATCCTCCTTT…
	OR145261	------------------------------------------------------------------------------------TTTCTAGGAGCTAGAATTAGTCTAATTATTCGCACTGAACTAGGAATAGTGGGCAGACTAATTTTAGACGAGCAAATCTATAATTCCATAGTGACTGCGCATGCATTTTTAATAATTTT-CTTTTTTGTTATACCTGTAGCTGTAGGAGGATTTGGTAATTGATTAATTCCGCTAATAATAAATGTGGCGGATATAGCATTTCCTCGTTTAAATAATTTAAGATTTTGGTTGGTGCCCATTGCGTTATTATTTATAACTATGAGGTTATTAGTTGGGCTAGGAGCAGGCACAGGGTGAACAGTCTACCCTCCTTT…
	KY006192	----------------------------------------------TTGGAACTTTGTATTTTATTGTAGGGGTTTGGTCTGGTTTTTTAGGTGCGAGAATAAGGTTAATTATTCGTACTGAATTAGGGATTGTAGGTAGAGTGCTTATAGATGATCAGATTTATAATTCGATGGTGACTGCTCACGCTTTTTTGATAATTTT-TTTTTTTGTAATGCCAGTCGCATTGGGGGGTTTTGGTAATTGATTATTGCCTTTGATAATGAATGTAGCGGATATAGCTTTTCCTCGTTTAAATAATCTTAGGTTTTGATTATTGCCTGTTTCTTTGTCTTTTATAGCTTTGAGACTATTAGTTGGGTTAGGTCCTGGTACGGGTTGAACGGTGTATCCTCCTTT…
	DQ656877	------------------------------------------------------TTGTATTTTATTGTTGGAGTTTGATCTGGGTTTTTGGGTGCGAGAATAAGATTGATTATTCGTACTGAATTAGGTGTTGTAGGGAGAGTGATTATGGATGATCAGATCTATAATTCTATGGTTACTGCTCATGCTTTTTTAATGATTTT-TTTTTTTGTTATGCCTGTTGCTTTAGGGGGTTTTGGAAATTGGTTGTTACCTTTGATAATAAATTTGATGGATACGGCTTTTCCTCGTTTAAATAATCTAAGTTTTTGATTAGTGCCGGTATCGTTGTCTTTTATGTCTTTAAGGTTGTTGGTTGGTTTAGGGCCTGGAACTGGATGAACGGTTTATCCGCCTTT…
	MT966698	------------------------------------------------------------------------GTTTGATCTGGATTTTTAGGTGCGAGAATAAGGTTGATTATTCGTACTGAGTTAGGGATTGTTGGGAGAGTTATTATAGATGATCAAATTTATAATTCTATGGTTACTGCTCATGCTTTTTTGATAATTTT-TTTTTTTGTTATGCCTGTAGCTTTGGGTGGTTTTGGTAATTGGTTATTGCCTTTAATGATGAATGCTATAAATATAGCATTCCCTCGTTTAAATAATTTAAGGTTTTGGTTGGTTCCGGTTTCTTTGTCTTTTATGGCATTGAAATTATTGGTTGGTTTAGGGCCGGGGACTGGTTGAACAGTTTATCCTCCTTT…
	MT966703	------------------------------------------------------------------------GTTTGATCTGGGTTTTTAGGTGCGAGAATAAGATTGATTATTCGTACTGAGTTGGGTATTGTAGGGAGAGTAATTATGGATGATCAGATTTATAATTCTATGGTTACTGCTCATGCTTTCTTGATAATTTT-CTTTTTTGTTATGCCTGTTGCTTTAGGTGGTTTTGGAAATTGACTATTACCTTTGATAATGAATATTATGGATATAGCTTTTCCTCGTTTAAATAATTTGAGTTTTTGATTGTTGCCGGTGTCGTTGTCTTTTATGGCTTTAAGAATGTTAGTCGGGTTAGGTCCTGGGACTGGGTGAACAGTTTATCCTCCTTT…
	MT966711	------------------------------------------------------------------------GTTTGGTCTGGGTTTTTAGGTGCGAGAATAAGATTGATTATTCGTACTGAGTTAGGTATTGTTGGTAGGGTGATTATAGATGATCAGATTTATAATTCTATAGTTACTGCTCATGCTTTTTTGATAATTTT-TTTTTTTGTTATACCTGTTGCTTTAGGAGGGTTTGGTAATTGATTATTACCTTTAATGATGAATGTAATAAATATGGCTTTTCCTCGTTTAAATAATTTAAGGTTTTGATTAGTGCCGGTGTCTTTGTCTTTTATGTCTTTGAGGCTTTTGGTTGGATTAGGACCTGGGACTGGTTGAACAGTGTATCCTCCTTT…
	JQ309569	--------------------------------------------------GACTTTATATTTTGTTGCGGGGGTGTGATCCGGGTTTTTGGGGGCCAGGATAAGTTTAATTATTCGTACTGAATTAGGGATGGTCGGAAGTATTATCATGGATGATCAGATCTATAATTCGATGGTGACGGCTCACGCTTTTTTAATAATTTT-TTTTTTTGTTATGCCTGTAGCGATAGGGGGGTTTGGGAATTGATTAATTCCATTAATGTTGAATGTTGCAGATATAGCGTTTCCTCGTTTGAATAATTTAAGATTTTGATTGATACCGGTTTCTTTGTTATTTATGAGGTTAAGATTGCTAGTGGGATTAGGACCGGGGACTGGTTGAACTGTGTATCCTCCTTT…
	KY006190	---------------------------------------AAAGATATTGGAACTTTGTATTTTATTATAGGAGTTTGGTCAGGGTTTGTTGGGGCAAGAATGAGTTTAATCATTCGTACTGAGTTGGGGATAGTAGGGAGAATTATTATAGATGATCAGATTTATAATTCTATAGTAACTGCTCATGCATTTTTAATGATTTT-CTTTTTTGTGATGCCAGTAGCTATGGGTGGATTTGGAAATTGACTTTTACCATTGATAATGAATAGAGCTGATATGGCTTTTCCTCGTTTAAATAATTTAAGTTTTTGATTGATGCCTATTTCTTTGTCTTTCATAAGATTGAGATTATTGGTTGGATTAGGTCCTGGGACTGGATGGACAGTTTATCCCCCATT…
	OR145175	------------------------------------------------------------------------------------TTTTTAGGTGCAAGAATCAGCTTAATTATTCGTACTGAATTAGGGATAGTCGGGAGTCTTATTATAGACGAACAAATTTATAATTCAATAGTTACTGCGCACGCTTTTTTAATAATTTT-CTTTTTTGTAATACCTGTGGCCGTCGGAGGGTTTGGTAATTGACTCTTGCCATTAATAATAAATGTAATGGATATAGCTTTTCCTCGTTTGAATAATTTAAGGTTTTGACTCGTGCCAGTAGCTTTACTATTTATAACTATAAGGTTATTGGTAGGATTAGGAGCAGGTACTGGGTGAACAGTTTACCCTCCTTT…
	OR145160	------------------------------------------------------------------------------------TTTTTAGGTGCAAGAATTAGTTTAATTATCCGTACTGAATTAGGAATAGTAGGGAGTCTTATTATAGACGAACAAATCTATAATTCAATAGTTACTGCGCACGCGTTCTTAATAATCTT-TTTCTTTGTAATACCTGTGGCTGTCGGAGGGTTTGGTAATTGACTTTTGCCACTAATAATAAATGTAATGGATATAGCTTTCCCTCGTTTGAATAATTTAAGGTTTTGACTTGTGCCAGTAGCTTTACTATTTATAACTATAAGGTTATTGGTAGGATTAGGAGCAGGTACTGGCTGAACAGTTTATCCTCCTCT…
	JQ309580	--------------------------------------------------AACTTCGTATTTTTTGGTTGGTGTGTGATCTGGTTTTTTAGGAGCTAGTGTAAGTTTAATTATTCGTACTGAGTTGGGTATAGTAGGTAGAGTTATTATAGATGATCAAATTTATAATTCTATGGTGACAGCTCATGCTTTTTTGATGATTTT-TTTTTTTGTTATACCTGTGGCTATGGGGGGTTTTGGTAATTGATTATTGCCTTTAATGATGAATGTGATGGATATGGCTTTTCCTCGATTGAATAATTTGAGTTTTTGGTTAGTGCCAGTTTCTTTATTATTTATATGTATGAGTTTATTGATTGGGTTGGGACCTGGGACTGGGTGGACTGTGTATCCTCCTTT…
	OR145274	------------------------------------------------------------------------------------TTTTTAGGGGCTAGAATTAGACTAATTATTCGCACTGAATTAGGGATAGTTGGAAGATTAATTATGGATGAACAAATCTATAACTCAATAGTAACTGCTCATGCTTTTTTAATAATTTT-CTTTTTTGTCATACCTGTAGCAGTTGGAGGCTTTGGAAACTGACTTCTGCCTTTAATAATAAACGTTGCAGATATAGCTTTTCCTCGTCTTAATAATTTAAGTTTTTGACTTGTTCCGATTGCTCTTCTTTTTATAACTATAAGTTTATTAGTAGGACTAGGAGCAGGCACAGGCTGAACCGTTTATCCGCCCCT…
	JQ309453	--------------------------------------------------GACTTTATATTTTGTTATTGGGGTTTGGGCAGGATTTTTAGGTGCTAGAATTAGTTTAATTATTCGTACTGAGTTAGGGATAGTTGGAAGAATTATTATAGATGATCAGATTTATAATTCTATGGTGACAGCGCATGCATTTCTAATAATTTT-TTTTTTTGTTATGCCTGTAGCTGTAGGAGGTTTTGGGAATTGGCTATTGCCTTTAATAATAAATGTTATAGATATAGCTTTTCCTCGTTTGAATAATTTAAGATTTTGGCTAGTTCCTATTTCTTTATTATTTATATGTATAAGTTTATTAGTAGGACTAGGGCCTGGGACGGGATGGACTGTGTATCCTCCATT…
	EF650604	------------------------------------------------------TCATATTTTGTAATGGGTGTGTGAGCTGGGTTGTTAGGAGCTAGAATAAGGTTGATTATTCGGACTGAAGTAGGGATAGTAGGAAATGTAATTATGGATGAGCAGATCTATAATATGATGGTAACTGCTCCTGCGTTTTTAATAATTTT-TTTTTTTGTTATACCTGTGACGATGGGGGGTTTTGGAAATTGATTATTACCTTTGATAGTTAATGCTGTGGATATAGCTTTTCCTCGTTTAAATAATTTAAGGTTTTGATTAGCTCCGGTATCGTTGACTTTTATAGCTATAAGAATGTTGGTGAGGTTAGGGGCAGGAACTGGTTGAACTGTATATCCACCGTT…
	OR145253	------------------------------------------------------------------------------------TTTTTAGGTGCAAGAATTAGATTAATTATTCGCACTGAATTAGGAATGGTTGGAAGATTAATTATAGATGAGCAAATTTATAATTCTATGGTTACTGCTCATGCTTTTTTAATAATTTT-TTTCTTTGTAATGCCTGTTGCTGTAGGGGGGTTTGGAAATTGACTTTTGCCTTTAATAATAAATGTTATAGACATAGCTTTTCCTCGTCTTAATAATTTAAGATTTTGATTAGTGCCTATTGCTTTATTGTTTATGACTATAAGTTTATTAGTTGGTTTAGGAGCGGGGACTGGCTGAACCGTTTACCCTCCTTT…
	OR145281	------------------------------------------------------------------------------------TTTTTGGGGGCTAGAATTAGTTTAATTATTCGTACTGAATTAGGAATAGTTGGTAGGCTAATTATAGATGAACAAATTTATAATTCTATAGTAACGGCTCATGCTTTTTTAATAATTTT-TTTCTTTGTTATACCTGTTGCTGTTGGAGGGTTTGGAAATTGACTTTTGCCTTTAATAATAAATGTTATAGATATAGCTTTTCCTCGTCTTAATAATTTAAGATTTTGACTTGTGCCGATTGCTTTATTGTTTATAACTATAAGTTTATTAGTTGGATTAGGGCCTGGTACTGGGTGAACCGTGTATCCTCCTTT…
	EF650561	------------------------------------------------------TTATATTTTATTATTGGCGTTTGATCCGGATTTTTAGGAGCTAGAATTAGTTTAGTAATTCGTACTGAATTAGGAATAGTTGGTAGAATTATTATAGATGAGCAGATTTATAATTCTATAGTTACTGCTCATGCTTTTTTAATGATTTT-TTTTTTTGTTATGCCTGTTGCAGTAGGTGGTTTTGGTAATTGATTACTACCATTAATAATGAATGTCATAGATATAGCTTTTCCTCGTTTAAATAATTTGAGTTTTTGGTTGGTTCCTGTAGCTTTGTTGTTTATAACTATAAGTTTATTAATTGGTCTTGGGCCTGGGACAGGATGAACTGTTTATCCTCCGTT…
	LC604153	--------------------------------------------------AACTTTATATTTTATTATTGGTGTTTGATCTGGTTTATTAGGTGCTGGTATTAGTTTAATTATTCGTACTGAATTAGGAATACTAGGTGGAATTATTATAGATGAACAAATTTATAATTCAATAGTTACTGCTCACGCTTTTTTAATGATTTT-TTTTTTTGTTATGCCCGTAGCAGTAGGTGGTTTTGGAAATTGACTTTTACCTCTAATGATGAATGTAATCGATATAGCTTTTCCTCGTTTAAATAATTTGAGTTTTTGATTGGTTCCCGTTGCATTATTACTTATAAGATTAAGTTTATTAGTTGGAAAAGGACCTGGTACTGGGTGAACTGTTTATCCTCCCTT…
	GQ465659	-------------------------------------------------------------TTATTGTAGG-ATTTGATCAGGGTTCTTAGGAGCTAGAATAAGATTAATTATTCGTACTGAATTAGGTATAGTTGGTAGTATTATTATAGATGAGCAAATTTATAATTCAATAGTGACAGCTCATGCATTTCTAATAATTTT-TTTTTTTGTTATACCCGTAGCTGTAGGGGGTTTCGGAAATTGATTATTGCCTTTAATAATAAATGCTATAGATATAGCATTTCCACGTTTAAATAATTTAAGATTTTGGTTAGTACCAGTAGCTCTGTTATTTATAGTATTAAGTTTATTAGTAGGATTAGGACCAGGAACTGGTTGAACTGTTTATCCTCCTTT…
	KF582497	--------------------------------------------------AACTTTGTATTTTGTTTTAGGAGTATGAGCTGGGTTGTTAGGAGCAAGAATGAGGTTAATTATTCGTACTGAGTTAGGGATAGTTGGGAATGTAATTATAGATGAACAAATTTATAATAGGATAGTTACAGCTCATGCTTTTTTGATGATTTT-TTTTTTTGTAATGCCTGTTACAATGGGAGGGTTTGGAAATTGGTTGTTACCTTTGATGATAAATGTTATAGATATAGCTTTTCCTCGATTAAATAATTTAAGGTTTTGATTAGCTCCAGTGTCTTTAATATTTATAGCTATAAGATTGTTAGTTAGGTTAGGGGCTGGGACTGGGTGAACTGTGTATCCTCCTTT…
	EU076864	------------------------------------------------------TTATATTTTATTATTGGAGTTTGGTCTGGGTTTTTAGGGGCTAGAATAAGGTTAGTAATTCGTACAGAGTTAGGGATAGTAGGTAGAGTAATTATAGATGATCAGATTTATAATTCTATAGTAACTGCTCATGCTTTTTTAATAATTTT-TTTCTTTATTATACCTGTTGCTATAGGAGGGTTTGGTAATTGGTTGTTGCCTTTGATAATGAATGTAGTGGATATAGCTTTTCCTCGATTGAATAATTTGAGGTTTTGATTAGTTCCAGTTTCTTTGTTGTTTATATGTTTAAGTTTGTTAGTAGGAGTAGGAGCTGGGACAGGGTGAACAGTTTATCCTCCGTT…
	otu_19	------------------------------------------------------------------------------------------------------------------------------------------------------------------------------------------------------------------------------------------------------------------------------------------------------------------------------------------------------------------------------------------------------------TCT…
	otu_92	-------------------------------------------------------------------------------------------------------------------------------------------------------------------------------------------------------------------------------------------------------------------------------------------------------------------------------------------------------------------------------------------------------------CT…
	OQ589577	--------------------------------------------------GACTTTATATTTTGTTATTGGNGTATGATCAGGATTTTTGGGTGCTAGTATTAGTTTGATTATTCGTACAGAATTAGGAATAGTTGGAAGAATTATTTTAGATGATCAAATTTATAACTCTATAGTTACAGCTCATGCTTTTTTAATGATTTT-TTTTTTTGTTATGCCTGTCTCAATAGGGGGGTTTGGGAATTGGTTGTTACCTTTAATAATAAATGTAGCAGATATAGCTTTTCCTCGTTTAAATAATTTAAGATTTTGGTTAGTGCCTATTTCTTTGTTGTTTATATCAATAAGTTTATTAGTTGGGCTTGGTCCGGGGACTGGTTGAACTGTTTATCCTCCTTT…
	OQ589563	--------------------------------------------------AACTTTATATTTTGTTATTGGTGTATGATCTGGATTTTTGGGTGCTAGAATTAGTTTGATTATTCGTACAGAATTAGGGATGGTTGGGAGAATTATTTTAGACGATCAAATTTATAATTCTATGGTTACAGCTCATGCTTTTTTGATGATTTT-TTTTTTTGTTATGCCTGTTTCGATAGGGGGATTTGGTAACTGGTTGTTACCTTTAATAATAAATGTAGCAGATATAGCATTTCCTCGTTTAAATAATTTAAGATTTTGGTTAGTACCTATTTCTTTATTGTTTATGTTAATAAGTTTATTAGTAGGACTTGGTCCAGGGACTGGTTGGACTGTTTATCCACCTTT…
	OR145213	------------------------------------------------------------------------------------TTTTTAGGTGCAAGTATTAGTCTTATTATTCGTACTGAGTTAGGGATAGTAGGGAGAATTATTATAGATGAGCAAATTTATAATGCCATAGTTACGGCGCATGCCTTTTTAATAATTTT-TTTTTTTGTAATGCCTGTGGCTGTTGGAGGGTTTGGAAATTGACTTTTGCCTTTAATAATAAATGTTATGGATATAGCTTTTCCTCGTTTAAATAATTTAAAATTTTGATTAATTCCTGTGGCATTATTATTTATAACGATAAAATTGTTAGTAGGTTTAGGAGCGGGCACTGGTTGAACAGTCTACCCTCCATT…
	KF582499	--------------------------------------------------TACTTCATATTTTGTTTTAGGGGTTTGGGCTGGGTTATTGGGGGCAAGGATAAGATTGATTATTCGTACAGAATTAGGGATGGTTGGTAATGTTATTATAGATGAGCAGATTTATAATGCTATAGTGACAGCTCATGCATTTTTAATGATTTT-TTTTTTTGTAATACCTGTAACAATAGGGGGTTTTGGTAATTGATTATTACCATTAATGATGAATGTTATGGATATAGCATTTCCTCGTTTGAATAATTTAAGGTTTTGACTAGCTCCAGTATCTTTGATATTTATAGCGATAAGATTATTAGTAAGTTTAGGGGCTGGAACTGGGTGAACTGTGTATCCTCCATT…
	MW577484	--------------------------------------------------AACTTTGTATTTTATTATTGGAATTTGATCTGGGTTTTTAGGAGCTAGAATAAGATTAATTATTCGTACAGAACTTGGAATAGTAGGGAGTGTGATTATAGATGAGCAAATTTATAATAGAATAGTAACAGCTCATGCCTTTTTAATAATTTT-CTTTTTTGTTATACCTGTAGCTGTAGGGGGGTTTGGAAATTGATTACTTCCTTTAATAATAAATGCTATAGATATAGCATTCCCTCGTTTGAATAATTTAAGATTTTGACTTGTACCAGTAGCATTGTTATTTATAGTTATAAGATTATTAGTAGGTTTAGGACCAGGTACAGGTTGAACTGTGTACCCTCCTTT…
	GQ465639	-------------------------------------------------------------TTATTATTGGTGTGTGATCTGGATTTTTGGGTGCGAGAATAANTCTAATTATTCGTACTGAGTTAGGTATGGTTGGAAGTATTATTATAGATGAACAAATTTACAATTCTATGGTAACAGCTCATGCTTTTTTAATAATTTT-CTTTTTTGTTATGCCTGTTGCTGTTGGGGGTTTTGGTAATTGATTATTGCCTTTAATAATAAATGCTATGGATATAGCTTTTCCTCGTTTAAATAATTTAAGATTTTGATTAGTTCCGGTAGCGTTATTATTTATAACTATGAGGTTATTAGTAGGGTTAGGTCCTGGTACTGGTTGAACTGTCTATCCTCCCTT…
	EF650569	------------------------------------------------------TTGTATTTCATTATCGGAGTATGATCCGGTTTTTTAGGTGCGAGAATTAGGTTAATTATTCGTACAGAATTAGGAATAGTTGGGAGGATTATTATAGACGATCAGATTTATAATTCTATAGTAACTGCTCATGCATTTTTAATGATTTT-TTTTTTTGTCATACCTGTAGCTGTAGGTGGTTTTGGCAATTGATTATTACCTTTAATAATAAATGTTATAGATATAGCTTTTCCTCGTTTAAATAATTTGAGATTTTGATTAGTTCCGGTAGCTTTATTATTTATAAGATTAAGATTATTGGTTGGGTTAGGACCTGGAACTGGTTGAACTGTATATCCGCCTTT…
	otu_99	------------------------------------------------------------------------------------------------------------------------------------------------------------------------------------------------------------------------------------------------------------------------------------------------------------------------------------------------------------------------------------------------------------TTT…
	KJ543634	---------------------------------------------------ACTTTATATTTTGTTGTAGGTGTATGATCAGGATTTTTAGGTGCTAGAATTAGTTTAATTATTCGTACTGAATTAGGAATAGTAGGTAGAATTATTATGGATGAGCAAATTTATAATTCTATAGTAACTGCTCATGCTTTTTTAATGATCTT-TTTTTTTGTTATACCTGTGGCAGTAGGGGGGTTTGGTAATTGATTATTACCTTTAATAATGAATGTCATAGATATAGCGTTTCCTCGATTAAATAATTTGAGGTTTTGATTAGTCCCTGTAGCTTTATTATTTATGAGAATGAGGTTATTAGTTGGGTTAGGACCAGGAACTGGGTGGACCGTTTATCCTCCATT…
	KF582500	--------------------------------------------------TACTTTATATTTTGTTTTAGGAGTTTGAGCTGGTTTATTAGGTGCAAGGATAAGATTGATTATTCGTACAGAGCTTGGGATAGTCGGGAATGTTATTATAGATGAGCAGATTTATAATACTATAGTGACAGCTCATGCTTTTTTAATAATTTT-TTTTTTTGTTATACCAGTAACTATAGGGGGTTTTGGAAATTGATTATTACCTTTAATAATAAATGTTATGGATATAGCATTTCCTCGTTTAAATAATTTAAGATTTTGACTAGCACCTATTTCTTTAATATTTATAGCTATAAGGATGTTAGTGAGTTTAGGGGCTGGGACTGGGTGAACAGTATATCCTCCTTT…
	otu_27	--------------------------------------------------GACTTTATATTTTATTATTGGAATTTGATCTGGGTTTTTAGGTGCGAGAATTAGATTAATTATTCGTACTGAATTAGGTATAGTTGGAAGTATTATTATAGATGAGCAAATTTATAATGCTATAGTTACTGCGCATGCTTTTTTGATGATTTT-TTTTTTTGTTATGCCTGTGGCAGTTGGGGGTTTTGGGAATTGGTTATTACCTTTGATGATAAATGTTGTAGATATAGCTTTTCCTCGTTTGAATAATTTGAGGTTTTGATTGGTGCCACCTTCTTTTATTTTATTATTAGGTTCTGCTTTTATAGAAACAGGGGCAGGTACAGGTTGAACTGTATATCCACCTTT…
	KM043212	--------------------------------------------------AACTTTATATTTTATTATTGGGGTTTGATCTGGTTTTTTAGGAGCTAGAATAAGATTAATTATTCGTACGGAGTTAGGAATGGTAGGGAGAATTATTATAGATGATCAAATTTATAATTCAATGGTAACTGCTCATGCTTTTTTAATGATTTT-CTTTTTTGTTATACCAGTAGCTATGGGTGGGTTTGGAAATTGGTTATTACCGTTGATAATGAATGTAGCAGATATAGCTTTTCCTCGTTTGAATAATTTGAGGTTTTGGTTGGTGCCTGTTTCTTTATTATTTATGTCTTTAAGTTTGTTAGTTGGGTTAGGACCAGGGACAGGGTGAACTGTTTATCCACCGTT…
	OR145256	------------------------------------------------------------------------------------TTTTTAGGCGCTAGTATAAGTTTAATTATTCGTACTGAGTTAGGGATAGTAGGAAGTGTAATTATGGATGAGCAAATTTATAATGCAATAGTTACTGCTCATGCGTTTTTAATAATCTT-TTTTTTTGTTATACCTGTAGCTGTTGGGGGTTTTGGTAATTGATTATTACCTTTAATAATAAATGTTATAGATATAGCTTTTCCTCGTTTAAATAATTTAAGTTTTTGGTTGGTACCTGTTGCTTTATTATTTATAGTAATGAGTTTATTAGTAGGTTTAGGTGCTGGTACTGGTTGAACTGTTTATCCTCCTTT…
	EU751085	--------------------------------------------------TACTTTATATTTTATTATTGGAGTTTGGTCTGGCTTTTTGGGTGCGAGTATTAGTTTGATTATTCGTACTGAGTTGGGGATAGTTGGTAGTATTATTATAGATGAACAAATTTATAATTCTATGGTAACTGCTCATGCTTTTTTAATAATTTT-TTTTTTTGTTATGCCAGTAGCTGTTGGGGGGTTTGGTAATTGATTATTACCTTTGATAATAAATGTAATAGATATGGCTTTTCCTCGTTTAAATAATTTAAGATTTTGATTAGTTCCTGTGGCTTTGTTATTTATGAGCTTAAGTTTGTTAGTAGGTCTAGGTCCTGGTACTGGTTGAACAGTATATCCTCCTTT…
	JQ309153	--------------------------------------------------AACTTTATATTTTATTATTGGAATTTGATCTGGGTTTTCGGGAGCTAGAATAAGATTAATTATTCGAACAGAATTAGGAATAATTGGTAGTGTTATTATAGATGAGCAAATTTACAATAGAATGGTAACGGCTCATGCTTTTTCAATGATTTT-TTTCTTTGTTATACCTGTTGCTGTAGGGGGGTTCGGAAATTGATTATTACCTTTAATAATAAATGCAGCAGATATAGCGTTTCCTCGTTTAAATAATTTGAGATTTTGATTAGTACCTGTAGCTTTGTCTTTTATAGCTTTAAGATTGTTAGTAGGGTTAGGAGCTGGAACAGGTTGGACTGTCTATCCTCCGTT…
	otu_2	------------------------------------------------------------------------------------------------------------------------------------------------------------------------------------------------------------------------------------------------------------------------------------------------------------------------------------------------------------------------------------------------------------TTT…
	otu_79	------------------------------------------------------------------------------------------------------------------------------------------------------------------------------------------------------------------------------------------------------------------------------------------------------------------------------------------------------------------------------------------------------------CTT…
	otu_59	-----------------------------------------------------------------------------------------------------------------------------------------------------------------------------------------------------------------------------------------------------------------------------------------------------------------------------------------------------------------------------------------------------------CTTT…
	otu_86	-----------------------------------------------------------------------------------------------------------------------------------------------------------------------------------------------------------------------------------------------------------------------------------------------------------------------------------------------------------------------------------------------------------CTTT…
	otu_82	-----------------------------------------------------------------------------------------------------------------------------------------------------------------------------------------------------------------------------------------------------------------------------------------------------------------------------------------------------------------------------------------------------------CTTT…
	JQ309225	--------------------------------------------------AACTTTACATTTTGTAATTGGTGTTTGGTCTGGTTTTTTGGGGGCAAGGATAAGATTGATTATCCGTACGGAGCTAGGGATAGTAGGTAGAATTATTATAGATGAACAAATCTATAATTCTATAGTAACTGCTCATGCTTTTCTAATAATTTT-TTTTTTTGTCATGCCTGTTTCAATAGGGGGTTTTGGAAATTGACTACTTCCTTTAATAATGAATGTAATAGATATAGCTTTTCCTCGTTTAAATAATTTAAGTTTTTGATTAGTGCCTATCTCTTTACTATTTATAAGAATAAGATTATTAGTGGGTTTAGGGGCAGGAACCGGGTGAACTGTGTACCCCCCTCT…
	otu_70	-----------------------------------------------------------------------------------------------------------------------------------------------------------------------------------------------------------------------------------------------------------------------------------------------------------------------------------------------------------------------------------------------------------CTTT…
	JQ309417	--------------------------------------------------TACTTTATATTTTATTATTGGTGTTTGATCAGGATTTTTAGGAGCGAGTATTAGTTTAATTATTCGTACTGAATTAGGGATAGTAGGGAGTATTATTATGGATGAGCAAATTTATAATTCTATGGTTACAGCTCATGCTTTTTTAATAATTTT-TTTTTTTGTTATACCTGTAGCTGTAGGGGGTTTTGGTAATTGATTGTTGCCTTTAATAATAAATGTTATAGATATAGCTTTTCCTCGTTTAAATAATTTGAGATTTTGGTTAGTTCCGATTGCTTTATTATTTATGAGTATAAGATTATTAGTAGGTTTAGGAGTAGGTACTGGTTGAACTGTTTATCCCCCTTT…
	otu_64	-----------------------------------------------------------------------------------------------------------------------------------------------------------------------------------------------------------------------------------------------------------------------------------------------------------------------------------------------------------------------------------------------------------CTTT…
	otu_24	------------------------------------------------------------------------------------------------------------------------------------------------------------------------------------------------------------------------------------------------------------------------------------------------------------------------------------------------------------------------------------------------------------TTT…
	otu_69	-----------------------------------------------------------------------------------------------------------------------------------------------------------------------------------------------------------------------------------------------------------------------------------------------------------------------------------------------------------------------------------------------------------CTTT…
	otu_32	--------------------------------------------------AACTTCGTATTTTATTATCGGAATTTGATCTGGATTTTCAGGAGCTAGAATAAGATTGATTATTCGAACAGAATTAGGAATAATCGGTAGAGTAATTATAGATGAGCAAATTTATAATAGAATAGTAACAGCTCATGCTTTTTCAATGATTTTTTTTTTTTGTTATACCGGTAGCAGTAGGTGGATTTGGTAATTGATTATTACCTTTGATAATGAATGCTGCAGATATAGCATTTCCTCGTTTAAATAATTTGAGATTTTGGTTAGTTCCTGTGGCTTTATCATTTATAGCTTTAAGATTATTAGTTGGGTTAGGAGCTGGAACAGGGTGAACTGTCTATCCACCTTT…
	otu_18	------------------------------------------------------------------------------------------------------------------------------------------------------------------------------------------------------------------------------------------------------------------------------------------------------------------------------------------------------------------------------------------------------------TTT…
	OR121144	------------------------------------------------GGTACTTTACATTTTATTATTGGAATTTGATCCGGTTTTTTAGGTGCTAGAATAAGTTTAATTATTCGCACTGAGTTGGGTATGGTAGGTAGGATTATTATAGATGAGCAAATTTATAATTCTATAGTTACTGCTCATGCGTTTCTAATGATTTT-TTTTTTTGTTATACCTGTTGCTGTTGGTGGTTTTGGAAACTGATTGCTGCCTTTAATAATAAATGCTATAGATATAGCATTTCCTCGTTTAAATAATTTGAGATTTTGATTAGTGCCTGTGGCTTTGTTGTTTATGAGTTTAAGTCTTTTGGTTGGCCTTGGTCCTGGTACTGGTTGGACTGTTTATCCTCCTCT…
	GQ465649	------------------------------------------------------------TTTNTTATTGGGATTTGATCAGGATTTTTAGGTGCAAGAATAAGATTGATTATTCGTACTGAGTTAGGTATAGTTGGAAGAATTATTATAGATGAACAAATTTATAATTCTATGGTCACTGCTCACGCATTTTTAATAATTTT-CTTTTTTGTTATGCCTGTTGCTGTTGGGGGTTTTGGAAATTGATTATTGCCTTTAATAATAAACGCTATAGATATAGCGTTTCCTCGTTTAAATAATTTAAGATTTTGGTTAGTTCCTGTAGCTTTGTTTTTTATGGTTTTAAGTTTATTAGTAGGGCTAGGTCCTGGGACAGGGTGAACTGTTTATCCTCCGTT…
	otu_88	-----------------------------------------------------------------------------------------------------------------------------------------------------------------------------------------------------------------------------------------------------------------------------------------------------------------------------------------------------------------------------------------------------------CGTT…
	EF650520	---------------------------------------------------------------------------------GGTTTTTTAGGTGCGAGTATTAGTTTAATTATCCGTACCGAATTAGGAATAGTTGGAAGGATTATTATAGATGAACAAATTTATAATTCTATAGTAACAGCTCATGCTTTTTTAATAATTTT-TTTTTTTGTTATACCTGTAGCTGTAGGGGGGTTTGGTAATTGATTATTACCTTTAATAATAAATGTAATAGATATAGCTTTTCCTCGATTGAATAATTTAAGATTTTGATTAGTTCCTGTTGCTTTATTGTTTATAAGTTTAAGTTTATTAATTGGATTAGGTCCTGGGACTGGGTGAACAGTTTATCCTCCTTT…
	OK156496	------------------------------------------------------TTGTATTTCATTATTGGGGTTTGGTCTGGCTTTTTAGGTGCTAGAATTAGACTAATTATTCGTACTGAATTAGGAATAGTTGGAAGAATTATTATAGATGAGCAAATTTATAATTCTATAGTTACAGCTCATGCTTTTTTAATGATTTT-TTTTTTTGTTATGCCTGTTGCAGTAGGTGGTTTTGGTAATTGATTATTACCTTTAATAATAAATGTTATAGATATAGCTTTTCCTCGATTAAATAATTTAAGTTTTTGGTTAGTTCCAGTTGCTTTGTTGTTTATAAGTTTAAGTTTATTAATTGGATTAGGGCCTGGGACTGGGTGAACGGTTTATCCTCCTTT…
	EF650587	------------------------------------------------------TTGTATTTTGTTATTGGTGTTTGATCAGGTTTTTTAGGAGCTAGAATTAGTTTAATTATTCGTACTGAATTAGGAATAGTTGGGAGTTTAATTTTAGACGAGCAAATCTATAATTCTATAGTTACTGCTCATGCTTTTCTGATGATTTT-TTTTTTCGTTATACCTGTTGCTGTAGGAGGATTTGGAAATTGACTTTTGCCTTTAATAATAAATGTTATAGATATAGCTTTTCCTCGTTTAAATAACTTGAGATTTTGGTTAGTTCCTATTGCTTTATTGTTTATAACAATAAGGTTATTGGTAGGGCTAGGTCCTGGTACTGGGTGAACTGTCTATCCTCCTTT…
	KJ543619	---------------------------------------------------ACTTTGTATTTTGTTATTGGTGTTTGATCAGGTTTTTTAGGAGCTAGAATTAGTTTAATTATTCGTACTGAACTAGGAATAGTTGGAAGTTTAATTTTAGATGAGCAAATTTATAATTCTATAGTTACTGCTCATGCTTTTTTGATGATTTT-TTTTTTTGTTATACCCGTTGCTGTAGGAGGATTTGGAAATTGACTTTTGCCCCTAATAATAAATGTTATAGATATAGCTTTTCCTCGTTTAAATAATTTGAGATTTTGATTGGTTCCTGTTGCTTTATTGTTTATGACAATAAGTTTATTAGTAGGGCTAGGTCCCGGTACTGGTTGGACTGTTTACCCCCCTTT…
	KJ543570	---------------------------------------------------ACTTTACATTTTATTATTGGAATTTGATCCGGTTTTTTAGGAGCTAGAATAAGATTAATTATTCGAACAGAATTAGGGATAGTAGGAAGAGTAATTATAGACGAGCAAATTTATAATTCTATAGTTACTGCTCATGCTTTTCTTATGATTTT-TTTCTTTGTTATACCTGTTGCTGTTGGGGGATTTGGGAATTGATTATTGCCTTTAATAATAAATGTTGCTGATATAGCATTTCCACGTCTTAATAATTTAAGATTTTGGTTAGTGCCTGTAGCTTTACTATTTATAGTATTAAGTTTATTAGTAGGTTTAGGACCTGGAACAGGGTGAACTGTCTATCCTCCTTT…
	JQ309449	--------------------------------------------------AACTTTATATTTTGTTATTGGTGTTTGATCAGGATTTTTGGGAGCTAGAATTAGCCTTATTATTCGTACTGAGTTAGGAATAGTTGGTAGGGTTATTATAGATGATCAGATTTATAATTCTATAGTTACAGCACATGCTTTTTTAATGATTTT-TTTTTTTGTTATACCTGTGGCTGTTGGAGGTTTTGGGAATTGGTTGCTTCCTTTGATAATAAATGTTATGGATATGGCTTTTCCTCGTTTAAATAATTTAAGGTTTTGGTTAGTTCCTATTTCATTGGTTTTTATATGTATAAGATTATTAGTAGGGTTAGGTCCTGGTACAGGATGAACTGTTTATCCTCCTTT…
	FJ426554	------------------------------------------------------TTATATTTTGTTATTGGGGTTTGATCAGGGTTTCTAGGAGCTAGTATTAGGCTTATTATTCGTACTGAATTAGGGATAGTTGGTAGAGTAATTATGGATGATCAGATTTATAATTCGATAGTTACGGCTCATGCTTTTTTAATGATTTT-TTTTTTTGTTATGCCTGTGGCTGTAGGAGGTTTTGGGAATTGATTACTTCCTTTGATAATAAATGTTATAGATATAGCTTTTCCTCGTTTAAATAATTTAAGATTTTGATTAGTTCCTATTTCATTAGTTTTTATGTGTATAAGGTTATTAGTAGGGTTGGGGCCTGGGACAGGATGGACTGTTTATCCTCCTTT…
	EU076838	------------------------------------------------------TTATATTTTGTTATTGGTGTTTGGTCAGGTTTTTTAGGGGCTAGGATTAGTCTTATTATTCGTACTGAATTAGGAATAGTAGGTAGAGTAATTATAGATGATCAGATTTATAATTCAATGGTTACAGCACATGCTTTTTTAATGATTTT-TTTTTTTGTTATACCTGTAGCTGTGGGAGGTTTTGGAAATTGGTTACTTCCTTTGATAATAAATGTTATAGATATAGCTTTTCCTCGTTTAAATAATTTAAGATTTTGATTAGTTCCTATTTCATTAGTTTTTATATGTATGAGATTATTGGTAGGGCTAGGTCCTGGTACAGGGTGAACTGTTTATCCTCCTTT…
	EF650566	------------------------------------------------------TTATACTTTATTATTGGTGTTTGATCTGGTTTTTTAGGTGCTAGAATTAGTTTAGTGATTCGTACGGAATTGGGGATAGTGGGAAGAATTATTATGGATGAACAAATTTATAATTCTATGGTTACGGCTCATGCTTTTTTAATAATTTT-TTTTTTTGTTATACCTGTTGCTGTTGGAGGTTTTGGAAATTGACTTTTGCCTTTGATAATAAATGTTATAGATATGGCTTTTCCTCGTTTAAATAATTTAAGGTTTTGATTAGTGCCTGTTGCTTTGTTGTTTATAACAATAAGTTTATTGGTTGGATTAGGTCCGGGAACTGGATGGACTGTTTATCCTCCTTT…
	EF650527	------------------------------------------------------TTATACTTCNTTATTCGAGTTTGATCAGGGTTTTTGGGTGCAAGAATTAGTTTAGTAATTCGTACCGAATTAGGGATAGTTGGTAGAATTATTATAGATGAACAAATTTATAATTCTATAGTTACTGCTCATGCTTTTTTAATGATTTT-TTTTTTTGTTATGCCTGTTGCTGTAGGTGGGTTTGGTAATTGACTTTTGCCTTTAATAATAAATGTTATGGATATGGCTTTTCCTCGTTTAAATAATTTGAGTTTTTGACTAGTGCCCGTAGCATTATTATTTATATGTATAAGTTTATTAATTGGTTTGGGTCCTGGAACTGGGTGAACTGTATACCCTCCATT…
	EU499791	--------------------------------------------------GACTTTATATTTTATTATTGGTGTATGATCTGGTTTTTTAGGAGCTAGAATTAGGTTAGTAATTCGTACGGAGTTAGGTATGGTAGGTAGAATTATTATAGATGAGCAGATTTATAATTCTATAGTAACTGCTCATGCTTTTTTAATGATTTT-CTTTTTTGTTATACCTGTTGCAGTTGGTGGTTTTGGTAATTGGTTATTGCCTTTGATAATAAATGTCATAGATATAGCTTTTCCTCGTTTAAATAATTTAAGTTTTTGGTTAGTTCCTGTAGCTTTATTGTTTATAACTATAAGTTTATTAATTGGATTAGGACCTGGAACAGGTTGAACTGTATATCCTCCTTT…
	EU751157	--------------------------------------------------AACTTTATATTTTATTATTGGTGTTTGATCGGGTTTTTTAGGAGCTAGAAATAGTTTAATTTTTCGTACTGAATTAGGTATAGTAGGAAGTATTATTATAGATGAACAAATTTATAATTCTATGGTTNCTGCTCACGCCTTTTTAANGATTTT-TTTTTTTGTTATCCCTGTTGCCGTAGGTGGATTTGGAAATTGATTATTCCCTTTAATAATAAATGTAATAGATATAGCTTTTCCTCGTTTAAATAATTTAAGTTTTTGATTGGTGCCGGTTGCTTTATTATTTATAAGTTTAAGATTATTAGTTGGGTTAGGGCCTGGACCAGGATGAACTGTATATCCTCCGTT…
	KJ543593	---------------------------------------------------ACTTTATATTTTATTGTTGGTATTTGATCAGGATTTTTAGGTGCTAGTATTAGTTTAATTATTCGCACTGAGTTAGGTATAGTTGGTAGAATTATTATAGATGAGCAAATTTATAATTCAATGGTTACTGCTCATGCTTTTTTAATAATTTT-TTTTTTTGTAATGCCTGTGGCTGTTGGAGGTTTTGGTAATTGGTTGTTGCCTTTAATAATAAATGTTATAGATATAGCTTTTCCTCGTTTAAATAATTTAAGATTTTGGTTAGTTCCTGTTGCTTTGTTGTTTATGTGTTTAAGGTTATTAGTTGGTCTTGGACCAGGAACTGGTTGAACAGTTTATCCTCCTTT…
	KM043194	----------------------------------------------------------------------------GATCAGGTTTTTTAGGTGCGAGAATTAGTTTAATTATTCGTACTGAATTAGGTATAGTTGGTAGTGTAATTATAGATGAGCAAATTTATAACTCTATAGTTACAGCTCATGCTTTTTTGATGATTTT-TTTTTTTGTTATACCTGTTGCTGTAGGGGGATTTGGTAATTGATTGCTTCCTTTAATAATGAATGTTATAGATATAGCTTTTCCTCGTTTAAATAATTTGAGTTTTTGATTAGTTCCTGTAGCATTATTATTTATAAGTTTAAGATTATTAGTAGGATTAGGGCCTGGCACTGGGTGAACAGTTTATCCTCCCTT…
	EU751029	--------------------------------------------------TACTTTGTATTTTATTATTGGTGTGTGATCTGGGTTTTTAGGAGCTAGAATAAGTTTAATTATTCGTACAGAATTAGGTATAGTTGGTAGAATAATTATAGATGAACAAATTTATAATTCTATAGTTACAGCCCATGCTTTTTTAATGATTTT-CTTTTTTGTGATACCTGTAGCGGTTGGGGGTTTTGGTAATTGATTATTACCTTTAATGATGAATGCTATGGATATAGCTTTTCCTCGTTTGAATAATTTAAGTTTTTGATTAGTTCCTGTTGCTTTGTTATTTATGAGATTAAGATTATTAGTTGGTTTAGGACCTGGTACTGGTTGAACTGTGTATCCTCCTTT…
	EF650559	------------------------------------------------------TTGTATTTTATTATTGGTGTTTGATCAGGATTTTTAGGAGCTAGAATAAGATTAATTATTCGTACTGAATTAGGGATGGTAGGAAGAATTATTATAGATGATCAGATTTATAATTCTATAGTTACAGCACATGCATTTTTAATGATTTT-CTTTTTTGTTATGCCTGTTGCTGTAGGGGGATTTGGAAATTGATTACTACCTTTGATGATAAATGCTATAGATATAGCATTTCCTCGTTTAAATAATTTAAGGTTTTGATTAGTACCAGTTGCTTTATTATTTATAAGTTTAAGATTGTTAGTAGGTTTGGGACCTGGGACAGGGTGAACAGTGTATCCTCCTTT…
	GQ465652	------------------------------------------------------------TTTATTATTGGNATCTGATCGGGGTTTTTAGGTGCAAGTATGAGTTTGATTATTCGTACAGAGTTAGGTATAGTTGGTAGTATTATTATGGATGAACAAATTTATAATTTTATGGTTACTGCTCATGCATTTTTAATGATTTT-TTTTTTTGTAATGCCGGTAGCTGTTGGAGGGTTTGGAAATTGACTTTTACCTTTAATAATAAATGCAATAGATATAGCATTTCCTCGTTTAAATAATTTAAGATTTTGATTAGTTCCTGTTGCTTTATTATTTATAATTATAAGGTTATTAGTGGGCTTAGGACCGGGAACGGGATGAACAGTTTATCCTCCTTT…
	KM043199	---------------------------------------AAAGATATTGGTACTTTATATTTTATTTTAGGTGTGTGATCTGGTTTTTTGGGTGCTAGAATTAGTTTGGTGATTCGTACCGAATTAGGAATAGTAGGAAGAATTATTATGGATGAGCAAATTTATAATTCTATAGTAACTGCTCATGCATTTTTAATAATTTT-TTTCTTTGTTATACCTGTAGCTGTAGGAGGTTTTGGTAATTGATTACTACCTTTAATAATAAATGTTATAGATATAGCTTTTCCTCGTTTAAATAATTTAAGATTTTGATTGATTCCTGTAGCTTTATTGTTTATGTGTATAAGTATGTTAGTTGGTTTAGGAGCTGGGACGGGATGGACAGTTTATCCTCCTTT…
	KM043206	--------------------------------------------------AACTTTATATTTTATTATTGGAGTTTGATCAGGTTTTTTAGGTGCGAGAATTAGATTAATTATTCGTACTGAATTAGGAATAGTGGGGAGAATTATTTTAGATGATCAAATTTATAATTCAATAGTTACTGCACATGCTTTTTTAATGATTTT-TTTTTTTGTTATACCTGTTTCTATGGGGGGGTTTGGGAATTGGTTACTTCCTTTAATGATAAATGTAGCAGATATAGCTTTTCCTCGTTTAAATAATCTAAGGTTTTGGTTAGTGCCTGTGTCTTTATTATTTATATCTATGAGTTTATTAGTTGGATTAGGACCAGGGACTGGATGGACTGTCTATCCTCCTTT…
	KJ543641	---------------------------------------------------ACTTTGTATTTTATTATTGGAATTTGATCAGGGTTTTTAGGTGCGAGTATTAGTTTAATTATTCGTACCGAATTGGGTATAGTAGGTAGTATTATTATAGATGAGCAGATTTATAATACTATGGTTACTGCTCATGCTTTTTTAATAATTTT-CTTTTTTGTAATGCCTGTTGCTGTAGGGGGTTTTGGAAATTGACTTTTACCTTTGATAATGAATGTTATAGATATAGCTTTTCCTCGTTTGAATAATTTAAGTTTTTGATTAGTTCCTGTTGCCCTATTGTTTATAAGTATAAGAATATTAGTTGGTTTGGGTTCTGGTACTGGTTGAACTGTCTATCCTCCTTT…
	KJ543629	---------------------------------------------------ACTTTATATTTTATTATTGGAGTTTGGTCAGGATTTTTAGGCGCTAGAATAAGATTAATTATTCGCACAGAATTAGGGATGGTTGGGAGAATTATTATAGATGAGCAAATTTATAATTCTATAGTGACTGCACATGCTTTTTTAATAATTTT-CTTTTTTGTTATACCTGTGGCTGTTGGTGGTTTTGGGAATTGGTTGCTACCTTTAATGATAAATGTTATAGATATAGCATTCCCTCGTTTAAATAATTTAAGTTTTTGATTGGTTCCTGTAGCATTATTATTTATAAGTTTAAGTTTATTAGTTGGTTTAGGTGTTGGTACTGGTTGGACTGTTTATCCTCCATT…
	KM043182	---------------------------------------------------------TATTTTATTATTGGGATTTGATCAGGTTTTTTAGGTGCGAGAATAAGTTTGATTATTCGTACGGAATTAGGAATAGTAGGAAGAATTATTATAGATGAACAAATTTATAATTCAATGGTTACAGCTCATGCTTTTTTAATAATTTT-TTTTTTTGTTATACCAGTGGCTGTTGGTGGTTTTGGAAATTGATTATTGCCTTTAATGATGAATGCTATGGATATAGCATTTCCACGTTTAAATAATTTAAGTTTTTGATTAGTTCCTGTGGCTTTATTATTTATAAGTTTAAGATTATTAGTAGGTTTAGGGCCTGGGACGGGTTGAACTGTTTATCCTCCTTT…
	MN457693	---------------------------------------------------------------------GGAATCTGATCAGGATTTTTAGGTGCTAGAATAAGTTTAATTATTCGTACTGAGTTAGGGATAGTGGGAAGAATTATTATAGATGAACAAATTTATAATTCTATAGTTACAGCTCATGCTTTTTTAATAATTTT-TTTTTTTGTTATACCAGTTGCTGTTGGTGGTTTTGGGAATTGATTATTGCCTTTAATAATAAATGCTATAGATATAGCTTTTCCTCGTTTAAATAATTTGAGTTTTTGATTAGTTCCAGTGGCTTTATTATTTATAAGATTAAGTTTATTAGTAGGTTTAGGCCCGGGAACTGGCTGAACTGTTTATCCTCCTTT…
	OL889669	------------------------------------------GATATTGGTACTTTATATTTTATTATTGGTGTTTGATCTGGTTTTTTAGGTGCAAGAATAAGTTTAATTATTCGTACTGAGTTAGGAATAGTTGGAAGAATTATTATAGATGAACAAATTTATAATTCTATGGTGACTGCTCATGCTTTTTTAATAATTTT-CTTTTTTGTTATGCCAGTTGCTGTTGGTGGATTTGGTAATTGATTGTTGCCTTTAATAATAAATGCTATGGATATAGCATTTCCTCGATTAAATAATTTGAGATTTTGATTGGTTCCTGTAGCTTTATTGTTTATAACAATGAGTCTATTAGTAGGTTTAGGTCCGGGTACTGGTTGAACTGTTTATCCTCCTTT…
	OR121146	------------------------------------------------GGTACTTTATATTTTATTATTGGAATTTGGTCTGGTTTTTTAGGTGCTAGAATAAGATTAATTATTCGTACTGAATTAGGAATAGTTGGAAGTATTATTATAGATGAGCAAATTTATAATTCTATAGTTACTGCTCATGCTTTTTTAATGATTTT-TTTTTTTGTTATACCGGTAGCAGTTGGTGGTTTTGGAAATTGATTATTGCCTTTAATAATGAATGCTATGGACATAGCATTTCCTCGTTTAAATAATTTAAGTTTTTGATTAGTTCCAGTTGCTTTATTGTTTATAAGATTAAGTTTATTAGTGGGATTAGGTCCTGGGACGGGTTGAACTGTTTACCCTCCTTT…
	EF173201	------------------------------------------------------TTATATTTTATTATTGGTGTTTGATCTGGTTTTTTAGGTGCTAGAATAAGTTTGATTATTCGAACTGAGTTAGGAATGGTTGGAAGAATTATTATAGATGAGCAAATTTATAATTCAATAGTTACTGCTCATGCTTTTCTTATAATTTT-TTTTTTTGTAATGCCTGTGGCTGTTGGTGGTTTTGGAAATTGATTATTGCCTTTAATAATAAATGCTATAGATATAGCTTTTCCTCGTTTAAATAATTTAAGATTTTGATTAGTTCCTGTAGCTTTGTTATTTATAATATTAAGTTTATTAGTAGGATTAGGTCCGGGAACTGGTTGAACAGTTTATCCACCTCT…
	EF173184	------------------------------------------------------TTATATTTTATCATTGGAATTTGATCTGGGTTCTTAGGAGCTAGGATAAGATTAATTATTCGTACTGAGTTAGGTATAGTTGGTAGAATTATTATAGATGAACAAATTTATAATTCTATGGTTACTGCGCATGCTTTTTTAATGATTTT-CTTTTTTGTTATACCTGTTGCAGTAGGAGGTTTTGGAAATTGATTACTTCCTTTAATGATAAATGCAGTTGATATGGCATTTCCTCGTTTAAATAACTTAAGTTTTTGATTAGTGCCTGTTGCTTTATTATTTATAATTTTAAGATTATTAGTTGGGTTAGGTCCTGGAACTGGTTGAACTGTTTATCCTCCTTT…
	otu_12	------------------------------------------------------------------------------------------------------------------------------------------------------------------------------------------------------------------------------------------------------------------------------------------------------------------------------------------------------------------------------------------------------------TTT…
	KJ543620	---------------------------------------------------ACTTTATATTTTGTAATTGGTGTATGATCTGGTTTTTTAGGTGCGAGAATTAGTTTAATTATTCGTACTGAATTAGGTATAGTTGGAAGTTTAATTTTAGATGAACAAATTTATAATTCTATAGTTACTGCTCATGCTTTTCTAATAATTTT-TTTCTTTGTTATGCCTGTGGCGGTTGGTGGTTTTGGGAATTGACTTTTACCTTTAATAATAAATGTTATAGATATAGCTTTTCCTCGTTTGAATAATTTGAGATTTTGACTTGTTCCTATTGCTTTACTATTTATGACTATAAGTTTATTAGTTGGATTAGGGCCTGGTACTGGTTGAACTGTTTATCCTCCTTT…
	OR121105	------------------------------------------------GGTACATTATATTTTATTATTGGTATTTGATCTGGTTTTTTAGGAGCTAGAATAAGTTTGATTATTCGCACTGAGCTAGGTATAGTTGGCAGGATTATTATAGATGAGCAGATTTATAATTCTATAGTTACTGCCCATGCTTTCTTAATAATTTT-CTTTTTTGTTATACCGGTTGCTGTTGGAGGTTTTGGAAATTGATTATTACCTTTAATGATAAATGCTATAGATATAGCATTTCCTCGTTTAAATAATTTAAGGTTTTGACTTGTTCCTGTTGCTTTATTATTTATAGTTTTAAGCTTATTAGTTGGTTTAGGTCCTGGTACGGGATGAACAGTTTACCCCCCTTT…
	EF650539	-----------------------------------------------------------TTTTATTATTGGAGTGTGATCTGGTTTTCTTGGTTCTAGAATTAGTTTGGTAATTCGTACTGAATTAGGAATAGTAGGGAGAATTATTATAGATGAACAAATTTATAATTCTATAGTTACTGCTCATGCTTTTCTTATGATTTT-TTTTTTTGTTATACCTGTAGCGGTAGGTGGTTTTGGTAATTGATTATTACCTTTAATAATAAATGTTATGGATATAGCTTTTCCACGTTTAAATAATTTAAGTTTTTGATTGGTTCCTGTAGCTTTATTATTTATAACTATAAGTTTATTGGTTGGTTTAGGACCTGGGACCGGATGAACAGTTTATCCTCCTTT…
	EF650538	------------------------------------------------------------TTTATTATTGGCGTGTGATCTGGTTTTCTTGGTGCTAGAATTAGTTTGGTAATTCGTACTGAATTAGGGATAGTAGGAAGAATTATTATAGATGAACAAATTTATAATTCTATAGTTACTGCTCATGCTTTTTTAATGATTTT-TTTTTTTGTTATACCTGTAGCAGTAGGTGGTTTTGGTAATTGATTATTACCTTTAATAATAAATGTTATGGATATAGCTTTTCCACGTTTGAATAATTTAAGTTTTTGATTGGTTCCTGTAGCTTTATTATTTATAACTATAAGTTTATTGGTTGGTTTAGGGCCTGGGACTGGGTGAACAGTTTATCCTCCTTT…
	otu_6	------------------------------------------------------------------------------------------------------------------------------------------------------------------------------------------------------------------------------------------------------------------------------------------------------------------------------------------------------------------------------------------------------------GTT…
	EF650485	---------------------------------------------------------------------------------GGTTTTTTAGGAGCTAGAATTAGTTTGATTATTCGTACAGAGTTAGGAATAGTTGGTAGTGTAATTATAGATGAACAAATTTACAATTCTATGGTAACAGCTCATGCTTTTTTGATGATTTT-TTTTTTTGTTATACCAGTTGCTGTTGGTGGATTTGGAAATTGATTATTACCTTTAATAATAAATGTTATAGATATAGCTTTTCCTCGTTTAAATAATTTAAGGTTTTGATTAGTCCCTATTGCTTTATTATTTATAACTATAAGGTTATTAGTAGGGTTAGGTCCTGGAACAGGATGAACTGTTTATCCCCCTTT…
	otu_52	-----------------------------------------------------------------------------------------------------------------------------------------------------------------------------------------------------------------------------------------------------------------------------------------------------------------------------------------------------------------------------------------------------------CATT…
	EU499788	--------------------------------------------------TACTTTGTATTTTATTATTGGTGTTTGATCTGGCTTTTTGGGTGCTAGAATTAGTTTGGTGATTCGAACTGAGTTAGGTATGGTAGGGAGTATTATTATAGATGAGCAAATTTATAATTCTATAGTTACTGCGCATGCTTTTTTGATGATTTT-TTTTTTTGTTATACCTGTTGCTGTTGGTGGTTTTGGTAATTGATTACTTCCTTTGATAATGAATGTTATAGATATAGCTTTTCCTCGTTTGAATAATTTGAGATTTTGATTAGTTCCTGTTGCTTTATTATTTATAACTATAAGTTTGTTAATTGGTTTGGGTCCTGGGACAGGATGAACTGTCTATCCTCCTTT…
	JX184001	------ATTGTGTTACGATGATTGTTTTCAACTAATCATAAAGATATTGGGACTTTATATTTTATTATCGGAATTTGATCTGGTTTTTTAGGTGCAAGAATAAGATTAATTATTCGTACTGAGTTAGGGATAGTAGGAAGAATTATTATAGATGAGCAGATTTATAATTCTATGGTTACTGCACATGCTTTTTTGATGATTTT-TTTTTTTGTTATGCCGGTTGCTGTGGGTGGTTTTGGAAATTGATTGTTACCTTTGATGATGAATGCAATAGATATAGCATTTCCTCGTTTGAATAATTTGAGATTTTGATTAGTTCCTGTGGCTTTATTATTTATGAGATTAAGTTTATTAGTAGGTTTAGGGCCTGGGACAGGTTGAACAGTTTATCCTCCTTT…
	EU499789	--------------------------------------------------AACTTTGTATTTTATTATTGGAGTATGGTCTGGATTTTTGGGAGCTAGTATTAGTTTAGTAATTCGTACTGAATTGGGAATGGTTGGAAGTATTATTATAGATGAGCAAATTTATAATTCTATAGTGACAGCCCATGCATTTTTAATAATTTT-TTTTTTTGTTATACCAGTTGCGGTTGGAGGATTTGGAAATTGACTTTTACCTTTGATAATAAATGTAATGGATATAGCATTTCCTCGTTTAAATAATTTAAGTTTTTGATTAGTTCCTGTTGCATTGTTATTTATGTGTATAAGTTTATTAATTGGTTTAGGTCCTGGGACTGGATGAACTGTATATCCTCCTTT…
	EF650591	------------------------------------------------------TTGTATTTTATTATTGGAGTTTGATCNGGNTTTTTAGGAGCGAGTATTAGNTTAGTGATTCGTACTGAATTAGGGATGGTTGGAAGTTTAATTATAGATGAGCAAATTTATAATTCTATGGTAACTGCTCATGCTTTTTTAATAATTTT-TTTTTTTGTTATACCTGTTGCTGTAGGTGGATTTGGAAATTGACTTTTGCCTTTAATGATGAATGTTATAGATATAGCTTTTCCTCGTTTGAATAATTTAAGATTTTGATTAGTTCCGGTAGCATTATTATTTATGTGTATAAGATTATTGATTGGATTAGGTCCTGGTACTGGTTGAACTGTATATCCTCCTTT…
	EU499841	--------------------------------------------------AACTTTGTATTTTATTATTGGAGTTTGATCAGGTTTTTTAGGGGCTAGAATTAGTTTAGTGATTCGTACTGAGTTAGGAATGGTTGGAAGTCTTATTATAGATGAGCAAATTTATAATTCTATAGTAACGGCTCATGCATTTTTAATAATTTT-TTTTTTTGTTATGCCTGTTGCTGTAGGAGGATTTGGAAATTGACTTTTACCTTTAATAATAAATGTTATAGATATAGCTTTTCCTCGTTTAAACAATTTGAGTTTTTGATTAGTGCCTGTAGCATTATTATTTATGTGCATAAGATTATTAATTGGCTTAGGTCCTGGGACTGGGTGAACTGTATATCCTCCTTT…
	EF650529	------------------------------------------------------TTGTATTTTATTATTGGAGTTTGATCTGGTTTTTTAGGAGCTAGAATTAGTTTGGTAATTCGTACGGAATTAGGAATGGTTGGAAGTGTAATTATAGATGAACAGATTTATAATTCTATAGTTACTGCTCATGCATTTTTAATAATTTT-TTTTTTTGTTATGCCGGTTGCTGTTGGTGGGTTTGGAAATTGACTTTTGCCTTTAATAATAAATGTAATGGATATAGCTTTTCCTCGTTTAAATAATTTGAGTTTTTGATTAGTACCTGTTGCATTATTATTTATGTGTATAAGATTATTGATTGGGTTGGGTCCTGGTACTGGTTGAACTGTTTATCCTCCTTT…
	otu_36	--------------------------------------------------AACTTTGTATTTTATTATTGGAGTTTGATCTGGATTTCTAGGTGCTAGAATTAGTTTAGTAATTCGTACTGAATTAGGGATAGTTGGAAGAATTATTATAGATGAGCAAATTTATAATTCTATAGTTACAGCTCATGCTTTTTTAATAATTTT-TTTTTTTGTAATACCAATTGCTGTTGGTGGATTTGGTAATTGACTTTTACCTTTAATAATAAATGTGATAGATATAGCTTTTCCTCGTTTGAACAATTTGAGTTTTTGGTTAGTACCACCTTCTTTTATTTTATTATTAGGTTCAGCTTTTATTGAAACAGGTGCAGGTACAGGTTGAACTGTGTATCCACCTTT…
	otu_38	--------------------------------------------------AACTTTGTATTTTATTATTGGAGTTTGATCTGGATTTCTAGGTGCTAGAATTAGTTTAGTAATTCGTACTGAATTAGGGATAGTTGGAAGAATTATTATAGATGAGCAAATTTATAATTCTATAGTTACAGCTCATGCTTTTTTAATAATTTT-TTTTTTTGTAATACCAATTGCTGTTGGTGGATTTGGTAATTGACTTTTACCTTTAATAATAAATGTGATAGATATAGCTTTTCCTCGTTTGAACAATTTGAGTTTTTGGTTAGTACCTGTAGCATTATTATTTATATGTATAAGATTGTTAATTGGATTAGGTCCAGCTTTTATTGAAACAGGTGCAGGTACAGG…
	EF650545	------------------------------------------------------TTGTATTTTATTATTGGAGTTTGATCTGGATTTTTGGGAGCTAGAATTAGTTTAGTAATTCGTACTGAATTAGGTATAGTTGGTAGTCTTATTATAGATGAGCAAATTTATAATTCTATAGTAACAGCTCATGCATTTTTAATAATTTT-TTTTTTTGTTATACCGGTAGCAGTGGGTGGATTTGGAAATTGACTTTTACCTTTAATAATGAATGTAATAGATATAGCTTTTCCTCGTTTGAATAATTTGAGTTTTTGATTAGTTCCTGTAGCATTGTTATTTATATGTATAAGTTTATTGATTGGATTAGGCCCTGGGACTGGATGAACTGTATATCCTCCTTT…
	FJ426415	------------------------------------------------------TTGTATTTTATTATTGGAGTTTGATCTGGATTTTTGGGAGCTAGAATTAGTTTAGTAATTCGTACTGAATTAGGGATAGTTGGAAGACTTATTATAGATGAGCAAATTTATAATTCTATAGTGACAGCTCATGCATTTTTAATAATTTT-TTTTTTTGTTATACCGGTTGCTGTAGGGGGTTTTGGAAACTGACTTTTACCTTTAATAATAAATGTAATAGATATAGCATTTCCTCGTTTAAATAATTTAAGTTTTTGGTTAGTGCCTGTAGCATTATTATTTATATGTATAAGGTTATTAATTGGGTTAGGGCCTGGGACTGGATGAACTGTTTATCCTCCTTT…
	EF650536	---------------------------------------------------------------------------------GGTTTTTTAGGAGCTAGAATTAGTTTAGTAATTCGTACTGAATTAGGAATAGTTGGTAGTCTTATTATGGATGAACAAATTTATAATTCTATGGTTACAGCTCATGCATTTTTAATAATTTT-TTTTTTTGTTATGCCAGTAGCTGTTGGTGGATTTGGAAATTGACTTTTACCTTTAATAATAAATGTTATAGATATAGCATTTCCTCGTTTAAATAATTTAAGTTTTTGATTAGTTCCTGTTGCATTATTATTTATATGTATAAGTTTATTAATTGGATTAGGACCTGGTACTGGATGAACTGTTTATCCTCCTTT…
	EU751118	--------------------------------------------------AACTTTATATTTTATTATTGGTGTATGATCTGGTTTTTTGGGAGCTAGAATTAGTTTAATTATTCGTACTGAGGTAGGGATAGTTGGTAGTATTATTATAGATGAACAAATCTATAATTCTATGGTTACAGCGCATGCATTTTTAATAATTTT-TTTTTTTGTTATACCTGTGGCTGTAGGTGGTTTTGGAAATTGGTTATTACCTTTGATAATAAATGTTATGGATATGGCATTTCCTCGTTTAAATAATTTGAGTTTTTGATTGGTTCCTGTTGCTTTATTGTTTATATGTATAAGTTTACTGGTTGGTTTAGGTCCTGGTACAGGATGAACTGTTTATCCTCCTTT…
	otu_48	-----------------------------------------------------------------------------------------------------------------------------------------------------------------------------------------------------------------------------------------------------------------------------------------------------------------------------------------------------------------------------------------------------------CTTT…
	EF173230	------------------------------------------------------TTGTATTTCATTGTGGGTATTTGATCAGGGTTTTTAGGTGCAGCAATAAGATTAATTATTCGTACTGAGTTAGGAATGGTAGGTAGAATTATTATGGATGAGCAGATTTATAATTCAATAGTTACTGCTCATGCTTTTTTAATAATCTT-TTTTTTTGTTATACCTGTTGCTGTAGGAGGGTTTGGAAATTGATTATTGCCTTTAATAATGAATGCTATAGATATAGCTTTTCCTCGTTTGAATAATTTGAGTTTTTGATTAGTTCCTGTTGCTTTGTTATTTATAATTTTAAGTTTGTTAGTAGGATTGGGTCCTGGTACAGGATGAACTGTTTATCCTCCTTT…
	JX183997	------ATTGTGTTACGATGATTGTTTTCTACAAATCATAAAGATATTGGAACTTTATATTTTATTATTGGTGTTTGATCTGGTTTTATTGGAGCCAGATTAAGGTTAATTATTCGTACTGAATTAGGAATAGTAGGTAGAATTATTATAGATGAGCAAATTTTTAATTCTGTAGTTACTGCTCATGCTTTTTTAATGATTTT-TTTTTTTGTAATGCCTGTAGCTGTAGGAGGTTTTGGTAATTGATTATTACCTTTAATGATAAATGTTATAGATATAGCTTTTCCTCGTTTAAATAATTTAAGATTTTGATTAGTACCTGTGGCTTTATTATTTATAACTTTAAGATTATTAGTAGGTTTAGGGCCAGGAACTGGTTGAACAGTATACCCTCCTTT…
	EU076867	------------------------------------------------------TTATATTTTATTATTGGTATTTGATCTGGTTTTTTAGGAGCTAGAATAAGATTAATTATTCGTACTGAGTTAGGTATAGTAGGTAGTATCATTTTAGATGAGCAAATTTATAATTCTATAGTAACAGCTCATGCTTTTTTAATGATTTT-TTTTTTTGTTATACCTGTAGCAGTAGGTGGTTTTGGTAATTGATTATTACCTTTAATGATAAATGTTATAGACATAGCTTTTCCTCGTTTGAATAATTTAAGATTTTGATTAGTACCAGTTGCTCTTTTATTTATAAGAATAAGTTTATTAGTAGGATTAGGGCCTGGAACTGGTTGAACTGTATACCCCCCTTT…
	KJ543601	---------------------------------------------------ACTTTACATTTTATTGTTGGTATTTGATCAGGTTTTTTAGGAGCTAGAATAAGTTTAATTATTCGTACTGAGTTAGGGATAGTGGGTAGTATTATTATAGACGAGCAAATTTATAATTCTATAGTTACAGCTCATGCTTTTTTAATAATTTT-TTTCTTCGTGATACCTGTAGCTGTTGGTGGTTTTGGTAATTGATTGTTACCATTGATGATAAATTGTATGGATATAGCTTTTCCTCGTTTAAATAATTTAAGATTTTGATTAGTGCCTGTTGCTTTATTTTTTATAGTTTTAAGATTATTAGTTGGTTTAGGACCTGGGACTGGGTGAACAGTTTATCCCCCTCT…
	KM043180	---------------------------------------AAAGATATTGGTCCATCATATTTCATTGTAGGTATTTGATCTGGATTTCTAGGTGCGAGAATAAGATTGATTATTCGTACGGAGTTAGGAATAGTAGGTAGAATTATTATAGATGAGCAAATTTATAATTCTATAGTTACTGCTCATGCTTTTTTAATGATTTT-TTTTTTTGTCATACCTGTGGCTGTAGGTGGTTTTGGAAATTGATTATTGCCTTTGATAATAAATGCTATAGATATAGCATTTCCTCGTTTGAATAATTTGAGATTTTGATTGGTTCCTGTAGCTTTATTGTTTATAATTTTAAGTTTATTAGTGGGGTTAGGCCCTGGGACTGGTTGAACTGTGTATCCTCCTTT…
	EF650487	------------------------------------------------------------------------------------------GGTGCGAGTATTAGTTTAATTATTCGCACTGAATTAGGAATGGTTGGAAGAATTATTATAGATGAGCAAATTTATAATTCTATAGTTACTGCTCATGCTTTTTTAATAATTTT-TTTCTTTGTTATACCTGTTGCTGTGGGTGGTTTTGGAAATTGATTGCTTCCTTTAATAATAAATGTTATAGATATAGCATTTCCTCGTTTGAATAATTTAAGTTTTTGATTAGTACCTGTTGCTTTACTATTTATAAGGTTAAGATTATTAGTAGGATTAGGTCCTGGGACTGGATGAACTGTGTATCCTCCTTT…
	EF650570	------------------------------------------------------TTACATTTTATTGTTGGTGTATGATCAGGATTTTTAGGTGCGAGAATTAGTTTAATTATTCGTACTGAATTAGGAATGGTTGGAAGAATTATTATAGATGAGCAAATTTATAATTCTATAGTTACTGCTCATGCTTTTTTAATAATTTT-TTTTTTTGTAATGCCTGTTGCTGTTGGGGGATTTGGTAATTGATTACTCCCTTTGATAATAAATGTTATAGATATAGCTTTTCCTCGTTTAAATAATTTAAGTTTTTGATTAGTGCCTGTTGCTTTATTGTTTATAAGTTTGAGATTATTAGTAGGGTTAGGGCCTGGTACTGGTTGAACTGTTTATCCCCCTTT…
	EF173224	------------------------------------------------------TTATATTTTATTATTGGTGTAAGATCAGGATTTTTAGGTGCGAGAATTAGATTAATTATTCGTACTGAATTAGGAATGGTGGGTAGAATTATTATAGATGAGCAAATTTATAATTCTATAGTTACAGCTCATGCTTTTTTAATGATTTT-TTTTTTTGTTATACCTGTTGCTGTAGGTGGTTTTGGTAATTGATTATTACCTTTAATAATAAATGTTATAGATATAGCTTTTCCTCGTTTAAATAATTTAAGTTTTTGATTAGTGCCTGTTGCTTTGTTATTTATAAGTTTGAGATTATTAGTAGGATTAGGTCCTGGGACTGGTTGAACTGTATATCCTCCATT…
	MZ677126	----------------------------------------AAGATATTGGAACTTTACATTTTATTATTGGTGTTTGATCTGGTTTTTTAGGTGCTAGAATTAGGTTAATTATTCGTACTGAATTAGGGATAGTAGGTAGAATTATCATAGATGAGCAAATTTATAATTCTATAGTTACTGCTCATGCTTTTTTAATAATTTT-TTTTTTTGTTATACCAGTAGCAGTTGGTGGTTTTGGAAATTGATTACTTCCATTGATAATAAATGTAATGGATATAGCTTTTCCTCGTTTAAATAATTTAAGATTTTGATTAGTACCGGTGGCTTTATTATTTATGAGATTAAGATTATTAGTAGGTTTAGGTCCTGGGACTGGTTGAACTGTGTATCCTCCTTT…
	OQ445492	---------------------------------------------------ACTTTATATTTTATTATTGGTGTTTGATYTGGTTTTTTGGGTGCGAGTATTAGTTTAATTATTYGTACTGAATTGGGTATAGTWGGAAGTATTTTTATAGATGAGCAAATTTATAATTCTATAGTTACTGCTCCTGCTTTTTTAATGATTTT-TTTTTTTGTTATGCCTGTTGCAGTAGGTGGTTTTGGTAATTGATTATTACCTTTAATAATGAATGTAATAGATATAGCTTTTCCTCGTTTAAATAATTTAAGTTTTTGATTAGTTCCTGTTGCTTTATTATTCATAAGTTTAAGGCTATTAGTTGGTTTAGGACCTGGTACTGGTTGAACTGTTTATCCTCCTTT…
	KM043193	---------------------------------------AAAGATATTGGAACTTTATATTTTATTATTGGTGTTTGATCTGGTTTTTTGGGTGCAAGAATTAGGTTAATTATTCGTACTGAATTAGGAATAGTAGGAAGTATTATTATAGATGAGCAAATTTATAATTCTATAGTTACGGCTCATGCTTTTTTAATAATTTT-TTTTTTTGTGATGCCTGTGGCTGTTGGTGGGTTTGGTAATTGATTATTACCTTTAATGATAAATGTTATAGATATAGCTTTTCCTCGTTTAAATAATTTAAGATTTTGACTAGTACCTGTTGCTTTATTATTTATAAGATTAAGATTATTAGTGGGCTTAGGTCCTGGTACTGGTTGAACTGTTTATCCTCCTTT…
	KJ543606	---------------------------------------------------ACTTTACATTTTATTATTGGTGTTTGATCTGGTTTTTTAGGTGCAAGGATTAGATTAATTATTCGTACTGAATTAGGAATGGTAGGTAGTTTAATTATAGATGAGCAAATTTATAATTCTATAGTTACAGCTCATGCTTTTTTAATGATTTT-TTTCTTTGTTATACCTGTAGCTGTAGGTGGTTTTGGTAATTGATTGTTGCCATTGATAATAAATGTTATAGATATAGCTTTTCCTCGTTTGAATAATTTAAGATTTTGATTAGTACCTGTGGCTTTATTATTTATAAGATTAAGTTTATTAGTAGGGTTAGGTCCTGGTACTGGTTGAACAGTGTATCCTCCTTT…
	JX184002	------ATTGTGTTACGATGATTGTTTTCTACAAATCATAAAGATATTGGAACTTTACATTTTATTATTGGTGTTTGATCAGGCTTTTTAGGTGCAAGAATTAGGTTAATTATTCGTACTGAGTTAGGAATAGTAGGTAGAATTATTATAGATGAACAGATTTATAATTCTATGGTTACTGCTCATGCTTTTTTAATAATTTT-TTTTTTTGTAATACCTGTAGCTGTAGGTGGTTTTGGTAATTGATTATTGCCTTTAATGATAAATGTTATAGATATAGCTTTTCCTCGTTTGAATAATTTGAGTTTTTGATTAGTACCTGTGGCTTTATTATTTATAAGATTGAGGTTGTTAGTTGGATTAGGTCCTGGGACTGGGTGAACTGTTTATCCTCCGTT…
	EF650542	------------------------------------------------------TTATATTTTATTATTGGTGTTTGATCTGGTTTTTTAGGTGCGAGAATTAGATTAATTATTCGTACTGAGTTAGGAATAGTAGGAAGTATTATTATAGATGAGCAAATTTATAATTCTATAGTTACTGCACATGCTTTTTTAATGATTTT-TTTCTTTGTAATACCTGTAGCTGTAGGTGGTTTTGGTAATTGATTATTGCCTTTAATAATAAATGTTATAGATATAGCTTTTCCTCGTTTAAATAATTTGAGATTTTGATTAGTCCCTGTTGCTTTATTATTTATAAGACTGAGGTTATTAGTAGGTTTAGGTCCTGGTACTGGTTGAACTGTATATCCTCCTTT…
	GQ465643	--------------------------------------------------------------TATTATTGGTATTTGATCAGGTTTTTTAGGTGCAAGAATAAGTTTAATTATTCGTACTGAGTTAGGCATAGTAGGTAGAATTATTATAGATGAACAAATTTATAATTCAATGGTTACTGCTCATGCTTTTTTAATGATTTT-TTTTTTTGTTATGCCTGTTGCTGTAGGTGGTTTTGGGAATTGATTGTTGCCTTTAATAATGAATGCTATGGATATAGCATTTCCTCGTTTGAATAATTTAAGTTTTTGATTGGTTCCTGTGGCTTTATTATTTATAAGGATGAGTTTATTAGTTGGATTAGGGCCTGGGACAGGTTGAACTGTTTATCCTCCTCT…
	GQ465646	------------------------------------------------------------TTTATTATTGGTGTTTGATCTGGTTTTTTAGGTGCAAGAATAAGTTTAATTATTCGTACTGAATTAGGGATAGTTGGTAGAATTATTATAGATGAGCAAATTTATAATTCTATAGTTACTGCGCATGCTTTTTTAATGATTTT-TTTTTTTGTTATACCTGTTGCAGTTGGAGGGTTTGGAAATTGATTATTGCCTTTAATAATAAATGCTATAGATATAGCTTTTCCTCGATTGAATAATTTGAGGTTTTGATTAGTCCCAGTTGCTTTGTTATTTATGAGTTTAAGTTTGTTAGTTGGATTAGGTCCAGGCACAGGTTGAACTGTTTATCCTCCTTT…
	KM043183	---------------------------------------AAAGATATTGGTACTTTATATTTTATTATTGGAATTTGATCTGGGTTTTTAGGTGCTAGAATAAGTTTGATTATTCGTACTGAATTGGGTATAGTCGGTAGAATTATTATAGATGAGCAAATTTATAATTCTATAGTTACGGCTCATGCTTTTTTAATGATTTT-CTTTTTTGTTATACCTGTAGCTGTAGGAGGTTTTGGAAATTGATTATTGCCTTTAATGATAAATGCTATAGATATAGCTTTTCCTCGTTTAAATAATCTAAGGTTTTGATTATTACCTGTAGCTTTATTATTTATAATTATGAGTTTATTAGTTGGTTTAGGACCTGGGACTGGTTGAACTATTTATCCTCCTTT…
	OQ589537	--------------------------------------------------TACTTTATATTTTATTATTGGGATTTGATCGGGATTTTTAGGAGCTAGGATAAGTTTAATTATTCGTACTGAGCTTGGGATAGTAGGAAGGATTATTATAGATGAGCAAATTTATAATTCTATGGTAACTGCTCATGCTTTTTTAATAATTTT-TTTTTTTGTAATGCCTGTGGCTGTTGGTGGTTTTGGAAATTGATTGTTGCCTTTGATAATAAATGCAATAGATATAGCTTTTCCTCGATTAAATAATTTGAGGTTTTGATTAGTCCCTGTAGCATTATTGTTTATGTGTATGAGTTTATTAGTGGGGTTAGGACCTGGTACTGGTTGGACAGTTTATCCTCCTTT…
	EU751260	--------------------------------------------------AACTTTATATTTCCTTATTGGAATTTGATCGGGTTTTTTAGGTGCAAGAATTAGGTTAATTATTCGTACTGAGTTAGGTATAGTAGGTAGAATCATTATAGATGAACAAATTTATAATTCTATAGTTACTGCTCATGCTTTTTTAATAATTTT-TTTTTTTGTAATACCGGTTGCTGTTGGAGGTTTTGGAAATTGATTATTGCCTTTAATAATAAATGCTATAGATATAGCTTTCCCACGTTTGAATAATTTAAGATTTTGATTAGTTCCGGTTGCTTTATTATTTATAATTTTGAGATTATTAGTAGGGTTAGGTCCGGGTACTGGTTGAACTGTGTATCCTCCTTT…
	EF173217	------------------------------------------------------TTATATTTTATTATTGGAATTTGATCAGGTTTTTTAGGTGCAAGAATTAGGTTAATTATTCGTACCGAATTAGGAATGGTTGGAAGAATTATTATAGATGAGCAAATTTATAATTCTATAGTTACGGCTCATGCTTTTTTAATAATTTT-CTTTTTTGTTATACCTGTTGCTGTTGGTGGCTTTGGTAATTGATTATTGCCTTTGATAATGAATGCCATAGATATGGCATTTCCTCGTTTAAATAATTTGAGATTTTGATTAGTCCCTGTGGCTTTGTTGTTTATAATTTTGAGTTTATTGGTTGGACTAGGTCCTGGAACTGGTTGGACAGTTTATCCTCCTTT…
	KJ543659	---------------------------------------------------ACTTTGTACTTTATTCTTGGTGTTTGATCTGGATTTTTAGGAGCTAGAATTAGTTTAGTAATTCGTACTGAATTAGGAATAGTTGGAAGAATTATTATAGATGAGCAGATTTATAATTCTATAGTTACAGCTCATGCTTTCTTGATGATTTT-CTTTTTTGTAATACCTGTTGCTGTGGGGGGATTTGGAAACTGACTACTTCCTTTAATAATAAATGTTATAGATATGGCTTTTCCTCGTCTAAATAATTTAAGTTTTTGATTAGTTCCTGTTGCTTTGTTATTTATAACTATGAGTTTATTGATTGGCCTTGGCCCTGGAACTGGATGAACTGTTTACCCCCCTTT…
	OR121328	------------------------------------------------GGTACTTTATATTTTATTGTTGGTATTTGATCTGGTTTTTTAGGTGCTCGTATAAGATTAATTATTCGCACTGAGTTGGGTATAGTTGGCAGGATTATTATAGATGAACAAATTTATAATTCAATAGTTACTGCTCATGCTTTTTTAATAATTTT-TTTTTTTGTTATACCAGTGGCTGTGGGGGGGTTTGGAAATTGATTATTGCCTTTAATGATGAATGCTATAGATATGGCATTTCCTCGTCTTAATAATTTAAGATTTTGGTTAGTTCCTGTAGCTTTACTATTTATAATGTTGAGTTTATTGGTTGGTTTAGGTCCAGGAACTGGTTGAACAGTGTATCCTCCTTT…
	otu_89	-----------------------------------------------------------------------------------------------------------------------------------------------------------------------------------------------------------------------------------------------------------------------------------------------------------------------------------------------------------------------------------------------------------CGTT…
	otu_84	-----------------------------------------------------------------------------------------------------------------------------------------------------------------------------------------------------------------------------------------------------------------------------------------------------------------------------------------------------------------------------------------------------------CGTT…
	OR121140	------------------------------------------------GGTACTTTATATTTTATTGTAGGTATTTGATCTGGTTTTTTAGGTGCTAGAATGAGTTTGATTATTCGTACTGAATTAGGGATAGTAGGTAGAATTATTATAGATGAGCAAATTTATAATTCTATAGTTACTGCTCATGCTTTTTTAATAATTTT-TTTTTTTGTTATACCGGTAGCTGTTGGTGGTTTTGGAAATTGGTTATTGCCTTTAATAATAAATTCTATAGATATAGCTTTTCCTCGATTAAATAATTTGAGATTTTGATTAGTTCCTGTTGCTTTGATATTTATGATTTTAAGTTTGTTAGTTGGTTTAGGTCCTGGAACTGGTTGAACTGTGTATCCTCCTTT…
	OR121124	------------------------------------------------GGTACTTTATATTTTATTGTTGGTATTTGATCGGGGTTTTTAGGTGCAAGAATAAGTTTGATTATTCGTACTGAATTAGGAATAGTAGGTAGAATTATTATAGATGAACAAATTTATAATTCTATAGTTACTGCTCATGCTTTTTTAATAATTTT-TTTTTTTGTTATACCTGTTGCTGTAGGGGGATTTGGAAATTGATTATTGCCTTTAATAATAAATTCTATAGATATAGCTTTTCCTCGTTTAAATAATTTAAGATTTTGGTTGGTACCTGTAGCTTTAATGTTTATAATTTTAAGTTTATTGGTTGGTTTAGGTCCTGGGACTGGTTGAACAGTTTATCCTCCTTT…
	OR121101	------------------------------------------------GGAACTTTACATTTTATTGTTGGTATTTGATCAGGTTTTTTAGGTGCTAGAATAAGTTTAATTATTCGTACTGAGTTAGGAATAGTTGGTAGAATTATTATAGATGAACAAATTTATAATTCTATAGTTACTGCTCATGCTTTTTTAATAATTTT-TTTTTTTGTTATACCTGTTGCTGTAGGTGGTTTTGGAAATTGATTATTGCCTTTAATAATAAATTCTATAGATATAGCTTTTCCTCGTTTAAATAATTTAAGTTTTTGATTAGTTCCTGTTGCTTTAATATTTATAATTTTGAGTTTATTAGTTGGTTTAGGTCCTGGTACTGGTTGAACAGTCTATCCTCCTTT…
	EF650528	------------------------------------------------------TTATATTTTATTATTGGTGTTTGATCTGGTTTTTTAGGAGCCAGAATTAGTTTGGTAATTCGTACTGAATTAGGAATGGTAGGAAGAATTATTATAGATGAGCAAATTTATAATTCTATGGTCACAGCTCATGCTTTTTTAATGATTTT-CTTTTTTGTTATACCTGTTGCTGTTGGTGGGTTTGGAAACTGATTATTGCCTTTAATAATGAATGTTATAGATATAGCTTTTCCTCGATTAAATAATTTGAGTTTTTGATTGGTGCCAGTAGCTTTATTATTTATAACTATAAGTTTATTGATTGGGTTAGGGCCTGGCACTGGGTGAACAGTTTATCCTCCTTT…
	otu_54	-----------------------------------------------------------------------------------------------------------------------------------------------------------------------------------------------------------------------------------------------------------------------------------------------------------------------------------------------------------------------------------------------------------CTTT…
	MZ540086	--------------------------------------------------AACTTTGTATTTTATTGTAGGAGTGTGATCTGGGTTTTTGGGTGCTAGGATAAGGTTGATTATTCGTACTGAATTAGGAATGGTCGGAAGGATTATTATGGATGATCAGATTTATAATTCGATGGTAACGGCTCATGCTTTCTTAATAATTTT-TTTTTTTGTAATGCCAGTTGCTATGGGTGGGTTTGGTAATTGATTATTGCCTTTAATGATAAATGCTATAGACATAGCTTTTCCTCGTTTGAATAATTTAAGGTTTTGATTGTTACCTATTTCATTATTATTTATAAGAATAAGATTGTTAGTAGGGTTGGGGCCTGGGACGGGGTGAACAGTGTATCCTCCATT…
	KY006185	---------------------------------------------------------------------------------GGGTTTTTAGGAGCTAGAATTAGTTTGATTATTCGTACTGAATTAGGTATGGTTGGAAGGGTAATTATGGATGATCAAATTTATAATTCTATGGTTACAGCTCATGCTTTTTTAATAATTTT-TTTTTTTGTAATGCCTGTGGCAATAGGAGGATTTGGTAATTGATTACTACCTTTGATAATAAATGTGGCGGATATAGCTTTTCCTCGATTGAATAATTTGAGTTTTTGGCTGGTTCCTATTTCTTTGTTATTTATGTCTTTAAGATTATTAGTTGGATTAGGTCCAGGTACAGGTTGGACTGTTTATCCCCCTTT…
	KY006182	------------------------------------------------------TTATATTTTATTTTGGGTGTATGGGCTGGATTTTTAGGTGCGAGAATTAGGTTAATTATTCGTACTGAGTTAGGGATAGTTGGAAGGGTTATTATGGATGATCAAATTTATAATTCTATGGTTACTGCTCATGCTTTTTTAATAATTTT-TTTTTTTGTAATACCTGTTGCTATAGGGGGTTTTGGTAATTGATTATTACCGTTGATAATGAATGTAGCGGATATGGCATTTCCTCGATTGAATAATTTGAGATTTTGGCTAGTCCCTATTTCTTTATTGTTTATGTCTTTAAGATTATTGGTTGGTTTAGGTCCTGGAACAGGATGAACTGTTTACCCTCCTTT…
	JQ309338	--------------------------------------------------GACATTATATTTTGTTGTAGGAGTTTGATCGGGATTTTTAGGAGCAAGAATAAGATTGATTATTCGTACTGAGTTAGGAATAGTAGGGAGGGTGATTATAGATGATCAAATTTATAATGCAATGGTGACTGCACATGCTTTTTTAATGATTTT-TTTTTTTGTGATACCTGTAGCAATAGGTGGTTTTGGGAATTGGTTGTTACCGTTGATAATGAATGTTATGGATATAGCTTTTCCTCGTTTGAATAATTTGAGGTTTTGGCTGGTGCCTATTTCTTTGTCATTTATGAGATTAAGGCTTTTGATTGGGTTAGGTCCTGGGACTGGATGAACTGTGTATCCTCCTTT…
	EU076852	------------------------------------------------------TTATATTTTATTCTTGGGATTTGAGCAGGGTTTTTAGGTGCTAGAATAAGATTGATTATTCGCACTGAATTAGGAATAGTAGGAAGGATTATTATAGATGATCAAATTTATAATTCTATAGTGACGGCTCAGGCTTTTTTAATAATTTT-TTTTTTTGTTATACCTGTGTCTATGGGGGGATTTGGTAATTGATTATTACCTTTGATAATAAATGTTATAGATATAGCATTCCCTCGTTTGAATAATTTAAGATTTTGATTGGTGCCGGTTTCTTTATCCTTTATGTGTATAAGGTTATTAGTGGGGTTAGGTCCTGGGACAGGGTGAACTGTGTATCCGCCTTT…
	GQ304898	------ATTGTGTTACGATGATTGTTTTCTACGAATCATAAGGATATTGGAACTTTACATTTTGTTATTGGAGTTTGGTCAGGGTTTTTGGGAGCTAGAATTAGGTTGATTATTCGTACTGAGTTAGGTATGGTAGGAAGACTTATTATAGATGATCAGATTTATAATTCTATAGTAACGGCGCATGCTTTTTTAATAATTTT-CTTTTTTGTCATACCAGTAGCTGTAGGGGGGTTTGGTAATTGATTATTGCCTTTGATAATAAATGTGATAGATATGGCTTTTCCTCGTTTAAATAATTTAAGGTTTTGATTAGTACCTGTTTCTTTAGTGTTTATGTGTATAAGATTATTAGTGGGTTTAGGTCCTGGTACAGGTTGAACAGTTTATCCTCCTCT…
	DQ656869	------------------------------------------------------TTGTATTTTATTATTGGGGTATGGTCTGGTTTTTTAGGAGCTAGGATAAGGTTGATTATTCGTACTGAGTTAGGGATAGTAGGGAGAATTATTATAGATGATCAAATTTATAATTCTTTAGTGACAGCTCATGCTTTTTTGATGATTTT-TTTTTTTGTTATGCCGGTGGCATTAGGGGGGTTTGGGAATTGGTTGCTTCCTTTAATAATGAATGTTGCAGATATAGCTTTTCCTCGATTAAATAATTTGAGGTTTTGATTAGTGCCTGTCTCTTTGTTATTTATGTCTTTAAGGTTGTTAGTAGGGTTGGGTCCTGGGACTGGATGGACGGTGTATCCACCATT…
	JQ309421	--------------------------------------------------GACTTTATATTTTGTTGTTGGAGTTTGATCTGGGTTTTTAGGAGCTAGGGTTAGGTTAATTATTCGTACTGAGTTGGGGATAGTTGGAAGAGTAATTATAGATGATCAAATTTATAATTCAATGGTTACTGCACATGCTTTTTTAATAATTTT-TTTTTTTGTCATACCTGTTGCTGTAGGGGGTTTTGGTAATTGATTACTTCCTTTAATAATAAATGTAATAGATATGGCATTTCCGCGTTTGAACAATTTAAGATTTTGGCTAGTACCTATTTCATTGTTGTTTATATCTATAAGATTATTGGTTGGTTTAGGACCTGGGACTGGGTGAACGGTTTATCCTCCTTT…
	JQ309259	--------------------------------------------------AACTTTATATTTTATTGTTGGAGTTTGGTCTGGATTTTTGGGGGCTAGAGTTAGTTTAATTATTCGTACTGAGTTAGGTATAATTGGAAGAGTAATTATAGATGATCAAATTTATAATTCTATGGTTACAGCACATGCTTTTTTAATAATTTT-TTTTTTTGTTATGCCTGTTGCTGTAGGTGGGTTTGGTAATTGGTTGCTTCCTTTGATGATGAATGTTATGGATATAGCATTTCCTCGTTTAAATAATTTGAGTTTTTGATTAGTTCCTATTTCATTGTTGTTTATATCTATAAGATTATTAGTTGGTTTAGGGCCTGGGACTGGTTGAACAGTTTATCCTCCTTT…
	KJ543662	-------------------------------------------------------------------------TTTGATCTGGGTTTTTAGGTGCTAGTATTAGTTTAATTATTCGTACTGAGTTGGGAATAGTTGGGAGAGTGATTATGGATGAGCAGATTTATAATTGTGTTGTTACGGCTCATGCTTTTCTTATAATTTT-TTTTTTTATTATGCCTGTGGCTGTTGGTGGTTTTGGTAATTGATTATTACCATTGATAATGAATGTTATAGATATGGCTTTTCCTCGTTTGAATAATTTAAGTTTTTGGTTAGTTCCTGTAGCTTTATTATTTATAATATTAAGTTTATTGTTAGGTTTAGGTGCTGGAACTGGGTGAACAGTTTACCCCCCATT…
	KJ543590	---------------------------------------------------ACTTTGTATTTTATTGTAGGTATTTGATCGGGATTTTTAGGTGCTAGTATAAGTTTAATTATTCGTACTGAATTAGGTATAGTTGGTAGTTTGATTATAGATGAACAAATTTATAATTCATTGGTGACTGCCCATGCTTTTTTAATGATTTT-TTTTTTTGTTATGCCTGTTGCGGTAGGTGGGTTTGGTAATTGATTATTACCCTTGATAATAAATGCTGCTGATATGGCATTTCCTCGTTTAAATAATTTAAGTTTTTGATTAGTTCCAGTTGCATTATCATTTATGGTTTTAAGATTATTAGTTGGTTTAGGAGCTGGGACAGGTTGAACTGTCTATCCTCCTCT…
	OR501552	--------------------------------------------------GACGTTGTATTTTATTATTGGAGTTTGATCTGGTTTTTTAGGGGCTAGTATAAGTTTGATTATTCGTACGGAGTTAGGGATAGTAGGAAGAATTATTATAGATGATCAAATTTATAATTCTTTGGTGACAGCTCATGCTTTTTTAATGATTTT-CTTTTTTGTTATACCTGTTTCTATAGGGGGTTTTGGAAATTGGTTACTTCCTTTAATGATAAATGTTGCAGATATGGCTTTTCCTCGTTTAAATAATTTGAGGTTTTGGTTAGTACCTGTTTCATTGTTGTTTATATCGTTGAGATTATTAGTTGGTTTGGGGCCTGGGACGGGATGGACTGTTTATCCTCCTTT…
	KM043211	--------------------------------------------------TACTTTGTATTTTATTATTGGTGTTTGGTCTGGTTTTTTAGGGGCAAGAATAAGATTGATTATTCGTACAGAGCTAGGGATAGTAGGTAGAATTATTATAGATGATCAAATTTATAATTCTATAGTTACTGCTCATGCTTTTTTAATGATTTT-TTTTTTTGTTATGCCTGTGGCAATAGGGGGGTTTGGGAATTGATTATTGCCTTTAATGATGAATGTTGCTGATATAGCTTTTCCTCGTTTAAATAATTTGAGATTTTGGTTAGTTCCTGTCTCTTTGTTATTTATATCTTTAAGTTTATTGGTTGGATTAGGTCCTGGAACGGGTTGGACTGTATATCCTCCTTT…
	EU076828	------------------------------------------------------TTGTATTTTATTATTGGTGTTTGATCTGGGTTTTTAGGAGCTAGTATAAGTTTAATTATTCGTACTGAGTTAGGAATAGTTGGTAGAATTATTATAGATGATCAAATTTATAATTCTATGGTTACGGCGCATGCTTTTTTAATGATTTT-TTTTTTTGTTATACCTGTTGCTATAGGGGGATTTGGAAATTGATTATTACCTTTAATAATAAATGTTGCTGATATAGCATTTCCTCGTTTAAATAATTTGAGATTTTGGTTAGTGCCGGTTTCTTTGTTGTTTATATCTTTAAGATTGTTAGTAGGTTTAGGTCCGGGGACAGGTTGGACTGTTTATCCTCCTTT…
	EU751112	--------------------------------------------------AACTTTGTATTTTATTATTGGAGTTTGGGCAGGGTTTTTAGGGGCAAGGATAAGTTTGATTATTCGAACTGAGTTAGGAATAGTTGGTAGTGTAATTATAGATGATCAAATTTATAATTCAATAATTACTGCTCATGCTTTCTTGATAATTTT-TTTTTTTGTCATGCCTGTTTCTATAGGAGGGTTTGGAAATTGGTTGCTTCCTTTAATAATAAATGTTGCGGATATAGCTTTTCCTCGTTTAAATAATTTAAGTTTTTGGCTAGTTCCTGTTTCTTTGTTTTTTATAATTTTAAGTTTATTAATTGGATTAGGGTCTGGAACTGGATGAACTGTTTATCCTCCTTT…
	DQ656873	------------------------------------------------------TTATATTTTATTATTGGTGTTTGATCTGGATTTTTGGGAGCTAGAATAAGTTTGATTATTCGTACTGAATTAGGGATGGTAGGAAGAGTTATTATGGATGATCAGATTTATAATTCTATAATTACGGCTCATGCTTTTTTAATAATTTT-TTTTTTTGTAATGCCTGTATCAATAGGGGGTTTTGGAAATTGATTACTTCCTTTAATAATAAATGTTGCTGATATAGCATTTCCTCGTTTAAATAATTTGAGTTTTTGGTTAGTGCCTGTTTCTTTATTTTTTATAATTTTAAGTTTATTGGTTGGTTTGGGTTCAGGTACTGGATGAACTGTGTATCCTCCTTT…
	otu_91	-----------------------------------------------------------------------------------------------------------------------------------------------------------------------------------------------------------------------------------------------------------------------------------------------------------------------------------------------------------------------------------------------------------CTTT…
	EU751121	--------------------------------------------------TACTTTATATTTTATTATTGGAGTTTGATCTGGTTTTTTAGGTGCTAGAATAAGTTTAATTATTCGTACTGAATTAGGAATAGTTGGTAGTGTAATTATAGATGATCAGATTTATAATTCTATGATTACAGCTCATGCTTTTTTGATGACTTT-TTTTTTTGTTATACCTGTTTCTATAGGCGGTTTTGGTAATTGATTATTACCTTTAATGATAAATGTAGCTGATATAGCTTTTCCTCGTTTAAATAATTTGAGATTTTGGTTAGTTCCTGTTTCTTTGTTATTTATAATTATAAGTTTGTTAGTTGGGTTGGGTTCTGGGACTGGTTGGACTGTTTATCCTCCTTT…
	EU076863	------------------------------------------------------TTATATTTTATTATTGGAGTTTGATCTGGATTTTTAGGTGCTAGAATAAGTTTAATTATTCGTACTGAATTAGGAATAGTAGGTAGTGTAATTATGGATGATCAAATTTATAATTCTATAATTACGGCACATGCTTTTTTAATAATTTT-TTTTTTTGTCATACCTGTTTCTATAGGTGGATTTGGTAATTGATTATTGCCTTTAATAATAAATGTAGCAGATATAGCTTTTCCTCGTTTAAATAATTTGAGATTTTGGTTAGTTCCTGTTTCTTTGTTATTTATAATTATAAGGTTATTAGTTGGTTTAGGTTCTGGAACTGGATGGACTGTTTATCCTCCTTT…
	EU751071	--------------------------------------------------TACTTTATATTTTATTATTGGAGTTTGATCGGGGTTTTTAGGTGCTAGAATAAGTTTAATTATTCGCACTGAGTTAGGAATAGTAGGTAGTGTAATTATGGATGATCAGATTTATAATTCTATGATTACAGCTCATGCGTTTTTGATGATTTT-TTTTTTTGTTATACCTGTTTCTATAGGGGGTTTTGGTAATTGGTTGCTACCTTTAATGATAAATGTAGCGGATATAGCTTTTCCTCGTTTAAATAATTTAAGATTTTGATTAGTTCCTGTTTCTTTATTATTTATAATTATGAGATTATTAGTTGGTTTGGGTTCTGGAACTGGTTGAACTGTTTATCCTCCTTT…
	EU076899	------------------------------------------------------CTGTCTTTTGTNATTTGGGTTNGGTCTGGTTTTTTAGGTGCTAGTATGAGTTTAATCATTCGTACTGAGTTGGGGATGGTAGGTAGTGTTATTATAGATGATCAGATTTATAATTCTATGATTACTGCTCATGCTTTTTTAATAATTTT-TTTTTTTGTAATACCTGTTTCTATAGGGGGTTTTGGTAATTGATTATTACCTTTAATGATAAATGTTGCTGATATGGCTTTTCCTCGTCTGAATAATTTGAGGTTTTGGTTAGTACCTGTTTCTTTGTTGTTTATAATTATGAGGTTATTGGTTGGTTTGGGTTCTGGTACTGGTTGAACTGTTTATCCTCCTTT…
	MT647198	----------------------------------------------------------------------------------------TAGGGGCTAGAATAAGGTTAATTATTCGTACTGAATTAGGTATGGTAGGTAGTGTTATTATGGATGATCAAATTTATAATTCTATGATTACTGCTCATGCTTTTTTGATAATTTT-TTTTTTTGTTATGCCTGTTTCTATGGGTGGTTTTGGAAATTGGTTATTACCTTTAATAATGAATGTTGCTGATATAGCTTTTCCTCGTTTAAATAATTTGAGTTTTTGGTTGGTACCTGTTTCTTTGTTGTTTATAATTATAAGGCTATTGGTTGGTTTAGGTTCTGGAACTGGTTGAACTGTTTATCCTCCTTT…
	DQ656854	-----------------------------------------------------------------------------------------------------AAGTTTAATTATTCGGACTGAATTAGGTATAGTTGGTAGGGTAATTATAGATGATCAAATTTATAATTCTATAATTACTGCTCATGCTTTTTTAATAATTTT-TTTTTTTGTCATGCCTGTATCTATGGGAGGGTTTGGAAATTGGTTATTACCCTTGATAATAAATGTTGCTGATATAGCTTTTCCTCGTTTAAATAATTTGAGTTTTTGGTTAGTACCTGTTTCTTTATTATTTATAATTATAAGGTTATTAGTTGGTTTAGGGTCTGGTACTGGTTGGACTGTATATCCTCCTTT…
	EF650563	------------------------------------------------------TTGTACTTTAGTATTGGAGTTTGATCTGGATTTTTAGGTGCGAGAATTAGTTTAATTATTCGTACTGAGCTAGGGATAGTAGGAAGAGTAATTATGGATGATCAGATTTATAATTCTATAATTACTGCTCATGCATTTTTAATGATTTT-TTTTTTTGTTATACCTGTAGCAGTAGGAGGATTTGGAAATTGATTGTTACCTTTGATAATAAATGTAATAGATATAGCATTTCCTCGTTTGAATAATTTAAGTTTTTGGTTAGTGCCAGTAGCTTTATTGTTTATAACTTTAAGATTATTAGTTGGTTTAGGGCCTGGAACTGGTTGAACAGTTTATCCTCCTTT…
	JN660052	------------------------------------------------------TCATATTTTATTGTAGGTATTTGATCTGGGTTTTTAGGAGCTAGGATTAGTTTAATTATTCGTACTGAATTAGGAATAGTAGGGAGATTAATTAAGGATGAGCAAATTTATAATGCGATAGTTACGGCTCATGCTTTTTTAATAATTTT-TTTTTTTGTCATGCCTGTTGCTGTAGGGGGATTTGGTAATTGACTTTTACCTTTAATGATAAATGTTGCAAATATAGCTTTTCCTCGATTAAATAATTTGAGATTTTGATTAGTTCCAGTTGCTTTATTATTTATAGTAATAAGAATATTGGTTGGTTTAGGTGTAGGTACAGGTTGGACTGTGTATCCTCCTTT…
	otu_15	------------------------------------------------------------------------------------------------------------------------------------------------------------------------------------------------------------------------------------------------------------------------------------------------------------------------------------------------------------------------------------------------------------TTT…
	EF650597	------------------------------------------------------TCATATTTTATTGTTGGTATNTGATCTGGNTTTTTAGGAGCAAGAATTAGTTTAATTATTCGAACTGAATTAGGAATAGTTGGTAGAATTATTATAGATGAACAAATTTATAATGCTATAGTTACTGCTCATGCTTTTCTAATAATTTT-TTTCTTTGTTATGCCTGTGGCAGTAGGAGGTTTTGGTAATTGATTGTTACCATTAATAATAAATGTAGCTGATATAGCTTTTCCTCGATTAAATAATTTAAGATTTTGATTAGTGCCTGTAGCTTTATTATTTATAGTAATAAGAATATTAGTTGGTTTAGGAGCAGGAACAGGTTGAACTGTTTATCCTCCTTT…
	KM043196	---------------------------------------AAAGATATTGGTACTTTATATTTTATTATTGGTGTTTGATCCGGTTTTTTAGGTGCGAGTATTAGTTTAATTATTCGTACTGAGTTAGGTATAGTTGGTAGTGTGATTATAGATGAGCAAATTTATAATGCTATAGTAACTGCTCATGCATTTTTAATAATTTT-CTTTTTTGTTATACCTGTAGCTGTTGGTGGGTTTGGAAATTGACTTCTTCCTTTAATAATAAATGTTATAGATATAGCTTTTCCTCGTTTAAATAATTTAAGTTTTTGATTGGTTCCTGTGGCTTTATTATTTATAACTATAAGATTATTAATTGGTTTAGGTCCTGGTACTGGTTGAACTGTATATCCTCCTTT…
	otu_47	--------------------------------------------------GACTTTATATTTTGTTGTTGGGGTTTGATCTGGTTTTTTAGGAGCGAGAATTAGTTTAATTATTCGAACAGAGTTAGGAATAGTTGGAAGAATTATTATAGATGAGCAGATTTATAATGCTATGGTTACTGCTCATGCTGTTTTAATGATTTT--TTTTTTGTTATGCCTGTAGCGGTAGGAGGTTTTGGTAATTGATTATTACCTTTAATAATAAATGTTATAGATATGGCTTTTCCTCGTTT-AATAATTTAAGTTTTTGATTATTGCCCCCTTCTATTTTATTATTATTACTTTCTAGTATTATAGAAGTAGGTGCAGGCACTGGTTGAACAGTTTATCCTCCTCT…
	otu_14	------------------------------------------------------------------------------------------------------------------------------------------------------------------------------------------------------------------------------------------------------------------------------------------------------------------------------------------------------------------------------------------------------------ATT…
	otu_31	--------------------------------------------------GACTTTATATTTTGTTGTTGGAGTTTGATCCGGTTTTTTAGGAGCAAGAATTAGTTTAATTATTCGAACAGAGTTAGGAATAGTTGGAAGAATTATTATAGATGAGCAGATTTATAATGCTATGGTTACTGCTCATGCTTTTTTAATGATTTT-CTTTTTTGTTATGCCTGTAGCGGTAGGAGGTTTTGGTAATTGATTATTACCTTTAATAATAAATGTTATAGATATAGCTTTTCCTCGATTAAATAATTTAAGATTTTGATTAGTTCCTGTGGCATTATTATTTATAAGAATAAGAATGTTAGTTGGTTTGGGTGCTGGAACTGGGTGAACTGTTTATCCTCCATT…
	otu_30	--------------------------------------------------GACTTTATATTTTGTTGTTGGAGTTTGATCCGGTTTTTTAGGAGCAAGAATTAGTTTAATTATTCGAACAGAGTTAGGAATAGTTGGAAGAATTATTATAGATGAGCAGATTTATAATGCTATGGTTACTGCTCATGCTTTTTTAATGATTTT-CTTTTTTGTTATGCCTGTAGCGGTAGGAGGTTTTGGTAATTGATTATTACCTTTAATAATAAATGTTATAGATATAGCTTTTCCTCGATTAAATAATTTAAGATTTTGATTATTACCACCTGCTTTATGTTTAATATTAGGTTCTAGTTTAATAGAAGTAGGAGCAGGTACAGGTTGAACAGTTTATCCTCCATT…
	otu_94	------------------------------------------------------------------------------------------------------------------------------------------------------------------------------------------------------------------------------------------------------------------------------------------------------------------------------------------------------------------------------------------------------------ATT…
	otu_78	-----------------------------------------------------------------------------------------------------------------------------------------------------------------------------------------------------------------------------------------------------------------------------------------------------------------------------------------------------------------------------------------------------------CATT…
	otu_46	--------------------------------------------------AACTTTGTATTTTGTTGTAGGCGTGTGATCAGGATTTTTAGGTGCTAGGATTAGTTTGATTATTCGTACGGAATTAGGTATAGTAGGCAGGATTATTATAGATGAGCAAATTTATAATTCTATAGTAACTGCTCATGCTTTTTTAATAATTTT-CTTTTTTGTTATGCCTGTTGCAGTGGGGGGGTTTGGTAATTGATTATTGCCTTTGATGATAAATGTTATAGATATGGCATTTCCTCGATTAAATAATTTGAGATTCTGATTAGTGCCTGTAGCTTTATTATTTAATATTAGGTTCTAGTTTAATGAAGTAGGAGCAGGTACAGGTTGAACAGTTTATCCTCCATT…
	otu_34	--------------------------------------------------AACTTTGTATTTTGTTGTAGGTGTGTGATCAGGATTTTTAGGTGCTAGGATTAGTTTGATTATTCGTACGGAATTAGGAATAGTAGGCAGGATTATTATAGATGAGCAAATTTATAATTCTATAGTAACTGCTCATGCTTTTTTAATAATTTT-CTTTTTTGTTATGCCTGTTGCAGTGGGGGGGTTTGGTAATTGATTATTGCCTTTGATGATAAATGTTATAGATATGGCATTTCCTCGATTAAATAATTTGAGATTTTGATTAGTACCTGTAGCTTTATTATTACTAATCGGTTCCGTTCTGTGTGAGGCAGGTGTTGGTACAGGTTGGACTGTATATCCTCCATT…
	otu_5	------------------------------------------------------------------------------------------------------------------------------------------------------------------------------------------------------------------------------------------------------------------------------------------------------------------------------------------------------------------------------------------------------------ATT…
	JQ309509	--------------------------------------------------GACTTTATATTTTGTTATTGGTGTGTGATCAGGGTTTTTAGGCGCTAGAATTAGTTTGATTATTCGTACTGAGTTAGGTATAGTAGGGAGAGTGATTATAGACGACCAAATTTATAATTCAATGGTTACAGCTCATGCGTTTTTAATAATTTT-CTTTTTTGTTATACCAGTTGCTGTTGGAGGCTTTGGTAATTGGTTACTACCTTTAATAATAAATGTCATGGATATAGCTTTCCCTCGTTTAAATAATTTGAGATTTTGATTGATTCCTGTTTCATTGGTATTTATATGTATAAGATTATTAGTAGGGTTAGGTCCTGGAACAGGATGAACTGTATATCCTCCTTT…
	EU076850	------------------------------------------------------TTACATTTTGTTCTCGGAGTTTGGGCAGGGTTTTTAGGTGCTAGGATTAGATTAATTATGCGTACTGAATTAGGTATAGTAGGTAGACTTATTATAGATGATCAGATTTATAATTCTATGGTGACAGCTCATGCTTTTTTAATAATTTT-TTTTTTTGTCATGCCTGTAGCAATAGGGGGTTTTGGAAACTGATTATTGCCTTTGATAATGAATGTTATAGATATAGCATTTCCTCGATTAAATAACTTAAGGTTTTGACTAGTGCCTATTTCATTATTATTTATATGTATAAGGTTATTAGTTGGGTTAGGTCCTGGGACTGGATGAACAGTATATCCTCCATT…
	JQ309349	--------------------------------------------------AACTTTGTATTTTGTTCTTGGGGTTTGAGCAGGGTTTTTAGGTGCGAGAATTAGATTAATTATTCGTACTGAGTTAGGGATAGTAGGTAGAATTATTATAGATGATCCAATTTATAATTCTATGGTAACAGCCCATGCGTTTTTAATAATTTT-TTTTTTTGTTATACCTGTGGCTATAGGAGGATTTGGAAATTGATTATTGCCTTTAATAATGAATGTTATAGATATAGCATTTCCTCGTTTAAATAATTTGAGGTTTTGATTAGTTCCTATTTCATTGTTATTTATGTGTATAAGATTATTAGTTGGATTAGGTCCTGGGACAGGATGAACGGTTTATCCACCGTT…
	JQ309554	--------------------------------------------------AACTTTACATTTTCTTCTTGGAGTTTGAGCAGGGTTTTTAGGTGCTAGAATTAGGTTAATTATTCGTACGGAATTAGGTATAGTAGGAAGAATTATTATAGATGATCAGATTTATAATTCTATGGTGACAGCTCATGCATTTTTAATAATTTT-TTTTTTTGTTATACCTGTGGCTATAGGTGGGTTTGGAAATTGATTATTGCCTTTAATAATGAATGTTATAGATATAGCATTTCCTCGTTTAAATAATTTGAGGTTTTGATTAGTTCCTATTTCGTTATTATTTATGTGTATAAGTTTATTGGTGGGATTAGGTCCTGGGACAGGTTGGACAGTTTATCCTCCTTT…
	JQ309361	--------------------------------------------------TACTTTGTATTTTTTAGTAGGAGTTTGATCTGGTTTTTTAGGGGCAAGAATAAGATTAATTATTCGTACTGAGTTGGGAATAGTAGGAAGGATTATTATAGATGATCAAATTTATAATTCGATGGTTACAGCTCATGCTTTTTTAATAATTTT-TTTTTTTGTTATGCCAGTTGCTATAGGGGGGTTTGGTAATTGATTATTACCGTTAATAATGAATGTTATAGATATAGCTTTCCCTCGTTTAAATAATTTAAGATTTTGATTATTGCCTGTTTCTTTATTATTTATAAGAATGAGGTTGTTAGTAGGCCTAGGTCCTGGAACAGGATGAACTGTCTATCCTCCATT…
	JQ309332	-----------------------------------------------------------TTTTGTTCTTGGTATTTGAGCGGGTTTTTTAGGGGCTAGAATAAGTTTAATTATTCGCACGGAATTAGGTATAGTTGGTAGAATTATTATAGATGATCAGATTTATAATTCTATAGTTACTGCTCATGCTTTTTTAATAATTTT-TTTTTTTGTTATGCCTGTGTCTATAGGCGGTTTTGGAAATTGATTACTACCTTTAATAATAAATGTTATGGATATAGCTTTTCCACGTTTGAATAATTTGAGGTTTTGATTAGTGCCTATTTCTTTGTTGTTTATAAAAATGAGATTATTAGTAGGGTTAGGACCTGGAACGGGTTGAACTGTTTACCCTCCTTT…
	DQ656831	------------------------------------------------------TTATATCTTATTTTAGGAGTATGAGCTGGGTTTTTAGGTGCCAGAATTAGTTTAATTATTCGCACTGAGTTAGGAATGGTTGGCAGGGTTATTATGGATGATCAGATTTATAATTCGATGGTAACGGCTCATGCTTTTTTGATGATTTT-TTTTTTTGTGATGCCGGTAGCTATAGGAGGATTTGGTAATTGACTACTCCCTTTGATGATAAATGTTGCTGATATGGCTTTTCCTCGATTGAATAATCTGAGGTTTTGATTAGTCCCTATTTCTTTATTGTTTATGTCTTTGAGTTTATTAGTGGGGTTGGGCCCAGGAACAGGATGAACTGTTTATCCTCCTTT…
	DQ656830	----------------------------------------------------------------------------------GGTTTTTAGGTGCGAGAATNAGTTTAATTATTCGTACGGAATTGGGAATAGTTGGTAGGGTAATTATGGATGATCAGATTTATAATTCAATAGTAACGGCTCATGCTTTTTTGATGATTTT-TTTTTTTGTGATACCGGTGGCGATAGGGGGTTTTGGTAATTGGTTACTTCCTTTAATAATAAATGTTGCGGATATGGCTTTTCCTCGATTGAATAATTTGAGGTTTTGATTGGTCCCTATTTCTTTATTGTTTATGTCGTTGAGTTTATTAGTAGGGCTTGGACCAGGCACTGGTTGGACTGTTTATCCTCCTTT…
	EU499870	--------------------------------------------------AACTTTACATTTTGTTATTGGAGTGTGATCTGGTTTTTCAGGAGCTAGAATAAGATTAATTATTCGTACTGAATTAGGAATAGTAGGAAGTATTATTATGGATGATCAAATTTATAATTCAATGGNAACNGCNCATGCNTTTTTAATAATTTT-TTTTTTTGTTATACCAGTAGCTATAGGAGGTTTTGGAAATTGGTTATTACCTTTAATAATAAATGTTATAGATATGGCTTTTCCTCGATTGAATAATTTGAGGTTTTGATTAGTACCTGTTTCTTTATTATTTATAAGAATGAGATTATTGGTAGGATTAGGGCCAGGGACTGGGTGAACCGTGTATCCTCCTTT…
	JQ309484	--------------------------------------------------AACTTTGTATTTTGTTATTGGAGTTTGGTCTGGGTTTTTAGGAGCTAGAATAAGATTAATTATTCGTACTGAATTAGGGATAGTAGGAAGTATTATTATAGATGATCAAATTTATAATTCGATAGTAACGGCTCATGCTTTTTTAATGATTTT-TTTTTTTGTTATACCAGTTGCAATAGGGGGGTTTGGAAATTGATTATTGCCTTTAATAATAAATGTGATAGATATAGCTTTTCCTCGATTAAATAATTTGAGATTTTGATTAGTACCTGTTTCTTTATTGTTTATAAGAATAAGGTTGTTAGTTGGGTTAGGACCTGGAACTGGGTGAACTGTATATCCTCCTTT…
	EU499873	--------------------------------------------------AACTTTGCATTTTGTTATTGGGGTTTGGTCTGGTTTTTTAGGGGCTAGAATAAGATTGATTATTCGTACTGAGTTAGGTATAGTAGGAAGTATTATTATGGATGATCAAATTTATAATTCAATGGTAACGGCTCATGCTTTTTTAATAATTTT-TTTTTTTGTTATACCAGTTGCAATAGGAGGATTTGGAAATTGGTTATTGCCTTTGATGATAAATGTGATAGATATAGCTTTTCCTCGATTAAATAATTTGAGATTTTGATTAGTGCCTGTTTCTTTATTGTTTATAAGAATAAGATTATTGGTTGGATTAGGGCCTGGAACTGGTTGAACTGTATACCCTCCTTT…
	JQ309414	--------------------------------------------------GACTTTATATTTTGTTATTGGGGTGTGGTCTGGTTTTTTAGGGGCTAGAATAAGATTAATTATTCGTACTGAATTAGGGATAGTAGGAAGTATTATTATAGATGATCAAATTTATAATTCAATAGTAACGGCTCATGCTTTTTTAATGATTTT-TTTTTTTGTTATACCAGTGGCTATAGGAGGATTTGGAAATTGATTATTACCTTTGATAATAAATGTAATGGATATAGCTTTTCCTCGATTGAATAATTTGAGATTTTGATTAGTACCTGTTTCTTTGTTATTTATAAGAATAAGATTATTGGTTGGGTTGGGTCCAGGAACTGGTTGAACTGTATATCCTCCTTT…
	JQ309232	--------------------------------------------------AACTTTGCATTTTGTTATTGGAGTGTGGTCTGGGTTTTTAGGAGCGAGAATAAGATTAATTATTCGTACTGAGTTAGGGATGGTAGGAAGTATTATTATAGATGATCAGATTTATAATTCGATGGTAACGGCTCATGCTTTTTTAATGATTTT-TTTTTTTGTTATACCAGTAGCAATGGGAGGATTTGGGAATTGATTGTTGCCTTTGATAATAAATGTAATGGATATAGCTTTTCCTCGATTGAATAATTTGAGATTTTGGTTAGTACCTGTTTCTTTGTTATTTATAAGAATAAGGTTATTAGTTGGGTTAGGGCCAGGAACTGGTTGAACTGTGTATCCTCCTTT…
	MH251824	--------------------------------------------------------------------------------------------------------ATTAATTATTCGTACTGAGTTGGGGATAGTTGGTAGAATTATTATGGATGATCAAATCTATAATTCTATAGTAACCGCTCATGCGTTTTTAATAATTTT-TTTTTTTGTTATGCCTGTTGCTATAGGAGGTTTTGGTAATTGATTATTGCCTTTGATGATGAATGTAATAGATATAGCATTCCCTCGTTTAAATAATTTGAGGTTTTGATTGGTACCTGTCTCTTTGTTGTTTATGAGAATGAGACTATTAGTAGGATTAGGGCCAGGGACTGGGTGAACAGTTTATCCTCCTTT…
	EU076839	------------------------------------------------------TTATATTTTGTTGTTGGTGTATGATCTGGGTTTTTGGGGGCTAGAATAAGGTTAATTATTCGTACTGAGTTAGGGATGGTTGGAAGAATTGTTATGGATGATCAAATTTATAATTCTATGGTTACAGCTCATGCGTTTTTAATAATTTT-TTTTTTTGTTATGCCAGTGGCTATGGGGGGATTTGGTAATTGATTACTTCCTTTGATAATGAATGTAATGGATATAGCATTTCCTCGTTTAAATAACTTAAGATTTTGGTTAGTGCCTGTTTCTTTATTATTTATAAGAATAAGTTTATTGGTAGGACTTGGGCCTGGGACAGGTTGAACTGTGTACCCTCCTTT…
	JQ309477	--------------------------------------------------AACTTTATATTTTGTTCTTGGAGTTTGAGCAGGATTTTTAGGTGCGAGAATAAGTTTAATTATTCGTACTGAATTAGGGATGGTAGGTCAGATTATTATAGATGATCAGATTTATAATTCTATAGTAACAGCGCATGCTTTTTTAATGATTTT-TTTTTTTGTAATACCTGTTGCAATAGGGGGGTTTGGTAATTGACTTTTACCGTTAATAATGAATGTTATAGATATAGCTTTTCCTCGATTAAATAATTTAAGTTTTTGATTAGTTCCTATTTCATTACTTTTTATGAGAATAAGATTGTTAGTTGGGTTAGGGCCTGGGACAGGGTGAACTGTATATCCGCCTTT…
	otu_95	------------------------------------------------------------------------------------------------------------------------------------------------------------------------------------------------------------------------------------------------------------------------------------------------------------------------------------------------------------------------------------------------------------ATT…
	KY006181	-----------------------------------------------------------------------------------TTTTTTAGGAGCTAGAATGAGTTTAATTATTCGTACTGAGTTAGGGATAGTTGGAAGAATTATTATAGATGATCAAATTTATAACTCTATGGTTACTGCTCATGCTTTTTTAATGATTTT-CTTTTTTGTTATACCTGTTGCTATAGGAGGATTTGGAAATTGATTATTACCTTTGATGATAAATGTAATGGATATAGCTTTCCCTCGTTTGAATAATTTAAGATTTTGATTAGTACCTGTTTCTTTATTATTTATAAGGTTAAGGTTGTTAGTAGGTTTAGGACCCGGCACTGGTTGAACGGTTTATCCCCCTTT…
	JQ309354	--------------------------------------------------AACTTTGTATTTTGTTCTTGGGGTTTGAGCAGGTTTTTTAGGTGCAAGGATAAGATTAATTATTCGTACTGAATTAGGTATAGTTGGTCAGATTATTATAGATGATCAGATTTATAATTCTATGGTGACAGCTCATGCTTTTTTAATAATTTT-TTTTTTTGTTATGCCGGTTGCAATAGGGGGATTTGGAAATTGACTTTTACCTTTGATGATAAATGTTATAGATATAGCTTTTCCTCGTTTGAATAATTTAAGGTTTTGATTAGTGCCTATTTCATTGCTTTTTATGAGAATGAGTTTATTGGTGGGTTTAGGTCCAGGTACGGGGTGAACTGTTTATCCTCCTTT…
	MH251771	----------------------------------------------------------------------------------------------------------------TTCGTACTGAGCTAGGAATAGTAGGTCAGATTATTATAGATGATCAGATTTATAATTCTATGGTAACAGCTCATGCTTTTTTGATAATTTT-TTTTTTTGTTATGCCGGTTGCTATGGGAGGATTTGGNAATTGACTTTTACCTTTGATAATAAATGTTATAGATATGGCTTTTCCTCGTTTGAATAATTTGAGGTTTTGATTAGTTCCTATTTCATTGCTTTTTATAAGAATAAGATTATTAGTTGGTTTAGGACCGGGGACAGGGTGAACTGTATATCCNCCTTT…
	JQ309385	--------------------------------------------------AACTTTATATTTTGTTCTTGGAGTTTGAGCAGGTTTTTTAGGTGCGAGGATAAGATTAATTATTCGTACTGAGTTAGGGATAGTAGGTCAGATTATTATAGATGATCAAATTTATAATTCTATGGTAACAGCTCATGCTTTCTTGATAATTTT-TTTTTTTGTTATGCCGGTTGCTATAGGAGGATTTGGTAATTGACTTTTACCTTTGATAATAAATGTTATAGATATAGCTTTTCCTCGTTTAAATAATTTGAGTTTTTGATTAGTGCCTATTTCTTTACTTTTTATGAGAATAAGATTATTGGTTGGCTTAGGACCGGGGACAGGGTGAACTGTGTACCCCCCTTT…
	DQ656862	------------------------------------------------------TTACATTTTGTTGTTGGAGTGTGATCAGGGTTTTTAGGAGCTAGAATAAGATTAATTATTCGTACTGAGTTAGGGATAGTTGGAAGAATTATTATAGATGATCAGATTTATAACTCAATGGTTACAGCTCATGCTTTTTTAATAATTTT-CTTTTTTGTTATACCTGTGTCTATAGGAGGATTTGGAAATTGATTACTTCCTGTTATATTAAATGTGATAGATATGGCATTTCCTCGTTTAAATAATTTGAGGTTTTGATTAGTGCCTATTTCTTTGTTATTTATGAGAATAAGATTATTAGTAGGGTTGGGACCTGGGACAGGTTGAACTGTTTATCCTCCATT…
	JQ309314	--------------------------------------------------AACTTTGTATTTTGTTGTTGGTGTTTGATCTGGGTTTTTAGGAGCTAGAATAAGGTTAATTATTCGTACTGAGTTAGGAATAGTTGGAAGAATTATTATAGACGATCAAATTTATAATTCTATGGTTACAGCTCATGCTTTTTTGATAATTTT-TTTTTTTGTTATACCAGTAGCTATAGGAGGTTTTGGAAATTGATTACTACCTTTAATGATGAATGTTATAGATATAGCATTTCCTCGTTTAAATAATTTGAGTTTTTGATTAGTGCCTGTTTCTTTGTTATTTATGAGAATAAGATTATTGGTAGGGTTAGGGCCGGGGACAGGATGAACGGTTTACCCGCCTTT…
	otu_35	--------------------------------------------------AACTTTATATTTTGTTGTTGGGGTTTGATCTGGGTTTTTGGGAGCTAGAATAAGATTAATTATTCGTACTGAGTTAGGGATAGTAGGTAGAATTATTATAGATGATCAAATTTATAATTCTATGGTGACAGCTCATGCTTTTTTAATAATTTT-TTTTTTTGTTATACCTGTTGCTATAGGAGGATTTGGTAATTGACTTTTACCTTTGATAATAAATGTTATGGATATAGCTTTTCCTCGTTTGAATAATTTGAGGTTTTGATTAGTGCCTGTTTCTTTATTATTTATGAGAATAAGTCTTTTGGTTGGTTTAGGTCCGGGAACAGGATGAACTGTTTATCCTCCATT…
	EU076832	------------------------------------------------------TTGTACTTTGTTGTTGGTGTGTGATCTGGGTTTTTGGGGGCTAGAATAAGATTAATTATTCGTACTGAGTTAGGGATAGTTGGTAGAATTATTATAGATGATCAGATTTATAATTCGATAGTGACTGCTCATGCTTTTTTAATAATTTT-TTTTTTTGTTATGCCAGTGGCTATGGGGGGTTTTGGTAATTGGTTATTGCCTTTAATAATGAATGTCATAGATATGGCATTTCCTCGTTTGAATAATTTAAGATTTTGATTAGTGCCTGTTTCTTTATTATTTATAAGAATAAGATTATTAGTGGGTTTAGGACCTGGGACAGGTTGAACTGTTTATCCTCCTTT…
	JQ309445	--------------------------------------------------AACTTTATATTTTGTTGTTGGTGTGTGATCTGGGTTTTTGGGAGCTAGGATAAGTTTAATTATTCGTACTGAGTTAGGAATAGTTGGCAGGATTATTATAGATGATCAAATTTATAATTCTATGGTAACAGCTCATGCTTTTTTAATAATTTT-TTTTTTTGTTATACCTGTGGCTATAGGGGGATTTGGTAATTGGTTATTGCCTTTAATAATAAATGTAATAGATATAGCATTTCCTCGTTTAAATAATTTAAGGTTTTGATTAGTGCCTGTTTCTTTGTTATTTATAAGAATAAGGTTATTAGTGGGGTTAGGTCCTGGGACAGGTTGAACTGTTTATCCTCCATT…
	otu_93	-----------------------------------------------------------------------------------------------------------------------------------------------------------------------------------------------------------------------------------------------------------------------------------------------------------------------------------------------------------------------------------------------------------CTCT…
	EU076853	------------------------------------------------------TTATATTTTGTTATTGGTGTGTGATCCGGGTTTTTGGGAGCTAGGAAAAGGTNAATTATTCGTACGGAATTAGGGATAGTTGGCAGAATTATCATAGACGATCAGATTTATAATTCTATGGTGACCGCTCATGCTTTTTTGATAATTTT-TTTTTTCGTTATACCTGTGGCTATAGGGGGATTTGGTAATTGATTATTACCTTTAATAATAAATGTAATAGATATAGCTTTTCCTCGTTTGAATAATTTGAGATTTTGATTAGTGCCGGTTTCTTTATTATTTATGAGAATAAGATTGTTAGTTGGTCTTGGCCCAGGAACAGGGTGAACTGTTTACCCTCCGTT…
	EU076819	------------------------------------------------------TTATATTTTGTTATTGGTGTTTGATCTGGGTTCTTAGGAGCTAGGATTAGACTTATTATTCGTACTGAGTTGGGGATAGTAGGTAGAGTGATTATAGACGATCAGATTTATAACTCTATGGTAACGGCTCATGCTTTTTTAATAATTTT-TTTCTTTGTTATACCTGTAGCTGTAGGAGGATTTGGAAATTGATTACTACCTTTAATAATGAATGTGATGGATATAGCTTTTCCTCGTTTAAATAATTTAAGGTTTTGATTAGTGCCTATTTCTTTGGTATTTATGTGTATAAGATTATTAGTTGGGTTAGGGCCTGGGACTGGGTGAACTGTTTATCCTCCTTT…
	DQ089729	--------------------------------------------------AACTTTATATTTTGTTATTGGTGTTTGATCTGGGTTTTTAGGAGCTAGGATTAGACTTATTATTCGTACTGAGTTAGGAATGGTAGGTAGAGTTATTATAGATGATCAGATCTATAATTCTATGGTAACGGCTCATGCTTTTTTAATAATTTT-CTTTTTTGTTATACCTGTAGCTGTAGGTGGGTTTGGTAATTGATTATTGCCTTTGATAATGAATGTTATAGATATAGCTTTTCCTCGTTTGAACAATTTAAGGTTTTGACTAGTACCTATTTCTTTGGTATTTATGTGTATAAGATTGTTGGTTGGATTAGGGCCAGGGACAGGTTGAACTGTTTATCCTCCTTT…
	otu_51	-----------------------------------------------------------------------------------------------------------------------------------------------------------------------------------------------------------------------------------------------------------------------------------------------------------------------------------------------------------------------------------------------------------CTTT…
	JQ309329	-----------------------------------------------------------TTTTGTTATTGGTGTATGATCTGGTTTTTTAGGAGCTAGAATAAGATTAATTATTCGTACTGAGTTAGGAATAGTTGGAAGAATTATTATAGATGATCAGATTTATAATTCTATGGTTACTGCTCATGCGTTTTTAATAATTTT-TTTTTTTGTTATGCCTGTTGCTATAGGAGGATTTGGTAATTGATTATTGCCTTTGATAATAAATGTTATAGATATGGCTTTCCCTCGTTTAAATAATTTAAGATTTTGGTTAGTGCCTGTTTCTTTATTATTTATAAAAATAAAATTACTAGTTGGTTTAGGACCAGGAACAGGTTGAACTGTTTACCCTCCTTT…
	DQ656835	------------------------------------------------------TTAGATTTTGTTATTGGGGTTTGATCTGGGTTTTTGGGGGCTAGAATTAGACTAATTATTCGTACTGAGTTAGGAATGGTTGGTAGAATTATTATAGATGATCAGATCTATAATTCTATGGTAACTGCTCATGCTTTTTTAATAATTTT-CTTTTTTGTTATACCCGTGGCTGTAGGTGGTTTTGGTAATTGATTATTGCCTTTGATAATGAATGTTATAGATATAGCTTTCCCTCGTTTAAATAATTTAAGATTCTGATTGGTGCCTGTTTCTTTGGTATTTATAACAATAAGATTATTGGTTGGGTTGGGGCCAGGGACAGGTTGAACTGTTTATCCTCCTTT…
	JQ309581	--------------------------------------------------AACTTTGTATTTTGTTGTTGGTGTATGATCTGGGTTTTTGGGAGCCAGAATAAGATTAATTATTCGTACTGAGTTAGGAATAGTCGGTAGAATTATTATAGATGATCAGATTTATAATTCTATGGTTACTGCTCATGCGTTTTTGATAATTTT-TTTCTTTGTTATGCCGGTTGCTATGGGAGGTTTTGGTAATTGATTATTGCCTTTGATAATGAATGTGATGGATATAGCATTCCCTCGTTTAAATAATTTAAGATTTTGACTGGTACCTGTTTCTTTGTTATTTATAAGAATAAGATTATTAGTTGGACTGGGTCCGGGGACTGGTTGAACAGTTTACCCTCCTTT…
	DQ656834	------------------------------------------------------TTATATTTTGTTGTTGGTGTATGATCTGGGTTTTTGGGGGCTAGAATAAGATTAATTATTCGTACTGAGTTAGGAATAGTTGGTAGAATTATTATAGATGATCAGATTTATAATTCTATGGTAACAGCTCATGCGTTTTTAATAATTTT-CTTTTTTGTTATACCAGTGGCTATAGGAGGTTTTGGTAATTGGTTATTACCTTTGATAATGAATGTTATAGATATAGCATTTCCTCGTTTGAATAATTTAAGATTTTGATTGGTACCTGTTTCTTTGTTATTTATAAGAATGAGATTATTAGTAGGGTTGGGCCCAGGGACTGGTTGAACTGTTTATCCTCCTTT…
	JQ309391	--------------------------------------------------GACTTTATATTTTATTATTGGAGTGTGGTCAGGTTTTTTGGGTGCAAGAATAAGGTTGATTATTCGTACTGAGTTAGGGATAGTTGGGAGTGTAATTATAGATGATCAAATTTATAATTCTATAGTAACTGCTCATGCTTTTCTTATAATTTT-TTTTTTTGTAATACCTGTTGCTGTAGGGGGATTTGGTAATTGATTATTACCTTTAATAATAAATGTTATAGATATAGCTTTTCCTCGTTTAAATAATTTAAGGTTTTGATTAGTTCCTATTTCTTTATCTTTTATGTGTTTAAGATTATTAGTAGGACTGGGTGCTGGTACAGGATGAACTGTCTATCCTCCTTT…
	JQ309371	--------------------------------------------------GACTTTGTATTTTATTATTGGGGTATGATTTGGGTTTTTAGGTGCAAGAATAAGGTTAATTATTCGTACTGAATTAGGTATAGTAGGTAGTGTTATTATAGATGATCAAATTTATAATTCTATAGTAACTGCTCCTGCTTTTTTAATAATTTT-TTTTTTTGTAATGCCTGTTGCTGTAGGAGGGTTTGGTAATTGACTTTTACCTTTAATAATAAATGTAATAGATATAGCTTTTCCTCGGTTAAATAATTTGAGGTTTTGATTAGTTCCTATTTCTTTATTATTTATGTGTATAAGATTATTAGTAGGGTTAGGGGCTGGGACTGGTTGGACAGTATACCCTCCTTT…
	JQ309380	--------------------------------------------------TACTTTATATTTTATTATTGGAGTTTGATCTGGGTTTTTAGGAGCTAGGATAAGATTAATTATTCGTACTGAGTTAGGTATAGTAGGGAGTGTAATTATGGATGATCAGATTTATAATTCTATAGTAACAGCTCATGCTTTTTTAATAATTTT-TTTTTTTGTTATACCAGTGGCTGTGGGGGGGTTTGGTAATTGACTTTTACCTTTAATAATAAATGTTATGGATATAGCTTTTCCTCGTTTAAATAATTTGAGGTTTTGATTAGTTCCTATTTCTTTATTATTTATATGTATGAGGTTATTAGTAGGTTTGGGTGCAGGCACAGGTTGAACTGTGTATCCTCCTTT…
	JQ309424	--------------------------------------------------TACTTTATATTTTATTATTGGAGTTTGGTCTGGGTTTTTAGGAGCAAGTATAAGATTAATTATTCGTACTGAGCTAGGAATAGTAGGAAGTGTGATTATAGATGATCAAATTTATAATTCTATAGTTACAGCACATGCTTTTTTAATAATTTT-TTTTTTTGTTATGCCTGTCGCTGTTGGGGGATTTGGAAATTGATTATTGCCTTTGATAATAAATGTGATGGATATGGCTTTTCCTCGTTTAAATAATTTGAGTTTTTGGTTAGTTCCTATTTCTTTATTATTTATATGTATAAGTTTATTAGTAGGGTTAGGTGCTGGTACAGGTTGAACTGTTTATCCTCCTTT…
	EF650490	------------------------------------------------------TTATATTTTATTATTGGAGTTTGATCTGGATTTTTAGGTGCTAGAATTAGGTTAGTAATTCGTACTGAATTAGGAATAGTAGGTAGGATTATTATGGATGAGCAGATCTATAATTCGATAGTAACTGCGCATGCTTTTTTGATAATTTT-TTTTTTTGTTATACCTGTAGCAGTGGGAGGTTTTGGAAATTGATTGTTACCTTTAATAGTGAATGTGATGGATATAGCTTTTCCTCGTTTAAATAATTTAAGTTTTTGATTGGTTCCTGTAGCTTTGTTATTTATAACTATAAGTTTATTGGTAGGATTAGGTCCTGGAACTGGTTGGACAGTATATCCTCCATT…
	OR145195	------------------------------------------------------------------------------------TTTTTAGGTGCTAGAATTAGATTAATTATTCGCACTGAGTTAGGGATAGTTGGAAGAATTATTATAGACGAGCAAATTTATAATGTAATAGTGACTGCGCATGCTTTCTTAATAATTTT-TTTTTTTGTAATACCAGTAGCGGTGGGGGGATTTGGTAATTGATTACTACCTCTGATAATAAATGTAATAAACATAGCTTTTCCTCGTTTGAATAATTTAAAATTTTGATTGGTGCCTGTTGCTTTATTGTTTATAACTATAAAATTGCTTGTTGGTTTAGGTGCTGGAACAGGTTGAACTGTGTACCCTCCTTT…
	KM043204	--------------------------------------------------GACATTATATTTTATTATTGGAATTTGATCTGGGTTTTTGGGTGCAAGTATTAGTTTAATTATTCGTACTGAATTAGGAATAGTTGGGAGAATCATTATAGATGAGCAAATTTATAATGCTATGGTTACAGCTCATGCTTTTTTAATAATTTT-TTTTTTTGTTATGCCTGTTGCAGTTGGAGGATTTGGTAATTGATTATTACCATTAATAATGAATGTTATAGATATAGCTTTTCCTCGTTTAAATAATTTAAGATTTTGATTGGTACCTGTTGCTTTATTATTTATAATTATAAGATTAATAGTTGGTTTAGGTGCGGGAACTGGGTGGACTGTGTATCCTCCTTT…
	FJ426425	------------------------------------------------------TTATATTTTATTATTGGAATTTGATCTGGGTTTNNAGGGGCTAGAATTAGTTTAATTATTCGTACTGAATTAGGGATAGTTGGTAGAATTATTATAGATGAACAGATTTATAATTCTATGGTAACAGCTCATGCTTTTTTAATGATTTT-TTTTTTTGTTATACCTGTAGCTGTTGGGGGCTTTGGTAATTGATTATTACCTTTAATAATAAATGTTATAGATATAGCATTTCCTCGTTTGAATAATTTAAGATTTTGGTTAGTACCTGTTGCATTATTGTTTATAATTATAAGTTTATTAGTAGGTTTAGGTGCAGGAACTGGGTGAACAGTCTATCCTCCTTT…
	EF173256	------------------------------------------------------TTGTATTTCATTATTGGTATTTGATCTGGGTTTTTAGGTGCAAGAATAAGTTTGATTATTCGTACTGAGTTAGGGATGGTAGGAAGAGTTATTATAGATGAGCAAATTTATAACTCTATAGTGACTGCCCATGCTTTTTTAATAATTTT-TTTTTTTGTGATACCTGTTGCTGTTGGTGGATTTGGAAATTGGTTGTTGCCTTTGATGATAAATGCCATAGATATGGCATTTCCTCGTTTAAATAATTTGAGTTTTTGATTGGTGCCTGTTGCTTTGTTGTTTATATGTATGAGTTTATTAGTAGGTTTAGGTCCAGGAACAGGTTGAACTGTTTATCCTCCTTT…
	EF650488	------------------------------------------------------------------------------------TTTTTGGGTGCGAGAATCAGGTTGATTATTCGTACTGAATTAGGAATAGTTGGAAGAATTATTATAGATGAACAAATTTATAATTCAATAGTAACAGCTCATGCTTTTCTTATAATTTT-TTTTTTTGTTATACCAGTTGCAGTAGGAGGATTTGGAAATTGATTATTGCCTTTAATAATGAATGTAATGGATATAGCTTTTCCTCGTTTGAATAATTTAAGATTTTGATTAGTTCCTGTAGCTTTATTGTTTATGAGAATAAGAATATTAGTTGGGTTAGGAGCTGGTACAGGGTGAACTGTATATCCTCCTTT…
	EF650533	-----------------------------------------------------------------------------------ATTTTTAGGTGCGAGAATTAGGTTAATTATTCGTACTGAATTAGGTATGGTTGGGAGAATTATTATAGATGAACAAATTTATAATTCAATAGTAACAGCTCATGCTTTTCTTATAATTTT-TTTTTTTGTAATACCAGTTGCTGTAGGAGGGTTTGGAAATTGATTATTACCTTTAATAATAAATGTAATAGATATAGCTTTTCCTCGTTTAAATAATTTGAGATTTTGATTAGTGCCTGTAGCCTTATTATTTATAAGAATAAGAATATTAGTAGGATTAGGGGCTGGTACTGGTTGAACAGAATATCCTCCTTT…
	otu_80	-----------------------------------------------------------------------------------------------------------------------------------------------------------------------------------------------------------------------------------------------------------------------------------------------------------------------------------------------------------------------------------------------------------CGTT…
	EF650568	------------------------------------------------------TTATATTTTATTATTGGGGTTTGATCAGGATTTTTAGGTGCTAGAATTAGTTTAGTAATTCGTACTGAATTAGGGATGGTAGGTAGAATTATTATAGATGAACAAATTTATAATTCTATAGTTACTGCACATGCTTTTTTGATAATTTT-TTTCTTTGTAATACCTGTAGCTGTAGGAGGATTTGGGAATTGGTTATTGCCTTTAATAGTAAATGTTATAGATATAGCTTTTCCTCGTTTGAATAATTTGAGTTTTTGATTAGTTCCTGTAGCTTTATTATTTATAACAATAAGTTTATTAGTGGGATTAGGGCCAGGTACTGGGTGAACAGTTTACCCTCCTTT…
	OR121218	------------------------------------------------GGGACTTTATATTTTATTATTGGAATTTGATCTGGTTTTCTAGGTGCTAGAATTAGTTTAATTATTCGTACTGAATTAGGTATGGTTGGAAGTATTATTATAGATGAACAAATTTATAATACTATGGTAACAGCTCATGCATTTTTAATGATTTT-CTTTTTTGTTATACCTGTAGCTGTTGGAGGTTTTGGGAATTGATTACTTCCTTTGATAATAAATGTTATAGATATAGCATTTCCTCGTTTGAATAATTTAAGGTTTTGATTAGTTCCTGTTGCGTTATTATTTATAAGTTTAAGGATGTTAGTTGGTTTAGGAGCTGGAACAGGTTGAACTGTTTATCCACCATT…
	EF173190	------------------------------------------------------TTATATTTTGTNATCGGTGTATGATCTGGATTTTTAGGTGCGAGTATAAGATTGATTATTCGCACTGAATTAGGTATAGTAGGGAGTATTATTATAGATGAACAAATTTATAATTCTATAGKTACAGCTCATGCTTTCTTAATGATTTT-TTTCTTTGTTATACCGGTGGCTGTTGGTGGTTTTGGGAATTGATTATTGCCTTTAATAATAAATGTTATTGATATAGCATTTCCTCGTTTGAATAATTTAAGATTTTGGTTAGTTCCTGTAGCTTTATTATTTATAAGATTAAGTTTATTAGTAGGTTTAGGGGCTGGAACGGGATGAACTGTATATCCTCCTCT…
	OP320365	--------------------------------------------------TACTTTACATTTTGTTATTGGTGTATGATCTGGATTTTTAGGTGCGAGTATAAGATTAATTATTCGTACTGAACTAGGAATAGTAGGAAGAATTATTATAGATGAACAAATTTATAATTCAATAGTTACAGCTCATGCTTTTTTAATAATTTT-TTTTTTTGTTATACCTGTAGCAGTAGGTGGTTTTGGAAATTGATTATTACCTTTAATAATAAATGTTATTGATATAGCATTTCCTCGTTTAAATAATTTGAGATTTTGATTAGTTCCTGTTGCTTTATTGTTTATAAGTTTAAGTCTTTTGGTAGGTTTAGGAGCTGGTACAGGTTGAACTGTTTATCCTCCTTT…
	EF173212	------------------------------------------------------TTGTACTTTATTGTAGGCGTTTGATCCGGTTTCTTAGGTGCTAGAATAAGTTTAATTATTCGCACTGAGTTAGGTATAGTTGGNAGAATTATTATAGATGAGCAGATTTATAATTCGATAGATACTGCTCATGCATTTTTAATGATTTT-CTTTTTTGTTATACCTGTTGCAGTAGGTGGTTTTGGAAATTGGTTACTACCTTTAATAATAAATGCTATAGATATAGCATTCCCTCGTTTAAATAATTTAAGATTCTGGTTAGTTCCTGTAGCATTATTATTTATAGCTTTAAGTTTATTAGTTGGATTAGGTCCTGGTACTGGTTGAACAGTATACCCTCCTTT…
	otu_58	-----------------------------------------------------------------------------------------------------------------------------------------------------------------------------------------------------------------------------------------------------------------------------------------------------------------------------------------------------------------------------------------------------------CATT…
	EF173203	------------------------------------------------------TTATATTTTATTATTGGGATTTGATCTGGATTTCTGGGGGCCAGAATAAGTTTGATTATTTGTACTGAGTTAGGTATAGTGGGTAGAATTATTATAGATGAGCAAATTTATAATTCAATAGTTACTGCTCATGCTTTTTTGATAATTTT-TTTTTTTGTCATGCCGGTTGCTGTTGGTGGATTTGGTAATTGATTGTTGCCTTTAATAATAAATGCTATAGATATGGCATTTCCTCGTTTAAATAATTTGAGTTTTTGATTGGTTCCTGTGGCTTTATTATTTATAAGTTTAAGATTATTAGTAGGGTTGGGTCCAGGGACAGGATGAACTGTTTATCCTCCTTT…
	EF650486	------------------------------------------------------TTATATTTTGTTGTAGGTGTTTGATCTGGCTTTTTAGGAGCAAGAATTAGTTTAATTATTCGTACTGAGTTAGGAATAGTAGGAAGAATTATTATAGATGAGCAAATTTATAATTCTATAGTAACTGCTCATGCATTTTTAATAATTTT-CTTTTTTGTGATGCCTGTGGCTGTTGGGGGTTTTGGTAATTGATTGTTGCCTTTAATAATAAATGTTATAGATATGGCTTTTCCTCGTTTAAATAATTTAAGGTTTTGGTTAGTACCTGTAGCATTATTATTTATAAGTTTAAGTTTATTAATTGGTTTAGGACCAGGAACTGGTTGAACTGTTTATCCTCCTTT…
	EF650500	------------------------------------------------------TTATATTTTATTGTTGGGGTTTGATCCGGATTTTTAGGTGCGAGAATTAGATTAATTATTCGGACAGAATTAGGAATGGTTGGAAGGATTATTATAGATGAACAAATTTATAATTCTATGGTTACTGCTCATGCTTTTTTAATAATTTT-TTTTTTTGTTATACCTGTGGCTGTTGGGGGTTTTGGAAATTGATTACTACCTTTGATAATGAATGTTATAGATATAGCTTTTCCTCGTTTGAATAATTTGAGTTTTTGATTAGTGCCNGTAGCTTTATTATTTATAAGTTTGAGATTATTGATTGGTTTAGGACCAGGAACTGGTTGAACTGTTTATCCTCCTTT…
	otu_67	-----------------------------------------------------------------------------------------------------------------------------------------------------------------------------------------------------------------------------------------------------------------------------------------------------------------------------------------------------------------------------------------------------------CTCT…
	OR145196	------------------------------------------------------------------------------------TTTTTAGGTGCGAGAATTAGTCTAATTATTCGTACTGAATTAGGTATAGTTGGAAGTATTATTATAGATGAGCAAATTTATAATTCTATAGTTACTGCACATGCTTTTCTAATAATCTT-TTTTTTTGTCATACCTGTTGCTGTGGGTGGTTTTGGGAATTGATTATTGCCTTTAATAATAAATGTTATAGATATAGCTTTTCCTCGTTTAAATAATTTAAGTTTTTGATTAGTTCCTGTTGCCTTATTATTTATAAGTTTAAGATTATTAATTGGTTTGGGTCCTGGTACTGGTTGAACAGTGTATCCTCCTTT…
	OR145184	------------------------------------------------------------------------------------TTTTTGGGTGCGAGAATCAGTTTAATTATTCGTACTGAGTTAGGGATAGTCGGAAGAATTATTATAGATGAACAAATTTATAATTCTATAGTGACTGCTCATGCTTTTTTAATAATTTT-TTTCTTCGTTATACCTGTTGCTGTTGGAGGATTTGGTAATTGATTATTACCTTTAATAATAAATGTTATAGATATAGCTTTTCCTCGTTTAAATAATTTAAGTTTTTGATTGGTTCCTGTTGCTTTATTATTTATAAGTTTAAGTTTATTAATTGGATTAGGTCCAGGTACTGGTTGAACAGTATATCCTCCTTT…
	EF650564	------------------------------------------------------TTATATTTTATTATTGGAATTTGATCTGGGTTTTTAGGTGCAAGAATAAGTTTAATTATTCGTACTGAATTAGGAATAGTTGGTAGAATTATTATAGATGAGCAGATTTATAATGCTATAGTAACTGCGCATGCATTTTTAATAATTTT-TTTTTTTGTAATACCTGTAGCTGTTGGTGGTTTTGGAAATTGATTGTTGCCTTTAATAATGAATGCTATAGATATAGCATTTCCTCGTTTAAATAATTTAAGATTTTGATTAGTGCCTGTAGCTTTATTGTTTATAATTATGAGATTATTAGTTGGGTTAGGACCTGGAACGGGTTGAACAGTGTATCCTCCTTT…
	GQ465640	-------------------------------------------------------------TTATTGTGGGTGTTTGATCTGGGTTTTTAGGTGCGAGAATAAGTTTGATTATTCGTACTGAGTTAGGTATAGTTGGAAGAATTATTATAGATGAGCAAATTTATAATTCTATAGTAACTGCTCATGCTTTTTTAATAATTTT-CTTTTTTGTTATACCAGTTGCTGTTGGTGGTTTCGGGAATTGATTATTACCTTTAATAATGAATGCTATGGATATAGCATTCCCTCGTTTAAATAATTTAAGATTTTGATTGGTTCCTGTTGCATTATTATTTATAACTTTAAGCTTATTAGTTGGTCTAGGCTCTGGGACTGGGTGAACAGTATATCCCCCTTT…
	otu_66	-----------------------------------------------------------------------------------------------------------------------------------------------------------------------------------------------------------------------------------------------------------------------------------------------------------------------------------------------------------------------------------------------------------CTTT…
	JQ309597	--------------------------------------------------GACTTTGTATTTTGTTATTGGGGTGTGATCTGGGTTTTTGGGGGCTAGAATTAGATTGATTATTCGCACTGAGTTAGGGATAGTTGGTAGAGTTATTATAGATGATCAGATTTATAATTCTATAGTAACGGCTCATGCTTTTTTAATAATTTT-TTTTTTTGTTATACCAGTGGCTGTAGGGGGTTTTGGTAATTGATTATTGCCTTTAATAATGAATGTTATAGATATAGCTTTTCCTCGTTTAAATAATTTGAGATTTTGGTTAGTGCCTATTTCTTTGATATTTATATCCATAAGTTTATTAGTAGGATTAGGTCCTGGGACAGGATGGACGGTGTATCCTCCTTT…
	JQ309244	--------------------------------------------------AACTTTGTATTTTGTTATTGGGGTATGATCTGGTTTTTTAGGAGCTAGAATTAGTTTAATTATTCGTACTGAGTTGGGTATAGTTGGAAGAGTAATTATAGATGATCAAATTTATAATTCTATAGTAACAGCTCATGCTTTTTTAATAATTTT-TTTTTTTGTTATACCTGTAGCTGTAGGAGGATTTGGTAATTGATTATTACCTTTAATGATGAATGTAATAGATATAGCATTTCCTCGTTTAAATAATTTGAGATTTTGATTAGTGCCTATTTCTTTAATATTTATGTCTATAAGATTATTGGTAGGGTTAGGGCCTGGAACAGGGTGAACTGTATATCCTCCTTT…
	JQ309589	--------------------------------------------------AACTTTATATTTTGTTATTGGGGTGTGATCTGGTTTTTTAGGAGCTAGAATTAGATTAATTATTCGCACTGAGCTAGGTATGGTTGGAAGAGTTATTATAGATGATCAAATTTATAATTCTATAGTAACAGCTCATGCTTTTTTAATAATTTT-TTTTTTTGTAATACCTGTGGCTGTAGGAGGGTTTGGTAATTGACTATTACCTTTGATAATAAATGTTATAGATATGGCTTTTCCTCGTTTAAATAATTTGAGATTTTGATTAGTTCCTATTTCTTTAATATTTATATCTATAAGGTTATTGGTAGGTTTAGGTCCCGGAACTGGGTGAACTGTTTATCCTCCTTT…
	EU499851	--------------------------------------------------AACTTTATATTTTATTATTGGTGTGTGATCAGGATTTTTAGGGGCTAGAATTAGTTTAATTATTCGTACAGAACTTGGGATGGTAGGGAGAGTAATTATAGATGAGCAGATTTATAATTCAATGGTGACTGCGCATGCATTTTTAATAATTTT-TTTTTTTGTAATACCAGTAGCTGTGGGGGGATTTGGTAATTGATTATTACCTTTAATGATGAATGTTATGGATATAGCTTTTCCTCGTTTGAATAATTTGAGATTTTGATTAGTGCCTATTTCATTATTATTTATGTGTTTAAGTTTATTAGTAGGGCTTGGGCCTGGGACAGGGTGAACGGTTTACCCACCTTT…
	EU076868	------------------------------------------------------TTATATTTTATTATTGGTGTGTGATCAGGGTTTTTAGGAGCTAGGATTAGGTTGATTATTCGTACTGAGTTAGGTATAGTAGGGAGAGTTATTATAGATGAGCAGATTTATAATTCAATAGTTACAGCGCATGCTTTTCTAATGATTTT-TTTTTTTGTTATACCGGTTGCTGTAGGGGGGTTTGGTAATTGATTACTTCCTTTGATGATGAATGTTATGGATATAGCTTTTCCTCGTTTAAATAATTTGAGATTTTGATTAGTACCAATTTCTTTGTTATTTATGTGTTTAAGTTTATTGGTAGGATTAGGTCCTGGAACTGGTTGAACTGTTTATCCTCCACT…
	JQ309330	-----------------------------------------------------------TTTTATTATTGGTGTTTGATCAGGATTTCTAGGGGCTAGAATTAGGTTAATTATTCGTACTGAACTTGGGATAGTTGGAAGAGTAATTATAGATGAACAAATTTATAATTCTATAGTTACAGCACATGCTTTTTTAATAATTTT-TTTTTTTGTTATACCAGTTGCTGTAGGAGGGTTTGGTAATTGATTATTACCTTTGATAATAAATGTTATAGATATAGCATTTCCTCGTTTAAATAATTTGAGGTTTTGATTAGTGCCTATTTCATTATTATTTATATGTTTAAGTTTATTAGTAGGTTTAGGTCCAGGGACAGGATGAACTGTGTATCCTCCTTT…
	JQ309482	--------------------------------------------------AACGTTGTATTTTATTATTGGTGTATGATCAGGGTTTTTAGGAGCTAGAATTAGGTTAATTATTCGTACTGAGCTTGGAATAGTAGGTAGGGTAATTATAGATGAGCAAATTTATAATTCTATAGTTACGGCTCATGCTTTTCTTATAATTTT-TTTTTTTGTTATGCCAGTTGCTGTAGGAGGATTTGGTAATTGATTATTGCCTTTAATAATAAATGTTATGGATATAGCTTTTCCTCGTTTAAATAATTTGAGATTTTGGTTAGTACCTATTTCATTATTATTTATATGTTTAAGTTTATTAGTGGGTTTAGGTCCTGGTACTGGTTGAACTGTTTATCCTCCGTT…
	MH251761	------------------------------------------------------------------------------------------------------------ATTATTCGTACTGAGTTAGGTATGGTTGGGAGAATTATTTTAGATGATCAAATTTATAATTCTATGGTTACTGCTCATGCTTTTTTAATAATTTT-TTTTTTTGTTATACCTGTTGCTATGGGAGGGTTTGGGAATTGATTATTGCCTTTGATGATAAATGTTATAGATATAGCTTTTCCTCGTTTGAATAATTTAAGGTTTTGATTAGNGCCTGTATCTTTATTGTTTATATGTATAAGATTATTAGTGGGTTTAGGGCCGGGGACTGGTTGAACTGTGTATCCCCCTTT…
	JQ309423	--------------------------------------------------AACTTTATATTTTGTTATTGGGGTTTGATCTGGTTTTTTAGGGGCTAGAATTAGGTTGATTATTCGCACTGAGTTAGGAATGGTTGGAAGGATTATTATAGATGATCAAATTTATAATTCTTTAGTTACTGCTCATGCATTTTTAATAATTTT-TTTTTTTGTAATGCCTGTGGCAATAGGGGGTTTTGGTAATTGGCTTTTGCCTTTGATAATAAATGTTATAGATATAGCATTTCCTCGTTTAAATAATTTAAGATTTTGGTTAGTGCCTGTTTCTTTATTATTTATGTGTATGAGATTGTTAGTTGGTTTAGGTCCTGGCACTGGTTGGACAGTGTATCCTCCTTT…
	JQ309501	--------------------------------------------------AACTTTATATTTTGTTGTTGGGGTTTGGTCTGGTTTTTTAGGAGCTAGAATTAGGTTAATTATTCGTACTGAGTTAGGGATAGTGGGGAGGATTATTATAGATGATCAAATTTATAATTCTTTAGTTACTGCTCATGCATTTTTAATAATTTT-TTTTTTTGTAATGCCTGTGGCTATGGGGGGGTTTGGTAATTGGCTTTTACCTTTAATAATAAATGTTATAGATATAGCATTTCCTCGTTTGAATAATTTGAGATTTTGGTTAGTGCCTGTTTCTTTGTTGTTTATGTGTATAAGGTTATTAGTTGGTTTAGGTCCGGGTACTGGTTGGACAGTTTATCCTCCTTT…
	EU076846	------------------------------------------------------TTATATTTTGTTATTGGTGTTTGATCTGGGTTTTTGGGTGCGAGAATTAGGTTAATTATTCGTACAGAGTTGGGAATAGTAGGTAGAATTATTATAGATGATCAAATTTATAATTCTATAGTTACTGCCCATGCATTTTTAATGATTTT-TTTTTTTGTTATGCCTGTAGCTGTAGGGGGGTTTGGGAATTGATTGCTTCCTTTAATGATAAATGTTATAGATATGGCATTCCCTCGATTAAATAATTTGAGATTTTGATTAGTGCCTATTTCTTTGTTATTTATATGTATAAGATTATTGGTTGGGCTAGGTCCTGGTACGGGTTGAACAGTGTATCCTCCTCT…
	EU076845	------------------------------------------------------TTGTATTTTGTTATTGGTGTATGATCTGGATTTTTAGGTGCGAGAATTAGATTAATTATTCGTACAGAGTTAGGGATGGTAGGTAGAATTATTATAGATGATCAGATTTATAATTCTATAGTTACTGCTCATGCATTTTTAATAATTTT-TTTTTTTGTAATGCCTGTAGCTGTAGGGGGGTTTGGGAATTGGCTACTTCCTTTAATGATGAATGTTATAGACATAGCATTTCCTCGTTTGAATAATTTGAGATTTTGATTAGTGCCTATTTCTTTGTTATTTATGTGTATAAGTTTATTGGTTGGATTAGGTCCTGGTACTGGTTGAACAGTTTATCCTCCTTT…
	JQ309574	--------------------------------------------------AACTTCGTATTTTGTTATTGGTGTTTGATCTGGGTTTTTAGGTGCGAGAATTAGATTAATTATTCGTACAGAGTTAGGAATGGTAGGTAGAATTATTATAGATGATCAAATTTATAATTCTATAGTTACTGCTCATGCATTTTTAATGATTTT-TTTTTTTGTAATGCCTGTGGCTGTGGGGGGGTTTGGAAATTGATTACTTCCTTTAATGATGAATGTTATAGATATAGCATTTCCTCGTTTAAATAATTTGAGATTTTGATTAGTGCCGATTTCTTTGTTATTTATGTGTATAAGTTTATTGGTTGGGTTGGGCCCTGGGACTGGTTGAACAGTTTATCCTCCCTT…
	otu_87	-----------------------------------------------------------------------------------------------------------------------------------------------------------------------------------------------------------------------------------------------------------------------------------------------------------------------------------------------------------------------------------------------------------CTTT…
	JQ309340	--------------------------------------------------AACTTTACATTTTGTTATTGGTGTTTGGTCGGGGTTTTTAGGTGCTAGAATTAGCCTTATTATTCGCACTGAATTAGGGATAGTGGGAAGAGTTATTATGGATGATCAAATTTATAATTCTATAGTTACAGCACATGCTTTTTTAATAATTTT-TTTTTTTGTAATACCAGTTGCTGTTGGTGGTTTTGGTAATTGATTATTACCGTTGATAATGAATGTTATAGATATAGCTTTTCCTCGTTTAAATAATTTAAGATTTTGGTTGGTCCCAATTTCATTGGTTTTTATGTGTATAAGGTTATTAGTAGGGTTAGGACCTGGGACAGGTTGAACTGTATATCCGCCTTT…
	JQ309486	--------------------------------------------------GACTTTATATTTTGTTATTGGTGTTTGATCGGGGTTTTTAGGGGCTAGAATTAGGCTTATTATTCGTACGGAGTTAGGGATAGTAGGAAGAGTAATTATAGATGATCAAATTTATAATTCTATAGTTACAGCACATGCGTTTTTAATAATTTT-TTTTTTTGTAATACCAGTTGCTGTTGGTGGGTTTGGTAATTGATTATTACCATTAATAATGAATGTTATGGATATAGCTTTTCCTCGTTTAAATAATTTGAGATTTTGATTAGTGCCAATTTCATTAGTTTTTATGTGTATAAGATTATTAGTAGGGTTAGGACCTGGGACAGGTTGAACTGTGTATCCTCCCCT…
	JQ309375	--------------------------------------------------AACTTTACATTTTGTTATTGGTGTTTGGTCAGGATTTTTAGGTGCTAGAATAGGCTTAATTATTCGTACCGAGTTAGGGATAGTAGGTAGGGTTATTATAGATGATCAAATTTATAATTCTATAGTTACGGCACATGCTTTTTTAATAATTTT-TTTTTTTGTAATGCCAGTTGCTGTTGGAGGATTTGGTAATTGATTATTACCTTTAATGATGAATGTTATAGATATAGCTTTTCCACGTTTAAATAATTTAAGATTTTGATTAGTACCTATTTCATTAGTATTTATATGTATAAGATTATTAGTAGGATTAGGGCCTGGGACAGGTTGAACAGTGTATCCTCCTTT…
	JQ309429	--------------------------------------------------AACTTTATATTTTATTATTGGTGTTTGGTCAGGATTTTTAGGTGCTAGAATCAGGTTAATTATTCGTACTGAGTTAGGAATAGTAGGCAGGGTTATTATAGATGATCAAATTTATAATTCTATAGTTACAGCGCATGCTTTTTTAATAATTTT-TTTTTTTGTAATGCCAGTTGCTGTTGGAGGATTTGGTAATTGATTATTACCTTTAATGATGAATGTTATAGATATAGCTTTTCCACGTTTAAATAATTTGAGATTTTGATTAGTACCAATTTCATTGGTATTTATGTGTATAAGATTATTAGTAGGGTTAGGACCTGGGACAGGTTGAACAGTTTATCCTCCTTT…
	otu_57	-----------------------------------------------------------------------------------------------------------------------------------------------------------------------------------------------------------------------------------------------------------------------------------------------------------------------------------------------------------------------------------------------------------CGTT…
	otu_44	--------------------------------------------------TACTTTATATTTTTTTGTTGGTATTTGGTCTGGTTTCATAGGTGCTAGAATAAGAATAATTATTCGTACTGAACTAGGTATGGTGGGGGGTTTACTTTTAGATGAACATATTTATAATTGTATGGTTACTGCACATGCATTTTTAATGATTTT-TTTTTTTATTATGCCAGTGGCTGTTGGGGGGTTTGGTAATTGGTTGTTACCTTTGATAGTTAATACTTTGGATATGGCTTTTCCACGTTTAAATAATTTAAGATTTTGGATAGTTCCTTTAGCACTTATGTTTATGATTATTAGTTTGGTTATAGGTTTAGGAGTAGGGACAGGGTGGACTGTTTATCCTCCATT…
	OR145154	------------------------------------------------------------------------------------TTTTTAGGTGCGAGGATCAGTCTTATTATTCGCACGGAGCTAGGGATAGTTGGTAGTTTAATTATAGATGAACAAATTTATAATTCAATAGTTACTGCACATGCTTTTCTTATGATTTT-TTTTTTTGTCATGCCTGTTGCTGTAGGTGGTTTTGGTAATTGGTTACTACCTCTAATGATAAATGTAGCGGACATAGCTTTTCCTCGCTTAAATAATTTAAGTTTCTGGTTGGTGCCAGTTGCTTTATTGTTTATAACTATAAGATTGTTGGTTGGTTTAGGAGCAGGAACTGGGTGAACTGTGTATCCTCCTTT…
	KY006177	---------------------------------------------------ACTTTATATATAATTTTAGGAGTTTGAGCGGGATTTTTAGGGGCAAGGATAAGTTTAATTATTCGTACTGAATTGGGTATAGTAGGTAGGGTGATTATAGATGATCAGATTTATAATTCTATAGTTACTGCTCATGCTTTTTTAATGATTTT-TTTTTTTGTAATACCTGTAGCATTGGGTGGTTTTGGGAATTGATTATTACCTATAATAATAAATGTTGCAGATATGGCTTTTCCTCGTTTGAATAATTTGAGGTTTTGATTAGTGCCTGTTTCTTTATTATTTATGAGTTTAAGATTATTGGTGGGATTAGGGCCTGGGACTGGTTGAACTGTCTATCCTCCATT…
	MW577509	--------------------------------------------------GACTTTATATTTGATTATTGGTATTTGATCTGGTTTTTTAGGTGCAAGAATAAGGTTAATTATTCGTACAGAGCTAGGTATAGTAGGAAGAGTAATTATAGATGAGCAAATTTATAACAGTATAGTTACCGCTCACGCTTTCTTAATAATTTT-TTTTTTCGTCATACCTGTTGCAGTAGGAGGATTTGGTAATTGACTTCTTCCTTTAATAATAAACGCAATGGATATAGCATTTCCTCGTTTAAATAACTTAAGATTTTGGTTAGTTCCAGTTGCCTTGTTATTTATAGTGATAAGATTACTAGTTGGATTAGGACCAGGGACTGGTTGAACTGTTTATCCTCCACT…
	EF650578	------------------------------------------------------TTGTATTTTATTATCGGAATTTGATCTGGATTTTTAGGTGCTAGAATAAGATTAATCATCCGTACTGAACTTGGGATGGTAGGTAGAATTATTATAGATGAACAAATTTATAATGCTATAGTAACTGCTCATGCATTTTTAATAATTTT-CTTTTTCGTTATACCTGTAGCTGTAGGGGGCTTTGGTAATTGATTATTACCTCTAATAATAAATGTAGCTGATATAGCCTTTCCTCGCTTAAATAATTTAAGTTTTTGACTTGTGCCTGTAGCTTTATTATTCATAATCATAAGATTATTAGTAGGTCTAGGTGCAGGAACGGGCTGAACAGTTTACCCACCGTT…
	KM043177	---------------------------------------AAAGATATTGGAACTTCATATTTTATTATCGGAATTTGATCAGGGTTTTTAGGAGCTAGAATAAGATTAATCATTCGTACAGAACTAGGAATAGTTGGTAGAATCATTATAGATGAGCAAATTTATAATTCAATAGTCACAGCTCATGCTTTTTTAATAATTTT-CTTTTTTGTAATACCTGTTGCTGTAGGAGGTTTCGGTAATTGATTATTGCCTTTAATAATAAACGTTATGGATATAGCTTTTCCTCGTTTAAATAATTTAAGATTTTGGTTAGTGCCTGTAGCTTTAACATTTATAACTTTGAGTTTATTAGTTGGTTTAGGTGCAGGAACTGGTTGAACAGTCTATCCGCCGTT…
	KJ543625	---------------------------------------------------ACTTTATATTTTGTTATTGGAGTATGATCTGGATTTTTGGGTGCAAGAATCAGGTTGATCATCCGTACCGAGTTAGGGATAGTTGGAAGGCTAATTATAGACGAGCAAATTTATAATTCAATAGTTACAGCTCACGCTTTTCTTATAATTTT-TTTCTTTGTAATGCCTGTTGCTGTAGGGGGCTTTGGAAATTGATTACTACCTTTAATAATAAACGTTATAGATATAGCTTTTCCCCGTCTAAATAATTTAAGGTTTTGACTTGTGCCAATTGCTTTATTATTTATAACTATAAGTCTATTGGTTGGTCTAGGAGCAGGGACTGGTTGAACTGTTTATCCTCCTCT…
	KJ543652	---------------------------------------------------ACTTTATATTTTATTATTGGGGTGTGATCTGGGTTTTTAGGTGCGAGAATTAGTTTAATTATTCGTACTGAATTAGGTATAGTTGGAAGGTTAATTATGGACGAGCAAATTTATAATTCAATAGTTACGGCACATGCCTTTCTTATAATTTT-TTTTTTTGTAATACCTGTGGCTGTTGGTGGATTTGGAAACTGATTATTACCTTTGATAATAAATGTTATAGATATAGCATTTCCTCGTTTGAATAATTTAAGTTTCTGATTAGTCCCTGTTGCTTTATTATTCATATCAATAAGTATGTTAGTTGGATTAGGTGCTGGAACTGGATGAACAGTATATCCTCCTTT…
	KJ543623	---------------------------------------------------ACTTTACATTTTATCATTGGAGTATGATCTGGGTTTTTGGGTGCGAGAATTAGATTAATTATTCGTACTGAATTAGGGATAGTTGGAAGATTAATTATAGATGAGCAAATTTATAACTCAATAGTGACAGCTCATGCTTTTTTGATAATTTT-CTTTTTTGTGATGCCTGTTGCTGTAGGAGGTTTTGGGAATTGATTATTACCTTTGATAATAAACGTTATAGATATAGCATTTCCTCGTTTAAATAATTTAAGTTTTTGACTTGTGCCAATTGCTTTATTATTTATAACTATAAGTCTATTAGTTGGTTTAGGAGCAGGAACTGGTTGAACTGTGTATCCTCCTTT…
	EF173192	------------------------------------------------------TTATATTTTATCATTGGAGTATGGTCTGGATTTTTAGGTGCGAGAATTAGTTTAATTATTCGTACTGAGTTAGGTATAGTTGGAAGGTTAATCATGGACGAGCAAATTTATAATTCAATAGTTACAGCGCATGCCTTTCTTATAATTTT-CTTTTTTGTAATGCCTGTTGCTGTAGGAGGTTTTGGAAATTGGTTACTTCCTTTGATAATAAATGTTATAGATATAGCATTTCCTCGTTTGAATAATTTAAGTTTTTGACTAGTACCTATTGCTTTATTATTTATGACTATAAGATTGTTAGTTGGTTTGGGGGCAGGAACTGGTTGGACTGTTTATCCTCCTCT…
	KJ543626	---------------------------------------------------ACTTTGTATTTTATTGTTGGTGTGTGATCTGGGTTTTTAGGTGCGAGAATTAGTTTAATTATTCGTACTGAATTAGGTATAGTTGGAAGGTTAATTATGGACGAGCAAATTTATAATTCAATAGTTACGGCACATGCCTTTCTTATAATTTT-TTTTTTTGTAATGCCTGTTGCTGTAGGAGGTTTTGGAAATTGATTACTTCCTTTGATAATAAATGTTATAGATATAGCATTTCCTCGTTTAAATAATTTAAGTTTTTGATTAGTACCTATTGCTTTATTATTTATAACTATAAGATTATTAGTTGGTTTAGGAGCAGGAACTGGTTGAACTGTTTATCCTCCTTT…
	JQ309182	--------------------------------------------------GACTTTATACTTTTTAATTGGGATTTGATCAGGATTTTTAGGTGCGAGTATAAGTTTAATTATTCGTACTGAGTTAGGGATAGTAGGAAGGGTGATTATAGATGAGCAGATTTATAATGCTATAGTGACAGCTCATGCTTTTTTAATGATTTT-TTTCTTTGTTATACCTGTAGCTGTCGGAGGTTTTGGTAATTGGTTATTACCTTTAATAATAAATGTAATAGATATAGCTTTTCCTCGTTTAAATAATTTGAGTTTTTGACTAGTGCCTGTGGCTTTACTTTTTATAGTAATGAGTTTATTGGTAGGTTTAGGTCCTGGGACGGGTTGAACTGTTTATCCTCCTTT…
	MT888225	---------------------------------------------------ACTTTATATTTTTTAATTAGGGTCTTGTCAAGGTTTCTAGGTGCGACCTGAAGTTTAATTACTGTTTCTGAGTTAGGGATAGTAGGAAGGGTAATTATAGATGAGCAGATTTATAATGCTATAGTAACAGCTCATGCTTTTTTAATAATTTT-TTTTTTTGTTATGCCTGTAGCTGTTGGAGGTTTTGGTAATTGGTTATTACCTTTAATAATAAATGTAATAGATATAGCTTTTCCTCGTTTAAATAATTTGAGTTTTTGATTAGTGCCTGTGGCTTTACTTTTTATAGTAATGAGTTTGTTGGTAGGCTTAGGTCCTGGGACGGGTTGAACTGTTTATCCTCCTTT…
	MW577493	----------------------------------------------------CATTAATTTTTTTTATTGGGATTTGATCAGGGTTTTTAGGTGCAAGTATGAGTTTAATTATTCGTACTGAATTAGGAATAGTAGGGAGAGTTATTATAGATGAGCAAATTTATAATGCTATAGTAACAGCTCATGCTTTTTTAATAATTTT-CTTTTTTGTTATACCTGTAGCTGTTGGAGGGTTTGGTAATTGATTATTACCTTTAATAATAAATGTTATAGATATAGCTTTTCCTCGCTTAAATAATTTAAGTTTCTGATTAGTTCCTGTTGCCTTACTTTTTATAGTTATAAGGTTACTAGTTGGCTTAGGTCCAGGGACAGGATGAACTGTTTATCCTCCGCT…
	MW577598	--------------------------------------------------GACTTTATATTTTTTAATTGGGATTTGATCAGGGTTTTTAGGAGCAAGAATAAGACTTATTATTCGTACTGAATTAGGAATAGTAGGTAGAGTAATTATAGATGAGCAGATTTATAATGCGATAGTAACGGCTCATGCTTTTTTGATAATTTT-TTTTTTTGTAATGCCTGTGGCTGTAGGGGGGTTTGGTAATTGGTTATTACCTTTAATAATAAATGTTATAGATATAGCTTTTCCTCGTTTGAATAATTTAAGTTTTTGATTGGTTCCTGTAGCTTTGCTTTTTATAGTTATGAGATTATTAGTAGGTTTAGGTCCGGGGACTGGTTGAACTGTTTATCCACCATT…
	KM043203	--------------------------------------------------GACTCTTTATTTTATTATCGGAATTTGATCTGGATTTTTAGGAGCAAGAATAAGATTAATTATTCGTACTGAATTAGGGATAGTAGGAAGAATTATTATGGATGAACAAATTTATAATGCTATAGTGACAGCTCATGCTTTTTTAATAATTTT-CTTTTTTGTTATACCTGTTGCTGTAGGAGGGTTTGGTAACTGATTACTTCCTTTAATAATAAATGTTGCAGATATAGCTTTCCCACGTCTAAATAATTTAAGATTTTGATTAGTTCCTGTAGCTTTATTATTCATAATTATAAGTTTATTAGTAGGACTTGGAGCAGGAACTGGTTGAACTGTGTATCCTCCTTT…
	OR145162	------------------------------------------------------------------------------------TTTTTAGGAGCGAGGATTAGTTTGATTATTCGAACTGAGTTGGGAATAGTGGGAAGAATTATTTTAGATGAACAAATTTATAATTCAATGGTAACAGCTCATGCTTTTTTGATAATCTT-TTTTTTTGTTATGCCTGTAGCTGTTGGAGGTTTTGGTAATTGACTTTTGCCTCTAATAATAAATGTTATAGATATAGCTTTTCCTCGTTTGAATAATTTAAGCTTTTGACTAGTCCCGATTGCTTTGTTATTTATAACAATAAGGTTGTTAGTTGGGCTAGGAGCTGGGACAGGATGGACAGTTTATCCTCCTTT…
	OR145207	------------------------------------------------------------------------------------TTTTTAGGAGCTAGAATTAGTTTAATTATTCGAACTGAATTAGGGATAGTAGGTAGAATTATTTTAGATGAACAAATTTATAATTCGATAGTAACGGCTCATGCTTTTTTAATAATCTT-TTTCTTTGTTATACCTGTAGCTGTTGGAGGTTTTGGAAACTGACTTTTGCCTTTAATAATAAACGTTATAGATATAGCTTTTCCTCGTTTAAATAATTTAAGTTTTTGGTTAGTTCCAATTGCTTTATTATTTATAACAATAAGATTATTAGTTGGGTTAGGCGCTGGAACAGGATGAACAGTTTATCCCCCTCT…
	otu_7	------------------------------------------------------------------------------------------------------------------------------------------------------------------------------------------------------------------------------------------------------------------------------------------------------------------------------------------------------------------------------------------------------------GTT…
	otu_8	-----------------------------------------------------------------------------------------------------------------------------------------------------------------------------------------------------------------------------------------------------------------------------------------------------------------------------------------------------------------------------------------------------------CGTT…
	OP034030	--------------------------------------------------GACTTTATATTTNTTAGTTGGGATTTGATCTGGATTTTTAGGTGCTAGAATAAGGTTAATTATTCGTACTGAGCTTGGGATAATTGGAAGAGTAATTATAGATGAGCAAATTTATAATTCTATAGTTACTGCTCATGCTTTTTTAATAATTTT-TTTTTTTGTTATACCTGTAGCGGTAGGTGGATTTGGTAATTGATTATTACCTTTAATGATGAATGTAATAGATATGGCTTTTCCTCGATTAAATAATTTGAGTTTTTGATTAGTTCCTGTGGCCTTATTGTTTATAGTAATAAGTTTATTAGTTGGTTTGGGCCCAGGGACTGGATGAACTGTTTATCCTCCTTT…
	KJ543683	---------------------------------------------------ACTTCGTATTTTATCATTGGAATTTGATCTGGGTTTTTAGGGGCTAGAATAAGATTGATTATTCGTACTGAGCTAGGTATAGTAGGTAGTATCATTATAGATGAACAAATTTATAATGCAATAGTAACTGCTCATGCTTTTTTAATAATTTT-TTTCTTTGTTATACCTGTAGCAGTAGGAGGTTTTGGTAATTGATTATTACCTTTAATGATAAATGTAATAGATATAGCTTTTCCTCGTTTAAATAATTTAAGATTTTGATTAGTCCCGGTAGCTTTACTATTTATATCCTTAAGATTATTAGTAGGTTTAGGAGCTGGAACTGGTTGAACTGTTTATCCTCCTTT…
	EU499828	--------------------------------------------------AACTTTATATTTTATTATTGGAATTTGAGCTGGATTTTTAGGCGCAAGAATGAGACTAATTATTCGTACTGAATTAGGGATAGTTGGCTCAATTATTATAGATGAGCAAATTTATAATAGCATAGTGACTGCTCATGCTTTTTTAATAATTTT-TTTTTTTGTTATGCCTGTGGCGGTTGGGGGTTTTGGAAATTGATTACTTCCTTTAATAATAAATGCTATAGACATAGCTTTTCCTCGTTTAAATAATTTAAGATTTTGATTAGTTCCTGTAGCTTTATTATTTATAATTTTAAGGTTATTAGTTGGTTTAGGGGCGGGTACGGGCTGAACCGTGTATCCTCCGTT…
	EF173179	------------------------------------------------------TTGTATTTTATTATTGGAATTTGATCNGGGTTTTTAGGTGCAAGTATAAGTTTAATTATTCGTACTGAATTGGGTATGGTTGGAAGAATTATTATAGATGAGCAAATTTATAATTCGATGGTGACAGCTCATGCTTTTTTAATAATTTT-TTTTTTTGTAATACCGGTTGCTGTAGGTGGTTTTGGTAATTGATTATTACCTTTAATAATGAATGCTATAAATATAGCTTTTCCTCGTTTGAATAATTTAAGATTTTGATTAGTTCCTGTTGCTTTATTTTTTATAATTTTAAGATTATTAGTTGGGTTAGGGCCTGGGACTGGTTGAACTGTTTATCCTCCTTT…
	MW266573	------------------------------------------------------------------------ATTTGATCTGGATTTTTAGGAGCTAGAATTAGTTTAATTATTCGTACTGAATTAGGGATAGTTGGAAGAATTATTATGGATGAACAAATTTACAATTCAATGGTTACTGCTCATGCTTTTTTAATAATTTT-TTTTTTTGTAATACCTGTTGCTGTAGGGGGCTTTGGAAATTGATTATTACCTTTAATAATAAATGTAATAGATATAGCTTTTCCACGTTTAAATAATTTAAGATTTTGATTAGTTCCTGTTGCTTTATTGTTTATAAGTTTAAGTTTGTTGGTGGGATTAGGGCCTGGTACTGGTTGAACTGTTTATCCTCCTTT…
	OR121225	------------------------------------------------GGTACTTTGTATTTTATTATTGGTATTTGATCTGGTTTTTTAGGTGCTAGGATAAGTTTAATTATTCGCACAGAGTTAGGTATAGTCGGTAGGATTATTATAGATGAGCAAATTTATAATTCTATAGTTACGGCACATGCTTTTTTAATAATTTT-TTTTTTTGTTATGCCTGTTGCTGTAGGGGGTTTTGGAAATTGATTGTTGCCTTTGATAATGAATGCTATAGATATAGCATTTCCTCGTTTGAATAATTTGAGTTTTTGATTAGTTCCTGTTGCTTTGTTATTTATGTGTTTAAGTTTATTAGTAGGTTTAGGCCCAGGAACGGGTTGAACTGTTTATCCTCCTTT…
	DQ890071	--------------------------------------------------AACTTTATATTTTATTATTGGAATTTGATCTGGATTTTTGGGTGCAAGAATTAGATTAATTATTCGTACTGAATTAGGAATGGTGGGAAGTATTATCATAGATGAGCAAATTTATAACTCTATAGTTACTGCTCATGCTTTTTTAATAATTTT-TTTTTTTGTTATACCAGTAGCTGTTGGTGGATTTGGAAATTGATTGTTGCCTTTAATAATAAATGTTATAGATATAGCTTTTCCTCGTTTAAATAATTTGAGATTTTGATTAGTTCCTGTAGCTTTATTATTTATAACTTTAAGATTGTTAGTTGGATTAGGAGCGGGAACTGGTTGAACTGTTTATCCTCCTTT…
	DQ890096	--------------------------------------------------AACTTTATATTTTATTATTGGAATTTGATCAGGATTTTTAGGTGCGAGTATTAGTTTAATTATTCGTACTGAATTGGGAATAGTAGGCAGGATTATTATGGATGAGCAAATTTATAATGCTATAGTTACTGCGCATGCTTTTTTAATAATTTT-TTTTTTTGTTATACCAGTAGCTGTTGGAGGGTTTGGGAATTGATTACTACCTTTAATAATAAATGTTATAGATATAGCATTCCCTCGTTTAAATAATTTAAGATTTTGATTGGTTCCTGTAGCTTTATTATTTATAACAATAAGTTTATTAGTAGGTTTAGGAGCAGGTACAGGTTGAACAGTATATCCTCCTCT…
	EF650631	------------------------------------------------------TCATATTTTATTATTGGGATTTGATCTGGTTTTTTGGGTGCAAGAATAAGTTTAATTATTCGTACAGAATTAGGAATAGTTGGTAGAATTATTATAGATGAACAAATTTATAATAGGATGGTAACTGCTCATGCGTTTCTAATGATTTT-TTTCTTTGTTATGCCGGTTGCTGTTGGAGGATTTGGTAATTGATTACTTCCGTTAATAATAAATTCTTTAGATATGGCATTTCCTCGTTTAAATAATTTAAGATTTTGATTAGTACCTGTAGCTTTATTATTTATAATTATAAGATTGTTGGTAGGTTTGGGAGCTGGTACAGGATGAACTGTGTATCCTCCTTT…
	KJ543603	---------------------------------------------------ACTTTGTATTTTATTATTGGAATTTGATCTGGGTTTTTAGGAGCGAGTATTAGTTTAATTATTCGTACTGAGTTAGGGATAGTTGGAAGAATTATTATAGATGAACAAATTTATAATTCTATAGTAACAGCTCATGCTTTTTTAATAATTTT-TTTTTTTGTTATACCTGTCGCTGTAGGAGGGTTTGGAAATTGATTATTACCTCTGATAATAAATGTTATAGATATAGCTTTTCCTCGTTTGAATAATTTGAGATTTTGGCTGGTGCCAGTAGCTTTATTATTTATAATTTTAAGATTATTAATTAGTTTAGGAGCTGGGACTGGTTGAACAGTTTATCCTCCTTT…
	OP644282	------------------------------------------------GGGACTTTATATTTTATTATTGGTATTTGATCTGGGTTTTTAGGTGCAAGGATAAGTTTAATTATTCGTACTGAGTTAGGGATAGTTGGAAGTGTAATTATAGATGAGCAAATTTATAATGCTATGGTAACGGCACCTGCATTTTTAATAATTTT-TTTTTTTGTTATACCAGTAGCTGTAGGTGGTTTTGGAAATTGATTATTACCTTTAATAATAAATGTTATAGATATAGCATTTCCGCGTTTAAATAATTTAAGTTTTTGATTAGTTCCTGTAGCTTTATTATTTATAAGAATAAGTTTATTAGTAGGGTTGGGAGCTGGTACTGGTTGAACTGTATATCCTCCTTT…
	EU499760	--------------------------------------------------AACTTCATATTTTATTATTGGTATTTGATCTGGGTTTTTAGGTGCGAGAATAAGATTAATTATTCGTACAGAATTAGGGATAGTTGGGAGAATTATTATAGATGAGCAAATTTATAATAGAATGGTAACCGCTCATGCTTTTCTTATGATTTT-TTTTTTTGTTATGCCTGTGGCAGTAGGTGGTTTCGGGAATTGGTTGCTTCCTTTAATAATAAATTCTTTAGATATAGCTTTTCCTCGTTTAAATAATTTAAGATTTTGATTAGTTCCTGTAGCTTTATTATTTATAATTATAAGATTATTGGTGGGCTTAGGAGCAGGTACAGGTTGAACTGTATATCCTCCTTT…
	EF650518	------------------------------------------------------TTATATTTTATTATTGGTATTTGATCTGGGTTTTTGGGTGCAAGAATAAGATTGATCATTCGTACAGAGTTAGGGATAGTTGGGAGAATTATTATAGATGAGCAAATTTATAATAGAATAGTTACTGCTCATGCTTTTCTTATAATTTT-TTTCTTTGTCATACCTGTTGCAGTAGGAGGATTTGGAAATTGATTACTTCCTTTAATGATAAATTCTTTAGATATAGCATTTCCTCGTTTAAATAATTTAAGATTTTGGTTAGTACCTGTAGCTTTACTATTTATAATTATAAGATTATTAGTAGGTTTAGGAGCTGGAACAGGGTGAACAGTTTATCCCCCATT…
	otu_43	--------------------------------------------------AACTTCATATTTTATTATTGGTATTTGATCTGGGTTTTTGGGTGCAAGAATAAGATTGATTATTCGTACAGAGTTAGGGATAGTTGGGAGAATTATTATAGATGAGCAAATTTATAATAGAATAGTTACTGCTCATGCTTTTCTTATAATTTT-TTTCTTTGTCATACCTGTGGCAGTAGGAGGATTTGGAAATTGATTACTTCCTTTAATGATAAATTCTTTAGATATAGCATTTCCTCGTTTAAATAATTTAAGATTTTGGTTAGTACCTGTAGCTTTACTATTTATAATTATAAGATTATTAGTAGGTTTAGGAGCTGGAACAGGGTGAACAGTTTATCCGCCGTT…
	otu_45	--------------------------------------------------TACTTTATATTTTATTATTGGAATTTGATCAGGTTTTTTAGGAGCGAGAATTAGTTTAATTATTCGTACTGAGTTGGGTATAGTAGGAAGAATTATTATAGATGAACAAATTTATAATGCGATAGTTACTGCTCATGCTTTTTTAATAATTTT-TTTTTTTGTTATGCCTGTAGCTGTTGGGGGTTTTGGTAATTGATTATTGCCTTTGATAATAAATGTTATAGATATAGCTTTTCCTCGATTAAATAATTTGAGATTTTGGCTAGTCCCTGTTGCTTTAATATTTATAATTTTAAGTTTATTAGTGGGGTTAGGAGCAGGAACTGGTTGAACCGTTTATCCTCCATT…
	EF650582	------------------------------------------------------TTATATTTTATNATTGGAATTNGATCTGGTTTTTTAGGTGCTAGAATTAGATTAATTATTCGTACTGAATTAGGAATAGTGGGAAGAATTATCATAGATGAGCAAATTTATAATGCTATAGTAACTGCTCATGCTTTTTTAATAATTTT-TTTTTTTGTTATGCCTGTAGCTGTTGGTGGTTTTGGTAATTGACTATTGCCTTTAATGATAAATGTAATAGATATAGCTTTTCCTCGTTTAAATAATTTAAGATTTTGATTGGTGCCTGTAGCATTATTATTTATAACAATAAGATTATTAGTAGGTTTAGGTGCAGGAACAGGTTGAACTGTGTATCCTCCTTT…
	EF650552	------------------------------------------------------TTATATTTTATTATTGGTGTATGGTCTGGGTTTTTAGGTGCGAGAATTAGTTTAATTATTCGTACAGAATTAGGAATAGTTGGAAGAATTATTATAGATGAGCAAATTTATAATTCTATGGTTACAGCTCATGCATTTTTAATGATTTT-TTTTTTTGTTATGCCTGTTGCTGTTGGTGGATTTGGAAATTGACTTTTACCTTTAATAATGAATGTTATAGATATAGCTTTTCCTCGTTTAAATAATTTAAGGTTTTGATTAGTGCCTGTGGCTTTATTATTTATGACTTTAAGTTTATTAGTAGGTCTAGGTCCTGGTACTGGTTGAACTGTTTATCCTCCTTT…
	JQ309154	------------------------------------------------------TTATATTTTGTTATTGGAATTTGATCGGGTTTTTTAGGAGCAAGTATAAGGTTAATTATTCGTACTGAATTAGGAATAGTAGGGAGTGTTATTATAGATGAGCAAATTTATAATGCTATAGTTACAGCTCATGCTTTTTTAATAATTTT-TTTTTTTGTTATGCCTGTAGCTGTAGGTGGTTTTGGAAATTGATTATTACCATTAATAATGAATGTTATAGATATAGCTTTTCCTCGTTTAAATAATTTAAGATTTTGATTAGTACCTGTGGCTTTATTGTTTATAACTATAAGTTTATTAGTAGGTTTGGGAGCAGGAACAGGGTGAACTGTGTACCCTCCTTT…
	JQ309170	--------------------------------------------------GACATTGTATTTTATTATTGGAATTTGATCTGGGTTTTTGGGTGCAAGAATAAGATTGATTATTCGTACAGAGTTAGGGATAGTTGGGAGAATTATTATAGATGAACAAATTTATAATAGGATGGTAACTGCTCATGCTTTTTTAATAATTTT-TTTTTTTGTTATGCCTGTGGCGGTAGGAGGATTTGGGAATTGGTTGTTGCCTTTAATAATAAATGCTATAGATATAGCTTTTCCTCGTTTAAATAATTTAAGGTTTTGATTAGTTCCAGTAGCTTTATTATTTATAATTATAAGATTATTGGTTGGTTTAGGTGCAGGTACAGGTTGAACAGTTTATCCTCCTTT…
	EU499762	--------------------------------------------------GACATTGTATTTTATTATTGGAATTTGATCTGGGTTTTTAGGTGCGAGAATAAGATTAATTATTCGTACAGAATTAGGTATAGTAGGTAGAATTATTATAGATGAGCAAATTTATAATAGAATAGTGACTGCTCATGCATTTTTAATAATTTT-TTTTTTTGTAATGCCTGTAGCTGTAGGAGGATTTGGTAATTGATTATTGCCTTTAATAATAAATGCTATAGATATAGCGTTTCCTCGTTTAAATAATTTGAGATTTTGGTTAGTTCCTGTAGCTTTATTATTTATAATTATAAGTTTGTTAGTTGGTTTAGGAGCGGGGACAGGTTGAACCGTCTATCCTCCTTT…
	OP169422	--------------------------------------------------GATTTTATACTTTATTATTGGAATTTGATCTGGGTTTTTAGGTGCAAGAATAAGATTAATTATTCGTACAGAATTAGGGATAGTTGGCAGGATTATTATAGATGAACAAATTTATAATAGAATAGTAACAGCTCATGCTTTTTTAATAATTTT-TTTTTTTGTAATGCCTGTAGCTGTTGGAGGATTTGGTAATTGATTATTGCCTTTAATAATAAATGCTATAGATATAGCATTTCCTCGTTTAAATAATTTAAGATTTTGATTGGTGCCTGTAGCTTTATTGTTTATAATTATAAGATTATTAGTGGGTTTAGGAGCTGGTACAGGGTGAACTGTTTATCCTCCATT…
	MF503417	---------------------------------------------------ACTTTACATTTTATTATTGGTGTATGATCTGGGTTTTTGGGTGCGAGTATTAGTTTAATTATTCGTACTGAGCTAGGAATAGTAGGAAGAATTATTATGGATGAGCAAATTTATAATTCTATAGTAACAGCTCATGCTTTTTTAATAATTTT-CTTTTTTGTTATACCTGTGGCTGTAGGTGGTTTTGGAAATTGATTATTACCTTTAATAATAAATGTTATAGATATAGCTTTTCCTCGTTTGAATAATTTAAGTTTTTGATTAGTGCCTGTAGCTTTATTATTTATAACGTTAAGACTTTTAATTGGTTTAGGACCTGGAACTGGTTGAACTGTTTACCCACCTTT…
	EF173216	------------------------------------------------------TTGCATTTTATTATTGGTATTTGATCTGGTTTTTTAGGTGCTAGAATAAGTTTAATTATTCGTACTGAGTTGGGAATGGTTGGAAGTGTCATTATAGATGAGCAAATTTACAATTCTATGGTTACTGCTCATGCATTTTTGATAATTTT-TTTTTTTGTTATGCCTGTTGCTGTAGGGGGGTTTGGAAATTGATTATTGCCTTTAATAATGAATGCTATAGATATAGCTTTTCCTCGTTTAAATAATTTAAGTTTTTGATTAGTTCCAGTTGCTTTATTATTTATATGTATAAGATTATTAGTGGGTTTAGGCCCAGGAACTGGTTGAACAGTTTATCCCCCGTT…
	EF173205	------------------------------------------------------TTATATTTTGTTATTGGGATTTGATCAGGTTTTTTAGGGGCGAGTATTAGTTTAATTATTCGTACTGAATTAGGAATAGTTGGAAGTATTATTCTTGATGAACAGATTTATAATTCTATAGTTACTGCTCATGCTTTTTTGATAATTTT-CTTTTTTGTTATACCTGTAGCTGTAGGGGGTTTTGGTAATTGATTACTTCCTTTAATAATGAATGTTATAGATATAGCATTTCCTCGATTGAATAATTTGAGTTTTTGACTTGTTCCGGTTGCTTTATTATTTATGAGTTTAAGATTATTAGGAGGTTTAGGTCCTGGTACAGGTTGAACTGTATATCCTCCTTT…
	EF173252	------------------------------------------------------TTATATTTTATTATTGGAATTTGATCTGGTTTTTTAGGTGCAAGAATTAGTTTAATTATTCGTACTGAATTAGGGATAGTTGGTAGTATTATTCTTGATGAACAAATTTATAATTCTATAGTGACTGCTCATGCTTTTTTAATGATTTT-TTTTTTCGTTATGCCTGTGGCTGTAGGTGGTTTTGGTAATTGATTATTACCTTTAATAATAAATGTTATAGATATAGCTTTTCCTCGTTTGAATAATTTAAGGTTTTGATTAGTTCCTGTTGCTTTGTTGTTTATAAGTTTAAGATTATTAGTAGGATTAGGTCCTGGTACTGGTTGAACTGTTTATCCTCCTTT…
	OP033968	--------------------------------------------------AACATTGTATTTTATTATTGGAATTTGATCAGGATTTTTAGGTGCGAGGATAAGATTAATTATTNGTACTGAATTAGGTATAGTAAGTAGAATTATTATAGATGAACAAATTTATAATAGACTTGTAACTGCTCATGCTTTTTTAATAATTTT-TTTTTTTGTTATGCCTGTGGCTGTTGGAGGATTTGGAAATTGGTTATTACCTTTAATAATAAATGCGATAGATATAGCATTTCCTCGTTTAAATAATTTAAGATTTTGATTAGTTCCTGTAGCGTTATTATTTATGATTATAAGATTATTAGTAGGATTAGGAGCGGGGACAGGATGAACAGTGTATCCTCCATT…
	MH251814	----------------------------------------------------------------------------------------------------------TGATTATTCGTACTGAATTAGGGATAGTAGGTAGAATTATTATAGATGAGCAAATTTATAATAGAATAGTAACAGCTCATGCTTTTTTAATAATTTT-TTTTTTTGTTATACCTGTTGCTGTTGGAGGATTTGGAAATTGATTATTGCCTTTGATAATAAATGCTATAGATATAGCATTTCCTCGTTTGAATAATTTAAGATTTTGATTAGTGCCTGTAGCTTTATTATTTATGATTATAAGATTATTGGTAGGATTAGGAGCTGGAACAGGGTGAACGGTTTATCCTCCTTT…
	OM142598	--------------------------------------------TATTGGTACTTTATATTTTATTATTGGTATTTGATCTGGTTTTTTAGGAGCGAGTATTAGTTTGATTATTCGTACTGAATTAGGAATAGTAGGTAGAATTATTATAGATGAGCAAATTTATAATTCTATAGTTACAGCTCATGCGTTTTTAATAATTTT-TTTTTTTGTTATGCCTGTAGCTGTTGGTGGGTTTGGTAATTGATTATTACCTTTAATAATAAATGTTATGGATATAGCATTTCCTCGTTTAAATAATTTAAGATTTTGACTTGTTCCTGTTGCTTTATTATTTATGAGGTTAAGTTTATTAGTTGGGTTAGGACCTGGAACTGGTTGAACTGTTTACCCTCCTTT…
	KJ543643	---------------------------------------------------ACTTTGTATTTTATTATTGGTGTTTGATCTGGGTTTTTAGGTGCGAGAATTAGATTAGTAATTCGAACAGAACTTGGAATAGTAGGAAGAATTATTATAGATGAACAGATTTATAATTCTATAGTTACAGCTCATGCTTTTTTAATAATTTT-TTTTTTTGTTATACCTGTTGCTGTAGGAGGGTTTGGTAATTGATTATTACCTTTAATAATAAATGTTATAGATATAGCTTTTCCTCGTTTAAATAATTTAAGATTTTGATTAGTTCCGGTAGCTTTATTATTTATAACTATAAGAATATTAGTTGGGTTAGGTGCTGGAACAGGATGAACTGTATATCCTCCTTT…
	EF650516	------------------------------------------------------TTATATTTTATTATTGGAATTTGATCAGGATTTTTAGGAGCAAGAATTAGATTAATTATTCGTACTGAATTAGGTATAGTTAGTAGTATTATTATAGATGAACAAATTTATAATTCTATAGTTACAGCTCATGCATTTTTAATAATTTT-TTTTTTTGTTATACCTGTAGCTGTAGGGGGTTTTGGTAATTGATTATTACCTTTAATAATAAATGTGATAGATATAGCTTTTCCTCGTTTAAATAATTTAAGATTTTGATTGGTTCCTGTAGCTTTATTATTTATAACTTTAAGATTATTAGTTGGTTTAGGGCCTGGTACAGGTTGAACTGTTTATCCTCCGTT…
	KM043178	---------------------------------------AAAGATATTGGTACTTTATATTTTATTATTGGTGTTTGATCTGGGTTTTTAGGTGCTAGAATAAGATTGATTATTCGTACTGAATTAGGGATAGTAGGAAGAATTATTATAGATGAGCAAATTTATAATTCTATAGTAACTGCTCATGCTTTTTTAATAATTTT-TTTTTTTGTTATGCCTGTTGCTGTTGGTGGATTTGGAAATTGATTATTACCTTTAATAATAAATGTTATAGATATAGCTTTTCCTCGTTTAAATAATTTAAGATTTTGATTAGTGCCTGTAGCTTTATTATTTATGTGTATAAGATTGTTAGTTGGTTTAGGAGCTGGTACAGGTTGAACTGTTTATCCTCCTTT…
	MK330893	--------------------------------------------------------------------GGGTATTTGATCAGGATTTTTAGGTGCTAGAATTAGATTAATTATTCGTACTGAGTTAGGTATAGTTGGTAGTATTATTATAGATGAGCAAATTTATAATGCTATAGTAACTGCTCATGCATTTTTAATAATTTT-TTTTTTTGTTATGCCTGTTGCTGTTGGTGGATTTGGTAATTGATTATTACCATTAATAATGAATGTTATAGATATAGCTTTCCCTCGTTTGAATAATTTAAGATTTTGGTTAGTTCCTGTTGCTTTATTGTTTATAACATTAAGTTTGTTAGTTGGTTTAGGAGCTGGTACTGGTTGAACTGTTTATCCTCCTTT…
	otu_55	-----------------------------------------------------------------------------------------------------------------------------------------------------------------------------------------------------------------------------------------------------------------------------------------------------------------------------------------------------------------------------------------------------------CGTT…
;
end;
