# Supplementary material for: A novel taxonomic database for eukaryotic mitochondrial cytochrome oxidase subunit I gene (eKOI), with a focus on protists diversity
Source: Database (Oxford). 2025 Sep 24;2025:baaf057. doi: 10.1093/database/baaf057 (PMC12462617; doi:10.1093/database/baaf057)
Supplement: baaf057_Supplemental_File [file baaf057_supplemental_file.zip › 4_alignament_phylogenetic_trees/Bdelloidea.tree]

(MN970216:0.5557814526,(KJ489418:0.1888944269,MT875426:0.2841664925)100:0.2108658694,(((((((((((((((((((((((OP034015:0.1392509088,OP034007:0.0860447294)100:0.1084460160,(OP033973:0.1494151243,OP034003:0.1271161427)82:0.0652473060)100:0.1557966892,JN660052:0.0951335515)83:0.0174785980,EF650597:0.0565424523)100:0.0514038020,(((OR145167:0.0883117618,OR145174:0.1692634070)100:0.0238143185,OR145157:0.0750428202)100:0.1454915728,otu_85:0.0368216304)99:0.0541285695)96:0.0211352681,(otu_37:0.1221538794,((EF650578:0.1593772613,KM043203:0.0610416781)100:0.0512008256,(otu_7:0.0026659999,otu_8:0.0000023930)100:0.1237476142)91:0.0058276541)61:0.0025123880)93:0.0101668143,EF650582:0.0953745654)54:0.0000019997,OM142492:0.1318106730)76:0.0058160254,(KM043204:0.0785242810,FJ426425:0.0628887271)100:0.0388212462)54:0.0056926121,((DQ890077:0.1358605622,otu_75:0.0872780107)44:0.0089933004,((KJ543677:0.1551049616,OR145195:0.1290698320)46:0.0271680603,(DQ890130:0.0977818147,DQ890095:0.1190887659)56:0.0298577374)39:0.0073743651)32:0.0209567688)42:0.0002836585,((OM142495:0.0698135406,(DQ890085:0.0330469327,otu_83:0.0389744987)100:0.0257137214)96:0.0285566381,((OR145213:0.1296497493,DQ890096:0.0807057483)70:0.0182909956,(otu_24:0.1855337869,MK330893:0.0441171583)71:0.0433383250)54:0.0027007508)62:0.0115290806)72:0.0034853021,((((((MW577584:0.1438077470,(((((MW577491:0.1341644069,(JQ309180:0.0779538713,JQ309197:0.0347601291)100:0.0185009203)100:0.0416143050,((MW577467:0.0393178244,MW577506:0.0576637665)100:0.0817598026,MW577500:0.1201695926)42:0.0016182371)45:0.0163616999,(JQ309183:0.0934316046,JQ309175:0.0953789684)100:0.0428804554)44:0.0041677146,MW577505:0.1058646010)98:0.0243233841,MW577485:0.1315185615)100:0.0122988974)98:0.0236781804,(MW577502:0.1225244608,(((KY006175:0.0942504352,otu_96:0.0322837573)100:0.0845794868,MW577509:0.1579882762)58:0.0209065073,MW577484:0.0722207213)59:0.0067780442)100:0.0181888892)98:0.0201321226,((MW577615:0.1524097432,JQ309152:0.1305321834)100:0.0300678211,(JQ309153:0.0850429840,otu_32:0.0630913625)100:0.0307101147)100:0.0586973415)71:0.0095097818,(((EF650631:0.0875159848,EU499760:0.0848418543)99:0.0158761985,(EF650518:0.0110447538,otu_43:0.0133674014)100:0.0601503262)99:0.0196907494,((JQ309170:0.0653412009,(EU499762:0.0619560033,(OP033968:0.0615657867,MH251814:0.0496142260)100:0.0300046299)100:0.0111349472)100:0.0113958574,OP169422:0.0534045114)100:0.0145411196)98:0.0071228274)71:0.0027156568,otu_29:0.1379880065)65:0.0085798880,EU499828:0.1215192530)97:0.0214208167)91:0.0023203082,(KM043201:0.1778105976,(EU751195:0.0942663831,KM043178:0.0601643687)94:0.0075098697)74:0.0137063528)69:0.0082501293,KJ543683:0.1308984214)58:0.0000020769,(((KM043189:0.4502540223,OR145256:0.0918528944)82:0.0084772557,(((JQ309181:0.0863222075,(MW577514:0.0317471358,otu_9:0.0051264401)100:0.0679588400)100:0.0398435973,otu_94:0.0830794507)99:0.0381365747,((((JQ309182:0.0123469601,MT888225:0.1096303123)100:0.0733621701,MW577598:0.0662765109)78:0.0069496531,MW577493:0.0778188826)100:0.0417089734,OP034030:0.1028759042)100:0.0130068421)100:0.0313141125)82:0.0129246769,((OP644282:0.0979428031,otu_55:0.0614422536)96:0.0236666722,JQ309154:0.0698634131)93:0.0201705353)84:0.0088106808)96:0.0069911333,(((((((((((KJ543661:0.3219083578,KM043185:0.0971251539)100:0.0581243955,KM043186:0.0462108710)100:0.2509475451,((KM043197:0.2364043833,EF650513:0.1040946702)98:0.0189799648,(KM043198:0.1115111800,otu_44:0.2202902644)99:0.0387640709)100:0.1036206227)99:0.0910856894,((((KJ543666:0.1518508345,(KJ543664:0.0820747890,(otu_19:0.0465050836,otu_92:0.0124972116)100:0.1468988386)37:0.0199011920)99:0.0199677419,otu_60:0.0275769507)88:0.0142393304,otu_63:0.1975129020)89:0.0157744744,(EU751244:0.1118085782,EU751219:0.0613098530)100:0.0675510819)72:0.0042705935)91:0.0263735046,(KJ543647:0.0797171746,KM043199:0.1082964932)97:0.0222790319)89:0.0087048419,(((otu_25:0.1729371829,EU751085:0.0989382537)59:0.0120156192,(KJ543662:0.2148222835,otu_5:0.0883899120)92:0.0283563611)81:0.0025448694,otu_18:0.1887368958)54:0.0349149384)53:0.0064381095,((KJ543669:0.1450629255,(KJ543675:0.1542691507,(((otu_16:0.0627372360,otu_57:0.1593437947)97:0.0343410878,KJ543641:0.1087601577)97:0.0283313214,KM043196:0.0886505947)96:0.0084441674)67:0.0074852461)66:0.0096278113,((OR145253:0.0900479840,OR145281:0.0815545411)100:0.0535034157,((EF650587:0.0465195486,KJ543619:0.0272871912)100:0.0846587762,KJ543620:0.0647350386)99:0.0115057429)99:0.0485201093)58:0.0115556263)75:0.0082497805,(((EF650512:0.1267555302,EF650485:0.0725532047)95:0.0062589855,otu_61:0.0777879378)91:0.0192272592,EF650552:0.0758102561)89:0.0377578939)79:0.0122711448,((((((((((((((KM043190:0.2820933129,KM043180:0.0945519684)40:0.0002641773,OR121208:0.1359352066)57:0.0137847998,EF173230:0.0899830757)36:0.0051955205,(KJ543633:0.1496734724,EU751260:0.0696616050)46:0.0299387701)45:0.0080425065,((((MN367012:0.0891407473,KJ543570:0.0982897985)99:0.0660648166,OR121160:0.0552452360)81:0.0123995913,OR121328:0.0754954493)81:0.0231860189,(GQ465659:0.1167877891,GQ465649:0.0919441004)99:0.0360222646)83:0.0046798437)19:0.0000026681,(KJ543632:0.1739250329,EF173184:0.0957353638)32:0.0167243559)88:0.0072822070,(((((MG448829:0.2413334111,EF173217:0.0739419547)12:0.0207194421,OR121151:0.0793175766)16:0.0094049090,((((otu_56:0.1294626015,EF650527:0.1012505345)100:0.0687146470,EF173256:0.1065897693)99:0.0274000246,EF173216:0.0762930479)96:0.0093214797,OR121225:0.0947571230)94:0.0251150898)13:0.0129600103,(((OR121230:0.0000028128,otu_49:0.0000024340)100:0.0835309701,OR121105:0.0838970110)80:0.0385290092,(EF173201:0.0969489870,((KJ543601:0.1180778241,OR121101:0.0334173467)83:0.0110981926,(OR121140:0.0466497260,OR121124:0.0443673681)100:0.0128329548)100:0.0212142317)74:0.0065383978)73:0.0111388614)11:0.0066921183,((EU751178:0.1877804628,(EU751177:0.0705974457,otu_3:0.1389944195)83:0.0000026575)90:0.0121198491,OR121246:0.0732274601)91:0.0665664394)6:0.0000021722)7:0.0047542103,(((((((((KY086068:0.1766408099,otu_88:0.1391275818)90:0.0148191749,otu_99:0.1095484413)96:0.0313524187,otu_10:0.1152927934)58:0.0000024117,EF173210:0.0619085132)98:0.0197238313,(EF173243:0.0908693573,KM043181:0.0689909501)92:0.0171913303)88:0.0217546270,((((KM043191:0.1286909369,EF650559:0.0943068540)69:0.0158800923,otu_6:0.1187488384)67:0.0127656925,otu_2:0.1281546034)96:0.0095187333,(otu_23:0.1021343224,JX184001:0.0675281512)99:0.0175570771)95:0.0123367936)91:0.0296424622,((LC604141:0.1654186589,(KM043182:0.0933521338,OR121146:0.0763011146)97:0.0065883041)99:0.0085573599,GQ465643:0.0758897467)95:0.0138676772)91:0.0101871567,((((otu_50:0.0000022552,otu_62:0.0104046841)100:0.1382134018,otu_66:0.0444864613)30:0.0247834570,(otu_82:0.1134463999,(OR121144:0.1255337945,MN457693:0.0605022157)95:0.0074990835)95:0.0049200845)17:0.0000024112,EF173203:0.0919440912)30:0.0336336200)16:0.0034987971,(GQ465591:0.0781203749,OQ589537:0.0984928248)8:0.0230139374)8:0.0099469156)8:0.0000021275,(otu_21:0.0455959021,otu_80:0.1466393236)59:0.0352335534)7:0.0064106409,(KM043183:0.0868017013,EF173179:0.1014740384)83:0.0259433797)11:0.0033965006,((EF173194:0.1805084660,GQ465652:0.1138239184)61:0.0185410973,EF650564:0.0746856326)41:0.0155385308)70:0.0080198892,((((KJ543594:0.2061937903,GQ465639:0.0997739360)78:0.0235997198,OL889669:0.0757865270)78:0.0365579647,(EF173212:0.0962093008,GQ465640:0.0468719670)100:0.0368404785)79:0.0237714388,(((GQ465641:0.1216139374,KJ543590:0.1630079724)100:0.0417090177,(EF173190:0.0857960516,OP320365:0.0433743534)100:0.0600911971)99:0.0099672583,((EF173197:0.1567457590,(GQ465635:0.0347081736,(GQ465634:0.0095127482,otu_20:0.0159284591)100:0.0400810273)100:0.0100101875)99:0.0062827386,OR145257:0.0690523826)100:0.0438615888)94:0.0101502889)27:0.0039775853)14:0.0019053671,(EU751029:0.1033445009,GQ465646:0.0957109163)32:0.0248236348)71:0.0087035524,(((((EF650546:0.1117651372,EF173208:0.0962637733)76:0.0117244279,(KJ543593:0.1139295190,(otu_15:0.1158421318,otu_78:0.0706330898)100:0.0962559447)57:0.0000022602)81:0.0218409925,(otu_68:0.1604702763,((((otu_59:0.2032793478,OR145184:0.0314112310)100:0.0246895407,OR145196:0.0726621757)100:0.0233237364,otu_67:0.0597678069)94:0.0184172230,(EF650486:0.0973352983,EF650500:0.0740149673)81:0.0000023050)100:0.0093820893)89:0.0105752863)40:0.0025507707,(((((((EU751189:0.0881548708,otu_73:0.0467941914)98:0.0250886836,(otu_72:0.0612293371,JX183997:0.0699054961)59:0.0097811865)53:0.0134739652,((LC604148:0.4583092630,(EU076867:0.1029593827,OM142598:0.0785679489)46:0.0000024052)55:0.0150475512,(EU751157:0.0848682552,(EU751118:0.0942973333,otu_48:0.0978682168)96:0.0089678872)93:0.0232993251)53:0.0079473960)70:0.0058433772,otu_79:0.1947317697)22:0.0000025798,(((((otu_26:0.0586870708,otu_38:0.6878843771)94:0.0543289702,(LC604153:0.1966482771,OQ445492:0.0357669604)100:0.0102398189)56:0.0158304939,(((EF650487:0.0814338306,EF650570:0.0704704771)81:0.0101747947,EF173224:0.0316270144)100:0.0452747282,((MZ677126:0.0691695859,KJ543606:0.0555147328)83:0.0144692753,(KM043193:0.0715767149,(JX184002:0.0537944458,EF650542:0.0268451864)93:0.0089343193)95:0.0081669484)81:0.0117320983)92:0.0047443109)58:0.0055600455,(otu_76:0.1211535488,(otu_12:0.1196395819,(EF650563:0.1221110639,MF503417:0.0867613118)97:0.0166986533)17:0.0123956327)15:0.0044979422)16:0.0016281346,((otu_17:0.1412374309,KM043194:0.1110065491)94:0.0201481146,(otu_74:0.1448682608,otu_14:0.0584255113)91:0.0370442404)12:0.0000020357)92:0.0056118086)59:0.0074116188,(((((KF582480:0.0000024218,otu_1:0.0000025693)100:0.1041178950,EF650569:0.1262023223)73:0.0074638943,(EF650520:0.0796599787,OK156496:0.0697350094)100:0.0517565973)73:0.0053007559,((otu_81:0.0127553921,otu_13:0.0191061838)100:0.0300040791,otu_71:0.1208759373)99:0.0333740490)48:0.0044980336,otu_65:0.0767874091)76:0.0224007722)24:0.0000028669,((KJ543634:0.1193403405,(((otu_47:0.0779598474,otu_30:0.0120814671)100:0.0431241225,(otu_46:0.0519495647,otu_34:0.0452587159)100:0.1977968239)97:0.0790706089,otu_31:0.0035805442)96:0.0832221653)88:0.0340864488,otu_93:0.1516385180)35:0.0114960955)66:0.0187125753)18:0.0000028152,(((EU751246:0.0864368004,EU751243:0.0571617892)100:0.0462983328,(otu_28:0.1803067477,(EF173205:0.0913091958,EF173252:0.0565520727)75:0.0255491861)97:0.0110534019)73:0.0132437326,((otu_11:0.1234978844,KJ543629:0.0643596235)100:0.0395405286,OR121218:0.0981640970)96:0.0271924814)68:0.0047626267)38:0.0038795902)45:0.0035259513)60:0.0065563419,(((((((MT647212:0.1025774207,(otu_97:0.0384976540,otu_98:0.0781969792)100:0.0310249292)99:0.0058377983,(LC604155:0.1502351262,KJ543676:0.0574428415)100:0.0307871750)96:0.0235954684,KM043195:0.1348630887)67:0.0110674532,(EF650566:0.1243683624,(EF650490:0.0985983704,EF650568:0.0746616215)100:0.0206480746)94:0.0179174665)58:0.0000028141,KJ543643:0.0793875116)65:0.0038040590,(EF650539:0.0458030813,EF650538:0.0343382420)100:0.0649393077)69:0.0079350074,(((EF650484:0.0854123214,EU751105:0.0497376501)100:0.0373470941,((((EU499789:0.0731055248,EF650545:0.0496816967)96:0.0100534340,FJ426415:0.0512787962)91:0.0195370842,EF650536:0.0350019622)90:0.0052358895,((EF650591:0.0539927822,EF650529:0.0758221289)93:0.0092298621,EU499841:0.0527515886)95:0.0159707510)100:0.0444121982)86:0.0073197820,((EF650561:0.1831247906,((EU499791:0.0656695067,EU499788:0.1190771378)100:0.0257808832,KJ543659:0.1001988926)98:0.0082439220)79:0.0079760315,(EF650528:0.0780860973,otu_54:0.0524055443)92:0.0119764895)85:0.0054977695)96:0.0114043646)71:0.0105542330)72:0.0084359600,(((((((((((((OR145151:0.1308174608,OR145179:0.1726482609)100:0.1039828191,OR145261:0.2103192033)87:0.0864782467,OR145274:0.1642950693)52:0.0185643779,MT181013:0.1976307859)62:0.0341136182,(OR145175:0.0339820979,OR145160:0.0337517509)100:0.1284714567)65:0.0380927618,KJ543625:0.0919448683)75:0.0261534767,(OR145154:0.2546021727,KJ543623:0.0351047667)62:0.0290412065)84:0.0236355880,(EF173192:0.0378065457,KJ543626:0.0247274043)94:0.0283208700)98:0.0514438625,(OR145162:0.0796408964,OR145207:0.0379173489)100:0.0814761699)80:0.0110175096,otu_22:0.1251673512)84:0.0077111861,(EF650571:0.1609802932,otu_58:0.0933694143)84:0.0456030468)91:0.0160343273,((((KM043213:0.3967949189,DQ089727:0.1043252832)88:0.0183296071,otu_33:0.0921738721)68:0.0000022553,((((((((KF582501:0.1722032518,((KY006169:0.1465628277,otu_86:0.1140122044)99:0.0190421452,otu_69:0.0805896881)97:0.0237841614)77:0.0000025916,(KF582499:0.1323256042,KF582500:0.0540510348)94:0.0433307840)97:0.0256147843,((((((EU499835:0.1556664059,KF582495:0.0784496098)99:0.0334018920,(KF582486:0.1144986713,((MH251791:0.1048655877,(EU499834:0.1230657824,otu_90:0.0736725752)60:0.0204288796)99:0.0487212742,EF650604:0.1551409236)61:0.0234818914)44:0.0251078043)43:0.0125080111,KF582487:0.1751654581)48:0.0128494897,(DQ656810:0.0812598898,KF582488:0.0499844814)100:0.0551587413)98:0.0533498672,EF650603:0.3006039337)95:0.0177734045,KF582497:0.0961123432)95:0.0274899346)100:0.0913682250,(((KY006192:0.1906641074,MT966703:0.0729154866)82:0.0076427494,DQ656877:0.1168254435)86:0.0129810634,(MT966698:0.1057082966,MT966711:0.0731787632)95:0.0307655678)100:0.1297924453)88:0.0315943929,(((((((JQ309407:0.1289977716,(otu_53:0.1100628939,(JQ309225:0.0560299325,otu_70:0.0284277158)100:0.0466305244)100:0.0310506081)100:0.0277411607,otu_95:0.0881193161)93:0.0380195448,KY006181:0.1050123148)50:0.0039856798,((EU499870:0.0803806509,(JQ309414:0.0320511026,JQ309232:0.0560022150)100:0.0275329422)54:0.0105690698,(JQ309484:0.0342427941,EU499873:0.0521017108)100:0.0263921728)100:0.0320141508)49:0.0214603577,JQ309361:0.1132972951)11:0.0000022187,((((((JQ309569:0.1682447931,KY006190:0.2674458809)99:0.0601485196,MZ540086:0.1606963470)96:0.0673449496,JQ309445:0.0218008828)78:0.0265310762,EU076832:0.0606323206)78:0.0164079393,((MH251824:0.1222957125,DQ656834:0.0503493499)84:0.0284949515,(EU076839:0.0869133543,((EU076853:0.1143878188,(otu_51:0.0778268612,JQ309329:0.0277676793)97:0.0353883144)57:0.0150294418,JQ309581:0.0774519916)39:0.0049011637)43:0.0127815356)100:0.0179134503)77:0.0184638549,JQ309314:0.0629995698)77:0.0192998636)28:0.0078315835,(((JQ309580:0.1525625872,JQ309338:0.1360654136)96:0.0425665901,(otu_35:0.0599449957,(MH251761:0.0853681986,(JQ309423:0.0838178879,JQ309501:0.0007489368)100:0.0773847791)100:0.0413265470)26:0.0133793978)32:0.0205015694,(((EU076852:0.1315264557,JQ309332:0.1191737757)92:0.0271334090,((EU076850:0.1125446407,(JQ309349:0.0600124474,JQ309554:0.0573800881)100:0.0185327478)98:0.0255027984,(JQ309477:0.0752971947,(JQ309354:0.0774153761,(MH251771:0.0540680829,JQ309385:0.0273087028)100:0.0092616735)100:0.0454252442)100:0.0528556289)80:0.0054372480)87:0.0138188079,DQ656862:0.0744030690)97:0.0106576279)28:0.0083151358)85:0.0089344872)92:0.0042208077,(((EU076870:0.1592763880,EU076864:0.1396971500)95:0.0352927058,((KM043212:0.1115358151,(((KY006185:0.0887644793,(DQ656831:0.0674927420,DQ656830:0.0653564531)100:0.0892418293)99:0.0197152704,KY006182:0.1074822528)100:0.0746382741,(otu_87:0.0976208527,KY006177:0.1725593427)90:0.0242793890)90:0.0322805089)94:0.0271298780,((DQ656869:0.1402499946,KM043211:0.0778268002)16:0.0299466431,(OR501552:0.1287960450,EU076828:0.0730052331)16:0.0123820395)99:0.0400327405)54:0.0000020552)77:0.0050319508,((((((otu_40:0.1345267605,EU076899:0.1081912324)96:0.0231656476,MT647198:0.0446303415)97:0.0218092748,(EU751112:0.1496238469,DQ656854:0.0484210956)75:0.0192226036)74:0.0257857703,(DQ656873:0.0888209215,otu_91:0.1019333477)53:0.0179412766)55:0.0188996298,((EU751121:0.0521780376,EU751071:0.0405151898)74:0.0195298832,EU076863:0.0184084157)97:0.0481236524)100:0.0426963376,((OQ589577:0.0142302782,OQ589563:0.0599139955)100:0.1129304289,KM043206:0.0696386263)100:0.0430303053)78:0.0128230818)99:0.0143554919)96:0.0099138527,DQ656835:0.1412365209)96:0.0020260105,((((((((DQ656817:0.1479137641,((EU076846:0.0779015762,JQ309574:0.0331188437)98:0.0060201429,EU076845:0.0425038152)100:0.0468122131)99:0.0122757650,JQ309215:0.1512398256)98:0.0189040460,EU076868:0.0863971527)77:0.0367558063,(JQ309453:0.1349405071,GQ304898:0.1330755797)100:0.0275717575)75:0.0030858568,((EU499851:0.1106625059,JQ309330:0.0503976612)98:0.0055590237,JQ309482:0.0723194576)97:0.0275929135)97:0.0106824465,(((KM043208:0.1055850583,(JQ309449:0.0590295878,(FJ426554:0.0606691414,EU076838:0.0467687088)91:0.0131957615)94:0.0272151767)86:0.0172381574,((EU076819:0.0663020000,DQ089729:0.0444283140)100:0.0483154192,((JQ309340:0.0971198535,JQ309486:0.0384141495)100:0.0166853298,(JQ309375:0.0499818375,JQ309429:0.0235146005)100:0.0391598796)100:0.0218783406)84:0.0180611342)99:0.0086062210,((DQ656829:0.0631732679,KM043207:0.0932107897)100:0.1564537794,JQ309509:0.1165138910)99:0.0202471612)100:0.0070813413)99:0.0114250782,((otu_77:0.1009718234,(JQ309391:0.0895930522,JQ309371:0.0813740239)100:0.0310699515)100:0.0150087561,(JQ309380:0.0667818776,JQ309424:0.0735921219)100:0.0162461933)99:0.0430190382)90:0.0039466504,((JQ309421:0.0633693663,JQ309259:0.0769204061)100:0.0768870802,((JQ309597:0.0609303319,JQ309589:0.0582540113)100:0.0112645299,JQ309244:0.0594875086)100:0.0302615994)95:0.0091854505)94:0.0225930605)97:0.0259210944)90:0.0171601365,((otu_4:0.1126179063,(otu_52:0.1241141085,(otu_89:0.0382158631,otu_84:0.0020200580)100:0.0231240597)91:0.0348903631)89:0.0063883213,(JQ309417:0.0443400156,otu_64:0.0934688787)98:0.0278243748)80:0.0143931547)81:0.0068393936)21:0.0039783042,((EF650583:0.1013625752,(EF650488:0.0718047093,EF650533:0.0505286242)100:0.0367221992)98:0.0135379195,KJ543652:0.1620487212)94:0.0215361028)68:0.0032868938)99:0.0105805390)95:0.0035882880,((MW266573:0.1174571171,EF650516:0.0475393606)98:0.0126212277,KJ543603:0.1214163767)89:0.0149278189)86:0.0214875400,(EF650515:0.1305226606,KM043177:0.1829933207)96:0.0251718182)87:0.0070789849,DQ890071:0.0600103864)91:0.0284150434,otu_45:0.1089283623)99:0.1248295187,otu_39:0.0039471460)98:0.0588602012,otu_42:0.0093215570)99:0.1567565616,((otu_41:0.1554105955,otu_27:0.0812509831)78:0.0002364697,otu_36:0.1110326942)94:0.0635086721)100:2.2175225880);
