# Supplementary material for: A novel taxonomic database for eukaryotic mitochondrial cytochrome oxidase subunit I gene (eKOI), with a focus on protists diversity
Source: Database (Oxford). 2025 Sep 24;2025:baaf057. doi: 10.1093/database/baaf057 (PMC12462617; doi:10.1093/database/baaf057)
Supplement: baaf057_Supplemental_File [file baaf057_supplemental_file.zip › 4_alignament_phylogenetic_trees/bigyra.nex]

#NEXUS
begin data;
	dimensions ntax=136 nchar=1539;
	format datatype=dna missing=? gap=-;
	matrix
	KX405005	---------------------ATGTATTC---AAATATATATAATTGGTCATCAAGATGGCTTTTTTCAACAAATCATAAAGATATTGGAACTTTATATTTAATTTTTGGTGCTTTTTCAGGAGTAGTAGGTACAACTTTATCAGTATTAATTCGTATGGAATTAGCTCAACCGGGTAATCAAATATTAATGGGAAATCATCAATTATATAATGTAGTTGTAACAGCACATGCTTTTATTATGATTTTTTTTATGGTTATGCCAGTATTAATTGGTGGTTTTGGTAATTGGTTTATACCATTAATGTTAGGTGCTCCTGATATGGCTTTTCCTAGAATGAATAATATAAGTTTTTGGTTATTACCTCCTTCTTTATTTTTATTAGTATCTTCAGCTATT…
	KX405004	---------------------ATGTATTC---AAATATTTATAATTGGTCATCTAGATGGCTTTTTTCAACAAATCATAAAGATATTGGGACTTTATATTTAATTTTCGGTGCTTTTTCTGGTGTAGTAGGTACAACTTTATCTGTATTAATCCGTATGGAATTAGCTCAACCAGGTAATCAAATATTAATGGGAAATCATCAATTATATAACGTTATTGTAACTGCACATGCTTTTATTATGATTTTTTTTATGGTTATGCCTGTTTTAATTGGTGGTTTTGGTAATTGGTTTATTCCTTTAATGTTAGGTGCTCCTGATATGGCTTTTCCTAGAATGAATAATATAAGTTTTTGGTTATTACCTCCTTCTTTATTTTTATTAGTATCTTCAGCTATT…
	CM017892	ATGGCTAATTCTACTTCGATGTCTTTTTCTAGTTCATTTCGCTCATTTGTAATGCGCTGATTATTTTCTAGTAATCATAAAGACATCGGGATTTTATACTTAATTTTTGGAGCTTTTGCTGCAGTTATTGCAGTAGCACTTTCTTTATTAATCCGTATGGAATTAGCAGCACCTGGAGATCAAATTTTCCAAGGAAATTATCAATTATATAATGTAGCTATTACAGCACATGGATTAATTATGCTTTTTTTTGTAGTTTTTCCTATTTTAGGAGGAGGTTTTGGTAATTATTTTGTACCTTTAATGTTAGGGGCTCCTGACATGGCTTTTCCTCGTTTAAATAATATTAGTTTTTGACTTTTTCCTCCTGCTATTGCTTTTTTATTATTATCTTCATTA…
	FJ030895	---------------------------------------------------------------------CAAAATCATAAAGATATTGGTACCTTATATATAATATTTGGTGCTTTTGCAGGAATGATTGGAACTACTTTATCTGTTGTAATTCGTATGGAATTAGGTGGTTTAGGAACTCAAGTTTTACAAGAAAACTACCAATTTTATAACGTAATTATAACTGCCCACGCTTTCTTAATGATCTTCTTCATGGTCATGCCCATTTTAATGGGAGGGTTTGGTAACTGNTTTGTTCCTATAATGATAGGTGCTCCTGATATGGCATTTCCTCGTTTAAATAATATCAGTTTTTGNTTATTACCACCATCATTATTATTATTATTATTTTCTTCTTTA…
	MK702077	----ATGATTTTATATAGAGAATTTATTCAA-----------------------CGTTGATTTATGTCATGTAACCATAAAGATATAGGAACTTTATACTTAATCTTCGGAACTTTTTCTGGAGTAATAGGAACAGCACTATCTGTTTTAATAAGATGTGAATTAGGAGGTGTAGGTAATCAAATTTTACAAGGAAACCATCAATTTTATAATGTATTAGTAACAGCTCATGCATTTTTAATGATATTTTTCATGGTTATGCCTATATTAATAGGTGGTTTTGGTAACTGATTTGTACCTTTATTAATAGGAGCCCCTGATATGGCTTTCCCTCGTTTAAATAATATAAGTTTTTGATTATTACCACCGTCATTAATATTTTTATTAAGTTCGGCTATG…
	MT267870	ATGAGAGTGATAGAAAGGAAGGGAGATGTGGGAGGTTTGTATAGTTGGGTGTCGAGGTGGTTGTTTTCGACGAATCATAAGGATATAGGAACGTTGTATATGATATTTGGGGGATTTTCGGGGGTAGTGGGGACGGTATTGTCATTGTTGATAAGGATGGAGATGGGGGCACCAGGGGTACAGGTGTTGGCAGGGAATGGGCAGTTGTATAATGTGATAATAACAGCTCATGCGATGATAATGATATTTTTCTTTGTAATGCCATTTATGATAGGAGGGTTTGGGAATTGGTTTGTGCCGTTGATGTTGGGGGCGCCGGATATGGCATTTCCGAGGTTGAATAACATAAGTTTTTGGTTGTTGCCACCAGCGTTGTTGTTGATGGTAAGTTCGGCATTT…
	LC318553	---------------------------------------------------------------------------------------------TTGTACATGATTTTTGGAGGTTTTTCCGGAATCGTGGGTACTGTACTATCTATTTTGATTCGAATGGAATTGTCATCGCCGGGTGTTCAAATTTTGGCAGGTAACCATCACCTTTACAATGTGATTGTTACTGCACACGCGTTTATTATAATCTTTTTCTTTGTAATACCTTTTTTGATTGGAGGTTTCGGTAACTGGTTTGTACCTATTTTGTTGGGAAGTCCTGACATGGCATTTCCTCGACTAAATAACATTAGTTTTTGGCTTCTACCTCCTTCACTTTTGCTTTTGGTGACCTCTTCTCTT…
	LC318555	---------------------------------------------------------------------------------------------TTGTACATGATTTTTGGTGGGTTTTCCGGAATCGTGGGTACTGTACTATCTCTTTTGATTCGAATGGAACTGTCATCGCCAGGTGTTCAAATTTTGGCAGGTAATCATCACCTTTATAATGTGATTGTTACTGCACATGCGTTTATTATAATTTTTTTCTTTGTTATACCTTTTTTGATTGGAGGTTTTGGTAACTGGTTTGTACCTATTTTGTTGGGAAGTCCTGACATGGCATTTCCTCGACTAAATAACATTAGTTTTTGGCTTCTACCTCCTTCACTTTTGCTTTTGGTGACCTCTTCTCTT…
	LC318552	---------------------------------------------------------------------------------------------TTGTACATGATTTTTGGTGGGTTTTCCGGAATCGTGGGTACTGTACTATCTCTTTTGATTCGAATAGAATTGTCATCGCCAGGTGTTCAAATTTTGGCAGGTAACCATCACCTTTATAATGTAATTGTTACTGCACACGCGTTTATTATAATTTTTTTCTTTGTAATACCTTTTTTGATTGGAGGTTTTGGTAATTGGTTTGTACCTATTTTGTTGGGAAGTCCTGACATAGCATTTCCTCGGCTAAATAATATTAGTTTTTGGCTTCTACCTCCTTCACTTTTGCTTTTGGTGACTTCTTCTCTT…
	MN117901	---------------------------------------------------------------------------------------GGTACTCTTTATATAATTTTCGGTGGTTTTTCTGGGGTAGTTGGTACAGTTCTTTCAATTCTTATTCGAATGGAGCTATCTTCTCCCGGTGTACAAGTTTTGGCAGGTAACCATCAACTTTATAATGTAATCGTGACAGCTCACGCGTTCATTATAATTTTCTTTTTTGTTATGCCGTTTCTAATTGGTGGGTTTGGTAACTGGTTCGTTCCTATTCTTCTTGGAAGCCCTGATATGGCTTTTCCGCGTTTGAATAATATTAGTTTTTGGCTTTTGCCTCCATCGCTTCTTTTGCTTGTTAGCTCTTCTTTG…
	MH259702	------------------------ATGTTGCAAAGTGTTTACACTTGGTCATCTCGTTGGCTTTTTTCTACTAATCACAAAGATATTGGTACTCTTTATATAATGCTAGGTGGTTTTTCTGGTGTTGTAGGTACCGTTTTGTCATTGTTGATTCGTATGGAATTGGCATCTCCCGGTGTTCAAGTACTATCCGGAAATCATCAACTATATAATGTGCTTGTTACAGCGCACGCTTTTATTATGATTTTCTTTTTTGTTATGCCATTTCTTATTGGTGGATTTGGTAACTGGTTTGTTCCTATTCTTTTGGGAAGTCCTGATATGGCTTTTCCTCGTCTAAATAATATTAGTTTTTGGCTTTTGCCTCCTTCACTATTGCTACTTGTTACTTCTTCTCTT…
	LC318554	---------------------------------------------------------------------------------------------CTTTATATAATGCTAGGTGGTTTTTCTGGTGTTGTAGGTACCGTTTTGTCATTGTTGATTCGTATGGAATTGGCATCTCCTGGTGTTCAAGTACTATCCGGAAATCATCAACTATATAATGTGCTTGTTACAGCGCACGCTTTTATTATGATTTTCTTTTTTGTTATGCCATTTCTTATTGGTGGATTTGGTAACTGGTTTGTTCCTATTCTTTTGGGAAGTCCTGATATGGCTTTTCCTCGTCTAAATAATATTAGTTTTTGGCTTTTGCCTCCTTCACTATTGCTACTTGTTACTTCTTCTCTT…
	LC318559	---------------------------------------------------------------------------------------------TTGTACATAATTTTTGGTGGGTTTTCCGGAATTGTAGGTACAGTGCTATCTCTATTGATTCGCTTGGAATTGTCATCTCCTGGAGTGCAAGTTTTGTCAGGAAATCACCAATTGTATAACGTTATTGTTACTGCGCACGCATTTATTATGATTTTCTTTTTTGTGATGCCTTTTTTGATTGGTGGTTTTGGGAATTGGTTTGTCCCTATTTTGCTTGGGGCACCTGATATGGCTTTTCCTCGCCTAAATAATATTAGTTTTTGGCTTTTGCCTCCTTCGTTGCTGATGCTTGTGAGTTCTTCACTA…
	MN117900	-------------------------------------------------------------------------------------TTGGTACTTTGTATATAATTTTTGGTGGTTTTTCTGGAATTGTAGGTACAGTACTTTCTCTATTGATTCGTTTGGAATTGTCATCTCCTGGAGTACAAATTTTGTCTGGAAATCATCAATTGTACAATGTTATTGTTACAGCTCACGCATTTATTATGATTTTCTTTTTCGTGATGCCTTTTTTGATTGGTGGTTTTGGGAATTGGTTTGTTCCTATTTTGCTTGGAGCGCCTGATATGGCTTTTCCTCGTTTGAATAATATTAGTTTTTGGCTTTTGCCACCGTCTTTGCTTATGCTTGTAAGCTCATCGTTG…
	LC318557	---------------------------------------------------------------------------------------------TTGTATATAATTTTTGGTGGTTTTTCAGGAATTGTAGGTACGGTTCTTTCATTGTTGATTAGACTTGAATTGAGTTCGCCGGGTGTTCAAGTACTTGCAGGGAATCATCAAGTATATAATGTGATTGTAACCGCCCATGCTTTTATTATAATTTTCTTTTTCGTAATACCTTTTCTAATTGGTGGTTTTGGTAATTGGTTTGTTCCTTTGATGTTGGGTGCACCTGACATGGCATTTCCAAGATTGAATAATATTAGTTTTTGGTTGTTGCCTCCATCTTTGCTTTTGTTGGTAAGTTCTTCACTA…
	DQ641205	------------------------------------------------------------------------------------------ACTTTGTATATAATTTTGGGTGGTTTTTCTGGTATTGTTGGAACTATTCTTTCATTGTTGATTCGGTTGGAATTGGCTTCTCCGGGAGTTCAGATTTTGTGTGGTAATTATCAACTATATAATGTCTTGGTAACTGCCCATGCTTTCATTATAATTTTCTTTTTTGTAATACCTTATTTGATTGGGGGATTTGGAAATTGGTTTGTTCCTATTATATTGGGAGCACCTGATATAGCTTTTCCTAGGTTGAATAATATTAGTTTTTGGTTGTTGCCTCCTGCGTTGCTTCTGTTGGTAAGTTCTTCTTTG…
	FJ030898	---------------------------------------------------------------------ACAAATCATAAAGATATTGGTACTCTATATATAATCCTTGGTGGTTTTTCAGGTATTGTTGGTACTATGCTTTCTATTTTGATTCGAATAGAACTTAGTTCACCTGGGATTCAAATCCTTAGCGGAAATCATCAGCTTTATAATGTTATCGTAACCGCTCATGCTTTCATTATAATTTTTTTCTTTGTAATACCTTTTCTTATTGGTGGGTTCGGAAATTGGTTTGTTCCTTTGATATTGGGTGCTCCTGATATAGCTTTCCCTAGATTGAACAATATTAGTTTTTGGCTACTGCCACCTGCATTGCTTTTGCTTGTTAGCTCTTCTCTT…
	LC318558	---------------------------------------------------------------------------------------------CTGTACATGATCTTTGGAGGATTTTCTGGAATTGTAGGTACAATTCTTTCTCTTATAATTCGACTAGAACTGAGTGCACCAGGTGTTCAAGTATTGGCAGGTAATCATCAAGTATATAATGTAATTGTAACTGCACATGCTTTTATTATAATTTTTTTCTTTGTTATACCTTTTTTGATTGGTGGTTTTGGAAATTGGTTTGTTCCTCTAATATTGGGAGCACCAGATATGGCATTTCCCCGTTTGAATAATATTAGTTTTTGGCTACTACCTCCAGCTTTGCTGATACTAGTTAGTTCTTCTCTA…
	otu_4	---------------------------------------------------------------------------------------------------------------------------------------------------------------------------------------------------------------------------------------------------------------------------------------------------------------------------------------------------------------------------------------------------------------…
	otu_5	---------------------------------------------------------------------------------------------------------------------------------------------------------------------------------------------------------------------------------------------------------------------------------------------------------------------------------------------------------------------------------------------------------------…
	otu_6	---------------------------------------------------------------------------------------------------------------------------------------------------------------------------------------------------------------------------------------------------------------------------------------------------------------------------------------------------------------------------------------------------------------…
	otu_7	---------------------------------------------------------------------------------------------------------------------------------------------------------------------------------------------------------------------------------------------------------------------------------------------------------------------------------------------------------------------------------------------------------------…
	otu_8	---------------------------------------------------------------------------------------------------------------------------------------------------------------------------------------------------------------------------------------------------------------------------------------------------------------------------------------------------------------------------------------------------------------…
	otu_9	---------------------------------------------------------------------------------------------------------------------------------------------------------------------------------------------------------------------------------------------------------------------------------------------------------------------------------------------------------------------------------------------------------------…
	otu_10	---------------------------------------------------------------------------------------------------------------------------------------------------------------------------------------------------------------------------------------------------------------------------------------------------------------------------------------------------------------------------------------------------------------…
	otu_11	---------------------------------------------------------------------------------------------------------------------------------------------------------------------------------------------------------------------------------------------------------------------------------------------------------------------------------------------------------------------------------------------------------------…
	otu_12	---------------------------------------------------------------------------------------------------------------------------------------------------------------------------------------------------------------------------------------------------------------------------------------------------------------------------------------------------------------------------------------------------------------…
	otu_13	---------------------------------------------------------------------------------------------------------------------------------------------------------------------------------------------------------------------------------------------------------------------------------------------------------------------------------------------------------------------------------------------------------------…
	otu_14	---------------------------------------------------------------------------------------------------------------------------------------------------------------------------------------------------------------------------------------------------------------------------------------------------------------------------------------------------------------------------------------------------------------…
	otu_15	---------------------------------------------------------------------------------------------------------------------------------------------------------------------------------------------------------------------------------------------------------------------------------------------------------------------------------------------------------------------------------------------------------------…
	otu_16	---------------------------------------------------------------------------------------------------------------------------------------------------------------------------------------------------------------------------------------------------------------------------------------------------------------------------------------------------------------------------------------------------------------…
	otu_17	---------------------------------------------------------------------------------------------------------------------------------------------------------------------------------------------------------------------------------------------------------------------------------------------------------------------------------------------------------------------------------------------------------------…
	otu_18	---------------------------------------------------------------------------------------------------------------------------------------------------------------------------------------------------------------------------------------------------------------------------------------------------------------------------------------------------------------------------------------------------------------…
	otu_19	---------------------------------------------------------------------------------------------------------------------------------------------------------------------------------------------------------------------------------------------------------------------------------------------------------------------------------------------------------------------------------------------------------------…
	otu_20	---------------------------------------------------------------------------------------------------------------------------------------------------------------------------------------------------------------------------------------------------------------------------------------------------------------------------------------------------------------------------------------------------------------…
	otu_21	---------------------------------------------------------------------------------------------------------------------------------------------------------------------------------------------------------------------------------------------------------------------------------------------------------------------------------------------------------------------------------------------------------------…
	otu_22	---------------------------------------------------------------------------------------------------------------------------------------------------------------------------------------------------------------------------------------------------------------------------------------------------------------------------------------------------------------------------------------------------------------…
	otu_23	---------------------------------------------------------------------------------------------------------------------------------------------------------------------------------------------------------------------------------------------------------------------------------------------------------------------------------------------------------------------------------------------------------------…
	otu_24	---------------------------------------------------------------------------------------------------------------------------------------------------------------------------------------------------------------------------------------------------------------------------------------------------------------------------------------------------------------------------------------------------------------…
	otu_25	---------------------------------------------------------------------------------------------------------------------------------------------------------------------------------------------------------------------------------------------------------------------------------------------------------------------------------------------------------------------------------------------------------------…
	otu_26	---------------------------------------------------------------------------------------------------------------------------------------------------------------------------------------------------------------------------------------------------------------------------------------------------------------------------------------------------------------------------------------------------------------…
	otu_27	---------------------------------------------------------------------------------------------------------------------------------------------------------------------------------------------------------------------------------------------------------------------------------------------------------------------------------------------------------------------------------------------------------------…
	otu_28	---------------------------------------------------------------------------------------------------------------------------------------------------------------------------------------------------------------------------------------------------------------------------------------------------------------------------------------------------------------------------------------------------------------…
	otu_29	---------------------------------------------------------------------------------------------------------------------------------------------------------------------------------------------------------------------------------------------------------------------------------------------------------------------------------------------------------------------------------------------------------------…
	otu_30	---------------------------------------------------------------------------------------------------------------------------------------------------------------------------------------------------------------------------------------------------------------------------------------------------------------------------------------------------------------------------------------------------------------…
	otu_31	---------------------------------------------------------------------------------------------------------------------------------------------------------------------------------------------------------------------------------------------------------------------------------------------------------------------------------------------------------------------------------------------------------------…
	otu_32	---------------------------------------------------------------------------------------------------------------------------------------------------------------------------------------------------------------------------------------------------------------------------------------------------------------------------------------------------------------------------------------------------------------…
	otu_33	---------------------------------------------------------------------------------------------------------------------------------------------------------------------------------------------------------------------------------------------------------------------------------------------------------------------------------------------------------------------------------------------------------------…
	otu_34	---------------------------------------------------------------------------------------------------------------------------------------------------------------------------------------------------------------------------------------------------------------------------------------------------------------------------------------------------------------------------------------------------------------…
	otu_35	---------------------------------------------------------------------------------------------------------------------------------------------------------------------------------------------------------------------------------------------------------------------------------------------------------------------------------------------------------------------------------------------------------------…
	otu_36	---------------------------------------------------------------------------------------------------------------------------------------------------------------------------------------------------------------------------------------------------------------------------------------------------------------------------------------------------------------------------------------------------------------…
	otu_37	---------------------------------------------------------------------------------------------------------------------------------------------------------------------------------------------------------------------------------------------------------------------------------------------------------------------------------------------------------------------------------------------------------------…
	otu_38	---------------------------------------------------------------------------------------------------------------------------------------------------------------------------------------------------------------------------------------------------------------------------------------------------------------------------------------------------------------------------------------------------------------…
	otu_39	---------------------------------------------------------------------------------------------------------------------------------------------------------------------------------------------------------------------------------------------------------------------------------------------------------------------------------------------------------------------------------------------------------------…
	otu_40	---------------------------------------------------------------------------------------------------------------------------------------------------------------------------------------------------------------------------------------------------------------------------------------------------------------------------------------------------------------------------------------------------------------…
	otu_41	---------------------------------------------------------------------------------------------------------------------------------------------------------------------------------------------------------------------------------------------------------------------------------------------------------------------------------------------------------------------------------------------------------------…
	otu_42	---------------------------------------------------------------------------------------------------------------------------------------------------------------------------------------------------------------------------------------------------------------------------------------------------------------------------------------------------------------------------------------------------------------…
	otu_43	---------------------------------------------------------------------------------------------------------------------------------------------------------------------------------------------------------------------------------------------------------------------------------------------------------------------------------------------------------------------------------------------------------------…
	otu_44	---------------------------------------------------------------------------------------------------------------------------------------------------------------------------------------------------------------------------------------------------------------------------------------------------------------------------------------------------------------------------------------------------------------…
	otu_45	---------------------------------------------------------------------------------------------------------------------------------------------------------------------------------------------------------------------------------------------------------------------------------------------------------------------------------------------------------------------------------------------------------------…
	otu_46	---------------------------------------------------------------------------------------------------------------------------------------------------------------------------------------------------------------------------------------------------------------------------------------------------------------------------------------------------------------------------------------------------------------…
	otu_47	---------------------------------------------------------------------------------------------------------------------------------------------------------------------------------------------------------------------------------------------------------------------------------------------------------------------------------------------------------------------------------------------------------------…
	otu_48	---------------------------------------------------------------------------------------------------------------------------------------------------------------------------------------------------------------------------------------------------------------------------------------------------------------------------------------------------------------------------------------------------------------…
	otu_49	---------------------------------------------------------------------------------------------------------------------------------------------------------------------------------------------------------------------------------------------------------------------------------------------------------------------------------------------------------------------------------------------------------------…
	otu_50	---------------------------------------------------------------------------------------------------------------------------------------------------------------------------------------------------------------------------------------------------------------------------------------------------------------------------------------------------------------------------------------------------------------…
	otu_51	---------------------------------------------------------------------------------------------------------------------------------------------------------------------------------------------------------------------------------------------------------------------------------------------------------------------------------------------------------------------------------------------------------------…
	otu_52	---------------------------------------------------------------------------------------------------------------------------------------------------------------------------------------------------------------------------------------------------------------------------------------------------------------------------------------------------------------------------------------------------------------…
	otu_53	---------------------------------------------------------------------------------------------------------------------------------------------------------------------------------------------------------------------------------------------------------------------------------------------------------------------------------------------------------------------------------------------------------------…
	otu_54	---------------------------------------------------------------------------------------------------------------------------------------------------------------------------------------------------------------------------------------------------------------------------------------------------------------------------------------------------------------------------------------------------------------…
	otu_55	---------------------------------------------------------------------------------------------------------------------------------------------------------------------------------------------------------------------------------------------------------------------------------------------------------------------------------------------------------------------------------------------------------------…
	otu_56	---------------------------------------------------------------------------------------------------------------------------------------------------------------------------------------------------------------------------------------------------------------------------------------------------------------------------------------------------------------------------------------------------------------…
	otu_57	---------------------------------------------------------------------------------------------------------------------------------------------------------------------------------------------------------------------------------------------------------------------------------------------------------------------------------------------------------------------------------------------------------------…
	otu_58	---------------------------------------------------------------------------------------------------------------------------------------------------------------------------------------------------------------------------------------------------------------------------------------------------------------------------------------------------------------------------------------------------------------…
	otu_59	---------------------------------------------------------------------------------------------------------------------------------------------------------------------------------------------------------------------------------------------------------------------------------------------------------------------------------------------------------------------------------------------------------------…
	otu_60	---------------------------------------------------------------------------------------------------------------------------------------------------------------------------------------------------------------------------------------------------------------------------------------------------------------------------------------------------------------------------------------------------------------…
	otu_61	---------------------------------------------------------------------------------------------------------------------------------------------------------------------------------------------------------------------------------------------------------------------------------------------------------------------------------------------------------------------------------------------------------------…
	otu_62	---------------------------------------------------------------------------------------------------------------------------------------------------------------------------------------------------------------------------------------------------------------------------------------------------------------------------------------------------------------------------------------------------------------…
	otu_63	---------------------------------------------------------------------------------------------------------------------------------------------------------------------------------------------------------------------------------------------------------------------------------------------------------------------------------------------------------------------------------------------------------------…
	otu_64	---------------------------------------------------------------------------------------------------------------------------------------------------------------------------------------------------------------------------------------------------------------------------------------------------------------------------------------------------------------------------------------------------------------…
	otu_65	---------------------------------------------------------------------------------------------------------------------------------------------------------------------------------------------------------------------------------------------------------------------------------------------------------------------------------------------------------------------------------------------------------------…
	otu_66	---------------------------------------------------------------------------------------------------------------------------------------------------------------------------------------------------------------------------------------------------------------------------------------------------------------------------------------------------------------------------------------------------------------…
	otu_67	---------------------------------------------------------------------------------------------------------------------------------------------------------------------------------------------------------------------------------------------------------------------------------------------------------------------------------------------------------------------------------------------------------------…
	otu_68	---------------------------------------------------------------------------------------------------------------------------------------------------------------------------------------------------------------------------------------------------------------------------------------------------------------------------------------------------------------------------------------------------------------…
	otu_69	---------------------------------------------------------------------------------------------------------------------------------------------------------------------------------------------------------------------------------------------------------------------------------------------------------------------------------------------------------------------------------------------------------------…
	otu_70	---------------------------------------------------------------------------------------------------------------------------------------------------------------------------------------------------------------------------------------------------------------------------------------------------------------------------------------------------------------------------------------------------------------…
	otu_71	---------------------------------------------------------------------------------------------------------------------------------------------------------------------------------------------------------------------------------------------------------------------------------------------------------------------------------------------------------------------------------------------------------------…
	otu_72	---------------------------------------------------------------------------------------------------------------------------------------------------------------------------------------------------------------------------------------------------------------------------------------------------------------------------------------------------------------------------------------------------------------…
	otu_73	---------------------------------------------------------------------------------------------------------------------------------------------------------------------------------------------------------------------------------------------------------------------------------------------------------------------------------------------------------------------------------------------------------------…
	otu_74	---------------------------------------------------------------------------------------------------------------------------------------------------------------------------------------------------------------------------------------------------------------------------------------------------------------------------------------------------------------------------------------------------------------…
	otu_75	---------------------------------------------------------------------------------------------------------------------------------------------------------------------------------------------------------------------------------------------------------------------------------------------------------------------------------------------------------------------------------------------------------------…
	otu_76	---------------------------------------------------------------------------------------------------------------------------------------------------------------------------------------------------------------------------------------------------------------------------------------------------------------------------------------------------------------------------------------------------------------…
	otu_77	---------------------------------------------------------------------------------------------------------------------------------------------------------------------------------------------------------------------------------------------------------------------------------------------------------------------------------------------------------------------------------------------------------------…
	otu_78	---------------------------------------------------------------------------------------------------------------------------------------------------------------------------------------------------------------------------------------------------------------------------------------------------------------------------------------------------------------------------------------------------------------…
	otu_79	---------------------------------------------------------------------------------------------------------------------------------------------------------------------------------------------------------------------------------------------------------------------------------------------------------------------------------------------------------------------------------------------------------------…
	otu_80	---------------------------------------------------------------------------------------------------------------------------------------------------------------------------------------------------------------------------------------------------------------------------------------------------------------------------------------------------------------------------------------------------------------…
	otu_81	---------------------------------------------------------------------------------------------------------------------------------------------------------------------------------------------------------------------------------------------------------------------------------------------------------------------------------------------------------------------------------------------------------------…
	otu_82	---------------------------------------------------------------------------------------------------------------------------------------------------------------------------------------------------------------------------------------------------------------------------------------------------------------------------------------------------------------------------------------------------------------…
	otu_83	---------------------------------------------------------------------------------------------------------------------------------------------------------------------------------------------------------------------------------------------------------------------------------------------------------------------------------------------------------------------------------------------------------------…
	otu_84	-----------------------------------------------------------------------------------------TACTCTATATATAATCCTTGGTGGATTTTCAGGTATTGTTGGTACTATGCTTTCTATTTTGATTCGAATAGAACTTAGTTCACCTGGGATTCAGATTCTTAGTGGAAATCATCAGCTTTATAATGTTATTGTGACTGCCCACGCTTTTATTATAATTTTTTTCTTTGTGATACCTTTTCTTATTGGTGGTTTTGGAAATTGGTTCGTTCCTTTGATATTGGGTGCTCCTGATATAGCTTTTCCTCGACTGAACAATATTAGTTTTTGGCTATTGCCCCCTGCATTGCTTTTGCTTGTTAGCTCTTCGCTT…
	otu_85	---------------------------------------------------------------------------------------------------------------------------------------------------------------------------------------------------------------------------------------------------------------------------------------------------------------------------------------------------------------------------------------------------------------…
	otu_86	---------------------------------------------------------------------------------------------------------------------------------------------------------------------------------------------------------------------------------------------------------------------------------------------------------------------------------------------------------------------------------------------------------------…
	otu_87	---------------------------------------------------------------------------------------------------------------------------------------------------------------------------------------------------------------------------------------------------------------------------------------------------------------------------------------------------------------------------------------------------------------…
	otu_88	---------------------------------------------------------------------------------------------------------------------------------------------------------------------------------------------------------------------------------------------------------------------------------------------------------------------------------------------------------------------------------------------------------------…
	otu_89	---------------------------------------------------------------------------------------------------------------------------------------------------------------------------------------------------------------------------------------------------------------------------------------------------------------------------------------------------------------------------------------------------------------…
	otu_90	---------------------------------------------------------------------------------------------------------------------------------------------------------------------------------------------------------------------------------------------------------------------------------------------------------------------------------------------------------------------------------------------------------------…
	otu_91	---------------------------------------------------------------------------------------------------------------------------------------------------------------------------------------------------------------------------------------------------------------------------------------------------------------------------------------------------------------------------------------------------------------…
	otu_92	---------------------------------------------------------------------------------------------------------------------------------------------------------------------------------------------------------------------------------------------------------------------------------------------------------------------------------------------------------------------------------------------------------------…
	otu_93	---------------------------------------------------------------------------------------------------------------------------------------------------------------------------------------------------------------------------------------------------------------------------------------------------------------------------------------------------------------------------------------------------------------…
	otu_94	---------------------------------------------------------------------------------------------------------------------------------------------------------------------------------------------------------------------------------------------------------------------------------------------------------------------------------------------------------------------------------------------------------------…
	otu_95	---------------------------------------------------------------------------------------------------------------------------------------------------------------------------------------------------------------------------------------------------------------------------------------------------------------------------------------------------------------------------------------------------------------…
	otu_96	---------------------------------------------------------------------------------------------------------------------------------------------------------------------------------------------------------------------------------------------------------------------------------------------------------------------------------------------------------------------------------------------------------------…
	otu_97	---------------------------------------------------------------------------------------------------------------------------------------------------------------------------------------------------------------------------------------------------------------------------------------------------------------------------------------------------------------------------------------------------------------…
	otu_98	---------------------------------------------------------------------------------------------------------------------------------------------------------------------------------------------------------------------------------------------------------------------------------------------------------------------------------------------------------------------------------------------------------------…
	otu_99	---------------------------------------------------------------------------------------------------------------------------------------------------------------------------------------------------------------------------------------------------------------------------------------------------------------------------------------------------------------------------------------------------------------…
	otu_100	---------------------------------------------------------------------------------------------------------------------------------------------------------------------------------------------------------------------------------------------------------------------------------------------------------------------------------------------------------------------------------------------------------------…
	otu_101	---------------------------------------------------------------------------------------------------------------------------------------------------------------------------------------------------------------------------------------------------------------------------------------------------------------------------------------------------------------------------------------------------------------…
	otu_102	---------------------------------------------------------------------------------------------------------------------------------------------------------------------------------------------------------------------------------------------------------------------------------------------------------------------------------------------------------------------------------------------------------------…
	otu_103	---------------------------------------------------------------------------------------------------------------------------------------------------------------------------------------------------------------------------------------------------------------------------------------------------------------------------------------------------------------------------------------------------------------…
	otu_104	---------------------------------------------------------------------------------------------------------------------------------------------------------------------------------------------------------------------------------------------------------------------------------------------------------------------------------------------------------------------------------------------------------------…
	otu_105	---------------------------------------------------------------------------------------------------------------------------------------------------------------------------------------------------------------------------------------------------------------------------------------------------------------------------------------------------------------------------------------------------------------…
	otu_106	---------------------------------------------------------------------------------------------------------------------------------------------------------------------------------------------------------------------------------------------------------------------------------------------------------------------------------------------------------------------------------------------------------------…
	otu_107	---------------------------------------------------------------------------------------------------------------------------------------------------------------------------------------------------------------------------------------------------------------------------------------------------------------------------------------------------------------------------------------------------------------…
	otu_108	---------------------------------------------------------------------------------------------------------------------------------------------------------------------------------------------------------------------------------------------------------------------------------------------------------------------------------------------------------------------------------------------------------------…
	otu_109	---------------------------------------------------------------------------------------------------------------------------------------------------------------------------------------------------------------------------------------------------------------------------------------------------------------------------------------------------------------------------------------------------------------…
	otu_110	---------------------------------------------------------------------------------------------------------------------------------------------------------------------------------------------------------------------------------------------------------------------------------------------------------------------------------------------------------------------------------------------------------------…
	otu_111	---------------------------------------------------------------------------------------------------------------------------------------------------------------------------------------------------------------------------------------------------------------------------------------------------------------------------------------------------------------------------------------------------------------…
	otu_112	---------------------------------------------------------------------------------------------------------------------------------------------------------------------------------------------------------------------------------------------------------------------------------------------------------------------------------------------------------------------------------------------------------------…
	otu_113	---------------------------------------------------------------------------------------------------------------------------------------------------------------------------------------------------------------------------------------------------------------------------------------------------------------------------------------------------------------------------------------------------------------…
	otu_114	---------------------------------------------------------------------------------------------------------------------------------------------------------------------------------------------------------------------------------------------------------------------------------------------------------------------------------------------------------------------------------------------------------------…
	otu_115	---------------------------------------------------------------------------------------------------------------------------------------------------------------------------------------------------------------------------------------------------------------------------------------------------------------------------------------------------------------------------------------------------------------…
	otu_116	---------------------------------------------------------------------------------------------------------------------------------------------------------------------------------------------------------------------------------------------------------------------------------------------------------------------------------------------------------------------------------------------------------------…
	otu_117	---------------------------------------------------------------------------------------------------------------------------------------------------------------------------------------------------------------------------------------------------------------------------------------------------------------------------------------------------------------------------------------------------------------…
	otu_118	---------------------------------------------------------------------------------------------------------------------------------------------------------------------------------------------------------------------------------------------------------------------------------------------------------------------------------------------------------------------------------------------------------------…
	otu_119	---------------------------------------------------------------------------------------------------------------------------------------------------------------------------------------------------------------------------------------------------------------------------------------------------------------------------------------------------------------------------------------------------------------…
	otu_120	---------------------------------------------------------------------------------------------------------------------------------------------------------------------------------------------------------------------------------------------------------------------------------------------------------------------------------------------------------------------------------------------------------------…
	otu_121	---------------------------------------------------------------------------------------------------------------------------------------------------------------------------------------------------------------------------------------------------------------------------------------------------------------------------------------------------------------------------------------------------------------…
;
end;
