# Supplementary material for: A novel taxonomic database for eukaryotic mitochondrial cytochrome oxidase subunit I gene (eKOI), with a focus on protists diversity
Source: Database (Oxford). 2025 Sep 24;2025:baaf057. doi: 10.1093/database/baaf057 (PMC12462617; doi:10.1093/database/baaf057)
Supplement: baaf057_Supplemental_File [file baaf057_supplemental_file.zip › 4_alignament_phylogenetic_trees/bigyra.tree]

(KX405005:0.0293610202,KX405004:0.0378522013,((((((((((CM017892:0.0046386843,otu_22:0.0000022128)100:0.0693756335,(((((((((otu_29:0.0000010601,(otu_35:0.0000010601,(otu_38:0.0000010601,otu_47:0.0000010601)10:0.0000028864)6:0.0000010602)5:0.0000010602,otu_40:0.0000010601)6:0.0000010602,otu_32:0.0034332010)3:0.0000024727,otu_41:0.0000010601)4:0.0000022666,(otu_30:0.0000010601,(otu_31:0.0000026342,(otu_33:0.0328202332,((((otu_36:0.0000024143,otu_44:0.0440120015)100:0.0520944832,otu_46:0.0000028659)100:0.0653131943,otu_43:0.0371365291)73:0.0339213348,otu_39:0.0000026861)70:0.0157327191)85:0.0242050434)34:0.0000020788)51:0.0000021905)40:0.0000010602,otu_45:0.0104329625)72:0.0037242434,((otu_34:0.0261226463,((otu_37:0.0147951339,otu_42:0.0287832975)97:0.0076218470,otu_49:0.0368457152)96:0.0089966375)97:0.0191026437,otu_50:0.0365473503)96:0.0027563426)84:0.0204413820,otu_48:0.0199792205)100:0.0628566195,otu_67:0.1135722354)95:0.0333452227)65:0.0438007696,otu_92:0.0767619284)47:0.0036763439,(otu_17:0.0892395016,otu_68:0.0479233297)98:0.0408031303)51:0.0166312598,((otu_15:0.0058800572,otu_65:0.0283523695)100:0.0139182968,(((otu_52:0.0000024407,otu_96:0.0034244411)100:0.0456759400,otu_59:0.0231293758)70:0.0162008369,((otu_81:0.1042950475,otu_103:0.0459660880)69:0.0207309816,otu_93:0.1209393521)51:0.0131775295)81:0.0224969024)78:0.0128849277)53:0.0251792620,(((otu_5:0.0069941956,otu_54:0.0034881177)100:0.0581251672,otu_78:0.0756755329)28:0.0050477120,(otu_73:0.0102915757,otu_121:0.0000027658)100:0.0699557046)30:0.0120701597)100:0.0772784930,otu_51:0.1356169495)39:0.0000022144,((((((MK702077:0.0828614995,(((otu_6:0.0000010601,otu_69:0.0000010601)83:0.0000029265,otu_80:0.0033661208)99:0.0029178922,(otu_75:0.0371194821,otu_76:0.0751566126)100:0.0239497846)100:0.0303149986)99:0.0138075799,otu_107:0.1239448543)100:0.0469259253,otu_11:0.0744566657)100:0.0490259128,otu_4:0.1000092249)69:0.0098723800,(((otu_60:0.0457720815,otu_71:0.0320609761)75:0.0152340408,(otu_72:0.0174464242,(otu_95:0.0000010601,otu_110:0.0104696766)73:0.0000026707)99:0.0249086204)95:0.0111837200,otu_70:0.0851721711)100:0.0419287342)79:0.0240934060,(((otu_85:0.0627032710,otu_88:0.1189604557)92:0.0289436756,(otu_86:0.0631504765,(otu_87:0.1139473299,otu_89:0.0428189752)80:0.0143604828)84:0.0261697688)98:0.0388247984,otu_120:0.0851564512)74:0.0159563552)70:0.0214980229)91:0.0344649119,((FJ030895:0.1813330920,(otu_7:0.1034011695,otu_90:0.0732424817)48:0.0155279942)74:0.0199696135,(((otu_8:0.0508033008,otu_108:0.0079710449)94:0.0115522705,otu_13:0.0230630791)100:0.0773680124,(((otu_9:0.0640258684,otu_12:0.0904471651)50:0.0122640741,otu_14:0.0880054307)42:0.0033460020,otu_58:0.0759615987)80:0.0134829171)34:0.0124651593)38:0.0000026965)100:0.0782154260,((((((((((MT267870:0.0203333873,otu_113:0.0167988481)100:0.0339745585,otu_114:0.0682799229)99:0.0512281266,((otu_55:0.1087582572,(otu_97:0.0172249936,otu_115:0.0079950106)100:0.0793560239)100:0.0418986931,otu_94:0.0826782149)99:0.0310178885)100:0.2651974431,otu_10:0.0771033799)84:0.0554599360,otu_74:0.1394924960)27:0.0176078165,otu_53:0.1388722178)11:0.0000028850,(((LC318557:0.0718511285,(otu_16:0.0837676410,(otu_21:0.0697139045,otu_27:0.0893520585)96:0.0179119349)100:0.0744166870)94:0.0339760867,(otu_105:0.0301657234,otu_106:0.0190403031)100:0.0994740880)62:0.0291935546,((DQ641205:0.1122374114,otu_109:0.1696422670)66:0.0262709700,otu_26:0.1590512223)52:0.0241494983)57:0.0139510355)25:0.0210945609,otu_57:0.1231992828)27:0.0117703832,otu_56:0.1496385739)24:0.0068946655,(((((((LC318553:0.0251179593,(LC318555:0.0183320989,LC318552:0.0250796963)100:0.0153594708)100:0.1692551588,MN117901:0.1931672559)88:0.0353809604,(MH259702:0.0000020720,LC318554:0.0033006659)100:0.0890974003)96:0.0611757966,otu_118:0.2110120511)87:0.0438439652,((((LC318559:0.0450514691,(otu_61:0.1510416049,(otu_79:0.0212561048,otu_111:0.0363583602)100:0.1215610252)93:0.0635387498)74:0.0569198169,MN117900:0.0632945669)71:0.0556576676,(otu_62:0.0884355606,otu_63:0.0938320144)100:0.0389283520)44:0.0315988789,otu_20:0.1071683974)63:0.0321116721)44:0.0423703352,((((((FJ030898:0.0384079527,otu_84:0.0587893745)86:0.0383295142,otu_64:0.0528741033)98:0.0603534627,otu_117:0.1298425526)79:0.0090699180,((((otu_23:0.0246015438,(otu_82:0.0035957418,otu_116:0.0000026665)97:0.0206221860)100:0.1111151175,otu_112:0.1391952992)63:0.0203798585,otu_119:0.0957137416)64:0.0612479522,(otu_24:0.0478727154,otu_77:0.1180837345)97:0.0725787936)60:0.0161640457)62:0.0424641752,otu_66:0.1307650262)39:0.0126716934,LC318558:0.1538519311)37:0.0333794110)18:0.0002137776,((((otu_18:0.1290962440,(otu_19:0.1253032975,otu_104:0.1303537090)66:0.0345530029)44:0.0000020161,otu_91:0.1593562283)52:0.0223842103,((otu_25:0.0796576686,otu_28:0.1524441654)88:0.0340793513,otu_83:0.0622676993)87:0.0320742199)52:0.0262162546,((((otu_98:0.0000010601,otu_101:0.0000010601)86:0.0000010602,otu_102:0.0000010601)71:0.0000027611,otu_100:0.0000010601)45:0.0000024308,otu_99:0.0000010601)100:0.1383585609)31:0.0068525689)63:0.0232264977)100:0.1812105744)100:0.1209882354);
