# Supplementary material for: A novel taxonomic database for eukaryotic mitochondrial cytochrome oxidase subunit I gene (eKOI), with a focus on protists diversity
Source: Database (Oxford). 2025 Sep 24;2025:baaf057. doi: 10.1093/database/baaf057 (PMC12462617; doi:10.1093/database/baaf057)
Supplement: baaf057_Supplemental_File [file baaf057_supplemental_file.zip › 4_alignament_phylogenetic_trees/cercozoa.nex]

#NEXUS
begin data;
	dimensions ntax=48 nchar=1534;
	format datatype=dna missing=? gap=-;
	matrix
	Lithomelissa	------------------------------------------------TTGTTCTCCTGTAACCATACTTAGATCGGTAATATGTATATTATAATGGGCAGCATTGGTGCCAGTCTAGGAAGTGCTTATAGCTTTCTG-ATGAGAATAGAATTAGGGATCCCAGGGTATGTACTATTGCAGAACAACCTTCATGACTATAATGTTTGGATAACGGCACATGGTGTGATTATGATATTCTTTATGGTAATGCCAATCATGATAGGAGCCCTAGGTAACATGATAGTACCTATTCAACTAGGGTCCCCAGATATGGTTTTCCCGAGGTTAAATAATCTAAGTTTCTGATTGCTTCCATTTTCCTTAATTATTTGTATACTATCCACCCTTCTTAAAAGGGG…
	Acanthometra	---------------------------GTGAATAATGGTGCCCGATGAATCTTTACATCTTTACATACCTGAATAGGTTTAATATATATTATAGCAGGAACGTTAGGTGGTAGTTTAGGAACTGCTTATAGCT-TATGTATGAGATGAGAATTAGGGATGCCCGGTTATGTTCTAGTCGTTGATAACTTTCACGATTATAATGTTTGAATCACCTATCACGGTATTCTTATGATATTCTTTATGGTCATGCCACTAATGATAGGAGGCATAGGAAACCTCATACTACCTATTCAGCTCGCTGCTCCTGATATGGTATTTCCAAGATTAAATAATTTAAGTTTTTGATTCCTTCCTTTTTCTTTATTATTTACTCTACTCTCACTTCTTATTGAAAATGG…
	OU857314	-------------ATGTTTAATAACTCATTTTTA-TCAAGGTGGTT----GTTTTCAACGAACCATAAAGATATTGGGACTTTATATTTAATCTTTGGTGCTTTTTCAGGAGTTATAGGTACGA-CTTTATCTATGTTAATAAGGGCGGAACTATCGTATCCTGGAAATCAGCTTTTATTAGGGAACCATCAATTTTACAATGTTATAATTACTGCTCACGCGTTTGTAATGATTTTTTTTATGTTGATGCCAATTTTAATTGGTGGTTTTGGAAACTGATTTGTTCCGATTTATATCGGAGCTCCAGATATGGCTTTTCCTCGTTTAAATAATATTAGTTTTTGATTATTGCCTCCATCGTTATTATTATTATTGGGTTCTTCACTTGTGGAGGTTGG…
	KF738139	-------------ATGTACAG---------TTCT-TTAAGGGGATTAAAAGTTTTTAATTCTATCTTAAG----TGGTACTTTATATTTACTATTTGGAGCTTTTTCTGGAGTAATTGGGACGA-CATTATCTGTTTTAATTAGGGCAGAATTAGCTTATCCTGGAAATCAAATTTTGTTAGGGAATCATCAATTTTACAATGTTATTGTAACAGCTCATGCGTTTATAATGATTTTTTTTATGCTTATGCCAATTTTAATTGGCGGTTTTGGGAATTGATTTGTACCAATTTATATTGGTGCTCCCGATATGGCTTTTCCAAGATTAAATAACATAAGTTTTTGGTTACTACCCCCTTCGTTACTTTTGTTGTTGGGCTCATCTTTAGTAGAAGTAGG…
	otu_21	---------------------------------------------------------------------------------------------------------------------------------------------------------------------------------------------------------------------------------------------------------------------------------------------------------------------------------------------------------------------------------------------------------------…
	otu_22	---------------------------------------------------------------------------------------------------------------------------------------------------------------------------------------------------------------------------------------------------------------------------------------------------------------------------------------------------------------------------------------------------------------…
	otu_23	---------------------------------------------------------------------------------------------------------------------------------------------------------------------------------------------------------------------------------------------------------------------------------------------------------------------------------------------------------------------------------------------------------------…
	HM187671	---------------------------------------------------------------------------------------------------------------------------------------------------------------------------------------------------------------------------------------------------------------------------------------------------------------------------------------------------------------------------------------------------------------…
	HM187659	---------------------------------------------------------------------------------------------------------------------------------------------------------------------------------------------------------------------------------------------------------------------------------------------------------------------------------------------------------------------------------------------------------------…
	HM187656	---------------------------------------------------------------------------------------------------------------------------------------------------------------------------------------------------------------------------------------------------------------------------------------------------------------------------------------------------------------------------------------------------------------…
	OK120270	---------------------------------------------------------------------------------------------------------------------------------------------------------------------------------------------------------------------------------------------------------------------------------------------------------------------------------------------------------------------------------------------------------------…
	OK120277	---------------------------------------------------------------------------------------------------------------------------------------------------------------------------------------------------------------------------------------------------------------------------------------------------------------------------------------------------------------------------------------------------------------…
	HM187663	---------------------------------------------------------------------------------------------------------------------------------------------------------------------------------------------------------------------------------------------------------------------------------------------------------------------------------------------------------------------------------------------------------------…
	HM187651	---------------------------------------------------------------------------------------------------------------------------------------------------------------------------------------------------------------------------------------------------------------------------------------------------------------------------------------------------------------------------------------------------------------…
	OK120271	---------------------------------------------------------------------------------------------------------------------------------------------------------------------------------------------------------------------------------------------------------------------------------------------------------------------------------------------------------------------------------------------------------------…
	HM187649	---------------------------------------------------------------------------------------------------------------------------------------------------------------------------------------------------------------------------------------------------------------------------------------------------------------------------------------------------------------------------------------------------------------…
	HM187664	---------------------------------------------------------------------------------------------------------------------------------------------------------------------------------------------------------------------------------------------------------------------------------------------------------------------------------------------------------------------------------------------------------------…
	OK120290	------------------------------------------------------------------------------------------------------------------------------------------------------------------------------------------------------------------------------------------------------------------------------------------------------------------------------------------TAATTTAAGTTTTTGATTATTACCTTCATCTTTTTTTTTATTATTACTTTCTAGTTTTGTTGAAGCAGG…
	OK120291	------------------------------------------------------------------------------------------------------------------------------------------------------------------------------------------------------------------------------------------------------------------------------------------------------------------------------------------TAATTTAAGTTTTTGATTATTACCTTCATCTTTTTTTTTATTATTACTTTCTAGTTTTGTTGAAGCAGG…
	OK120289	---------------------------------------------------------------------------------------------------------------------------------------------------------------------------------------------------------------------------------------------------------------------------------------------------------------------------------------------------------------------------------------------------------------…
	OK120292	------------------------------------------------------------------------------------------------------------------------------------------------------------------------------------------------------------------------------------------------------------------------------------------------------------------------------------------TAATTTAAGTTTTTGATTGTTGCCATCTTCATTTTTTCTTTTGTTATTATCTAGTTTTGTTGAAGCAGG…
	HM187661	---------------------------------------------------------------------------------------------------------------------------------------------------------------------------------------------------------------------------------------------------------------------------------------------------------------------------------------------------------------------------------------------------------------…
	HM641251	---------------------------------------------------------------------------------------------------------------------------------------------------------------------------------------------------------------------------------------------------------------------------------------------------------------------------------------------------------------------------------------------------------------…
	HM641248	---------------------------------------------------------------------------------------------------------------------------------------------------------------------------------------------------------------------------------------------------------------------------------------------------------------------------------------------------------------------------------------------------------------…
	AB009396	-TCGCTGTTTCACCGATA-AGCAGCTC-TCCAAG-CGTAGAGCGTTGGCTTTACTCGACTGATCATAAAGATATTGGTAGTTTATATTTTATTTTTGGCGCGTTTTCTGGCGTCTTAAGAACAG-TTATGTTTTTTTATGTAAGCACAGAGCTTGCGTATTCCGGTGTTCAAATATTATACGAAAATCACCAATTGTACAACGTGTTAGTGACAGCGCACGTTTTTTTTATGATTTTTTTTATGGTTATGCCCACTCTTATAGGTGGTTTTGGTAATTGATTTGTACCGATTTTAATCGGAGCTCCAGACATGGCGTTTCTTCGATTAAACAACTTAAGTTTGTGATTTTTGGCTCCTTCTTTATTATTATTACTTTTATCTTACTTGGTTGAATCGGG…
	KT806043	-TTGCTTCCCCGCCCGCG-GCTACCGC-TCCAGG-CGTTGAGCGTTGGCTTTACTCAACCGACCACAAAGATATCGGTACGTTGTATTTTATATTCGGGGCGTTTGCTGGAGTGCTGGGAACGA-TGATGTCTATCTATATACGGGCAGAATTGTCGTACCCGGGTGTTCAGGTTTTGTGCGAAAACCATCAGTTGTACAACGTGTTGGTTACTGCTCACGCCTTCTTGATGATTTTTTTTATGGTTATGCCAACATTAATAGGAGGTTTTGGCAACTGGTTTGTCCCGATCCTCATAGGGGCGCCTGATATGGCTTTTCCGAGGTTAAACAACCTTAGCCTATGGTTTTTAACACCTTCGTTACTACTGCTTTTGTTGTCTTCGTTGGTTGAGACGGG…
	AB009416	---------------------------------------------------------------------------GGAACTATGTATTTCATATTTGGGGCTTTTGCGGGTGTTTTGGGTACAG-TAATGTCTATTTACATTCGTATGGAGTTGTCTTATCCTAGTGTTCAGATATTGGCAGAAAACAACCAGCTATATAACGTGTTAGTTACTGCACACGCCTTTTTAATGATTTTTTTTATGGTTATGCCAATACTCATTGGTGGGTTCGGGAACTGGTTTGTCCCGATACTCGTGGGTGCGCCGGACATGGCGTTTCCTCGTTTAAATAACCTTAGCCTCTGGTTCTTAACACCATCTTTATTACTATTACTACTTTCATCTTTAGTAGAAACAGG…
	GQ896380	-TTTCACAGTCAACAGTA-CAAACATC-ACCATC-AATAGAACGATGACTATATTCTACTGATCACAAAGACATTGGAACCATGTATTTTATATATGGAGCTTTTGCAGGAGTTTTAGGAACAG-TAATGTCTATATATATGAGAATGGAGTTATCTTATCCAAGCGTACAGATTCTGGCTGAGAATAATCAACTGTACAACGTTTTGGTTACTGCACACGCATTTTTAATGATATTTTTTATGGTTATGCCTGTGTTAATGGGCGGCTTCGGAAATTGGTTTATGCCAATTTTAATTGGTGCACCTGATATGGCTTTTCCGCGTTTAAATAACTTAAGCCTATGGTTATTGACTCCATCGTTGTTTCTATTGCTTCTTTCGTCGTTGGTAGAAACAGG…
	otu_1	---------------------------------------------------------------------------------------------------------------------------------------------------------------------------------------------------------------------------------------------------------------------------------------------------------------------------------------------------------------------------------------------------------------…
	otu_2	---------------------------------------------------------------------------------------------------------------------------------------------------------------------------------------------------------------------------------------------------------------------------------------------------------------------------------------------------------------------------------------------------------------…
	otu_3	---------------------------------------------------------------------------------------------------------------------------------------------------------------------------------------------------------------------------------------------------------------------------------------------------------------------------------------------------------------------------------------------------------------…
	otu_4	---------------------------------------------------------------------------------------------------------------------------------------------------------------------------------------------------------------------------------------------------------------------------------------------------------------------------------------------------------------------------------------------------------------…
	otu_5	---------------------------------------------------------------------------------------------------------------------------------------------------------------------------------------------------------------------------------------------------------------------------------------------------------------------------------------------------------------------------------------------------------------…
	otu_6	---------------------------------------------------------------------------------------------------------------------------------------------------------------------------------------------------------------------------------------------------------------------------------------------------------------------------------------------------------------------------------------------------------------…
	otu_7	---------------------------------------------------------------------------------------------------------------------------------------------------------------------------------------------------------------------------------------------------------------------------------------------------------------------------------------------------------------------------------------------------------------…
	otu_8	---------------------------------------------------------------------------------------------------------------------------------------------------------------------------------------------------------------------------------------------------------------------------------------------------------------------------------------------------------------------------------------------------------------…
	otu_9	---------------------------------------------------------------------------------------------------------------------------------------------------------------------------------------------------------------------------------------------------------------------------------------------------------------------------------------------------------------------------------------------------------------…
	otu_10	---------------------------------------------------------------------------------------------------------------------------------------------------------------------------------------------------------------------------------------------------------------------------------------------------------------------------------------------------------------------------------------------------------------…
	otu_11	---------------------------------------------------------------------------------------------------------------------------------------------------------------------------------------------------------------------------------------------------------------------------------------------------------------------------------------------------------------------------------------------------------------…
	otu_12	---------------------------------------------------------------------------------------------------------------------------------------------------------------------------------------------------------------------------------------------------------------------------------------------------------------------------------------------------------------------------------------------------------------…
	otu_13	---------------------------------------------------------------------------------------------------------------------------------------------------------------------------------------------------------------------------------------------------------------------------------------------------------------------------------------------------------------------------------------------------------------…
	otu_14	---------------------------------------------------------------------------------------------------------------------------------------------------------------------------------------------------------------------------------------------------------------------------------------------------------------------------------------------------------------------------------------------------------------…
	otu_15	---------------------------------------------------------------------------------------------------------------------------------------------------------------------------------------------------------------------------------------------------------------------------------------------------------------------------------------------------------------------------------------------------------------…
	otu_16	---------------------------------------------------------------------------------------------------------------------------------------------------------------------------------------------------------------------------------------------------------------------------------------------------------------------------------------------------------------------------------------------------------------…
	otu_17	---------------------------------------------------------------------------------------------------------------------------------------------------------------------------------------------------------------------------------------------------------------------------------------------------------------------------------------------------------------------------------------------------------------…
	otu_18	---------------------------------------------------------------------------------------------------------------------------------------------------------------------------------------------------------------------------------------------------------------------------------------------------------------------------------------------------------------------------------------------------------------…
	otu_19	---------------------------------------------------------------------------------------------------------------------------------------------------------------------------------------------------------------------------------------------------------------------------------------------------------------------------------------------------------------------------------------------------------------…
	otu_20	---------------------------------------------------------------------------------------------------------------------------------------------------------------------------------------------------------------------------------------------------------------------------------------------------------------------------------------------------------------------------------------------------------------…
;
end;
