# Supplementary material for: A novel taxonomic database for eukaryotic mitochondrial cytochrome oxidase subunit I gene (eKOI), with a focus on protists diversity
Source: Database (Oxford). 2025 Sep 24;2025:baaf057. doi: 10.1093/database/baaf057 (PMC12462617; doi:10.1093/database/baaf057)
Supplement: baaf057_Supplemental_File [file baaf057_supplemental_file.zip › 4_alignament_phylogenetic_trees/cercozoa.tree]

(Lithomelissa:0.4381134478,Acanthometra:0.3690642262,((((((OU857314:0.1294889909,otu_23:0.0939737332)96:0.0793903766,KF738139:0.1344284707)89:0.0474815317,(otu_21:0.1093883652,otu_22:0.0672975235)93:0.0363958981)100:0.2636654829,((((AB009396:0.0395960957,otu_7:0.0000029129)100:0.2836063642,(KT806043:0.0124257498,otu_5:0.0188695995)100:0.1868376917)99:0.1597513526,((AB009416:0.0462482654,otu_4:0.1535343882)80:0.0328335904,((otu_3:0.0000009995,otu_16:0.0032721175)100:0.0497531217,otu_15:0.0300178133)99:0.0935436522)87:0.1019476829)92:0.1028405053,((((GQ896380:0.0000021156,otu_14:0.0000009995)77:0.0000020566,(otu_2:0.0130661324,otu_20:0.0359975397)70:0.0187089027)73:0.0112602033,(otu_6:0.0515712774,otu_13:0.0058265586)93:0.0192235050)82:0.0112141696,otu_1:0.0000023604)99:0.1461642930)100:0.3196298313)49:0.0940668243,((HM641251:0.0081126035,otu_19:0.0000022222)100:0.2147895267,HM641248:0.1107420279)100:0.3628483178)74:0.0455388192,(HM187671:0.1785976725,(HM187659:0.0460227192,(((((HM187656:0.0000009995,otu_10:0.0000009995)99:0.0070258992,otu_11:0.0333074625)82:0.0032152845,otu_9:0.0358051740)100:0.0414676970,(((((OK120270:0.0633563453,HM187651:0.0213313834)66:0.0026300677,OK120271:0.0119226660)83:0.0089020517,(OK120277:0.0149534598,(HM187663:0.0000009995,otu_17:0.0000009995)100:0.0155587685)100:0.0494640121)93:0.0015779444,(HM187649:0.0042277016,otu_18:0.0178548612)99:0.0134238975)91:0.0013357351,HM187664:0.0191780942)98:0.0287863774)94:0.0218172529,(((OK120290:0.0249212375,(OK120291:0.0218345637,OK120289:0.0216842289)94:0.0043313643)99:0.0460780665,(OK120292:0.0584184545,HM187661:0.0456655378)98:0.0317579151)87:0.0199257311,(otu_8:0.0206297350,otu_12:0.0233383236)100:0.1060182573)91:0.0404923297)96:0.0362037364)99:0.0720600206)98:0.2125580631)100:0.9558758677);
