# Supplementary material for: A novel taxonomic database for eukaryotic mitochondrial cytochrome oxidase subunit I gene (eKOI), with a focus on protists diversity
Source: Database (Oxford). 2025 Sep 24;2025:baaf057. doi: 10.1093/database/baaf057 (PMC12462617; doi:10.1093/database/baaf057)
Supplement: baaf057_Supplemental_File [file baaf057_supplemental_file.zip › 4_alignament_phylogenetic_trees/choanoflagellata.tree]

(Ministeria_vibrans_KC573040:0.4746078294,((Capsaspora_owczarzaki_KC573038:0.2149071791,(otu_222:0.1625033816,(((otu_254:0.0659726655,(otu_256:0.0438340912,(((otu_248:0.0000022552,otu_279:0.0000022552)37:0.0000026336,otu_255:0.0000022552)91:0.0000020852,otu_258:0.0000022552)91:0.0000025112)70:0.0000028814)72:0.0009815684,otu_261:0.0428082911)99:0.0279423158,otu_260:0.0263215752)100:0.1068499449)93:0.0422911185)94:0.0392918752,otu_163:0.2025514287)88:0.0429556990,(((((((((((((((((otu_26:0.0000022552,otu_172:0.0035534053)100:0.1441961293,(otu_196:0.0654984718,otu_212:0.0549974200)100:0.0753597797)98:0.0282413674,otu_19:0.2143974905)98:0.0438697246,((otu_232:0.1106058224,otu_270:0.0963942973)100:0.0389668220,otu_83:0.1298243257)99:0.0266604794)95:0.0103596797,otu_266:0.1346616546)98:0.0349310485,(((((((((((((((otu_201:0.1475084772,(otu_82:0.0957486414,otu_220:0.1132268636)99:0.0216957345)98:0.0203464859,otu_199:0.1008525541)99:0.0186239898,otu_209:0.1577367610)84:0.0130206974,(((otu_88:0.1103730882,otu_250:0.0846586212)93:0.0323559201,otu_106:0.0841409683)49:0.0000023719,((((otu_127:0.0000023367,otu_152:0.0000022552)100:0.0800685526,otu_138:0.0603225144)100:0.0244332761,otu_94:0.0852042403)88:0.0167154039,otu_29:0.0178889792)84:0.0373356471)69:0.0126783097)78:0.0196878955,((otu_176:0.0000020497,otu_184:0.0000022552)100:0.1117917035,otu_134:0.0785679782)71:0.0087466935)93:0.0157641739,((((otu_156:0.1334206885,otu_128:0.0562968367)98:0.0050153250,otu_153:0.0153917491)96:0.0195099831,otu_157:0.0290441453)80:0.0253631372,otu_89:0.1014672328)98:0.0411373914)67:0.0105703509,(otu_140:0.1120027273,otu_148:0.0857005077)99:0.0332013112)73:0.0044028240,((otu_77:0.1557886195,(otu_185:0.0767255952,otu_180:0.0754145491)100:0.0429742112)97:0.0245199198,otu_92:0.0765646660)87:0.0098626032)89:0.0117115618,(otu_85:0.0711057288,((otu_59:0.0000021150,otu_229:0.0035636338)100:0.0972817823,otu_145:0.0497592432)100:0.0296339923)99:0.0235059040)95:0.0174144508,(otu_211:0.0560035886,otu_224:0.0987199418)98:0.0472133488)81:0.0195900397,(otu_226:0.0781772927,otu_265:0.0950483343)98:0.0490398531)46:0.0085605153,(otu_61:0.0017434391,otu_228:0.0053655491)100:0.1052093580)51:0.0120994788,((otu_51:0.0452504233,(otu_70:0.0120492764,((otu_46:0.0000029213,otu_69:0.0000022552)92:0.0000025969,otu_47:0.0000022552)82:0.0000027761)99:0.0190126174)71:0.0084127281,((otu_243:0.0335410281,otu_75:0.0214920432)96:0.0164144711,otu_71:0.0194071324)95:0.0144515821)97:0.0268514214)98:0.0341494243,otu_147:0.0833241868)95:0.0138563652,(otu_149:0.1327023446,otu_273:0.1114927063)90:0.0209847779)99:0.0596848763)96:0.0455843361,((otu_274:0.0717656351,otu_159:0.1099460771)99:0.0368006642,(otu_144:0.0549549803,(((otu_114:0.0000021553,otu_115:0.0000022552)100:0.0552389418,otu_121:0.0501732180)99:0.0410808685,(otu_200:0.0697382600,(otu_143:0.0116234371,otu_169:0.0022439236)100:0.0442852860)99:0.0247112144)100:0.0889886068)99:0.0480421676)99:0.0408362218)79:0.0198308739,((((otu_181:0.1550261563,otu_186:0.1004328360)98:0.0557618339,(otu_191:0.1223582087,otu_264:0.1655384203)98:0.0248174911)71:0.0080053373,(((otu_130:0.1768988387,otu_215:0.0910071036)88:0.0375079804,(otu_225:0.1018785439,((((((otu_214:0.1238923739,otu_219:0.0616381702)96:0.0181208436,(otu_203:0.0286000695,otu_210:0.0471875172)100:0.0557069335)78:0.0112589790,otu_56:0.0866525799)79:0.0291407102,otu_206:0.0308051198)75:0.0291707137,otu_208:0.0809331576)63:0.0270198693,(otu_60:0.0860968814,otu_218:0.0836199269)58:0.0154085321)75:0.0245590820)98:0.0472737208)87:0.0198319859,(((otu_45:0.0000021718,otu_54:0.0000022552)85:0.0000022725,otu_52:0.0000022552)71:0.0000024567,otu_49:0.0000020935)100:0.1657689928)85:0.0325434586)69:0.0051057035,(((((((((((otu_165:0.1576977272,((((otu_217:0.0752272651,otu_95:0.1502129211)96:0.0496386832,otu_207:0.0831903931)91:0.0128323726,otu_204:0.1151774827)97:0.0248764898,(otu_216:0.1316756560,otu_202:0.0328775514)100:0.1061180875)99:0.0211302979)93:0.0242608502,otu_125:0.1228166074)86:0.0278337505,(otu_41:0.0000010592,otu_189:0.0000010592)100:0.0693968433)74:0.0108965928,otu_137:0.0720493377)42:0.0244989178,((((otu_122:0.0000028778,otu_154:0.0000024428)100:0.0881269133,otu_100:0.0984697718)46:0.0244160203,(((otu_96:0.0920959421,otu_142:0.0791980667)94:0.0187341578,(otu_109:0.0461907208,otu_161:0.0065050323)92:0.0164542186)99:0.0180215503,(otu_119:0.0067970330,otu_120:0.0362272528)100:0.0776647920)29:0.0121717496)7:0.0026303828,((otu_9:0.0000025255,otu_12:0.0158798568)100:0.0761919433,(otu_151:0.0448616349,(otu_124:0.0000029147,otu_150:0.0000022552)100:0.0306552013)99:0.0376248490)8:0.0133119070)54:0.0164018086)81:0.0090300739,otu_126:0.0830659043)88:0.0127806139,(((((otu_213:0.1722338594,otu_198:0.0555999941)87:0.0874933863,otu_244:0.0340117905)9:0.0175927863,otu_205:0.1636187678)96:0.0285165949,((otu_129:0.1375196313,(otu_111:0.0499176233,otu_87:0.0282055224)100:0.0085463692)86:0.0102365440,otu_30:0.0411280735)85:0.0257141012)88:0.0299140207,otu_113:0.0925501653)53:0.0221451994)88:0.0184831356,(((otu_84:0.0036074877,otu_99:0.0000027932)100:0.0484881929,((otu_102:0.0000028099,otu_118:0.0000023265)100:0.0036264361,otu_280:0.0000027613)100:0.0367228696)100:0.0795167463,otu_36:0.1660166384)33:0.0255766023)29:0.0051784776,((((otu_133:0.1691130586,otu_146:0.0559452888)98:0.0060329212,otu_97:0.0498350930)99:0.0278906928,otu_272:0.0709542322)89:0.0043572575,otu_158:0.0874639806)96:0.0314313956)32:0.0379864997,(((otu_187:0.0000027465,otu_271:0.0000029897)100:0.0857987467,(otu_101:0.1047750217,otu_108:0.0499160195)100:0.0492298749)100:0.0928668886,Monosiga_brevicollis_AF538053:0.1808561583)9:0.0000022398)17:0.0078249254,(((((otu_81:0.0000010592,otu_173:0.0000010592)82:0.0000026977,otu_233:0.0000024107)100:0.1096774832,(otu_160:0.0452088527,otu_162:0.0503787685)100:0.0394691364)32:0.0065584343,otu_79:0.0823997736)100:0.0751042682,otu_164:0.0572103670)81:0.0215721601)90:0.0138823396)79:0.0150021081)67:0.0081781357,(((otu_123:0.1329171668,otu_116:0.1563813048)92:0.0524395540,((otu_103:0.0733204260,(otu_192:0.0000023186,otu_275:0.0000027176)100:0.0460464302)100:0.1365757209,otu_139:0.0643294007)90:0.0337095698)92:0.0420273012,(otu_238:0.0926388749,otu_237:0.0385606172)95:0.0778964835)86:0.0268016915)82:0.0529362674,((otu_28:0.0889696645,(otu_8:0.0000022573,otu_175:0.0034925432)100:0.0767408407)99:0.0260813417,otu_13:0.0422460189)98:0.0142257449)77:0.0309445457,((otu_15:0.0000027104,otu_166:0.0034980514)100:0.1532295284,(otu_17:0.0201683396,otu_34:0.0146423553)100:0.0608347299)91:0.0162026448)53:0.0152917397,(((((((otu_223:0.1695227693,((((otu_11:0.0033076761,(otu_33:0.0000010592,otu_170:0.0000029746)91:0.0000025788)100:0.0269061350,((otu_39:0.0000020434,otu_188:0.0000024007)100:0.0584959451,otu_278:0.0183981977)94:0.0309505247)97:0.0395184038,(otu_23:0.0033416829,otu_32:0.0070742063)100:0.0234444598)92:0.0056558506,otu_38:0.0115133996)99:0.0520488984)92:0.0453672168,(otu_177:0.0613127208,otu_269:0.0814402667)92:0.0346465437)80:0.0340132134,(otu_93:0.0788837140,(choanoQPCR:0.0194999445,otu_98:0.0084053704)95:0.0054992360)88:0.0385093297)86:0.0539889747,otu_27:0.0000021140)84:0.0031199348,otu_16:0.0094786803)84:0.0035754332,otu_168:0.0072414387)85:0.0147133762,(otu_190:0.0304598578,((otu_183:0.0115465879,(otu_171:0.0035874989,otu_193:0.0036478392)72:0.0000026858)49:0.0036278947,otu_179:0.0036207526)43:0.0036056029)41:0.0077485387)89:0.0485387883)75:0.0368128916,(((((((otu_43:0.2022702107,(otu_253:0.1226515119,otu_86:0.0883701654)100:0.0225863283)99:0.0547957755,(otu_178:0.0116242230,otu_197:0.0000023259)100:0.1131920598)99:0.0605629250,otu_78:0.0930203321)86:0.0261068174,otu_182:0.1701224452)46:0.0153665758,((((otu_268:0.1746861093,otu_37:0.0867782431)97:0.0755075919,((otu_74:0.1389919127,otu_104:0.1273028904)98:0.0347904209,otu_277:0.2117709971)89:0.0142625915)58:0.0043660051,((otu_221:0.1260133054,otu_231:0.2357760427)97:0.0544914461,((((otu_246:0.1364112107,(otu_55:0.0000027347,otu_72:0.0038614446)100:0.0441825010)100:0.0149075416,otu_136:0.1160591423)100:0.0217799085,otu_241:0.1210460247)99:0.0161251683,(otu_155:0.0394165113,otu_132:0.0694958484)100:0.0491009911)100:0.0366075419)70:0.0072206793)51:0.0181293810,(((otu_24:0.0000026795,otu_80:0.0000022385)100:0.2096763024,otu_281:0.0944138628)74:0.0110355555,(((otu_110:0.0039265151,otu_117:0.0033721064)100:0.0694150341,otu_40:0.0719640412)100:0.0542028757,otu_267:0.1374738033)68:0.0074668847)57:0.0145710449)71:0.0081458933)51:0.0239015426,otu_230:0.0643086542)46:0.0183350963,((((((((otu_251:0.1471457649,otu_167:0.0316168088)100:0.0994208123,otu_257:0.0690149492)92:0.0187478757,otu_249:0.0711073130)77:0.0170080943,(((otu_262:0.1248115957,((otu_91:0.0152604064,otu_141:0.0000026919)100:0.0680214109,((otu_31:0.0036092642,otu_174:0.0000025897)100:0.0426568004,otu_105:0.0198555448)100:0.0526243439)100:0.0181988120)98:0.0597316415,(otu_263:0.0880375431,otu_14:0.0772512805)94:0.0154684785)90:0.0179998423,otu_112:0.0538064457)75:0.0158305303)71:0.0133226278,((otu_252:0.1442509081,otu_234:0.0682934288)97:0.0549696691,otu_107:0.0660109110)79:0.0371025315)59:0.0035916365,(otu_35:0.0925376415,(otu_18:0.0028495261,otu_42:0.0198890892)100:0.0372672521)97:0.0317736469)62:0.0134642825,(otu_25:0.0000022871,otu_276:0.0000023224)100:0.0749189792)76:0.0110393040,((otu_10:0.0000025991,otu_21:0.0066231678)100:0.1295392620,(otu_135:0.0793450207,(otu_22:0.0068927768,otu_131:0.0000025852)100:0.0622138844)100:0.0743975646)53:0.0020667909)86:0.0274957785)33:0.0000027287)51:0.0398203675,((((otu_242:0.1306743795,otu_239:0.0809741538)69:0.0234242328,((otu_235:0.0000028623,otu_245:0.0000022552)95:0.0000023006,otu_240:0.0000029943)100:0.0835513949)95:0.0198640215,(otu_73:0.1499066298,otu_68:0.0412819021)87:0.0220588888)84:0.0218807657,(((((((((otu_63:0.0731379964,otu_50:0.0000022552)90:0.0000026841,(otu_64:0.0000022552,otu_58:0.0000029035)13:0.0000028246)29:0.0000023627,otu_65:0.0000022552)37:0.0000026586,((otu_67:0.0000022552,otu_66:0.0000022552)26:0.0000023166,otu_44:0.0000022552)16:0.0000020850)90:0.0000023366,otu_53:0.0000022552)88:0.0000024804,otu_57:0.0000022552)89:0.0000027867,otu_62:0.0506248313)93:0.0036455542,otu_48:0.0000027879)93:0.0240126490,otu_236:0.0402739862)99:0.0219897214)80:0.0120993916)29:0.0165855014,otu_227:0.0607343251)45:0.0218945097,otu_90:0.1418875540)84:0.0311257606,(otu_247:0.0853070233,otu_76:0.0566030330)100:0.0602149305)79:0.0050571253);
