# Supplementary material for: A novel taxonomic database for eukaryotic mitochondrial cytochrome oxidase subunit I gene (eKOI), with a focus on protists diversity
Source: Database (Oxford). 2025 Sep 24;2025:baaf057. doi: 10.1093/database/baaf057 (PMC12462617; doi:10.1093/database/baaf057)
Supplement: baaf057_Supplemental_File [file baaf057_supplemental_file.zip › 4_alignament_phylogenetic_trees/cryptophyta.nex]

#NEXUS
begin data;
	dimensions ntax=251 nchar=1660;
	format datatype=dna missing=? gap=-;
	matrix
	KJ201908	----------------ATGGCTTTTTTCGAAAATCCTTTCATCGTACGTTGAGTCTTTTCAACAAACCATAA-----------------AA-ATATTGGTACACTTTATTTCATCTTCGGTGCTTTTTCAGGTGTTCTTGGCTTCGTTGTTTCAATGGTGATGCGTTTAGAATTAAGTCAAGCAGGTGATGCGTTTCTTTCCGGTAATTATCAATTGTATAACGTTTTAGTAACATCACACGCTTTTCTTATGATTTTTTTCTTTGTTATGCCAACAGCCATCGGAGGTTTCGGTAATTGATTTGTTCCTATTTTAATTGGTGCTTGCGATATGTCTTTTCCTCGTTTAAATAACATTAGTTTTTGATTATTACCACCTTCGTTAATTTTATTATTATC…
	OP221325	----------------ATGATTCTCTTTCATAATCTTTGAATTTCTCGTTGACTTTTTTCAACAAATCATAAG----------------A--ATATTGGTTCTTTATATTTTATTTTTGGTGCCTTTTCTGGCGTACTTGGCTTCGCGATTTCGTTAATAATGCGTTTAGAACTTTCGCAAGCTGGTGATGCTTTTTTAAGCAATAACTTCCAAGTCTATAATGTTCTTGTTACTTCGCACGCAATAGTTATGATTTTCTTTTTTGTAATGCCAACAGCTATTGGTGGTTTCGGAAACTGGTTTGTTCCAATACTAATCGGAGCTTGTGACATGGCTTTTCCTCGACTAAACAATATTAGTTTACTTCTTTTGTTTCCTGCTGTAATTCTCTTATTATC…
	MW044630	ATGACTCCTACGTTTTTCGGTCGTCTTTC----TGCTTGGTCAAACCGCTGGCTTTTTTCTACAAATCACAA------------------AGACATTGGTACCCTTTACCTTATCTTTGGTGCTATTTCTGGCCTTATTGGGCTTATATTTTCTATGGCTATCCGTTTAGAGCTTTCTCAACCGGGCAACGCTTTTTTAGATGGTAACTATCAGCTTTATAACGTTCTTGTAACAGCCCACGCTTTTATTATGATTTTCTTTATGGTAATGCCTAGCTTGATCGGTGGGTTTGGGAATTGGATGGTTCCCATTATGATCGGTGCTCCCGATATGGCTTTCCCTCGATTAAACAACATTTCTTTTTGGTTATTACCTCCTGCATTGCTGTTACTTTTCGC…
	MK292549	----------------------------ATGCGTTTTTTTATAAATAGATGGGTTTATTCCACAAATCACAA------------------AGACATTGGTACGCTGTATCTTATTTTTGCTGCTTTTTCTGGCGTTATTGGTACTGCTTTATCCATATTAATTAGAATGGAGCTATCTGGGCCAGGCATTCAAATACTTGGAGGTAACTATCAATTATACAACGTAATAGTAACAGGCCATGCTTTTATTATGATATTTTTTATGGTTATGCCGGGTCTTATAGGTGGTTATGGTAATTTTATAGTTCCCATTATGCTTGGAGCTCCAGACATGAGTTTTCCACGAATGAATAATGTGAGTTTTTGGCTTTTGCCTCCGGCTCTTATCCTTCTTCTAAG…
	EU651892	----------------------------ATGTCAAATTTTTTAAATCGCTGGATTTTTTCGACAAATCATAA------------------AGATATTGGTACATTATATCTAATTTTTGCAATTTTTGCGGGAGTTGTAGGTACTTTTTTATCGGTTTTAATTCGATTGGAATTAGCTGGGCCTGGCGTTCAAATATTAGGGGGTAACCACCAATTATATAACGTAATTATTACAGCTCATGCCTTTGTGATGATTTTTTTTATGGTGATGCCTGCACTAATTGGAGGTTTCGCAAACTGGTTTGTTCCTATTATGATAGGTGCTCCAGATATGGCTTTTCCTCGTTTAAATAACATTTCTTTCTGGTTATTAATACCTGCCTTCGTTTTATTATTAAG…
	MG680943	----------------------------ATGGAA---TTCATTAATCGTTATTTATTTTCCTGTAATCATAA------------------GGATATTGGAATATTATACCTTATTTTTGCGATATTTTCAGGCGTTATTGGAACTACATTATCTGTTTTAATTCGAGCTGAATTATCGGGACCTGGAGTTCAGGTTTTGGGTGGCAATCATCAGTTATATAATGTAATAGTAACTGGTCATGCATTTATAATGATTTTCTTCATGGTAATGCCTGCGTTAATAGGTGGTTACGGAAATTTTTTAGTACCAATTATGATCGGGTCACCAGATATGGCTTTCCCAAGAATGAATAATGTTTCATTTTGGTTATTGCCGCCTGCTTTGCTTTTATTAATAAG…
	NC_002572	----------------------------ATGGCA---TTTATTAATCGATGGTTATTTTCTACTAATCATAA------------------AGATATTGGGGTTTTATATCTTGTTTTTGCAATTTTTTCTGGTGTCGTTGGAACAGCTTTATCTATTTTAATAAGGGCTGAACTTTCTGGTCCAGGTGTTCAGGTTTTAGGTGGGAATCATCAATTATATAATGTGATTGTTACTGGTCACGCCTTTATAATGATTTTCTTTATGGTGATGCCTGCTCTAATTGGTGGCTATGGAAATTTTTTAGTTCCTATAATGATTGGTGCCGTTGATATGGCTTTCCCAAGAATGAATAATGTTAGTTTTTGGTTATTACCTCCAGCCTTATTATTATTAATTAG…
	MG680944	----------------------------ATGTCAACTTTTATTAATAGATGGTTTTTTTCAACGAATCATAA------------------AGATATTGGTACTTTATATCTTATTTTCGCAGCGTTTTCAGGTGTTATTGGTACTACTCTTTCTGTTTTGATCAGAATGGAGCTCGCGGGACCAGGTGTTCAAGTTTTAGGTGGTAACAATCAATTGTATAATGTAATTGTTACTGGACACGCATTTATTATGATTTTCTTCATGGTGATGCCCGCTTTGATTGGTGGTTATGGAAATTTTATAGTTCCTATCATGATTGGTGCCCCAGATATGGCTTTCCCTAGAATGAACAATATTTCTTTCTGGTTATTACCACCTGCACTTATCTTACTTTTAAG…
	GQ896379	----------------------------ATGAATAACTTTTTCAATCGCTGGTTTTTTTCTACAAATCACAA------------------GGATATAGGTGTTCTTTATTTAATCTTTGCTATCTTTTCTGGCATTGTTGGTACAACTCTATCTGTTCTTATTCGCCTAGAATTATCTGGTCCAAATATACAAGTACTTTCTGGCAATCATCAATTATACAATGTAATAGTAACTGGTCATGCTTTTATCATGATCTTTTTCATGGTAATGCCTGCTCTTATTGGAGGATATGGTAATTTTATAGTACCAATTATGATTGGTGCTCCTGATATGGCTTTTCCAAGAATGAATAATGTAAGTTTTTGGTTATTACCTCCTGCACTTATTTTATTACTATC…
	LC521315	----------------------------------------------------------------------------------------------------------------------------------------------------------------------ATGGAGTTAGCGGGTCCAGGTATTCAAATTTTAGGTGGAAACCATCAATTATATAATACAATCGTAACAGGGCATGCTTTTGTTATGATCTTTTTCATGGTTATGCCAGCTTTAATAGGTGGCTACGGGAATTGGTTTGTACCAATTATGATAGGGGCACCCGATATGGCATTTCCTAGAATGAATAATATTTCCTTTTGGTTATTACCACCTGCTTTTATCTTATTATTAAG…
	MG680941	----------------------------ATGTTACAATTTCTTAATCGTTGGGTTTTTTCAACAAATCACAAGTGCGGAATCGAACATATAGATATCGGTACGTTATATCTTATTTTTGCTATTTTTGCCGGTGTTGTTGGTACAGCACTTTCAGTTTTTATTAGAATGGAGCTCGCTGGGCCAGGAATCCAAATTTTAGGTGGAAATCATCAGTTGTACAATACAATCGTGACCGGACACGCCTTTGTTATGATCTTCTTTATGGTTATGCCAGCTTTAATTGGAGGCTACGGAAATTGGTTTGTCCCAATAATGATTGGCGCACCGGACATGGCCTTTCCTAGAATGAATAACATCTCGTTTTGGTTATTGCCGCCTGCTTTTATATTATTGTTAAG…
	MG680945	----------------------------ATGTCTGGTTTTATCTCACGATGGTTTTTTTCGACGAATCATAA------------------AGATATTGGAACACTTTATTTAATTTTTGCTGCATTTTCAGGGGTGATTGGGACTACTCTGTCTGTTTTAATCCGAATGGAATTAGCAGGACCAGGAATCCAGGTTTTAGGTGGAAACCACCAATTATATAATGTAATTGTTACAGGCCATGCTTTTATAATGATATTTTTTATGGTTATGCCCGCTTTAATTGGTGGGTATGGTAATTTTATGGTACCTCTTATGATTGGTGCTGCTGATATGGCATTTCCAAGAATGAACAATATTAGTTTTTGGTTGTTACCGCCAGCGCTTATTTTATTATTGAG…
	OQ603491	----------------------------ATGAGCAGTTTTATCAGTAGGTGGTTTTTTTCTACAAACCACAA------------------AGATATTGGAACTTTATATATAATTTTCGGCATTATTTCCGGTGTTATAGGCACTACACTATCTGTATTTATTCGTATGGAATTGGCTGGTCCCGGAATCCAGATTTTAGGAGGTAATAACCAACTGTATAATGTTATAATAACAGGTCATGCATTCATTATGATTTTCTTCATGGTAATGCCTGTATTACTTGGAGGGTATGGTAATTGGTTTGTACCTATCATGATAGGTGCGCCTGATATGGCTTTTCCTAGAATGAACAATATAAGTTTTTGGCTACTTCCACCAGCTTTAACATTACTTGTAAG…
	AB009419	-------------------------------------------------------------------------------------------------GGTACATTATATATACTTTTTGGAATAATATCAGGTATTATAGGTACAACTTTGTCTGTTCTTATAAGGATGGAATTAGCAGGCCCAGGTGTCCAAGTTTTAGGAGGTAATCACCAATTATATAACGTTATTATTACTGGTCATGCTTTTATAATGATATTTTTCATGGTAATGCCAGTATTGATTGGAGGTTACGGTAACTGGTTTATTCCTATTATGATAGGTGCACCTGATATGAGTTTCCCAAGAATGAATAATATAAGCTTTTGGTTACTACCACCATCTTTAATTTTGTTATTAAG…
	MG680942	----------------------------ATGAATAATTTTATAAATAGATGGCTTTTTTCTACAAATCATAA------------------AGATATAGGTACTCTATATACTATTTTTGGTATTATTTCTGGGGTTATCGGTACTACTTTGTCAGTTCTTATTCGTATGGAGTTAGCTGGCCCGGGTGTTCAAGTTCTTGGTGGCAATCATCAATTATATAATGTTATTGTTACTGGTCATGCTTTTATAATGGTGTTTTTTATGGTTATGCCTGTTCTCATAGGTGGTTATGGTAACTGGTTTGTTCCTATAATGATAGGTGCTCCTGATATGGCCTTCCCACGAATGAACAATATTAGTTTCTGGTTATTGCCTCCATCTCTTGTTCTTTTACTCAC…
	ON109238	----------------------------ATGAATAACTTTATAAATAGATGGATTTTTTCTACTAACCATAA------------------GGATATAGGTACTTTATACACTATTTTTGGGATTATCTCAGGTGTTATTGGTACTACTCTTTCAGTTCTTATCCGTATGGAATTAGCTGGTCCTGGTGTCCAAGTTCTTGGTGGTAATCACCAACTTTATAATGTTATCGTTACAGGTCATGCTCTTGTAATGGTTTTCTTTATGGTGATGCCTGTTCTTATTGGAGGATATGGTAATTGGTTTGTTCCTATAATGATAGGTGCGCCAGACATGGCTTTTCCAAGAATGAATAATATTAGTTTTTGGTTGCTCCCGCCTTCATTAGTTCTTTTACTAAC…
	MH844545	----------------------------ATGAAT---TTTGTTAATAGATGGTTTTTTTCAACGAATCACAA------------------AGATATTGGTACGTTGTATATCATTTTTGGTCTTATTTCTGGTATTATTGGTACTACTTTATCAGTTCTTATTAGAATGGAACTTGCTGGTCCTGGTGTTCAAGTACTAGGCGGTAATCATCAATTATATAATGTAATAATAACAGGTCATGCTTTCATTATGATCTTCTTTATGGTTATGCCTGTATTAATGGGCGGTTATGGTAATTGGTTTGTGCCTATCATGATCGGTGCTCCTGATATGGCGTTTCCTAGAATGAATAATATTAGTTTTTGGTTATTACCTCCAGCTTTAATTTTACTTTTAAG…
	HE855366	-------------------------------------------------------------------------------------------------------------------------------------------------------TCTGTGCTTATTCGTATGGAATTAGCTGGTCCGGGAGTTCAAGTTTTAGGTGGAAATCATCAATTATATAATGTTATAGTTACAGGTCACGCTTTTATAATGATTTTTTTTATGGTTATGCCTGTTCTAATGGGTGGTTATGGTAATTGGTTTGTTCCTATTATGATAGGAGCTCCTGATATGGCTTTTCCTAGAATGAATAATATAAGTTTTTGGTTATTACCACCTTCTTTAATTTTGTTATTGAG…
	otu_2	---------------------------------------------------------------------------------------------------------------------------------------------------------------------------------------------------------------------------------------------------------------------------------------------------------------------------------------------------------------------------------------------------------------…
	otu_3	---------------------------------------------------------------------------------------------------------------------------------------------------------------------------------------------------------------------------------------------------------------------------------------------------------------------------------------------------------------------------------------------------------------…
	otu_4	---------------------------------------------------------------------------------------------------------------------------------------------------------------------------------------------------------------------------------------------------------------------------------------------------------------------------------------------------------------------------------------------------------------…
	otu_5	---------------------------------------------------------------------------------------------------------------------------------------------------------------------------------------------------------------------------------------------------------------------------------------------------------------------------------------------------------------------------------------------------------------…
	otu_6	---------------------------------------------------------------------------------------------------------------------------------------------------------------------------------------------------------------------------------------------------------------------------------------------------------------------------------------------------------------------------------------------------------------…
	otu_7	---------------------------------------------------------------------------------------------------------------------------------------------------------------------------------------------------------------------------------------------------------------------------------------------------------------------------------------------------------------------------------------------------------------…
	otu_8	---------------------------------------------------------------------------------------------------------------------------------------------------------------------------------------------------------------------------------------------------------------------------------------------------------------------------------------------------------------------------------------------------------------…
	otu_9	---------------------------------------------------------------------------------------------------------------------------------------------------------------------------------------------------------------------------------------------------------------------------------------------------------------------------------------------------------------------------------------------------------------…
	otu_10	---------------------------------------------------------------------------------------------------------------------------------------------------------------------------------------------------------------------------------------------------------------------------------------------------------------------------------------------------------------------------------------------------------------…
	otu_11	---------------------------------------------------------------------------------------------------------------------------------------------------------------------------------------------------------------------------------------------------------------------------------------------------------------------------------------------------------------------------------------------------------------…
	otu_12	---------------------------------------------------------------------------------------------------------------------------------------------------------------------------------------------------------------------------------------------------------------------------------------------------------------------------------------------------------------------------------------------------------------…
	otu_13	---------------------------------------------------------------------------------------------------------------------------------------------------------------------------------------------------------------------------------------------------------------------------------------------------------------------------------------------------------------------------------------------------------------…
	otu_14	---------------------------------------------------------------------------------------------------------------------------------------------------------------------------------------------------------------------------------------------------------------------------------------------------------------------------------------------------------------------------------------------------------------…
	otu_15	---------------------------------------------------------------------------------------------------------------------------------------------------------------------------------------------------------------------------------------------------------------------------------------------------------------------------------------------------------------------------------------------------------------…
	otu_16	---------------------------------------------------------------------------------------------------------------------------------------------------------------------------------------------------------------------------------------------------------------------------------------------------------------------------------------------------------------------------------------------------------------…
	otu_17	---------------------------------------------------------------------------------------------------------------------------------------------------------------------------------------------------------------------------------------------------------------------------------------------------------------------------------------------------------------------------------------------------------------…
	otu_18	---------------------------------------------------------------------------------------------------------------------------------------------------------------------------------------------------------------------------------------------------------------------------------------------------------------------------------------------------------------------------------------------------------------…
	otu_19	---------------------------------------------------------------------------------------------------------------------------------------------------------------------------------------------------------------------------------------------------------------------------------------------------------------------------------------------------------------------------------------------------------------…
	otu_20	---------------------------------------------------------------------------------------------------------------------------------------------------------------------------------------------------------------------------------------------------------------------------------------------------------------------------------------------------------------------------------------------------------------…
	otu_21	---------------------------------------------------------------------------------------------------------------------------------------------------------------------------------------------------------------------------------------------------------------------------------------------------------------------------------------------------------------------------------------------------------------…
	otu_22	---------------------------------------------------------------------------------------------------------------------------------------------------------------------------------------------------------------------------------------------------------------------------------------------------------------------------------------------------------------------------------------------------------------…
	otu_23	---------------------------------------------------------------------------------------------------------------------------------------------------------------------------------------------------------------------------------------------------------------------------------------------------------------------------------------------------------------------------------------------------------------…
	otu_24	---------------------------------------------------------------------------------------------------------------------------------------------------------------------------------------------------------------------------------------------------------------------------------------------------------------------------------------------------------------------------------------------------------------…
	otu_25	---------------------------------------------------------------------------------------------------------------------------------------------------------------------------------------------------------------------------------------------------------------------------------------------------------------------------------------------------------------------------------------------------------------…
	otu_26	---------------------------------------------------------------------------------------------------------------------------------------------------------------------------------------------------------------------------------------------------------------------------------------------------------------------------------------------------------------------------------------------------------------…
	otu_27	---------------------------------------------------------------------------------------------------------------------------------------------------------------------------------------------------------------------------------------------------------------------------------------------------------------------------------------------------------------------------------------------------------------…
	otu_28	---------------------------------------------------------------------------------------------------------------------------------------------------------------------------------------------------------------------------------------------------------------------------------------------------------------------------------------------------------------------------------------------------------------…
	otu_29	---------------------------------------------------------------------------------------------------------------------------------------------------------------------------------------------------------------------------------------------------------------------------------------------------------------------------------------------------------------------------------------------------------------…
	otu_30	---------------------------------------------------------------------------------------------------------------------------------------------------------------------------------------------------------------------------------------------------------------------------------------------------------------------------------------------------------------------------------------------------------------…
	otu_31	---------------------------------------------------------------------------------------------------------------------------------------------------------------------------------------------------------------------------------------------------------------------------------------------------------------------------------------------------------------------------------------------------------------…
	otu_32	---------------------------------------------------------------------------------------------------------------------------------------------------------------------------------------------------------------------------------------------------------------------------------------------------------------------------------------------------------------------------------------------------------------…
	otu_33	---------------------------------------------------------------------------------------------------------------------------------------------------------------------------------------------------------------------------------------------------------------------------------------------------------------------------------------------------------------------------------------------------------------…
	otu_34	---------------------------------------------------------------------------------------------------------------------------------------------------------------------------------------------------------------------------------------------------------------------------------------------------------------------------------------------------------------------------------------------------------------…
	otu_35	---------------------------------------------------------------------------------------------------------------------------------------------------------------------------------------------------------------------------------------------------------------------------------------------------------------------------------------------------------------------------------------------------------------…
	otu_36	---------------------------------------------------------------------------------------------------------------------------------------------------------------------------------------------------------------------------------------------------------------------------------------------------------------------------------------------------------------------------------------------------------------…
	otu_37	---------------------------------------------------------------------------------------------------------------------------------------------------------------------------------------------------------------------------------------------------------------------------------------------------------------------------------------------------------------------------------------------------------------…
	otu_38	---------------------------------------------------------------------------------------------------------------------------------------------------------------------------------------------------------------------------------------------------------------------------------------------------------------------------------------------------------------------------------------------------------------…
	otu_39	---------------------------------------------------------------------------------------------------------------------------------------------------------------------------------------------------------------------------------------------------------------------------------------------------------------------------------------------------------------------------------------------------------------…
	otu_40	---------------------------------------------------------------------------------------------------------------------------------------------------------------------------------------------------------------------------------------------------------------------------------------------------------------------------------------------------------------------------------------------------------------…
	otu_41	---------------------------------------------------------------------------------------------------------------------------------------------------------------------------------------------------------------------------------------------------------------------------------------------------------------------------------------------------------------------------------------------------------------…
	otu_42	---------------------------------------------------------------------------------------------------------------------------------------------------------------------------------------------------------------------------------------------------------------------------------------------------------------------------------------------------------------------------------------------------------------…
	otu_43	---------------------------------------------------------------------------------------------------------------------------------------------------------------------------------------------------------------------------------------------------------------------------------------------------------------------------------------------------------------------------------------------------------------…
	otu_44	---------------------------------------------------------------------------------------------------------------------------------------------------------------------------------------------------------------------------------------------------------------------------------------------------------------------------------------------------------------------------------------------------------------…
	otu_45	---------------------------------------------------------------------------------------------------------------------------------------------------------------------------------------------------------------------------------------------------------------------------------------------------------------------------------------------------------------------------------------------------------------…
	otu_46	---------------------------------------------------------------------------------------------------------------------------------------------------------------------------------------------------------------------------------------------------------------------------------------------------------------------------------------------------------------------------------------------------------------…
	otu_47	---------------------------------------------------------------------------------------------------------------------------------------------------------------------------------------------------------------------------------------------------------------------------------------------------------------------------------------------------------------------------------------------------------------…
	otu_48	---------------------------------------------------------------------------------------------------------------------------------------------------------------------------------------------------------------------------------------------------------------------------------------------------------------------------------------------------------------------------------------------------------------…
	otu_49	---------------------------------------------------------------------------------------------------------------------------------------------------------------------------------------------------------------------------------------------------------------------------------------------------------------------------------------------------------------------------------------------------------------…
	otu_50	---------------------------------------------------------------------------------------------------------------------------------------------------------------------------------------------------------------------------------------------------------------------------------------------------------------------------------------------------------------------------------------------------------------…
	otu_51	---------------------------------------------------------------------------------------------------------------------------------------------------------------------------------------------------------------------------------------------------------------------------------------------------------------------------------------------------------------------------------------------------------------…
	otu_52	---------------------------------------------------------------------------------------------------------------------------------------------------------------------------------------------------------------------------------------------------------------------------------------------------------------------------------------------------------------------------------------------------------------…
	otu_53	---------------------------------------------------------------------------------------------------------------------------------------------------------------------------------------------------------------------------------------------------------------------------------------------------------------------------------------------------------------------------------------------------------------…
	otu_54	---------------------------------------------------------------------------------------------------------------------------------------------------------------------------------------------------------------------------------------------------------------------------------------------------------------------------------------------------------------------------------------------------------------…
	otu_55	---------------------------------------------------------------------------------------------------------------------------------------------------------------------------------------------------------------------------------------------------------------------------------------------------------------------------------------------------------------------------------------------------------------…
	otu_56	---------------------------------------------------------------------------------------------------------------------------------------------------------------------------------------------------------------------------------------------------------------------------------------------------------------------------------------------------------------------------------------------------------------…
	otu_57	---------------------------------------------------------------------------------------------------------------------------------------------------------------------------------------------------------------------------------------------------------------------------------------------------------------------------------------------------------------------------------------------------------------…
	otu_58	---------------------------------------------------------------------------------------------------------------------------------------------------------------------------------------------------------------------------------------------------------------------------------------------------------------------------------------------------------------------------------------------------------------…
	otu_59	---------------------------------------------------------------------------------------------------------------------------------------------------------------------------------------------------------------------------------------------------------------------------------------------------------------------------------------------------------------------------------------------------------------…
	otu_60	---------------------------------------------------------------------------------------------------------------------------------------------------------------------------------------------------------------------------------------------------------------------------------------------------------------------------------------------------------------------------------------------------------------…
	otu_61	---------------------------------------------------------------------------------------------------------------------------------------------------------------------------------------------------------------------------------------------------------------------------------------------------------------------------------------------------------------------------------------------------------------…
	otu_62	---------------------------------------------------------------------------------------------------------------------------------------------------------------------------------------------------------------------------------------------------------------------------------------------------------------------------------------------------------------------------------------------------------------…
	otu_63	---------------------------------------------------------------------------------------------------------------------------------------------------------------------------------------------------------------------------------------------------------------------------------------------------------------------------------------------------------------------------------------------------------------…
	otu_64	---------------------------------------------------------------------------------------------------------------------------------------------------------------------------------------------------------------------------------------------------------------------------------------------------------------------------------------------------------------------------------------------------------------…
	otu_65	---------------------------------------------------------------------------------------------------------------------------------------------------------------------------------------------------------------------------------------------------------------------------------------------------------------------------------------------------------------------------------------------------------------…
	otu_66	---------------------------------------------------------------------------------------------------------------------------------------------------------------------------------------------------------------------------------------------------------------------------------------------------------------------------------------------------------------------------------------------------------------…
	otu_67	---------------------------------------------------------------------------------------------------------------------------------------------------------------------------------------------------------------------------------------------------------------------------------------------------------------------------------------------------------------------------------------------------------------…
	otu_68	---------------------------------------------------------------------------------------------------------------------------------------------------------------------------------------------------------------------------------------------------------------------------------------------------------------------------------------------------------------------------------------------------------------…
	otu_69	---------------------------------------------------------------------------------------------------------------------------------------------------------------------------------------------------------------------------------------------------------------------------------------------------------------------------------------------------------------------------------------------------------------…
	otu_70	---------------------------------------------------------------------------------------------------------------------------------------------------------------------------------------------------------------------------------------------------------------------------------------------------------------------------------------------------------------------------------------------------------------…
	otu_71	---------------------------------------------------------------------------------------------------------------------------------------------------------------------------------------------------------------------------------------------------------------------------------------------------------------------------------------------------------------------------------------------------------------…
	otu_72	---------------------------------------------------------------------------------------------------------------------------------------------------------------------------------------------------------------------------------------------------------------------------------------------------------------------------------------------------------------------------------------------------------------…
	otu_73	---------------------------------------------------------------------------------------------------------------------------------------------------------------------------------------------------------------------------------------------------------------------------------------------------------------------------------------------------------------------------------------------------------------…
	otu_74	---------------------------------------------------------------------------------------------------------------------------------------------------------------------------------------------------------------------------------------------------------------------------------------------------------------------------------------------------------------------------------------------------------------…
	otu_75	---------------------------------------------------------------------------------------------------------------------------------------------------------------------------------------------------------------------------------------------------------------------------------------------------------------------------------------------------------------------------------------------------------------…
	otu_76	---------------------------------------------------------------------------------------------------------------------------------------------------------------------------------------------------------------------------------------------------------------------------------------------------------------------------------------------------------------------------------------------------------------…
	otu_77	---------------------------------------------------------------------------------------------------------------------------------------------------------------------------------------------------------------------------------------------------------------------------------------------------------------------------------------------------------------------------------------------------------------…
	otu_78	---------------------------------------------------------------------------------------------------------------------------------------------------------------------------------------------------------------------------------------------------------------------------------------------------------------------------------------------------------------------------------------------------------------…
	otu_79	---------------------------------------------------------------------------------------------------------------------------------------------------------------------------------------------------------------------------------------------------------------------------------------------------------------------------------------------------------------------------------------------------------------…
	otu_80	---------------------------------------------------------------------------------------------------------------------------------------------------------------------------------------------------------------------------------------------------------------------------------------------------------------------------------------------------------------------------------------------------------------…
	otu_81	---------------------------------------------------------------------------------------------------------------------------------------------------------------------------------------------------------------------------------------------------------------------------------------------------------------------------------------------------------------------------------------------------------------…
	otu_82	---------------------------------------------------------------------------------------------------------------------------------------------------------------------------------------------------------------------------------------------------------------------------------------------------------------------------------------------------------------------------------------------------------------…
	otu_83	---------------------------------------------------------------------------------------------------------------------------------------------------------------------------------------------------------------------------------------------------------------------------------------------------------------------------------------------------------------------------------------------------------------…
	otu_84	---------------------------------------------------------------------------------------------------------------------------------------------------------------------------------------------------------------------------------------------------------------------------------------------------------------------------------------------------------------------------------------------------------------…
	otu_85	---------------------------------------------------------------------------------------------------------------------------------------------------------------------------------------------------------------------------------------------------------------------------------------------------------------------------------------------------------------------------------------------------------------…
	otu_86	---------------------------------------------------------------------------------------------------------------------------------------------------------------------------------------------------------------------------------------------------------------------------------------------------------------------------------------------------------------------------------------------------------------…
	otu_87	---------------------------------------------------------------------------------------------------------------------------------------------------------------------------------------------------------------------------------------------------------------------------------------------------------------------------------------------------------------------------------------------------------------…
	otu_88	---------------------------------------------------------------------------------------------------------------------------------------------------------------------------------------------------------------------------------------------------------------------------------------------------------------------------------------------------------------------------------------------------------------…
	otu_89	---------------------------------------------------------------------------------------------------------------------------------------------------------------------------------------------------------------------------------------------------------------------------------------------------------------------------------------------------------------------------------------------------------------…
	otu_90	---------------------------------------------------------------------------------------------------------------------------------------------------------------------------------------------------------------------------------------------------------------------------------------------------------------------------------------------------------------------------------------------------------------…
	otu_91	---------------------------------------------------------------------------------------------------------------------------------------------------------------------------------------------------------------------------------------------------------------------------------------------------------------------------------------------------------------------------------------------------------------…
	otu_92	---------------------------------------------------------------------------------------------------------------------------------------------------------------------------------------------------------------------------------------------------------------------------------------------------------------------------------------------------------------------------------------------------------------…
	otu_93	---------------------------------------------------------------------------------------------------------------------------------------------------------------------------------------------------------------------------------------------------------------------------------------------------------------------------------------------------------------------------------------------------------------…
	otu_94	---------------------------------------------------------------------------------------------------------------------------------------------------------------------------------------------------------------------------------------------------------------------------------------------------------------------------------------------------------------------------------------------------------------…
	otu_95	---------------------------------------------------------------------------------------------------------------------------------------------------------------------------------------------------------------------------------------------------------------------------------------------------------------------------------------------------------------------------------------------------------------…
	otu_96	---------------------------------------------------------------------------------------------------------------------------------------------------------------------------------------------------------------------------------------------------------------------------------------------------------------------------------------------------------------------------------------------------------------…
	otu_97	---------------------------------------------------------------------------------------------------------------------------------------------------------------------------------------------------------------------------------------------------------------------------------------------------------------------------------------------------------------------------------------------------------------…
	otu_98	---------------------------------------------------------------------------------------------------------------------------------------------------------------------------------------------------------------------------------------------------------------------------------------------------------------------------------------------------------------------------------------------------------------…
	otu_99	---------------------------------------------------------------------------------------------------------------------------------------------------------------------------------------------------------------------------------------------------------------------------------------------------------------------------------------------------------------------------------------------------------------…
	otu_100	---------------------------------------------------------------------------------------------------------------------------------------------------------------------------------------------------------------------------------------------------------------------------------------------------------------------------------------------------------------------------------------------------------------…
	otu_101	---------------------------------------------------------------------------------------------------------------------------------------------------------------------------------------------------------------------------------------------------------------------------------------------------------------------------------------------------------------------------------------------------------------…
	otu_102	---------------------------------------------------------------------------------------------------------------------------------------------------------------------------------------------------------------------------------------------------------------------------------------------------------------------------------------------------------------------------------------------------------------…
	otu_103	---------------------------------------------------------------------------------------------------------------------------------------------------------------------------------------------------------------------------------------------------------------------------------------------------------------------------------------------------------------------------------------------------------------…
	otu_104	---------------------------------------------------------------------------------------------------------------------------------------------------------------------------------------------------------------------------------------------------------------------------------------------------------------------------------------------------------------------------------------------------------------…
	otu_105	---------------------------------------------------------------------------------------------------------------------------------------------------------------------------------------------------------------------------------------------------------------------------------------------------------------------------------------------------------------------------------------------------------------…
	otu_106	---------------------------------------------------------------------------------------------------------------------------------------------------------------------------------------------------------------------------------------------------------------------------------------------------------------------------------------------------------------------------------------------------------------…
	otu_107	---------------------------------------------------------------------------------------------------------------------------------------------------------------------------------------------------------------------------------------------------------------------------------------------------------------------------------------------------------------------------------------------------------------…
	otu_108	---------------------------------------------------------------------------------------------------------------------------------------------------------------------------------------------------------------------------------------------------------------------------------------------------------------------------------------------------------------------------------------------------------------…
	otu_109	---------------------------------------------------------------------------------------------------------------------------------------------------------------------------------------------------------------------------------------------------------------------------------------------------------------------------------------------------------------------------------------------------------------…
	otu_110	---------------------------------------------------------------------------------------------------------------------------------------------------------------------------------------------------------------------------------------------------------------------------------------------------------------------------------------------------------------------------------------------------------------…
	otu_111	---------------------------------------------------------------------------------------------------------------------------------------------------------------------------------------------------------------------------------------------------------------------------------------------------------------------------------------------------------------------------------------------------------------…
	otu_112	---------------------------------------------------------------------------------------------------------------------------------------------------------------------------------------------------------------------------------------------------------------------------------------------------------------------------------------------------------------------------------------------------------------…
	otu_113	---------------------------------------------------------------------------------------------------------------------------------------------------------------------------------------------------------------------------------------------------------------------------------------------------------------------------------------------------------------------------------------------------------------…
	otu_114	-----------------------------------------------------------------------------------------------------------------------------------------------------------------------------------GTCCAGGTGTTCAAGTGTTGGGCGGTAATCATCAGCTTTACAATGTTATAGTTACTGGTCATGCTTTTATAATGATTTTTTTCATGGTTATGCCAGTTTTAATTGGTGGGTATGGTAACTGGTTTGTTCCAATTATGATAGGAGCACCAGATATGGCTTTTCCTAGAATGAATAATATAAGTTTTTGGTTATTACCTCCTGCTTTAATTTTACTTCTAAG…
	otu_115	-----------------------------------------------------------------------------------------------------------------------------------------------------------------------------------------------------------------------------ATGTTATAGTTACTGGTCATGCTTTTATAATGATTTTTTTCATGGTTATGCCAGTTTTAATTGGTGGGTATGGTAACTGGTTTGTTCCAATTATGATAGGAGCACCAGATATGGCTTTTCCTAGAATGAATAATATAAGTTTTTGGTTATTACCTCCTGCTTTAATTTTACTTCTAAG…
	otu_116	--------------------------------------------------------------------------------------------------------------------------------------TTATAGGCACAACATTGTCTGTTCTTATCCGAATGGAATTAGCTGGTCCTGGTGTTCAGGTTCTTGGTGGTAATCACCAATTGTACAATGTTATAGTTACTGGTCATGCTTTCATAATGATTTTCTTTATGGTTATGCCTGTTTTAATGGGCGGTTACGGTAATTGGTTTGTGCCTATTATGATAGGAGCACCGG----------------------------------------------------------------------…
	otu_117	---------------------------------------------------------------------------------------------------------------------------------------------------------------------------------------------------------------------------------------------------------------------------------------------------------------------------------------------------------------TAATATAAGTTTCTGGTTATTACCCCCTGCTCTAATTTTGCTTTTAAG…
	otu_118	---------------------------------------------------------------------------------------------------------------------------------------------------------------------------------------------------------------------------------------------------------------------------------------------------------------------------------------------------------------------------------ATTACCACCTGCACTTATACTACTCTTAAG…
	otu_119	-------------------------------------------------------------------------------------------------------------------------------------------------------------------------------------------------------------------------------------------------------------------------------------------------------------------CCTCTAATGATTGGTGCTCCTGATATGGCGTTTCCAAGAATGAATAATATATCATTTTGGTTATTACCTCCGTCACTTTTTTTGTTACTTTC…
	otu_120	---------------------------------------------------------------------------------------------------------------------------------------------------------------------------------------------------------------------------------------------------------------------------------------------------------------------------------------------------------------------------------------------------------------…
	otu_121	----------------------------------------------------------------------------------------------------------------------------------------------------------------------------------------------------------------------------------------------------------------------------------------------------------------------------------------------------------------------------------------------------CTTTTATTGAG…
	otu_122	-------------------------------------------------------------------------------------CATAAAGATATTGGTACTTTATATATGATTTTTGGTATTATCTCAGGTGTTATTGGTACTACATTATCTGTTCTTATCCGTATGGAGCTAGCGGGTCCAGGTGTTCAAGTGTTGGGCGGTAATCATCAGCTTTACAATGTTATAGTTACTGGTCATGCTTTTATAATGATTTTTTTCATGGTTATGCCAGTTTTAATTGGTGGGTATGGTAACTGGTTTGTTCCAATTATGATAGGAGCACCAGATATGGCTTTTCCTAGAATGAATAATATAAGTTTTTGGTTATTACCTCCTGCTTTAATTTTACTTCTAAG…
	otu_123	-------------------------------------------------------------------------------------------------------------------------------------------------------------------------------------------------------------------------------GTTATAGTTACTGGTCATGCTTTTATAATGATTTTTTTCATGGTTATGCCAGTTTTAATTGGTGGGTATGGTAACTGGTTTGTTCCAATTATGATAGGAGCACCAGATATGGCTTTTCCTAGAATGAATAATATAAGTTTTTGGTTATTACCTCCTGCTTTAATTTTACTTCTAAG…
	otu_124	---------------------------------------------------------------------------------------------------------------------------------------------------------------------------------------------------------------------------------------------------------------------------------------------------------------------------------------------------------------------------------------------------------------…
	otu_125	---------------------------------------------------------------------------------------------------------------------------------------------------------------------------------------------------------------------------------------------------------------------------------------------------------------------------------------------------------------------------------------------------------------…
	otu_126	------------------------------------------------------------------------------------------------------------------------------------------------------------------------GGAGCTAGCAGGACCAGGTGTTCAAGTTTTAGGAGGTAATAATCAATTATATAATGTAATTGTCACTGGTCATGCATTTGTTATGATTTTCTTCATGGTAATGCCTGCTTTAATTGGTGGTTATGGAAATTTTATAGTTCCGATTATGATTGGTGCGCCAGATATGGCTTTTCCTAGAATGAATAATATTTCTTTCTGGTTATTACCACCTGCACTTATACTACTCTTAAG…
	otu_127	---------------------------------------------------------------------------------------------------------------------------------------------------------------------------------------------------------------------------------------------------------------------------------------------------------------------------------------------------------------------------------------------------------------…
	otu_128	------------------------------------------------------------------------------------------------------------------------------------------------------------------------------------------------------------------------ATATAATGTTATTATTACAGGCCATGCTTTTATAATGATATTCTTTATGGTTATGCCTGTACTTATAGGTGGTTATGGTAATTGGTTTGTTCCTATAATGATTGGTGCTCCAGATATGGCTTTTCCAAGAATGAATAATATTAGTTTTTGGTTATTACCTCCATCTTTAATTCTTCTTTTGAG…
	otu_129	-----------------------------------------------------------------------------------------------------------------------------------------------------------------------------------------------------------------------------ATGTAATTGTCACTGGTCATGCATTTGTTATGATTTTCTTCATGGTAATGCCTGCTTTAATTGGTGGTTATGGAAATTTTATAGTTCCGATTATGATTGGTGCGCCAGACATGGCTTTTCCTAGAATGAATAATATTTCTTTCTGGTTATTACCACCTGCACTTATACTACTCTTAAG…
	otu_130	--------------------------------------------------------------------------------------------------------------------------------------------------------------------------------------------------------------------------------------------------------------------------------------------------------------------------------------------------TTCCTAGAATGAATAATATAAGTTTCTGGTTATTACCCCCTGCTCTAATTTTGCTTTTAAG…
	otu_131	-----------------------------------------------------------------------------------------------------------------------------------------------------------------------------------------------------------------------------------------------------------------------------------------------------------GGTTTGTTCCGATTATGATAGGAGCGCCTGATATGGCCTTTCCTAGAATGAATAATATAAGTTTCTGGTTATTACCCCCTGCTCTAATTTTGCTTTTAAG…
	otu_132	---------------------------------------------------------------------------------------------------------------------------------------------------------------------------------------------------------------------------------------------------------------------------------------------------------------------------------------------------------------------------------------------------------------…
	otu_133	---------------------------------------------------------------------------------------------------------------------------------------------------------------------------------------------------------------------------------------------------------------------------------------------------------------------------------------------------------------------------------------------------------------…
	otu_134	----------------------------------------------------------------------------------------------------------------------------------------------------------------------------------------------------------------------------------------------------------------------------------------------------------------GTTCCAATTATGATAGGAGCACCAGATATGGCTTTTCCTAGAATGAATAATATAAGTTTTTGGTTATTACCTCCTGCTTTAATTTTACTTCTAAG…
	otu_135	-------------------------------------------------------------------------------------------------------------------------------------GTTATAGGCACAACATTGTCTGTTCTTATCCGAATGGAATTAGCTGGTCCTGGTGTTCAGGTTCTTGGTGGTAATCACCAATTGTACAATGTTATAGTTACTGGTCATGCTTTCATAATGATTTTCTTTATGGTTATGCCTGTTTTAATAGGCGGTTACGGTAATTGGTTTGTGCCTATTATGATAGGAGCACCGGATATGGCTTTTCCTAGAATGAATAATATAAGCTTTTGGTTATTGCCGCCAGCTTTAATACTTTTATTGAG…
	otu_136	-----------------------------------------------------------------------------------------------------------------------------------------------------------------------------------------------------------------------------------------------------------------------------------------------------------------------------------------------------------------------------GGTTATTACCTCCTGCTTTAATTTTACTTCTAAG…
	otu_137	--------------------------------------------------------------------------------------------------------------------------------------------GTACTACACTCTCTGTTCTTATTCGTATGGAGTTAGCAGGTCCCGGTGTTCAAGTACTGGGCGGTAATCATCAACTTTATAATGTTATAGTTACTGGCCATGCTTTTATAATGATATTTTTTATGGTTATGCCAGTTTTAATGGGTGGTTACGGTAACTGGTTTGTTCCGATTATGATAGGAGCGCCTGATATGGCCTTTCCTAGAATGAATAATATAAGTTTCTGGTTATTACCCCCTGCTCTAATTTTGCTTTTAAG…
	otu_138	---------------------------------------------------------------------------------------------------------------------------------------------------------------------------------------------------------------------------------------------------------------------------------------------------------------------------------------------------------------------------------------------------------------…
	otu_139	--------------------------------------------------------------------------------------------------------------------------------------------------------------------------------------------------------------------------------------------------------------------------------------------------------------------------TGATAGGAGCACCGGATATGGCTTTTCCTAGAATGAATAATATAAGCTTTTGGTTATTGCCGCCAGCTTTAATACTGTTATTGAG…
	otu_140	-----------------------------------------------------------------------------------------------------------------------------------------------------------------------------------------------------------------------------------------------------------------------------TGCCTGCTTTAATTGGTGGTTATGGAAATTTTATAGTTCCGATTATGATTGGTGCGCCAGATATGGCTTTTCCTAGAATGAATAATATTTCTTTCTGGTTATTACCACCTGCACTTATACTACTCTTAAG…
	otu_141	----------------------------------------------------------------------------------------------------------------------------------------------------------------------------------------------------------------------------------------------------------------------------------------------------GGTAATTGGTTTGTGCCTATTATGATAGGAGCACCGGATATGGCTTTTCCTAGAATGAATAATATAAGCTTTTGGTTATTGTCGCCAGCTTTAATACTTTTATTGAG…
	otu_142	---------------------------------------------------------------------------------------------------------------------------------------------------------------------------------------------------------------------------------------------------------------------------------------------------------------------------------------------------------------------------------------------------------------…
	otu_143	---------------------------------------------------------------------------------------------------------------------------------------------------------------------------------------------------------------------------------------------------------------------------------------------------------------------------------------------------------------------------------------------------------------…
	otu_144	-----------------------------------------------------------------------------------------------------------------------------------------------------------------------------------------------------------------------------------------------------------------------------------CTTTAATTGGTGGTTATGGAAATTTTATAGTTCCGATTATGATTGGTGCGCCAGATATGGCTTTTCCTAGAATGAATAATATTTCTTTCTGGTTATTACCACCTGCACTTATACTACTCTTAAG…
	otu_145	--------------------------------------------------------------------------------------------------------------------------------------------------------------------------------------------------------------------------------------------------CTTTCATAATGATTTTCTTTATGGTTATGCCTGTTTTAATAGGCGGTTACGGTAATTGGTTTGTGCCTATTATGATAGGAGCACCGGATATGGCTTTTCCTAGAATGAATAATATAAGCTTTTGGTTATTGCCGCCAGCTTTAATACTTTTATTGAT…
	otu_146	---------------------------------------------------------------------------------------------------------------------------TGTTTCAGGCGTTATTGGTACTACACTCTCTGTTCTTATTCGTATGGAGTTAGCAGGTCCCGGTGTTCAAGTACTGGGCGGTAATCATCAACTTTATAATGTTATAGTTACTGGCCATGCTTTTATAATGATATTTTTTATGGTTATGCCAGTTTTAATGGGTGGTTACGGTAACTGGTTTGTTCCGATTATGATAGGAGCGCCTGATATGGCCTTTCCTAGAATGAATAATATAAGTTTCTGGTTATTACCCCCTGCTCTAATTTTGCTTTTAAG…
	otu_147	-----------------------------------------------------------------------------------------------------------------------------------------------------------------------------------GTCCAGGTGTTCAAGTGTTGGGCGGTAATCATCAGCTTTACAATGTTATAGTTACTGGTCATGCTTTTATAATGATTTTTTTCATGGTTATGCCAGTTTTAATTGGTGGGTATGGTAACTGGTTTGTTCCAATTATGATAGGAGCACCAGATATGGCTTTTCCTAGAATGAATAATATAAGTTTTTGGTTATTACCTCCTGCTTTAATTTTACTTCTAAG…
	otu_148	-------------------------------------------------------------------------------------------------------------------------------------------------------------CTTATCCGCATGGAATTAGCTGGTCCTGGTGTTCAGGTTCTTGGTGGTAATCACCAATTGTACAATGTTATAGTTACTGGTCATGCTTTCATAATGATTTTCTTTATGGTTATGCCTGTTTTAATAGGTGGTTACGGTAATTGGTTTGTGCCTATTATGATAGGAGCACCGGATACGGCTTTTCCTAGAATGAATAATATAAGCTTTTGGTTATTGCCGCCAGCTTTAATAC----------…
	otu_149	-----------------------------------------------------------------------------------------------------------------------------------------------------------------------------------------------------------------------------------------------------------------------------------------------------GTAATTGGTTTGTGCCTATTATGATAGGAGCACCGGATATGGCTTTTCCTAGAATGAATAATATAAGCTTTTGGTTATTGCCGCCAGCTTTAATACTTTTATTGAG…
	otu_150	-----------------------------------------------------------------------------------------------------------------------------------------------------------------------------------------------------------------------------------------------------------------------------------------------------------------------------------------------------------------------------GGTTATTACCACCTGCACTTATACTACTCTTAAG…
	otu_151	---------------------------------------------------------------------------------------------------------------------------------------------------------------------------------------------------------------------------------------------------------------------------------------------------------------------------------------------------------------------------------------------------------------…
	otu_152	---------------------------------------------------------------------------------------------------------------------------------------------------------------------------------------------------------------------------------------------------------------------------------------------------------------------------------------------------------------------------------------------------------------…
	otu_153	---------------------------------------------------------------------------------------------------------------------------------------------------------------------------------------------------------------------------------------------------------------------------------------------------------------------------------------------------------------------------------------------------------------…
	otu_154	---------------------------------------------------------------------------------------------------------------------------------------------------------------------------------------------------------------------------------------------------------------------------------------------------------------------------------------------------------------------------------------------------------------…
	otu_155	---------------------------------------------------------------------------------------------------------------------------------------------------------------------------------------------------------------------------------------------------------------------------------------------------------------------------------------------------------------------------------------------------------------…
	otu_156	---------------------------------------------------------------------------------------------------------------------------------------------------------------------------------------------------------------------------------------------------------------------------------------------------------------------------------------------------------------------------------------------------------------…
	otu_157	---------------------------------------------------------------------------------------------------------------------------------------------------------------------------------------------------------------------------------------------------------------------------------------------------------------------------------------------------------------------------------------------------------------…
	otu_158	---------------------------------------------------------------------------------------------------------------------------------------------------------------------------------------------------------------------------------------------------------------------------------------------------------------------------------------------------------------------------------------------------------------…
	otu_159	---------------------------------------------------------------------------------------------------------------------------------------------------------------------------------------------------------------------------------------------------------------------------------------------------------------------------------------------------------------------------------------------------------------…
	otu_160	---------------------------------------------------------------------------------------------------------------------------------------------------------------------------------------------------------------------------------------------------------------------------------------------------------------------------------------------------------------------------------------------------------------…
	otu_161	---------------------------------------------------------------------------------------------------------------------------------------------------------------------------------------------------------------------------------------------------------------------------------------------------------------------------------------------------------------------------------------------------------------…
	otu_162	---------------------------------------------------------------------------------------------------------------------------------------------------------------------------------------------------------------------------------------------------------------------------------------------------------------------------------------------------------------------------------------------------------------…
	otu_163	---------------------------------------------------------------------------------------------------------------------------------------------------------------------------------------------------------------------------------------------------------------------------------------------------------------------------------------------------------------------------------------------------------------…
	otu_164	---------------------------------------------------------------------------------------------------------------------------------------------------------------------------------------------------------------------------------------------------------------------------------------------------------------------------------------------------------------------------------------------------------------…
	otu_165	---------------------------------------------------------------------------------------------------------------------------------------------------------------------------------------------------------------------------------------------------------------------------------------------------------------------------------------------------------------------------------------------------------------…
	otu_166	---------------------------------------------------------------------------------------------------------------------------------------------------------------------------------------------------------------------------------------------------------------------------------------------------------------------------------------------------------------------------------------------------------------…
	otu_167	---------------------------------------------------------------------------------------------------------------------------------------------------------------------------------------------------------------------------------------------------------------------------------------------------------------------------------------------------------------------------------------------------------------…
	otu_168	---------------------------------------------------------------------------------------------------------------------------------------------------------------------------------------------------------------------------------------------------------------------------------------------------------------------------------------------------------------------------------------------------------------…
	otu_169	---------------------------------------------------------------------------------------------------------------------------------------------------------------------------------------------------------------------------------------------------------------------------------------------------------------------------------------------------------------------------------------------------------------…
	otu_170	---------------------------------------------------------------------------------------------------------------------------------------------------------------------------------------------------------------------------------------------------------------------------------------------------------------------------------------------------------------------------------------------------------------…
	otu_171	---------------------------------------------------------------------------------------------------------------------------------------------------------------------------------------------------------------------------------------------------------------------------------------------------------------------------------------------------------------------------------------------------------------…
	otu_172	---------------------------------------------------------------------------------------------------------------------------------------------------------------------------------------------------------------------------------------------------------------------------------------------------------------------------------------------------------------------------------------------------------------…
	otu_173	---------------------------------------------------------------------------------------------------------------------------------------------------------------------------------------------------------------------------------------------------------------------------------------------------------------------------------------------------------------------------------------------------------------…
	otu_174	---------------------------------------------------------------------------------------------------------------------------------------------------------------------------------------------------------------------------------------------------------------------------------------------------------------------------------------------------------------------------------------------------------------…
	otu_175	---------------------------------------------------------------------------------------------------------------------------------------------------------------------------------------------------------------------------------------------------------------------------------------------------------------------------------------------------------------------------------------------------------------…
	otu_176	---------------------------------------------------------------------------------------------------------------------------------------------------------------------------------------------------------------------------------------------------------------------------------------------------------------------------------------------------------------------------------------------------------------…
	otu_177	---------------------------------------------------------------------------------------------------------------------------------------------------------------------------------------------------------------------------------------------------------------------------------------------------------------------------------------------------------------------------------------------------------------…
	otu_178	---------------------------------------------------------------------------------------------------------------------------------------------------------------------------------------------------------------------------------------------------------------------------------------------------------------------------------------------------------------------------------------------------------------…
	otu_179	---------------------------------------------------------------------------------------------------------------------------------------------------------------------------------------------------------------------------------------------------------------------------------------------------------------------------------------------------------------------------------------------------------------…
	otu_180	---------------------------------------------------------------------------------------------------------------------------------------------------------------------------------------------------------------------------------------------------------------------------------------------------------------------------------------------------------------------------------------------------------------…
	otu_181	---------------------------------------------------------------------------------------------------------------------------------------------------------------------------------------------------------------------------------------------------------------------------------------------------------------------------------------------------------------------------------------------------------------…
	otu_182	---------------------------------------------------------------------------------------------------------------------------------------------------------------------------------------------------------------------------------------------------------------------------------------------------------------------------------------------------------------------------------------------------------------…
	otu_183	---------------------------------------------------------------------------------------------------------------------------------------------------------------------------------------------------------------------------------------------------------------------------------------------------------------------------------------------------------------------------------------------------------------…
	otu_184	---------------------------------------------------------------------------------------------------------------------------------------------------------------------------------------------------------------------------------------------------------------------------------------------------------------------------------------------------------------------------------------------------------------…
	otu_185	---------------------------------------------------------------------------------------------------------------------------------------------------------------------------------------------------------------------------------------------------------------------------------------------------------------------------------------------------------------------------------------------------------------…
	otu_186	---------------------------------------------------------------------------------------------------------------------------------------------------------------------------------------------------------------------------------------------------------------------------------------------------------------------------------------------------------------------------------------------------------------…
	otu_187	---------------------------------------------------------------------------------------------------------------------------------------------------------------------------------------------------------------------------------------------------------------------------------------------------------------------------------------------------------------------------------------------------------------…
	otu_188	---------------------------------------------------------------------------------------------------------------------------------------------------------------------------------------------------------------------------------------------------------------------------------------------------------------------------------------------------------------------------------------------------------------…
	otu_189	---------------------------------------------------------------------------------------------------------------------------------------------------------------------------------------------------------------------------------------------------------------------------------------------------------------------------------------------------------------------------------------------------------------…
	otu_190	---------------------------------------------------------------------------------------------------------------------------------------------------------------------------------------------------------------------------------------------------------------------------------------------------------------------------------------------------------------------------------------------------------------…
	otu_191	---------------------------------------------------------------------------------------------------------------------------------------------------------------------------------------------------------------------------------------------------------------------------------------------------------------------------------------------------------------------------------------------------------------…
	otu_192	---------------------------------------------------------------------------------------------------------------------------------------------------------------------------------------------------------------------------------------------------------------------------------------------------------------------------------------------------------------------------------------------------------------…
	otu_193	---------------------------------------------------------------------------------------------------------------------------------------------------------------------------------------------------------------------------------------------------------------------------------------------------------------------------------------------------------------------------------------------------------------…
	otu_194	---------------------------------------------------------------------------------------------------------------------------------------------------------------------------------------------------------------------------------------------------------------------------------------------------------------------------------------------------------------------------------------------------------------…
	otu_195	---------------------------------------------------------------------------------------------------------------------------------------------------------------------------------------------------------------------------------------------------------------------------------------------------------------------------------------------------------------------------------------------------------------…
	otu_196	---------------------------------------------------------------------------------------------------------------------------------------------------------------------------------------------------------------------------------------------------------------------------------------------------------------------------------------------------------------------------------------------------------------…
	otu_197	---------------------------------------------------------------------------------------------------------------------------------------------------------------------------------------------------------------------------------------------------------------------------------------------------------------------------------------------------------------------------------------------------------------…
	otu_198	---------------------------------------------------------------------------------------------------------------------------------------------------------------------------------------------------------------------------------------------------------------------------------------------------------------------------------------------------------------------------------------------------------------…
	otu_199	---------------------------------------------------------------------------------------------------------------------------------------------------------------------------------------------------------------------------------------------------------------------------------------------------------------------------------------------------------------------------------------------------------------…
	otu_200	---------------------------------------------------------------------------------------------------------------------------------------------------------------------------------------------------------------------------------------------------------------------------------------------------------------------------------------------------------------------------------------------------------------…
	otu_201	---------------------------------------------------------------------------------------------------------------------------------------------------------------------------------------------------------------------------------------------------------------------------------------------------------------------------------------------------------------------------------------------------------------…
	otu_202	---------------------------------------------------------------------------------------------------------------------------------------------------------------------------------------------------------------------------------------------------------------------------------------------------------------------------------------------------------------------------------------------------------------…
	otu_203	---------------------------------------------------------------------------------------------------------------------------------------------------------------------------------------------------------------------------------------------------------------------------------------------------------------------------------------------------------------------------------------------------------------…
	otu_204	---------------------------------------------------------------------------------------------------------------------------------------------------------------------------------------------------------------------------------------------------------------------------------------------------------------------------------------------------------------------------------------------------------------…
	otu_205	---------------------------------------------------------------------------------------------------------------------------------------------------------------------------------------------------------------------------------------------------------------------------------------------------------------------------------------------------------------------------------------------------------------…
	otu_206	---------------------------------------------------------------------------------------------------------------------------------------------------------------------------------------------------------------------------------------------------------------------------------------------------------------------------------------------------------------------------------------------------------------…
	otu_207	---------------------------------------------------------------------------------------------------------------------------------------------------------------------------------------------------------------------------------------------------------------------------------------------------------------------------------------------------------------------------------------------------------------…
	otu_208	---------------------------------------------------------------------------------------------------------------------------------------------------------------------------------------------------------------------------------------------------------------------------------------------------------------------------------------------------------------------------------------------------------------…
	otu_209	---------------------------------------------------------------------------------------------------------------------------------------------------------------------------------------------------------------------------------------------------------------------------------------------------------------------------------------------------------------------------------------------------------------…
	otu_210	---------------------------------------------------------------------------------------------------------------------------------------------------------------------------------------------------------------------------------------------------------------------------------------------------------------------------------------------------------------------------------------------------------------…
	otu_211	---------------------------------------------------------------------------------------------------------------------------------------------------------------------------------------------------------------------------------------------------------------------------------------------------------------------------------------------------------------------------------------------------------------…
	otu_212	---------------------------------------------------------------------------------------------------------------------------------------------------------------------------------------------------------------------------------------------------------------------------------------------------------------------------------------------------------------------------------------------------------------…
	otu_213	---------------------------------------------------------------------------------------------------------------------------------------------------------------------------------------------------------------------------------------------------------------------------------------------------------------------------------------------------------------------------------------------------------------…
	otu_214	---------------------------------------------------------------------------------------------------------------------------------------------------------------------------------------------------------------------------------------------------------------------------------------------------------------------------------------------------------------------------------------------------------------…
	otu_215	---------------------------------------------------------------------------------------------------------------------------------------------------------------------------------------------------------------------------------------------------------------------------------------------------------------------------------------------------------------------------------------------------------------…
	otu_216	---------------------------------------------------------------------------------------------------------------------------------------------------------------------------------------------------------------------------------------------------------------------------------------------------------------------------------------------------------------------------------------------------------------…
	otu_217	---------------------------------------------------------------------------------------------------------------------------------------------------------------------------------------------------------------------------------------------------------------------------------------------------------------------------------------------------------------------------------------------------------------…
	otu_218	---------------------------------------------------------------------------------------------------------------------------------------------------------------------------------------------------------------------------------------------------------------------------------------------------------------------------------------------------------------------------------------------------------------…
	otu_219	---------------------------------------------------------------------------------------------------------------------------------------------------------------------------------------------------------------------------------------------------------------------------------------------------------------------------------------------------------------------------------------------------------------…
	otu_220	---------------------------------------------------------------------------------------------------------------------------------------------------------------------------------------------------------------------------------------------------------------------------------------------------------------------------------------------------------------------------------------------------------------…
	otu_221	---------------------------------------------------------------------------------------------------------------------------------------------------------------------------------------------------------------------------------------------------------------------------------------------------------------------------------------------------------------------------------------------------------------…
	otu_222	---------------------------------------------------------------------------------------------------------------------------------------------------------------------------------------------------------------------------------------------------------------------------------------------------------------------------------------------------------------------------------------------------------------…
	otu_223	---------------------------------------------------------------------------------------------------------------------------------------------------------------------------------------------------------------------------------------------------------------------------------------------------------------------------------------------------------------------------------------------------------------…
	otu_224	---------------------------------------------------------------------------------------------------------------------------------------------------------------------------------------------------------------------------------------------------------------------------------------------------------------------------------------------------------------------------------------------------------------…
	otu_225	---------------------------------------------------------------------------------------------------------------------------------------------------------------------------------------------------------------------------------------------------------------------------------------------------------------------------------------------------------------------------------------------------------------…
	otu_226	---------------------------------------------------------------------------------------------------------------------------------------------------------------------------------------------------------------------------------------------------------------------------------------------------------------------------------------------------------------------------------------------------------------…
	otu_227	---------------------------------------------------------------------------------------------------------------------------------------------------------------------------------------------------------------------------------------------------------------------------------------------------------------------------------------------------------------------------------------------------------------…
	otu_228	---------------------------------------------------------------------------------------------------------------------------------------------------------------------------------------------------------------------------------------------------------------------------------------------------------------------------------------------------------------------------------------------------------------…
	otu_229	---------------------------------------------------------------------------------------------------------------------------------------------------------------------------------------------------------------------------------------------------------------------------------------------------------------------------------------------------------------------------------------------------------------…
	otu_230	---------------------------------------------------------------------------------------------------------------------------------------------------------------------------------------------------------------------------------------------------------------------------------------------------------------------------------------------------------------------------------------------------------------…
	otu_231	---------------------------------------------------------------------------------------------------------------------------------------------------------------------------------------------------------------------------------------------------------------------------------------------------------------------------------------------------------------------------------------------------------------…
	otu_232	---------------------------------------------------------------------------------------------------------------------------------------------------------------------------------------------------------------------------------------------------------------------------------------------------------------------------------------------------------------------------------------------------------------…
	otu_233	---------------------------------------------------------------------------------------------------------------------------------------------------------------------------------------------------------------------------------------------------------------------------------------------------------------------------------------------------------------------------------------------------------------…
	otu_234	---------------------------------------------------------------------------------------------------------------------------------------------------------------------------------------------------------------------------------------------------------------------------------------------------------------------------------------------------------------------------------------------------------------…
;
end;
