# Supplementary material for: A novel taxonomic database for eukaryotic mitochondrial cytochrome oxidase subunit I gene (eKOI), with a focus on protists diversity
Source: Database (Oxford). 2025 Sep 24;2025:baaf057. doi: 10.1093/database/baaf057 (PMC12462617; doi:10.1093/database/baaf057)
Supplement: baaf057_Supplemental_File [file baaf057_supplemental_file.zip › 4_alignament_phylogenetic_trees/cryptophyta.tree]

(KJ201908:0.3033573355,OP221325:0.3907470168,(MW044630:0.2883426835,((((MK292549:0.4025611018,(((EU651892:0.1729141793,otu_109:0.0653455825)100:0.1545111867,((LC521315:0.0992621381,MG680941:0.1241189066)98:0.0588715109,otu_101:0.0654543406)100:0.0954579753)98:0.1019787970,(((((((((MG680944:0.0082069271,(((otu_100:0.0000010010,otu_227:0.0000010010)96:0.0000024029,otu_226:0.1528560292)83:0.0111392074,otu_228:0.2531171996)87:0.0379163190)70:0.0109249883,otu_92:0.0000010010)70:0.0078045433,otu_230:0.0039800743)70:0.0412506131,((otu_102:0.0000010010,otu_103:0.0000010010)100:0.0230547722,otu_234:0.0175081960)100:0.1216074609)96:0.0384052262,(otu_94:0.0000027494,(otu_118:0.0000010010,(((otu_126:0.0000010010,((otu_140:0.0000022412,otu_150:0.0000010010)51:0.0000011058,otu_144:0.0000010010)33:0.0000013422)29:0.0000025997,otu_129:0.0091407874)78:0.0025969346,otu_138:0.0000024189)94:0.0025645100)81:0.0000022949)99:0.0429483047)68:0.0153260518,(otu_18:0.0000010010,otu_82:0.0000025381)99:0.0148779307)100:0.1577440976,(MG680945:0.1725396611,((((otu_4:0.0851586123,otu_110:0.0314707824)98:0.0163991718,otu_108:0.0309854992)98:0.0122702122,otu_107:0.0330647622)98:0.0450619088,otu_152:0.1130783034)93:0.0309888910)74:0.0430761740)67:0.0218897842,((((((otu_16:0.0000010010,(otu_212:0.0000010010,otu_220:0.0000010010)3:0.0000010010)5:0.0000010010,(otu_77:0.0000010010,otu_197:0.0000010010)2:0.0000010010)23:0.0000010010,otu_203:0.0000010010)27:0.0000010010,otu_192:0.0000010010)99:0.0234807069,otu_193:0.0439779587)98:0.0586458309,(otu_19:0.0143981742,otu_49:0.0293423722)100:0.2053867329)89:0.0569760174)40:0.0346387066,((((((((OQ603491:0.0886080002,((((otu_22:0.0000010010,otu_63:0.0000010010)76:0.0000022435,otu_65:0.0000010010)100:0.0539551906,(otu_27:0.0030015924,(otu_36:0.0000010010,(otu_46:0.0000010010,(otu_66:0.0000010010,otu_80:0.0000010010)33:0.0000010010)48:0.0000024965)48:0.0000026414)100:0.0275210983)93:0.0068045185,((otu_51:0.0000010010,otu_209:0.0000021342)80:0.0000024985,(((otu_190:0.0000010010,(otu_202:0.0000010010,otu_205:0.0000010010)70:0.0000025417)38:0.0000025318,otu_204:0.0000010010)27:0.0000025537,otu_206:0.0000025700)100:0.0031385139)99:0.0133533193)99:0.0403229240)100:0.1012232438,(AB009419:0.1406050069,((((((((otu_9:0.0000010010,((otu_20:0.0000010010,otu_79:0.0000010010)24:0.0000010010,otu_81:0.0000010010)17:0.0000010010)9:0.0000010010,((otu_48:0.0000010010,otu_221:0.0000010010)11:0.0000010010,otu_208:0.0000010010)15:0.0000010010)74:0.0000010010,otu_24:0.0000010010)63:0.0000021215,otu_201:0.0000010010)97:0.0045570095,(otu_25:0.0000010010,otu_50:0.0000010010)99:0.0051821522)98:0.0207389170,otu_56:0.0229615936)51:0.0131252020,otu_85:0.0181722357)100:0.0870233819,otu_78:0.1257832625)100:0.0668048040)95:0.0306788514)90:0.0142950530,otu_213:0.1343362872)80:0.0296274454,((otu_155:0.0504087519,(otu_159:0.0224669624,otu_164:0.0193368691)100:0.0392337554)100:0.0339343152,otu_172:0.0898326196)100:0.0654118474)66:0.0064147551,(((((HE855366:0.1005058718,((((((((otu_114:0.0000010010,otu_147:0.0000010010)98:0.0000010010,otu_122:0.0000010010)99:0.0000010010,otu_123:0.0000010010)97:0.0000020348,otu_115:0.0000022680)92:0.0000028906,otu_134:0.0000010010)78:0.0000023921,otu_136:0.0000025775)67:0.0000020189,otu_151:0.0000021417)100:0.0486475058,(((otu_117:0.0000010010,(otu_125:0.0000025811,otu_143:0.0000010010)25:0.0000023981)26:0.0000020900,(otu_130:0.0000010010,(otu_131:0.0000010010,(otu_137:0.0000010010,otu_146:0.0000010010)97:0.0000025392)84:0.0000027335)54:0.0000010010)14:0.0000029681,otu_127:0.0000023006)100:0.0843635028)100:0.0451188026)79:0.0025697913,(((otu_39:0.0314996675,(((otu_97:0.0120111339,otu_231:0.0214511682)98:0.0085905881,otu_233:0.0152341983)98:0.0545966363,otu_232:0.0401196501)100:0.0291907243)99:0.0363326619,(((((((((otu_116:0.0000029430,otu_141:0.0000027759)55:0.0057238915,otu_121:0.0000010010)34:0.0000010010,otu_149:0.0000010010)11:0.0000024201,otu_145:0.0030250191)15:0.0000027208,otu_135:0.0000010010)91:0.0103025647,otu_148:0.0074496544)96:0.0068175527,otu_139:0.0000020004)81:0.0000021914,otu_132:0.0000010010)71:0.0000022308,otu_133:0.0000020939)100:0.0421777586)98:0.0126668346,(otu_61:0.0000023711,otu_86:0.0031714957)100:0.0584870695)98:0.0342792561)81:0.0156291343,(otu_93:0.0412350486,(otu_163:0.0000010010,otu_225:0.0031879193)100:0.0586219901)100:0.0400014116)84:0.0115542979,((((((otu_12:0.0000010010,otu_53:0.0000010010)31:0.0000010010,otu_52:0.0000010010)85:0.0000010010,otu_41:0.0000010010)68:0.0000027280,otu_70:0.0000010010)50:0.0000029991,otu_62:0.0000010010)100:0.1408468596,(otu_57:0.1013837889,otu_211:0.0757379082)86:0.0164212236)90:0.0105842752)80:0.0152019382,otu_198:0.1968163105)97:0.0281536474)78:0.0092620860,(((((MG680942:0.0645270584,otu_162:0.0609007234)96:0.0212669356,(ON109238:0.0842862691,otu_189:0.0521883661)97:0.0226183274)69:0.0209184794,(((((((otu_11:0.0000010010,(otu_32:0.0000010010,otu_67:0.0000010010)24:0.0000010010)69:0.0000023932,otu_28:0.0000010010)43:0.0000027161,otu_43:0.0000010010)99:0.0113032638,otu_215:0.0419873703)95:0.0039435202,(((((otu_17:0.0000010010,otu_74:0.0000010010)48:0.0000010010,otu_73:0.0000010010)45:0.0000010010,otu_75:0.0000010010)48:0.0000026081,otu_84:0.0000024570)100:0.0858481887,(otu_26:0.0000010010,(otu_40:0.0000027596,otu_45:0.0000010010)77:0.0000023600)98:0.0029526185)47:0.0057615779)99:0.0383241892,(((otu_15:0.0000010010,otu_54:0.0000010010)88:0.0000010010,otu_58:0.0000010010)85:0.0000020168,((otu_30:0.0000010010,otu_76:0.0000010010)100:0.0033249591,otu_42:0.0000022686)100:0.0437671533)100:0.0905329937)90:0.0105325360,(otu_154:0.0417713835,((otu_188:0.0000010010,otu_191:0.0000010010)100:0.0237158563,otu_200:0.0309004020)99:0.0168492054)100:0.0400651537)75:0.0125667306)53:0.0093646538,((otu_160:0.0529987946,(otu_177:0.0311746222,otu_180:0.0105772258)100:0.0177268496)73:0.0138243527,(otu_161:0.0692446292,otu_168:0.0370407990)94:0.0065438123)84:0.0115315042)88:0.0158495384,((((((((otu_8:0.0000010010,(otu_34:0.0000010010,((otu_35:0.0000010010,((otu_55:0.0353666674,otu_69:0.0000010010)26:0.0000010010,otu_88:0.0000010010)21:0.0000010010)20:0.0000010010,otu_60:0.0000010010)24:0.0000010010)17:0.0000010010)20:0.0000010010,otu_38:0.0000010010)19:0.0000010010,otu_71:0.0000010010)50:0.0000022283,otu_14:0.0000010010)50:0.0000027489,otu_64:0.0000010010)98:0.0120903599,otu_214:0.0012212468)99:0.0530021837,otu_216:0.0539294913)100:0.0608027894,otu_90:0.1025274293)99:0.0312887958)98:0.0343126361)91:0.0269290891,(((otu_165:0.0342928843,otu_183:0.0092944207)100:0.0830402043,otu_224:0.1094876530)19:0.0132818373,otu_182:0.0733696812)29:0.0245383610)17:0.0101902702,((((((((MH844545:0.0228531986,((otu_83:0.0892556244,otu_98:0.0725683053)100:0.0170823911,otu_89:0.0968873508)94:0.0282408629)70:0.0145258311,otu_87:0.0441435661)98:0.0474790509,((otu_166:0.0246276090,otu_176:0.0160491446)100:0.1443411836,(((otu_171:0.0067892957,otu_181:0.0296353713)100:0.0139676946,otu_185:0.0000026094)100:0.0599228970,otu_179:0.0652800258)99:0.0481313701)94:0.0615529250)51:0.0000027518,(otu_153:0.0000021200,otu_184:0.0000028316)100:0.1984558807)94:0.0146048637,otu_156:0.1642035483)89:0.0152625965,(((((((((((((otu_10:0.0000010010,otu_222:0.0000010010)6:0.0000010010,otu_195:0.0000010010)7:0.0000010010,(otu_23:0.0000010010,otu_31:0.0000010010)57:0.0000010010)8:0.0000010010,otu_44:0.0000010010)10:0.0000010010,otu_47:0.0000010010)15:0.0000010010,otu_218:0.0000010010)86:0.0000010010,otu_33:0.0000010010)82:0.0000010010,otu_68:0.0000010010)96:0.0093159498,otu_217:0.0006494521)92:0.0140695069,otu_219:0.0164871729)100:0.0257526460,(((otu_178:0.0000010010,otu_199:0.0000010010)84:0.0000010010,(otu_186:0.0000010010,((otu_187:0.0000010010,otu_210:0.0000028677)51:0.0000024580,otu_196:0.0000010010)38:0.0000010010)47:0.0000010010)41:0.0000024550,otu_194:0.0000023135)100:0.0339929659)94:0.0027868530,((otu_13:0.0000010010,otu_72:0.0000010010)100:0.0535029640,((otu_21:0.0000029937,otu_59:0.0000010010)77:0.0000020218,otu_37:0.0000025058)100:0.0655788170)97:0.0125872258)97:0.0200371291,((((otu_120:0.0000010010,otu_124:0.0000010010)49:0.0000027454,(otu_142:0.0000026366,otu_158:0.0000023708)60:0.0000021697)50:0.0000010010,otu_128:0.0000027108)99:0.0486432260,otu_169:0.0389317863)96:0.0139568929)97:0.0320386991)43:0.0000023096,(((otu_7:0.0000025702,otu_157:0.0031388236)100:0.1046003543,otu_174:0.0660320292)97:0.0466272696,otu_167:0.1116784745)61:0.0185619946)57:0.0150864544,((otu_170:0.1268302965,otu_173:0.0938864480)96:0.0139189678,otu_175:0.0808401323)92:0.0303045355)6:0.0039694863)90:0.0994227614)58:0.0226667095)47:0.0052399833)76:0.0259949701,(((MG680943:0.2322073109,NC_002572:0.1370569414)98:0.0654658509,(((((otu_2:0.0193097310,otu_3:0.0348552133)100:0.0250714660,(otu_96:0.0000010010,otu_106:0.0032454463)100:0.0363828339)99:0.0262725597,(otu_95:0.0514116464,otu_105:0.0781073963)67:0.0100072029)99:0.0363535909,((otu_5:0.0991564345,((((otu_91:0.0000010010,otu_112:0.0066433954)100:0.0060630240,otu_111:0.0305806677)100:0.0643984531,otu_113:0.0704698941)90:0.0217784584,otu_99:0.0844543582)85:0.0091218507)88:0.0145848472,otu_6:0.0748910584)88:0.0146269398)88:0.0239031845,(otu_104:0.0296137955,otu_229:0.0285123223)100:0.0548456025)60:0.0074667370)88:0.0244034925,otu_29:0.1227243415)100:0.0610504028)85:0.0717277109,((GQ896379:0.0000027418,otu_223:0.0000010010)100:0.0456101982,otu_207:0.0718773632)100:0.2140442863)85:0.0832440692,otu_119:0.1257374405)100:0.4308695620)100:0.3080488934);
