# Supplementary material for: A novel taxonomic database for eukaryotic mitochondrial cytochrome oxidase subunit I gene (eKOI), with a focus on protists diversity
Source: Database (Oxford). 2025 Sep 24;2025:baaf057. doi: 10.1093/database/baaf057 (PMC12462617; doi:10.1093/database/baaf057)
Supplement: baaf057_Supplemental_File [file baaf057_supplemental_file.zip › 4_alignament_phylogenetic_trees/dinophyceae.nex]

#NEXUS
begin data;
	dimensions ntax=648 nchar=1559;
	format datatype=dna missing=? gap=-;
	matrix
	KJ608417	---------------------------------------------------------------------------ATGAATTATAGTA-TTCTAACTGCCGCAAACCATAAAGAATTAGGTATTTACTATGTATGGTTTGCTTTCCTTTTCTCAATTGTAGGTACACTACTCTCAGTACTAATTAGACTTGAATTAAGTTCCTCTGGATTACGTGTTGTTGCACTAGAAAATCAAAATTTCTATAACCTAGCATTCACACTACATGGTGCTATTATGATTTTCTTTGTAGTTATGCCAGG--TCTAT--ATGGTGGATATGGTAACTATTTCTTACCAATTTATCTAGGAGCCTCAGAGGTAGCTTTCCCTAGAGTGAATTGTGTATCACTATTATTAG…
	OP800519	---------------------------------------------------------------------------ATTAATTATAGTT-TACTAACTGCTGCAAACCATAAGGAATTAGGTATTTACTATATATGGTTTGCCTTTATATTCTCAATCGTAGGTACATTACTATCAGTCTTAATTAGACTTGAACTAAGTTCCCCTGGATTACGTATTATTGCATTAGAAAATCAAAATTTTTATAACTTAGCATTTACATTACATGGTGCAATTATGATCTTCTTTGTAGTTATGCCAGG--TCTTT--ATGGTGGTTATGGTAACTATTTCTTACCAATTTATCTTGGAGCATCTGAGGTAGCTTTTCCTAGAGTAAATTGTGTTTCATTATTACTAT…
	otu_430	---------------------------------------------------------------------------------------------------------------------------------------------------------------------------------------------------------------------------------------------------------------------------------------------------------------------------------------------------------------------------------------------------------------…
	otu_316	---------------------------------------------------------------------------------------------------------------------------------------------------------------------------------------------------------------------------------------------------------------------------------------------------------------------------------------------------------------------------------------------------------------…
	otu_428	---------------------------------------------------------------------------------------------------------------------------------------------------------------------------------------------------------------------------------------------------------------------------------------------------------------------------------------------------------------------------------------------------------------…
	otu_421	---------------------------------------------------------------------------------------------------------------------------------------------------------------------------------------------------------------------------------------------------------------------------------------------------------------------------------------------------------------------------------------------------------------…
	otu_429	---------------------------------------------------------------------------------------------------------------------------------------------------------------------------------------------------------------------------------------------------------------------------------------------------------------------------------------------------------------------------------------------------------------…
	otu_342	---------------------------------------------------------------------------------------------------------------------------------------------------------------------------------------------------------------------------------------------------------------------------------------------------------------------------------------------------------------------------------------------------------------…
	otu_51	---------------------------------------------------------------------------------------------------------------------------------------------------------------------------------------------------------------------------------------------------------------------------------------------------------------------------------------------------------------------------------------------------------------…
	otu_425	---------------------------------------------------------------------------------------------------------------------------------------------------------------------------------------------------------------------------------------------------------------------------------------------------------------------------------------------------------------------------------------------------------------…
	otu_351	---------------------------------------------------------------------------------------------------------------------------------------------------------------------------------------------------------------------------------------------------------------------------------------------------------------------------------------------------------------------------------------------------------------…
	otu_284	---------------------------------------------------------------------------------------------------------------------------------------------------------------------------------------------------------------------------------------------------------------------------------------------------------------------------------------------------------------------------------------------------------------…
	otu_79	---------------------------------------------------------------------------------------------------------------------------------------------------------------------------------------------------------------------------------------------------------------------------------------------------------------------------------------------------------------------------------------------------------------…
	otu_100	---------------------------------------------------------------------------------------------------------------------------------------------------------------------------------------------------------------------------------------------------------------------------------------------------------------------------------------------------------------------------------------------------------------…
	otu_334	---------------------------------------------------------------------------------------------------------------------------------------------------------------------------------------------------------------------------------------------------------------------------------------------------------------------------------------------------------------------------------------------------------------…
	otu_78	---------------------------------------------------------------------------------------------------------------------------------------------------------------------------------------------------------------------------------------------------------------------------------------------------------------------------------------------------------------------------------------------------------------…
	otu_282	---------------------------------------------------------------------------------------------------------------------------------------------------------------------------------------------------------------------------------------------------------------------------------------------------------------------------------------------------------------------------------------------------------------…
	otu_333	---------------------------------------------------------------------------------------------------------------------------------------------------------------------------------------------------------------------------------------------------------------------------------------------------------------------------------------------------------------------------------------------------------------…
	otu_96	---------------------------------------------------------------------------------------------------------------------------------------------------------------------------------------------------------------------------------------------------------------------------------------------------------------------------------------------------------------------------------------------------------------…
	otu_61	---------------------------------------------------------------------------------------------------------------------------------------------------------------------------------------------------------------------------------------------------------------------------------------------------------------------------------------------------------------------------------------------------------------…
	otu_94	---------------------------------------------------------------------------------------------------------------------------------------------------------------------------------------------------------------------------------------------------------------------------------------------------------------------------------------------------------------------------------------------------------------…
	otu_371	---------------------------------------------------------------------------------------------------------------------------------------------------------------------------------------------------------------------------------------------------------------------------------------------------------------------------------------------------------------------------------------------------------------…
	otu_318	---------------------------------------------------------------------------------------------------------------------------------------------------------------------------------------------------------------------------------------------------------------------------------------------------------------------------------------------------------------------------------------------------------------…
	otu_324	---------------------------------------------------------------------------------------------------------------------------------------------------------------------------------------------------------------------------------------------------------------------------------------------------------------------------------------------------------------------------------------------------------------…
	otu_77	---------------------------------------------------------------------------------------------------------------------------------------------------------------------------------------------------------------------------------------------------------------------------------------------------------------------------------------------------------------------------------------------------------------…
	otu_54	---------------------------------------------------------------------------------------------------------------------------------------------------------------------------------------------------------------------------------------------------------------------------------------------------------------------------------------------------------------------------------------------------------------…
	otu_49	---------------------------------------------------------------------------------------------------------------------------------------------------------------------------------------------------------------------------------------------------------------------------------------------------------------------------------------------------------------------------------------------------------------…
	otu_95	---------------------------------------------------------------------------------------------------------------------------------------------------------------------------------------------------------------------------------------------------------------------------------------------------------------------------------------------------------------------------------------------------------------…
	otu_433	---------------------------------------------------------------------------------------------------------------------------------------------------------------------------------------------------------------------------------------------------------------------------------------------------------------------------------------------------------------------------------------------------------------…
	otu_97	---------------------------------------------------------------------------------------------------------------------------------------------------------------------------------------------------------------------------------------------------------------------------------------------------------------------------------------------------------------------------------------------------------------…
	otu_53	---------------------------------------------------------------------------------------------------------------------------------------------------------------------------------------------------------------------------------------------------------------------------------------------------------------------------------------------------------------------------------------------------------------…
	otu_438	---------------------------------------------------------------------------------------------------------------------------------------------------------------------------------------------------------------------------------------------------------------------------------------------------------------------------------------------------------------------------------------------------------------…
	otu_483	---------------------------------------------------------------------------------------------------------------------------------------------------------------------------------------------------------------------------------------------------------------------------------------------------------------------------------------------------------------------------------------------------------------…
	otu_436	---------------------------------------------------------------------------------------------------------------------------------------------------------------------------------------------------------------------------------------------------------------------------------------------------------------------------------------------------------------------------------------------------------------…
	otu_422	---------------------------------------------------------------------------------------------------------------------------------------------------------------------------------------------------------------------------------------------------------------------------------------------------------------------------------------------------------------------------------------------------------------…
	otu_88	---------------------------------------------------------------------------------------------------------------------------------------------------------------------------------------------------------------------------------------------------------------------------------------------------------------------------------------------------------------------------------------------------------------…
	otu_71	---------------------------------------------------------------------------------------------------------------------------------------------------------------------------------------------------------------------------------------------------------------------------------------------------------------------------------------------------------------------------------------------------------------…
	otu_286	---------------------------------------------------------------------------------------------------------------------------------------------------------------------------------------------------------------------------------------------------------------------------------------------------------------------------------------------------------------------------------------------------------------…
	otu_101	---------------------------------------------------------------------------------------------------------------------------------------------------------------------------------------------------------------------------------------------------------------------------------------------------------------------------------------------------------------------------------------------------------------…
	otu_238	---------------------------------------------------------------------------------------------------------------------------------------------------------------------------------------------------------------------------------------------------------------------------------------------------------------------------------------------------------------------------------------------------------------…
	otu_184	---------------------------------------------------------------------------------------------------------------------------------------------------------------------------------------------------------------------------------------------------------------------------------------------------------------------------------------------------------------------------------------------------------------…
	otu_337	---------------------------------------------------------------------------------------------------------------------------------------------------------------------------------------------------------------------------------------------------------------------------------------------------------------------------------------------------------------------------------------------------------------…
	otu_257	---------------------------------------------------------------------------------------------------------------------------------------------------------------------------------------------------------------------------------------------------------------------------------------------------------------------------------------------------------------------------------------------------------------…
	otu_306	---------------------------------------------------------------------------------------------------------------------------------------------------------------------------------------------------------------------------------------------------------------------------------------------------------------------------------------------------------------------------------------------------------------…
	otu_310	---------------------------------------------------------------------------------------------------------------------------------------------------------------------------------------------------------------------------------------------------------------------------------------------------------------------------------------------------------------------------------------------------------------…
	otu_290	---------------------------------------------------------------------------------------------------------------------------------------------------------------------------------------------------------------------------------------------------------------------------------------------------------------------------------------------------------------------------------------------------------------…
	otu_301	---------------------------------------------------------------------------------------------------------------------------------------------------------------------------------------------------------------------------------------------------------------------------------------------------------------------------------------------------------------------------------------------------------------…
	otu_55	---------------------------------------------------------------------------------------------------------------------------------------------------------------------------------------------------------------------------------------------------------------------------------------------------------------------------------------------------------------------------------------------------------------…
	otu_303	---------------------------------------------------------------------------------------------------------------------------------------------------------------------------------------------------------------------------------------------------------------------------------------------------------------------------------------------------------------------------------------------------------------…
	otu_296	---------------------------------------------------------------------------------------------------------------------------------------------------------------------------------------------------------------------------------------------------------------------------------------------------------------------------------------------------------------------------------------------------------------…
	otu_271	---------------------------------------------------------------------------------------------------------------------------------------------------------------------------------------------------------------------------------------------------------------------------------------------------------------------------------------------------------------------------------------------------------------…
	otu_92	---------------------------------------------------------------------------------------------------------------------------------------------------------------------------------------------------------------------------------------------------------------------------------------------------------------------------------------------------------------------------------------------------------------…
	otu_285	---------------------------------------------------------------------------------------------------------------------------------------------------------------------------------------------------------------------------------------------------------------------------------------------------------------------------------------------------------------------------------------------------------------…
	otu_93	---------------------------------------------------------------------------------------------------------------------------------------------------------------------------------------------------------------------------------------------------------------------------------------------------------------------------------------------------------------------------------------------------------------…
	otu_91	---------------------------------------------------------------------------------------------------------------------------------------------------------------------------------------------------------------------------------------------------------------------------------------------------------------------------------------------------------------------------------------------------------------…
	otu_52	---------------------------------------------------------------------------------------------------------------------------------------------------------------------------------------------------------------------------------------------------------------------------------------------------------------------------------------------------------------------------------------------------------------…
	otu_317	---------------------------------------------------------------------------------------------------------------------------------------------------------------------------------------------------------------------------------------------------------------------------------------------------------------------------------------------------------------------------------------------------------------…
	otu_304	---------------------------------------------------------------------------------------------------------------------------------------------------------------------------------------------------------------------------------------------------------------------------------------------------------------------------------------------------------------------------------------------------------------…
	otu_245	---------------------------------------------------------------------------------------------------------------------------------------------------------------------------------------------------------------------------------------------------------------------------------------------------------------------------------------------------------------------------------------------------------------…
	otu_98	---------------------------------------------------------------------------------------------------------------------------------------------------------------------------------------------------------------------------------------------------------------------------------------------------------------------------------------------------------------------------------------------------------------…
	otu_263	---------------------------------------------------------------------------------------------------------------------------------------------------------------------------------------------------------------------------------------------------------------------------------------------------------------------------------------------------------------------------------------------------------------…
	otu_414	---------------------------------------------------------------------------------------------------------------------------------------------------------------------------------------------------------------------------------------------------------------------------------------------------------------------------------------------------------------------------------------------------------------…
	otu_426	---------------------------------------------------------------------------------------------------------------------------------------------------------------------------------------------------------------------------------------------------------------------------------------------------------------------------------------------------------------------------------------------------------------…
	otu_298	---------------------------------------------------------------------------------------------------------------------------------------------------------------------------------------------------------------------------------------------------------------------------------------------------------------------------------------------------------------------------------------------------------------…
	otu_395	---------------------------------------------------------------------------------------------------------------------------------------------------------------------------------------------------------------------------------------------------------------------------------------------------------------------------------------------------------------------------------------------------------------…
	otu_343	---------------------------------------------------------------------------------------------------------------------------------------------------------------------------------------------------------------------------------------------------------------------------------------------------------------------------------------------------------------------------------------------------------------…
	otu_397	---------------------------------------------------------------------------------------------------------------------------------------------------------------------------------------------------------------------------------------------------------------------------------------------------------------------------------------------------------------------------------------------------------------…
	otu_375	---------------------------------------------------------------------------------------------------------------------------------------------------------------------------------------------------------------------------------------------------------------------------------------------------------------------------------------------------------------------------------------------------------------…
	otu_392	---------------------------------------------------------------------------------------------------------------------------------------------------------------------------------------------------------------------------------------------------------------------------------------------------------------------------------------------------------------------------------------------------------------…
	otu_419	---------------------------------------------------------------------------------------------------------------------------------------------------------------------------------------------------------------------------------------------------------------------------------------------------------------------------------------------------------------------------------------------------------------…
	otu_243	---------------------------------------------------------------------------------------------------------------------------------------------------------------------------------------------------------------------------------------------------------------------------------------------------------------------------------------------------------------------------------------------------------------…
	otu_260	---------------------------------------------------------------------------------------------------------------------------------------------------------------------------------------------------------------------------------------------------------------------------------------------------------------------------------------------------------------------------------------------------------------…
	otu_201	---------------------------------------------------------------------------------------------------------------------------------------------------------------------------------------------------------------------------------------------------------------------------------------------------------------------------------------------------------------------------------------------------------------…
	otu_247	---------------------------------------------------------------------------------------------------------------------------------------------------------------------------------------------------------------------------------------------------------------------------------------------------------------------------------------------------------------------------------------------------------------…
	otu_167	---------------------------------------------------------------------------------------------------------------------------------------------------------------------------------------------------------------------------------------------------------------------------------------------------------------------------------------------------------------------------------------------------------------…
	otu_224	---------------------------------------------------------------------------------------------------------------------------------------------------------------------------------------------------------------------------------------------------------------------------------------------------------------------------------------------------------------------------------------------------------------…
	otu_400	---------------------------------------------------------------------------------------------------------------------------------------------------------------------------------------------------------------------------------------------------------------------------------------------------------------------------------------------------------------------------------------------------------------…
	otu_407	---------------------------------------------------------------------------------------------------------------------------------------------------------------------------------------------------------------------------------------------------------------------------------------------------------------------------------------------------------------------------------------------------------------…
	otu_109	---------------------------------------------------------------------------------------------------------------------------------------------------------------------------------------------------------------------------------------------------------------------------------------------------------------------------------------------------------------------------------------------------------------…
	otu_402	---------------------------------------------------------------------------------------------------------------------------------------------------------------------------------------------------------------------------------------------------------------------------------------------------------------------------------------------------------------------------------------------------------------…
	otu_149	---------------------------------------------------------------------------------------------------------------------------------------------------------------------------------------------------------------------------------------------------------------------------------------------------------------------------------------------------------------------------------------------------------------…
	otu_152	---------------------------------------------------------------------------------------------------------------------------------------------------------------------------------------------------------------------------------------------------------------------------------------------------------------------------------------------------------------------------------------------------------------…
	otu_111	---------------------------------------------------------------------------------------------------------------------------------------------------------------------------------------------------------------------------------------------------------------------------------------------------------------------------------------------------------------------------------------------------------------…
	otu_170	---------------------------------------------------------------------------------------------------------------------------------------------------------------------------------------------------------------------------------------------------------------------------------------------------------------------------------------------------------------------------------------------------------------…
	otu_186	---------------------------------------------------------------------------------------------------------------------------------------------------------------------------------------------------------------------------------------------------------------------------------------------------------------------------------------------------------------------------------------------------------------…
	otu_173	---------------------------------------------------------------------------------------------------------------------------------------------------------------------------------------------------------------------------------------------------------------------------------------------------------------------------------------------------------------------------------------------------------------…
	otu_406	---------------------------------------------------------------------------------------------------------------------------------------------------------------------------------------------------------------------------------------------------------------------------------------------------------------------------------------------------------------------------------------------------------------…
	otu_177	---------------------------------------------------------------------------------------------------------------------------------------------------------------------------------------------------------------------------------------------------------------------------------------------------------------------------------------------------------------------------------------------------------------…
	otu_254	---------------------------------------------------------------------------------------------------------------------------------------------------------------------------------------------------------------------------------------------------------------------------------------------------------------------------------------------------------------------------------------------------------------…
	otu_131	---------------------------------------------------------------------------------------------------------------------------------------------------------------------------------------------------------------------------------------------------------------------------------------------------------------------------------------------------------------------------------------------------------------…
	otu_140	---------------------------------------------------------------------------------------------------------------------------------------------------------------------------------------------------------------------------------------------------------------------------------------------------------------------------------------------------------------------------------------------------------------…
	otu_126	---------------------------------------------------------------------------------------------------------------------------------------------------------------------------------------------------------------------------------------------------------------------------------------------------------------------------------------------------------------------------------------------------------------…
	otu_145	---------------------------------------------------------------------------------------------------------------------------------------------------------------------------------------------------------------------------------------------------------------------------------------------------------------------------------------------------------------------------------------------------------------…
	otu_280	---------------------------------------------------------------------------------------------------------------------------------------------------------------------------------------------------------------------------------------------------------------------------------------------------------------------------------------------------------------------------------------------------------------…
	otu_279	---------------------------------------------------------------------------------------------------------------------------------------------------------------------------------------------------------------------------------------------------------------------------------------------------------------------------------------------------------------------------------------------------------------…
	otu_141	---------------------------------------------------------------------------------------------------------------------------------------------------------------------------------------------------------------------------------------------------------------------------------------------------------------------------------------------------------------------------------------------------------------…
	otu_115	---------------------------------------------------------------------------------------------------------------------------------------------------------------------------------------------------------------------------------------------------------------------------------------------------------------------------------------------------------------------------------------------------------------…
	otu_221	---------------------------------------------------------------------------------------------------------------------------------------------------------------------------------------------------------------------------------------------------------------------------------------------------------------------------------------------------------------------------------------------------------------…
	otu_219	---------------------------------------------------------------------------------------------------------------------------------------------------------------------------------------------------------------------------------------------------------------------------------------------------------------------------------------------------------------------------------------------------------------…
	otu_163	---------------------------------------------------------------------------------------------------------------------------------------------------------------------------------------------------------------------------------------------------------------------------------------------------------------------------------------------------------------------------------------------------------------…
	otu_215	---------------------------------------------------------------------------------------------------------------------------------------------------------------------------------------------------------------------------------------------------------------------------------------------------------------------------------------------------------------------------------------------------------------…
	otu_256	---------------------------------------------------------------------------------------------------------------------------------------------------------------------------------------------------------------------------------------------------------------------------------------------------------------------------------------------------------------------------------------------------------------…
	otu_159	---------------------------------------------------------------------------------------------------------------------------------------------------------------------------------------------------------------------------------------------------------------------------------------------------------------------------------------------------------------------------------------------------------------…
	otu_272	---------------------------------------------------------------------------------------------------------------------------------------------------------------------------------------------------------------------------------------------------------------------------------------------------------------------------------------------------------------------------------------------------------------…
	otu_117	---------------------------------------------------------------------------------------------------------------------------------------------------------------------------------------------------------------------------------------------------------------------------------------------------------------------------------------------------------------------------------------------------------------…
	otu_122	---------------------------------------------------------------------------------------------------------------------------------------------------------------------------------------------------------------------------------------------------------------------------------------------------------------------------------------------------------------------------------------------------------------…
	otu_166	---------------------------------------------------------------------------------------------------------------------------------------------------------------------------------------------------------------------------------------------------------------------------------------------------------------------------------------------------------------------------------------------------------------…
	otu_172	---------------------------------------------------------------------------------------------------------------------------------------------------------------------------------------------------------------------------------------------------------------------------------------------------------------------------------------------------------------------------------------------------------------…
	otu_105	---------------------------------------------------------------------------------------------------------------------------------------------------------------------------------------------------------------------------------------------------------------------------------------------------------------------------------------------------------------------------------------------------------------…
	otu_237	---------------------------------------------------------------------------------------------------------------------------------------------------------------------------------------------------------------------------------------------------------------------------------------------------------------------------------------------------------------------------------------------------------------…
	otu_267	---------------------------------------------------------------------------------------------------------------------------------------------------------------------------------------------------------------------------------------------------------------------------------------------------------------------------------------------------------------------------------------------------------------…
	otu_129	---------------------------------------------------------------------------------------------------------------------------------------------------------------------------------------------------------------------------------------------------------------------------------------------------------------------------------------------------------------------------------------------------------------…
	otu_181	---------------------------------------------------------------------------------------------------------------------------------------------------------------------------------------------------------------------------------------------------------------------------------------------------------------------------------------------------------------------------------------------------------------…
	otu_235	---------------------------------------------------------------------------------------------------------------------------------------------------------------------------------------------------------------------------------------------------------------------------------------------------------------------------------------------------------------------------------------------------------------…
	otu_281	---------------------------------------------------------------------------------------------------------------------------------------------------------------------------------------------------------------------------------------------------------------------------------------------------------------------------------------------------------------------------------------------------------------…
	otu_231	---------------------------------------------------------------------------------------------------------------------------------------------------------------------------------------------------------------------------------------------------------------------------------------------------------------------------------------------------------------------------------------------------------------…
	otu_223	---------------------------------------------------------------------------------------------------------------------------------------------------------------------------------------------------------------------------------------------------------------------------------------------------------------------------------------------------------------------------------------------------------------…
	otu_139	---------------------------------------------------------------------------------------------------------------------------------------------------------------------------------------------------------------------------------------------------------------------------------------------------------------------------------------------------------------------------------------------------------------…
	otu_176	---------------------------------------------------------------------------------------------------------------------------------------------------------------------------------------------------------------------------------------------------------------------------------------------------------------------------------------------------------------------------------------------------------------…
	otu_412	---------------------------------------------------------------------------------------------------------------------------------------------------------------------------------------------------------------------------------------------------------------------------------------------------------------------------------------------------------------------------------------------------------------…
	otu_171	---------------------------------------------------------------------------------------------------------------------------------------------------------------------------------------------------------------------------------------------------------------------------------------------------------------------------------------------------------------------------------------------------------------…
	otu_147	---------------------------------------------------------------------------------------------------------------------------------------------------------------------------------------------------------------------------------------------------------------------------------------------------------------------------------------------------------------------------------------------------------------…
	otu_180	---------------------------------------------------------------------------------------------------------------------------------------------------------------------------------------------------------------------------------------------------------------------------------------------------------------------------------------------------------------------------------------------------------------…
	otu_244	---------------------------------------------------------------------------------------------------------------------------------------------------------------------------------------------------------------------------------------------------------------------------------------------------------------------------------------------------------------------------------------------------------------…
	otu_119	---------------------------------------------------------------------------------------------------------------------------------------------------------------------------------------------------------------------------------------------------------------------------------------------------------------------------------------------------------------------------------------------------------------…
	otu_217	---------------------------------------------------------------------------------------------------------------------------------------------------------------------------------------------------------------------------------------------------------------------------------------------------------------------------------------------------------------------------------------------------------------…
	otu_113	---------------------------------------------------------------------------------------------------------------------------------------------------------------------------------------------------------------------------------------------------------------------------------------------------------------------------------------------------------------------------------------------------------------…
	otu_162	---------------------------------------------------------------------------------------------------------------------------------------------------------------------------------------------------------------------------------------------------------------------------------------------------------------------------------------------------------------------------------------------------------------…
	otu_154	---------------------------------------------------------------------------------------------------------------------------------------------------------------------------------------------------------------------------------------------------------------------------------------------------------------------------------------------------------------------------------------------------------------…
	otu_155	---------------------------------------------------------------------------------------------------------------------------------------------------------------------------------------------------------------------------------------------------------------------------------------------------------------------------------------------------------------------------------------------------------------…
	otu_104	---------------------------------------------------------------------------------------------------------------------------------------------------------------------------------------------------------------------------------------------------------------------------------------------------------------------------------------------------------------------------------------------------------------…
	otu_189	---------------------------------------------------------------------------------------------------------------------------------------------------------------------------------------------------------------------------------------------------------------------------------------------------------------------------------------------------------------------------------------------------------------…
	otu_127	---------------------------------------------------------------------------------------------------------------------------------------------------------------------------------------------------------------------------------------------------------------------------------------------------------------------------------------------------------------------------------------------------------------…
	otu_125	---------------------------------------------------------------------------------------------------------------------------------------------------------------------------------------------------------------------------------------------------------------------------------------------------------------------------------------------------------------------------------------------------------------…
	otu_128	---------------------------------------------------------------------------------------------------------------------------------------------------------------------------------------------------------------------------------------------------------------------------------------------------------------------------------------------------------------------------------------------------------------…
	otu_160	---------------------------------------------------------------------------------------------------------------------------------------------------------------------------------------------------------------------------------------------------------------------------------------------------------------------------------------------------------------------------------------------------------------…
	otu_133	---------------------------------------------------------------------------------------------------------------------------------------------------------------------------------------------------------------------------------------------------------------------------------------------------------------------------------------------------------------------------------------------------------------…
	otu_151	---------------------------------------------------------------------------------------------------------------------------------------------------------------------------------------------------------------------------------------------------------------------------------------------------------------------------------------------------------------------------------------------------------------…
	otu_234	---------------------------------------------------------------------------------------------------------------------------------------------------------------------------------------------------------------------------------------------------------------------------------------------------------------------------------------------------------------------------------------------------------------…
	otu_165	---------------------------------------------------------------------------------------------------------------------------------------------------------------------------------------------------------------------------------------------------------------------------------------------------------------------------------------------------------------------------------------------------------------…
	otu_142	---------------------------------------------------------------------------------------------------------------------------------------------------------------------------------------------------------------------------------------------------------------------------------------------------------------------------------------------------------------------------------------------------------------…
	otu_143	---------------------------------------------------------------------------------------------------------------------------------------------------------------------------------------------------------------------------------------------------------------------------------------------------------------------------------------------------------------------------------------------------------------…
	otu_405	---------------------------------------------------------------------------------------------------------------------------------------------------------------------------------------------------------------------------------------------------------------------------------------------------------------------------------------------------------------------------------------------------------------…
	otu_386	---------------------------------------------------------------------------------------------------------------------------------------------------------------------------------------------------------------------------------------------------------------------------------------------------------------------------------------------------------------------------------------------------------------…
	otu_411	---------------------------------------------------------------------------------------------------------------------------------------------------------------------------------------------------------------------------------------------------------------------------------------------------------------------------------------------------------------------------------------------------------------…
	otu_193	---------------------------------------------------------------------------------------------------------------------------------------------------------------------------------------------------------------------------------------------------------------------------------------------------------------------------------------------------------------------------------------------------------------…
	otu_206	---------------------------------------------------------------------------------------------------------------------------------------------------------------------------------------------------------------------------------------------------------------------------------------------------------------------------------------------------------------------------------------------------------------…
	otu_388	---------------------------------------------------------------------------------------------------------------------------------------------------------------------------------------------------------------------------------------------------------------------------------------------------------------------------------------------------------------------------------------------------------------…
	otu_378	---------------------------------------------------------------------------------------------------------------------------------------------------------------------------------------------------------------------------------------------------------------------------------------------------------------------------------------------------------------------------------------------------------------…
	otu_209	---------------------------------------------------------------------------------------------------------------------------------------------------------------------------------------------------------------------------------------------------------------------------------------------------------------------------------------------------------------------------------------------------------------…
	otu_179	---------------------------------------------------------------------------------------------------------------------------------------------------------------------------------------------------------------------------------------------------------------------------------------------------------------------------------------------------------------------------------------------------------------…
	otu_222	---------------------------------------------------------------------------------------------------------------------------------------------------------------------------------------------------------------------------------------------------------------------------------------------------------------------------------------------------------------------------------------------------------------…
	otu_103	---------------------------------------------------------------------------------------------------------------------------------------------------------------------------------------------------------------------------------------------------------------------------------------------------------------------------------------------------------------------------------------------------------------…
	otu_120	---------------------------------------------------------------------------------------------------------------------------------------------------------------------------------------------------------------------------------------------------------------------------------------------------------------------------------------------------------------------------------------------------------------…
	otu_346	---------------------------------------------------------------------------------------------------------------------------------------------------------------------------------------------------------------------------------------------------------------------------------------------------------------------------------------------------------------------------------------------------------------…
	otu_158	---------------------------------------------------------------------------------------------------------------------------------------------------------------------------------------------------------------------------------------------------------------------------------------------------------------------------------------------------------------------------------------------------------------…
	otu_398	---------------------------------------------------------------------------------------------------------------------------------------------------------------------------------------------------------------------------------------------------------------------------------------------------------------------------------------------------------------------------------------------------------------…
	otu_121	---------------------------------------------------------------------------------------------------------------------------------------------------------------------------------------------------------------------------------------------------------------------------------------------------------------------------------------------------------------------------------------------------------------…
	otu_484	---------------------------------------------------------------------------------------------------------------------------------------------------------------------------------------------------------------------------------------------------------------------------------------------------------------------------------------------------------------------------------------------------------------…
	otu_294	---------------------------------------------------------------------------------------------------------------------------------------------------------------------------------------------------------------------------------------------------------------------------------------------------------------------------------------------------------------------------------------------------------------…
	otu_190	---------------------------------------------------------------------------------------------------------------------------------------------------------------------------------------------------------------------------------------------------------------------------------------------------------------------------------------------------------------------------------------------------------------…
	otu_144	---------------------------------------------------------------------------------------------------------------------------------------------------------------------------------------------------------------------------------------------------------------------------------------------------------------------------------------------------------------------------------------------------------------…
	otu_450	---------------------------------------------------------------------------------------------------------------------------------------------------------------------------------------------------------------------------------------------------------------------------------------------------------------------------------------------------------------------------------------------------------------…
	otu_471	---------------------------------------------------------------------------------------------------------------------------------------------------------------------------------------------------------------------------------------------------------------------------------------------------------------------------------------------------------------------------------------------------------------…
	otu_464	---------------------------------------------------------------------------------------------------------------------------------------------------------------------------------------------------------------------------------------------------------------------------------------------------------------------------------------------------------------------------------------------------------------…
	otu_148	---------------------------------------------------------------------------------------------------------------------------------------------------------------------------------------------------------------------------------------------------------------------------------------------------------------------------------------------------------------------------------------------------------------…
	otu_146	---------------------------------------------------------------------------------------------------------------------------------------------------------------------------------------------------------------------------------------------------------------------------------------------------------------------------------------------------------------------------------------------------------------…
	otu_259	---------------------------------------------------------------------------------------------------------------------------------------------------------------------------------------------------------------------------------------------------------------------------------------------------------------------------------------------------------------------------------------------------------------…
	otu_130	---------------------------------------------------------------------------------------------------------------------------------------------------------------------------------------------------------------------------------------------------------------------------------------------------------------------------------------------------------------------------------------------------------------…
	otu_431	---------------------------------------------------------------------------------------------------------------------------------------------------------------------------------------------------------------------------------------------------------------------------------------------------------------------------------------------------------------------------------------------------------------…
	otu_228	---------------------------------------------------------------------------------------------------------------------------------------------------------------------------------------------------------------------------------------------------------------------------------------------------------------------------------------------------------------------------------------------------------------…
	otu_451	---------------------------------------------------------------------------------------------------------------------------------------------------------------------------------------------------------------------------------------------------------------------------------------------------------------------------------------------------------------------------------------------------------------…
	otu_393	---------------------------------------------------------------------------------------------------------------------------------------------------------------------------------------------------------------------------------------------------------------------------------------------------------------------------------------------------------------------------------------------------------------…
	otu_467	---------------------------------------------------------------------------------------------------------------------------------------------------------------------------------------------------------------------------------------------------------------------------------------------------------------------------------------------------------------------------------------------------------------…
	otu_458	---------------------------------------------------------------------------------------------------------------------------------------------------------------------------------------------------------------------------------------------------------------------------------------------------------------------------------------------------------------------------------------------------------------…
	otu_297	---------------------------------------------------------------------------------------------------------------------------------------------------------------------------------------------------------------------------------------------------------------------------------------------------------------------------------------------------------------------------------------------------------------…
	otu_75	---------------------------------------------------------------------------------------------------------------------------------------------------------------------------------------------------------------------------------------------------------------------------------------------------------------------------------------------------------------------------------------------------------------…
	otu_446	---------------------------------------------------------------------------------------------------------------------------------------------------------------------------------------------------------------------------------------------------------------------------------------------------------------------------------------------------------------------------------------------------------------…
	otu_50	---------------------------------------------------------------------------------------------------------------------------------------------------------------------------------------------------------------------------------------------------------------------------------------------------------------------------------------------------------------------------------------------------------------…
	otu_252	---------------------------------------------------------------------------------------------------------------------------------------------------------------------------------------------------------------------------------------------------------------------------------------------------------------------------------------------------------------------------------------------------------------…
	otu_454	---------------------------------------------------------------------------------------------------------------------------------------------------------------------------------------------------------------------------------------------------------------------------------------------------------------------------------------------------------------------------------------------------------------…
	otu_194	---------------------------------------------------------------------------------------------------------------------------------------------------------------------------------------------------------------------------------------------------------------------------------------------------------------------------------------------------------------------------------------------------------------…
	otu_114	---------------------------------------------------------------------------------------------------------------------------------------------------------------------------------------------------------------------------------------------------------------------------------------------------------------------------------------------------------------------------------------------------------------…
	otu_350	---------------------------------------------------------------------------------------------------------------------------------------------------------------------------------------------------------------------------------------------------------------------------------------------------------------------------------------------------------------------------------------------------------------…
	otu_416	---------------------------------------------------------------------------------------------------------------------------------------------------------------------------------------------------------------------------------------------------------------------------------------------------------------------------------------------------------------------------------------------------------------…
	otu_368	---------------------------------------------------------------------------------------------------------------------------------------------------------------------------------------------------------------------------------------------------------------------------------------------------------------------------------------------------------------------------------------------------------------…
	otu_332	---------------------------------------------------------------------------------------------------------------------------------------------------------------------------------------------------------------------------------------------------------------------------------------------------------------------------------------------------------------------------------------------------------------…
	otu_124	---------------------------------------------------------------------------------------------------------------------------------------------------------------------------------------------------------------------------------------------------------------------------------------------------------------------------------------------------------------------------------------------------------------…
	otu_389	---------------------------------------------------------------------------------------------------------------------------------------------------------------------------------------------------------------------------------------------------------------------------------------------------------------------------------------------------------------------------------------------------------------…
	otu_387	---------------------------------------------------------------------------------------------------------------------------------------------------------------------------------------------------------------------------------------------------------------------------------------------------------------------------------------------------------------------------------------------------------------…
	otu_311	---------------------------------------------------------------------------------------------------------------------------------------------------------------------------------------------------------------------------------------------------------------------------------------------------------------------------------------------------------------------------------------------------------------…
	otu_313	---------------------------------------------------------------------------------------------------------------------------------------------------------------------------------------------------------------------------------------------------------------------------------------------------------------------------------------------------------------------------------------------------------------…
	otu_187	---------------------------------------------------------------------------------------------------------------------------------------------------------------------------------------------------------------------------------------------------------------------------------------------------------------------------------------------------------------------------------------------------------------…
	otu_452	---------------------------------------------------------------------------------------------------------------------------------------------------------------------------------------------------------------------------------------------------------------------------------------------------------------------------------------------------------------------------------------------------------------…
	otu_373	---------------------------------------------------------------------------------------------------------------------------------------------------------------------------------------------------------------------------------------------------------------------------------------------------------------------------------------------------------------------------------------------------------------…
	otu_347	---------------------------------------------------------------------------------------------------------------------------------------------------------------------------------------------------------------------------------------------------------------------------------------------------------------------------------------------------------------------------------------------------------------…
	otu_415	---------------------------------------------------------------------------------------------------------------------------------------------------------------------------------------------------------------------------------------------------------------------------------------------------------------------------------------------------------------------------------------------------------------…
	otu_472	---------------------------------------------------------------------------------------------------------------------------------------------------------------------------------------------------------------------------------------------------------------------------------------------------------------------------------------------------------------------------------------------------------------…
	otu_466	---------------------------------------------------------------------------------------------------------------------------------------------------------------------------------------------------------------------------------------------------------------------------------------------------------------------------------------------------------------------------------------------------------------…
	otu_268	---------------------------------------------------------------------------------------------------------------------------------------------------------------------------------------------------------------------------------------------------------------------------------------------------------------------------------------------------------------------------------------------------------------…
	otu_248	---------------------------------------------------------------------------------------------------------------------------------------------------------------------------------------------------------------------------------------------------------------------------------------------------------------------------------------------------------------------------------------------------------------…
	otu_478	---------------------------------------------------------------------------------------------------------------------------------------------------------------------------------------------------------------------------------------------------------------------------------------------------------------------------------------------------------------------------------------------------------------…
	otu_352	---------------------------------------------------------------------------------------------------------------------------------------------------------------------------------------------------------------------------------------------------------------------------------------------------------------------------------------------------------------------------------------------------------------…
	otu_463	---------------------------------------------------------------------------------------------------------------------------------------------------------------------------------------------------------------------------------------------------------------------------------------------------------------------------------------------------------------------------------------------------------------…
	otu_363	---------------------------------------------------------------------------------------------------------------------------------------------------------------------------------------------------------------------------------------------------------------------------------------------------------------------------------------------------------------------------------------------------------------…
	otu_366	---------------------------------------------------------------------------------------------------------------------------------------------------------------------------------------------------------------------------------------------------------------------------------------------------------------------------------------------------------------------------------------------------------------…
	otu_44	---------------------------------------------------------------------------------------------------------------------------------------------------------------------------------------------------------------------------------------------------------------------------------------------------------------------------------------------------------------------------------------------------------------…
	otu_338	---------------------------------------------------------------------------------------------------------------------------------------------------------------------------------------------------------------------------------------------------------------------------------------------------------------------------------------------------------------------------------------------------------------…
	otu_461	---------------------------------------------------------------------------------------------------------------------------------------------------------------------------------------------------------------------------------------------------------------------------------------------------------------------------------------------------------------------------------------------------------------…
	otu_233	---------------------------------------------------------------------------------------------------------------------------------------------------------------------------------------------------------------------------------------------------------------------------------------------------------------------------------------------------------------------------------------------------------------…
	otu_262	---------------------------------------------------------------------------------------------------------------------------------------------------------------------------------------------------------------------------------------------------------------------------------------------------------------------------------------------------------------------------------------------------------------…
	otu_218	---------------------------------------------------------------------------------------------------------------------------------------------------------------------------------------------------------------------------------------------------------------------------------------------------------------------------------------------------------------------------------------------------------------…
	otu_277	---------------------------------------------------------------------------------------------------------------------------------------------------------------------------------------------------------------------------------------------------------------------------------------------------------------------------------------------------------------------------------------------------------------…
	otu_188	---------------------------------------------------------------------------------------------------------------------------------------------------------------------------------------------------------------------------------------------------------------------------------------------------------------------------------------------------------------------------------------------------------------…
	otu_242	---------------------------------------------------------------------------------------------------------------------------------------------------------------------------------------------------------------------------------------------------------------------------------------------------------------------------------------------------------------------------------------------------------------…
	otu_270	---------------------------------------------------------------------------------------------------------------------------------------------------------------------------------------------------------------------------------------------------------------------------------------------------------------------------------------------------------------------------------------------------------------…
	otu_214	---------------------------------------------------------------------------------------------------------------------------------------------------------------------------------------------------------------------------------------------------------------------------------------------------------------------------------------------------------------------------------------------------------------…
	otu_106	---------------------------------------------------------------------------------------------------------------------------------------------------------------------------------------------------------------------------------------------------------------------------------------------------------------------------------------------------------------------------------------------------------------…
	otu_134	---------------------------------------------------------------------------------------------------------------------------------------------------------------------------------------------------------------------------------------------------------------------------------------------------------------------------------------------------------------------------------------------------------------…
	otu_110	---------------------------------------------------------------------------------------------------------------------------------------------------------------------------------------------------------------------------------------------------------------------------------------------------------------------------------------------------------------------------------------------------------------…
	otu_202	---------------------------------------------------------------------------------------------------------------------------------------------------------------------------------------------------------------------------------------------------------------------------------------------------------------------------------------------------------------------------------------------------------------…
	otu_191	---------------------------------------------------------------------------------------------------------------------------------------------------------------------------------------------------------------------------------------------------------------------------------------------------------------------------------------------------------------------------------------------------------------…
	otu_153	---------------------------------------------------------------------------------------------------------------------------------------------------------------------------------------------------------------------------------------------------------------------------------------------------------------------------------------------------------------------------------------------------------------…
	otu_107	---------------------------------------------------------------------------------------------------------------------------------------------------------------------------------------------------------------------------------------------------------------------------------------------------------------------------------------------------------------------------------------------------------------…
	otu_278	---------------------------------------------------------------------------------------------------------------------------------------------------------------------------------------------------------------------------------------------------------------------------------------------------------------------------------------------------------------------------------------------------------------…
	otu_227	---------------------------------------------------------------------------------------------------------------------------------------------------------------------------------------------------------------------------------------------------------------------------------------------------------------------------------------------------------------------------------------------------------------…
	otu_232	---------------------------------------------------------------------------------------------------------------------------------------------------------------------------------------------------------------------------------------------------------------------------------------------------------------------------------------------------------------------------------------------------------------…
	otu_490	---------------------------------------------------------------------------------------------------------------------------------------------------------------------------------------------------------------------------------------------------------------------------------------------------------------------------------------------------------------------------------------------------------------…
	otu_73	---------------------------------------------------------------------------------------------------------------------------------------------------------------------------------------------------------------------------------------------------------------------------------------------------------------------------------------------------------------------------------------------------------------…
	otu_164	---------------------------------------------------------------------------------------------------------------------------------------------------------------------------------------------------------------------------------------------------------------------------------------------------------------------------------------------------------------------------------------------------------------…
	otu_250	---------------------------------------------------------------------------------------------------------------------------------------------------------------------------------------------------------------------------------------------------------------------------------------------------------------------------------------------------------------------------------------------------------------…
	otu_156	---------------------------------------------------------------------------------------------------------------------------------------------------------------------------------------------------------------------------------------------------------------------------------------------------------------------------------------------------------------------------------------------------------------…
	otu_364	---------------------------------------------------------------------------------------------------------------------------------------------------------------------------------------------------------------------------------------------------------------------------------------------------------------------------------------------------------------------------------------------------------------…
	otu_241	---------------------------------------------------------------------------------------------------------------------------------------------------------------------------------------------------------------------------------------------------------------------------------------------------------------------------------------------------------------------------------------------------------------…
	otu_384	---------------------------------------------------------------------------------------------------------------------------------------------------------------------------------------------------------------------------------------------------------------------------------------------------------------------------------------------------------------------------------------------------------------…
	otu_229	---------------------------------------------------------------------------------------------------------------------------------------------------------------------------------------------------------------------------------------------------------------------------------------------------------------------------------------------------------------------------------------------------------------…
	otu_195	---------------------------------------------------------------------------------------------------------------------------------------------------------------------------------------------------------------------------------------------------------------------------------------------------------------------------------------------------------------------------------------------------------------…
	otu_192	---------------------------------------------------------------------------------------------------------------------------------------------------------------------------------------------------------------------------------------------------------------------------------------------------------------------------------------------------------------------------------------------------------------…
	otu_230	---------------------------------------------------------------------------------------------------------------------------------------------------------------------------------------------------------------------------------------------------------------------------------------------------------------------------------------------------------------------------------------------------------------…
	otu_249	---------------------------------------------------------------------------------------------------------------------------------------------------------------------------------------------------------------------------------------------------------------------------------------------------------------------------------------------------------------------------------------------------------------…
	otu_212	---------------------------------------------------------------------------------------------------------------------------------------------------------------------------------------------------------------------------------------------------------------------------------------------------------------------------------------------------------------------------------------------------------------…
	otu_169	---------------------------------------------------------------------------------------------------------------------------------------------------------------------------------------------------------------------------------------------------------------------------------------------------------------------------------------------------------------------------------------------------------------…
	otu_197	---------------------------------------------------------------------------------------------------------------------------------------------------------------------------------------------------------------------------------------------------------------------------------------------------------------------------------------------------------------------------------------------------------------…
	otu_401	---------------------------------------------------------------------------------------------------------------------------------------------------------------------------------------------------------------------------------------------------------------------------------------------------------------------------------------------------------------------------------------------------------------…
	otu_207	---------------------------------------------------------------------------------------------------------------------------------------------------------------------------------------------------------------------------------------------------------------------------------------------------------------------------------------------------------------------------------------------------------------…
	otu_216	---------------------------------------------------------------------------------------------------------------------------------------------------------------------------------------------------------------------------------------------------------------------------------------------------------------------------------------------------------------------------------------------------------------…
	otu_112	---------------------------------------------------------------------------------------------------------------------------------------------------------------------------------------------------------------------------------------------------------------------------------------------------------------------------------------------------------------------------------------------------------------…
	otu_123	---------------------------------------------------------------------------------------------------------------------------------------------------------------------------------------------------------------------------------------------------------------------------------------------------------------------------------------------------------------------------------------------------------------…
	otu_135	---------------------------------------------------------------------------------------------------------------------------------------------------------------------------------------------------------------------------------------------------------------------------------------------------------------------------------------------------------------------------------------------------------------…
	otu_205	---------------------------------------------------------------------------------------------------------------------------------------------------------------------------------------------------------------------------------------------------------------------------------------------------------------------------------------------------------------------------------------------------------------…
	otu_345	---------------------------------------------------------------------------------------------------------------------------------------------------------------------------------------------------------------------------------------------------------------------------------------------------------------------------------------------------------------------------------------------------------------…
	otu_138	---------------------------------------------------------------------------------------------------------------------------------------------------------------------------------------------------------------------------------------------------------------------------------------------------------------------------------------------------------------------------------------------------------------…
	otu_108	---------------------------------------------------------------------------------------------------------------------------------------------------------------------------------------------------------------------------------------------------------------------------------------------------------------------------------------------------------------------------------------------------------------…
	otu_102	---------------------------------------------------------------------------------------------------------------------------------------------------------------------------------------------------------------------------------------------------------------------------------------------------------------------------------------------------------------------------------------------------------------…
	otu_382	---------------------------------------------------------------------------------------------------------------------------------------------------------------------------------------------------------------------------------------------------------------------------------------------------------------------------------------------------------------------------------------------------------------…
	otu_377	---------------------------------------------------------------------------------------------------------------------------------------------------------------------------------------------------------------------------------------------------------------------------------------------------------------------------------------------------------------------------------------------------------------…
	otu_380	---------------------------------------------------------------------------------------------------------------------------------------------------------------------------------------------------------------------------------------------------------------------------------------------------------------------------------------------------------------------------------------------------------------…
	otu_403	---------------------------------------------------------------------------------------------------------------------------------------------------------------------------------------------------------------------------------------------------------------------------------------------------------------------------------------------------------------------------------------------------------------…
	otu_136	---------------------------------------------------------------------------------------------------------------------------------------------------------------------------------------------------------------------------------------------------------------------------------------------------------------------------------------------------------------------------------------------------------------…
	otu_208	---------------------------------------------------------------------------------------------------------------------------------------------------------------------------------------------------------------------------------------------------------------------------------------------------------------------------------------------------------------------------------------------------------------…
	otu_132	---------------------------------------------------------------------------------------------------------------------------------------------------------------------------------------------------------------------------------------------------------------------------------------------------------------------------------------------------------------------------------------------------------------…
	otu_182	---------------------------------------------------------------------------------------------------------------------------------------------------------------------------------------------------------------------------------------------------------------------------------------------------------------------------------------------------------------------------------------------------------------…
	otu_287	---------------------------------------------------------------------------------------------------------------------------------------------------------------------------------------------------------------------------------------------------------------------------------------------------------------------------------------------------------------------------------------------------------------…
	otu_178	---------------------------------------------------------------------------------------------------------------------------------------------------------------------------------------------------------------------------------------------------------------------------------------------------------------------------------------------------------------------------------------------------------------…
	otu_379	---------------------------------------------------------------------------------------------------------------------------------------------------------------------------------------------------------------------------------------------------------------------------------------------------------------------------------------------------------------------------------------------------------------…
	otu_394	---------------------------------------------------------------------------------------------------------------------------------------------------------------------------------------------------------------------------------------------------------------------------------------------------------------------------------------------------------------------------------------------------------------…
	otu_381	---------------------------------------------------------------------------------------------------------------------------------------------------------------------------------------------------------------------------------------------------------------------------------------------------------------------------------------------------------------------------------------------------------------…
	otu_161	---------------------------------------------------------------------------------------------------------------------------------------------------------------------------------------------------------------------------------------------------------------------------------------------------------------------------------------------------------------------------------------------------------------…
	otu_323	---------------------------------------------------------------------------------------------------------------------------------------------------------------------------------------------------------------------------------------------------------------------------------------------------------------------------------------------------------------------------------------------------------------…
	otu_327	---------------------------------------------------------------------------------------------------------------------------------------------------------------------------------------------------------------------------------------------------------------------------------------------------------------------------------------------------------------------------------------------------------------…
	otu_90	---------------------------------------------------------------------------------------------------------------------------------------------------------------------------------------------------------------------------------------------------------------------------------------------------------------------------------------------------------------------------------------------------------------…
	otu_435	---------------------------------------------------------------------------------------------------------------------------------------------------------------------------------------------------------------------------------------------------------------------------------------------------------------------------------------------------------------------------------------------------------------…
	otu_434	---------------------------------------------------------------------------------------------------------------------------------------------------------------------------------------------------------------------------------------------------------------------------------------------------------------------------------------------------------------------------------------------------------------…
	otu_367	---------------------------------------------------------------------------------------------------------------------------------------------------------------------------------------------------------------------------------------------------------------------------------------------------------------------------------------------------------------------------------------------------------------…
	otu_86	---------------------------------------------------------------------------------------------------------------------------------------------------------------------------------------------------------------------------------------------------------------------------------------------------------------------------------------------------------------------------------------------------------------…
	otu_283	---------------------------------------------------------------------------------------------------------------------------------------------------------------------------------------------------------------------------------------------------------------------------------------------------------------------------------------------------------------------------------------------------------------…
	otu_60	---------------------------------------------------------------------------------------------------------------------------------------------------------------------------------------------------------------------------------------------------------------------------------------------------------------------------------------------------------------------------------------------------------------…
	otu_84	---------------------------------------------------------------------------------------------------------------------------------------------------------------------------------------------------------------------------------------------------------------------------------------------------------------------------------------------------------------------------------------------------------------…
	otu_355	---------------------------------------------------------------------------------------------------------------------------------------------------------------------------------------------------------------------------------------------------------------------------------------------------------------------------------------------------------------------------------------------------------------…
	otu_80	---------------------------------------------------------------------------------------------------------------------------------------------------------------------------------------------------------------------------------------------------------------------------------------------------------------------------------------------------------------------------------------------------------------…
	otu_83	---------------------------------------------------------------------------------------------------------------------------------------------------------------------------------------------------------------------------------------------------------------------------------------------------------------------------------------------------------------------------------------------------------------…
	otu_372	---------------------------------------------------------------------------------------------------------------------------------------------------------------------------------------------------------------------------------------------------------------------------------------------------------------------------------------------------------------------------------------------------------------…
	otu_329	---------------------------------------------------------------------------------------------------------------------------------------------------------------------------------------------------------------------------------------------------------------------------------------------------------------------------------------------------------------------------------------------------------------…
	otu_82	---------------------------------------------------------------------------------------------------------------------------------------------------------------------------------------------------------------------------------------------------------------------------------------------------------------------------------------------------------------------------------------------------------------…
	otu_87	---------------------------------------------------------------------------------------------------------------------------------------------------------------------------------------------------------------------------------------------------------------------------------------------------------------------------------------------------------------------------------------------------------------…
	otu_213	---------------------------------------------------------------------------------------------------------------------------------------------------------------------------------------------------------------------------------------------------------------------------------------------------------------------------------------------------------------------------------------------------------------…
	otu_85	---------------------------------------------------------------------------------------------------------------------------------------------------------------------------------------------------------------------------------------------------------------------------------------------------------------------------------------------------------------------------------------------------------------…
	otu_404	---------------------------------------------------------------------------------------------------------------------------------------------------------------------------------------------------------------------------------------------------------------------------------------------------------------------------------------------------------------------------------------------------------------…
	otu_348	---------------------------------------------------------------------------------------------------------------------------------------------------------------------------------------------------------------------------------------------------------------------------------------------------------------------------------------------------------------------------------------------------------------…
	otu_361	---------------------------------------------------------------------------------------------------------------------------------------------------------------------------------------------------------------------------------------------------------------------------------------------------------------------------------------------------------------------------------------------------------------…
	otu_81	---------------------------------------------------------------------------------------------------------------------------------------------------------------------------------------------------------------------------------------------------------------------------------------------------------------------------------------------------------------------------------------------------------------…
	otu_356	---------------------------------------------------------------------------------------------------------------------------------------------------------------------------------------------------------------------------------------------------------------------------------------------------------------------------------------------------------------------------------------------------------------…
	otu_210	---------------------------------------------------------------------------------------------------------------------------------------------------------------------------------------------------------------------------------------------------------------------------------------------------------------------------------------------------------------------------------------------------------------…
	otu_150	---------------------------------------------------------------------------------------------------------------------------------------------------------------------------------------------------------------------------------------------------------------------------------------------------------------------------------------------------------------------------------------------------------------…
	otu_314	---------------------------------------------------------------------------------------------------------------------------------------------------------------------------------------------------------------------------------------------------------------------------------------------------------------------------------------------------------------------------------------------------------------…
	otu_69	---------------------------------------------------------------------------------------------------------------------------------------------------------------------------------------------------------------------------------------------------------------------------------------------------------------------------------------------------------------------------------------------------------------…
	otu_326	---------------------------------------------------------------------------------------------------------------------------------------------------------------------------------------------------------------------------------------------------------------------------------------------------------------------------------------------------------------------------------------------------------------…
	otu_349	---------------------------------------------------------------------------------------------------------------------------------------------------------------------------------------------------------------------------------------------------------------------------------------------------------------------------------------------------------------------------------------------------------------…
	otu_357	---------------------------------------------------------------------------------------------------------------------------------------------------------------------------------------------------------------------------------------------------------------------------------------------------------------------------------------------------------------------------------------------------------------…
	otu_99	---------------------------------------------------------------------------------------------------------------------------------------------------------------------------------------------------------------------------------------------------------------------------------------------------------------------------------------------------------------------------------------------------------------…
	otu_359	---------------------------------------------------------------------------------------------------------------------------------------------------------------------------------------------------------------------------------------------------------------------------------------------------------------------------------------------------------------------------------------------------------------…
	otu_473	---------------------------------------------------------------------------------------------------------------------------------------------------------------------------------------------------------------------------------------------------------------------------------------------------------------------------------------------------------------------------------------------------------------…
	otu_420	---------------------------------------------------------------------------------------------------------------------------------------------------------------------------------------------------------------------------------------------------------------------------------------------------------------------------------------------------------------------------------------------------------------…
	otu_465	---------------------------------------------------------------------------------------------------------------------------------------------------------------------------------------------------------------------------------------------------------------------------------------------------------------------------------------------------------------------------------------------------------------…
	otu_56	---------------------------------------------------------------------------------------------------------------------------------------------------------------------------------------------------------------------------------------------------------------------------------------------------------------------------------------------------------------------------------------------------------------…
	otu_443	---------------------------------------------------------------------------------------------------------------------------------------------------------------------------------------------------------------------------------------------------------------------------------------------------------------------------------------------------------------------------------------------------------------…
	otu_291	---------------------------------------------------------------------------------------------------------------------------------------------------------------------------------------------------------------------------------------------------------------------------------------------------------------------------------------------------------------------------------------------------------------…
	otu_59	---------------------------------------------------------------------------------------------------------------------------------------------------------------------------------------------------------------------------------------------------------------------------------------------------------------------------------------------------------------------------------------------------------------…
	otu_486	---------------------------------------------------------------------------------------------------------------------------------------------------------------------------------------------------------------------------------------------------------------------------------------------------------------------------------------------------------------------------------------------------------------…
	otu_432	---------------------------------------------------------------------------------------------------------------------------------------------------------------------------------------------------------------------------------------------------------------------------------------------------------------------------------------------------------------------------------------------------------------…
	otu_62	---------------------------------------------------------------------------------------------------------------------------------------------------------------------------------------------------------------------------------------------------------------------------------------------------------------------------------------------------------------------------------------------------------------…
	otu_460	---------------------------------------------------------------------------------------------------------------------------------------------------------------------------------------------------------------------------------------------------------------------------------------------------------------------------------------------------------------------------------------------------------------…
	otu_480	---------------------------------------------------------------------------------------------------------------------------------------------------------------------------------------------------------------------------------------------------------------------------------------------------------------------------------------------------------------------------------------------------------------…
	otu_424	---------------------------------------------------------------------------------------------------------------------------------------------------------------------------------------------------------------------------------------------------------------------------------------------------------------------------------------------------------------------------------------------------------------…
	otu_418	---------------------------------------------------------------------------------------------------------------------------------------------------------------------------------------------------------------------------------------------------------------------------------------------------------------------------------------------------------------------------------------------------------------…
	otu_477	---------------------------------------------------------------------------------------------------------------------------------------------------------------------------------------------------------------------------------------------------------------------------------------------------------------------------------------------------------------------------------------------------------------…
	otu_45	---------------------------------------------------------------------------------------------------------------------------------------------------------------------------------------------------------------------------------------------------------------------------------------------------------------------------------------------------------------------------------------------------------------…
	otu_74	---------------------------------------------------------------------------------------------------------------------------------------------------------------------------------------------------------------------------------------------------------------------------------------------------------------------------------------------------------------------------------------------------------------…
	otu_437	---------------------------------------------------------------------------------------------------------------------------------------------------------------------------------------------------------------------------------------------------------------------------------------------------------------------------------------------------------------------------------------------------------------…
	otu_295	---------------------------------------------------------------------------------------------------------------------------------------------------------------------------------------------------------------------------------------------------------------------------------------------------------------------------------------------------------------------------------------------------------------…
	otu_293	---------------------------------------------------------------------------------------------------------------------------------------------------------------------------------------------------------------------------------------------------------------------------------------------------------------------------------------------------------------------------------------------------------------…
	otu_449	---------------------------------------------------------------------------------------------------------------------------------------------------------------------------------------------------------------------------------------------------------------------------------------------------------------------------------------------------------------------------------------------------------------…
	otu_46	---------------------------------------------------------------------------------------------------------------------------------------------------------------------------------------------------------------------------------------------------------------------------------------------------------------------------------------------------------------------------------------------------------------…
	otu_65	---------------------------------------------------------------------------------------------------------------------------------------------------------------------------------------------------------------------------------------------------------------------------------------------------------------------------------------------------------------------------------------------------------------…
	otu_479	---------------------------------------------------------------------------------------------------------------------------------------------------------------------------------------------------------------------------------------------------------------------------------------------------------------------------------------------------------------------------------------------------------------…
	otu_442	---------------------------------------------------------------------------------------------------------------------------------------------------------------------------------------------------------------------------------------------------------------------------------------------------------------------------------------------------------------------------------------------------------------…
	otu_67	---------------------------------------------------------------------------------------------------------------------------------------------------------------------------------------------------------------------------------------------------------------------------------------------------------------------------------------------------------------------------------------------------------------…
	otu_476	---------------------------------------------------------------------------------------------------------------------------------------------------------------------------------------------------------------------------------------------------------------------------------------------------------------------------------------------------------------------------------------------------------------…
	otu_315	---------------------------------------------------------------------------------------------------------------------------------------------------------------------------------------------------------------------------------------------------------------------------------------------------------------------------------------------------------------------------------------------------------------…
	otu_447	---------------------------------------------------------------------------------------------------------------------------------------------------------------------------------------------------------------------------------------------------------------------------------------------------------------------------------------------------------------------------------------------------------------…
	otu_360	---------------------------------------------------------------------------------------------------------------------------------------------------------------------------------------------------------------------------------------------------------------------------------------------------------------------------------------------------------------------------------------------------------------…
	otu_321	---------------------------------------------------------------------------------------------------------------------------------------------------------------------------------------------------------------------------------------------------------------------------------------------------------------------------------------------------------------------------------------------------------------…
	otu_365	---------------------------------------------------------------------------------------------------------------------------------------------------------------------------------------------------------------------------------------------------------------------------------------------------------------------------------------------------------------------------------------------------------------…
	otu_468	---------------------------------------------------------------------------------------------------------------------------------------------------------------------------------------------------------------------------------------------------------------------------------------------------------------------------------------------------------------------------------------------------------------…
	otu_417	---------------------------------------------------------------------------------------------------------------------------------------------------------------------------------------------------------------------------------------------------------------------------------------------------------------------------------------------------------------------------------------------------------------…
	otu_340	---------------------------------------------------------------------------------------------------------------------------------------------------------------------------------------------------------------------------------------------------------------------------------------------------------------------------------------------------------------------------------------------------------------…
	otu_292	---------------------------------------------------------------------------------------------------------------------------------------------------------------------------------------------------------------------------------------------------------------------------------------------------------------------------------------------------------------------------------------------------------------…
	otu_358	---------------------------------------------------------------------------------------------------------------------------------------------------------------------------------------------------------------------------------------------------------------------------------------------------------------------------------------------------------------------------------------------------------------…
	otu_475	---------------------------------------------------------------------------------------------------------------------------------------------------------------------------------------------------------------------------------------------------------------------------------------------------------------------------------------------------------------------------------------------------------------…
	otu_457	---------------------------------------------------------------------------------------------------------------------------------------------------------------------------------------------------------------------------------------------------------------------------------------------------------------------------------------------------------------------------------------------------------------…
	otu_491	---------------------------------------------------------------------------------------------------------------------------------------------------------------------------------------------------------------------------------------------------------------------------------------------------------------------------------------------------------------------------------------------------------------…
	otu_485	---------------------------------------------------------------------------------------------------------------------------------------------------------------------------------------------------------------------------------------------------------------------------------------------------------------------------------------------------------------------------------------------------------------…
	otu_470	---------------------------------------------------------------------------------------------------------------------------------------------------------------------------------------------------------------------------------------------------------------------------------------------------------------------------------------------------------------------------------------------------------------…
	otu_444	---------------------------------------------------------------------------------------------------------------------------------------------------------------------------------------------------------------------------------------------------------------------------------------------------------------------------------------------------------------------------------------------------------------…
	otu_455	---------------------------------------------------------------------------------------------------------------------------------------------------------------------------------------------------------------------------------------------------------------------------------------------------------------------------------------------------------------------------------------------------------------…
	otu_64	---------------------------------------------------------------------------------------------------------------------------------------------------------------------------------------------------------------------------------------------------------------------------------------------------------------------------------------------------------------------------------------------------------------…
	otu_336	---------------------------------------------------------------------------------------------------------------------------------------------------------------------------------------------------------------------------------------------------------------------------------------------------------------------------------------------------------------------------------------------------------------…
	otu_439	---------------------------------------------------------------------------------------------------------------------------------------------------------------------------------------------------------------------------------------------------------------------------------------------------------------------------------------------------------------------------------------------------------------…
	otu_70	---------------------------------------------------------------------------------------------------------------------------------------------------------------------------------------------------------------------------------------------------------------------------------------------------------------------------------------------------------------------------------------------------------------…
	otu_58	---------------------------------------------------------------------------------------------------------------------------------------------------------------------------------------------------------------------------------------------------------------------------------------------------------------------------------------------------------------------------------------------------------------…
	otu_72	---------------------------------------------------------------------------------------------------------------------------------------------------------------------------------------------------------------------------------------------------------------------------------------------------------------------------------------------------------------------------------------------------------------…
	otu_299	---------------------------------------------------------------------------------------------------------------------------------------------------------------------------------------------------------------------------------------------------------------------------------------------------------------------------------------------------------------------------------------------------------------…
	otu_488	---------------------------------------------------------------------------------------------------------------------------------------------------------------------------------------------------------------------------------------------------------------------------------------------------------------------------------------------------------------------------------------------------------------…
	otu_339	---------------------------------------------------------------------------------------------------------------------------------------------------------------------------------------------------------------------------------------------------------------------------------------------------------------------------------------------------------------------------------------------------------------…
	otu_474	---------------------------------------------------------------------------------------------------------------------------------------------------------------------------------------------------------------------------------------------------------------------------------------------------------------------------------------------------------------------------------------------------------------…
	otu_462	---------------------------------------------------------------------------------------------------------------------------------------------------------------------------------------------------------------------------------------------------------------------------------------------------------------------------------------------------------------------------------------------------------------…
	otu_370	---------------------------------------------------------------------------------------------------------------------------------------------------------------------------------------------------------------------------------------------------------------------------------------------------------------------------------------------------------------------------------------------------------------…
	otu_427	---------------------------------------------------------------------------------------------------------------------------------------------------------------------------------------------------------------------------------------------------------------------------------------------------------------------------------------------------------------------------------------------------------------…
	otu_469	---------------------------------------------------------------------------------------------------------------------------------------------------------------------------------------------------------------------------------------------------------------------------------------------------------------------------------------------------------------------------------------------------------------…
	otu_320	---------------------------------------------------------------------------------------------------------------------------------------------------------------------------------------------------------------------------------------------------------------------------------------------------------------------------------------------------------------------------------------------------------------…
	otu_341	---------------------------------------------------------------------------------------------------------------------------------------------------------------------------------------------------------------------------------------------------------------------------------------------------------------------------------------------------------------------------------------------------------------…
	otu_300	---------------------------------------------------------------------------------------------------------------------------------------------------------------------------------------------------------------------------------------------------------------------------------------------------------------------------------------------------------------------------------------------------------------…
	otu_448	---------------------------------------------------------------------------------------------------------------------------------------------------------------------------------------------------------------------------------------------------------------------------------------------------------------------------------------------------------------------------------------------------------------…
	otu_312	---------------------------------------------------------------------------------------------------------------------------------------------------------------------------------------------------------------------------------------------------------------------------------------------------------------------------------------------------------------------------------------------------------------…
	otu_441	---------------------------------------------------------------------------------------------------------------------------------------------------------------------------------------------------------------------------------------------------------------------------------------------------------------------------------------------------------------------------------------------------------------…
	otu_335	---------------------------------------------------------------------------------------------------------------------------------------------------------------------------------------------------------------------------------------------------------------------------------------------------------------------------------------------------------------------------------------------------------------…
	otu_66	---------------------------------------------------------------------------------------------------------------------------------------------------------------------------------------------------------------------------------------------------------------------------------------------------------------------------------------------------------------------------------------------------------------…
	otu_453	---------------------------------------------------------------------------------------------------------------------------------------------------------------------------------------------------------------------------------------------------------------------------------------------------------------------------------------------------------------------------------------------------------------…
	otu_325	---------------------------------------------------------------------------------------------------------------------------------------------------------------------------------------------------------------------------------------------------------------------------------------------------------------------------------------------------------------------------------------------------------------…
	otu_48	---------------------------------------------------------------------------------------------------------------------------------------------------------------------------------------------------------------------------------------------------------------------------------------------------------------------------------------------------------------------------------------------------------------…
	otu_330	---------------------------------------------------------------------------------------------------------------------------------------------------------------------------------------------------------------------------------------------------------------------------------------------------------------------------------------------------------------------------------------------------------------…
	otu_68	---------------------------------------------------------------------------------------------------------------------------------------------------------------------------------------------------------------------------------------------------------------------------------------------------------------------------------------------------------------------------------------------------------------…
	otu_489	---------------------------------------------------------------------------------------------------------------------------------------------------------------------------------------------------------------------------------------------------------------------------------------------------------------------------------------------------------------------------------------------------------------…
	otu_344	---------------------------------------------------------------------------------------------------------------------------------------------------------------------------------------------------------------------------------------------------------------------------------------------------------------------------------------------------------------------------------------------------------------…
	otu_331	---------------------------------------------------------------------------------------------------------------------------------------------------------------------------------------------------------------------------------------------------------------------------------------------------------------------------------------------------------------------------------------------------------------…
	otu_328	---------------------------------------------------------------------------------------------------------------------------------------------------------------------------------------------------------------------------------------------------------------------------------------------------------------------------------------------------------------------------------------------------------------…
	otu_459	---------------------------------------------------------------------------------------------------------------------------------------------------------------------------------------------------------------------------------------------------------------------------------------------------------------------------------------------------------------------------------------------------------------…
	otu_309	---------------------------------------------------------------------------------------------------------------------------------------------------------------------------------------------------------------------------------------------------------------------------------------------------------------------------------------------------------------------------------------------------------------…
	otu_440	---------------------------------------------------------------------------------------------------------------------------------------------------------------------------------------------------------------------------------------------------------------------------------------------------------------------------------------------------------------------------------------------------------------…
	otu_445	---------------------------------------------------------------------------------------------------------------------------------------------------------------------------------------------------------------------------------------------------------------------------------------------------------------------------------------------------------------------------------------------------------------…
	otu_57	---------------------------------------------------------------------------------------------------------------------------------------------------------------------------------------------------------------------------------------------------------------------------------------------------------------------------------------------------------------------------------------------------------------…
	otu_362	---------------------------------------------------------------------------------------------------------------------------------------------------------------------------------------------------------------------------------------------------------------------------------------------------------------------------------------------------------------------------------------------------------------…
	otu_76	---------------------------------------------------------------------------------------------------------------------------------------------------------------------------------------------------------------------------------------------------------------------------------------------------------------------------------------------------------------------------------------------------------------…
	otu_289	---------------------------------------------------------------------------------------------------------------------------------------------------------------------------------------------------------------------------------------------------------------------------------------------------------------------------------------------------------------------------------------------------------------…
	otu_354	---------------------------------------------------------------------------------------------------------------------------------------------------------------------------------------------------------------------------------------------------------------------------------------------------------------------------------------------------------------------------------------------------------------…
	otu_423	---------------------------------------------------------------------------------------------------------------------------------------------------------------------------------------------------------------------------------------------------------------------------------------------------------------------------------------------------------------------------------------------------------------…
	otu_308	---------------------------------------------------------------------------------------------------------------------------------------------------------------------------------------------------------------------------------------------------------------------------------------------------------------------------------------------------------------------------------------------------------------…
	otu_305	---------------------------------------------------------------------------------------------------------------------------------------------------------------------------------------------------------------------------------------------------------------------------------------------------------------------------------------------------------------------------------------------------------------…
	otu_288	---------------------------------------------------------------------------------------------------------------------------------------------------------------------------------------------------------------------------------------------------------------------------------------------------------------------------------------------------------------------------------------------------------------…
	otu_369	---------------------------------------------------------------------------------------------------------------------------------------------------------------------------------------------------------------------------------------------------------------------------------------------------------------------------------------------------------------------------------------------------------------…
	otu_322	---------------------------------------------------------------------------------------------------------------------------------------------------------------------------------------------------------------------------------------------------------------------------------------------------------------------------------------------------------------------------------------------------------------…
	otu_47	---------------------------------------------------------------------------------------------------------------------------------------------------------------------------------------------------------------------------------------------------------------------------------------------------------------------------------------------------------------------------------------------------------------…
	otu_307	---------------------------------------------------------------------------------------------------------------------------------------------------------------------------------------------------------------------------------------------------------------------------------------------------------------------------------------------------------------------------------------------------------------…
	otu_89	---------------------------------------------------------------------------------------------------------------------------------------------------------------------------------------------------------------------------------------------------------------------------------------------------------------------------------------------------------------------------------------------------------------…
	otu_319	---------------------------------------------------------------------------------------------------------------------------------------------------------------------------------------------------------------------------------------------------------------------------------------------------------------------------------------------------------------------------------------------------------------…
	otu_63	---------------------------------------------------------------------------------------------------------------------------------------------------------------------------------------------------------------------------------------------------------------------------------------------------------------------------------------------------------------------------------------------------------------…
	otu_456	---------------------------------------------------------------------------------------------------------------------------------------------------------------------------------------------------------------------------------------------------------------------------------------------------------------------------------------------------------------------------------------------------------------…
	EF680822	----------------------------------------------------------CACAGTTCTATTCGCATTTCCTCTTTAAACCAATTTCTACGGGCGAATCATAAAAGGCTTGCTTGCTATTATCTTATCTCTGCTATTCTTTTCGGAGTTTCTGCTACACTCTTCTCTCTTCTCTTACGAATAGAATTATATAGCTCTGGAAACAGGATCATTCCTTTCGAAAATCAAAACTTCTACAACTTAAGCATTACTTTACATGGATTACTTATGATATTCTTTCTTGTTATGCCTGGTCTCTATGGAGC----CTTTGGTAATTATTTTCTTCCAGTCTTTCTTGGCAGTCCTGAAGTTGCTTTTCCCAGAGTAAACAGCTTTTCTTTCTTATTAC…
	AB049708	--------------------------------------------------------------------------------------------------------------------------------------------------------------------------------------------------------------------------------------------------------------------------------------------------------------------GTGG----TWTTGGTAACTATTTCTCTGTTATTTTCCAAGGTTCTCCTGAAATTATCTTCCCTCGTATTAACAACTTCTCTATTCTTCTTC…
	EF036578	-------------------------------------------------------------------------------------------------------------------------------------------------------------------------------------------------------------------------------------------------TATAATGTTTCTATTACTCTTCATGGTCTTTTAATGATTTTCTTCCTTGTTATGCCTGCACTATTCGGTGG----TTTTGGTAATTACTTCTCACCTATCTTCCAAGGTTCTCCTGAGATTATCTTCCCACGTATTAATAATTTCTCTATCCTACTTC…
	EF036582	-------------------------------------------------------------------------------------------------------------------------------------------------------------------------------------------------------------------------------------------------------------------------------------------------------------ATCTCTATTCGGTGGTTTCGGTAATTATTTCTCCGTTATTTATCAAGGTTCTAACGAGATTATTTTCCCTCGTATTAATAATTTCTCTATCCTACTAC…
	EF036583	---------------------------------------------------------------------------------------------------------------------------------------------------------------------------------------------------------------------------------------------------------------------------------------------------------------------------------------------------------------------------------------------------------------…
	EF514786	----------------------------------ATCCACTTTAAATAAATAATAATTCCAAACCTTTGGATCACCTTCATAAATATAAAAGAAATAGAAGGTGATCCTAAAGGTTTAGGAATTTATTATTTATTAAGTGGATTTATCTTTGGTATTTTAGGTACTTTTTTATCATTATTTATTAGAATAGAATTATATACATCCTCAAATAGAATTATACCTCCTGAAAACCAGAACTTCTATAACATTTCTATAACTTTACATGGATTAATTATGATCTTCTTCTTAGTTATGCCAGTTTTATTCGGTGG----ATTTGGTAATTATTTCTTACCTATTTTTCAAGGATCTTAAGAAGTTGTATATCCTAGACTAAATAATCTTTCAATATATTTCC…
	JN717138	-------------------------------------------------------------------------------------------------------------------------------------------------------------------------------------------------------------------------------------------------------------------------------------------------------------------GGGGACTACGGTAATAGGTATTATTTCTTACCTATTTTTCAGGATCTTAAAAGTTGTATATCCTA-ATTAAATAATCTTTCAATATATTTCC…
	EF036569	-------------------------------------------------------------------------------------------------------------------------------------------------------------------------------------------------------------------------------------------------------------------------------------------------------------TGGTTTATTTGGTGGATTTGGTAATTACTTCTTACCTATATTTCAAGGATCTCAAGAAGTTGTATTTCCTAGATTAAATAATTTATCAATATATTTTT…
	HE610721	----------------------------------------------------------------TTCCATACCTTACAAATTTACAGCCTTACGAAGAATTGTAATCATAAGCGGATAGGTTTATATTATTTACTTTCGGCATTCTTATCTGGACTTTCCGGGACAATATTTTCAGTATTAATAAGATTAGAGTTATATTCTTCAGGAAATAGGATTATATCACCAGAAAATCAGAACTTCTATAATATTAGTATAACTTTGCATGAATTATTAATGATATTCTTTTTAGTTATGCCTGGATTATTTGGAGG----TTTTGGAAATTATTTTATGCCTATATTCTTAGGAGCGCCTGAAGTAGTATATCCAAGAGTAAATAATATATCTATCTTAATAT…
	JX262522	--------------------------------------------------------------------------------------------------------------------------------------------------------------------------------------------------------------------------------------------------------------------------------------------------------------------------------------------CTACCTATATTTCAAGGATCTCCAGAAGTAGTATATCCCAGATTAAATAATCTTTCAATCTATCTAT…
	EU916929	------------------------------------------------------------------------------------------------------------------------------------------------------------------TACATTAATATCAATATTTATAAGAATAGAATTATATTCATCTTCAAATAGAATTATATCTCCTGAAAACCAGAACTTCTATAATATAAATATAACCTTGCATGGATTCTTAATGATCTTCTTTTTAGTTATGCCTGGATTATTTGGAGG----ATTTGGTAATTATTTTCTACCTATATTTCAAGGATCTTCAGAAGTAGTATATCCTAGACTAAATAATTTCTCAATCTATCTAT…
	GQ501450	---------------------------------------------------------------------------------------------------------------------------------------------------------------------------------------------------------------------------------------------------------------------------------------------------------------------------------------------------------------------------------------------------------------…
	AF487783	----------------------------------------------------------------ACTTTATGTCCAACATTTATATCATCACTAAAAAATTGTAATCATAAACGCTTAGGAATCTATTATTTATTATCATCATTTATATTTGGTATATCTGGTACATTAATTTCAGTCCTTATAAGAATAGAATTATATTCATCAGGAAATAGGATTTTATCTCCAGAAAACCAGAACTTCTATAATGTAAAAATAACATTACATGGGCTTCTTATGATCTTCTATTTAGTAATGCCAGGATTATTTGGTGG----ATTTGGTAATTATTTTGTTGTTATATTTCAAGGATCTCCAGAAGTTGTATATCCTAGAGTTAATAATTTTTCTATCTTAATTC…
	LC027083	----------------------------------------------------------------------------------------------------------------------------------------------------------------------------------------------------------------------ATTATATCTCCTGAAAACCAGAACTTCTATAATATAAGCATAACCCTGCATGGGTTCCTTATGATCTTCTTTTTAGTAATGCCCGGTTTGTTTGGAGG----ATTTGGAAATTATTTTGTACCTATCTTTCAAGGATCTGGAGAAGTGGTATATCATAAAACAAATAATTTTTCATTCTTAATCC…
	GQ501402	---------------------------------------------------------------------------------------------------------------------------------------------------------------------------------------------------------------------------------------------------------------------------------------------------------------------------------------------------------------------------------------------------------------…
	LC027082	--------------------------------------------------------------------------------------------------------------------------------------------------------------------------------------------------------------------GAATTATATCTCCTGAAAACCAGAACTTCTATAATATCTCTGTTACTTTGCATGGGTTTTTAATGATCTTCTTTTTAGTAATGCCTGCTTTGTTTGGTGG----ATTTGGTAATTATTTTGTACCCATCTTTCAAGGATCTGGTGAAGTCGTATTTCCTAGAGTTAATAATTTGTCTATCTTAATAC…
	GQ501626	---------------------------------------------------------------------------------------------------------------------------------------------------------------------------------------------------------------------------------------------------------------------------------------------------------------------------------------------------------------------------------------------------------------…
	GQ501773	---------------------------------------------------------------------------------------------------------------------------------------------------------------------------------------------------------------------------------------------------------------------------------------------------------------------------------------------------------------------------------------------------------------…
	GQ501483	---------------------------------------------------------------------------------------------------------------------------------------------------------------------------------------------------------------------------------------------------------------------------------------------------------------------------------------------------------------------------------------------------------------…
	GQ501609	---------------------------------------------------------------------------------------------------------------------------------------------------------------------------------------------------------------------------------------------------------------------------------------------------------------------------------------------------------------------------------------------------------------…
	LC027068	-------------------------------------------------------------------------------------------------------------------------------------------------------------------TCATTAGTCTCAGTTCTTATAAGAATGGAATTATATTCATCAGGAAATAGGATTATATCACCAGAAAACCAGAACTTCTATAATATAAGCATAACACTGCATGGCCTCCTTATGATCTTCTTTTTAGTAATGCCGGGTTTGTTTGGAGG----GTTTGGGAATTATTTTGTACCTATCTTCCAAGGATCTGGGGAAGTTGTGAATCCTACAACAAATAATCTCTCATTCTTAATTC…
	GQ501485	---------------------------------------------------------------------------------------------------------------------------------------------------------------------------------------------------------------------------------------------------------------------------------------------------------------------------------------------------------------------------------------------------------------…
	GQ501496	---------------------------------------------------------------------------------------------------------------------------------------------------------------------------------------------------------------------------------------------------------------------------------------------------------------------------------------------------------------------------------------------------------------…
	GQ501465	---------------------------------------------------------------------------------------------------------------------------------------------------------------------------------------------------------------------------------------------------------------------------------------------------------------------------------------------------------------------------------------------------------------…
	GQ501479	---------------------------------------------------------------------------------------------------------------------------------------------------------------------------------------------------------------------------------------------------------------------------------------------------------------------------------------------------------------------------------------------------------------…
	GQ501729	---------------------------------------------------------------------------------------------------------------------------------------------------------------------------------------------------------------------------------------------------------------------------------------------------------------------------------------------------------------------------------------------------------------…
	GQ501460	---------------------------------------------------------------------------------------------------------------------------------------------------------------------------------------------------------------------------------------------------------------------------------------------------------------------------------------------------------------------------------------------------------------…
	GQ501804	---------------------------------------------------------------------------------------------------------------------------------------------------------------------------------------------------------------------------------------------------------------------------------------------------------------------------------------------------------------------------------------------------------------…
	GQ501784	---------------------------------------------------------------------------------------------------------------------------------------------------------------------------------------------------------------------------------------------------------------------------------------------------------------------------------------------------------------------------------------------------------------…
	GQ501464	---------------------------------------------------------------------------------------------------------------------------------------------------------------------------------------------------------------------------------------------------------------------------------------------------------------------------------------------------------------------------------------------------------------…
	GQ501517	---------------------------------------------------------------------------------------------------------------------------------------------------------------------------------------------------------------------------------------------------------------------------------------------------------------------------------------------------------------------------------------------------------------…
	GQ501728	---------------------------------------------------------------------------------------------------------------------------------------------------------------------------------------------------------------------------------------------------------------------------------------------------------------------------------------------------------------------------------------------------------------…
	GQ501482	---------------------------------------------------------------------------------------------------------------------------------------------------------------------------------------------------------------------------------------------------------------------------------------------------------------------------------------------------------------------------------------------------------------…
	GQ501425	---------------------------------------------------------------------------------------------------------------------------------------------------------------------------------------------------------------------------------------------------------------------------------------------------------------------------------------------------------------------------------------------------------------…
	GQ501782	---------------------------------------------------------------------------------------------------------------------------------------------------------------------------------------------------------------------------------------------------------------------------------------------------------------------------------------------------------------------------------------------------------------…
	GQ501423	---------------------------------------------------------------------------------------------------------------------------------------------------------------------------------------------------------------------------------------------------------------------------------------------------------------------------------------------------------------------------------------------------------------…
	GQ501725	---------------------------------------------------------------------------------------------------------------------------------------------------------------------------------------------------------------------------------------------------------------------------------------------------------------------------------------------------------------------------------------------------------------…
	OP985324	----------------------------------------------------------------------------------------------------------------------------------------------------------------------------------------------------------------------------------------------------------------------CATGGGTTTCTCATGATCTTCTTTTTAGTAATGCCTGCTTTATTTGGAGG----ATTTGGAAATTATTTTGTTCCTATCTTTCAAGGGTCTCCTGAAGTTGTCTATCCTAGAGTGAATAATTTTTCTATCTTAATTC…
	JN557915	-----------------------------------------------------------------------------------------------------------------------------------------------------------TATCCGGTACATTAATATCAGTCCTTATAAGAATAGAATTATATTCATCAGGAAATAGGATTATATCTCCAGAAAACCAGAACTTCTATAATATAAGTATTACATTGCATGGCTTTCTTATGATCTTCTTTTTAGTAATGCCTGGATTGTTTGGAGG----ATTTGGAAATTATTTTGTACCTATCTTTCAGGGATCTCCAGAAGTAGTATATCCTAGAGTTAATAACTTTTCTATATTAATTC…
	EF036577	---------------------------------------------------------------------------------------------------------------------------------------------------------------------------------------------------------------------------------------------------------------------------------------------------------CGGCTTATTTGGAGG----ATTTGGTAATTATTTTGTACCTATCTTTCAAGGGTCACCAGAAGTGGTATATCCTAGAGTTAATAATTTTTCTATATTAGTTC…
	GQ501239	---------------------------------------------------------------------------------------------------------------------------------------------------------------------------------------------------------------------------------------------------------------------------------------------------------------------------------------------------------------------------------------------------------------…
	GQ501508	---------------------------------------------------------------------------------------------------------------------------------------------------------------------------------------------------------------------------------------------------------------------------------------------------------------------------------------------------------------------------------------------------------------…
	GQ501533	---------------------------------------------------------------------------------------------------------------------------------------------------------------------------------------------------------------------------------------------------------------------------------------------------------------------------------------------------------------------------------------------------------------…
	GQ501390	---------------------------------------------------------------------------------------------------------------------------------------------------------------------------------------------------------------------------------------------------------------------------------------------------------------------------------------------------------------------------------------------------------------…
	JN557907	-----------------------------------------------------------------------------------------------------------------------------------------------------------TCTCCGGTACATTAATATCAGTCCTTATAAGAATAGAATTATATTCTTCAGGAAATAGGATTATATCTCCAGAAAACCAGAACTTCTATAATATAACCATTACATTGCATGGCTTTCTTATGATTTTCTTTTTAGTAATGCCTGGCTTGTTTGGAGG----ATTTGGAAATTATTTTGTACCTATCTTTCAAGGGTCTCAAGAAGTGGTATATCCTAGAGTCAATAATTTTTCTATCTTAATTC…
	EF036594	----------------------------------------------------------------------------------------------------------------------------TATTATTTATTATCTGGATTCATCTTTGGAATCTCCGGTACATTAATATCAGTCCTTATGAGAATAGAATTATATTCTTCAGGAAATAGGATTATATCTCCAGAAAACCAGAACTTCTATAATGTAAGCATTACATTGCATGGCCTTCTTATGATTTTCTTTTTAGTAATGCCTGGCTTGTTTGGAGG----ATTTGGAAATTATTTTGTACCTATCTTTCAAGGGTCTCCAGAAGTGGTATATCCTAGAGTCAATAATTTTTCTATCTTAATTC…
	GQ501397	---------------------------------------------------------------------------------------------------------------------------------------------------------------------------------------------------------------------------------------------------------------------------------------------------------------------------------------------------------------------------------------------------------------…
	MH196401	---------------------------------------------------------------------------------------------------------------------------------------------------------------------------------------------------------------------------------------------------------------------------------------------------------------------------------------------------------------------------------------------------------------…
	HG942426	-----------------------------------------------------------------------------------------------------------------------------------------------------------TCTCCGGTACATTAATATCAGTCCTTATAAGAATAGAATTATATTCTTCAGGAAATAGGATTATATCTCCAGAAAACCAGAACTTCTATAATATAAGCATTACATTGCATGGCTTTCTTATGATTTTCTTTTTAGTAATGCCTGGCTTGTTTGGAGG----ATTTGGAAATTATTTTGTTCCTATCTTTCAAGGGTCTCCAGAAGTGGTATATCCTAGAGTCAATAATTTTTCTATCTTAATTC…
	JX262527	---------------------------------------------------------------------------------------------------------------------------------------------------------------------------------------------------------------------------------------------------------------------------------------------------------------------------------------------------------------------------------------------------------------…
	FJ939569	----------------------------------------------------------------------------------------------------------------------------TATTATTTATTATCAGCATTCATCTTTGGTATCTCCGGTACATTAATCTCAGTCCTTATAAGAATAGAATTATATTCATCAGGAAATAGGATTATATCTCCAGAAAACCAGAACTTCTATAATATAAGCATTACCTTGCATGGCTTTCTTATGATCTTCTTTTTAGTTATGCCTGGATTGTTTGGAGG----ATTTGGAAATTACTTTGTACCTATCTTTCAAGGGTCTCCAGAAGTGGTATATCCTAGAGTCAATAATTTTTCTATCTTAATTC…
	JN717146	-------------------------------------------------------------------------------------------------------------------------------------------------------------------------------------------------------------------GGGG-----------------------------------------------------------------------------------GGCGTGTTTGCAGG----AT---AAGAATATTTTGTACCTATCTTTC-AGGATCTCCAGAAGTGGTATATCCTAGAGTCAATACTTTTTCTATCATAATTC…
	JN557909	-----------------------------------------------------------------------------------------------------------------------------------------------------------TCTCCGGTACATTAATATCAGTCCTTATAAGAATAGAATTATATTCATCAGGAAATAGGATTATATCTCCAGAAAACCAGAACTTCTATAATATAAGCATTACATTGCATGGCTTTCTTATGATCTTCTTTTTAGTAATGCCTGGCTTGTTTGGAGG----ATTTGGAAATTATTTTGTACCTATCTTTCAAGGATCTCCAGAAGTGGTATATCCTAGAGTCAATAATTTTTCTATCATAATTC…
	GQ501437	---------------------------------------------------------------------------------------------------------------------------------------------------------------------------------------------------------------------------------------------------------------------------------------------------------------------------------------------------------------------------------------------------------------…
	FJ939571	---------------------------------------------------------------------------------------------------------------------------------------------------------------------------------------------------------------------------------------------------------------------------------------------------------------------------------------------------------------------------------------------------------------…
	JX001479	----------------------------------------------------------------------------------------------AAAAATTGTAATCATAAAGGCTTAGGAATCTATTATTTATTATCAGCATTCATCTTTGGGATCTCCGGTACATTAATCTCAGTCCTTATAAGAATAGAATTATATTCATCAGGAAATAGGATTATATCTCCAGAAAACCAGAACTTCTATAATGTAAGCATAACCTTGCATGGGCTTCTTATGATCTTCTTTTTAGTAATGCCCGGCTTGTTTGGAGG----ATTTGGAAATTATTTTGTTGTTATCTTTCAAGGGTCTCCAGAAGTGGTATATCCTAGAGTCAATAATTTTTCTATCTTAATTC…
	HM236196	---------------------------------------------------------------------------------------------------------------------------------------------------------------------------------------------------------------------------------------------------------------------------------------------------------------------------------------------------------------------------------------------------------------…
	JX262528	---------------------------------------------------------------------------------------------------------------------------------------------------------------------------------------------------------------------------------------------------------------------------------------------------------------------------------------------------------------------------------------------------------------…
	EU130572	----------------------------------------------------------------------------------------------------------------------------TATTATTTATTATCTGGATTCATCTTTGGAATCTCCGGAACATTAATATCAGTCCTTATAAGAATAGAATTATATTCATCAGGAAATAGGATTATATCTCCAGAAAACCAGAACTTCTATAATATAAGCATTACATTGCATGGCTTTCTTATGATCTTCTTTTTAGTAATGCCTGGCTTGTTTGGTGG----ATTTGGAAATTATTTTGTACCTATCTTTCAAGGGTCTCCAGAAGTGGTATATCCTAGAGTCAATAATTTTTCTATCTTAATTC…
	GQ501325	---------------------------------------------------------------------------------------------------------------------------------------------------------------------------------------------------------------------------------------------------------------------------------------------------------------------------------------------------------------------------------------------------------------…
	GQ501330	---------------------------------------------------------------------------------------------------------------------------------------------------------------------------------------------------------------------------------------------------------------------------------------------------------------------------------------------------------------------------------------------------------------…
	GQ501196	---------------------------------------------------------------------------------------------------------------------------------------------------------------------------------------------------------------------------------------------------------------------------------------------------------------------------------------------------------------------------------------------------------------…
	AF463412	----------------------------------------------------------------------------------------------------------------------------TATTATTTATTATCAGCATTCATCTTTGGGATCTCCGGTACATTAATCTCAGTCCTTATAAGAATAGAATTATATTCATCAGGAAATAGGATTATATCTCCAGAAAACCAGAACTTCTATAATATAAGCATAACCTTGCATGGGTTTCTTATGATCTTCTTTTTAGTAATGCCCGGCTTGTTTGGAGG----ATTTGGAAATTATTTTGTTGTTATCTTTCAAGGGTCTCCAGAAGTGGTATATCCTAGAGTCAATAATTTTTCTATCTTAATTC…
	AF463413	-----------------------------------------------------------------------------CTTTTATATCTTTATTAAAAAATTGTAATCATAAACGCTTAGGAATCTATTATTTATTATCAGCATTCATCTTTGGGATCTCCGGTACATTAGTCTCAGTCCTTATGAGAATAGAATTATATTCATCAGGAAATAGGATTATATCTCCAGAAAACCAGAACTTCTATAATGTAAGCATAACCTTGCATGGGCTTCTTATGATCTTCTTTTTAGTAATGCCCGGCTTGTTTGGAGG----ATTTGGAAATTATTTTGTTGTTATCTTTCAAGGGTCTCCAGAAGTGGTATATCCTAGAGTCAATAATTTTTCTATCTTAATTC…
	LC150745	----------------------------------------------------------------------------------------------------------------------------------------------------------------GGTACATTAATTTCAGTACTTATGAGAATAGAATTATATTCATCAGGAAATAGGATTATATCTCCAGAAAACCAGAACTTCTATAATATAAGCATAACCTTGCATGGGTTTCTTATGATCTTCTTTTTAGTAATGCCTGCTTTGTTTGGAGG----ATTTGGAAATTATTTTGTACCTATCTTTCAAGGGTCTCCAGAAGTGGTATATCCTAGAGTAAATAATTTTTCTATTTTAATTC…
	FJ600077	-----------------------------------------------------------------------------CTTTTATATCTTTATTAAAAAATTGTAATCATAAACGCTTAGGAATCTATTATTTATTATCAGCATTCATCTTTGGGATCTCCGGGACATTAGTCTCAGTCCTTATAAGAATAGAATTATATTCATCAGGAAATAGGATTATATCTCCAGAAAACCAGAACTTCTATAATATAAGCATAACCTTGCATGGGCTTCTTATGATCTTCTTTTTAGTAATGCCCGGCTTGTTTGGAGG----ATTTGGAAATTATTTTGTTGTTATCTTTCAAGGGTCTCCAGAAGTGGTATATCCTAGAGTCAATAATTTTTCTATCTTAATTC…
	OM453927	-------------------------------------------------------------------------------------------------------------AAACGCTTAGGAATCTATTATTTATTATCTGCATTCATCTTTGGAATCTCCGGTACATTAATATCAGTCCTTATAAGAATAGAATTATATTCATCAGGAAATAGGATTATATCTCCAGAAAACCAGAACTTCTATAATATAAGCATTACATTGCATGGCTTTCTTATGATCTTCTTTTTAGTAATGCCTGGCTTGTTTGGAGG----ATTTGGAAATTATTTTGTACCTATCTTTCAAGGGTCTCCAGAAGTGGTATATCCTAGAGTTAATAATTTTTCTATCTTAATTC…
	OM453928	-----------------------------------------------------------------------------------------------------------ATAAACGCTTAGGAATCTATTATTTATTATCTGCATTCATCTTTGGGATCTCCGGTACATTAATATCAGTCCTTATAAGAATAGAATTATATTCATCAGGAAATAGGATTATATCTCCAGAAAACCAGAACTTCTATAATATAAGTATTACATTGCATGGCTTTCTTATGATCTTCTTTTTAGTAATGCCTGGCTTATTTGGTGG----ATTTGGAAATTATTTTGTACCTATCTTTCAAGGGTCTCCAGAAGTGGTATATCCTAGAGTCAATAATTTTTCTATCTTAATTC…
	OM453930	-----------------------------------------------------------------------------------------------------------ATAAACGCTTAGGAATCTATTATTTATTATCAGCATTCATCTTTGGAATCTCCGGTACATTAATCTCAGTCCTTATAAGAATAGAATTATATTCATCAGGAAATAGGATTATATCTCCAGAAAACCAGAACTTCTATAATATAAACATTACTTTGCATGGCTTTCTTATGATCTTCTTTTTAGTAATGCCTGGGTTGTTTGGAGG----ATTTGGAAATTATTTTGTACCTATCTTTCAAGGGTCTCCTGAAGTCGTTTATCCTAGAGTTAATAATTTTTCTATCTTAATTC…
	JX262529	---------------------------------------------------------------------------------------------------------------------------------------------------------------------------------------------------------------------------------------------------------------------------------------------------------------------------------------------------------------------------------------------------------------…
	GQ501744	---------------------------------------------------------------------------------------------------------------------------------------------------------------------------------------------------------------------------------------------------------------------------------------------------------------------------------------------------------------------------------------------------------------…
	GQ501419	---------------------------------------------------------------------------------------------------------------------------------------------------------------------------------------------------------------------------------------------------------------------------------------------------------------------------------------------------------------------------------------------------------------…
	GQ501448	---------------------------------------------------------------------------------------------------------------------------------------------------------------------------------------------------------------------------------------------------------------------------------------------------------------------------------------------------------------------------------------------------------------…
	GQ501981	---------------------------------------------------------------------------------------------------------------------------------------------------------------------------------------------------------------------------------------------------------------------------------------------------------------------------------------------------------------------------------------------------------------…
	GQ501499	---------------------------------------------------------------------------------------------------------------------------------------------------------------------------------------------------------------------------------------------------------------------------------------------------------------------------------------------------------------------------------------------------------------…
	GQ501720	---------------------------------------------------------------------------------------------------------------------------------------------------------------------------------------------------------------------------------------------------------------------------------------------------------------------------------------------------------------------------------------------------------------…
	GQ501895	---------------------------------------------------------------------------------------------------------------------------------------------------------------------------------------------------------------------------------------------------------------------------------------------------------------------------------------------------------------------------------------------------------------…
	GQ501982	---------------------------------------------------------------------------------------------------------------------------------------------------------------------------------------------------------------------------------------------------------------------------------------------------------------------------------------------------------------------------------------------------------------…
	GQ501918	---------------------------------------------------------------------------------------------------------------------------------------------------------------------------------------------------------------------------------------------------------------------------------------------------------------------------------------------------------------------------------------------------------------…
	GQ501901	---------------------------------------------------------------------------------------------------------------------------------------------------------------------------------------------------------------------------------------------------------------------------------------------------------------------------------------------------------------------------------------------------------------…
	GQ501898	---------------------------------------------------------------------------------------------------------------------------------------------------------------------------------------------------------------------------------------------------------------------------------------------------------------------------------------------------------------------------------------------------------------…
	GQ501979	---------------------------------------------------------------------------------------------------------------------------------------------------------------------------------------------------------------------------------------------------------------------------------------------------------------------------------------------------------------------------------------------------------------…
	GQ502005	---------------------------------------------------------------------------------------------------------------------------------------------------------------------------------------------------------------------------------------------------------------------------------------------------------------------------------------------------------------------------------------------------------------…
	GQ501907	---------------------------------------------------------------------------------------------------------------------------------------------------------------------------------------------------------------------------------------------------------------------------------------------------------------------------------------------------------------------------------------------------------------…
	GQ501718	---------------------------------------------------------------------------------------------------------------------------------------------------------------------------------------------------------------------------------------------------------------------------------------------------------------------------------------------------------------------------------------------------------------…
	GQ501863	---------------------------------------------------------------------------------------------------------------------------------------------------------------------------------------------------------------------------------------------------------------------------------------------------------------------------------------------------------------------------------------------------------------…
	GQ502006	---------------------------------------------------------------------------------------------------------------------------------------------------------------------------------------------------------------------------------------------------------------------------------------------------------------------------------------------------------------------------------------------------------------…
	GQ502032	---------------------------------------------------------------------------------------------------------------------------------------------------------------------------------------------------------------------------------------------------------------------------------------------------------------------------------------------------------------------------------------------------------------…
	JX262523	-------------------------------------------------------------------------------------------------------------------------------------------------------------------------------------------------------------------------------------------------------------------TTACATGGGTTTATTATGATCTTCTTTTTAGTAATGCCTGGATTGTTTGGAGG----ATTTGGAAATTACATTGTACCTATCTTTCAAGGGTCTCCAGAAGTGGTATATCCTAGAGTAAATAATTTTTCTATCTTAATTC…
	EF036580	----------------------------------------------------------------------------------------------------------------------------TATTATTTATTATCAGCATTCATCTTTGGGGTCTCTGGTACATTAATTTCAGTCCTTATGAGAATAGAATTATATTCAACAGGAAATAGGATTATATCTCCAGAAAACCAGAACTTCTATAATGTTTCCATAACCTTGCATGGGCTTATTATGATCTTCTTTTTAGTAATGCCTGGATTGTTTGGAGG----ATTTGGAAATTATTTTGCACCTATCTTTCAAGGGTCTCCAGAAGTGGTATATCCTAGAGTAAATAATCTTTCTATCTTAATTC…
	EU126144	----------------------------------------------------------------------------------------------------------------------------TATTATTTATTATCAGCATTCATCTTTGGGATCTCTGGTACATTAATTTCAGTCCTTATGAGAATAGAATTATATTCAACAGGAAATAGGATTATATCTCCAGAAAACCAGAACTTCTATAATATTTCCATAACCTTGCATGGGTTTATTATGATCTTCTTTTTAGTAATGCCTGGATTGTTTGGAGG----ATTTGGAAATTATTTTGTACCTATCTTTCAAGGGTCTCCAGAAGTGGTATATCCTAGAGTAAATAATTTTTCTATCTTAATTC…
	GQ502112	---------------------------------------------------------------------------------------------------------------------------------------------------------------------------------------------------------------------------------------------------------------------------------------------------------------------------------------------------------------------------------------------------------------…
	GQ501820	---------------------------------------------------------------------------------------------------------------------------------------------------------------------------------------------------------------------------------------------------------------------------------------------------------------------------------------------------------------------------------------------------------------…
	GQ501767	---------------------------------------------------------------------------------------------------------------------------------------------------------------------------------------------------------------------------------------------------------------------------------------------------------------------------------------------------------------------------------------------------------------…
	GQ501695	---------------------------------------------------------------------------------------------------------------------------------------------------------------------------------------------------------------------------------------------------------------------------------------------------------------------------------------------------------------------------------------------------------------…
	GQ501531	---------------------------------------------------------------------------------------------------------------------------------------------------------------------------------------------------------------------------------------------------------------------------------------------------------------------------------------------------------------------------------------------------------------…
	GQ501996	---------------------------------------------------------------------------------------------------------------------------------------------------------------------------------------------------------------------------------------------------------------------------------------------------------------------------------------------------------------------------------------------------------------…
	GQ501875	---------------------------------------------------------------------------------------------------------------------------------------------------------------------------------------------------------------------------------------------------------------------------------------------------------------------------------------------------------------------------------------------------------------…
	GQ501632	---------------------------------------------------------------------------------------------------------------------------------------------------------------------------------------------------------------------------------------------------------------------------------------------------------------------------------------------------------------------------------------------------------------…
	GQ502022	---------------------------------------------------------------------------------------------------------------------------------------------------------------------------------------------------------------------------------------------------------------------------------------------------------------------------------------------------------------------------------------------------------------…
	AM773802	CCTTATTTCCTTTTCCTTATCATTAAGTTTGCTATTTTATTTTCTTTGGAATATTAATAAAAGTTCACAGAGAATATTTTTTCTATCACTAGTAAAAAATTGTAATCATAAACGCTTAGGAATCTATTATTTATTATCAGCATTCATCTTTGGGGTCTCTGGTACATTAATTTCAGTCCTTATAAGAATAGAATTATATTCAACAGGAAACAGGATTATATCTCCAGAAAACCAGAACTTCTATAATGTTTCCGTAAGCTTGCATGGGCTTATTATGATTTTCTTTTTAGTAATGCCTGGACTCTTTGGTGG----TTTTGGAAATTATTTTGCACCTATCTTTCAAGGGTCTCCAGAAGTGGTATATCCTAGAGTCAATAATCTTTCTATCTTAATTC…
	GQ501503	---------------------------------------------------------------------------------------------------------------------------------------------------------------------------------------------------------------------------------------------------------------------------------------------------------------------------------------------------------------------------------------------------------------…
	AF463416	----------------------------------------------------------------------------------------------------------------------------TATTATTTATTATCAGCATTCATCTTTGGGATCTCTGGTACATTAATTTCAGTCCTTCTAAGAATAGAATTATATTCAACAGGAAACAGGATTATATCTCCAGAAAACCAGAACTTCTATAATATTTCCATAAGCTTGCATGGGTTTATTATGATTTTCTTTTTAGTAATGCCTGGATTCTTTGGTGG----TTTTGGAAATTATTTTGTACCTATCTTTCAAGGGTCTCCAGAAGTGGTATATCCTAGAGTCAATAATTTTTCTATCTTAATTC…
	GQ501871	---------------------------------------------------------------------------------------------------------------------------------------------------------------------------------------------------------------------------------------------------------------------------------------------------------------------------------------------------------------------------------------------------------------…
	GQ501931	---------------------------------------------------------------------------------------------------------------------------------------------------------------------------------------------------------------------------------------------------------------------------------------------------------------------------------------------------------------------------------------------------------------…
	GQ501398	---------------------------------------------------------------------------------------------------------------------------------------------------------------------------------------------------------------------------------------------------------------------------------------------------------------------------------------------------------------------------------------------------------------…
	HM067012	-------------------------------------------------------------------------------------------------------------------------ATCTATTATTTATTATCAGCATTCATCTTTGGGATCTCTGCTACATTAATTTCAGTCCTTATAAGAATAGAAATATATTCAACAGGAAACAGGATTATATCTCCAGAAAACCAGAACTTCTATAATATTTCCATAACCTTGCATGGGTTGGAAATGATTTTCTTTTTAGTAATGCCTGGATTGTTTGGAGG----GTTTGGAAATTATTTTGTACCTATCTTTCAAGGGTCTCCAGAAGTGGTATATCCTAGAGTCAATAATTTTTCTATCTTAATTC…
	GQ501988	---------------------------------------------------------------------------------------------------------------------------------------------------------------------------------------------------------------------------------------------------------------------------------------------------------------------------------------------------------------------------------------------------------------…
	GQ501858	---------------------------------------------------------------------------------------------------------------------------------------------------------------------------------------------------------------------------------------------------------------------------------------------------------------------------------------------------------------------------------------------------------------…
	GQ502024	---------------------------------------------------------------------------------------------------------------------------------------------------------------------------------------------------------------------------------------------------------------------------------------------------------------------------------------------------------------------------------------------------------------…
	GQ501943	---------------------------------------------------------------------------------------------------------------------------------------------------------------------------------------------------------------------------------------------------------------------------------------------------------------------------------------------------------------------------------------------------------------…
	GQ501865	---------------------------------------------------------------------------------------------------------------------------------------------------------------------------------------------------------------------------------------------------------------------------------------------------------------------------------------------------------------------------------------------------------------…
	GQ501864	---------------------------------------------------------------------------------------------------------------------------------------------------------------------------------------------------------------------------------------------------------------------------------------------------------------------------------------------------------------------------------------------------------------…
	GQ501721	---------------------------------------------------------------------------------------------------------------------------------------------------------------------------------------------------------------------------------------------------------------------------------------------------------------------------------------------------------------------------------------------------------------…
	GQ501868	---------------------------------------------------------------------------------------------------------------------------------------------------------------------------------------------------------------------------------------------------------------------------------------------------------------------------------------------------------------------------------------------------------------…
	GQ501922	---------------------------------------------------------------------------------------------------------------------------------------------------------------------------------------------------------------------------------------------------------------------------------------------------------------------------------------------------------------------------------------------------------------…
	GQ501900	---------------------------------------------------------------------------------------------------------------------------------------------------------------------------------------------------------------------------------------------------------------------------------------------------------------------------------------------------------------------------------------------------------------…
	GQ501924	---------------------------------------------------------------------------------------------------------------------------------------------------------------------------------------------------------------------------------------------------------------------------------------------------------------------------------------------------------------------------------------------------------------…
	GQ501115	---------------------------------------------------------------------------------------------------------------------------------------------------------------------------------------------------------------------------------------------------------------------------------------------------------------------------------------------------------------------------------------------------------------…
	GQ501110	---------------------------------------------------------------------------------------------------------------------------------------------------------------------------------------------------------------------------------------------------------------------------------------------------------------------------------------------------------------------------------------------------------------…
	EF036566	----------------------------------------------------------------------------------------------------------------------------TATTATTTATTATCAGCCTTTATCTTTGGGATCTCCGGTACATTAATCTCAGTCCTTATGAGAATAGAATTATATTCATCAGGAAATAGGATTATATCTCCAGAAAACCAGAACTTCTATAATGTAAGCATAACTTTTCATGGTCTTCTTATGATCTTCTTTTTAGTAATGCCCGGACTCTTTGGAGG----ATTTGGAAATTATTTTGCACCTATCTTTCAAGGGTCTCCAGAAGTGGTATATCCTAGAGTCAATAATTTTTCAATCTTAATTC…
	LC027076	----------------------------------------------------------------------------------------------------------------------------TATTATTTATTATCTGCATTCATCTTTGGGATCTCCGGTACATTAATCTCAGTCCTTATAAGAATAGAATTATATTCATCAGGAAATAGGATTATATCTCCAGAAAACCAGAACTTCTATAATATAAGCATAACCTTGCATGGGTTTCTTATGATCTTCTTTTTAGTAATGCCCGGTTTGTTTGGAGG----ATTTGGAAATTATTTTGTACCTATCTTTCAAGGATCTGGAGAAGTGGTATATCCTAGAGTAAATAATTTTTCATTCTTAATCC…
	LC027072	----------------------------------------------------------------------------------------------------------------------------TATTATTTATTATCTGCATTCATCTTTGGGATCTCCGGTACATTAATCTCAGTCCTTATAAGAATAGAATTATATTCATCAGGAAATAGGATTATATCTCCAGAAAACCAGAACTTCTATAATATAAGCATAACCTTGCATGGGTTTCTAATGATCTTCTTTTTAGTAATGCCCGGTTTGTTTGGAGG----ATTTGGAAATTATTTTGTACCTATCTTTCAAGGATCTGGAGAAGTGGTATATCCTAGAGTAAATAATTTTTCATTCTTAATCC…
	LC027071	----------------------------------------------------------------------------------------------------------------------------TATTATTTATTATCTGCATTCATCTTTGGGATCTCCGGTACATTAATCTCAGTCCTTATAAGAATAGAATTATATTCATCAGGAAATAGGATTATATCTCCAGAAAACCAGAACTTCTATAATATAAGCATAACCTTGCATGGGTTTCTTATGATCTTCTTTTTAGTAATGACCGGTTTGTTTGGAGG----ATTTGGAAATTATTTTGTACCTATCTTTCAAGGATCTGGAGAAGTGGTATATCCTAGAGTAAATAATTTTTCATTCTTAATCC…
	GQ501803	---------------------------------------------------------------------------------------------------------------------------------------------------------------------------------------------------------------------------------------------------------------------------------------------------------------------------------------------------------------------------------------------------------------…
	GQ501835	---------------------------------------------------------------------------------------------------------------------------------------------------------------------------------------------------------------------------------------------------------------------------------------------------------------------------------------------------------------------------------------------------------------…
	GQ501421	---------------------------------------------------------------------------------------------------------------------------------------------------------------------------------------------------------------------------------------------------------------------------------------------------------------------------------------------------------------------------------------------------------------…
	GQ501834	---------------------------------------------------------------------------------------------------------------------------------------------------------------------------------------------------------------------------------------------------------------------------------------------------------------------------------------------------------------------------------------------------------------…
	GQ501810	---------------------------------------------------------------------------------------------------------------------------------------------------------------------------------------------------------------------------------------------------------------------------------------------------------------------------------------------------------------------------------------------------------------…
	EU916903	---------------------------------------------------------------------------------------------------------------------------------------------------------GATATCAGGAACATTAATCTCAGTCCTTATAAGAATAGAATTATATTCATCAGGAAATAGGATTATATCTCCAGAAAACCAGAACTTCTATAATATAAGCATAAGCTTGCATGGCTTTCTTATGATCTTCTTTTTAGTTATGCCTGGATTGTTTGGTGG----ATTTGGAAATTATTTTCTTGTTATCTTTCAAGGGTCTCCTGAAGTGGTATATCCTAGAGTTAATAATTTTTCTATCTTAATTC…
	EU916902	---------------------------------------------------------------------------------------------------------------------------------------------------------GATATCAGGAACATTAATCTCAGTCCTTATAAGAATAGAATTATATTCATCAGGAAATAGGATTATATCTCCAGAAAACCAGAACTTCTATAATATAAGCATAAGCTTGCATGGCTTTCTTATGATCTTCTTTTTAGTTATGCCTGGATTGTTTGGTGG----ATTTGGAAATTATTTTCTTGTTATCTT--------------------------------------------------------…
	GQ501299	---------------------------------------------------------------------------------------------------------------------------------------------------------------------------------------------------------------------------------------------------------------------------------------------------------------------------------------------------------------------------------------------------------------…
	EU916907	---------------------------------------------------------------------------------------------------------------------------------------------------------GATCTCTGGTACATTAATCTCA-TCCTTATCAGAGTAGAATTATATTCATCAGGAAATATGATTAT--CTCCAGAAAACAAAAACTTCTATAATATAATCATAAGCTCGCATGGCTTTCTTATGATCTTATTTTTAGTAATGCCTGGCTTGTGTGGTGG----ATTTGGAAACTATTTTGTTGTTATCGTTCAAGGGTCTCCTGCAGTGGTATATCCTAGAGCCAATGATTTTTCAATCTTAATTC…
	EU196414	---------------------------------------------------------------------------------------------------------------------------------------------------------------------------------------------------------------------------------------------------------------------------------------------------------------------------------------------------------------------------------------------------------------…
	EU196412	---------------------------------------------------------------------------------------------------------------------------------------------------------------------------------------------------------------------------------------------------------------------------------------------------------------------------------------------------------------------------------------------------------------…
	GQ501514	---------------------------------------------------------------------------------------------------------------------------------------------------------------------------------------------------------------------------------------------------------------------------------------------------------------------------------------------------------------------------------------------------------------…
	AF463415	----------------------------------------------------------------------------------------------AAAAATTGTAATCATAAACGCTTAGGAATCTATTATTTATTATCATCATTTATCTTTGGGATCTCCGGTACATTAGTCTCAGTCCTTATGAGAATAGAATTATATTCATCAGGAAATAGGATTATATCTCCAGAAAACCAGAACTTCTATAATGTAAGCATAAGCTTGCATGGCCTTCTTATGATCTTCTTTTTAGTAATGCCTGGCTTGTTTGGTGG----ATTTGGAAATTATCTTCTTGTTATCTTTCAAGGGTCTCCTGAAGTGGTATATCCTAGAGTCAATAATCTTTCTATCTTAATTC…
	AF463414	----------------------------------------------------------------------------------------------------------------------------TATTATTTATTATCATCATTTATCTTTGGGATCTCCGGTACATTAATCTCAGTCCTTATAAGAATAGAATTATATTCATCAGGAAATAGGATTATATCTCCAGAAAACCAGAACTTCTATAATATAAGCATAAGCTTGCATGGCTTTCTTATGATCTTCTTTTTAGTAATGCCTGGCTTGTTTGGTGG----ATTTGGAAATTATTTTCTTGTTATCTTTCAAGGGTCTCCTGAAGTGGTATATCCTAGAGTCAATAATTTTTCTATCTTAATTC…
	GQ501775	---------------------------------------------------------------------------------------------------------------------------------------------------------------------------------------------------------------------------------------------------------------------------------------------------------------------------------------------------------------------------------------------------------------…
	EU916916	---------------------------------------------------------------------------------------------------------------------------------------------------------CATCTCCGGTACATTAATCTCAGTCCTTATAAGAATAGAATTATATTCATCAGGAAATAGGATTATATCTCCAGAAAACCAGAACTTCTATAATATAAGCATAAGCTTGCATGGCTTTCTTATGATCTTCTTTTTAGTAATGCCTGGCTTGTTTGGTGG----ATTTGGAAATTATTTTGTTGTTATCTTTCAAGGGTCACCTGAAGTGGTATATCCTAGAGTCAATAATTTTTCTATCTTAATAC…
	GQ501449	---------------------------------------------------------------------------------------------------------------------------------------------------------------------------------------------------------------------------------------------------------------------------------------------------------------------------------------------------------------------------------------------------------------…
	GQ501547	---------------------------------------------------------------------------------------------------------------------------------------------------------------------------------------------------------------------------------------------------------------------------------------------------------------------------------------------------------------------------------------------------------------…
	GQ501717	---------------------------------------------------------------------------------------------------------------------------------------------------------------------------------------------------------------------------------------------------------------------------------------------------------------------------------------------------------------------------------------------------------------…
	GQ501471	---------------------------------------------------------------------------------------------------------------------------------------------------------------------------------------------------------------------------------------------------------------------------------------------------------------------------------------------------------------------------------------------------------------…
	GQ501797	---------------------------------------------------------------------------------------------------------------------------------------------------------------------------------------------------------------------------------------------------------------------------------------------------------------------------------------------------------------------------------------------------------------…
	GQ501505	---------------------------------------------------------------------------------------------------------------------------------------------------------------------------------------------------------------------------------------------------------------------------------------------------------------------------------------------------------------------------------------------------------------…
	GQ501461	---------------------------------------------------------------------------------------------------------------------------------------------------------------------------------------------------------------------------------------------------------------------------------------------------------------------------------------------------------------------------------------------------------------…
	GQ501236	---------------------------------------------------------------------------------------------------------------------------------------------------------------------------------------------------------------------------------------------------------------------------------------------------------------------------------------------------------------------------------------------------------------…
	GQ501750	---------------------------------------------------------------------------------------------------------------------------------------------------------------------------------------------------------------------------------------------------------------------------------------------------------------------------------------------------------------------------------------------------------------…
	EF036573	----------------------------------------------------------------------------------------------------------------------------TATTATTTATTATCAGCATTCATCTTTGGGATCTCCGGAACATTAGTCTCAGTCCTTATGAGAATAGAATTATATTCATCAGGAAATAGGATTATATCTCCAGAAAACCAGAACTTCTATAATGTAAGCATAACCTTGCATGGCCTTCTTATGATCTTCTTTTTAGTAATGCCTGGCCTGTTTGGAGG----ATTTGGAAATTATTTTCTTGTTATCTTTCAAGGGTCTCCAGAAGTGGTATATCCTAGAGTCAATAATTTTTCTATCTTAATTC…
	JN717140	-----------------------------------------------------------------------------------------------------------------------------------------------------------------------------------------------------------------------------------------------------------------------------------------------------------------GCGGCTGATGCAGATTAGGATTATTTTCTTGTTATCTTTCAAGGGTCTCCAGAAGTGGTATATCCTAGAGTCAATAATTTTTCTATCTTAATTC…
	EU916837	---------------------------------------------------------------------------------------------------------------------------------------------------------GATCTCCGGAACATTAATCTCAGTCCTTATAAGAATAGAATTATATTCATCAGGAAATAGGATTATATCTCCAGAAAACCAGAACTTCTATAATATTAGCATAACCTTTCATGGCTTTCTTATGATCTTCTTTTTAGTAATGCCCGGCTTGTTTGGAGG----ATTTGGAAATTATTTTCTTGTTATCTTTCAAGGGTCTCCAGAAGTGGTATATCCTAGAGTCAATAATTTTTCTATCTTAATTC…
	EF377325	----------------------------------------------------------------------------------------------------------------------------TATTATTTATTATCAGCATTCATCTTTGGGATCTCCGGAACATTAGTCTCAGTCCTTATGAGAATAGAATTATATTCATCAGGAAATAGGATTATATCTCCAGAAAACCAGAACTTCTATAATGTTAGCATAACCTTTCATGGCCTTCTTATGATCTTCTTTTTAGTAATGCCCGGCTTGTTTGGAGG----ATTTGGAAATTATTTTCTTGTTATCTTTCAAGGGTCTCCAGAAGTGGTATATCCTAGAGTCAATAATCTTTCTATCTTAATTC…
	GQ501746	---------------------------------------------------------------------------------------------------------------------------------------------------------------------------------------------------------------------------------------------------------------------------------------------------------------------------------------------------------------------------------------------------------------…
	GQ501554	---------------------------------------------------------------------------------------------------------------------------------------------------------------------------------------------------------------------------------------------------------------------------------------------------------------------------------------------------------------------------------------------------------------…
	GQ501447	---------------------------------------------------------------------------------------------------------------------------------------------------------------------------------------------------------------------------------------------------------------------------------------------------------------------------------------------------------------------------------------------------------------…
	GQ501470	---------------------------------------------------------------------------------------------------------------------------------------------------------------------------------------------------------------------------------------------------------------------------------------------------------------------------------------------------------------------------------------------------------------…
	GQ501831	---------------------------------------------------------------------------------------------------------------------------------------------------------------------------------------------------------------------------------------------------------------------------------------------------------------------------------------------------------------------------------------------------------------…
	GQ502037	---------------------------------------------------------------------------------------------------------------------------------------------------------------------------------------------------------------------------------------------------------------------------------------------------------------------------------------------------------------------------------------------------------------…
	HM236200	---------------------------------------------------------------------------------------------------------------------------------------------------------------------------------------------------------------------------------------------------------------------------------------------------------------------------------------------------------------------------------------------------------------…
	GQ501549	---------------------------------------------------------------------------------------------------------------------------------------------------------------------------------------------------------------------------------------------------------------------------------------------------------------------------------------------------------------------------------------------------------------…
	GQ501770	---------------------------------------------------------------------------------------------------------------------------------------------------------------------------------------------------------------------------------------------------------------------------------------------------------------------------------------------------------------------------------------------------------------…
	GQ501451	---------------------------------------------------------------------------------------------------------------------------------------------------------------------------------------------------------------------------------------------------------------------------------------------------------------------------------------------------------------------------------------------------------------…
	JX262525	---------------------------------------------------------------------------------------------------------------------------------------------------------------------------------------------------------------------------------------------------------------------------------------------------------------------------------------------------------------------------------------------------------------…
	GQ501843	---------------------------------------------------------------------------------------------------------------------------------------------------------------------------------------------------------------------------------------------------------------------------------------------------------------------------------------------------------------------------------------------------------------…
	GQ501840	---------------------------------------------------------------------------------------------------------------------------------------------------------------------------------------------------------------------------------------------------------------------------------------------------------------------------------------------------------------------------------------------------------------…
	JX001535	---------------------------------------------------------------------------------------------------------------------------------------------------------------------------------------------------------------------------------------------------------------------------------------------------------------------------------------ATTTTGTTGTTATCTTTCAAGGGTCTCCAGAAGTGGTATATCCTAGAGTCAATAATTTTTCTATCTTAATTC…
	GQ501714	---------------------------------------------------------------------------------------------------------------------------------------------------------------------------------------------------------------------------------------------------------------------------------------------------------------------------------------------------------------------------------------------------------------…
	GQ501788	---------------------------------------------------------------------------------------------------------------------------------------------------------------------------------------------------------------------------------------------------------------------------------------------------------------------------------------------------------------------------------------------------------------…
	GQ501816	---------------------------------------------------------------------------------------------------------------------------------------------------------------------------------------------------------------------------------------------------------------------------------------------------------------------------------------------------------------------------------------------------------------…
	GQ501453	---------------------------------------------------------------------------------------------------------------------------------------------------------------------------------------------------------------------------------------------------------------------------------------------------------------------------------------------------------------------------------------------------------------…
	GQ501500	---------------------------------------------------------------------------------------------------------------------------------------------------------------------------------------------------------------------------------------------------------------------------------------------------------------------------------------------------------------------------------------------------------------…
	GQ501698	---------------------------------------------------------------------------------------------------------------------------------------------------------------------------------------------------------------------------------------------------------------------------------------------------------------------------------------------------------------------------------------------------------------…
	GQ501502	---------------------------------------------------------------------------------------------------------------------------------------------------------------------------------------------------------------------------------------------------------------------------------------------------------------------------------------------------------------------------------------------------------------…
	GQ501776	---------------------------------------------------------------------------------------------------------------------------------------------------------------------------------------------------------------------------------------------------------------------------------------------------------------------------------------------------------------------------------------------------------------…
	GQ501828	---------------------------------------------------------------------------------------------------------------------------------------------------------------------------------------------------------------------------------------------------------------------------------------------------------------------------------------------------------------------------------------------------------------…
	GQ501795	---------------------------------------------------------------------------------------------------------------------------------------------------------------------------------------------------------------------------------------------------------------------------------------------------------------------------------------------------------------------------------------------------------------…
	GQ501694	---------------------------------------------------------------------------------------------------------------------------------------------------------------------------------------------------------------------------------------------------------------------------------------------------------------------------------------------------------------------------------------------------------------…
	GQ501564	---------------------------------------------------------------------------------------------------------------------------------------------------------------------------------------------------------------------------------------------------------------------------------------------------------------------------------------------------------------------------------------------------------------…
	GQ501630	---------------------------------------------------------------------------------------------------------------------------------------------------------------------------------------------------------------------------------------------------------------------------------------------------------------------------------------------------------------------------------------------------------------…
	GQ501817	---------------------------------------------------------------------------------------------------------------------------------------------------------------------------------------------------------------------------------------------------------------------------------------------------------------------------------------------------------------------------------------------------------------…
	GQ501545	---------------------------------------------------------------------------------------------------------------------------------------------------------------------------------------------------------------------------------------------------------------------------------------------------------------------------------------------------------------------------------------------------------------…
	GQ501724	---------------------------------------------------------------------------------------------------------------------------------------------------------------------------------------------------------------------------------------------------------------------------------------------------------------------------------------------------------------------------------------------------------------…
	GQ501469	---------------------------------------------------------------------------------------------------------------------------------------------------------------------------------------------------------------------------------------------------------------------------------------------------------------------------------------------------------------------------------------------------------------…
	GQ501798	---------------------------------------------------------------------------------------------------------------------------------------------------------------------------------------------------------------------------------------------------------------------------------------------------------------------------------------------------------------------------------------------------------------…
	GQ501424	---------------------------------------------------------------------------------------------------------------------------------------------------------------------------------------------------------------------------------------------------------------------------------------------------------------------------------------------------------------------------------------------------------------…
	GQ501701	---------------------------------------------------------------------------------------------------------------------------------------------------------------------------------------------------------------------------------------------------------------------------------------------------------------------------------------------------------------------------------------------------------------…
	HQ270474	--------------------------------------------------------------------------------------------------------------------------------------------------------------------------------------------------------------------------------------------------------------------------CTGTTCTTATGATCTTCTTTTTAGTAATGCCTGGTCTCTTTGGAGG----ATTTGGAAATTATTTTGTACCTATCTTTCAAGGATCTCCAGAAGTGGTATATCCTAGAGTAAATAATTTTTCTATCTTAATTC…
	GQ501754	---------------------------------------------------------------------------------------------------------------------------------------------------------------------------------------------------------------------------------------------------------------------------------------------------------------------------------------------------------------------------------------------------------------…
	GQ501708	---------------------------------------------------------------------------------------------------------------------------------------------------------------------------------------------------------------------------------------------------------------------------------------------------------------------------------------------------------------------------------------------------------------…
	GQ501456	---------------------------------------------------------------------------------------------------------------------------------------------------------------------------------------------------------------------------------------------------------------------------------------------------------------------------------------------------------------------------------------------------------------…
	GQ501749	---------------------------------------------------------------------------------------------------------------------------------------------------------------------------------------------------------------------------------------------------------------------------------------------------------------------------------------------------------------------------------------------------------------…
	GQ501699	---------------------------------------------------------------------------------------------------------------------------------------------------------------------------------------------------------------------------------------------------------------------------------------------------------------------------------------------------------------------------------------------------------------…
	GQ501422	---------------------------------------------------------------------------------------------------------------------------------------------------------------------------------------------------------------------------------------------------------------------------------------------------------------------------------------------------------------------------------------------------------------…
	GQ501467	---------------------------------------------------------------------------------------------------------------------------------------------------------------------------------------------------------------------------------------------------------------------------------------------------------------------------------------------------------------------------------------------------------------…
	JN717144	----------------------------------------------------------------------------------------------------------------------------------------------------------------------------------------------------------------------------------------------------------------------------------------------------GGGTGCCGTTTGTTGATTGG----AT--------TATTTTGTTGTTATCTTTCA-GGGTCTCCTGAAGTGGTATATCCTAGAGTCAATAATTTTTCTATCTTAATTC…
	GQ501758	---------------------------------------------------------------------------------------------------------------------------------------------------------------------------------------------------------------------------------------------------------------------------------------------------------------------------------------------------------------------------------------------------------------…
	GQ501245	--------------------------------------------------------------------------------------------------------------------------------------------------------------------------------------------------------------------------------------------------------------------------------TTATGATCTTCTTTTTAGTAATGCCTGCAGTGTTTGGAGG----ATTTGGAAATTATTTTGTACCTATCTTTCAAGGGTCTCCAGAAGTGGTATATCCTAGAGTAAATAATTTTTCTATCTTAATTC…
	GQ501774	---------------------------------------------------------------------------------------------------------------------------------------------------------------------------------------------------------------------------------------------------------------------------------------------------------------------------------------------------------------------------------------------------------------…
	GQ501736	---------------------------------------------------------------------------------------------------------------------------------------------------------------------------------------------------------------------------------------------------------------------------------------------------------------------------------------------------------------------------------------------------------------…
	GQ501734	---------------------------------------------------------------------------------------------------------------------------------------------------------------------------------------------------------------------------------------------------------------------------------------------------------------------------------------------------------------------------------------------------------------…
	GQ501829	---------------------------------------------------------------------------------------------------------------------------------------------------------------------------------------------------------------------------------------------------------------------------------------------------------------------------------------------------------------------------------------------------------------…
	GQ501781	---------------------------------------------------------------------------------------------------------------------------------------------------------------------------------------------------------------------------------------------------------------------------------------------------------------------------------------------------------------------------------------------------------------…
	GQ501813	---------------------------------------------------------------------------------------------------------------------------------------------------------------------------------------------------------------------------------------------------------------------------------------------------------------------------------------------------------------------------------------------------------------…
	GQ501802	---------------------------------------------------------------------------------------------------------------------------------------------------------------------------------------------------------------------------------------------------------------------------------------------------------------------------------------------------------------------------------------------------------------…
	GQ501480	---------------------------------------------------------------------------------------------------------------------------------------------------------------------------------------------------------------------------------------------------------------------------------------------------------------------------------------------------------------------------------------------------------------…
	GQ501507	---------------------------------------------------------------------------------------------------------------------------------------------------------------------------------------------------------------------------------------------------------------------------------------------------------------------------------------------------------------------------------------------------------------…
	GQ501839	---------------------------------------------------------------------------------------------------------------------------------------------------------------------------------------------------------------------------------------------------------------------------------------------------------------------------------------------------------------------------------------------------------------…
	JX262526	---------------------------------------------------------------------------------------------------------------------------------------------------------------------------------------------------------------------------------------------------------------------------------------------------------------------------------------------------------------------------------------------------------------…
	EU130565	----------------------------------------------------------------------------------------------------------------------------TATTATTTATTATCAGCATTCATCTTTGGGATCTCCGGTACATTAATCTCAATCCTTATAAGAATAGAATTATATTCATCAGGAAATAGGATTATATCTCCAGAAAACCAGAACTTCTATAATGTAAGCATAACATTGCATGGGCTTCTTATGATCTTCTTTTTAGTAATGCCCGGCTTGTTTGGAGG----ATTTGGAAATTATTTTGTACCTATCTTTCAAGGGTCTCCAGAAGTGGTATATCCTAGAGTCAATAATCTTTCTATCTTAATTC…
	AM931582	----------------------------------------------------------------------------------------------------------------------------------------------------------ATCTCCGGTACATTAATCTCAATCCTTATAAGAATAGAATTATATTCATCAGGAAATAGGATTATATCTCCGAAAAACCGAAACTTCTATAATATAAGCATAACATTGTTTGGGTTTCTTATGATCTTCTTTTTAGTAATGCCCGGCTTGTTTGGAGG----ATTTGGAAATTATTTTGTACCTATCTTTCAGGGGTCTCCGAAAGTGGTATATCCTAAAATCAATAATTTTTCTATCTTAGTTC…
	EU130566	----------------------------------------------------------------------------------------------------------------------------TATTATTTATTATCAGCATTCATCTTTGGGATCTCCGGTACATTAATCTCAATCCTTATAAGAATAGAATTATATTCATCAGGAAATAGGATTATATCTCCAGAAAACCAGAACTTCTATAATATAAGCATAACATTGCATGGGTTTCTTATGATCTTCTTTTTAGTAATGCCCGGCTTGTTTGGAGG----ATTTGGAAATTATTTTGTACCTATCTTTCAAGGGTCTCCAGAAGTGGTATATCCTAGAATCAATAATTTTTCTATCTTAATTC…
	GQ501705	---------------------------------------------------------------------------------------------------------------------------------------------------------------------------------------------------------------------------------------------------------------------------------------------------------------------------------------------------------------------------------------------------------------…
	EU927470	---------------------------------------------------------------------------------------------------------------------------------------------------------GATCTCCGGTACATTAATCTCAATCCTTATAAGAATAGAATTATATTCATCAGGAAATAGGATTATATCTCCAGAAAACCAGAACTTCTATAATATAAGCATAACATTGCATGGGTTTCTTATGATCTTCTTTTTAGTAATGCCCGGCTTGTTTGGAGG----ATTTGGAAATTATTTTGTACCTATCTTTCAAGGGTCTCCAGAAGTGGTATATCCTAGAGTCAATAATTTTTCTATCTTAATTC…
	JX262524	---------------------------------------------------------------------------------------------------------------------------------------------------------------------------------------------------------------------------------------------------------------------------------------------------------------------------------------------------------------------------------------------------------------…
	EU927479	---------------------------------------------------------------------------------------------------------------------------------------------------------GATCTCCGGTACATTAATCTCAATCCTTATAAGAATAGAATTATATTCATCAGGAAATAGGATTATATCTCCAGAAAACCAGAACTTCTATAATATAAGCATAACCTTGCATGGGTTTCTTATGATCTTCTTTTTAGTAATGCCCAGCTTGTTTGGAGG----ATTTGGAAATTATTTTGTACCTATCTTT-AAGGGTCTCCAGAAGTGGTATATCCTAGAGTCAATAATTTTTCAATCTTAATTC…
	GQ479451	-------------------------------------------------------------------------------------------------------------------------------------------------------------------ACATTAATCTCAGTCCTTTTAAGAATAGAATTATATTCATCAGGAAATAGGATTATATCTCCAGAAAACCAGAACTTCTATAATATAAGCATAACCTTGCATGGGTTTCTTATGATCTTCTTTTTAGTAATGCCGAGCTTGTTTGGAGG----ATTTGGAAATTATTTTGTACCTATCTTTCAAGGGTCTCCAGAAGTGGTATATCCTAGAGTCAATAATTTTTCAATCTTAATTC…
	EF036570	----------------------------------------------------------------------------------------------------------------------------TATTATTTATTATCAGCATTCATCTTTGGTATCTCTGGTACATTAGTCTCAGTCCTTTTAAGAATAGAATTATATTCATCAGGAAATAGGATTATATCTCCAGAAAACCAGAACTTCTATAATGTAAGCATAACCTTGCATGGGCTTCTTATGATCTTCTTTTTAGTAATGCCCAGCTTGTTTGGAGG----ATTTGGAAATTATTTTGCACCTATCTTTCAAGGGTCTCCAGAAGTGGTATATCCTAGAGCCAATAATCTTTCAATCTTAATTC…
	GQ501806	---------------------------------------------------------------------------------------------------------------------------------------------------------------------------------------------------------------------------------------------------------------------------------------------------------------------------------------------------------------------------------------------------------------…
	GQ501490	---------------------------------------------------------------------------------------------------------------------------------------------------------------------------------------------------------------------------------------------------------------------------------------------------------------------------------------------------------------------------------------------------------------…
	GQ501521	---------------------------------------------------------------------------------------------------------------------------------------------------------------------------------------------------------------------------------------------------------------------------------------------------------------------------------------------------------------------------------------------------------------…
	GQ501220	-----------------------------------------------------------------------------------------------------------------------------------------------------------------------------------------------------------------------------------------------------------------------------------------------------------------------------------------------------------------------------------------AATAATTTTTCTATCTTAATTC…
	GQ501780	---------------------------------------------------------------------------------------------------------------------------------------------------------------------------------------------------------------------------------------------------------------------------------------------------------------------------------------------------------------------------------------------------------------…
	GQ501844	---------------------------------------------------------------------------------------------------------------------------------------------------------------------------------------------------------------------------------------------------------------------------------------------------------------------------------------------------------------------------------------------------------------…
	EF036590	----------------------------------------------------------------------------------------------------------------------------TATTATTTATTATCTGCATTCATCTTTGGGATCTCCGGTACATTAATCTCAGTCCTTATGAGAATAGAATTATATTCATCAGGAAATAGGATTATATCTCCAGAAAACCAGAACTTCTATAATGTAAGCATAACCTTGCATGGGCTTCTTATGATCTTCTTTTTAGTAATGCCTGGCTTGTTTGGAGG----ATTTGGAAATTATTTTGTACCTATCTTTCAAGGATCTCCAGAAGTGGTATATCCTAGAGTCAATAATTTTTCAATCTTAGTTC…
	FJ489618	----------------------------------------------------------------------------------------------------------------------------------------------------------------------TTAGTCTCAGTCCTTATAAGAGTAGAATTATATTCATCAGGAAATGGGATTATATCTCCGGAAAACCAGAACTTCTATAATATTAGCTTAACCTTGCATGGCTTTCTTATGATCTTCTTTTTAGTAATGCCCGGCTTGTTTGGAGG----ATTTGGAAATTATTTTCTTGTTATCTTTCAAGGGTCTCCTGAAGTCGTATATCCAATAGTCGATAAATTTTCTATCTTAATTC…
	GQ501794	---------------------------------------------------------------------------------------------------------------------------------------------------------------------------------------------------------------------------------------------------------------------------------------------------------------------------------------------------------------------------------------------------------------…
	GQ502107	---------------------------------------------------------------------------------------------------------------------------------------------------------------------------------------------------------------------------------------------------------------------------------------------------------------------------------------------------------------------------------------------------------------…
	GQ502038	---------------------------------------------------------------------------------------------------------------------------------------------------------------------------------------------------------------------------------------------------------------------------------------------------------------------------------------------------------------------------------------------------------------…
	GQ501254	---------------------------------------------------------------------------------------------------------------------------------------------------------------------------------------------------------------------------------------------------------------------------------------------------------------------------------------------------------------------------------------------------------------…
	EF036565	----------------------------------------------------------------------------------------------------------------------------TATTATTTATTATCAGCATTCATCTTTGGGATCTCCGGTACATTAGTCTCAGTCCTTATGAGAATAGAATTATTTTCATCAGGAAATAGGATTATATCTCCAGAAAACCATAACTTCTATAATGTAAGCATAACCTTGCATGGGCTTCTTATGATCTTCTTTTTAGTAATGCCCGGCTTGTTTGGAGG----ATTTGGAAATTATTTTGCACCTATCTTTCAAGGGTCTCCAGAAGTCGTATATCCTAGAGTCAATAATCTTTCTATCTTAATTC…
	GQ501457	---------------------------------------------------------------------------------------------------------------------------------------------------------------------------------------------------------------------------------------------------------------------------------------------------------------------------------------------------------------------------------------------------------------…
	GQ501837	---------------------------------------------------------------------------------------------------------------------------------------------------------------------------------------------------------------------------------------------------------------------------------------------------------------------------------------------------------------------------------------------------------------…
	GQ501535	---------------------------------------------------------------------------------------------------------------------------------------------------------------------------------------------------------------------------------------------------------------------------------------------------------------------------------------------------------------------------------------------------------------…
	GQ501431	---------------------------------------------------------------------------------------------------------------------------------------------------------------------------------------------------------------------------------------------------------------------------------------------------------------------------------------------------------------------------------------------------------------…
	GQ501304	---------------------------------------------------------------------------------------------------------------------------------------------------------------------------------------------------------------------------------------------------------------------------------------------------------------------------------------------------------------------------------------------------------------…
	GQ501439	---------------------------------------------------------------------------------------------------------------------------------------------------------------------------------------------------------------------------------------------------------------------------------------------------------------------------------------------------------------------------------------------------------------…
	FJ939570	----------------------------------------------------------------------------------------------------------------------------------------------------------------------------------------------------------------------------------------------------------------------------------------------------------GGCTTGTTTGGAGG----ATTTGGAAATTATTTTGCACCTATCTTTCAAGGGTCTCCAGAAGTGGTATATCCTAGAGTCAATAATTTTTCAATCTTAGTTC…
	JX065493	----------------------------------------------------------------------------------------------------------------------------------------------------------------------------------CCCTTAAGGAACAAAATATAGTCGTCAGGAAATAGGATTACATCTCCAG-AAACCAGAACTTCTATAATATAAGCATAACCTTGCATGGATTTCTTATGATCTTCTTTTTAGTAATGCCCGGCTTGTTTGGAGG----ATTTGGAAATTATTTTGTACCTATCTTTCAAGGGTCTCCTGAAGTGGTATATCCTAGAGTCAATAATTTTTCAATCTTAATTC…
	AB374235	-------------------------------------------------TACAGATTTTTGAATTCTTTTTCCTTATCTTTTCTATCACATGTAAAAAATTGTAATCATAAACGCTTAGGAATCTATTATTTATTATCAGCATTCATCTTTGGGATCTCCGGTACAATAGTCTCAGTCCTTATGAGAATAGAATTATATTCATCAGGAAATAGGATTATATCTCCAGAAAACCAGAACTTCTATAATGTAAGCATAACCTTGCATGGGTTTCTTATGATCTTCTTTTTAGTAATGCCCGGCTTGTTTGGAGG----ATTTGGAAATTATTTTGCACCTATCTTTCAAGGGTCTCCAGAAGTGGTATATCCTAGAGTCAATGATTTTTCGATCTTAGTTC…
	JX065532	-------------------------------------------------------------------------------------------------------------------------CTTAGGAATTTATTATTTGCATTCATCTGTTGGGATCTCCGGTACATAATCTCAGTCCTTATAAGAATAGAATTATATTCATCAGGAAATAGGATTACATCTCCAGAAAACCAGAACTTCTATAATATAAGCATAACCTTGCATGGATTTCTTATGATCTTCTTTTTAGTAATGCCCGGCTTGTTTGGAGG----ATTTGGAAATTATTTTGTACCTATCTTTCAAGGGTCTCCTGAAGTGGTATATCCTAGAGTCAATAATTTTTCAATCTTAATTC…
	GQ501108	---------------------------------------------------------------------------------------------------------------------------------------------------------------------------------------------------------------------------------------------------------------------------------------------------------------------------------------------------------------------------------------------------------------…
	JX065506	-------------------------------------------------------------------------------------------------------------------------------------------------------------------------------------GGATTATCGATGATTATATTCATCAGGAATAGGATTACATCTCCAGAAAACCAGAACTTCTATAATATAAGCATAACCTTGCATGGATTTCTTATGATCTTCTTTTTAGTAATGCCCGGCTTGTTTGGAGG----ATTTGGAAATTATTTTGTACCTATCTTTCAAGGGTCTCCTGAAGTGGTATATCCTAGAGTCAATAATTTTTCAATCTTAATTC…
	JX065491	----------------------------------------------------------------------------------------------------------------------------------------------------------------------------------CCTTTAATAAAAGAAATATATTCATCAGGAAATAGGATTACATCTCCAGAAAACCAGAACTTCTATAATATAAGCATAACCTTGCATGGATTTCTTATGATCTTCTTTTTAGTAATGCCCGGCTTGTTTGGAGG----ATTTGGAAATTATTTTGTACCTATCTTTCAAGGGTCTCCTGAAGTGGTATATCCTAGAGTCAATAATTTTTCAATCTTAATTC…
	FJ939567	-------------------------------------------------------------------------------------------------------AATCATAAACGCTTAGGAATCTATTATTTATTATCTGCATTCATCTTTGGGATCTCCGGTACATTAATCTCAGTCCTTATAAGAATAGAATTATATTCATCAGGAAATAGGATTATATCTCCAGAAAACCAGAACTTCTATAATATAAGCATAACCTTGCATGGGTTTCTTATGATCTTCTTTTTAGTAATGCCCGGCTTGTTTGGAGG----ATTTGGAAATTATTTTGTACCTATCTTTCAAGGATCTCCAGAAGTGGTATATCCTAGAGTCAATAATTTTTCAATCTTAGTTC…
	JX065531	-------------------------------------------------------------------------------------------------------------------------CAAAATTTTTTTTTATCAGCATTCATCTTTGGGATCTCCGGTACAATAATCTCAGT-CTTATAAGAATAGAATTATATTCATCAGGAAATAGGATTACATCTCCAGAAAACCAGAACTTCTATAATATAAGCATAACCTTGCATGGATTTCTTATGATCTTCTTTTTAGTAATGCCCGGCTTGTTTGGAGG----ATTTGGAAATTATTTTGTACCTATCTTTCAAGGGTCTCCTGAAGTGGTATATCCTAGAGTCAATAATTTTTCAATCTTAATTC…
	JX065507	---------------------------------------------------------------------------------------------------------------------------CCATTTATTTTTATCAGCATTCATCTTTGGGATCTCCGGTACAATAATCTCAGTCCTTATAAGAATA-AATTATATTCATCAGGAAATAGGATTACATCTCCAGAAAACCAGAACTTCTATAATATAAGCATAACCTTGCATGGATTTCTTATGATCTTCTTTTTAATAATGCCCGGCTTGTTTGGAGG----ATTTGGAAATTATTTTGTACCTATCTTTCAAGGGTCTCCTGAAGTGGTATATCCTAGAGTCAATAATTTTTCAATCTTAATTC…
	FJ489614	----------------------------------------------------------------------------------------------------------------------------------------------------------------------------------------------------------------------------------------------------------------------------------------------------------------------GG----ATTTGGAAAGTTATTTCTTGTTATCTCTCAAGGGTCTCCAGAAGTCGTATATCCTAGAGTCAATAATTTTTCTATCTTAATTC…
	JQ247715	---------------------------------------------------------------------------------------------------------------------------------------------------------------------------------------------------------------------------------------------------------------------------------------------------------------------------------------------------------------------------------------------------------------…
	GQ501142	---------------------------------------------------------------------------------------------------------------------------------------------------------------------------------------------------------------------------------------------------------------------------------------------------------------------------------------------------TCTTTCAAGGGTCTCCAGAAGTGGTATATCCTAGAGTCAATAATTTTTCAATCTTAATTC…
	AB374236	-------------------------------------------------CACAGATCTTTGAATTCCTTTTCCTTATCTTTTCTATCACATGTAAAAAATTGTAATCATAAAGGCTTAGGAATCTATTATTTATTATCAGCATTCATCTTTGGGATCTCCGGTACAATAATCTCAGTCCTTATAAGAATAGAATTATATTCATCAGGAAATAGGATTATATCTCCAGAAAACCAGAACTTCTATAATATAAGCATAACCTTGCATGGGTTTCTTATGATCTTCTTTTTAGTAATGCCCGGCTTGTTTGGAGG----ATTTGGAAATTATTTTGTACCTATCTTTCAAGGGTCTCCAGAAGTGGTATATCCTAGAGTCAATAATTTTTCAATCTTAATTC…
;
end;
