# Supplementary material for: A novel taxonomic database for eukaryotic mitochondrial cytochrome oxidase subunit I gene (eKOI), with a focus on protists diversity
Source: Database (Oxford). 2025 Sep 24;2025:baaf057. doi: 10.1093/database/baaf057 (PMC12462617; doi:10.1093/database/baaf057)
Supplement: baaf057_Supplemental_File [file baaf057_supplemental_file.zip › 4_alignament_phylogenetic_trees/dinophyceae.tree]

(KJ608417:0.0608112820,OP800519:0.0809991343,(((((((((((otu_430:0.2174625551,otu_428:0.0713159974)100:0.0367248838,otu_429:0.0425131147)99:0.0044982555,(((otu_316:0.1476152767,(otu_342:0.0139043263,otu_51:0.0000019959)83:0.0180338418)96:0.0223182684,otu_284:0.0201331612)64:0.0205113930,otu_351:0.0043671608)63:0.0109526001)63:0.0052480164,(otu_421:0.0430527012,otu_425:0.0284501434)94:0.0045773205)56:0.0000019997,EF036582:0.0042952738)100:0.1509072512,((((((otu_334:0.2454245220,otu_282:0.0939837157)40:0.0116317371,otu_77:0.0114701459)32:0.0209215455,otu_324:0.0161773118)41:0.0166814083,((otu_61:0.0000026368,otu_94:0.0000022651)100:0.0091787748,(otu_371:0.0252122438,otu_318:0.0000021591)98:0.0000023723)99:0.0414368899)70:0.0227644992,((otu_333:0.0194503401,otu_96:0.0043029496)100:0.0378425030,AB049708:0.0966197532)68:0.0276167805)70:0.0119155467,otu_78:0.0979836369)100:0.0971282547)99:0.0355358784,(otu_79:0.1291244472,otu_100:0.0464942664)99:0.0322980147)95:0.0408665212,EF036578:0.1499966140)100:0.2936501465,((otu_54:0.0222874725,otu_49:0.0087246499)100:0.1390037508,EF036583:0.0283768997)100:0.1860546835)79:0.0665217991,((((((((((((((((((((((((((((((((((otu_95:0.0812918511,(((((((otu_433:0.1266406756,otu_286:0.0000022583)99:0.0048243377,(otu_88:0.0000010005,otu_71:0.0011939649)36:0.0000021491)35:0.0000027698,otu_422:0.0000010005)96:0.0023101658,HE610721:0.0514849097)100:0.0214870636,(otu_97:0.0333866984,(otu_53:0.0000027661,otu_438:0.0000023919)100:0.0173674244)100:0.0265492491)100:0.0034486911,otu_436:0.0199675705)100:0.0222012521,otu_483:0.0116711291)100:0.0287746316)100:0.1668933293,GQ501479:0.0715707823)70:0.0030476464,(((GQ501804:0.0302720005,GQ501517:0.0063454440)99:0.0110632188,GQ501464:0.0124069270)99:0.0052021830,GQ501482:0.0151496690)61:0.0000024871)59:0.0000021948,((GQ501784:0.0207933904,GQ501728:0.0098100659)77:0.0050609811,(GQ501782:0.0350054073,(GQ501423:0.0343000553,GQ501725:0.0188320286)97:0.0157754028)100:0.0210869262)74:0.0000027121)70:0.0000029702,GQ501425:0.0097557707)100:0.0182568478,GQ501729:0.0101027491)87:0.0000028432,GQ501460:0.0149622455)99:0.0353252142,GQ501924:0.0367124572)100:0.0328794731,GQ501470:0.0019430887)96:0.0066249982,(((otu_473:0.0046012956,GQ501773:0.0000026160)100:0.0203063320,((otu_420:0.0000026331,(otu_465:0.0000024123,otu_56:0.0000021796)54:0.0000021087)100:0.0391630358,((otu_443:0.0000010005,otu_291:0.0000010005)97:0.0000026182,GQ501626:0.0060969666)100:0.0222345264)95:0.0063599556)100:0.1006454839,GQ501831:0.0000029309)96:0.0230624075)100:0.0114920383,GQ501447:0.0237978536)84:0.0000027735,((((((otu_62:0.1097437098,otu_340:0.0790325988)100:0.0109735186,(otu_328:0.0464133123,otu_63:0.0046365479)73:0.0004850423)90:0.0059210138,otu_369:0.0334573875)98:0.0203260744,((otu_441:0.0000010005,otu_335:0.0000010005)75:0.0000024626,otu_66:0.0000026930)100:0.0378458985)66:0.0031096057,(((((otu_417:0.0801573507,(otu_358:0.0690870925,(otu_58:0.0068202783,otu_72:0.0081434113)100:0.0095562619)100:0.0182512378)100:0.0379991629,((otu_320:0.0286342818,otu_300:0.0045610705)100:0.0093773697,otu_341:0.0142709255)100:0.0346910098)95:0.0030342062,(otu_423:0.0045619406,(otu_308:0.0000021067,otu_305:0.0000021219)100:0.0091889557)87:0.0000024821)99:0.0041084710,otu_475:0.0773114331)100:0.0218396287,otu_47:0.0042416116)100:0.0069741234)65:0.0027501644,((otu_462:0.0000010005,otu_370:0.0000010005)100:0.0626636301,otu_288:0.0166076721)84:0.0129875036)36:0.0173356206)35:0.0033449588,(otu_489:0.0139510421,GQ501698:0.0030346484)100:0.0158065119)14:0.0029072536,(GQ501817:0.0174832221,GQ501724:0.0103206909)88:0.0020580275)11:0.0044665710,((otu_101:0.2808162422,(((otu_460:0.0000026044,GQ501419:0.0030327210)100:0.0299786715,GQ501744:0.0192432602)100:0.0245192404,GQ501981:0.0391812149)99:0.0303223508)95:0.0288019187,GQ501500:0.0262313206)31:0.0013193021)13:0.0000022526,((((((((((((((((((((((((((otu_314:0.0000010005,otu_69:0.0000029803)100:0.2617955560,otu_480:0.0389582323)96:0.0429322133,GQ501901:0.0164787284)93:0.0213120803,(otu_46:0.0217944114,(GQ501895:0.0520375532,GQ501918:0.0423630655)73:0.0000026612)92:0.0050433966)78:0.0000023669,GQ501863:0.0053100265)94:0.0081214187,(((GQ501982:0.0336536153,GQ501979:0.0191328788)84:0.0035467010,GQ501898:0.0145152771)82:0.0010562882,GQ502005:0.0229215923)98:0.0099451024)96:0.0078576528,(otu_45:0.0208664131,GQ502032:0.0000026506)99:0.0112474409)63:0.0025220378,GQ501907:0.0283276332)87:0.0000026690,GQ502006:0.0120933887)96:0.0151743293,((((GQ501996:0.0326920972,GQ502022:0.0185477949)97:0.0140964877,GQ501503:0.0046542806)100:0.0293554191,GQ501868:0.0034292837)36:0.0084015251,(GQ501632:0.0315927362,GQ501721:0.0088724492)34:0.0126292208)27:0.0000024552)24:0.0000028318,(((((((otu_293:0.0286266987,(otu_449:0.0000020937,GQ501988:0.0055176110)66:0.0000021591)98:0.0055654974,((((GQ501448:0.0336370202,GQ501499:0.0318137909)98:0.0143687540,GQ501720:0.0287081152)100:0.0324850587,GQ502024:0.0096840018)86:0.0000020007,(GQ501871:0.0124480853,GQ501858:0.0183390243)92:0.0080803618)99:0.0064810643)97:0.0040675212,(GQ501875:0.0325754179,GQ501943:0.0167887377)98:0.0031624828)94:0.0036377170,(GQ501931:0.0163277938,(GQ501922:0.0095815204,GQ501900:0.0158563595)99:0.0050139608)89:0.0028636753)64:0.0000027622,GQ501865:0.0146056137)75:0.0004985713,GQ501864:0.0149008496)84:0.0000025412,GQ501718:0.0181844391)95:0.0078407442)99:0.0158340495,(otu_74:0.0413945243,GQ501398:0.0000021551)99:0.0084044181)93:0.0113806689,HM067012:0.0163107697)99:0.0315196847,otu_295:0.0000010005)42:0.0000026303,otu_437:0.0000010005)67:0.0000021518,(AM773802:0.0315950940,AF463416:0.0019996482)99:0.0074471615)99:0.0223106221,EU126144:0.3008169281)99:0.0018931962,EF036580:0.0287993380)93:0.0017125311,(otu_424:0.0375239271,(otu_418:0.0233762263,JX262523:0.0253336730)100:0.0039609885)86:0.0000022975)96:0.0027235499,otu_477:0.0229080154)99:0.0150336984,((GQ501820:0.0289082542,GQ501767:0.0151858669)89:0.0000024233,(GQ501695:0.0260572019,GQ501531:0.0056873254)99:0.0066645593)78:0.0049580223)100:0.0109515734,((otu_331:0.0469777502,otu_319:0.0092127607)72:0.0000020743,((otu_307:0.0000010005,GQ501469:0.0000026109)75:0.0000021633,otu_89:0.0000023811)58:0.0000025508)96:0.0075413831)68:0.0019363301,(((otu_299:0.0045864290,otu_488:0.0092553630)61:0.0000021420,GQ501245:0.0000026365)100:0.0380265122,LC150745:0.0380671871)58:0.0017249494)57:0.0037190938,GQ501795:0.0171743036)33:0.0000025575,(otu_456:0.0324851041,(GQ502037:0.0301002216,GQ501453:0.0170935776)98:0.0038242027)95:0.0089703553)33:0.0000022746,((((((((otu_491:0.0427505724,((otu_336:0.0233444300,otu_70:0.0097644927)43:0.0000020731,otu_439:0.0000029459)100:0.0195601694)97:0.0051868580,(otu_455:0.0091749710,otu_64:0.0000028646)99:0.0184830073)74:0.0151934318,((((otu_470:0.0093262249,GQ501717:0.0154897325)98:0.0155100708,(GQ501547:0.0392575916,GQ501797:0.0049671757)83:0.0130766965)77:0.0000020425,GQ501461:0.0089868444)80:0.0067129744,GQ501505:0.0126235252)70:0.0154524921)41:0.0000020897,GQ501471:0.0046741629)77:0.0022971894,(otu_485:0.0333900321,otu_444:0.0196832705)99:0.0044035188)80:0.0113662922,otu_322:0.0098399880)100:0.0167484802,(((otu_474:0.0469672048,GQ501776:0.0046753598)89:0.0000021550,otu_427:0.0467243855)95:0.0046889072,(otu_312:0.0157022550,GQ501843:0.0045865533)100:0.0226719119)94:0.0024817956)77:0.0000020538,((GQ501496:0.0559814955,GQ501514:0.0183400271)97:0.0324001692,(GQ501507:0.0245116379,GQ501839:0.0032740770)97:0.0142885242)93:0.0023613587)79:0.0024253198)54:0.0026435129)10:0.0000023282,((otu_326:0.2357914838,((((((((((((otu_349:0.0093347730,GQ501402:0.0000021704)100:0.0237001748,LC027082:0.0035245225)100:0.0892384045,LC027083:0.0055668324)100:0.0933506965,LC027068:0.0959067319)94:0.0204899628,(otu_292:0.0000029074,LC027076:0.0000024184)100:0.0188458138)94:0.0013108228,LC027071:0.0069732536)94:0.0035436028,LC027072:0.0147947802)100:0.0255207978,(((otu_432:0.1357472337,otu_457:0.0728698274)55:0.0000025936,((otu_344:0.0430614292,(otu_309:0.0000028459,HQ270474:0.0000028797)100:0.0170632309)50:0.0000028597,GQ501701:0.0125107930)70:0.0044610810)76:0.0138539984,(((otu_468:0.0000010005,GQ501465:0.0127032381)100:0.0192230551,GQ501485:0.0465696242)99:0.0607540902,GQ501424:0.0076442027)34:0.0086168056)20:0.0072751061)69:0.0023023751,(((((otu_459:0.0278289590,GQ501754:0.0155704922)65:0.0028167015,(((((otu_354:0.0046185111,GQ501451:0.0095098797)99:0.0191512689,((GQ501750:0.0344893323,GQ501554:0.0250843957)99:0.0098489389,GQ501708:0.0214921125)96:0.0040061880)96:0.0012862324,GQ501533:0.0384401925)91:0.0022818507,GQ501549:0.0211678514)96:0.0143583030,(GQ501770:0.0268271739,GQ501456:0.0174466448)69:0.0005143064)68:0.0032017207)72:0.0191198036,GQ501780:0.0350804059)73:0.0032206986,(otu_445:0.0000023807,GQ501220:0.0000029896)100:0.0251411052)70:0.0036396931,((GQ501798:0.0263993551,GQ501749:0.0115619207)96:0.0075766808,GQ501699:0.0070552385)96:0.0047820308)57:0.0010095738)44:0.0000050998,otu_289:0.0045013576)54:0.0030621374,(((((((((otu_65:0.0983043581,(otu_442:0.0000022586,GQ501734:0.0000027419)91:0.0000026412)63:0.0142876910,GQ501736:0.0102757597)60:0.0075052752,otu_479:0.0586233038)80:0.0033088689,(GQ501802:0.0093367726,GQ501480:0.0171834357)92:0.0040812481)74:0.0050078176,((GQ501758:0.0397322775,GQ501774:0.0261201661)49:0.0018148078,(GQ501806:0.0174298873,GQ501490:0.0150681718)92:0.0095118938)73:0.0091038529)89:0.0025369594,GQ501813:0.0214932267)95:0.0013838308,(GQ501829:0.0219213894,GQ501781:0.0174080287)99:0.0045948286)100:0.0167358786,(GQ501422:0.0284816321,GQ501467:0.0000026801)86:0.0144424305)58:0.0019835585,(otu_76:0.0274505563,GQ501816:0.0000025418)94:0.0231596864)47:0.0000023124)42:0.0012789791,((((((((otu_59:0.1751165825,(otu_325:0.0045693010,otu_48:0.0000021641)99:0.0007455797)100:0.0057462549,otu_453:0.0045471660)100:0.0347479780,otu_68:0.0150751687)86:0.0000025425,otu_330:0.0184000406)100:0.0224124093,otu_440:0.0186179323)60:0.0041643333,((((otu_67:0.0000026087,otu_476:0.0000020002)100:0.0658216232,(otu_321:0.0132267965,otu_365:0.0071644274)100:0.0391566901)99:0.0124998513,((otu_315:0.0000022401,otu_447:0.0000010005)79:0.0000023550,otu_360:0.0045603175)77:0.0000026544)100:0.0661549268,otu_362:0.0337692656)74:0.0073654671)56:0.0034095381,otu_57:0.0226049927)41:0.0114949659,((otu_486:0.1358690052,GQ501236:0.0000020030)44:0.0048984891,otu_339:0.0298424908)95:0.0487414096)5:0.0000022866)12:0.0019954562)73:0.0024891802,(otu_469:0.0567282145,otu_448:0.0046285590)100:0.0425902135)12:0.0013957459)88:0.0034714568,(((((((((otu_306:0.1153623471,(((otu_310:0.0541774623,otu_290:0.0284168095)63:0.0086259911,(otu_301:0.0000010005,otu_55:0.0000010005)100:0.0297527861)35:0.0058110960,otu_296:0.0046223678)29:0.0038531791)98:0.0147577938,otu_303:0.0199834389)100:0.1329278762,GQ501564:0.0116066876)84:0.0000025264,(GQ501694:0.0124625597,GQ501630:0.0128434247)90:0.0000024396)88:0.0000021015,((otu_484:0.0819300793,otu_471:0.0000029516)98:0.0088382763,GQ501803:0.0185026463)100:0.0420424002)80:0.0043904439,otu_466:0.0228119835)60:0.0000020512,(((otu_368:0.0375194777,otu_332:0.0000010005)99:0.0000025530,GQ501110:0.0054019552)100:0.0030415163,GQ501115:0.0271672904)97:0.0219931186)63:0.0000025102,(otu_472:0.0000026366,GQ501746:0.0140191882)99:0.0175142457)68:0.0000022579,(GQ501502:0.0201673389,GQ501545:0.0144625500)97:0.0075115933)91:0.0000023324)86:0.0011536336,GQ501840:0.0274467421)94:0.0011547981,((GQ501714:0.0144202795,GQ501788:0.0095333835)98:0.0068922746,(GQ501844:0.0263132595,GQ501457:0.0113190281)100:0.0129438663)74:0.0000022596)74:0.0000042274,((otu_50:0.0366286374,otu_364:0.0244661489)93:0.0061043814,((otu_373:0.0365098690,otu_366:0.0115058481)97:0.0191658411,(otu_463:0.0091493023,otu_363:0.0052213649)100:0.0214250449)93:0.0125659205)95:0.0247182229)75:0.0034961412,((((otu_352:0.0323083364,(otu_44:0.0090984216,(otu_338:0.0090086092,otu_461:0.0000024173)100:0.0045446649)67:0.0000022040)96:0.0278166003,GQ501794:0.0240881792)86:0.0000028079,GQ502107:0.0102379629)91:0.0103497643,(((((otu_490:0.0090876553,otu_73:0.0179168369)97:0.0027546513,(GQ502112:0.0235576306,GQ501521:0.0229575369)100:0.0118814995)88:0.0000026528,GQ501431:0.0000010005)100:0.0146197406,GQ501837:0.0154209950)98:0.0043182234,GQ501535:0.0196279438)93:0.0027454287)73:0.0000022829)90:0.0023258945,((((((otu_446:0.0000022695,EU927479:0.0125015560)100:0.0092247840,GQ479451:0.0158310063)100:0.0132151058,GQ501439:0.0000021225)100:0.0098181735,(otu_454:0.0380084911,(otu_478:0.0054124825,OP985324:0.0951830820)13:0.0092153973)13:0.0132956143)13:0.0048791684,(HM236200:0.0459121092,GQ501828:0.0093422885)98:0.0090126314)13:0.0007691276,(((otu_389:0.0000022707,otu_387:0.0044922390)100:0.0136234899,((otu_311:0.0000010005,otu_313:0.0045284850)100:0.0090041308,GQ501254:0.0000010005)100:0.0068122239)100:0.0068297038,GQ502038:0.0135244982)100:0.0086616480)11:0.0000020996)12:0.0038621915,(((otu_467:0.0000021415,EU927470:0.0045377954)100:0.0079804606,GQ501705:0.0146814621)96:0.0000022954,(((otu_458:0.0090964858,otu_75:0.0383814004)83:0.0000024273,otu_297:0.0000010005)99:0.0000021525,(AM931582:0.1123368156,EU130566:0.0000024864)100:0.0027504997)100:0.0082478607)100:0.0110648248)11:0.0008267918,((((otu_164:0.0000024480,otu_250:0.0045339102)100:0.0090805285,((EF036590:0.0167375632,GQ501304:0.0000025303)93:0.0076885083,FJ939567:0.0093097392)93:0.0058048966)93:0.0057268586,(((((((JX262529:0.0408821243,EF036565:0.0189326002)77:0.0000024747,EF036566:0.0439107878)92:0.0027301463,(((EU196414:0.0160533579,EU196412:0.0241979901)100:0.0107675792,(JX262525:0.0226028420,JX262526:0.0152647494)100:0.0117470367)99:0.0035861277,JX262524:0.0136233048)82:0.0036645535)80:0.0002500818,EU130565:0.0227784122)85:0.0057604636,EF036570:0.0265734068)96:0.0048828235,FJ939570:0.0166644187)93:0.0036691135,AB374235:0.0026778789)94:0.0108859209)98:0.0040127370,((((((JX065493:0.0058109810,JX065506:0.0559251800)95:0.0136863230,JX065491:0.0186301114)100:0.0128254177,(JX065531:0.0088821309,JX065507:0.0611151904)100:0.0122920526)81:0.0000027329,JX065532:0.0415745599)100:0.0171191213,AB374236:0.0000027007)93:0.0000028744,GQ501142:0.0000010005)100:0.0086585577)99:0.0175157227)14:0.0019641833,((((((((((otu_337:0.2597898220,((((((((otu_367:0.0700890602,MH196401:0.0182033422)55:0.0091355178,(GQ501397:0.0311327296,HG942426:0.0039575689)72:0.0000026602)55:0.0037943361,EF036594:0.0216280405)56:0.0043622675,GQ501390:0.0213330801)77:0.0000020262,JN557907:0.0237668378)100:0.0174667315,(JN717146:0.0317069068,JN557909:0.0000022553)100:0.0436819033)100:0.0073940603,(otu_329:0.0047219654,EU130572:0.0000021003)100:0.0198299702)85:0.0056737698,HM236196:0.0338402672)81:0.0052390580)63:0.0000023028,(((otu_283:0.0715069620,otu_80:0.0000026922)100:0.0097295768,(JN557915:0.0160711732,(EF036577:0.0220603874,GQ501239:0.0000010005)100:0.0161466943)100:0.0022468866)100:0.0172180911,OM453927:0.0039152762)94:0.0032921072)82:0.0032744541,((((otu_304:0.1870761744,((otu_60:0.0188976771,otu_355:0.0000025039)100:0.0128949320,otu_84:0.0044782361)100:0.0220974433)98:0.0035236506,GQ501437:0.0000020157)99:0.0098976130,GQ501508:0.0595148120)100:0.0404849573,(otu_83:0.0000021140,OM453928:0.0000026958)100:0.0141759094)98:0.0075331278)83:0.0163370666,(otu_348:0.0188099030,(JX262527:0.0200417434,FJ939569:0.0000020166)100:0.0074378850)100:0.0036053973)72:0.0000022608,((((((((otu_92:0.1749091077,otu_435:0.0500262191)97:0.0331243114,otu_87:0.0570953448)60:0.0023188517,otu_85:0.0000026549)96:0.0092801818,(otu_90:0.0511023857,otu_434:0.0406455350)100:0.0298535502)87:0.0143888960,otu_323:0.0966281099)85:0.0070827371,((otu_98:0.1592206359,otu_86:0.0266124817)98:0.0195201936,otu_327:0.0900381836)82:0.0090111705)98:0.0174585162,((otu_81:0.0000010005,OM453930:0.0000020907)37:0.0000027283,otu_356:0.0046098686)43:0.0000020452)58:0.0057789934,((otu_142:0.0458792214,(((((((((otu_405:0.0000021065,otu_386:0.0047539633)100:0.0095084044,otu_378:0.0000010005)95:0.0000023326,otu_209:0.0000021071)65:0.0000020612,otu_388:0.0000010005)12:0.0000010005,(otu_179:0.0000010005,otu_120:0.0000010005)81:0.0000019946)24:0.0000010005,((otu_411:0.0047187806,otu_206:0.0000010005)30:0.0000010005,otu_103:0.0000010005)12:0.0000010005)90:0.0000010005,otu_346:0.0000010005)86:0.0000027310,otu_222:0.0000023809)89:0.0000029507,otu_193:0.0046870838)100:0.0218606737)100:0.0292887660,otu_361:0.0666268366)55:0.0000026261)99:0.0139852762)82:0.0208296605,(otu_372:0.0553305001,(otu_82:0.0000020681,FJ939571:0.0263258015)73:0.0000029775)84:0.0268630315)99:0.0052637021,(otu_210:0.0045101432,otu_150:0.0186580838)100:0.0094239534)100:0.0012673487,otu_404:0.0235685085)100:0.0068762443,otu_213:0.0046523987)100:0.0135757386,(((((((otu_317:0.1633846996,(GQ501483:0.0372633658,GQ501609:0.0329451185)100:0.0217481715)36:0.0045627784,otu_298:0.0206973694)80:0.0451359988,(otu_395:0.0000025843,(otu_343:0.0344356708,(otu_397:0.0000010005,(otu_375:0.0000010005,otu_392:0.0000010005)87:0.0000024293)100:0.0292837351)100:0.0911099374)77:0.0786766048)100:0.0101969673,(((otu_111:0.0000027234,((((((((otu_170:0.0700625517,otu_412:0.0044879621)100:0.0049038604,((((((otu_139:0.0494590239,otu_171:0.0000020013)98:0.0337432279,otu_147:0.0047064046)91:0.0000027792,otu_180:0.0000020328)98:0.0094121014,((otu_244:0.0000021036,((otu_217:0.0000010005,otu_113:0.0000010005)88:0.0000010005,otu_162:0.0000010005)100:0.0046697209)64:0.0000021238,otu_119:0.0000010005)70:0.0000023048)95:0.0022151645,(otu_176:0.0384988032,((otu_154:0.0144952816,(otu_155:0.0000010005,otu_104:0.0000025460)95:0.0000020065)92:0.0000027004,((((otu_189:0.0000010005,otu_128:0.0000010005)26:0.0000010005,otu_125:0.0000010005)27:0.0000026419,otu_127:0.0000010005)93:0.0000010005,otu_160:0.0000029263)96:0.0093996180)51:0.0095378318)51:0.0132532213)52:0.0079844430,(otu_190:0.0229344972,otu_144:0.0296732288)100:0.0765069405)99:0.0192706806)100:0.0385215588,otu_140:0.0000020438)100:0.0345537364,((((((((((((((otu_186:0.0648942404,otu_406:0.0000023505)100:0.0490090223,otu_173:0.0000026974)100:0.0207211503,otu_146:0.0577002560)99:0.0405290252,otu_145:0.0047474500)38:0.0000029221,otu_237:0.0000026852)13:0.0000010005,(((otu_280:0.0047360661,otu_256:0.0000010005)14:0.0000024108,otu_159:0.0000010005)5:0.0000019788,((((otu_279:0.0047268600,otu_215:0.0193286976)39:0.0000010005,otu_272:0.0047704359)27:0.0000010005,otu_219:0.0000010005)10:0.0000010005,otu_163:0.0000010005)6:0.0000010005)14:0.0000021016)19:0.0000010005,((otu_117:0.0000010005,otu_122:0.0000010005)54:0.0000010005,otu_105:0.0000010005)33:0.0000010005)79:0.0000010005,otu_166:0.0000010005)49:0.0000020422,otu_172:0.0000010005)48:0.0000026442,(otu_141:0.0047825387,(otu_115:0.0000023982,otu_221:0.0000021511)97:0.0000027565)97:0.0047279350)84:0.0093844614,otu_267:0.0057300168)74:0.0000023570,otu_129:0.0000024247)72:0.0000020044,(((otu_235:0.0047488356,otu_231:0.0000010005)78:0.0000023857,otu_223:0.0000023538)78:0.0000021558,otu_281:0.0047041892)99:0.0047059784)76:0.0000023902,otu_181:0.0047292723)99:0.0307376694)99:0.0046513835,otu_126:0.0096340889)99:0.0297451890,otu_177:0.0339238002)99:0.0236355361,otu_131:0.0000022184)100:0.0436815729,otu_254:0.0125488007)100:0.0757920009)99:0.0665342955,otu_133:0.0239778615)93:0.0287156011,otu_151:0.0049930563)99:0.0472765329)41:0.0034751630,((otu_234:0.0089262494,otu_143:0.0548357189)99:0.0287803276,otu_165:0.0096343825)98:0.0278494360)99:0.0185795105,(otu_121:0.0697147619,otu_347:0.0197418418)80:0.0174251688)56:0.0000025496,((((((otu_393:0.0571725848,otu_230:0.0045423911)47:0.0000010005,(otu_108:0.0000010005,otu_382:0.0000010005)91:0.0000010005)14:0.0000010005,(((otu_415:0.0319883318,otu_227:0.0215773688)86:0.0068938245,otu_138:0.0000010005)21:0.0000010005,otu_102:0.0000010005)27:0.0000010005)28:0.0000010005,otu_345:0.0045302938)75:0.0000024541,(((((((otu_241:0.0182264013,otu_249:0.0045388126)84:0.0000010005,otu_401:0.0000010005)70:0.0000010005,(otu_197:0.0000010005,otu_207:0.0000010005)9:0.0000010005)20:0.0000010005,((otu_195:0.0045239965,otu_192:0.0045274020)82:0.0000020362,(otu_212:0.0045409492,otu_123:0.0000010005)97:0.0000027663)69:0.0000026934)31:0.0000010005,((otu_169:0.0000010005,otu_112:0.0000010005)9:0.0000010005,otu_216:0.0000010005)9:0.0000010005)95:0.0000010005,otu_135:0.0000010005)92:0.0000010005,otu_205:0.0000010005)95:0.0044804433)68:0.0000026832,(otu_384:0.0000023637,otu_229:0.0000029870)100:0.0136474963)95:0.0044710852)69:0.0000026711)16:0.0025740118)11:0.0034778329,JQ247715:0.0166803325)5:0.0000028791,((((otu_285:0.1793824922,otu_398:0.0775417910)69:0.0000028486,GQ501108:0.0147026281)71:0.0087620162,(EF036573:0.0348049313,(((JN717140:0.0671591821,EU916837:0.0000026947)100:0.0004321348,EF377325:0.0695360541)95:0.0122283803,(FJ489618:0.0212031204,FJ489614:0.0089932589)100:0.0037916945)95:0.0052217799)74:0.0181608234)55:0.0021547414,((((((((otu_294:0.0000010005,GQ501299:0.0000010005)100:0.0105221408,EU916903:0.0000010005)31:0.0000027139,EU916902:0.0000010005)98:0.0033136330,GQ501834:0.0310305435)100:0.0063988699,GQ501810:0.0064564460)100:0.0127435884,GQ501421:0.0211226770)96:0.0069765665,GQ501835:0.0406544872)100:0.0155711591,((((otu_452:0.0045260767,(AF463415:0.0262596740,AF463414:0.0005857235)100:0.0070575938)87:0.0000023243,GQ501775:0.0383977731)96:0.0073317411,EU916916:0.0138156931)95:0.0012725288,((EU916907:0.0558577991,JN717144:0.1291534611)73:0.0003328869,GQ501449:0.0075195063)96:0.0129944302)79:0.0042813094)98:0.0090418927)14:0.0013861698)6:0.0000378941,(((otu_243:0.1253676685,((((otu_260:0.0519357683,(otu_247:0.0420958261,(otu_167:0.0422300752,otu_224:0.0185701266)97:0.0045947151)63:0.0000024897)61:0.0000022217,((otu_407:0.0000010005,(otu_109:0.0000010005,(otu_402:0.0000010005,otu_152:0.0000010005)88:0.0000010005)42:0.0000010005)81:0.0000020495,otu_149:0.0000025408)100:0.0091439567)66:0.0045908892,otu_201:0.0569912146)98:0.0000022176,otu_400:0.0000021957)100:0.0101491932)99:0.0372806055,otu_450:0.0618173252)87:0.0039247765,(otu_464:0.0730532934,(otu_431:0.0374128272,JX001535:0.0000022974)99:0.0620562035)52:0.0000022439)72:0.0097227003)19:0.0071938782,(((((((((((((otu_238:0.2254770778,otu_263:0.1331674092)36:0.0128722355,otu_228:0.0514247039)36:0.0042804712,(((((otu_184:0.2097836483,otu_257:0.1820736697)86:0.0258073346,otu_414:0.1131659605)77:0.0138695643,otu_158:0.0726704576)75:0.0062140088,otu_259:0.0538219558)73:0.0114824320,(otu_124:0.0368877823,otu_268:0.0275482298)96:0.0000023334)64:0.0045116072)33:0.0044642947,((((otu_148:0.0448034337,otu_130:0.0221233157)99:0.0336208400,otu_194:0.0402277369)99:0.0119693388,otu_187:0.0000028883)100:0.0375623463,otu_136:0.0092034854)98:0.0090424074)26:0.0000022366,otu_182:0.0000023347)30:0.0000020996,((otu_271:0.1839054500,otu_245:0.1388008927)41:0.0215002922,otu_232:0.0211323577)40:0.0062032296)60:0.0045050478,otu_287:0.0000024866)43:0.0000020751,(GQ501325:0.0181282755,GQ501330:0.0154948351)41:0.0022094907)60:0.0025035614,((((otu_114:0.0234292663,(otu_350:0.0000010005,otu_416:0.0000010005)100:0.0042591659)100:0.0281592123,GQ501196:0.0127321973)99:0.0062179814,((otu_248:0.0370161420,(otu_178:0.0090714979,(((otu_379:0.0000010005,otu_381:0.0000010005)97:0.0000010005,otu_161:0.0000010005)98:0.0000021058,otu_394:0.0000010005)100:0.0045302029)100:0.0045586249)99:0.0044997486,otu_208:0.0000020182)99:0.0044906180)80:0.0000028318,((((JX001479:0.0224800406,JX262528:0.0219407222)100:0.0081623906,AF463413:0.0018753075)100:0.0078446402,FJ600077:0.0174138787)100:0.0154997124,AF463412:0.0005056309)99:0.0036791567)91:0.0036774242)49:0.0000028568,otu_156:0.0229983593)11:0.0000023183,otu_132:0.0000010005)13:0.0000020013,(otu_252:0.0467048456,((otu_377:0.0091112324,otu_380:0.0000010005)82:0.0000021226,otu_403:0.0045041780)100:0.0138727474)92:0.0042842672)32:0.0000020411,((((otu_233:0.0000029360,otu_218:0.0000010005)45:0.0000028894,otu_262:0.0000021068)95:0.0045217786,otu_214:0.0000010005)94:0.0000022126,(otu_277:0.0000027088,(((((otu_188:0.0000010005,(otu_106:0.0000010005,(otu_110:0.0000010005,(((otu_202:0.0000021031,otu_278:0.0000010005)100:0.0000021818,otu_191:0.0000010005)96:0.0000010005,otu_153:0.0000010005)96:0.0000010005)96:0.0000010005)17:0.0000024109)33:0.0000021031,otu_242:0.0000022545)14:0.0000025985,otu_270:0.0000010005)10:0.0000020888,otu_107:0.0000010005)13:0.0000022699,otu_134:0.0000010005)17:0.0000023192)25:0.0000025109)100:0.0433558901)37:0.0075119151)36:0.0015744538,(otu_426:0.1458309826,otu_419:0.0000027521)100:0.1311477173)59:0.0032327695,((otu_93:0.0870912509,(otu_91:0.0000023232,otu_52:0.0000023019)100:0.0049396795)100:0.1603755290,otu_451:0.0081030264)97:0.0374007171)99:0.0611715900,(GQ501450:0.0165066478,AF487783:0.0195790401)100:0.0944267936)100:0.0631263057,((((otu_357:0.0355614202,(otu_99:0.0145633672,otu_359:0.0000026894)100:0.0125692779)100:0.0174964977,EU916929:0.0087482913)100:0.0321198544,JX262522:0.0539815449)100:0.0244240893,((EF514786:0.0102848479,JN717138:0.0744917928)100:0.2118991847,EF036569:0.0995981684)100:0.1637746739)100:0.0991891460)100:0.0670442436)95:0.1427875087,EF680822:0.5409170789)100:0.4778381822);
