# Supplementary material for: A novel taxonomic database for eukaryotic mitochondrial cytochrome oxidase subunit I gene (eKOI), with a focus on protists diversity
Source: Database (Oxford). 2025 Sep 24;2025:baaf057. doi: 10.1093/database/baaf057 (PMC12462617; doi:10.1093/database/baaf057)
Supplement: baaf057_Supplemental_File [file baaf057_supplemental_file.zip › 4_alignament_phylogenetic_trees/filasteria.nex]

#NEXUS
begin data;
	dimensions ntax=12 nchar=1698;
	format datatype=dna missing=? gap=-;
	matrix
	Monosiga_brevicollis_AF538053	------ATGAGTTGATTAACAAGATGAGTTTTTTCTACTAACCATAAAGATATTGGAGTATTATACTTTATCTTTGGTAGTTTTAGTGGATTTTTAGGGACAGCTATGTCTGTGATTATTAGAATGGAATTAAGTATTCCTGGTAGTCCCTTTTTAGCTGGAGATTCACACTTATATAATGTTATCGTAACTGCCCATGCTTTTTTGATGATTTTTTTTTTGGTGATGCCTTTCTTAATGGGAGGGTTTGGTAATTTCTTTGTTCCTTTAATGATTGGAGCTCCTGATATGAGTTTCCCTAGAATGAACAATATAAGTTTTTGATTATTACCACCATCATTAATTTTATTAGTAGCTTCTTCATTAGTTGAAGGAGGAGCAGGTACTGGTTGAACGGTTTACCCACCATTATCAAGTGTAGAATTCCATTCAGGAGGTTCTGTAGATTTAGCTATATTTAGTTTACATTTAGCTGGAGTTTCATCATTATTAGGTGCTTCAAATTTTATAACAACAATATTAAATATGAGAGCTCCTGGTATGACAATGCATAAATTACCCTTATTTGTTTGAGCGGTATTTATTACAGCTATTTTATTATTATTATCATTACCTGTATTAGCTGCAGGAATAACAATGTTATTAACTGATAGAAACTTTAATACTAGCTTTTTTGATCCTGCTGGAGGAGGAGACCCTATATTATATCAACATTTATTTTGATTTTTTGGTCACCCAGAAGTTTATATTTTAATTATTCCTGGATTTGGAATAGTATCACACATTGTATCAACATTCTCTGATAAACCAGTATTTGGTTATTTAGGAATGGTATACGCAATGTTATCTATAGGTTTATTAGGATTTATAGTGTGAGCTCATCACATGTATACTGTAGGAATGGATGTTGACACAAGAGCATATTTTACTGCAAGTACAATGATAATAGCAGTACCAACTGGAATCAAAATATTTAGTTGATTAGGTACTATGTATGGAGGAAGTATTAGATTAAAAGTACCTATGTATTGAGCTTTAGGATTTATATTCTTATTTACTTTAGGAGGAATTACTGGAGTAATGTTAGCTAATGGAGGATTAGATATTGCTTTACATGATACTTACTATGTTGTAGCACACTTTCATTATGTTTTATCTATGGGAGCAGTATTTGCTTTAATAGGTGGAGTATATTATTGAATTGGTAAAGTTACAGGTTATGCTTATCCTGAAACTTGAGGAAAAATACATTTTTGATTAATGTTTATTGGAGTTAACTTAACTTTCTTCCCTCAACATTTCTTAGGATTAGCAGGATTCCCAAGAAGATATAATGATTTTCCTGATGCTTACGCTGAATGAAATTTATTATCTTCTTTTGGAAGTTTAATTAGTGTTGTAGCTGTAATAGTATTTATGTATGTAATTTATAGAACATTAACTGATGGTGTAGTTGTAGGTAATAACTACTGAAGATCTAAAGAATTATTCGAAAAAGAAGGAGATA---TACCAACTATCCATTCTTTAGAATGAGCTGAAACTTCTCCACCACATTTCCACTGTTATAATGAATTACCTTATTTAGTAGCTTCTAGAACACATACTTCTTAG------------------------------------------------------------------------------------
	otu_4	-----------------------------------------------------------------------------------------------------------------------------------------------------------------------------------------------------------------------------------------------------------------------------------------------------------------------------------------------------------------------------------------------------------------------TTTATCAAATGCAGAATTCCATTCAGGAGGAGCAGTTGATTTAGGTATCTTTAGTTTACATTTAGCAGGAATATCTTCATTGTTAGGAGCAATGAACTTTATATCAACAATTTTCAATATGAAATCCCCAGGATTAACATTACATTTAATGCCTTTATATGTATGATCTTTGTTAGTAACTGCTATTTTGTTATTATTATCACTACCTGTTTTAGCTGGTGGTATTACAATGTTACTATTAGATAGAAACATCAATACTTCCTTCTTTGAACCTGCTGGAGGAGGAGATCCTGCATTGTTTCAACATTTATTT------------------------------------------------------------------------------------------------------------------------------------------------------------------------------------------------------------------------------------------------------------------------------------------------------------------------------------------------------------------------------------------------------------------------------------------------------------------------------------------------------------------------------------------------------------------------------------------------------------------------------------------------------------------------------------------------------------------------------------------------------------------------------------------------------------------------------------------------------------------------------------------------------------------------------------------------------------------------------------------------------------------
	otu_6	-----------------------------------------------------------------------------------------------------------------------------------------------------------------------------------------------------------------------------------------------------------------------------------------------------------------------------------------------------------------------------------------------------------------------TTTATCAAATGCAGAATTCCATTCAGGAGGAGCAGTTGATTTAGGTATCTTTAGTTTACATTTAGCAGGAATATCTTCATTGTTAGGAGCAATGAACTTTATATCAACAATTTTCAATATGAAATCCCCAGGATTAACATTACATTTAATGCCTTTATATGTATGATCTTTGTTAGTAACTGCTATATTGTTATTATTATCACTACCTGTTTTAGCTGGTGGTATTACAATGTTACTATTAGATAGAAACATCAATACTTCCTTCTTTGAACCTGCTGGAGGAGGAGATCCTGCATTGTTTCAACATTTATTT------------------------------------------------------------------------------------------------------------------------------------------------------------------------------------------------------------------------------------------------------------------------------------------------------------------------------------------------------------------------------------------------------------------------------------------------------------------------------------------------------------------------------------------------------------------------------------------------------------------------------------------------------------------------------------------------------------------------------------------------------------------------------------------------------------------------------------------------------------------------------------------------------------------------------------------------------------------------------------------------------------------
	otu_5	-----------------------------------------------------------------------------------------------------------------------------------------------------------------------------------------------------------------------------------------------------------------------------------------------------------------------------------------------------------------------------------------------------------------------ACTATCAAATGCAGAATTCCATTCTGGAGGTGCAGTTGATTTAGCTATTTTTAGTTTACATTTAGCAGGGGCATCTTCATTATTAGGTGCTATGAATTTCATATCAACAATTTTTAATATGAAATCCCCAGGTTTAACATTACATTTAATGCCTTTATATGTATGATCTCTATTAGTAACTGCTATATTGTTATTATTATCACTACCTGTATTAGCTGGAGGTATTACAATGTTACTATTAGATAGAAACATTAATACTTCTTTCTTTGAACCTGCAGGAGGTGGAGATCCTGCATTATTTCAACATTTATTT------------------------------------------------------------------------------------------------------------------------------------------------------------------------------------------------------------------------------------------------------------------------------------------------------------------------------------------------------------------------------------------------------------------------------------------------------------------------------------------------------------------------------------------------------------------------------------------------------------------------------------------------------------------------------------------------------------------------------------------------------------------------------------------------------------------------------------------------------------------------------------------------------------------------------------------------------------------------------------------------------------------
	Ministeria_vibrans_KC573040	---------GTGATCAATCCAAGATGGTGAATGTCAACAAATCATAAAGACATTGGTACGTTATACTTGCTCTTTGGAGTATTTGCTGGATTAATAGGAACTTCATTAAGTGTAGTCTTAAGAACTGAGATTGCAAATTTAGGACCTCAATATTTAGAATCAGATCATCAGTTATATAATGTAGTAATTACAGCTCATGGTGTAATAATGATATTCTTTTTTATTATGCCAATCTTAATTGGAGGATTCGGAAATTGATTCTTACCAATTATGATTGGAGCACCAGATATGAGTTTTCCAAGATTAAATAATATTTCATTTTGATTATTAGTCCCATCTTTTACACTATTACTAAGTTCAGCTTTTGTTGAGCAAGGAGTAGGAACAGGATGAACAGTATACCCTCCACTATCAAATGCAGAATTCCATTCAGGAGGTGCAGTTGATTTAGCTATTTTTAGTTTACATTTAGCAGGAGTATCTTCATTATTAGGTGCTATGAATTTCATATCAACAATTTTTAATATGAAATCCCCAGGTTTAACATTACATTTAATGCCTTTATATGTATGATCTCTATTAGTAACTGCTATATTGTTATTATTATCACTACCTGTATTAGCTGGAGGTATTACAATGTTACTATTAGATAGAAACATTAATACTTCTTTCTTTGAACCTGCAGGAGGTGGAGATCCTGCATTATTTCAACATTTATTTTGATTCTTTGGACATCCTGAAGTATACATTATAATATTACCTGGATTTGGAATTATATCACATACTATCTCGGCTTACTCTTCTAAACCTGTATTTGGACATATAGCAATGATTTATGCAATGTTATCTATAGGAATTTTAGGGTTTGTAGTATGAGCTCATCATATGTTTACAATTGGTATGGATATTGATACAAGAGGATATTTCACAGCTGCTACAATGGTAATTGCCGTTCCAACTGGAATTAAAATATTTAGTTGAATTACAACAATGTTTGGAGGATCAATTAACTTGGTTACTCCAATGTTATTTTCTATAGGATTTATTTTCTTATTCACAGTTGGAGGTGTTACAGGTGTAATATTGTCTAATGCTAGTTTAGATCTAGCTTTCCATGATACATATTATGTAGTAGCTCATTTCCATTATGTTTTATCTTTAGGAGCTGTTTTTGCAGCTTTTGCTGGATTTTACCATTGATTCCCTAAAATTACTGGTTGAAAGTTTAACGAACAACTAGCTAATATTCATTTTTGAACAATATTTACTGGTGTAAATTTAACTTTCTTCCCACAACATTGACTTGGATTAGCTGGAACTCCAAGAAGATATTCAGATTTTCCTGATGCTTTTGAAGCATGAAATTGACTTTCATCTTTAGGATCAATTATCTCTTTATTTTCTATTTTAGTTTTTGCTTATGTTCTTTTTGATGCTTTCAATACTAAAAATACTGTTCCTCAATTACAAGGAATTGCTGTTAAAGAATTCTTAGGTGATGTACATAACTTTAATACTATTAGTACTTTAGATATGTATCAAGAATCACCACCATTAATTCATACTTTTGAAGAAATGGTACCTGTGAAAATAAATTAA---------------------------------------------------------------------------------------------------
	otu_7	-----------------------------------------------------------------------------------------------------------------------------------------------------------------------------------------------------------------------------------------------------------------------------------------------------------------------------------------------------------------------------------------------------------------------ACTATCAAATGCAGAATTCCATTCAGGAGGTGCAGTTGATTTAGCTATTTTTAGTTTACATTTAGCAGGAGTATCTTCATTATTAGGTGCTATGAATTTCATATCAACAATTTTTAATATGAAATCCCCAGGTTTAACATTACATTTAATGCCTTTATATGTATGATCTCTATTAGTAACTGCTATATTGTTATTATTATCACTACCTGTATTAGCTGGAGGTATTACAATGTTACTATTAGATAGAAACATTAATACTTCTTTCTTTGAACCTGCAGGAGGTGGAGATCCTGCATTATTTCAACATTTATTT------------------------------------------------------------------------------------------------------------------------------------------------------------------------------------------------------------------------------------------------------------------------------------------------------------------------------------------------------------------------------------------------------------------------------------------------------------------------------------------------------------------------------------------------------------------------------------------------------------------------------------------------------------------------------------------------------------------------------------------------------------------------------------------------------------------------------------------------------------------------------------------------------------------------------------------------------------------------------------------------------------------
	otu_8	-----------------------------------------------------------------------------------------------------------------------------------------------------------------------------------------------------------------------------------------------------------------------------------------------------------------------------------------------------------------------------------------------------------------------TTTAGCTTCAATTCAAGCACATTCTGGTGGATCAGTAGACTTAGCAATTTTTAGTTTACATTTAGCAGGTATTTCGTCAATTTTAGGTGCTGCTAATTTTATTACTACTATTTTTAATATGCGTTGTCCAGGTATGACTTTACATAGAATGCCTTTATTTGTTTGAGCGGTATTAATTACTGCATTTTTATTATTATTATCTTTACCAGTATTAGCAGGTGCAATTACTATGTTATTAACTGATAGAAATTTTAATACTACTTTTTTTGATCCTGCAGGGGGTGGTGATCCAGTATTATATCAACATTTATTT------------------------------------------------------------------------------------------------------------------------------------------------------------------------------------------------------------------------------------------------------------------------------------------------------------------------------------------------------------------------------------------------------------------------------------------------------------------------------------------------------------------------------------------------------------------------------------------------------------------------------------------------------------------------------------------------------------------------------------------------------------------------------------------------------------------------------------------------------------------------------------------------------------------------------------------------------------------------------------------------------------------
	Capsaspora_owczarzaki_KC573038	ATGATATCAAATTTTGCTACAAGATGACTTTTTTCAACAAATCATAAAGATATCGGTACACTGTATATGCTTTTTGGAGCATTCAGTGGAATGATTGGTACTGCTCTAAGTATCATTATTAGAATGGAATTAGCATTCCCTGGAAATCAAATTTTAAACGGAGATCACCAAACTTATAACGTAGTTGTAACAGCGCATGCTGTTTTAATGATATTCTTTATGGTAATGCCTATTTTAATAGGTGGATTCGGAAATTGAATGGTACCATTAATGATTGGTGGAGTTGATATGGCTTTCCCAAGATTAAATAACATTTCATTTTGATTATTACCACCATCATTAATTTTAATTTTAGCATCATCATTTGTAGAAAGTGGAGTTGGTACAGGGTGAACATTATATCCACCATTATCTTCAATAATAGCACATTCAGGTGGAGCAGTAGATTTAGGTATTTTTAGTTTACATATTGCAGGTATATCTTCAATGTTAGGAGCTATGAATTTTATATGTACAATATTTAATATGAGATCACCAGGAATGACTTTACATAGAATGCCATTATTTGTATGAGCTGTATTAATTACTGCATTTTTATTATTATTATCTTTACCAGTATTAGCAGGTGCTTTAACTATGTTAATTACTGATAGAAATTTTAATACTACTTTCTTTGACCCAGCAGGTGGAGGAGACCCTATTTTATATCAACATTTATTCTGATTCTTTGGTCATCCAGAAGTTTACATTTTAATTATACCAGGATTTGGTATAGTTTCACAAATAGTTGCACACGGAGCTAGAAAACCAGTATTTGGAACAATAGGTATGATTTATGCAATGTTATCAATCGGAGTATTAGGGTTTATCGTATGAGCTCATCATATGTTTACAGTAGGTATGGATGTTGATACAAGAGCATATTTTACAGGAGCAACAATGGTAATTGCAATTCCAACAGGAATAAAAATATTTTCATGAATCGCCACTTTATATGGAGGTGTGATCACTTATAACACAGCAATGTTATATACAATTGGATTTATAGTTTTATTCACATTAGGAGGAATAACAGGTATAGTATTATCAAATGCCTCATTAGACATAGCATTACATGATACATACTATGTAGTAGGTCATTTCCATTATGTATTATCTTTAGGAGCTGTATTCGCAATTTTTGCAGGATTCTATTATTGATTCCCAAAAATGACAGGATATTTATATAATGAAACAATTTCAACAATACAATTCTGATTGATGTTTATAGGAGTGAATTTAACATTCTTACCTCAACATTTTTTAGGATTAGCAGGAGCACCTAGAAGATATCCAGATATGCCTGATGCATATGCAGGTTGAAATTTAATATCATCAATAGGGTCAATGATTTCATTAGTAGGTGCAATTGTATTCATCTACATTGTAATCGATGCATTTGTAAAAAAAGTACCAGCATTTGTAGAAGATATGGAACATGTTGAATTTGTTCAACCAATAGCTTTAACTATGTTTGAATTAGAATCAGCTTGATTAAAAGATGATTCAAACAAACAATTAGAGATAATCCATTATATACATAATATGGCATTAGCAAAAGCAACAGAAGATTCTCATTTAGAATGAAAACATTTATCACCACCTACAAACCACACTTATTTAGATTTACCATTTGTATATCAAGCTATCGCAAAATAA
	otu_1	---------------------------------------------------------------------------------------------------------------------------------------------------------------------------------------------------------------------------------------------------------------------------------------------------------------------------------------------------------------------------------------------GGTACTGGATGAACTGTATATCCACCATTATCATCAATAGAATTTCATTCAGGTGGATCAGTAGATTTAGCAATATTTAGTTTACATTTATCAGGTATATCATCAATATTAGGTGCAACAAATTTTATAACAACAATATTTAATATGAGAGCACCAGGTATGACATTACATAGAATGCCATTATTTGTATGAGCAGTATTAATAACAGCATTTTTATTATTATTATCATTACCAGTATTTGCAGGTGGTATTACTATGTTATTAACTGATAGAAATTTTAATACATCATTTTTTGATCCAGCAGGTGGAGGTGATCCTATATTATATCAACATTTATTTTGATTTTTTGGCCATCCCGAAGTCTA----------------------------------------------------------------------------------------------------------------------------------------------------------------------------------------------------------------------------------------------------------------------------------------------------------------------------------------------------------------------------------------------------------------------------------------------------------------------------------------------------------------------------------------------------------------------------------------------------------------------------------------------------------------------------------------------------------------------------------------------------------------------------------------------------------------------------------------------------------------------------------------------------------------------------------------------------------------------------------------
	otu_2	---------------------------------------------------------------------------------------------------------------------------------------------------------------------------------------------------------------------------------------------------------------------------------------------------------------------------------------------------------------------------------------------GGTACTGGTTG-ACTGTATACCCACCATTATCATCAATAGAATTTCATTCAGGTGGATCAGTAGATTTAGCAATATTTAGTTTACATTTATCAGGTATATCATCAATATTAGGTGCAACAAATTTTATAACAACAATATTTAATATGAGAGCACCAGGTATGACATTACATAGAATGCCATTATTTGTATGAGCAGTATTAATAACAGCATTTTTATTATTATTATCATTACCAGTATTTGCAGGTGGTATTACTATGTTATTAACTGATAGAAATTTTAATACATCATTTTTTGATCCAGCAGGTGGAGGTGATCCTATATTATATCAACATTTATTTTGATTTTTTGGACATCCCGAAGTCTA----------------------------------------------------------------------------------------------------------------------------------------------------------------------------------------------------------------------------------------------------------------------------------------------------------------------------------------------------------------------------------------------------------------------------------------------------------------------------------------------------------------------------------------------------------------------------------------------------------------------------------------------------------------------------------------------------------------------------------------------------------------------------------------------------------------------------------------------------------------------------------------------------------------------------------------------------------------------------------------
	choano_1	---------------------------------------------AAAGATATTGGAACATTATATATGATATTTGGTGCATTTTCAGGAATGATAGGAACAGCAATGTCAGTTCTAATAAGAATGGAATTATCATTACCTGGACAAGCATATTTAGGTGGAGATCATCATCTATACAATGTAGTAGTAACAGCGCATGCTTTTATAATGATATTTTACATGGTAATGCCATTTATGATGGGAGGTTTTGGTAACTGATTTGTGCCATTAATGATTGGAGCTCCAGATATGAGTTTTCCAAGAATGAATAATATATCATTCTGATTATTACCGCCATCATTATTATTATTGGTAGCAAGTAGTTTAGTTGAAGGAGGAGCAGGAACAGGATGAACAGTATATCCTCCATTAGCATCAATAGAATTTCACTCAGGTGGTTCAGTTGATTTAGCAATATTCGCTTTACACTTAGCAGGAACATCATCAATTTTAGGGGCAATAAATTTTATTACAACAGTATTAAATATGAGAGCACCTGGAATGACATTCCATAAATTGCCATTATTTGTATGATCAATATTTTTAACAGCAATATTATTATTATTATCTCTACCCGTATTAGCAGGAGGAATAACAATGCTATTAACAGATAGAAATTTTAATACAAGTTTCTTTGATCCAGCAGGAGGAGGAGATCCAATATTATATCAACATTTATTTTGATTTT-----------------------------------------------------------------------------------------------------------------------------------------------------------------------------------------------------------------------------------------------------------------------------------------------------------------------------------------------------------------------------------------------------------------------------------------------------------------------------------------------------------------------------------------------------------------------------------------------------------------------------------------------------------------------------------------------------------------------------------------------------------------------------------------------------------------------------------------------------------------------------------------------------------------------------------------------------------------------------------------------------------
	choano_2	----------------------------------------------------------------------TTTTTGGAGCATTTTCAGGTATGATTGGAACAGCTTTTAGTGTTTTAATAAGATTAGAGTTATCATTACCTGGGACTGCTTTTTTAGCGGGTGATCATCATTTATATAATGTAATGGTTACAGCGCATGCCTTTTTAATGATTTTCTTTTTGGTTATGCCTTTTTTAATGGGAGGTTTCGGTAATTGATTTTTACCATTAATGATTGGAGCTCCTGATATGGCATTCCCAAGATTAAATAATATTAGTTTTTGATTATTACCACCAGCATTAATTTTATTATTAGCATCTAGTTTAGTTGAAGGTGGAGCTGGTACAGGATGAACAGTTTACCCTCCTTTATCAAGTATAGAATTTCATTCAGGTGGTTCTGTAGATTTAGCCATTTTTAGTTTACACTTAGCAGGGATTTCATCTATTTTAGGATCAATGAATTTTATAACTACTGTTTTAAATATGAGAGCTCCAGGTATGACTATGCATAAATTACCTTTATTTGTTTGAGCCGTATTTATTACAGCTATTTTGTTATTATTATCATTACCTGTTTTAGCTGGAGGAATTACAATGTTATTAACAGATAGAAATTTTAATACAAGTTTCTTTGATCCTGCTGGAGGAGGAGATCCTATTTTATATCAACATTTATTCTGATTTTT----------------------------------------------------------------------------------------------------------------------------------------------------------------------------------------------------------------------------------------------------------------------------------------------------------------------------------------------------------------------------------------------------------------------------------------------------------------------------------------------------------------------------------------------------------------------------------------------------------------------------------------------------------------------------------------------------------------------------------------------------------------------------------------------------------------------------------------------------------------------------------------------------------------------------------------------------------------------------------------------------------

;
end;
