# Supplementary material for: A novel taxonomic database for eukaryotic mitochondrial cytochrome oxidase subunit I gene (eKOI), with a focus on protists diversity
Source: Database (Oxford). 2025 Sep 24;2025:baaf057. doi: 10.1093/database/baaf057 (PMC12462617; doi:10.1093/database/baaf057)
Supplement: baaf057_Supplemental_File [file baaf057_supplemental_file.zip › 4_alignament_phylogenetic_trees/filasteria.tree]

(Monosiga_brevicollis_AF538053:0.1985117601,((((otu_4:0.0037900928,otu_6:0.0000010000)99:0.0836455921,(otu_5:0.0114602426,(Ministeria_vibrans_KC573040:0.0000010000,otu_7:0.0000010000)39:0.0000010000)55:0.0079075590)100:0.3027822470,((otu_8:0.1348216070,Capsaspora_owczarzaki_KC573038:0.1470300057)94:0.0776018626,(otu_1:0.0063026529,otu_2:0.0039487194)80:0.0327607018)89:0.0632112736)83:0.0535238110,choano_1:0.1252173106)88:0.0584683976,choano_2:0.0896297584);
