# Supplementary material for: A novel taxonomic database for eukaryotic mitochondrial cytochrome oxidase subunit I gene (eKOI), with a focus on protists diversity
Source: Database (Oxford). 2025 Sep 24;2025:baaf057. doi: 10.1093/database/baaf057 (PMC12462617; doi:10.1093/database/baaf057)
Supplement: baaf057_Supplemental_File [file baaf057_supplemental_file.zip › 4_alignament_phylogenetic_trees/gastrotricha.nex]

#NEXUS
begin data;
	dimensions ntax=216 nchar=1602;
	format datatype=dna missing=? gap=-;
	matrix
	KM111526	-------------------ATTAATGTTAGTTGACGTAGAGTTTGATTAGAAAG--------AACTAATCATAAAGATATTGGAACTATGTATATAATTTTTGGTTTGTGATCTGGTTTTGTTGGTGCAAGTTTATCTGTTTTAATTCGTTTAGAATTGTGTAAACCTGGTTTTTTATTTGGTAGTGGTCAGTTATACAATGCTGTTATTACTTCTCATGCTTTTTTAATAATTTTTTTTATGGTTATACCTAGGTTAATTGGAGGTTTTGGAAATTGGATGGTTCCTTTAATGTTAGGGGCTGCGGATATGAGGTTTCCTCGTTTAAACAATATTAGTTATTGATTAATGCCTACTTCTTTAGTATTAATTGTTGGTGCTTGTCTAGTAGATAGATCT…
	KX185154	ATTAATATATATAAAAAATATCAAGGAGGGTTGTC----AGTATGATTGGAGAG--------ATCTAATCATAAGGATATTGGTACTCTTTATTTTTTGTTTGGTTTGTGGTCAGGAATAGTAGGTACTAGTTTATCGTTAATTATTCGTTTGGAATTAGCAAAACCAGGATTATTATTGGGGAACGGTCAGTTATATAATTCTATTATTACTGCTCATGCTATTTTAATAATTTTTTTTATAGTAATACCAAGGATAATTGGTGGTTTTGGTAATTGAATGTTACCACTAATGTTAGGTGCACCTGATATAAGATTTCCTCGTTTGAATAATTTAAGATTTTGGTTATTACCAACTGCTATATTTTTAATTTTGGATTCTTGTTTTGTGGATATGGGT…
	JQ798715	-----------------------------------------------------------------------------------CATACTCTATTTCCTCTTCGGAATGTGGTCTGCAATATTAGGCACGAGCCTAAGACTGCTAATCCGGACAGAACTGAGTGTTGCTAGCAGTTGGATGGGTGACGACCAGCTGTACAACGTAGTAGTAACTGCCCACGGCCTTATCATAATTTTCTTCTTCGTCATACCAATCAGTCTAGGAGGATTTGGGAACACCCTCGTTCCACTAATAATTGGGGCCCCAGACATAGCATTCCCACGCCTTAACAATATAAGTTTCTGACTCATGCCCCCCTCCCTAATTCTGCTACTGATTTCCGCCTTAGTAGAGTCCGGC…
	JQ798702	-----------------------------------------------------------------------------------CATTCTTTACTTTATTTATGGCCTTTGATTCGCTTTCGTCGGAGCTGGTCTGAGAGTTATTATTCGGACTGAACTAAGCGTTGCTGGCAGCTGACTTGGAGACGATCAGGTGTACAACGTAGTTATTACGGCCCATGGTCTTATTATGCTTTTTTATTTCGTGATGCCCTTTTCACTGGGAGGATTTGGCAACAGGATGCTCCCTCTAATGCTGGGGGCCCCTGACATGGCATTCCCTCGATTAAATAACCTAAGATTCTGGCTAATGCCGCCTTCTGGGCTTTTACTTTTGGTCTCTGCTTTAATCGAGTCTGGA…
	JQ798689	-----------------------------------------------------------------------------------TATGCTTTATTTCATCTTTGGCCTTTGATCAGCAATGCTGGGCACCGGCCTTAGGCTTCTGATTCGAACAGAGCTAAGCGTTGCCAACAGTTGAATGGGTGACGACCAGCTTTACAATGTGCTGGTAACCGCCCACGGCCTCGTGATGCTTTTCTTTTTCGTGATACCCTTCAGAATTGGTGGCTTCGGAAACACTCTGGTACCGCTTATGATCGGAGCCCCCGACATGGCATTCCCACGACTTAACAATGTAAGATTTTGACTCATGCCCCCAGCCATGATCTTGCTGCTCATTTCTGCTCTGGTGGAATCTGGA…
	JQ798718	-----------------------------------------------------------------------------------CATGTTATACTTTGTTTTTGGCCTGTGGTCCGCTATAGTAGGGACTGGTCTTAGACTTTTAATCCGAACAGAACTCAGAGTTGCTAATAGATGAATGGGTGACGATCAGCTGTACAATGTTCTTGTCACAGCCCACGGCTTTATCATGATTTTCTTTTTTGTTATGCCATTCACGATTGGGGGCTTTGGCAACACGTTAGTGCCCTTAATAATCGGAGCGCCAGACATGGCCTTTCCTCGTCTCAACAACATAAGGTTTTGGCTTATGCCGCCATCCCTGGTCCTTCTAGCCGTATCTGCCCTTGTAGAGTCCGGG…
	JQ798703	-----------------------------------------------------------------------------------TTTACTTTATTTCATTTTTGGTCTGTGGGCAGGTATGCTAGCAGCAGGCTTAAGAGTAATTATTCGTACAGAACTAAGTGTTGCTAGAAGCTGACTAGGGGACGATCAGCTTTACAACGTTGTTGTGACAGCTCACGGGCTTATTATGCTTTTCTTCTTTGCCATGCCAATTGGGATGGGAGCTTTTGGTAACTCCCTTGTTCCTCTGATGATTGGGGCTCCTGATATGGCCTTCCCACGACTTAACAACTTAAGATTTTGGCTTCTGCCACCTTCAATTCTGATGCTTCTTCTTTCAGCATTAATTGAGTCTGGG…
	JQ798719	-----------------------------------------------------------------------------------TTTACTTTACTTTATTTTTGGGCTATGGGCCGGGATTTTGGCTGCCGGTCTTAGAGTAGTCATCCGTACCGAGCTGTGCGTTGCAAGAAGCTGGCTTGGAGATGACCAGCTTTACAACGTTGTCACAACAGCCCACGGACTTATTATGCTATTTTTCTTTGCCATGCCGATTGGCATGGGAGCCTTCGGGAACACCTTAGTTCCTCTGATGATCGGAGCCCCTGACATGGCATTCCCGCGACTTAACAACTTAAGATTTTGACTTTTACCACCTTCTTTGCTATTGCTTCTACTATCAGCTCTAATTGAATCTGGT…
	JQ798700	-----------------------------------------------------------------------------------TTTACTTTACTTTATTTTTGGGCTGTGGGCCGGGATTCTGGCTGCCGGTCTTAGAGTGGTCATCCGTACCGAGCTGTGCGTTGCAAGAAGCTGGTTGGGGGACRACCAGCTTTACAACGTTGTTACAACAGCCCACGGGCTTATCATGCTATTTTTCTTTGCCATGCCGATTGGTATGGGGGCCTTCGGGAACACCCTTGTCCCGCTAATGATCGGTGCTCCGGATATGGCATTCCCACGACTTAACAATCTGAGATTTTGGCTTTTGCCCCCTTCTTTACTGTTACTTTTGCTATCAGCTCTAATCGAGTCAGGG…
	JQ798678	-----------------------------------------------------------------------------------TATGCTTTACTTTCTTTATGCTGCCTGGGCAGGTCTAGTTGCTGCAGGCCTTAGAGTTCTTATTCGAATTGAGCTAAGAGTTGCATCAAGCTGAATGGGGGATGATCAGCTTTATAACGTAGTTGTTACAGCTCATGGGCTTCTTATGCTTTTCTTTTTCCTTATGCCTTTTTTTATGGGTGGGTTCGGTAACACCCTGGTTCCCCTTATGATTGGAGCGCCTGACATGGCTTTTCCGCGAATGAATAACATGAGATTTTGAATGCTTCCGCCTTCTCTTAGTCTGTTACTAGTATCAGCACTAATTGAAAGAGGG…
	JQ798681	-----------------------------------------------------------------------------------CATGCTTTATTTTATCTTCGGCTTGTGATCCGCTATGGTGGGGACAGGCCTAAGACTGCTCATTCGAACAGAACTAAGCGTCGCTAATAGTTGAATGGGGGACGATCAGCTCTATAATGTGCTTGTGACGGCTCACGCCTTTATTATAATCTTCTTCTTTGTAATGCCGTTCTCTGTCGGAGGCTTCGGCAACACGCTTGTGCCGTTAATAATTGGAGCCCCAGACATGGCATTCCCTCGACTTAACAATATGAGATTCTGACTCATGCCGCCCTCTCTTGTCCTGCTGCTAATTTCAGCCTTAGTAGAATCTGGG…
	MH211119	-------------------------------------------------------------CCACTAACCACAAAGACATCGGGATGCTGTACTTCCTATTTGGCCTGTGATCGGCCATGATCGGCACAGGCCTTAGAATACTGATCCGAATTGAGCTAAGTGCAGCCACCAGTTGAATGGGGGACGACCAGCTTTACAACGTGCTAGTCACAGCCCACGGCTTCGTGATAATTTTCTTTTTCGTGATGCCTTTTATAATTGGAGGGTTTGGAAACACCTTAGTCCCCTTAATAATCGGGGCGCCGGACATAGCCTTCCCTCGGCTCAACAATCTTAGATTCTGGCTTCTGCCACCCGCTCTTACCCTTCTTTTGGTATCTGCATTAGTGGAAGGAGGG…
	KX531007	------------------------------------------------CGTTGGCTTTACTCTACAAATCATAAAGATATTGGTGTTTTATATATGGTTTTTGGTGCTTGATCTGGTATGGTAGGTGCAGGTCTTAGTATGTTGATTCGTTTGGAGTTGTCACAACCTGGAAGATTTTTGGGGGATGATCAGCTTTATAATGTTGTTGTTACTGCTCATGCTTTTGTCATAATTTTTTTTTTTGTTATACCCTTTTTTATTGGTGGTTTTGGAAATTGGTTACTTCCTTTGATGTTAGGTGCTCCTGATATGGCCTTTCCACGTATGAATAATATAAGATTTTGGCTACTTCCCCCTGCTTTAACTCTTTTAACTTGTTCTTCTCTTATTGAGAGGGGG…
	ON856625	------------------------------------------------------TTTTTTTCCATTAACCACAAAGAGATTGGCATGCTTTACCTCATGTATGGTCTCTGTGCTGCTATGGTAGGTCCGGGCCTTAGATTACTTATTCGAACCGAACTGAGTGTTGCTAGAAGCTGATTAGGAGACGACCAGCGTTACAACGTACTTGTTACAGCCCACGCCTTTGTTATGATTTTCTTCTTTGTGATGCCTTTCACTATTGGTGGCCTAGGTAACACACTTGTGCCTCTAATGATTGGGGCGCCAGATATGGCATTCCCTCGACTTAATAACATGAGATTCTGAATGATGCCCCCTTCTCTAACGCTTCTTTTGGTTTCTGCTCTATTGGAAACTGGA…
	ON856623	------------------------------------------------------TTTTTTTCCATTAACCAAAAAGAGATCGGCATGCTTTACGTACCTTATGGTCTCTGGACTGCTATGGTAGGTACCGGCCTTAGATTACTTATTCGAACCGAACTGAGTGTTGCTAGAAGCTGATTAGGAGAGACACCGCTTTACAACGTACTTGTTACAGCCCACGGGTTTATTATGATTTTCTTCTTTGTGATGCCTTTCACTATTGGTGGCCTAGGTAACACACTTGTGCCTCTAATGATTGGGGCCCCAGATATGGCATTCCCTCGACTTAATAACATGAGTTTCTGAATGATGCCCCCTTCAATTCTAACGCTTCTTGTTTCTGCTCTAATTGAATCTGGA…
	ON856621	------------------------------------------------------TTTTTTTCCATTAACCAAAAAGATATTGGCATGCTTTACCTTATTTACGGTCTCTTGACTGCTATGGTAGGTACCGGCCTTAGATTACTTATTCGAACCGAACTGAGTGTTGCTAGAAGCTGATTAGGAGACGACCAGCTTTACAACGTACTTGTTACAGCCCACGGGTTTATTATGATTTTCTTCTTTGTGATGCCTTTCACTATTGGTGGCCTAGGTAACACACTTGTGCCTCTAATGATTGGGGCCCCAGATATGGCATTCCCTCGACTTAATAACATGAGTTTCTGAATGATGCCCCCTTCTCTAACGCTTCTTTTGGTTTCTGCTCTAATTGAATCTGGA…
	MN493712	---------------------------------------------------------------------------------------------------------------------------------------AGACTGCTTATTCGAACCGAGCTTAGCGTTGCTAGAAGCTGAATAGGGGACGACCAGCTCTACAACGTACTAGTAACTGCTCACGCTTTTATTATGATTTTCTTTTTCGTAATGCCCTTTACTATTGGAGGACTTGGTAACACGCTCGTTCCACTAATGATCGGAGCACCTGACATGGCGTTTCCACGACTTAACAACATGAGGTTTTGACTTATACCCCCTTCTCTGACCCTTCTTTTAGTCTCAGCTCTAATTGAGTCCGGG…
	MN493711	------------------------------------------------------------------------------------------------ATCTTTGGTCTGTGATCTGCCATGGTGGGCACAGGCCTAAGAATGCTTATTCGAACCGAGCTTAGTGTTGCTAGAAGCTGAATAGGAGACGACCAGCTTTACAACGTGCTAGTGACTGCTCACGCTTTTATTATGATTTTCTTTTTCGTAATGCCCTTTACAATTGGAGGACTAGGTAACACGCTCGTTCCATTAATGATTGGGGCGCCTGATATGGCATTCCCACGACTTAACAACATAAGATTCTGGCTTATGCCCCCTTCTCTTACTCTTCTTCTTGTCTCAGCTCTGATTGAATCTGGG…
	JQ798733	-----------------------------------------------------------------------------------TATGCTTTACTTTATCTTCGGTCTGTGATCCGCCATGGTGGGAACAGGTCTAAGGTTTCTTATTCGAACTGAGCTGAGAATTGCTAACAGCTGAATGGGTGACGACCAGCTGTATAACGTGCTTGTGACAGCCCACGGTTTTATTATGATTTTCTTCTTTGTAATGCCTTTTACAATTGGGGGGTTTGGAAACACACTTCTCCCACTGATGATTGGGGCCCCTGATATGGCTTTTCCTCGACTTAATAACATGAGATTTTGACTTATGCCATTTTCTCTAACGCTTCTACTAGTATCCGCCCTAATTGAATCTGGG…
	MF374699	---------------------------------------------------------TTTTCCACTAACCACAAAGACATCGGTATGCTTTATTTCATCTTTGGTCTGTGATCTGCTATGGTAGGTACCGGCCTAAGACTACTTATTCGAACCGAACTGAGTGTTGCTAACAGCTGAATGGGCGACGACCAGCTGTATAACGTGCTTGTAACAGCCCACGGCTTTATTATGATTTTCTTTTTCGTAATGCCTTTCACAATTGGGGGATTTGGAAATACACTTGTTCCACTAATGATTGGAGCACCTGACATGGCATTCCCTCGACTTAACAACATGAGATTCTGGCTTATGCCCCCTTCTCTAACGCTCCTTCTGGTTTCTGCTCTAATTGAGTCAGGG…
	JQ798721	-----------------------------------------------------------------------------------TATTCTTTATTTTATCTTTGCTGCCTGAGCAGGAATGATTGCTACGGGGCTTAGAATTCTTATTCGAATTGAACTTAGAGCTGCCACAGGTTGAATAGGAGACGACCAACTTTACAACGTTATTGTAACAGCTCACGGTCTACTTATGATTTTCTTTTTCCTTATGCCTTTTACCATAGGAGGATTTGGGAACACACTAATCCCTGTTATGATTGGGGCTCCTGATATGGCATTCCCTCGAATGAATAACATGAGTCTGTGACTTCTTCCCCCTGCGTTAACACTTTTACTTGTATCAGCCTTAATTGAGAGAGGA…
	JQ798690	-----------------------------------------------------------------------------------TATTCTTTATTTTATCTTTGCCGCCTGAGCAGGAATGATTGCTACAGGGCTTAGGATTCTTATTCGAATTGAACTGAGAGCCGCTACAGGTTGAATAGGAGACGATCAGCTTTATAACGTAATTGTTACAGCTCACGGTTTACTTATGATTTTTTTCTTCCTTATGCCTTTTACTATAGGAGGGTTTGGAAACACGCTAATTCCAATTATGATTGGGGCTCCTGATATGGCATTCCCTCGAATGAACAACATGAGTCTATGGCTCCTCCCTCCTGCACTTTCACTTCTACTGGTGTCTGCTATAATTGAAAGAGGG…
	KX159487	-----------------------------------------------------------------------------------------------------CGGGCTATGATCTGCTATGGTGGGCACAGCCCTAAGACTTTTGATCCGAGTAGAGTTAAGGGTCGCCGGCGGCTGAATAGGAGATGATCAGCTCTACAACGTTTTGGTTACTGCTCATGCTTTCGTGATAATTTTCTTTTTTGTTATGCCTTTTATAATTGGGGGATTCGGAAATAGCTTGATCCCCATTATAATCGGTTCTCCAGATATGGCGTTTCCGCGTCTAAATAATATAAGATTTTGACTTTTACCGCCATCCTTAACACTTCTTTTGGTTTCTGCCTTAGTTGAAAGGGGG…
	JQ798726	-----------------------------------------------------------------------------------TATGCTTTATTTTATTTTTGCTACCTGATCTGGAATGGTGGCTACAGGTTTAAGAGTTCTAATTCGAATTGAGCTAAGCGTTGCTACAGGCTGAATAGGAGACGATCAGCTTTACAACGTAATTGTTACGGCTCACGCTTTAATTATGTTATTTTTCTTTCTAATGCCTTTCCTTATGGGAGGATTTGGTAATACTCTTGTTCCTCTTATGATTGGAGCTCCAGACATGGCGTTCCCTCGAATGAACAACATGAGATTCTGAATGCTTCCCCCTTCTATGACACTTCTTCTAACATCTGCCCTAATTGAAAGAGGG…
	JQ798729	-----------------------------------------------------------------------------------TATGCTTTACTTTATCTTTGGTATGTGATCTGCTATGCTAGGTACTGCCTTAAGACTTTTAATTCGAATTGAGCTAAGAGTCGCAAACAGCTGAATAGGAGACGATCAGCTGTACAATGTAATTGTGACGGCTCACGCTTTTGTTATGATTTTCTTCTTTGTGATGCCATTTATAATTGGAGGATTTGGAAACACACTTATTCCTGTTATGATTGGTTCGCCAGATATGGCATTTCCACGGCTTAATAATATGAGATTCTGGCTTCTGCCCCCTTCTATTACTATGCTTCTAGTCTCTAGACTAGTTGAAAGAGGG…
	JQ798728	-----------------------------------------------------------------------------------TATGCTTTATTTTATTTTTGGTATGTGATCTGCTATGCTAGGTACTGCCTTAAGACTTCTAATTCGGATTGAATTAAGAGTCGCTAACAGCTGAATAGGAGACGACCAGCTGTACAATGTGATTGTGACGGCTCACGCCTTTGTTATGATTTTCTTCTTTGTTATGCCATTCATGATTGGGGGGTTTGGTAATACCTTACTACCTCTAATGATTGGTGCGCCGGATATGGCATTTCCTCGTCTAAACAACATGAGGTTTTGGCTTCTTCCTCCTGCTATTACAATGCTTCTGGTTTCTAGGCTGGTTGAAAGAGGT…
	otu_92	---------------------------------------------------------------------------------------------------------------------------------------------------------------------------------------------------------------------------------------------------------------------------------------------------------------------------------------------------------------------------------------------------------------…
	JQ798723	-----------------------------------------------------------------------------------CATGCTTTATTTCATTTTTGGGCTGTGAGCTGCTATGGTAGGCACAGCATTAAGAATGCTTATTCGAATTGAACTAAGAGTTGCCAGAAGATGAATGGGCGACGACCAGCTTTATAACGTGCTGGTCACCGCTCATGCTTTTGTAATGATTTTCTTCTTTGTAATGCCTTTCATGATTGGAGGCTTTGGAAACAGCCTTCTCCCTTTGATGATTGGTGCGCCAGATATGGCATTCCCACGTCTAAATAATATAAGATTTTGACTTTTACCTCCTTCTTTAACCCTTCTTCTTGTATCAGCACTTGTTGAAAGGGGG…
	OP101648	-------------------------------------------------------TTTTTTCCACTAACCACAAAGATATCGGTATGCTTTATTTTCTCTTTGGGATGTTAGCTGCTATGGTAGGGACAGGACTTAGGATTCTTATCCGAGCTGAACTAAGAGTTGCTAGAAGCTGAATGGGTGATGATCAGTTAGCTAACGTAGTAGTTACAGCTCACGCGTACGTTATGATTTTCTTTTTTGTCATGCCTTTTATGATTGGTGGATTCGGTAACAGGTTGCTGCCTTTAATGATTGGAGCCCCTGCTAAGGCATTCCCTCGTCTTAATAATATAAGATTCTGGCATCTACCACCTACTCTAACTCTTCTTCTAGTATCAGCGCTTGCTGAACGATTC…
	ON823184	------------------------------------------------------TTTTTTTCCACTAACCACAAAGATATTGGCATGCTTTATTTACTTTTCGGGCTGTGAGCTGCTATGGTGGGTGCCGGCCTAAGAATGATTATTCGAACTGAGCTAAGGGTAACAACTAGATGACTGGGGGACGATCAGCTTTATAACGTTCTAGTTACGGCCCACGCCTTTGTTATGATTTTCTTTTTTGTTATGCCCTTTATGATTGGAGGATTTGGAAACAGGCTCCTTCCCCTAATGATCGGGGCCCCTGACATGGCCTTCCCTCGGCTTAACAACTTAAGATTCTGGCTTATGCCTCCTTCTCTGACTCTCCTCCTAGTCTCCGCCCTCGTTGAATCCGGG…
	JQ798701	-----------------------------------------------------------------------------------CATGCTTTATTTCATCTTCGGTCTCTGGGCTGCTATGGTAGGAACAGGACTAAGGATGTTAATTCGAGTTGAATTAAGAGTTGCTACAAGATGAATGGGTGACGACCAGCTTTACAATGTGCTGGTCACAGCTCACGCTTTTGTCATGATTTTCTTTTTTGTAATGCCTTTTATAATTGGGGGGTTTGGTAACAGACTTCTTCCTCTTATAATCGGGGCCCCTGACATGGCCTTCCCACGTCTTAATAATATAAGATTTTGGCTTTTACCTCCTTCTCTTACTCTACTACTTGTGTCAGCTCTTGTTGAAAGAGGG…
	JQ798698	-----------------------------------------------------------------------------------TATACTTTATTTTATCTTCGGTCTGTGATCTGCTATGGTGGGCACTGGCCTTAGACTTCTTATTCGAACCGAACTAAGAGTTGCCTCCAGATGAATGGGGGACGACCAAGTTTACAACGTTATTGTAACAGCTCACGGATTTATTATGATTTTCTTTTTCGTAATGCCATTTATGATTGGCGGATTCGGAAATAGACTTATTCCTTTGATGATTGGGGCCCCCGATATGGCTTTCCCTCGACTTAACAACATGAGATTTTGACTTCTACCTCCTTCTCTTACTTTACTTCTGGTTTCCGCTCTAGTAGAAAGAGGT…
	JQ798677	-----------------------------------------------------------------------------------TATGCTTTATTTTATCTTCGGCTTGTGATCTGCCATGGTTGGGACAGGCCTTAGACTTCTTATTCGAACCGAGCTAAGGGTTGCCACCAGATGAATGGGAGACGACCAGCTATACAACGTAGTTGTCACGGCTCATGCTTTTATTATGATTTTCTTTTTCGTAATGCCTTTTATGATTGGCGGGTTTGGAAACAGGCTCTTACCATTAATGATTGGGGCCCCAGACATGGCCTTTCCTCGACTTAACAATATGAGATTTTGACTCCTGCCGCCGTCTCTTACGCTATTGCTAGTGTCGGCACTTGTTGAAAGCGGG…
	JQ798724	-----------------------------------------------------------------------------------TATGCTTTATTTTATCTTCGGGCTTTGGTCTGCCATGCTTGGTACAGGGCTTAGTCTTCTAATTCGAATTGAGCTTAGTGTAGCTACTAGTTGAATGGGGGACGACCAGCTTTATAACGTTTTAGTTACAGCTCACGCTTTTGTAATGATTTTCTTTTTCGTAATGCCGTTCATGATTGGTGGGTTTGGAAACAGGCTACTCCCTTTAATGATTGGGGCACCTGACATGGCTTTTCCTCGTCTTAATAACATGAGATTCTGGCTTATGCCCCCTTCTCTTACGCTCCTTCTGGTGTCTGCCCTAGTTGAAAGAGGG…
	OP673588	------------------------------------------------------------------------AAGGACATTGGTATGCTTTATTTTATTTTTGGTCTATGGGCCGCTATGGTAGGAACTGGGCTTAGGTTACTTATTCGAATTGAGCTAAGAGTTGCCACTAGATGAATGGGCGACGATCAGCTTTACAACGTGTTGGTTACTGCTCACGCCTTTGTGATGATTTTCTTTTTTGTAATGCCTTTTATGATTGGAGGGTTTGGTAACAGCCTTCTTCCTTTAATGGTTGGATCGCCAGATATGGCTTTCCCCCGTTTAAACAACATGAGATTCTGACTTTTACCGCCTTCTTTAACTCTTTTACTAGTATCTGCTCTAGTAGAAAGAGGA…
	OP673587	------------------------------------------------------------------------AAGGACATTGGTATGCTTTATTTTATTTTTGGTCTATGGGCCGCTATGGTAGGAACTGGGCTTAGGTTACTTATTCGAATTGAGCTAAGAGTTGCCACTAGATGAATGGGCGACGATCAGCTTTACAACGTGTTGGTTACTGCTCACGCTTTCGTTATGATTTTCTTTTTCGTTATGCCTTTTATAATTGGTGGATTTGGTAACAGGCTAATTCCCCTTATGGTAGGGTCGCCTGACATGGCCTTCCCACGACTTAATAACATGAGATTCTGACTTCTACCTCCTTCTCTTACTCTTCTTCTTGTGTCAGCACTAGTAGAAAGAGGG…
	JQ798717	-----------------------------------------------------------------------------------TATGCTTTATTTCATCTTTGGGCTGTGAGCTGCTATGGTAGGCACAGCCCTTAGACTTCTTATTCGAACCGAGCTGAGAGTGGCCTCTAGATGAATGGGTGACGATCAGCTATACAACGTGATTGTTACGGCTCACGCGTTTATTATGATTTTCTTTTTCGTAATGCCTTTCATGATTGGAGGGTTTGGAAACAGGCTCCTTCCATTAATGATTGGAGCCCCTGATATGGCTTTTCCTCGACTTAACAATATAAGATTTTGACTTCTCCCGCCATCTTTAACTCTTCTATTGGTATCTGCCTTAGTAGAAAGAGGG…
	MN493717	-----------------------------------------------------------------------------------TATGCTTTATTTCATCTTCGGCCTGTGAGCTGCTATGGTAGGGACTGGTCTTAGATTGATTATTCGAACTGAGCTAAGAGTTGCTACTAGCTGAATGGGAGACGATCAGCTGTACAACGTCGTCGTAACAGCACACGCCTTTGTTATGATTTTCTTTTTCGTTATGCCGTTCATGATTGGTGGCCTAGGAAACAGGCTTCTTCCACTTATGGTTGGAGCTCCTGACATGGCATTTCCTCGTCTAAACAATATGAGATTCTGACTCCTTCCACCTTCTCTAACTCTTCTTCTAGTCTCAGCACTAGTAGAAAGAGGG…
	MN493708	--------------------------------------------------------------------------------------------------------------------TATGGTTGGTACTGCTCTTAGGCTACTTATTCGAATCGAGCTAAGTGTAGCAAGAAGATGAATGGGAGACGACCAGTTATATAACGTTTTAGTTACTGCTCACGCTTTCGTAATGATTTTCTTTTTTGTAATGCCTTTTATGATTGGGGGTTTTGGTAACAGAATCCTCCCTTTACTTATTGGCGCGCCTGACATGGCCTTTCCTCGTCTAAACAACATGAGGTTCTGGCTGCTTCCGCCATCTTTAACTCTATTACTTGTCTCCGCTCTGGTAGAGAGTGGG…
	otu_86	---------------------------------------------------------------------------------------------------------------------------------------------------------------------------------------------------------------------------------------------------------------------------------------------------------------------------------------------------------------------------------------------------------------…
	KP713405	-----------------------------------------------------------------------------------TATGTTATACTTTATCTTTGGTCTATGAGCAGCCATGGTAGGCACAGCTCTTAGGCTATTAATTCGAATTGAGCTAAGAGTAGCTACAAGGTGAATGGGCGACGACCAGCTTTACAACGTGCTGGTTACAGCTCACGCTTTTGTGATGATTTTCTTTTTCGTTATGCCCTTTATGATTGGTGGGTTCGGTAACAGGCTGCTTCCTTTAATGGTTGGAGCCCCTGATATGGCATTCCCCCGTCTTAACAATATGAGATTCTGACTTCTACCTCCCGCGCTAACACTTCTTCTAGTTTCAGCACTAGTTGAAAGAGGG…
	OP596265	-------------------------------------------------------------CCACTAACCATAATGACATTGGTATGCTTTACTTTCTCTTCGGTCTGTGATCTGCTATGGTAGGTACCGGCCTTAGACTATTAATTCGAATTGAGCTAAGCGTTGCTACTGGCTGAATAGGAGATGATCAGCTATATAACGTTATTGTCACGGCTCACGCCTTTATTATGATTTTCTTTTTTGTTATGCCTTTTATGGTTGGGGGTTTTGGTAATAGACTTATTCCTTTAATGGTTGGTGCCCCTGATATGGCTTTCCCTCGTTTAAACAACATGAGATTCTGGCTTTTGCCTCCTTCTCTTACTCTACTTCTAGTTTCGGCTTTGGTAGAAAGGGGG…
	OP596264	---------------------------------------------------------------ACTAACCAAAAGGACATTGGTATGCTTTACTTTCTCTTTGGCCTTTGATCTGCTATGGTGGGCACTGGCCTGAGACTACTAATTCGAATTGAACTTAGTGTAGCAAGAAGCTGAATGGGAGATGACCAGCTTTATAACGTGATTGTCACGGCTCACGCATTCGTTATGATTTTCTTTTTCGTAATGCCTTTTATGGTGGGAGGGTTTGGAAACAGGCTAATTCCTCTTATGATTGGAGCTCCTGACATGGCATTCCCTCGACTAAATAACATGAGATTCTGACTTCTGCCGCCTTCTCTTACCCTTCTTCTAGTATCGGCTCTAGTTGAAAGTGGT…
	JQ798685	-----------------------------------------------------------------------------------CATGCTTTACTTTATTTTCGGGCTATGAGCTGCTATGGTAGGCACAGCCCTTAGACTTTTAATTCGACTTGAACTTAGGGTAGCAAGGAGTTGAATGGGGGACGATCAGCTTTATAACGTGATCGTTACCGCACACGCATTTGTGATGATTTTCTTCTTTGTAATGCCTTTTATGATTGGGGGGTTTGGTAACAGGATTCTTCCTTTAATGGTCGGAGCGCCAGACATGGCTTTCCCTCGACTTAATAACATGAGATTTTGACTACTACCTCCATCTTTAACTCTTCTTTTAGTATCAGCTTTGGTTGAAAGAGGG…
	MN493716	-----------------------------------------------------------------------------------TATGCTTTATTTTATCTTCGGTCTATGATCTGCTATGGTAGGTACGGGCCTTAGATTTCTTATTCGAATGGAACTAAGTGTTGCTAACAGATGAATGGGGGACGATCAAATCTACAACGTTCTTGTTACAGCCCACGGGTTCATTATGATTTTCTTTTTTGTTATGCCCTTCATGATTGGTGGGTTTGGTAATACACTAATCCCACTAATGATTGGCTCCCCTGACATGGCCTTTCCTCGTCTTAACAACATGAGATTCTGGCTTCTTCCTCCTTCTCTTACGCTTCTGCTAGTATCTGCATTAGTAGAAAGAGGG…
	otu_20	---------------------------------------------------------------------------------------------------------------------------------------------------------------------------------------------------------------------------------------------------------------------------------------------------------------------------------------------------------------------------------------------------------------…
	MN493713	-----------------------------------------------------------------------------------TATACTTTACTTCATCTTTGGTCTATGAGCTGCTATGGTAGGGACGGGCCTAAGATTACTAATTCGACTTGAGCTAAGAGTTGCAAGAAGCTGAATGGGAGACGATCAGCTTTACAACGTAATTGTTACAGCTCACGCTTTTGTTATGATTTTCTTCTTTGTTATGCCTTTTATGATTGGAGGGTTTGGTAACAGGCTTCTACCTTTAATGGTAGGATCCCCAGACATGGCCTTCCCTCGACTAAATAACATGAGATTTTGACTTCTACCACCTTCTCTGACTTTGCTTCTAGTTTCTGCTTTAGTAGAAAGAGGG…
	otu_66	---------------------------------------------------------------------------------------------------------------------------------------------------------------------------------------------------------------------------------------------------------------------------------------------------------------------------------------------------------------------------------------------------------------…
	otu_65	---------------------------------------------------------------------------------------------------------------------------------------------------------------------------------------------------------------------------------------------------------------------------------------------------------------------------------------------------------------------------------------------------------------…
	otu_69	---------------------------------------------------------------------------------------------------------------------------------------------------------------------------------------------------------------------------------------------------------------------------------------------------------------------------------------------------------------------------------------------------------------…
	MN493702	-----------------------------------------------------------------------------------TATGCTTTATTTTATCTTCGGTCTCTGAGCCGCTATGGTGGGGACGGGCCTTAGATTACTTATTCGAATTGAGCTAAGGGTTGCTTCCAGATGGATGGGGGATGACCAGCTGTATAATGTGTTGGTCACGGCTCACGCTTTCGTTATGATTTTCTTCTTTGTGATGCCTTTCATGATTGGTGGGTTTGGTAATAGCCTTTTACCACTAATGGTTGGAGCGCCTGACATGGCATTCCCTCGACTTAACAATATGAGTTTCTGGCTTCTACCACCTTCGCTAACCCTACTACTAGTATCAGCCTTAGTAGAAAGAGGG…
	JQ798699	-----------------------------------------------------------------------------------TATGCTTTATTTTATCTTCGGGTTATGATCTGCTATGGTAGGTACAGCCCTTAGAATGCTTATTCGAATCGAGCTTAGAGTCGCTTCTAGTTGAATGGGTGACGATCAGCTATATAACGTAATTGTTACAGCTCACGCCTTCKTTATGATTTTCTTCTTCGTAATGCCATTTATGATTGGAGGGTTTGGAAACARACTTCTTCCTCTAATGATTGGGGCCCCTGATATGGCCTTTCCTCGACTTAACAATATAAGATTCTGACTTCTTCCCCCATCTCTTACGCTACTTCTTGTATCGGCTTTAGTADAAARAGGT…
	JQ798696	-----------------------------------------------------------------------------------TATGCTTTATTTTATCTTTGGTCTATGAGCTGCTATGGTAGGTACAGCTCTAAGACTTCTTATTCGTGTAGAGCTTAGTGTTGCTTCCGGTTGAATGGGAGACGACCAGCTTTACAACGTAATTGTGACTGCTCACGCCTTTGTAATGATTTTCTTCTTTGTTATGCCTTTTATAATTGGAGGATTTGGAAACACACTAATTCCTGTTATGATCGGGTCTCCCGATATGGCGTTCCCTCGTCTAAATAACATGAGTTTTTGGCTTCTACCACCTTCTCTTACGCTACTTCTAGTATCAGCCCTAGTAGAAAGAGGG…
	otu_76	---------------------------------------------------------------------------------------------------------------------------------------------------------------------------------------------------------------------------------------------------------------------------------------------------------------------------------------------------------------------------------------------------------------…
	otu_71	---------------------------------------------------------------------------------------------------------------------------------------------------------------------------------------------------------------------------------------------------------------------------------------------------------------------------------------------------------------------------------------------------------------…
	gastrotricha	---------------------------------------ATTTTAATGCGATGGTTTTTTTCTACAAACCACAAAGACATTGGTATGCTTTATATCCTCTTTGGCCTTTGATCTGCTATGGTAGGGACCGGCCTAAGACTACTTATTCGAATTGAGCTAAGTGTAGCAACTAGCTGAATGGGAGACGATCAGCTATATAACGTGATTGTTACCGCTCACGCCTTTGTAATGATTTTCTTCTTTGTAATGCCTTTTATGGTAGGTGGATTTGGAAACAGTCTTCTACCTCTAATGATTGGAGCGCCTGACATGGCTTTTCCTCGTCTAAATAATATGAGATTCTGATTACTACCTCCTTCTCTTACCCTTCTACTTGTTTCAGCATTAGTTGAAAGAGGG…
	MN493698	-----------------------------------------------------------------------------------TATGCTTTATATCCTCTTTGGCCTTTGATCTGCTATGGTAGGGACCGGCCTAAGACTACTTATTCGAATTGAGCTAAGTGTAGCAACTAGCTGAATGGGAGATGATCAGCTATATAACGTGATTGTTACAGCTCACGCCTTTGTAATGATTTTCTTCTTTGTAATGCCTTTTATGGTGGGAGGGTTTGGAAACAGCCTTCTACCTTTAATGATTGGAGCGCCAGACATGGCTTTTCCTCGTCTTAACAACATGAGATTCTGACTTCTTCCTCCTTCTCTTACCCTTCTACTTGTTTCAGCTTTAGTTGAAAGAGGG…
	MN493695	-----------------------------------------------------------------------------------TATGCTTTACTTTATCTTTGGCCTTTGATCTGCTATGGTAGGGACCGGCCTAAGACTACTTATTCGAATTGAGCTAAGTGTAGCAACTAGCTGAATGGGAGATGATCAGCTATATAACGTGATTGTTACAGCTCACGCCTTTGTAATGATTTTCTTCTTTGTAATGCCTTTTATGGTGGGAGGGTTTGGAAACAGACTCCTACCTTTAATGATTGGAGCGCCAGACATGGCTTTTCCTCGTCTAAACAACATGAGATTTTGACTTCTTCCTCCTTCTCTTACCCTTCTCCTTGTTTCAGCTTTAGTTGAAAGAGGG…
	MF374702	-----------------------------------------------------------------AAATCATAAAGATATTGGTATGCTTTATATCCTCTTTGGCCTTTGATCTGCTATGGTAGGGACTGGCCTAAGACTACTTATTCGAATTGAGCTAAGTGTAGCAACTAGCTGAATAGGAGACGATCAGCTATATAACGTGATTGTTACAGCTCACGCCTTTGTAATGATTTTCTTCTTTGTAATGCCTTTTATGGTGGGAGGGTTTGGAAACAGGCTTCTACCTTTAATGATTGGAGCGCCAGACATGGCTTTTCCTCGTCTAAACAACATGAGATTCTGACTTCTTCCTCCTTCTCTTACCCTTCTCCTTGTTTCAGCTTTAGTTGAAAGAGGG…
	otu_93	---------------------------------------------------------------------------------------------------------------------------------------------------------------------------------------------------------------------------------------------------------------------------------------------------------------------------------------------------------------------------------------------------------------…
	otu_33	---------------------------------------------------------------------------------------------------------------------------------------------------------------------------------------------------------------------------------------------------------------------------------------------------------------------------------------------------------------------------------------------------------------…
	otu_74	---------------------------------------------------------------------------------------------------------------------------------------------------------------------------------------------------------------------------------------------------------------------------------------------------------------------------------------------------------------------------------------------------------------…
	otu_68	---------------------------------------------------------------------------------------------------------------------------------------------------------------------------------------------------------------------------------------------------------------------------------------------------------------------------------------------------------------------------------------------------------------…
	JQ798692	-----------------------------------------------------------------------------------TATGCTTTACTTTATCTTCGGTCTCTGATCTGCTATGGTGGGGACGGGCCTAAGACTACTTATTCGAGTTGAGCTAAGAGTTGCTAGAAGCTGAATGGGAGATGACCAGCTTTATAACGTGATTGTTACGGCTCACGCCTTCGTTATGATTTTCTTTTTTGTTATGCCATTCATGATTGGAGGTTTCGGTAATACCCTACTTCCTTTAATGATTGGAGCGCCTGATATGGCATTTCCTCGACTTAACAATATAAGATTTTGATTGCTTCCTCCTGCTCTTACTCTTCTTCTGGTATCGGCTTTAGTTGAAAGCGGG…
	MN493704	------------------------------------------------------------------------------------------------------------------------GTAGGTACTGCGCTTAGACTGCTAATTCGGCTTGAGCTTAGAGTTGCTAGAAGTTGAATAGGGGACGATCAGCTTTATAACGTAATTGTGACAGCTCACGCTTTCGTAATGATTTTCTTTTTCGTAATGCCTTTTATGATTGGGGGGTTTGGTAACAGGCTTCTTCCACTTATGGTAGGGGCTCCTGACATGGCCTTTCCTCGACTTAATAACATGAGATTCTGATTACTTCCTCCTTCTTTGACACTTTTGCTAGTTTCAGCTCTAGTTGAAAGAGGG…
	MN493705	-----------------------------------------------------------------------------------TATACTTTATTTTATCTTTGGTCTCTGAGCCGCCATGGTGGGGACCAGCCTAAGACTTCTTATTCGACTTGAGCTAAGAGTCGCTAGAAGCTGAATGGGAGACGATCAGCTTTATAACGTACTAGTAACAGCTCACGCTTTTGTTATGATTTTCTTTTTTGTAATGCCTTTTATGATTGGTGGGTTCGGAAACAGGTTGCTTCCTTTAATGATCGGAGCTCCTGATATGGCCTTCCCTCGACTAAACAACATGAGATTCTGGCTTCTGCCACCTTCTCTAACTCTTCTACTTGTCTCAGCACTAGTAGAAAGAGGG…
	MN493706	-------------------------------------------------------------------------------------------TTTTTATCTTTGGTCTCTGAGCCGCCATGGTGGGGACGAGCCTAAGACTTCTTATTCGACTTGAGCTAAGAGTCGCTAGAAGCTGAATGGGAGACGATCAGCTTTATAACGTTCTAGTAACAGCTCACGCTTTTGTTATGATTTTCTTTTTTGTAATGCCTTTTATGATTGGAGGGTTCGGAAACAGGTTGCTTCCTTTAATGATTGGAGCTCCTGATATGGCCTTCCCTCGACTAAATAACATGAGGTTCTGGCTTCTGCCGCCTTCTCTAACTCTTCTACTTGTCTCAGCACTAGTAGAAAGAGGA…
	MN493707	------------------------------------------------------------------------------------------------------------TGAGCCGCCATGGTGGGGACGAGCCTAAGACTTCTTATTCGACTTGAGCTAAGAGTCGCTAGAAGCTGAATGGGAGACGATCAGCTTTATAACGTTCTAGTAACAGCTCACGCTTTTGTTATGATTTTCTTTTTTGTAATGCCTTTTATGATTGGTGGGTTCGGAAACAGGTTGCTTCCTTTAATGATTGGAGCTCCTGATATGGCCTTCCCTCGACTAAATAATATGAGATTCTGGCTTCTGCCGCCTTCTCTAACTCTTCTACTTGTCTCAGCACTAGTAGAAAGAGGA…
	JQ798705	-----------------------------------------------------------------------------------CATGCTTTATTTTATTTTTGGGCTATGGGCCGCTATGGTTGGAACCGCCCTAAGGTTGCTTATCCGGATTGAGCTAAGTGTAGCAAGAAGTTGGATAGGAGATGACCAGCTATATAACGTTTTAGTTACAGCTCACGCTTTTGTGATGATTTTCTTTTTTGTAATGCCTTTTATGATTGGAGGGTTTGGTAATAGAATCCTTCCTTTACTTATTGGAGCGCCCGATATGGCTTTTCCTCGTCTAAATAACATGAGATTCTGATTGCTTCCACCTTCTCTAACTCTTTTACTTGTATCAGCTTTGGTAGAAAGAGGG…
	JQ798720	-----------------------------------------------------------------------------------TATGCTTTATTTTATCTTTGGTCTATGAGCTGCCATGGTAGGTACGGGCCTAAGACTTTTAATTCGACTTGAGCTTAGAGTAGCAAGAAGCTGAATGGGAGATGATCAGCTTTATAATGTTATTGTAACAGCACACGCTTTTGTTATGATTTTCTTTTTCGTAATGCCTTTCATGATTGGTGGGTTTGGTAACAGGATTCTACCTCTTATGATTGGGGCCCCAGACATGGCTTTTCCTCGACTTAATAACATGAGATTCTGATTACTACCTCCATCTCTTACACTACTTCTAGTTTCAGCTCTAGTTGAAAGAGGG…
	JQ798695	-----------------------------------------------------------------------------------TATGCTTTACTTCATTTTTGGTATGTGGTCTGCTATGGTGGGAACAGCTCTTAGGCTTTTAATTCGAATTGAGCTTAGAGTGGCTTCTTCATGAATAGGGGACGATCAGCTTTACAACGTGATTGTAACAGCCCACGCCTTCGTGATGATTTTCTTTTTTGTAATGCCATTTATGATTGGTGGTTTCGGTAACACTCTTCTTCCTTTGATGATTGGTGCTCCCGATATGGCATTTCCTCGGCTTAATAATATAAGATTCTGGCTTCTACCTCCGGCCCTTACGCTTCTTCTAGTCTCTAGATTAGTTGAAAGAGGG…
	MW824657	------------------------------------------------------TTTTTTTCCACTAACCACAAAGATATTGGTATGCTTTATTTTATCTTCGGTCTCTGAGCTGCTATGGTGGGGACGGGCCTTAGATTACTTATTCGAATTGAGTTGAGTGTTGCAACTAGATGAATGGGAGATGATCAGCTCTACAACGTTCTAGTTACGGCCCACGCCTTTGTTATGATTTTCTTTTTTGTCATGCCTTTTATGATTGGGGGGTTCGGTAACAGGCTCCTTCCTTTAATGGTTGGATCGCCTGATATGGCTTTCCCTCGACTTAATAACATGAGATTCTGACTTCTACCACCTTCTCTAACTCTCCTTCTAGTGTCAGCACTAGTGGAAAGTGGG…
	JQ798688	-----------------------------------------------------------------------------------CATGCTTTATTTTATTTTTGGTATGTGATCTGCTATGGTGGGCACTGCCTTAAGACTTTTAATTCGAATTGAGCTAAGAGTCGCAAATAGCTGAATAGGAGATGACCAGCTTTACAATGTGATTGTAACGGCTCACGCCTTTGTTATGATTTTCTTCTTCGTAATGCCATTTATGATTGGGGGATTTGGTAATACGCTTCTTCCTCTTATGATTGGTGCGCCAGACATGGCGTTTCCTCGGCTTAACAACATGAGATTCTGGCTACTACCACCTGCTATCACTCTACTACTAGTTTCTAGACTAGTTGAAAGAGGG…
	JQ798680	-----------------------------------------------------------------------------------TATGCTTTACTTTATCTTTGGTCTATGAGCTGCTATGGTGGGTACGGGCCTAAGACTACTTATTCGAATTGAGCTAAGTGTAGCAACTAGATGAATGGGAGATGATCAGCTCTACAACGTTCTAGTTACGGCCCACGCTTTTGTCATGATTTTCTTTTTTGTAATGCCTTTCATGATTGGGGGATTTGGTAACAGACTTATTCCTCTGATGGTCGGCTCCCCCGACATGGCCTTTCCACGACTTAATAATATAAGATTCTGGCTTTTGCCACCTTCTCTCACCCTCCTTCTAGTTTCGGCTCTTGTTGAAAGAGGG…
	JQ798704	-----------------------------------------------------------------------------------CATGCTTTACTTCGTCTTTGGTCTATGGTCTGCTATGGTAGGCACAGGCTTAAGATTAATTATTCGAACTGAGCTGAGGGTCACTTCTAGGTGAATGGGCGACGATCAGCTATATAACGTTGTCGTAACAGCTCACGCTTTTATTATGATTTTCTTCTTTGTTATGCCATTTATGATTGGTGGGTTTGGAAACAGGCTTCTACCATTAATGATTGGGTCTCCTGATATGGCATTCCCTCGTCTTAACAACATGAGATTCTGGCTTCTACCACCTTCTCTTACTTTATTACTAGTTTCAGCATTAGTAGAAAGAGGG…
	otu_6	-----------------------------------------------------------------------------------------------------------------------------------------------------------------------------------------------------------AATTGTAACTGCTCACGCGTTTGTTATAATTTTCTTTCTTGTTATGCCTATGATGATCGGTGGGTTTGGCAACTGACTTA--------------------------------------------------------------------------------------------------------------------…
	MN493688	-----------------------------------------------------------------------------------------------------------------------GGTAGGGACAGGCCTTAGATTACTTATTCGAATTGAGCTGAGTGTTGCCACTAGCTGAATGGGCGACGACCAGCTATACAACGTTCTTGTTACGGCTCACGCCTTTATTATGATTTTCTTTTTCGTCATGCCTTTCATGATTGGTGGGTTCGGAAACAGTCTAATTCCTCTAATGGTTGGATCCCCTGATATGGCATTCCCTCGACTAAACAACATGAGGTTCTGGCTACTCCCTCCGTCTCTTACGCTACTGTTGGTATCAGCACTAGTTGAAAGAGGG…
	MN493689	-----------------------------------------------------------------------------------------------------------------------GGTAGGTACTGGCCTAAGATTACTTATTCGAATTGAGCTGAGTGTTGCTACTAGGTGAATGGGTGACGACCAGCTGTACAACGTGATTGTAACGGCTCACGCCTTTGTTATGATTTTCTTTTTCGTTATGCCTTTCATGATTGGAGGGTTTGGTAACAGACTTCTTCCTTTAATGGTCGGATCGCCAGATATGGCATTCCCCCGACTTAACAACATGAGATTCTGACTTCTTCCTCCTTCGCTTACTCTACTTCTAGTGTCAGCACTAGTTGAAAGAGGG…
	otu_88	---------------------------------------------------------------------------------------------------------------------------------------------------------------------------------------------------------------------------------------------------------------------------------------------------------------------------------------------------------------------------------------------------------------…
	otu_89	---------------------------------------------------------------------------------------------------------------------------------------------------------------------------------------------------------------------------------------------------------------------------------------------------------------------------------------------------------------------------------------------------------------…
	otu_90	---------------------------------------------------------------------------------------------------------------------------------------------------------------------------------------------------------------------------------------------------------------------------------------------------------------------------------------------------------------------------------------------------------------…
	otu_9	-----------------------------------------------------------------------------------------------------------------------------------------------------------------------------------------------------------GATTGTTACAGCTCACGCTTTTGTAATAATTTTTTTTATTGTAATGCCTATAATGATTGGTGGATTTGGTAATTGATTAG--------------------------------------------------------------------------------------------------------------------…
	otu_7	-----------------------------------------------------------------------------------------------------------------------------------------------------------------------------------------------------------GATTGTTACAGCTCACGCTTTTGTAATAATTTTTTTTCTTGTAATGCCTATAATGATTGGTGGATTTGGTAATTGGTTGG--------------------------------------------------------------------------------------------------------------------…
	otu_8	-----------------------------------------------------------------------------------------------------------------------------------------------------------------------------------------------------------GATTGTTACAGCTCACGCTTTTGTAATAATTTTTTTCTT-GTAATGCCTATAATGATTGGTGGATTTGGTAATTGGTTGGT-------------------------------------------------------------------------------------------------------------------…
	otu_17	---------------------------------------------------------------------------------------------------------------------------------------------------------------------------------------------------------------------------------------------------------------------------------------------------------------------------------------------------------------------------------------------------------------…
	otu_18	---------------------------------------------------------------------------------------------------------------------------------------------------------------------------------------------------------------------------------------------------------------------------------------------------------------------------------------------------------------------------------------------------------------…
	otu_19	---------------------------------------------------------------------------------------------------------------------------------------------------------------------------------------------------------------------------------------------------------------------------------------------------------------------------------------------------------------------------------------------------------------…
	otu_57	-----------------------------------------------------------------------------------TATGCTTTACTTTCTCTTTGGGATGTGATCTGCTATGGTAGGTACCGCCCTTAGACTTCTTATTCGAATTGAGCTAAGAGTTGCTAGAAGCTGAATGGGTGATGATCAGCTTTACAACGTAGTAGTTACGGCTCACGCCTTTGTTATGATTTTCTTTTTCGTAATGCCTTTTATGATTGGTGGGTTTGGTAACAGGTTGCTACCTCTAATGATTGGTGCTCCTGATATGGCATTTCCTAGATTAAATGCATTAAGTTTTTGGTTATTACCACCATCTTTAATTTTATTATTAGGTTCTGCGTTTATTGAAACTGGT…
	otu_94	---------------------------------------------------------------------------------------------------------------------------------------------------------------------------------------------------------------------------------------------------------------------------------------------------------------------------------------------------------------------------------------------------------------…
	otu_54	---------------------------------------------------------------------------------------------------------------------------------------------------------------------------------------------------------------------------------------------------------------------------------------------------------------------------------------------------------------------------------------------------------------…
	otu_75	---------------------------------------------------------------------------------------------------------------------------------------------------------------------------------------------------------------------------------------------------------------------------------------------------------------------------------------------------------------------------------------------------------------…
	otu_59	-----------------------------------------------------------------------------------TATGCTTTACTTTCTCTTTGGGATGTGATCTGCTATGGTAGGTACCGCCCTTAGACTTCTTATTCGAATTGAGCTAAGAGTTGCTAGAAGCTGAATGGGTGACGATCAGCTTTACAACGTAGTTGTTACAGCTCACGCCTTTGTTATGATTTTCTTTTTTGTAATGCCTTTTATGATTGGTGGGTTTGGTAACAGGTTACTACCCTTAATGATTGGGGCCCCTGATATGGCGTTCCCCCGACTTAATAACATGAGATTTTGGCTTATGCCTCCTTCTCTTACTCTCCTTCTTGTTTCTGCCCTAGTAGAATCAGGT…
	otu_27	---------------------------------------------------------------------------------------------------------------------------------------------------------------------------------------------------------------------------------------------------------------------------------------------------------------------------------------------------------------------------------------------------------------…
	otu_28	---------------------------------------------------------------------------------------------------------------------------------------------------------------------------------------------------------------------------------------------------------------------------------------------------------------------------------------------------------------------------------------------------------------…
	otu_41	---------------------------------------------------------------------------------------------------------------------------------------------------------------------------------------------------------------------------------------------------------------------------------------------------------------------------------------------------------------------------------------------------------------…
	otu_52	---------------------------------------------------------------------------------------------------------------------------------------------------------------------------------------------------------------------------------------------------------------------------------------------------------------------------------------------------------------------------------------------------------------…
	MN493664	--------------------------------------------------------------------------------------------------------------------TATGGTAGGTACCGCCCTTAGACTTCTTATTCGAATTGAGCTAAGAGTTGCAAGAAGCTGAATGGGAGATGATCAGCTTTACAACGTAGTGGTTACCGCTCACGCTTTTGTTATGATTTTCTTTTTCGTAATGCCTTTTATGATTGGTGGGTTTGGTAACAGGCTGCTCCCATTAATGATTGGAGCGCCTGATATGGCATTCCCTCGACTTAATAACATGAGATTCTGGCTAATGCCGCCTTCCCTTACCTTGCTTCTAGTTTCAGCTCTTGTTGAATCTGGT…
	MN493715	-----------------------------------------------------------------------------------TATACTTTACTTTCTCCTCGGGATGTGATCTGCTATGGTAGGTACCGCCCTTAGACTTCTTATTCGAATTGAGCTAAGAGTTGCTAGAAGCTGAATGGGCGACGATCAGCTCTACAACGTAGTAGTTACCGCTCACGCGTTTGTGATGATTTTCTTTTTCGTAATGCCTTTTATGATTGGGGGGTTTGGTAACAGGCTACTCCCGCTAATGATCGGTGCTCCTGACATGGCGTTTCCTCGGCTTAACAACATAAGGTTCTGACTTATGCCGCCTTCTCTTACCCTGCTTCTAGTGTCAGCTCTGGTTGAGTCTGGT…
	MN493667	--------------------------------------------------------------------------------------------------------------------------------CGCCCTTAGACTTCTTATTCGAATTGAGCTAAGAGTTGCAAGGAGCTGAATGGGTGACGATCAGCTATACAACGTTGTTGTTACAGCTCACGCCTTTGTAATGATTTTCTTTTTTGTAATGCCTTTTATGATTGGTGGGTTTGGTAACAGGTTGCTTCCTTTAATGATTGGGGCCCCTGATATGGCATTCCCTCGGCTTAATAATATGAGATTCTGGCTAATGCCTCCTTCTCTTACTCTACTTCTTGTATCAGCTTTGGTTGAGTCCGGT…
	MN493665	-----------------------------------------------------------------------------------TATGCTTTACTTTATCTTTGGGATGTGATCTGCTATGGTAGGTACCGCCCTTAGACTTCTTATTCGAATTGAGCTAAGAGTTGCGAGGAGCTGAATGGGAGACGATCAGCTATATAACGTTGTTGTTACAGCTCACGCTTTTGTAATGATTTTCTTCTTTGTAATGCCTTTTATGATTGGTGGGTTTGGTAACAGGTTGCTTCCTTTAATGATTGGAGCCCCTGATATGGCATTCCCTCGACTTAATAACATGAGATTCTGGCTAATGCCTCCTTCTCTTACCCTACTTCTTGTATCAGCACTGGTTGAGTCTGGT…
	MN493666	-----------------------------------------------------------------------------------------AAACTTTATCTTTGGGATGTGATCTGCTATGGTAGGTACCGCCCTTAGACTACTTATTCGAATTGAGCTAAGAGTTGCTAGGAGCTGAATGGGGGACGATCAGCTATATAACGTTGTTGTTACAGCTCACGCTTTTGTAATGATTTTCTTCTTTGTAATGCCTTTTATGATTGGTGGATTTGGTAACAGGTTACTTCCTTTAATGATTGGAGCCCCTGATATGGCATTCCCTCGACTTAATAACATGAGATTCTGGCTAATGCCTCCTTCTCTAACCCTACTTCTTGTGTCAGCACTGGTTGAGTCTGGT…
	otu_35	---------------------------------------------------------------------------------------------------------------------------------------------------------------------------------------------------------------------------------------------------------------------------------------------------------------------------------------------------------------------------------------------------------------…
	otu_24	---------------------------------------------------------------------------------------------------------------------------------------------------------------------------------------------------------------------------------------------------------------------------------------------------------------------------------------------------------------------------------------------------------------…
	otu_51	---------------------------------------------------------------------------------------------------------------------------------------------------------------------------------------------------------------------------------------------------------------------------------------------------------------------------------------------------------------------------------------------------------------…
	MF374689	---------------------------------------------------------TTTTCCACTAACCACAAAGACATCGGTATGCTTTACTTTCTCTTTGGGATGTGATCTGCTATGGTAGGTACCGCCCTTAGACTTCTTATTCGAATTGAGCTAAGAGTTGCAAGGAGCTGAATGGGTGACGATCAGCTTTACAACGTTGTTGTCACAGCTCACGCCTTTGTAATGATTTTCTTCTTTGTAATGCCTTTTATGATTGGAGGATTTGGTAACAGGCTGCTCCCTTTAATAATTGGAGCGCCTGATATGGCATTCCCTCGGCTTAACAACATGAGATTCTGGCTTATGCCTCCTTCTTTAACCCTGCTTCTTGTGTCTGCCCTAGTTGAATCTGGT…
	MN493669	-----------------------------------------------------------------------------------TATGCTTTACTTTCTCTTTGGGATGTGATCTGCTATGGTAGGTACCGCCTTAAGACTTCTTATTCGAATTGAGCTAAGAGTTGCTAGAAGCTGAATGGGTGACGATCAGCTATACAACGTTGTTGTTACAGCTCACGCCTTTGTTATGATTTTCTTTTTCGTAATGCCTTTTATGATTGGTGGGTTTGGTAACAGGTTGCTTCCATTAATGATTGGTGCTCCTGATATGGCATTCCCTCGGCTTAACAATATGAGATTCTGGTTAATGCCTCCCTCTCTTACCCTGCTTTTAGTATCAGCTTTAGTTGAATCTGGT…
	MN493653	--------------------------------------------------------------------------------------------------------------------------------------AAGACTTCTTATTCCAATTGAGCTAAGAGTTGCTAGAAGCTGAATGGGTGACGATCAGCTATACAACGTTGTTGTGACAGCTCACGCCTTTGTTATGATTTTCTTTTTCGTAATGCCTTTTATGATTGGTGGGTTTGGTAACAGGCTTCTTCCGTTAATGATCGGGGCTCCGGATATGGCATTCCCTCGACTTAACAACATGAGATTCTGGCTTATGCCTCCATCTCTAACTCTTCTTCTAGTATCTGCTCTTGTTGAAGCAGGT…
	MF374696	---------------------------------------------------------------ACTAAACACAAAGACATTGGTATGCTTTACTTTATCTTTGGGATGTGATCAGCTATGGTAGGTACCGCCCTTAGACTTCTTATTCGAATTGAGCTAAGAGTTGCTAGAAGCTGAATGGGTGACGATCAGCTTTACAACGTAGTTGTTACAGCTCACGCCTTTGTTATGATTTTCTTTTTCGTGATGCCTTTTATGATTGGTGGGTTTGGTAACAGGCTGCTCCCTTTAATGATTGGAGCTCCTGATATGGCATTCCCTCGTCTTAACAACATGAGATTTTGGCTAATGCCTCCTTCTCTAACTCTTCTTCTAGTATCTGCTCTTGTTGAGGCAGGG…
	MN493660	------------------------------------------------------------------------------------------------------------------GCTATGGTAGGTACCGCCCTTACACTTCTTATTCGAATTGAGCTAAGAGTTGCTAGAAGCTGAATGGGTGACGATCAGTTATACAACGTATTTGTTACAGCTCACGCCTTTGTTATGATTTTCTTTTTCGTAATGCCTTTTATGATTGGTGGATTCGGTAACAAGTTGCTTCCTTTAATGATTGGAGCTCCTGATATGGCATTCCCTCGTCTTAACAACATGAGATTCTGGCTTATGCCTCCTTCTCTAACTCTACTTCTAGTATCCGCTCTTGTTGAGGCAAGG…
	MN493663	-------------------------------------------------------------------------------------------------------------------CTATGGTAGGTACCGCCCTTACACTTCTTATTCGAATTGAGCTAAGACTTGCTAGAAGCTGAATGGGTGACGATCAGTTATACAACGTATTTGTTACACCTCACGCCTTTGTTATGATTTTCTTTTTTGTGATGCCTTTTATGATTGATGGATTCGGTAACAAGTTGCTTCCTTTAATGATTGTAGCTCCTGATATGGCATTCCCTCGTCTTAACAACATGATATTCCGGCTTATGCCTCCTTCTCTAACTCTTCTTCTAATATCCGCTCTTGTTGAGGCAGGT…
	MF374694	---------------------------------------------------------TTTTCCACTAACCACAAAGACATCGGTATGCTTTACTTTCTCTTTGGGATGTGATCTGCTATGGTAGGTACCGCCCTTAGACTTCTTATTCGAATTGAGCTAAGAGTTGCTAGAAGCTGAATGGGTGACGATCAGTTATACAACGTAGTTGTTACAGCTCACGCCTTTGTTATGATTTTCTTTTTTGTGATGCCTTTTATGATTGGTGGATTCGGTAACAGGTTGCTTCCTTTAATGATTGGAGCTCCTGATATGGCATTCCCTCGTCTTAACAACATGAGATTCTGGCTTATGCCTCCTTCTCTAACTCTTCTTCTAGTATCGGCTCTTGTTGAGGCAGGT…
	MN493658	-------------------------------------------------------------------------------------------------------------------CTATGGTAGGTACCGCCCTTAGACTTCTTATTCGAATTGAGCTAAGAGTTGCTAGAAGCTGAATGGGTGACGATCAGTTATACAACGTAGTTGTTACAGCTCACGCCTTTGTTATGATTTTCTTTTTTGTAATGCCCTTTATGATTGGTGGATTTGGTAACAGGTTGCTTCCTTTAATGATTGGAGCTCCTGATATGGCATTCCCTCGTCTTAACAATATGAGATTCTGGCTTATGCCTCCTTCTCTAACTCTTCTTCTAGTATCGGCTCTTGTTGAAGCAGGG…
	MF374698	--------------------------------------------------------------------------------CGGTATGCTTTACTTTCTCTTTGGGATGTGATCTGCTATGGTAGGTACCGCCCTTAGACTTCTTATTCGAATTGAGCTAAGAGTTGCTAGAAGCTGAATGGGTGACGATCAGTTATACAACGTAGTTGTTACAGCTCACGCCTTTGTTATGATTTTCTTTTTCGTAATGCCTTTTATGATTGGTGGATTCGGTAACAGGTTGCTCCCTTTAATGATTGGAGCTCCTGATATGGCATTCCCTCGTCTTAATAACATGAGATTCTGGCTTATGCCTCCTTCTCTAACTCTACTTCTAGTATCCGCTCTTGTTGAGGCAGGG…
	JQ798693	-----------------------------------------------------------------------------------TATGCTTTACTTTCTCTTTGGGATGTGATCTGCTATGGTAGGTACCGCCCTTAGACTTCTTATTCGAATTGAGCTAAGTGTTGCTAGAAGCTGAATGGGTGACGATCAGCTTTACAACGTAGTTGTTACGGCTCACGCCTTTGTTATGATTTTCTTTTTTGTAATGCCATTTATGATTGGTGGGTTTGGTAACAGACTTCTACCTTTAATGATTGGTGCGCCCGACATGGCGTTCCCTCGACTTAATAACATGAGATTCTGGCTTATGCCTCCTTCTTTAACCCTACTTCTTGTATCTGCTCTTGTTGAGTCAGGT…
	MN493652	-----------------------------------------------------------------------------------TATGCTTTACTTTCTCTTTGGGATGTGATCTGCTATGGTAGGTACCGCCTTAAGACTTCTTATTCGAATTGAGCTAAGAGTTGCTAGAAGCTGAATGGGTGACGATCAGCTATACAACGTAGTTGTTACAGCTCACGCCTTTGTTATGATTTTCTTTTTCGTAATGCCTTTTATGATTGGTGGGTTTGGTAACAGGCTGCTCCCTTTAATGATTGGAGCCCCTGATATGGCATTCCCTCGACTTAACAACATGAGATTCTGGCTTATGCCACCATCTCTGACTCTACTTCTAGTATCTGCGCTTGTCGAAGCGGGA…
	otu_23	---------------------------------------------------------------------------------------------------------------------------------------------------------------------------------------------------------------------------------------------------------------------------------------------------------------------------------------------------------------------------------------------------------------…
	otu_58	-----------------------------------------------------------------------------------TATGCTTTACTTTCTCTTTGGGATGTGATCTGCTATGGTAGGTACCGCCCTTAGACTTCTTATTCGAATTGAGCTAAGAGTTGCCAGAAGCTGAATGGGTGATGACCAGCTTTACAACGTAGTAGTTACAGCTCACGCCTTTGTTATGATTTTCTTTTTCGTAATGCCTTTTATGATTGGTGGGTTTGGTAACAGGTTACTACCCCTGATGATTGGTGCCCCTGACATGGCATTCCCTCGGCTTAACAACATGAGATTCTGGCTTATGCCCCCTTCTCTATCCCTACTGCT-------------------------…
	otu_42	---------------------------------------------------------------------------------------------------------------------------------------------------------------------------------------------------------------------------------------------------------------------------------------------------------------------------------------------------------------------------------------------------------------…
	otu_16	---------------------------------------------------------------------------------------------------------------------------------------------------------------------------------------------------------------------------------------------------------------------------------------------------------------------------------------------------------------------------------------------------------------…
	otu_43	---------------------------------------------------------------------------------------------------------------------------------------------------------------------------------------------------------------------------------------------------------------------------------------------------------------------------------------------------------------------------------------------------------------…
	otu_77	---------------------------------------------------------------------------------------------------------------------------------------------------------------------------------------------------------------------------------------------------------------------------------------------------------------------------------------------------------------------------------------------------------------…
	otu_62	-----------------------------------------------------------------------------------TATGCTTTACTTTCTCTTTGGGATGTGATCTGCTATGGTAGGTACCGCCCTTAGACTTCTTATTCGAATTGAGCTAAGTGTTGCTAGAAGCTGAATGGGTGATGACCAGCTTTACAACGTAGTAGTTACAGCTCACGCCTTTGTTATGATTTTCTTTTTCGTAATGCCTTTCATGATTGGTGGATTTGGTAACAGGTTGCTACCATTGATGATTGGTGCTCCTGATATGGCATTTCCTCGACTTAACAACATGAGATTCTGGCTTATGCCTCCTTCTCTATCTCTTCTTCTAGTATCTGCTCTTGTTGAATCTGGT…
	JQ798710	-----------------------------------------------------------------------------------TATACTTTACTTTATCTTCGGTCTATGAGCTGCCATGGTAGGTACGGGCCTAAGATTACTTATTCGAATTGAGCTTAGGGTAGCAACTAGCTGAATAGGAGACGATCAGCTTTATAACGTAATTGTTACAGCCCACGCTTTTGTTATGATTTTTTTCTTTGTGATGCCTTTCATGATTGGAGGGTTTGGAAACACACTTCTTCCTCTAATGATCGGTGCCCCAGATATGGCATTTCCTCGACTTAACAACATGAGATTCTGACTTTTACCTCCTGCTCTTACACTACTTCTAGTGTCGGCACTAGTTGAAAGAGGG…
	JQ798686	-----------------------------------------------------------------------------------CATGCTTTACTTTATCTTTGGTCTATGAGCCGCCATGGTGGGTACGGGCCTAAGATTACTTATTCGAATTGAGCTTAGAGTAGCTACTAGCTGAATAGGAGATGATCAGCTTTATAACGTTATTGTCACAGCTCACGCTTTTGTTATGATTTTTTTCTTTGTGATGCCTTTTATGATTGGAGGATTTGGCAACACGCTTCTTCCTCTAATGATTGGTGCTCCAGATATGGCGTTCCCTCGACTTAATAACATGAGATTCTGACTTTTACCGCCTGCTCTTACCCTTCTTCTAGTCTCAGCACTAGTTGAAAGAGGG…
	MN493700	------------------------------------------------------------------------------------------------------------------------------ACGGGCCTTAGACTACTTATTCGTGTTGAGCTAAGTGTTGCTTCTAGCTGAATGGGCGACGACCAGCTATACAACGTAATTGTTACGGCTCACGCCTTTATTATGATTTTCTTTTTCGTAATGCCTTTTATGATTGGAGGGTTCGGTAACAGGCTTTTGCCTCTAATGATCGGAGCCCCTGATATGGCATTTCCGCGTCTTAACAACATGAGATTCTGACTTCTTCCCCCTTCCCTTACTCTTCTACTAGTCTCAGCACTAGTAGAAAGAGGG…
	otu_37	---------------------------------------------------------------------------------------------------------------------------------------------------------------------------------------------------------------------------------------------------------------------------------------------------------------------------------------------------------------------------------------------------------------…
	otu_38	---------------------------------------------------------------------------------------------------------------------------------------------------------------------------------------------------------------------------------------------------------------------------------------------------------------------------------------------------------------------------------------------------------------…
	otu_40	---------------------------------------------------------------------------------------------------------------------------------------------------------------------------------------------------------------------------------------------------------------------------------------------------------------------------------------------------------------------------------------------------------------…
	otu_46	---------------------------------------------------------------------------------------------------------------------------------------------------------------------------------------------------------------------------------------------------------------------------------------------------------------------------------------------------------------------------------------------------------------…
	MH425553	-----------------------------------------------------GTTTTTTTCCACTAACCACAAGGACATCGGTATGCTTTATTTCATCTTTGGACTGTGATCTGCTATGGTGGGTACAGGACTTAGACTTCTTATTCGAGTTGAGCTAAGAGTTGCTTCCAGCTGAATGGGAGACGACCAGCTTTATAACGTAATTGTTACAGCTCACGCGTTTATTATGATTTTCTTTTTCGTAATGCCTTTCATGATTGGTGGGTTTGGAAACAGGCTTCTTCCTCTGATGATTGGTGCCCCAGATATGGCATTCCCTCGACTTAACAACATGAGATTCTGACTTCTTCCTCCATCTCTTACTCTTCTTCTAGTATCTGCTCTAGTAGAAAGAGGG…
	JQ798683	-----------------------------------------------------------------------------------TATGCTTTACTTCATCTTTGGTCTCTGAGCTGCTATGGTGGGGACGGGCCTAAGACTTCTTATTCGTGTTGAGCTAAGTGTCGCCTCTAGTTGAATGGGGGATGACCAGCTATACAACGTGATTGTTACAGCTCACGCTTTTATTATGATTTTCTTCTTTGTAATGCCTTTCATGATTGGAGGATTTGGAAACAGGCTTCTACCATTAATGATTGGGGCCCCAGATATGGCGTTCCCTCGACTTAATAACATGAGATTCTGACTTCTACCACCTTCTCTTACACTTCTACTAGTGTCAGCACTAGTGGAAAGAGGG…
	JQ798687	-----------------------------------------------------------------------------------TATGCTTTACTTTATCTTCGGTCTCTGAGCTGCTATGGTGGGGACGGGCCTAAGACTTCTTATTCGTGTTGAGCTAAGTGTCGCCTCTAGTTGAATGGGAGACGACCAGCTATATAACGTAATTGTTACAGCTCACGCTTTTATTATGATTTTCTTTTTCGTAATGCCTTTCATGATTGGAGGATTTGGAAACAGACTTATCCCTCTGATGATTGGGGCTCCAGATATGGCGTTCCCTCGTCTTAACAACATGAGATTCTGACTTTTACCACCTTCTCTTACGCTACTTCTAGTATCAGCATTGGTTGAAAGAGGG…
	MN493701	-----------------------------------------------------------------------------------TATGCTTTACTTTATCTTCGGTCTCTGAGCTGCTATGGTGGGGACGGGCCTAAGACTTCTTATTCGTGTTGAGCTAAGTGTTGCCTCTAGTTGAATGGGAGACGACCAGCTATATAACGTAATTGTTACAGCTCACGCTTTTATTATGATTTTCTTTTTCGTAATGCCTTTCATGATTGGAGGATTTGGAAACAGACTTCTACCTCTGATGATTGGAGCTCCAGATATGGCGTTCCCTCGTCTTAACAACATGAGATTCTGACTTTTACCACCTTCTCTTACGTTACTTCTAGTATCAGCATTGGTAGAAAGAGGG…
	otu_56	-----------------------------------------------------------------------------------TATGCTTTACTTTATCTTCGGTCTCTGAGCTGCTATGGTGGGGACGGGCCTAAGACTTCTTATTCGCGTTGAGCTAAGTGTTGCCTCTAGTTGAATGGGAGACGACCAGCTATATAACGTAATTGTTACAGCTCACGCTTTTATTATGATTTTCTTTTTTGTAATGCCTTTCATGATTGGGGGATTTGGAAACAGACTTCTACCTCTGATGATTGGAGCTCCAGATATGGCGTTCCCTCGTCTTAACAACTTGAGATTCTGACTTTTACCACCTTCTCTTACACTACTTCTAGTATCAGCATTGGTAGAAAGAGGG…
	MN493703	-----------------------------------------------------------------------------------------------------------GTGATCTGCTATGGTAGGTACTGGCCTAAGACTTCTTATTCGAATTGAGCTTAGTGTAGCAAGTAGCTGAATGGGTGATGACCAGCTATATAACGTAATTGTTACGGCTCACGCCTTCGTTATGATTTTCTTTTTCGTTATGCCTTTTATGGTTGGTGGCTTTGGTAACAGTCTTATTCCTTTAATGATTGGAGCTCCTGACATGGCTTTCCCTCGACTTAACAATATGAGATTCTGACTTCTACCACCAGCACTTACTCTTCTACTAGTTTCAGCACTAGTTGAAAGAGGT…
	JQ798709	-----------------------------------------------------------------------------------CATGCTTTATTTCCTCTTTGGTCTATGATCTGCTATGGTAGGTACGGGCCTAAGACTTCTTATTCGAATTGAGCTAAGTGTAGCAAGTAGCTGAATGGGTGACGACCAGCTATATAACGTAATTGTTACGGCTCACGCCTTCGTTATGATTTTCTTCTTTGTTATGCCTTTTATGGTTGGTGGCTTTGGGAACAGTCTGATCCCTCTTATGATTGGGGCTCCTGACATGGCTTTCCCTCGACTTAATAACATGAGATTCTGACTTTTACCTCCTGCTCTTACTCTTCTTCTAGTTTCTGCACTAGTTGAAAGAGGG…
	JQ798706	-----------------------------------------------------------------------------------CATGCTTTATTTTATCTTTGGTCTGTGATCTGCTATGGTAGGTACTGGCCTAAGACTTCTTATTCGAATTGAGCTAAGTGTAGCAAGTAGCTGAATAGGTGATGACCAGCTATATAACGTAATTGTTACGGCTCACGCCTTCGTTATGATTTTCTTCTTTGTTATGCCTTTTATGATTGGTGGCTTTGGTAACAGTTTAATTCCCCTTATGATTGGGGCCCCTGATATGGCTTTCCCTCGACTTAATAATATAAGATTTTGGCTATTACCGCCTGCTCTTACTCTTCTTCTAGTCTCTGCATTAGTTGAAAGAGGA…
	otu_73	---------------------------------------------------------------------------------------------------------------------------------------------------------------------------------------------------------------------------------------------------------------------------------------------------------------------------------------------------------------------------------------------------------------…
	JQ798736	-----------------------------------------------------------------------------------TATGCTTTATTTTATCTTTGGGATGTGAGCTGCTATGGTAGGCACAGCCCTTAGATTCCTAATTCGAATTGAGCTTAGTGTTGCAACTAGCTGAATAGGAGATGATCAGCTTTATAACGTAATTGTGACGGCTCACGCCTTCGTTATGATTTTCTTCTTTGTTATGCCTTTTATGATTGGTGGATTTGGAAACAGTCTACTTCCTTTAATGATTGGGGCTCCTGATATGGCATTCCCCCGATTAAATAACATGAGATTCTGGCTTCTTCCTCCTTCTCTTACTCTTCTTTTAGTGTCAGCACTAGTTGAAAGTGGG…
	MN493687	----------------------------------------------------------------------------------------------TTATCTTTGGGATGTGAGCTGCTATGGTAGGCACAGCCCTTAGATTCCTTATTCGAATTGAGCTTAGTGTTGCAACTAGCTGAATAGGAGATGATCAGCTTTATAACGTAATTGTGACGGCTCACGCCTTCGTTATGATTTTCTTCTTTGTTATGCCTTTTATGATTGGTGGATTTGGAAACAGTCTACTTCCTTTAATGATTGGGGCCCCTGATATGGCATTCCCTCGACTAAACAACATGAGATTCTGGCTTCTTCCTCCGTCTCTTACTCTTCTTTTAGTTTCGGCTTTGGTTGAAAGAGGG…
	JQ798722	-----------------------------------------------------------------------------------TATGCTTTATTTCATCTTTGGTCTGTGAGCTGCTATGGTAGGCACAGCCCTTAGACTACTTATTCGAATTGAGCTAAGTGTTGCCACTAGCTGAATGGGAGACGACCAGCTATATAACGTGATTGTAACTGCTCACGCTTTCGTTATGATTTTCTTTTTTGTGATGCCTTTTATGATTGGTGGGTTTGGAAACAGACTTCTACCACTAATGATCGGTGCCCCTGATATGGCATTCCCTCGACTAAACAACATGAGGTTTTGATTACTTCCTCCTTCTCTTACCCTTCTTCTAGTATCCGCCCTAGTTGAAAGAGGG…
	MN493694	----------------------------------------------------------------------------------------------TTATCTTTGGTCTGTGATCTGCTATGGTAGGGACAGGCTTAAGACTTCTTATTCGAATCGAGCTTAGGGTTGCTTCTAGATGAATGGGTGACGACCAGCTCTATAACGTAATTGTAACAGCTCACGCTTTTATTATGATTTTCTTCTTTGTTATGCCTTTTATGATTGGAGGATTCGGAAACAGACTTCTCCCTCTGATGATCGGTGCGCCCGACATGGCCTTCCCTCGACTTAACAACATGAGATTTTGGCTTCTTCCGCCTTCTCTTACCCTTCTACTCGTTTCAGCTCTTGTGGAAAGCGGA…
	otu_36	---------------------------------------------------------------------------------------------------------------------------------------------------------------------------------------------------------------------------------------------------------------------------------------------------------------------------------------------------------------------------------------------------------------…
	otu_63	-----------------------------------------------------------------------------------TATGCTTTATTTTCTTTTCGGTATGTGATCTGCTATGGTAGGTACTGCCCTAAGACTTTTAATTCGAATTGAGCTCAGAGTTGCTAACAGCTGAATGGGAGATGATCAGCTTTACAACGTAATTGTGACAGCTCACGCTTTTGTTATGATTTTCTTCTTTGTTATGCCATTCATGGTAGGTGGACTTGGTAACACACTTCTACCTTTAATGATTGGTGCCCCTGATATGGCTTTCCCTCGATTAAATAATATGAGATTCTGACTTCTTCCTCCCTCTATTACTCTTCTTCTAGAGTCAAGACTAGTAGAAAGAGGG…
	otu_72	---------------------------------------------------------------------------------------------------------------------------------------------------------------------------------------------------------------------------------------------------------------------------------------------------------------------------------------------------------------------------------------------------------------…
	JQ798691	-----------------------------------------------------------------------------------CATGCTTTATTTCTTTTTCGGTATGTGATCTGCTATGGTAGGTACTGCCCTAAGACTTTTAATTCGAATTGAGCTAAGAGTTGCAAATAGCTGAATGGGAGACGATCAGCTTTATAATGTAATTGTTACAGCTCACGCTTTCGTAATGATTTTCTTCTTTGTTATGCCATTCATGGTAGGTGGATTAGGTAACACTCTTCTACCTTTAATGATTGGAGCCCCTGATATGGCTTTTCCTCGACTAAATAATATGAGATTCTGACTTCTTCCTCCTTCTATTACTCTTCTACTAGTTTCAAGACTTGTAGAAAGAGGG…
	otu_11	-----------------------------------------------------------------------------------------------------------------------------------------------------------------------------------------------------------GATTGTAACAGCTCACGCTTTCGTTATGATTTTCTTCTTTGTTATGCCATTTATGGTAGGTGGATTCGGAAACACCTTGA--------------------------------------------------------------------------------------------------------------------…
	otu_70	---------------------------------------------------------------------------------------------------------------------------------------------------------------------------------------------------------------------------------------------------------------------------------------------------------------------------------------------------------------------------------------------------------------…
	otu_10	-----------------------------------------------------------------------------------------------------------------------------------------------------------------------------------------------------------AATTGTTACGGCCCACGCCTTTGTTATAATCTTCTTTTTAGTAATGCCTGTTATGATTGGAGGGTTCGGAAACTGACTGA--------------------------------------------------------------------------------------------------------------------…
	MN493699	-----------------------------------------------------------------------------------------------------------GTGATCTGCTATGGTAGGCACAGCCCTTAGATTACTTATTCGAATCGAGCTAAGAGTAGCAACAAGCTGAATGGGAGATGATCAGCTTTATAATGTGATTGTTACGGCTCACGCCTTTGTTATGATTTTCTTCTTTGTTATGCCTTTTATGATTGGTGGGTTTGGAAACAGGCTTCTACCTTTAATGATTGGGGCCCCTGATATGGCATTCCCTCGACTTAACAACATGAGATTCTGACTTTTACCTCCTTCTCTGACCCTTCTACTGGTTTCAGCACTTGTAGAAAGAGGG…
	JQ798734	-----------------------------------------------------------------------------------TATGCTTTATTTTATCTTCGGTCTGTGAGCTGCTATGGTAGGTACAGCCCTTAGATTACTTATTCGAATTGAGCTAAGAGTAGCAACAAGCTGAATGGGAGATGATCAGCTTTATAATGTAATTGTTACGGCTCACGCCTTTGTTATGATTTTCTTCTTTGTTATGCCTTTTATGATTGGTGGGTTTGGAAACAGACTTCTTCCTTTAATGATCGGGGCCCCTGACATGGCCTTTCCTCGACTTAACAACATGAGATTCTGACTTCTACCTCCTTCTCTTACTCTTCTATTAGTGTCAGCACTTGTAGAAAGAGGG…
	JQ798684	-----------------------------------------------------------------------------------TATGCTTTATTTTATCTTCGGGCTATGATCTGCTATGGTAGGTACGGCCCTTAGACTACTTATTCGAATTGAGCTAAGAGTAGCAACAAGCTGAATGGGAGATGATCAGCTTTATAACGTAATTGTTACGGCTCACGCCTTTGTTATGATTTTCTTTTTTGTTATGCCTTTTATGATTGGAGGGTTCGGAAACAGGCTGCTTCCCCTAATGATTGGTGCTCCTGATATGGCCTTTCCTCGACTTAATAACATGAGATTCTGGCTTCTGCCTCCTTCTCTAACTCTTCTACTAGTGTCAGCACTTGTAGAAAGAGGG…
	JQ798707	-----------------------------------------------------------------------------------CATGCTTTATTTTATCTTCGGTCTATGATCTGCTATGGTAGGTACGGCCCTTAGATTACTTATTCGAATCGAGCTAAGAGTAGCAACAAGCTGAATGGGAGATGATCAGCTTTATAACGTAATTGTTACGGCTCACGCCTTTGTTATGATTTTCTTCTTTGTTATGCCTTTTATGATTGGAGGATTCGGAAACAGACTCCTTCCACTAATGATTGGTGCTCCTGACATGGCTTTCCCTCGACTTAATAACATGAGATTTTGACTTCTACCCCCTTCTCTTACTCTTCTACTAGTGTCAGCACTTGTAGAAAGAGGG…
	otu_44	---------------------------------------------------------------------------------------------------------------------------------------------------------------------------------------------------------------------------------------------------------------------------------------------------------------------------------------------------------------------------------------------------------------…
	otu_49	---------------------------------------------------------------------------------------------------------------------------------------------------------------------------------------------------------------------------------------------------------------------------------------------------------------------------------------------------------------------------------------------------------------…
	otu_45	---------------------------------------------------------------------------------------------------------------------------------------------------------------------------------------------------------------------------------------------------------------------------------------------------------------------------------------------------------------------------------------------------------------…
	otu_48	---------------------------------------------------------------------------------------------------------------------------------------------------------------------------------------------------------------------------------------------------------------------------------------------------------------------------------------------------------------------------------------------------------------…
	otu_29	---------------------------------------------------------------------------------------------------------------------------------------------------------------------------------------------------------------------------------------------------------------------------------------------------------------------------------------------------------------------------------------------------------------…
	otu_53	---------------------------------------------------------------------------------------------------------------------------------------------------------------------------------------------------------------------------------------------------------------------------------------------------------------------------------------------------------------------------------------------------------------…
	otu_55	---------------------------------------------------------------------------------------------------------------------------------------------------------------------------------------------------------------------------------------------------------------------------------------------------------------------------------------------------------------------------------------------------------------…
	otu_25	---------------------------------------------------------------------------------------------------------------------------------------------------------------------------------------------------------------------------------------------------------------------------------------------------------------------------------------------------------------------------------------------------------------…
	otu_30	---------------------------------------------------------------------------------------------------------------------------------------------------------------------------------------------------------------------------------------------------------------------------------------------------------------------------------------------------------------------------------------------------------------…
	otu_31	---------------------------------------------------------------------------------------------------------------------------------------------------------------------------------------------------------------------------------------------------------------------------------------------------------------------------------------------------------------------------------------------------------------…
	otu_32	---------------------------------------------------------------------------------------------------------------------------------------------------------------------------------------------------------------------------------------------------------------------------------------------------------------------------------------------------------------------------------------------------------------…
	otu_34	---------------------------------------------------------------------------------------------------------------------------------------------------------------------------------------------------------------------------------------------------------------------------------------------------------------------------------------------------------------------------------------------------------------…
	otu_39	---------------------------------------------------------------------------------------------------------------------------------------------------------------------------------------------------------------------------------------------------------------------------------------------------------------------------------------------------------------------------------------------------------------…
	otu_47	---------------------------------------------------------------------------------------------------------------------------------------------------------------------------------------------------------------------------------------------------------------------------------------------------------------------------------------------------------------------------------------------------------------…
	otu_50	---------------------------------------------------------------------------------------------------------------------------------------------------------------------------------------------------------------------------------------------------------------------------------------------------------------------------------------------------------------------------------------------------------------…
	otu_61	-----------------------------------------------------------------------------------TACCTTATACTTCCTATTTGGGGCTTGAGCTGCTATGTTCGGTAGGGCACTTAGCTCCATTATTCGATTTGAGCTTAGAGTTGCAAGGAGCTGAATGGGAGATGATCAGCTCTATAACGTAATTGTAACGGCTCACGCTTTTGTTATGATTTTCTTCTTCGTAATGCCTTTTATGATTGGTGGATTTGGTAACAGGCTGCTCCCTTTGATGATTGGAGCCCCTGATATGGCATTCCCACGACTTAACAACATGAGATTCTGGCTTATGCCCCCTGCCTTGACCCTACTTCTTGTATCAGCTTTAGTTGAAGCTGGT…
	otu_60	-----------------------------------------------------------------------------------TATGCTTTATTTTATCTTTGGGATGTGATCTGCTATGGTAGGCACTGCCCTTAGACTTCTTATTCGAATTGAGCTTAGAGTTGCAAGGAGCTGAATGGGAGATGATCAGCTCTATAACGTAATTGTAACGGCTCACGCTTTTGTTATGATTTTCTTCTTCGTAATGCCTTTTATGATTGGTGGATTTGGTAACAGGCTGCTCCCTTTGATGATTGGAGCCCCTGATATGGCATTCCCACGACTTAACAACATGAGATTCTGGCTTATGCCCCCTGCCTTGACCCTACTTCTTGTATCAGCTTTAGTTGAAGCTGGT…
	otu_26	---------------------------------------------------------------------------------------------------------------------------------------------------------------------------------------------------------------------------------------------------------------------------------------------------------------------------------------------------------------------------------------------------------------…
	otu_87	---------------------------------------------------------------------------------------------------------------------------------------------------------------------------------------------------------------------------------------------------------------------------------------------------------------------------------------------------------------------------------------------------------------…
	otu_12	---------------------------------------------------------------------------------------------------------------------------------------------------------------------------------------------------------------------------------------------------------------------------------------------------------------------------------------------------------------------------------------------------------------…
	otu_13	---------------------------------------------------------------------------------------------------------------------------------------------------------------------------------------------------------------------------------------------------------------------------------------------------------------------------------------------------------------------------------------------------------------…
	otu_79	---------------------------------------------------------------------------------------------------------------------------------------------------------------------------------------------------------------------------------------------------------------------------------------------------------------------------------------------------------------------------------------------------------------…
	otu_84	---------------------------------------------------------------------------------------------------------------------------------------------------------------------------------------------------------------------------------------------------------------------------------------------------------------------------------------------------------------------------------------------------------------…
	otu_85	---------------------------------------------------------------------------------------------------------------------------------------------------------------------------------------------------------------------------------------------------------------------------------------------------------------------------------------------------------------------------------------------------------------…
	otu_80	---------------------------------------------------------------------------------------------------------------------------------------------------------------------------------------------------------------------------------------------------------------------------------------------------------------------------------------------------------------------------------------------------------------…
	otu_81	---------------------------------------------------------------------------------------------------------------------------------------------------------------------------------------------------------------------------------------------------------------------------------------------------------------------------------------------------------------------------------------------------------------…
	otu_83	---------------------------------------------------------------------------------------------------------------------------------------------------------------------------------------------------------------------------------------------------------------------------------------------------------------------------------------------------------------------------------------------------------------…
	otu_82	---------------------------------------------------------------------------------------------------------------------------------------------------------------------------------------------------------------------------------------------------------------------------------------------------------------------------------------------------------------------------------------------------------------…
	otu_14	---------------------------------------------------------------------------------------------------------------------------------------------------------------------------------------------------------------------------------------------------------------------------------------------------------------------------------------------------------------------------------------------------------------…
	otu_15	---------------------------------------------------------------------------------------------------------------------------------------------------------------------------------------------------------------------------------------------------------------------------------------------------------------------------------------------------------------------------------------------------------------…
	otu_91	---------------------------------------------------------------------------------------------------------------------------------------------------------------------------------------------------------------------------------------------------------------------------------------------------------------------------------------------------------------------------------------------------------------…
	OP703664	-----------------------------------------------------------------------------------CATGCTTTATTTTATCTTTGGGATGTGAGCTGCTATGGTAGGTACAGCCCTTAGACTACTTGTTCGAATTGAGTTAAGAGTTGCTAGAAGATGAATAGGAGATGATCAGCTTTATAACGTTCTAGTGACGGCTCACGCTTTTGTTATGATTTTCTTTTTCGTGATGCCTTTCATGATTGGGGGGTTTGGTAACAGACTTCTCCCACTAATGATTGGAGCCCCTGACATGGCATTCCCGCGATTAAACAACATGAGATTCTGGCTTCTTCCTCCTGCTCTTACTCTACTTCTAGTGTCAGCACTAGTTGAAAGAGGG…
	otu_22	---------------------------------------------------------------------------------------------------------------------------------------------------------------------------------------------------------------------------------------------------------------------------------------------------------------------------------------------------------------------------------------------------------------…
	MN493691	-----------------------------------------------------------------------------------TATGCTTTATTTTATCTTCGGTCTATGATCTGCTATGGTAGGTACAGGCTTAAGAATGCTTATTCGAATGGAGCTAAGTGTTGCTACTAGCTGAATGGGTGACGATCAGCTATACAACGTACTTGTGACAGCTCACGGTTTTATTATGATTTTCTTTTTCGTTATGCCTTTTATGATTGGTGGGTTTGGAAACAGACTTATTCCACTAATGATTGGAGCCCCTGACATGGCTTTCCCTCGACTTAATAACATGAGATTCTGGCTACTGCCTCCTTCTCTTACACTTCTTCTTGTATCTGCTCTTGTTGAAAGAGGG…
	MN493692	-------------------------------------------------------------------------------------------------------------------------TGGGGACTGGCTTAAGAATGCTTATTCGAATGGAGCTAAGTGTTGCTACTAGCTGAATGGGTGATGACCAGCTATACAACGTAATTGTAACAGCTCACGGTTTTATTATGATTTTCTTCTTCGTTATGCCTTTTATGATTGGTGGGTTTGGAAACAGACTTATTCCACTAATGATTGGAGCCCCTGATATGGCTTTTCCTCGACTTAACAACATGAGATTCTGGCTATTACCTCCTTCTCTTACACTTCTTCTTGTCTCTGCTCTTGTTGAAAGAGGG…
	JQ798679	-----------------------------------------------------------------------------------TATGCTTTACTTTATCTTTGGGCTATGGTCTGCTATGTTGGGGACTGCCCTTAGATTTCTTATTCGTGTCGAACTAAGTGTGGCTTCCGGCTGAATGGGAGACGATCAGCTCTACAATGTAATTGTAACTGCTCACGCTTTCGTCATGATTTTCTTTTTTGTTATGCCTTTTATGATTGGAGGGTTTGGTAATACATTAATTCCTGTTATGATTGGTGCTCCAGATATGGCGTTCCCTCGACTAAATAACATGAGTTTCTGATTACTTCCACCTTCACTTACTTTACTTCTTACATCTGCTTTAATCGAAAGAGGA…
	MN493679	-------------------------------------------------------------------------------------------------------------------CTATGGTAGGTACTGGTCTTAGACTACTTATTCGAATTGAGCTGACAGTTGCCTCTAGATGAATGGGTGACGATCAGCTTTATAACGTTATTGTTACGGCTCACGCCTTTGTGATGATTTTCTTCTTTGTGATGCCTTTCATGATTGGAGGGTTTGGAAACAGACTTCTTCCACTAATGATTGGTGCTCCTGATATGGCTTTTCCTCGTCTTAACAACATGAGATTCTGGCTTCTTCCTCCGTCACTTACCCTTCTGCTTGTTTCTGCTTTAGTAGAAAGAGGG…
	MN493678	------------------------------------------------------------------------------------------------------------------------GTAGGTACTGGTCTTAGACTACTTATTCGAATTGAGCTGAGAGTTGCCTCTAGATGAATGGGTGACGATCAGCTATATAACGTTATTGTTACGGCTCACGCCTTTATTATGATTTTCTTTTTCGTAATGCCTTTTATGATTGGAGGGTTCGGAAACAGGCTTCTTCCACTAATGATTGGGGCTCCTGATATGGCTTTCCCTCGACTTAACAACATGAGATTTTGGCTTCTTCCACCTTCGCTTACCCTACTTCTTGTTTCTGCTTTAGTAGAAAGAGGG…
	MN493672	-----------------------------------------------------------------------------------TATGCTTTATTTTATCTTTGGTCTCTGAGCCGCTATGGTGGGGACGGGCCTAAGACTACTTATTCGAATTGAGCTAAGTGTAGCTACTAGCTGAATGGGAGATGACCAGCTATACAACGTACTTGTTACGGCTCACGCCTTTATTATGATTTTCTTCTTCGTAATGCCCTTCATGATTGGTGGGTTTGGAAACAGGCTTATTCCACTAATGATTGGATCTCCAGATATGGCATTCCCTCGACTTAATAACATGAGATTTTGGCTTTTACCGCCTTCTCTGACACTACTTTTAGTTTCGGCTTTAGTAGAAAGTGGG…
	KU705230	---------------------------------------------------------------------------------GGTATGCTTTATTTTATCTTTGGTCTGTGAGCCGCTATGGTGGGGACGGGCCTTAGACTACTTATTCGAATTGAGCTAAGTGTTGCTACTAGCTGAATGGGAGACGACCAGCTATACAACGTAATTGTTACGGCTCACGCCTTTGTTATGATTTTCTTTTTCGTAATGCCTTTCATGATTGGTGGATTTGGTAACAGGCTGCTTCCTTTAATGATTGGAGCCCCTGATATGGCATTCCCTCGACTTAACAACATGAGGTTTTGGCTACTACCTCCTTCTCTAACTATGCTACTTGTATCTGCTTTAGTTGAAAGAGGA…
	MF417812	-------------------------------------------------------------------AACACAAAGACATCGGTATGCTTTATTTTATCTTTGGTCTCTGAGCCGCTATGGTGGGGACGGGCCTAAGACTACTTATTCGAATTGAGCTTAGTGTTGCTACTAGCTGAATGGGAGATGACCAGCTATACAACGTAATTGTTACGGCTCACGCCTTTGTTATGATTTTCTTTTTCGTAATGCCTTTTATGATTGGTGGATTTGGTAACAGACTGCTTCCTTTAATGATTGGAGCACCTGATATGGCATTTCCTCGACTTAATAACATGAGATTCTGGCTACTGCCTCCTTCTCTTACTATGCTACTTGTATCTGCTCTAGTTGAAAGAGGG…
	JQ798730	-----------------------------------------------------------------------------------TATGCTTTATTTTATCTTTGGTCTCTGAGCCGCTATGGTGGGGACGGGCCTAAGACTACTTATTCGAATTGAGCTTAGTGTTGCTACTAGCTGAATGGGAGATGACCAGCTATACAACGTAATTGTTACGGCTCACGCCTTTGTTATGATTTTCTTTTTCGTAATGCCTTTTATGATTGGTGGATTTGGTAATACGCTTCTTCCTCTAATGATTGGAGCGCCTGATATGGCATTTCCTCGGCTTAACAACATGAGATTTTGGCTACTGCCTCCTTCTCTAACTATGCTACTTGTATCTGCTCTAGTTGAAAGAGGG…
	MN493673	-----------------------------------------------------------------------------------------------------------GTGAGCTGCTATGGTAGGTACAGCCCTTAGATTACTTATTCGAATTGAGCTTAGTGTAGCAACTAGCTGGATGGGAGATGACCAGCTATATAACGTGATTGTTACGGCTCACGCCTTCGTAATGATTTTCTTTTTCGTAATGCCTTTCATGATTGGTGGGTTCGGTAACAGAATTCTGCCTTTAATGATTGGAGCGCCTGATATGGCATTTCCTCGGCTTAATAACATGAGATTTTGGTTACTACCACCTTCTCTGACTCTTCTACTTGTTTCTGCTTTAGTAGAAAGAGGG…
	MN493675	-----------------------------------------------------------------------------------------------------------GTGAGCTGCTATGGTAGGTACAGCCCTTAGATTACTTATTCGAATTGAGCTTAGTGTAGCAACTAGCTGGATGGGAGATGACCAGCTATATAACGTGATTGTTACGGCTCACGCCTTCGTAATGATTTTCTTTTTCGTAATGCCTTTCATGATTGGTGGGTTCGGTAATAGAATTCTACCTCTTATGATTGGGGCCCCTGATATGGCATTTCCTCGACTTAATAACATGAGGTTCTGATTACTTCCTCCCTCTCTAACCCTTCTACTTGTTTCTGCTTTAGTAGAAAGAGGG…
	MF374695	-----------------------------------------------------------------AAATCATAAAGATATTGGCATGCTTTATTTTATCTTTGGGATGTGAGCTGCTATGGTAGGTACAGCCCTTAGATTACTTATTCGAATTGAGCTTAGTGTAGCAACTAGCTGGATGGGAGATGACCAGCTATATAACGTGATTGTTACGGCTCACGCCTTCGTAATGATTTTCTTTTTCGTAATGCCTTTTATGATTGGTGGATTCGGTAACAGAATCCTACCTCTTATGATTGGAGCGCCTGATATGGCATTCCCTCGACTTAATAACATGAGATTTTGATTGCTACCTCCTTCTCTAACCCTTCTATTAGTTTCTGCTTTAGTAGAAAGAGGG…
	JQ798711	-----------------------------------------------------------------------------------CATGCTTTATTTTATCTTCGGTCTCTGATCTGCTATGGTGGGGACGGGCCTAAGACTTCTTATTCGAATTGAGCTAAGTGTTGCTTCTAGTTGGATGGGTGATGACCAGCTATATAACGTAATTGTTACGGCGCACGCTTTTGTTATGATTTTCTTTTTCGTAATGCCTTTTATGATTGGTGGGTTTGGTAACAGGCTTCTTCCTCTGATGATTGGAGCGCCTGACATGGCTTTCCCTCGTCTTAACAACATGAGATTTTGATTACTACCCCCTTCCCTTACTCTACTTTTAGTTTCGGCTTTAGTAGAAAGAGGG…
	otu_1	-----------------------------------------------------------------------------------------------------------------------------------------------------------------------------------------------------------CATTGTGACGGCGCACGCTTTTGTCATGATTTTCTTTTTAGTCATGCCTTTTATGATTGGTGGATTCGGTAACTGGTTGG--------------------------------------------------------------------------------------------------------------------…
	MN493686	-----------------------------------------------------------------------------------TATGCTTTATTTTATCTTCGGTCTCTGAGCCGCTATGGTGGGGACGGGCCTAAGACTACTTATTCGAATTGAGCTAAGTGTAGCTTCTAGCTGAATAGGAGATGACCAGCTATACAACGTGATTGTTACAGCTCACGCTTTCGTTATGATTTTCTTCTTCGTTATGCCTTTCATGATTGGCGGGTTTGGTAACACGCTTCTACCTTTAATGATTGGGGCCCCTGACATGGCATTTCCTCGACTTAACAATATGAGATTCTGACTTCTTCCTCCTGCATTAACCCTTCTTCTTGTTTCAGCTTTAGTTGAAAGAGGG…
	otu_78	---------------------------------------------------------------------------------------------------------------------------------------------------------------------------------------------------------------------------------------------------------------------------------------------------------------------------------------------------------------------------------------------------------------…
	otu_5	-----------------------------------------------------------------------------------------------------------------------------------------------------------------------------------------------------------AATTGTAACAGCTCACGCTTTTGTAATGATTTTCTTCTTAGTTATACCTATGATGATTGGAGGGTTTGGAAATTGACTGG--------------------------------------------------------------------------------------------------------------------…
	otu_2	-----------------------------------------------------------------------------------------------------------------------------------------------------------------------------------------------------------AATTGTAGCAGCTCACGCTTTTGTAATGATTTTCTTCTTAGTTATACCTATGATGATTGGAGGGTTTGGTAATTGACTTG--------------------------------------------------------------------------------------------------------------------…
	otu_3	-----------------------------------------------------------------------------------------------------------------------------------------------------------------------------------------------------------AATTGTAACAGCTCACGCTTTTGTAATGATTTTCTTCTTAGTTATACCTATGATGATTGGTGGGTTTGGTAACTGACTTG--------------------------------------------------------------------------------------------------------------------…
	otu_4	-----------------------------------------------------------------------------------------------------------------------------------------------------------------------------------------------------------AATTGTAACAGCTCACGCTTTTGTAATGATTTTCTTCTT-GTCATACCTATGATGATTGGTGGGTTTGGTAACTGACTTGT-------------------------------------------------------------------------------------------------------------------…
	MN493676	-----------------------------------------------------------------------------------------------------------GTGAGCTGCTATGGTAGGTACAGCCCTTAGACTTCTTATTCGAATTGAGCTTAGTGTGGCCTCTAGCTGAATGGGTGATGATCAGCTTTATAACGTAATTGTTACGGCTCACGCTTTTGTTATGATTTTCTTTTTTGTTATGCCATTTATGATTGGTGGGTTTGGAAACAGAATTCTACCTCTTATGATTGGTGCCCCTGACATGGCGTTTCCTCGACTTAACAACATGAGGTTTTGATTACTACCCCCTGCTCTTACTCTTCTACTAGTTTCTGCTTTAGTAGAAAGAGGG…
	otu_21	---------------------------------------------------------------------------------------------------------------------------------------------------------------------------------------------------------------------------------------------------------------------------------------------------------------------------------------------------------------------------------------------------------------…
	MN493684	-----------------------------------------------------------------------------------TATACTTTACTTTATCTTTGGGCTATGAGCTGCTATGGTAGGTACGGCCCTAAGACTTCTTATTCGAATTGAGCTGAGTGTGGCCTCTAGCTGAATGGGGGACGATCAGTTGTATAACGTGATTGTTACTGCCCACGCTTTTGTAATGATTTTCTTCTTTGTAATGCCTTTTATGATTGGAGGGTTTGGAAACAGCCTTCTTCCTTTAATGATTGGAGCCCCTGATATGGCGTTCCCTCGACTTAATAACATGAGATTTTGACTTCTTCCTCCCTCTCTGACTCTTCTTCTAGTTTCGGCTTTAGTAGAAAGTGGG…
	JQ798708	-----------------------------------------------------------------------------------TATACTTTACTTTATCTTTGGTCTGTGAGCTGCTATGGTAGGTACGGGCCTAAGACTTCTTATTCGAATTGAGCTAAGTGTGGCCTCCAGCTGAATGGGAGATGATCAGCTGTATAACGTAATTGTTACAGCCCACGCTTTTGTAATGATTTTCTTTTTCGTAATGCCTTTTATGATTGGAGGGTTTGGAAATAGTCTCCTTCCTCTGATGATTGGGGCCCCTGACATGGCATTCCCTCGACTTAATAACATGAGATTCTGACTTCTTCCTCCTTCTCTAACTCTTCTTTTAGTTTCGGCTTTGGTAGAGAGTGGG…
	MN493685	-----------------------------------------------------------------------------------TATGCTTTACTTTATCTTTGGTCTATGAGCTGCTATGGTAGGTACGGGCCTGAGACTTCTTATTCGAATTGAGCTAAGTGTGGCTTCTAGCTGAATGGGAGATGACCAGCTATATAACGTAATTGTTACAGCCCACGCTTTTGTAATGATTTTCTTTTTCGTAATGCCTTTTATGATTGGTGGATTCGGAAATAGGCTTCTTCCTTTAATGATTGGAGCGCCTGATATGGCATTCCCTCGACTTAATAACATGAGATTCTGACTTCTTCCTCCTTCTCTTACTCTTCTTTTAGTTTCGGCTTTAGTAGAGAGTGGG…
	otu_64	---------------------------------------------------------------------------------------------------------------------------------------------------------------------------------------------------------------------------------------------------------------------------------------------------------------------------------------------------------------------------------------------------------------…
	MN493682	--------------------------------------------------------------------------------------------------------------------TATGGTAGGGACGGGCCTAAGACTACTTATTCGAATTGAGCTAAGTGTGGCTTCTAGCTGAATAGGAGACGACCAGCTATACAACGTAATTGTTACAGCTCACGCTTTTATTATGATTTTCTTTTTTGTTATGCCTTTCATGATTGGTGGGTTTGGAAACAGGCTTTTACCTCTAATGATCGGGGCTCCTGATATGGCATTCCCTCGACTTAATAACATGAGATTCTGACTTCTTCCTCCTTCGCTTACTCTTCTTCTAGTTTCGGCTTTAATTGAAAGAGGG…
	MN493680	-----------------------------------------------------------------------------------------------------------GTGAGCTGCTATGGTAGGGACGGGCCTAAGACTACTTATTCGAATTGAGCTAAGTGTGGCTTCTAGCTGAATAGGAGATGACCAGCTATACAACGTAATTGTTACAGCTCACGCTTTTATTATGATTTTCTTTTTCGTTATGCCTTTCATGATTGGTGGGTTCGGAAACAGGCTTCTGCCTTTAATGATCGGGGCTCCTGATATGGCATTCCCTCGACTTAATAACATGAGATTCTGACTTCTTCCTCCTTCACTTACTCTTCTTCTAGTTTCGGCTTTAATTGAAAGAGGG…
	MN493683	-------------------------------------------------------------------------------------------------------------------CTATGGTGGGGACGGGCCTAAGACTACTTATTCGAATTGAGCTAAGTGTAGCTTCTAGCTGAATAGGAGACGACCAGCTATATAACGTAATTGTTACAGCTCACGCTTTTGTTATGATTTTCTTCTTTGTTATGCCTTTCATGATTGGAGGGTTTGGTAACACACTTATTCCTCTAATGATTGGAGCGCCTGATATGGCATTTCCTCGACTTAATAACATGAGATTTTGACTTCTGCCTCCTTCACTAACCCTTCTCCTTGTTTCAGCTTTGGTTGAAAGAGGA…
	otu_67	---------------------------------------------------------------------------------------------------------------------------------------------------------------------------------------------------------------------------------------------------------------------------------------------------------------------------------------------------------------------------------------------------------------…
;
end;
