# Supplementary material for: A novel taxonomic database for eukaryotic mitochondrial cytochrome oxidase subunit I gene (eKOI), with a focus on protists diversity
Source: Database (Oxford). 2025 Sep 24;2025:baaf057. doi: 10.1093/database/baaf057 (PMC12462617; doi:10.1093/database/baaf057)
Supplement: baaf057_Supplemental_File [file baaf057_supplemental_file.zip › 4_alignament_phylogenetic_trees/gastrotricha.tree]

(KM111526:0.3445457967,KX185154:0.3573454208,((((((((((((((((((((((JQ798715:0.3155142480,JQ798689:0.3720725549)95:0.1261372156,JQ798718:0.3741277898)72:0.0194715872,JQ798681:0.2631157640)97:0.1230930612,((((JQ798702:0.4360364154,(JQ798703:0.1531980723,(JQ798719:0.0699862555,JQ798700:0.1145250235)100:0.2220637851)100:0.2364771948)100:0.1423062539,(ON856625:0.0622310037,(ON856623:0.0428912366,ON856621:0.0048910798)99:0.0091704558)100:0.2361649460)99:0.0465179012,(MN493712:0.0727091204,MN493711:0.0812266859)100:0.1339805744)99:0.0357198760,(JQ798733:0.1699359577,MF374699:0.0947863969)92:0.0155936172)91:0.0177882538)100:0.0505599437,(MH211119:0.5058556548,MN493716:0.1394364887)96:0.0208378250)98:0.0435138495,(MN493691:0.0213042316,MN493692:0.0347237098)100:0.0694574001)95:0.0249723555,(MN493688:0.1189738100,MN493689:0.0942349600)40:0.0403589572)55:0.0143629672,((((((JQ798698:0.1646701576,JQ798717:0.1209998950)100:0.0231237861,JQ798677:0.1758566714)100:0.0361974846,MH425553:0.1143814631)74:0.0305569023,(MN493679:0.0694408010,MN493678:0.0460876296)100:0.0510433550)59:0.0072258014,JQ798699:0.1527942269)69:0.0105625507,(JQ798704:0.1962949255,(MN493694:0.1236383862,otu_91:0.1073189428)27:0.0078545649)67:0.0288201859)62:0.0153286502)28:0.0097039164,((((((JQ798723:0.1773768005,JQ798701:0.1831162500)96:0.1066914544,((((JQ798685:0.1480036406,MN493704:0.1063910316)93:0.0413903919,JQ798720:0.1089947343)71:0.0184243708,(MN493713:0.0893648060,(otu_66:0.0234622436,(otu_65:0.0427294285,otu_69:0.0286408520)99:0.0153605553)100:0.0367079748)98:0.0602570826)62:0.0141337999,(MN493705:0.0295506037,(MN493706:0.0264773969,MN493707:0.0130339165)89:0.0045167473)100:0.1329680147)31:0.0098238742)18:0.0066747608,((MN493708:0.1540112883,(otu_20:0.0849796446,JQ798705:0.1319366441)61:0.0085453733)100:0.1081739140,(OP703664:0.0032639172,otu_22:0.0000027344)100:0.1233166540)89:0.0236666338)36:0.0174487299,(((ON823184:0.2507081824,MW824657:0.0880041302)87:0.0455492734,JQ798680:0.1711409934)86:0.0245613389,(OP673588:0.1256452690,OP673587:0.1399657101)99:0.0526486718)99:0.0245141739)77:0.0297159082,((MN493717:0.1338527861,otu_73:0.0756744710)100:0.0851157929,otu_68:0.2021071043)71:0.0166412744)56:0.0132111215,(JQ798696:0.1712629603,((MN493700:0.0236199485,otu_10:0.2634921543)36:0.0682966694,(JQ798683:0.0557163668,(JQ798687:0.0151756381,(MN493701:0.0106448343,otu_56:0.0369943702)99:0.0112959896)81:0.0363905275)81:0.0663356622)54:0.0129308715)74:0.0301034243)14:0.0048056864)68:0.0179742082,((((((OP596265:0.1697307281,OP596264:0.1502896371)92:0.0346093751,((otu_71:0.0591599761,(MN493698:0.0331974916,(MN493695:0.0284376652,MF374702:0.0340617124)89:0.0135561807)95:0.0098010161)88:0.0104574950,gastrotricha:0.0524036051)100:0.0722847528)90:0.0057713054,otu_76:0.1062290595)98:0.0272634847,((MN493703:0.0994596365,JQ798709:0.0328080206)87:0.0228116694,JQ798706:0.0809071461)100:0.0683956321)99:0.0107956600,(((otu_70:0.0975108772,MN493699:0.0603013186)100:0.0166197475,JQ798734:0.0256613859)100:0.0296004378,(JQ798684:0.0644131329,JQ798707:0.0611652744)96:0.0124910411)100:0.0514420620)96:0.0356890376,((JQ798710:0.0594775001,JQ798686:0.0687661212)100:0.0705841205,JQ798722:0.1324288791)30:0.0043128706)64:0.0147381082)61:0.0070192675,(((MN493702:0.1564823853,MN493686:0.0882839256)33:0.0289688150,(((otu_77:0.0664270719,((otu_78:0.1189135588,(MN493685:0.0221993637,otu_64:0.0441780711)100:0.0177054165)53:0.0105072874,(MN493684:0.0605337163,JQ798708:0.0773780599)71:0.0176733199)95:0.0342769191)35:0.0126519692,(MN493682:0.0220700240,MN493680:0.0237383119)100:0.0335479678)35:0.0167609327,(otu_21:0.0806578670,(MN493683:0.0509917149,otu_67:0.0557862482)100:0.0260014401)36:0.0164444559)31:0.0271386137)35:0.0286862010,(((JQ798692:0.1610566883,JQ798711:0.1288829499)90:0.0214480742,(KU705230:0.0342454994,(MF417812:0.0401211220,JQ798730:0.0306038478)100:0.0155984249)100:0.0266402595)87:0.0226363652,MN493672:0.0981720419)33:0.0076218716)65:0.0173089718)63:0.0111139143,JQ798724:0.2471604279)68:0.0083006819,((((KX159487:0.4490652099,JQ798679:0.2369199062)52:0.0601394659,((((((((JQ798729:0.1290510244,JQ798728:0.1216416522)100:0.0229963822,JQ798688:0.1340880720)100:0.0299601340,otu_92:0.1118564847)86:0.0172669778,JQ798695:0.2071957756)76:0.0165394028,(otu_43:0.0839533310,(((otu_87:0.0757030924,((otu_80:0.0808057153,(otu_81:0.0576917166,otu_83:0.0137916299)100:0.0124064471)100:0.0250361993,(otu_82:0.0345201916,(otu_14:0.0673977327,otu_15:0.0163889664)100:0.0451439285)100:0.0258348335)81:0.0100217567)66:0.0112802390,(otu_79:0.0323965177,otu_84:0.0172902127)100:0.0302086487)99:0.0257195912,((otu_12:0.0052162821,otu_13:0.0000021543)100:0.0906897614,otu_85:0.0254980316)94:0.0227152692)95:0.0209163482)80:0.0235286196)50:0.0050493579,((otu_33:0.1883174831,(otu_37:0.0000027564,otu_38:0.0028767164)100:0.0982997227)71:0.0329017932,((((otu_27:0.0000011064,otu_52:0.0000011064)92:0.0000011062,otu_28:0.0000011064)58:0.0000020113,otu_41:0.0000023969)100:0.1100685326,(otu_40:0.0000021212,otu_46:0.0000023089)100:0.1090255628)87:0.0317318972)87:0.0391724161)81:0.0093106068,(((otu_54:0.0526220397,(JQ798691:0.0549806263,otu_11:0.2095032392)76:0.0132056357)91:0.0211271111,(((otu_35:0.0150619343,(otu_24:0.0089855404,otu_51:0.0000022466)100:0.0098589216)100:0.0538907843,(otu_36:0.0139123278,otu_63:0.0000025265)99:0.0318783937)93:0.0264943857,(otu_23:0.0471885528,otu_42:0.0339786987)97:0.0284680897)95:0.0074710350)99:0.0585076674,((((((otu_44:0.0029820081,otu_48:0.0000011064)70:0.0000020183,otu_49:0.0029820846)80:0.0000027163,otu_45:0.0000025350)100:0.0687775926,(otu_25:0.0280048924,((otu_30:0.0029571791,((otu_31:0.0000011064,otu_32:0.0000011064)97:0.0000025786,otu_34:0.0000011064)89:0.0000020546)100:0.0349466436,(otu_39:0.0426521222,(otu_47:0.0364184650,(otu_50:0.0000020533,otu_26:0.0061387852)100:0.0375479442)100:0.0269030913)100:0.0115154445)100:0.0288832948)99:0.0180743437)92:0.0142496471,(otu_29:0.0000022534,otu_53:0.0000026645)100:0.0664728482)99:0.0151091352,otu_55:0.0352032500)98:0.0425619402)85:0.0143999794)96:0.0387592807,((otu_86:0.1360648920,KP713405:0.1185963368)97:0.0678492438,otu_74:0.1272262797)53:0.0180209156)51:0.0186717161)46:0.0053978114,(((((((OP101648:0.3556596328,(MN493663:0.0271616208,MF374694:0.0057615144)77:0.0048847916)96:0.0182646496,(MN493660:0.0341026298,MF374698:0.0120301848)100:0.0110050608)85:0.0057518996,MN493658:0.0118917108)97:0.0156721224,MF374696:0.0527691158)99:0.0229976864,(MN493653:0.0439512850,MN493652:0.0559971324)99:0.0146394895)73:0.0136658061,otu_94:0.1101304923)64:0.0033213852,(((((otu_88:0.0000023159,otu_90:0.0000011064)55:0.0000025229,otu_89:0.0000022070)100:0.1156733207,((((((otu_17:0.0000011064,otu_18:0.0000011064)65:0.0000026611,otu_19:0.0000011064)99:0.0570000851,otu_57:0.0993676620)91:0.0098898317,otu_72:0.1781191339)78:0.0354948262,otu_16:0.0668139127)47:0.0348597638,(otu_58:0.0421575437,otu_62:0.0318783382)49:0.0140837106)65:0.0000024308)82:0.0245086796,(((otu_75:0.0737449299,MN493715:0.1525879344)15:0.0087489314,MN493664:0.0628971605)15:0.0168617167,(((MN493667:0.0509640620,(MN493665:0.0316028096,MN493666:0.0325430176)100:0.0381712100)97:0.0181367058,(MF374689:0.0563806432,(otu_61:0.0922466238,otu_60:0.0052032865)100:0.1116743738)93:0.0300862692)96:0.0283655934,MN493669:0.0491947271)96:0.0241710205)13:0.0153356161)14:0.0053441896,(otu_59:0.0781497930,JQ798693:0.0709263622)11:0.0120289191)91:0.0196073887)87:0.0459254534)56:0.0184274449,((JQ798736:0.0646335308,MN493687:0.0632772912)100:0.0555653107,(((MN493673:0.0497683548,MN493675:0.0314022589)98:0.0132545220,MF374695:0.0249714652)100:0.0810103754,MN493676:0.0777444334)97:0.0333177677)76:0.0180239525)50:0.0048258123)87:0.0593369552,((JQ798678:0.3225965601,(JQ798721:0.0928893100,JQ798690:0.0736178061)100:0.1612300803)99:0.0732366685,JQ798726:0.1764630646)100:0.0965840404)84:0.0269865950,otu_93:0.1088621527)89:0.1457716115,otu_1:0.3254948446)92:0.1413206177,(((otu_5:0.0342932655,otu_2:0.0169403108)42:0.0327318834,otu_3:0.0000020141)34:0.0000022955,otu_4:0.0170721692)39:0.0398310109)33:0.0391564253,otu_6:0.2049080175)31:0.3210604028,otu_8:0.0000027286)19:0.0000020707,KX531007:0.7641569163)23:0.0217366862,otu_7:0.0150736985)26:0.0533472026,otu_9:0.0000021421)100:1.7701953700);
