# Supplementary material for: A novel taxonomic database for eukaryotic mitochondrial cytochrome oxidase subunit I gene (eKOI), with a focus on protists diversity
Source: Database (Oxford). 2025 Sep 24;2025:baaf057. doi: 10.1093/database/baaf057 (PMC12462617; doi:10.1093/database/baaf057)
Supplement: baaf057_Supplemental_File [file baaf057_supplemental_file.zip › 4_alignament_phylogenetic_trees/haptista.nex]

#NEXUS
begin data;
	dimensions ntax=224 nchar=1586;
	format datatype=dna missing=? gap=-;
	matrix
	Nibbleromonas_quarantinus	---ATGGCAACACAATCACAAAGCG-GATTAGCTCAATTTGCAGATAGATGATTATTCTCTACTAACCATAAAGATATTGGTACTCTATATATCTTATTTGGTTTATTTGCAGGAGTTGTTGGAACTTGATTTTCAATCCTAATGCGTATGGAATTATCAAGCCCTGGTAACCAAGTATTAGCAGGTAACCATCAGTTATATAATGTATTAATTACTGCTCATGGTTTCCTAATGATTTTCTTCTTAGTAATGCCAGTATTAATTGGTGGATTTGGTAACTGATTTGTTCCAATTTTAATTGGAGCTCCCGATATGGCATTCCCAAGAATGAATAATATCAGTTTCTGATTATTACCTCCTTCATTACTATTACTATTAGGTTCATCATTAGTTGAAAT…
	Nebulamonas_marisrubri	-------------------ATGTCGAGTCTTTATCAATGGTCCGCGCGATGGCTATTTTCAACAAATCATAAAGATATAGGAACCCTATACTTAATTTTTGCAGGAATTTCAGGAATTATTGGTACATTTTTATCTGTATTAATTAGAATGGAATTAGCATTACCAGGTAACCAAATCTTACAAGGAAACCATCAATTATATAATGTAATTATTACAGCCCATGCTTTTGTAATGATTTTTTTCTTAGTAATGCCTGCAGCAATTGGTGGATTTGGAAATTGGTTTGTTCCAATCATGATTGGTGCGCCTGATATGGCTTTCCCTCGCTTAAATAATATTAGCTTTTGGTTATTACCACCAGCATTAATTTTATTATTATCATCTTCATTAGTAGAAGT…
	MW044629	ATGACTCCTACGTTTTTCGGTCGTC----TTTCTGCTTGGTCAAACCGCTGGCTTTTTTCTACAAATCACAAAGACATTGGTACCCTTTACCTTATCTTTGGTGCTATTTCTGGCCTTATTGGGCTTATATTTTCTATGGCTATCCGTTTAGAGCTTTCTCAACCGGGCAACGCTTTTTTAGATGGTAACTATCAGCTTTATAACGTTCTTGTAACAGCCCACGCTTTTATTATGATTTTCTTTATGGTAATGCCTAGCTTGATCGGTGGGTTTGGGAATTGGATGGTTCCCATTATGATCGGTGCTCCCGATATGGCTTTCCCTCGATTAAACAACATTTCTTTTTGGTTATTACCTCCTGCATTGCTGTTACTTTTCGCTTCTTCTTTAGTTGAAGT…
	MW044630	ATGACTCCTACGTTTTTCGGTCGTC----TTTCTGCTTGGTCAAACCGCTGGCTTTTTTCTACAAATCACAAAGACATTGGTACCCTTTACCTTATCTTTGGTGCTATTTCTGGCCTTATTGGGCTTATATTTTCTATGGCTATCCGTTTAGAGCTTTCTCAACCGGGCAACGCTTTTTTAGATGGTAACTATCAGCTTTATAACGTTCTTGTAACAGCCCACGCTTTTATTATGATTTTCTTTATGGTAATGCCTAGCTTGATCGGTGGGTTTGGGAATTGGATGGTTCCCATTATGATCGGTGCTCCCGATATGGCTTTCCCTCGATTAAACAACATTTCTTTTTGGTTATTACCTCCTGCATTGCTGTTACTTTTCGCTTCTTCTTTAGTTGAAAT…
	AB009420	-------------------------------------------------------------------------------GGTACTCTATATCTCATTTTTGGTGCTATTTCCGGTCTTATTGGTCTTATTTTTTCAATGGCTATTCGTCTAGAACTTTCTCAGCCCGGTAATGCCTTTCTGGATGGTAATTATCAATTGTATAATGTCCTTGTAACGGCGCATGCTTTTATTATGATTTTTTTCATGGTAATGCCTAGTCTTATTGGTGGTTTTGGTAACTGGATGGTTCCTATCATGATCGGTGCTCCTGATATGGCTTTTCCTCGTTTAAATAATATTTCATTTTGGCTTTTACCTCCAGCTTTACTCTTACTTTTTTCTTCTTCCTTAGTTGAAGT…
	MN564259	ATGACTCCATCTTTTTTTGGTCGTC----TTTCTGCTTGGTCAAATCGCTGGCTTTTCTCTACAAACCACAAAGATATAGGAACATTATATCTTATTTTTGGTGCTATTTCTGGTCTTATTGGTCTTATATTCTCTATGGCTATTCGTTTAGAGCTTTCCCAGCCGGGAAATGCTTTTTTAGATGGTAATTACCAACTCTACAATGTTCTTGTAACTGCTCATGCCTTCATTATGATTTTTTTTATGGTAATGCCAAGCCTTATTGGTGGTTTTGGTAATTGGATGGTTCCTATAATGATTGGCGCACCGGACATGGCGTTTCCACGATTAAATAATATTTCGTTTTGGCTTTTGCCTCCGGCTTTACTGTTACTTTTCGCTTCTTCGCTGGTTGAAGT…
	AB000117	---------------------------------------------------------------------------------------------------------------------------------------------------------------------------------------------------------------------------------------------------------------------------------------------------------------------------------------------------------------------------------------------------------------…
	OP221325	------ATGATTCTCTTTCATAATC----------TTTGAATTTCTCGTTGACTTTTTTCAACAAATCATAAGAATATTGGTTCTTTATATTTTATTTTTGGTGCCTTTTCTGGCGTACTTGGCTTCGCGATTTCGTTAATAATGCGTTTAGAACTTTCGCAAGCTGGTGATGCTTTTTTAAGCAATAACTTCCAAGTCTATAATGTTCTTGTTACTTCGCACGCAATAGTTATGATTTTCTTTTTTGTAATGCCAACAGCTATTGGTGGTTTCGGAAACTGGTTTGTTCCAATACTAATCGGAGCTTGTGACATGGCTTTTCCTCGACTAAACAATATTAGTTTACTTCTTTTGTTTCCTGCTGTAATTCTCTTATTATCTTCTTCTTTAATCGAAGC…
	AB000213	---------------------------------------------------------------------------------------------------------------------------------------------------------------------------------------------------------------------------------------------------------------------------------------------------------------------------------------------------------------------------------------------------------------…
	KJ201908	------ATGGCTTTTTTCGAAAATC----------CTTTCATCGTACGTTGAGTCTTTTCAACAAACCATAAAAATATTGGTACACTTTATTTCATCTTCGGTGCTTTTTCAGGTGTTCTTGGCTTCGTTGTTTCAATGGTGATGCGTTTAGAATTAAGTCAAGCAGGTGATGCGTTTCTTTCCGGTAATTATCAATTGTATAACGTTTTAGTAACATCACACGCTTTTCTTATGATTTTTTTCTTTGTTATGCCAACAGCCATCGGAGGTTTCGGTAATTGATTTGTTCCTATTTTAATTGGTGCTTGCGATATGTCTTTTCCTCGTTTAAATAACATTAGTTTTTGATTATTACCACCTTCGTTAATTTTATTATTATCTTCGTCGTTAGTTGAAGC…
	KJ412302	----------------------------------------------------------------------------------ACACTTTATTTCATCTTCGGTGCTTTTTCAGGTGTTCTTGGCTTCGTTGTTTCAATGGTGATGCGTTTAGAATTAAGTCAAGCAGGTGATGCGTTTCTTTCCGGTAATTATCAATTGTATAACGTTTTAGTAACATCACACGCTTTTCTTATGATTTTTTTCTTTGTTATGCCAACAGCCATCGGAGGTTTCGGTAATTGATTTGTTCCTATTTTAATTGGTGCTTGCGATATGTCTTTTCCTCGTTTAAATAACATTAGTTTTTGATTATTACCACCTTCGTTAATTTTATTATTATCTTCGTCGTTAGTTGAAGC…
	MG520332	------ATGGCTTTTTTCGAAAATC----------CTTTCATCGTGCGTTGAATCTTTTCAACAAATCATAAAAATATCGGCACGCTTTACTTCATCTTCGGTGCTTTTTCTGGTGTTCTTGGGTTCGTTGTGTCAATGATTATGCGTTTAGAATTAAGTCAAGCGGGTGATGCGTTTCTTTCTGGTAATTATCAATTGTATAACGTTTTAGTAACATCACACGCTTTTCTTATGATTTTTTTCTTTGTGATGCCAACAGCTATCGGTGGTTTTGGTAATTGATTTGTTCCTATTTTAATCGGTGCTTGCGATATGTCTTTTCCTCGTTTAAATAACATTAGTTTTTGATTATTACCACCTTCCTTAATTTTACTATTATCTTCATCGTTAGTTGAAGC…
	KJ412303	--------------------------------------------------------------------ATAAAGATATTGGCACGCTTTACTTCATCTTCGGTGCTTTTTCTGGTGTTCTTGGGTTCGTTGTGTCAATGATCATGCGTTTAGAATTAAGTCAAGCGGGTGATGCGTTTCTTTCTGGTAATTATCAATTGTATAACGTTTTAGTAACATCACACGCTTTTCTTATGATTTTTTTCTTTGTGATGCCAACAGCTATCGGTGGTTTTGGTAATTGATTTGTTCCTATTTTAATCGGTGCTTGCGATATGTCTTTTCCTCGTTTAAATAACATTAGTTTTTGATTATTACCACCTTCCTTAATTTTACTATTATCTTCATCGTTAGTTGAAGC…
	KC888185	---------------------------------------------------------------------------------------------------------------------------------------------------------------------------------------------------------------------------------------------------------------------------------------------------------------------------------------------------------------------------------------------------------------…
	AB000119	-------------------------------------------------------------------------------GGAACATTATACTTTATCTTTGGAGCCCTTTCAGGAGTATTAGGTTTCATTGTTTCCATGGTAATGCGATTAGAACTATCTCAAGCCGGAGATGCTTTTTTAGGTGGTAATTATCAATTATACAATGTTTTAGTTACAGGCCACGCTTTTTTAATGATTTTCTTTTTCGTTATGCCTACTGCGATAGGTGGGTTTGGTAATGTAATTGTACCACTTATGATAGGTGCTTGCGATATGGCATTTCCACGTTTGAATAATATAAGTTTTTGATTACTACCTCCGGCATTAATTCTTTTAGTGTCTTCTTCAATGGTTGAAGC…
	KC888163	---------------------------------------------------------------------------------------------------------------------------------------------------------------------------------------------------------------------------------------------------------------------------------------------------------------------------------------------------------------------------------------------------------------…
	KC888170	---------------------------------------------------------------------------------------------------------------------------------------------------------------------------------------------------------------------------------------------------------------------------------------------------------------------------------------------------------------------------------------------------------------…
	MT760738	----------------------------------------------------------TCGACGAACCATAAAAATATTGGAACTTTATATTTTATTTTTGGTGCTTTTAGTGGTGTTCTAGGTTTTATAGTTTCAATGGCTATGAGATTAGAATTATCCCAAGCAGGAGATGCTTTTTTAGGAGCTAACTATCAACTTTATAACGTTTTAGTTACTTCACATGCATTTTTAATGATTTTTTTCTTTGTAATGCCAACAGCAATAGGAGGCTTTGGTAATTGGTTTGTACCTATTATGATAGGTGCCTGTGACATGGCATTTCCTAGATTAAATAATTTAAGTTTTTGATTATTACCTCCAGCGTTAATTTTATTATTATCTTCGTCGCTTGTAGAAGC…
	AB000118	---------------------------------------------------------------------------------------------------------------------------------------------------------------------------------------------------------------------------------------------------------------------------------------------------------------------------------------------------------------------------------------------------------------…
	AB563741	---------------------------------------------------------------------------------------------------------------------------------------------------------------------------------------------------------------------------------------------------------------------------------------------------------------------------------------------------------------------------------------------------------------…
	AB563751	---------------------------------------------------------------------------------------------------------------------------------------------------------------------------------------------------------------------------------------------------------------------------------------------------------------------------------------------------------------------------------------------------------------…
	ON867007	ATGATGTCAATTCATTATAATAACG----------CTTGAGTGACGCGTTGATTATTTTCAACAAATCACAAAAATATTGGAACTTTATATTTTGTTTTCGGAGCTTTTTCGGGAGTTTTAGGTTTTATTGTTTCAGTAGTTATGCGTCTAGAATTATCGCAAGCGGGTGACGCTTTTTTAGCGGGAAACTATCAACTGTATAATGTATTAGTTACAGCCCACGCGTTCTTAATGATCTTTTTTTTTGTTATGCCAACAGCGATTGGAGGGTTTGGTAACTGATTTGTTCCACTAATGATTGGAGCGTGTGATATGGCTTTTCCACGTTTAAATAACATTAGTTTTTGATTATTACCACCTTCATTAATTCTTCTAGTATCTTCTTCTTTAGTTGAAGC…
	ON867009	ATGATGTCAATTCATTATAATAACG----------CTTGAGTGACGCGTTGATTATTTTCAACAAATCACAAAAATATTGGAACTTTATATTTTGTTTTCGGAGCTTTTTCGGGAGTTTTAGGTTTTATTGTTTCAGTAGTTATGCGTCTAGAATTATCGCAAGCGGGTGACGCTTTTTTAGCGGGAAACTATCAATTGTATAATGTATTAGTTACAGCCCACGCGTTCTTAATGATCTTTTTTTTTGTTATGCCAACAGCGATTGGAGGGTTTGGTAACTGATTTGTTCCACTAATGATTGGAGCGTGTGATATGGCTTTTCCACGTTTAAATAACATTAGTTTTTGATTATTACCACCTTCATTAATTCTTCTAGTATCTTCTTCTTTAGTTGAAGC…
	JN022704	ATGATGTCAATTCATTATAATAACG----------CTTGAGTGACGCGTTGATTATTTTCAACAAATCACAAAAATATTGGAACTTTATATTTTGTTTTCGGAGCTTTTTCGGGAGTTTTAGGTTTTATTGTTTCAGTAGTTATGCGTCTAGAATTATCGCAAGCGGGTGACGCTTTTTTAGCGGGAAACTATCAATTGTATAATGTATTAGTTACAGCCCACGCGTTCTTAATGATCTTTTTTTTTGTTATGCCAACAGCGATTGGAGGGTTTGGTAACTGATTTGTTCCACTAATGATTGGAGCGTGTGATATGGCTTTTCCACGTTTAAATAACATTAGTTTTTGATTATTACCACCTTCATTAATTCTTCTAGTGTCTTCTTCTTTAGTTGAAGC…
	AY342361	ATGATGTCAATTCATTATAATAACG----------CTTGAGTGACGCGTTGATTATTTTCAACAAATCACAAAAATATTGGAACTTTATATTTTGTTTTCGGAGCTTTTTCGGGAGTTTTAGGTTTTATTGTTTCAGTAGTTATGCGTCTAGAATTATCGCAAGCGGGTGACGCTTTTTTAGCGGGAAACTATCAATTGTATAATGTATTAGTTACAGCCCACGCGTTCTTAATGATCTTTTTTTTTGTTATGCCAACAGCGATTGGAGGGTTTGGTAACTGATTTGTTCCACTAATGATTGGAGCGTGTGATATGGCTTTTCCACGTTTAAATAACATTAGTTTTTGATTATTACCACCTTCATTAATTCTTCTAGTATCTTCTTCTTTAGTTGAAGC…
	ON867010	ATGATGTCAATTCATTATAATAACG----------CTTGAGTGACGCGTTGATTATTTTCAACAAATCACAAAAATATTGGAACTTTATATTTTGTTTTCGGAGCTTTTTCGGGAGTTTTAGGTTTTATTGTTTCAGTAGTTATGCGTCTAGAATTATCGCAAGCGGGTGACGCTTTTTTAGCGGGAAACTATCAATTGTATAATGTATTAGTTACAGCCCACGCGTTCTTAATGATCTTTTTTTTTGTTATGCCAACAGCGATTGGAGGGTTTGGTAACTGATTTGTTCCACTAATGATTGGAGCGTGTGATATGGCTTTTCCACGTTTAAATAACATTAGTTTTTGATTATTACCACCTTCATTAATTCTTCTAGTATCTTCTTCTTTAGTTGAAGC…
	ON867008	ATGATGTCAATTCATTATAATAACG----------CTTGAGTGACGCGTTGATTATTTTCAACAAATCACAAAAATATTGGAACTTTATATTTTGTTTTCGGAGCTTTTTCGGGAGTTTTAGGTTTTATTGTTTCAGTAGTTATGCGTCTAGAATTATCGCAAGCGGGTGACGCTTTTTTAGCGGGAAACTATCAATTGTATAATGTATTAGTTACAGCCCACGCGTTCTTAATGATCTTTTTTTTTGTTATGCCAACAGCGATTGGAGGGTTTGGTAACTGATTTGTTCCACTAATGATTGGAGCGTGTGATATGGCTTTTCCACGTTTAAATAACATTAGTTTTTGATTATTACCACCTTCATTAATTCTTCTAGTATCTTCTTCTTTAGTTGAAGC…
	ON892540	------ATGGCTTTTTTTATAAATT----------TATGGGTTAATAGATGGCTTTTTTCTACGAACCATAAAAATATAGGGACTTTATACTTTATTTTTGGTGCTGTTTCGGGTATTTTAGGCTTTGTTGTTTCCATGGTGATGCGATTCGAATTATCTCAGTCAGGAGACGCTTTTTTAGCGGGTAACTATCAGCTTTATAATGTTTTGGTTACAGCCCACGCTTTTTTAATGATATTTTTTTTTGTTATGCCCACAGCAATTGGTGGTTTTGGTAATTGATTCGTTCCTATTATGATCGGAGCCTGCGATATGGCTTTTCCTCGTTTAAATAATATTAGTTTTTGGCTTTTGCCTCCAGCTTTAGTATTGTTACTTACGTCATCCTTGGTTGAAGC…
	MT760670	----------------------------------------------------------------------------ATTGGGTCTTTGTATTTTGTTTTTGGCGCTATTTCTGGAATTCTTGGTTTTGTGGTCTCAATGGTTATGCGTTTTGAACTGTCACAATCCGGTGATGCCTATTTAGCAGGTAATTATCAACTTTATAACGTTTTAGTTACAGCCCATGCTTTTTTAATGATCTTTTTTTTCGTTATGCCAACGGCTATTGGTGGTTTTGGTAACTGATTTGTTCCTATTATGATTGGGGCCTGTGATATGGCTTTCCCTCGTTTGAATAACATCAGTTTTTGGTTGCTTCCACCTGCTTTAATTTTACTACTTGCTTCTTCTCTCGTTGAAGC…
	MW435860	------ATGCCTTTTTTTCTTAACT----------CCTGGGTTAACAGATGACTTTTTTCGACGAATCATAAAAATATTGGATCTTTATATTTTGTTTTTGGCGCTATTTCTGGAATTCTTGGTTTTGTGGTCTCAATGGTTATGCGTTTTGAACTGTCACAATCCGGTGATGCCTATTTAGCAGGTAATTATCAACTTTATAACGTTTTAGTTACAGCCCATGCTTTTTTAATGATCTTTTTCTTCGTTATGCCTACGGCTATTGGTGGTTTTGGTAACTGATTTGTTCCTATTATGATTGGGGCCTGTGATATGGCTTTCCCTCGTTTGAATAACATCAGTTTTTGGTTGCTTCCACCTGCTTTAATTTTACTACTTGCTTCTTCTCTCGTTGAAGC…
	MT760739	----------------------------------------------------------TCGACGAATCATAAAAATATTGGTTCCTTGTATTTTGTTTTTGGTGCTATCTCTGGAATTCTTGGGTTTGTTGTTTCAATGGTTATGCGTTTTGAACTATCTCAATCTGGCGATGCCTATTTAGCGGGCAATTATCAACTTTATAATGTTTTAGTTACGGCCCACGCCTTTTTAATGATTTTTTTTTTTGTTATGCCTACAGCTATTGGTGGTTTTGGTAATTGGTTTGTTCCAATTATGATTGGTGCTTGTGATATGGCTTTTCCTCGTTTAAATAACATTAGTTTTTGGCTTCTTCCACCTGCCCTAATTTTATTGCTTACTTCTTCGCTTGTTGAAGC…
	AB000120	-------------------------------------------------------------------------------GGGTCTTTGTATTTTGTTTTTGGTGCTATATCTGGAATTCTTGGGTTTGTTGTTTCAATGGTGATGCGTTTTGAACTATCTCAGTCCGGTGATGCCTATCTAGCTGGCAATTATCAACTTTATAATGTTTTAGTCACAGCGCACGCTTTTCTAATGATTTTCTTTTTTGTTATGCCTACAGCTATTGGTGGTTTCGGTAATTGGTTTGTTCCAATTATGATTGGTGCTTGTGACATGGCTTTCCCTCGATTGAATAACATTAGTTTTTGGTTGCTTCCGCCTGCTTTAATTTTACTACTTACTTCTTCGCTTGTTGAAGC…
	MT760671	----------------------------------------------------------------------------ATTGGATCTTTGTATTTTGTTTTTGGTGCTATTTCTGGAATTCTTGGGTTTGTTGTTTCGATGGTGATGCGTTTTGAACTATCTCAGTCCGGTGACGCTTATTTATCAGGGAACTATCAACTTTATAATGTTTTAGTTACAGCGCACGCTTTTCTAATGATTTTCTTTTTTGTTATGCCGACAGCTATTGGCGGTTTTGGTAATTGGTTTGTTCCAATTATGATCGGAGCGTGCGATATGGCGTTTCCCCGTTTAAATAACATTAGTTTTTGGTTACTTCCGCCTGCTTTAATCTTACTGCTTACTTCATCGCTTGTTGAAGC…
	MZ382833	----------------------------------------------------------TCGACGAATCATAAAAATATTGGGTCTTTGTATTTTGTTTTTGGTGCTATTTCTGGAATTCTTGGGTTTGTTGTTTCGATGGTGATGCGTTTTGAATTATCTCAGTCCGGTGACGCTTATCTATCAGGCAACTATCAACTTTATAATGTTTTAGTTACAGCGCACGCTTTTCTAATGATTTTCTTTTTTGTTATGCCAACAGCTATTGGCGGTTTTGGTAATTGGTTTGTTCCAATTATGATCGGAGCGTGTGATATGGCGTTTCCCCGTTTAAATAACATTAGTTTTTGGTTGCTTCCACCTGCTTTAATCTTACTGCTTACTTCTTCGCTCGTTGAAGC…
	MT760733	----------------------------------------------------------------------------ATTGGGTCTTTGTATTTTGTTTTTGGTGCTATTTCTGGAATTCTTGGGTTTGTTGTTTCGATGGTGATGCGTTTTGAACTATCTCAGTCTGGTGACGCTTATCTATCAGGCAACTATCAACTTTATAATGTTTTAGTTACAGCGCACGCTTTTCTAATGATTTTCTTTTTTGTTATGCCGACAGCTATTGGCGGTTTTGGTAATTGGTTTGTTCCAATTATGATCGGAGCGTGTGACATGGCGTTTCCTCGTTTAAATAACATTAGTTTTTGGTTGCTTCCACCTGCTTTAATCTTACTGCTTACTTCTTCGCTTGTTGAAGC…
	otu_8	---------------------------------------------------------------------------------------------------------------------------------------------------------------------------------------------------------------------------------------------------------------------------------------------------------------------------------------------------------------------------------------------------------------…
	otu_9	---------------------------------------------------------------------------------------------------------------------------------------------------------------------------------------------------------------------------------------------------------------------------------------------------------------------------------------------------------------------------------------------------------------…
	otu_10	---------------------------------------------------------------------------------------------------------------------------------------------------------------------------------------------------------------------------------------------------------------------------------------------------------------------------------------------------------------------------------------------------------------…
	otu_11	---------------------------------------------------------------------------------------------------------------------------------------------------------------------------------------------------------------------------------------------------------------------------------------------------------------------------------------------------------------------------------------------------------------…
	otu_12	---------------------------------------------------------------------------------------------------------------------------------------------------------------------------------------------------------------------------------------------------------------------------------------------------------------------------------------------------------------------------------------------------------------…
	otu_13	---------------------------------------------------------------------------------------------------------------------------------------------------------------------------------------------------------------------------------------------------------------------------------------------------------------------------------------------------------------------------------------------------------------…
	otu_14	---------------------------------------------------------------------------------------------------------------------------------------------------------------------------------------------------------------------------------------------------------------------------------------------------------------------------------------------------------------------------------------------------------------…
	otu_15	---------------------------------------------------------------------------------------------------------------------------------------------------------------------------------------------------------------------------------------------------------------------------------------------------------------------------------------------------------------------------------------------------------------…
	otu_16	---------------------------------------------------------------------------------------------------------------------------------------------------------------------------------------------------------------------------------------------------------------------------------------------------------------------------------------------------------------------------------------------------------------…
	otu_17	---------------------------------------------------------------------------------------------------------------------------------------------------------------------------------------------------------------------------------------------------------------------------------------------------------------------------------------------------------------------------------------------------------------…
	otu_18	---------------------------------------------------------------------------------------------------------------------------------------------------------------------------------------------------------------------------------------------------------------------------------------------------------------------------------------------------------------------------------------------------------------…
	otu_19	---------------------------------------------------------------------------------------------------------------------------------------------------------------------------------------------------------------------------------------------------------------------------------------------------------------------------------------------------------------------------------------------------------------…
	otu_20	---------------------------------------------------------------------------------------------------------------------------------------------------------------------------------------------------------------------------------------------------------------------------------------------------------------------------------------------------------------------------------------------------------------…
	otu_21	---------------------------------------------------------------------------------------------------------------------------------------------------------------------------------------------------------------------------------------------------------------------------------------------------------------------------------------------------------------------------------------------------------------…
	otu_22	---------------------------------------------------------------------------------------------------------------------------------------------------------------------------------------------------------------------------------------------------------------------------------------------------------------------------------------------------------------------------------------------------------------…
	otu_23	---------------------------------------------------------------------------------------------------------------------------------------------------------------------------------------------------------------------------------------------------------------------------------------------------------------------------------------------------------------------------------------------------------------…
	otu_24	---------------------------------------------------------------------------------------------------------------------------------------------------------------------------------------------------------------------------------------------------------------------------------------------------------------------------------------------------------------------------------------------------------------…
	otu_25	---------------------------------------------------------------------------------------------------------------------------------------------------------------------------------------------------------------------------------------------------------------------------------------------------------------------------------------------------------------------------------------------------------------…
	otu_26	---------------------------------------------------------------------------------------------------------------------------------------------------------------------------------------------------------------------------------------------------------------------------------------------------------------------------------------------------------------------------------------------------------------…
	otu_27	---------------------------------------------------------------------------------------------------------------------------------------------------------------------------------------------------------------------------------------------------------------------------------------------------------------------------------------------------------------------------------------------------------------…
	otu_28	---------------------------------------------------------------------------------------------------------------------------------------------------------------------------------------------------------------------------------------------------------------------------------------------------------------------------------------------------------------------------------------------------------------…
	otu_29	---------------------------------------------------------------------------------------------------------------------------------------------------------------------------------------------------------------------------------------------------------------------------------------------------------------------------------------------------------------------------------------------------------------…
	otu_30	---------------------------------------------------------------------------------------------------------------------------------------------------------------------------------------------------------------------------------------------------------------------------------------------------------------------------------------------------------------------------------------------------------------…
	otu_31	---------------------------------------------------------------------------------------------------------------------------------------------------------------------------------------------------------------------------------------------------------------------------------------------------------------------------------------------------------------------------------------------------------------…
	otu_32	---------------------------------------------------------------------------------------------------------------------------------------------------------------------------------------------------------------------------------------------------------------------------------------------------------------------------------------------------------------------------------------------------------------…
	otu_33	---------------------------------------------------------------------------------------------------------------------------------------------------------------------------------------------------------------------------------------------------------------------------------------------------------------------------------------------------------------------------------------------------------------…
	otu_34	---------------------------------------------------------------------------------------------------------------------------------------------------------------------------------------------------------------------------------------------------------------------------------------------------------------------------------------------------------------------------------------------------------------…
	otu_35	---------------------------------------------------------------------------------------------------------------------------------------------------------------------------------------------------------------------------------------------------------------------------------------------------------------------------------------------------------------------------------------------------------------…
	otu_36	---------------------------------------------------------------------------------------------------------------------------------------------------------------------------------------------------------------------------------------------------------------------------------------------------------------------------------------------------------------------------------------------------------------…
	otu_37	---------------------------------------------------------------------------------------------------------------------------------------------------------------------------------------------------------------------------------------------------------------------------------------------------------------------------------------------------------------------------------------------------------------…
	otu_38	---------------------------------------------------------------------------------------------------------------------------------------------------------------------------------------------------------------------------------------------------------------------------------------------------------------------------------------------------------------------------------------------------------------…
	otu_39	---------------------------------------------------------------------------------------------------------------------------------------------------------------------------------------------------------------------------------------------------------------------------------------------------------------------------------------------------------------------------------------------------------------…
	otu_40	---------------------------------------------------------------------------------------------------------------------------------------------------------------------------------------------------------------------------------------------------------------------------------------------------------------------------------------------------------------------------------------------------------------…
	otu_41	---------------------------------------------------------------------------------------------------------------------------------------------------------------------------------------------------------------------------------------------------------------------------------------------------------------------------------------------------------------------------------------------------------------…
	otu_42	---------------------------------------------------------------------------------------------------------------------------------------------------------------------------------------------------------------------------------------------------------------------------------------------------------------------------------------------------------------------------------------------------------------…
	otu_43	---------------------------------------------------------------------------------------------------------------------------------------------------------------------------------------------------------------------------------------------------------------------------------------------------------------------------------------------------------------------------------------------------------------…
	otu_44	---------------------------------------------------------------------------------------------------------------------------------------------------------------------------------------------------------------------------------------------------------------------------------------------------------------------------------------------------------------------------------------------------------------…
	otu_45	---------------------------------------------------------------------------------------------------------------------------------------------------------------------------------------------------------------------------------------------------------------------------------------------------------------------------------------------------------------------------------------------------------------…
	otu_47	---------------------------------------------------------------------------------------------------------------------------------------------------------------------------------------------------------------------------------------------------------------------------------------------------------------------------------------------------------------------------------------------------------------…
	otu_48	---------------------------------------------------------------------------------------------------------------------------------------------------------------------------------------------------------------------------------------------------------------------------------------------------------------------------------------------------------------------------------------------------------------…
	otu_49	---------------------------------------------------------------------------------------------------------------------------------------------------------------------------------------------------------------------------------------------------------------------------------------------------------------------------------------------------------------------------------------------------------------…
	otu_50	---------------------------------------------------------------------------------------------------------------------------------------------------------------------------------------------------------------------------------------------------------------------------------------------------------------------------------------------------------------------------------------------------------------…
	otu_51	---------------------------------------------------------------------------------------------------------------------------------------------------------------------------------------------------------------------------------------------------------------------------------------------------------------------------------------------------------------------------------------------------------------…
	otu_52	---------------------------------------------------------------------------------------------------------------------------------------------------------------------------------------------------------------------------------------------------------------------------------------------------------------------------------------------------------------------------------------------------------------…
	otu_53	---------------------------------------------------------------------------------------------------------------------------------------------------------------------------------------------------------------------------------------------------------------------------------------------------------------------------------------------------------------------------------------------------------------…
	otu_54	---------------------------------------------------------------------------------------------------------------------------------------------------------------------------------------------------------------------------------------------------------------------------------------------------------------------------------------------------------------------------------------------------------------…
	otu_55	---------------------------------------------------------------------------------------------------------------------------------------------------------------------------------------------------------------------------------------------------------------------------------------------------------------------------------------------------------------------------------------------------------------…
	otu_56	---------------------------------------------------------------------------------------------------------------------------------------------------------------------------------------------------------------------------------------------------------------------------------------------------------------------------------------------------------------------------------------------------------------…
	otu_57	---------------------------------------------------------------------------------------------------------------------------------------------------------------------------------------------------------------------------------------------------------------------------------------------------------------------------------------------------------------------------------------------------------------…
	otu_58	---------------------------------------------------------------------------------------------------------------------------------------------------------------------------------------------------------------------------------------------------------------------------------------------------------------------------------------------------------------------------------------------------------------…
	otu_59	---------------------------------------------------------------------------------------------------------------------------------------------------------------------------------------------------------------------------------------------------------------------------------------------------------------------------------------------------------------------------------------------------------------…
	otu_60	---------------------------------------------------------------------------------------------------------------------------------------------------------------------------------------------------------------------------------------------------------------------------------------------------------------------------------------------------------------------------------------------------------------…
	otu_61	---------------------------------------------------------------------------------------------------------------------------------------------------------------------------------------------------------------------------------------------------------------------------------------------------------------------------------------------------------------------------------------------------------------…
	otu_62	---------------------------------------------------------------------------------------------------------------------------------------------------------------------------------------------------------------------------------------------------------------------------------------------------------------------------------------------------------------------------------------------------------------…
	otu_63	---------------------------------------------------------------------------------------------------------------------------------------------------------------------------------------------------------------------------------------------------------------------------------------------------------------------------------------------------------------------------------------------------------------…
	otu_64	---------------------------------------------------------------------------------------------------------------------------------------------------------------------------------------------------------------------------------------------------------------------------------------------------------------------------------------------------------------------------------------------------------------…
	otu_65	---------------------------------------------------------------------------------------------------------------------------------------------------------------------------------------------------------------------------------------------------------------------------------------------------------------------------------------------------------------------------------------------------------------…
	otu_66	---------------------------------------------------------------------------------------------------------------------------------------------------------------------------------------------------------------------------------------------------------------------------------------------------------------------------------------------------------------------------------------------------------------…
	otu_67	---------------------------------------------------------------------------------------------------------------------------------------------------------------------------------------------------------------------------------------------------------------------------------------------------------------------------------------------------------------------------------------------------------------…
	otu_68	---------------------------------------------------------------------------------------------------------------------------------------------------------------------------------------------------------------------------------------------------------------------------------------------------------------------------------------------------------------------------------------------------------------…
	otu_69	---------------------------------------------------------------------------------------------------------------------------------------------------------------------------------------------------------------------------------------------------------------------------------------------------------------------------------------------------------------------------------------------------------------…
	otu_70	---------------------------------------------------------------------------------------------------------------------------------------------------------------------------------------------------------------------------------------------------------------------------------------------------------------------------------------------------------------------------------------------------------------…
	otu_71	---------------------------------------------------------------------------------------------------------------------------------------------------------------------------------------------------------------------------------------------------------------------------------------------------------------------------------------------------------------------------------------------------------------…
	otu_72	---------------------------------------------------------------------------------------------------------------------------------------------------------------------------------------------------------------------------------------------------------------------------------------------------------------------------------------------------------------------------------------------------------------…
	otu_73	---------------------------------------------------------------------------------------------------------------------------------------------------------------------------------------------------------------------------------------------------------------------------------------------------------------------------------------------------------------------------------------------------------------…
	otu_74	---------------------------------------------------------------------------------------------------------------------------------------------------------------------------------------------------------------------------------------------------------------------------------------------------------------------------------------------------------------------------------------------------------------…
	otu_75	---------------------------------------------------------------------------------------------------------------------------------------------------------------------------------------------------------------------------------------------------------------------------------------------------------------------------------------------------------------------------------------------------------------…
	otu_76	---------------------------------------------------------------------------------------------------------------------------------------------------------------------------------------------------------------------------------------------------------------------------------------------------------------------------------------------------------------------------------------------------------------…
	otu_77	---------------------------------------------------------------------------------------------------------------------------------------------------------------------------------------------------------------------------------------------------------------------------------------------------------------------------------------------------------------------------------------------------------------…
	otu_78	---------------------------------------------------------------------------------------------------------------------------------------------------------------------------------------------------------------------------------------------------------------------------------------------------------------------------------------------------------------------------------------------------------------…
	otu_79	---------------------------------------------------------------------------------------------------------------------------------------------------------------------------------------------------------------------------------------------------------------------------------------------------------------------------------------------------------------------------------------------------------------…
	otu_80	---------------------------------------------------------------------------------------------------------------------------------------------------------------------------------------------------------------------------------------------------------------------------------------------------------------------------------------------------------------------------------------------------------------…
	otu_81	---------------------------------------------------------------------------------------------------------------------------------------------------------------------------------------------------------------------------------------------------------------------------------------------------------------------------------------------------------------------------------------------------------------…
	otu_82	---------------------------------------------------------------------------------------------------------------------------------------------------------------------------------------------------------------------------------------------------------------------------------------------------------------------------------------------------------------------------------------------------------------…
	otu_83	---------------------------------------------------------------------------------------------------------------------------------------------------------------------------------------------------------------------------------------------------------------------------------------------------------------------------------------------------------------------------------------------------------------…
	otu_84	---------------------------------------------------------------------------------------------------------------------------------------------------------------------------------------------------------------------------------------------------------------------------------------------------------------------------------------------------------------------------------------------------------------…
	otu_85	---------------------------------------------------------------------------------------------------------------------------------------------------------------------------------------------------------------------------------------------------------------------------------------------------------------------------------------------------------------------------------------------------------------…
	otu_86	---------------------------------------------------------------------------------------------------------------------------------------------------------------------------------------------------------------------------------------------------------------------------------------------------------------------------------------------------------------------------------------------------------------…
	otu_87	---------------------------------------------------------------------------------------------------------------------------------------------------------------------------------------------------------------------------------------------------------------------------------------------------------------------------------------------------------------------------------------------------------------…
	otu_88	---------------------------------------------------------------------------------------------------------------------------------------------------------------------------------------------------------------------------------------------------------------------------------------------------------------------------------------------------------------------------------------------------------------…
	otu_89	--------------------------------------------------------------------------------------------------------------------------------------------------------------------------------------------ATTACCAACTGTATAACGTTTTAGTAACATCACACGCTTTTCTTATGATTTTTTTCTTTGTTATGCCAACAGCTATCGGTGGCTTCGGTAATTGATTTGTTCCTATTTTAATCGGTGCTTGCGATATGTCTTTTCCTCGTTTAAATAACATTAGTTTTTGATTATTGCCACCTTCGCTAATTTTACTATTATCTTCGTCCTTAGTTGAAGC…
	otu_90	---------------------------------------------------------------------------------------------------------------------------------------------------------------------------------------------------------------------------------------------------------------------------------------------------------------------------------------------------------------------------------------------------------------…
	otu_91	------------------------------------------------------------------------------------------------------------------------------------------------------------------------------------------------------GTATAACGTTTTAGTAACATCACACGCTTTTCTTATGATTTTTTTCTTTGTTATGCCAACAGCTATCGGTGGCTTCGGTAATTGATTTGTTCCTATTTTAATCGGTGCTTGCGATATGTCTTTTCCTCGTTTAAATAACATTAGTTTTTGATTATTGCCACCTTCGCTAATTTTACTATTATCTTCGTCCTTAGTTGAAGC…
	otu_92	-------------------------------------------------------------------------------------CTTTACTTCATCTTCGGTGCTTTTTCTGGTGTTCTTGGGTTTGTTGTTTCAATGGTTATGCGTTTAGAATTAAGTCAAGCAGGTGATGCGTTTCTTTCTGGTAATTACCAACTGTATAACGTTTTAGTAACATCACACGCTTTTCTTATGATTTTTTTCTTTGTTATGCCAACAGCTATCGGTGGCTTTGGTAATTGATTTGTTCCTATTTTAATCGGTGCTTGCGATATGTCTTTTCCTCGTTTAAATAACATTAGTTTTTGATTATTGCCACCTTCGCTAATTTTACTATTATCTTCGTCCTTAGTTGAAGC…
	otu_93	-------------------------------------------------------------------------------------------------------------------------------------------------------------------------------------------------------------------------------------------------------------------------------------------------------------------------------------CGTTTAAATAACATTAGTTTTTGATTATTACCACCTTCCTTAATTTTACTATTATCTTCATCGTTAGTTGAAGC…
	otu_94	-------------------------------------------------------------------------------------------------------------------------------------------------------------------------------------------------------------------------------------------------------------------------------------------------------------------------------------------------------------------------------------------TCTTCGTCCTTAGTTGAAGC…
	otu_95	---------------------------------------------------------------------------------------------------------------------------------------------------------------------------------------------------------------------------------------------------------------------------------------------------------------------------------------------------------------------------------------------------------------…
	otu_96	-----------------------------------------------------------------------------------------------------------------------------------------------------------------------------------------------------------------------CATCACACGCTTTTCTTATGATTTTTTTCTTTGTGATGCCAACAGCTATCGGTGGTTTTGGTAATTGATTTGTTCCTATTTTAATCGGTGCTTGCGATATGTCTTTTCCTCGTTTAAATAACATTAGTTTTTGATTATTACCACCTTCCTTAATTTTACTATTATCTTCATCGTTAGTTGAAGC…
	otu_97	---------------------------------------------------------------------------------------------------------------------------------------------------------------------------------------------------------------------------------------------------------------------------------------------------------------------------------------------------------------------------------------------------------------…
	otu_98	-----------------------------------------------------------------------------------------------------------------------------------------------------------------------------------------------------------------------------------------------------------------------------------------------------------------------------------------------------GTTTTTGATTATTGCCACCTTCGCTAATTTTACTATTATCTTCGTCCTTAGTTGAAGC…
	otu_99	---------------------------------------------------------------------------------------------------------------------------------------------------------------------------------------------------------------------------------------------------------------------------------------------------------------------------------------------------------------------------------------------------------------…
	otu_100	---------------------------------------------------------------------------------------------------------------------------------------------------------------------------------------------------------------------------------------------------------------------------------------------------------------------------GTCTTTTCCTCGTTTAAATAACATTAGTTTTTGATTATTGCCACCTTCGCTAATTTTACTATTATCTTCGTCCTTAGTTGAAGC…
	otu_101	-----------------------------------------------------------------------------------------------TCTTCGGTGCTTTTTCTGGTGTTCTTGGGTTTGTTGTTTCAATGGTTATGCGTTTAGAATTAAGTCAAGCAGGTGATGCGTTTCTTTCTGGTAATTACCAACTGTATAACGTTTTAGTAACATCACACGCTTTTCTTATGATTTTTTTCTTTGTTATGCCAACAGCTATCGGTGGCTTCGGTAATTGATTTGTTCCTATTTTAATCGGTGCTTGCGATATGTCTTTTCCTCGTTTAAATAACATTAGTTTTTGATTATTGCCACCTTCGCTAATTTTACTATTATCTTCGTCCTTAGTTGAAGC…
	otu_102	---------------------------------------------------------------------------------------------------------------------------------------------------------------------------------TCTTTCTGGTAATTACCAACTGTATAACGTTTTAGTAACATCACACGCTTTTCTTATGATTTTTTTCTTTGTTATGCCAACAGCTATCGGTGGCTTTGGTAATTGATTTGTTCCTATTTTAATCGGTGCTTGCGATATGTCTTTTCCTCGTTTAAATAACATTAGTTTTTGATTATTGCCACCTTCGCTAATTTTACTATTATCTTCGTCCTTAGTTGAAGC…
	otu_103	---------------------------------------------------------------------------------------------------------------------------------------------------------------------------------------------------------------------------------------------------------------------------------------------------------------------------------------------------------------------------------------------------------------…
	otu_104	-----------------------------------------------------------------------------------------------------------------------------------------------------------------------------------------------------------------------------------------------------------TGCCAACAGCTATCGGTGGTTTTGGTAATTGATTTGTTCCTATTTTAATCGGTGCTTGCGATATGTCTTTTCCTCGTTTAAATAACATTAGTTTTTGATTATTACCACCTTCCTTAATTTTACTATTATCTTCATCGTTAGTTGAAGC…
	otu_105	---------------------------------------------------------------------------------------------------------------------------------------------------------------------------------------------------------------------------------------------------------------------------------------------------------------------------------------------------------------------------------------------------------------…
	otu_106	-----------------------------------------------------------------------------------CGCTTTACTTCATCTTCGGTGCTTTTTCTGGTGTTCTTGGGTTCGTTGTGTCAATGATTATGCGTTTAGAATTAAGTCAAGCGGGTGATGCTTTTCTTTCTGGTAATTATCAATTGTATAACGTTTTAGTAACATCACACGCTTTTCTTATGATTTTTTTCTTTGTGATGCCAACAGCTATCGGTGGTTTTGGTAATTGATTTGTTCCTATTTTAATCGGTGCTTGCGATATGTCTTTTCCTCGTTTAAATAACATTAGTTTTTGATTATTACCACCT--------------------------------------…
	otu_107	--------------------------------------------------------------------------------------------------------------------------------------------------------------GTCAAGCGGGTGATGCTTTTCTTTCTGGTAATTATCAATTGTATAACGTTTTAGTAACATCACACGCTTTTCTTATGATTTTTTTCTTTGTGATGCCAACAGCTATCGGTGGTTTTGGTAATTGATTTGTTCCTATTTTAATCGGTGCTTGCGATATGTCTTTTCCTCGTTTAAATAACATTAGTTCTTGATTATTACCACCTTCCTTAATTTTACTATTATCTTCATCGTTAGTTGAAGC…
	otu_108	----------------------------------------------------------------------------------------------------------------------------------------------------------------------------------------------------CTGTATAACGTTTTAGTAACATCACACGCTTTTCTTATGATTTTTTTCTTTGTTATGCCAACAGCTATCGGTGGCTTCGGTAATTGATTTGTTCCTATTTTAATCGGTGCTTGCGATATGTCTTTTCCTCGTTTAAATAACATTAGTTTTTGATTATTGCCACCTTCGCTAATTTTACTATTATCTTCGTCCTTAGTTGAAGC…
	otu_109	-------------------------------------------------------------------------------------------------------------------------------------------------------------------------------------------------------------------------------------------------------------------------------------------------------------------------------------------AATAACATTAGTTTTTGATTATTACCACCTTCCTTAATTTTACTATTATCTTCATCGTTAGTTGAAGC…
	otu_110	------------------------------------------------------------------------------------GCTTTACTTCATCTTCGGTGCTTTTTCTGGTGTTCTTGGGTTTGTTGTTTCAATGGTTATGCGTTTAGAATTAAGTCAAGCAGGTGATGCGTTTCTTTCTGGTAATTACCAACTGTATAACGTTTTAGTAACATCACACGCTTTTCTTATGATTTTTTTCTTTGTTATGCCAACAGCTATCGGTGGCTTCGGTAATTGATTTGTTCCTATTTTAATCGGTGCTTGCGATATGTCTTTTCCTCGTTTAAATAACATTAGTTTTTGATTATTGCCACCTTCGCTAATTTTACTATTATCTTCGCC-TTAGTTGAAGC…
	otu_111	---------------------------------------------------------------------------------------------------------------------------------------------------------------------------------------------------------------------------------------------------------------------------------------------------------------------------------------------------------------------------------------------------------------…
	otu_112	---------------------------------------------------------------------------------------------------------------------------------------------------------------------------------------------------------------------------------------------------------------------------------------------------------------------------------------------------------------------------------------------------------------…
	otu_113	--------------------------------------------------------------------------------------------------------------------------------------------------------------------------------------------------------------------------------------------------------------------------------------------------------------------------------------------------------------------------------TTTTACTATTATCTTCGTCCTTAGTTGAAGC…
	otu_114	---------------------------------------------------------------------------------------------------------------------------------------------------------------------------------------------------------------------------------------------------------------------------------------------------------------------------------------------------------------ATTGCCACCTTCGCTAATTTTACTATTATCTTCGTCCTTAGTTGAAGC…
	otu_115	-----------------------------------------------------------------------------------------------------------------------------------------------------------------------------------------------------------------------------------------------------------------CAGCTATCGGTGGCTTCGGTAATTGATTTGTTCCTATTTTAATCGGTGCTTGCGATATGTCTTTTCCTCGTTTAAATAACATTAGTTTTTGATTATTGCCACCTTCGCTAATTTTACTATTATCTTCGTCCTTAGTTGAAGC…
	otu_116	---------------------------------------------------------------------------------------------------------------------------------------------------------------------------------------------------------------------------------------------------------------------------------------------------------------------------------------------------------------------------------------------------------------…
	otu_117	---------------------------------------------------------------------------------------------------------------------------------------------------------------------------------------------------------------------------------------------------------------------------------------------------------------------------------------------------------------------------------------------------------------…
	otu_118	---------------------------------------------------------------------------------------------------------------------------------------------------------------------------------------------------------------------------------------------------------------------------------------------------------------------------------------------------------------------------------------------------------------…
	otu_119	---------------------------------------------------------------------------------------------------------------------------------------------------------------------------------------------------------------------------------------------------------------------------------------------------------------------------------------------------------------------------------------------------------------…
	otu_120	-------------------------------------------------------------------------------------------------------------------------------------------------------------------------------------------------------------------------------------CTTATGATTTTTTTCTTTGTTATGCCAACAGCTATCGGTGGCTTCGGTAATTGATTTGTTCCTATTTTAATCGGTGCTTGCGATATGTCTTTTCCTCGTTTAAATAACATTAGTTTTTGATTATTGCCACCTTCGCTAATTTTACTATTATCTTCGTCCTTAGTTGAAGC…
	otu_122	-----------------------------------------------------------------------------------------------------------------------------------------------------------------------------------------------------------ACGTTTTAGTAACATCACACGCTTTTCTTATGATTTTTTTCTTTGTTATGCCAACAGCTATCGGTGGCTTCGGTAATTGATTTGTTCCTATTTTAATCGGTGCTTGCGATATGTCTTTTCCTCGTTTAAATAACATTAGTTTTTGATTATTGCCACCTTCGCTAATTTTACTATTATCTTCGTCCTTAGTTGAAGC…
	otu_123	---------------------------------------------------------------------------------------------------------------------------------------------------------------------------------------------------------------------------------------------------------------------------------------------------------------------------------------------------------------------------------------------------------------…
	otu_124	---------------------------------------------------------------------------------------------------------------------------------------------------------------------------------------------------------------------------------------------------------------------------------------------------------------------------------------------------------------------------------------------------------------…
	otu_125	---------------------------------------------------------------------------------------------------------------------------------------------------------------------------------------------------------------------------------------------------------------------------------------------------------------------------------------------------------------------------------------------------------------…
	otu_126	------------------------------------------------------------------------------------------------------------------------------------------------------------------------------------------------------------------------------------------------------------GCCAACAGCTATCGGTGGCTTCGGTAATTGATTTGTTCCTATTTTAATCGGTGCTTGCGATATGTCTTTTCCTCGTTTAAATAACATTAGTTTTTGATTATTGCCACCTTCGCTAATTTTACTATTATCTTCGTCCTTAGTTGAAGC…
	otu_127	-----------------------------------------------------------------------------------------------------------------------------------------------------------------------------------------------------------------------CATCACACGCTTTTCTTATGATTTTTTTCTTTGTTATGCCAACAGCTATCGGTGGCTTCGGTAATTGATTTGTTCCTATTTTAATCGGTGCTTGCGATATGTCTTTTCCTCGTTTAAATAACATTAGTTTTTGATTATTGCCACCTTCGCTAATTTTACTATTATCTTCGTCCTTAGTTGAAGC…
	otu_128	------------------------------------------------------------------------------------------------------------------------------------------------------------------------------------------------------------------------------------CCTTATGATTTTTTTCTTTGTTATGCCAACAGCTATCGGTGGCTTTGGTAATTGATTTGTACCTATTTTGATCGGTGCTTGCGATATGTCTTTTCCTCGTTTAAATAACATTAGTTTTTGATTATTGCCTCCTTCGCTAATTTTACTATTATCTTCATCCTTAGTTGAAGC…
	otu_129	---------------------------------------------------------------------------------GACTCTATATCTTATTTTTGGTGCTATTTCCGGTCTCATTGGTCTTATTTTCTCAATGGCTATTCGTTTAGAACTTTCTCAGCCCGGTAATGCTTTCCTTGATGGAAATTATCAATTGTACAATGTACTCGTAACGGCTCATGCTTTCATTATGATTTTCTTTATGGTAATGCCTAGTCTTATTGGTGGTTTTGGTAATTGGATGGTTCCTATCATGATAGGTGCTCCAGATATGGCTTTTCCTCGTTTGAATAATATCTCATTCTGGCTTTTACCTCCGGCTTTACTTTTACTTTTCTCTTCTTCTTTAGTTGAAGT…
	otu_130	---------------------------------------------------------------------------------TACACTTTATCTTATTTTCGGTGCTATTTCTGGTCTTATAGGACTTATCTTTTCTATGGCTATTCGTCTAGAGCTTTCTCAACCTGGGAACGCATTTTTAGATGGTAACTACCAACTTTACAATGTTCTTGTAACTGCACATGCTTTCATTATGATTTTTTTTATGGTAATGCCCAGCCTTATTGGTGGCTTTGGAAACTGGATGGTTCCAATAATGATTGGTGCTCCGGATATGGCCTTTCCTCGTTTAAATAACATTTCATTCTGGCTTTTACCCCCAGCCTTATTACTACTTTTTGCTTCATCTCTAGTAGAGGT…
	otu_131	---------------------------------------------------------------------------------TACACTTTATCTCATTTTTGGTGCTATATCTGGTCTTATTGGTCTTATATTTTCTATGGCTATACGTCTAGAACTTTCACAGCCGGGAAATGCTTTTTTAGATGGTAATTATCAACTTTACAATGTTTTAGTAACGGCCCATGCTTTTATTATGATTTTCTTTATGGTAATGCCTAGTTTAATTGGTGGTTTTGGTAATTGGATGGTACCTATCATGATTGGTGCTCCAGATATGGCTTTTCCTCGTTTAAATAATATATCTTTTTGGCTTTTACCGCCAGCTCTTTTACTGCTTTTTTCTTCTTCTCTTGTTGAAGT…
	otu_132	-----------------------------------------------------------------ATCATAAAGATATTGGTACACTTTATCTCATTTTTGGTGCTATATCTGGTCTTATTGGTCTTATATTTTCTATGGCTATACGTCTAGAACTTTCACAGCCGGGAAATGCTTTTTTAGATGGTAATTATCAACTTTACAATGTTTTAGTAACGGCCCATGCTTTTATTATGATTTTCTTTATGGTAATGCCTAGTTTAATTGGTGGTTTTGGTAATTGGATGGTACC------------------------------------------------------------------------------------------------------------…
	otu_133	---------------------------------------------------------------------------------TACACTGTATCTTATTTTTGGTGCTATTTCTGGTCTTATTGGTCTTATATTTTCTATGGCTATTCGTTTAGAATTGTCTCAACCTGGAAATGCTTTTCTAGATGGTAATTATCAGCTTTACAATGTTCTTGTAACAGCCCATGCCTTTATTATGATCTTTTTTATGGTTATGCCAAGTCTTATTGGTGGCTTTGGTAACTGGATGGTGCCTATTATGATTGGTGCTCCAGATATGGCATTTCCTCGTTTAAATAATATCTCTTTTTGGCTTCTACCTCCAGCTTTATTATTACTTTTTGCTTCTTCTTTAGTTGAGGT…
	otu_134	---------------------------------------------------------------------------------TACTCTTTATCTTATCTTTGGTGCTATCTCTGGACTTATTGGACTTATGTTTTCTATGGCTATTCGCTTGGAACTTTCTCAACCTGGGAACGCTTTTTTAGATGGTAACTATCAGCTTTATAATGTGCTCGTAACAGCCCATGCTTTTATTATGATTTTCTTTATGGTAATGCCTAGTTTAATCGGTGGGCTTGGTAACTGGATGGTTCCTATTATGATTGGGGCTCCAGATATGGCGTTTCCTCGTTTAAATAATATATCTTTCTGGTTATTGCCCCCAGCTCTGCTATTACTTTTCGCGTCTTCTTTGGTTGAAGT…
	otu_135	---------------------------------------------------------------------------------TACTCTTTATCTTGTTTTTGGTGCCATCTCCGTACTTATCGGTCTTATATTTTCTATGGCTATTCGTTTGGAGCTTTCTCAACCTGGTAATGCTTTTTTAGATGGTAACTATCAACTTTATAATGTACTTGTTACAGCTCATGCTTTTATTATGATTTTTTTCATGGTAATGCCTAGTTTGATTGGAGGGTTTGGTAATTGGATGGTTCCAATTATGATTGGAGCCCCTGATATGGCTTTTCCTCGTTTAAACAATATTTCTTTTTGGTTATTACCTCCGGCTTTATTATTATTGTTTGCTTCTTCTTTAGTTGAGGT…
	otu_136	---------------------------------------------------------------------------------TACTCTTTACCTTATTTTTGGTGCTATTTCTGGGCTTATTGGGCTTATATTTTCCATGGCTATTCGTCTAGAGCTTTCTCAACCTGGAAACGCTTTTCTGGATGGTAACTATCAACTTTATAATGTGCTTGTAACAGCTCATGCTTTCATTATGATTTTTTTTATGGTAATGCCTAGTCTTATTGGTGGGTTTGGTAACTGGATGGTTCCGATCATGATCGGTGCTCCGGATATGGCGTTTCCACGCTTAAATAACATCTCATTTTGGCTTCTTCCTCCTGCTTTACTGTTGCTTTTCGCTTCTTCTTTAGTTGAAGT…
	otu_137	---------------------------------------------------------------------------------TACGCTTTACTTCATCTTCGGTGCTTTTTCTGGTGTTCTTGGGTTTGTTGTTTCAATGGTTATGCGTCTAGAATTAAGTCAAGCTGGTGATGCGTTTCTTTCTGGTAATTACCAACTGTATAACGTTTTAGTAACATCACACGCTTTTCTTATGATTTTTTTCTTTGTTATGCCAACAGCTATCGGTGGCTTCGGTAATTGATTTGTTCCTATTTTAATCGGTGCTTGCGATATGTCTTTTCCTCGTTTAAATAACATTAGTTTTTGATTATTGCCACCTTCGCTAATTTTACTATTATCTTCGTCCTTAGTTGAAGC…
	otu_138	---------------------------------------------------------------------------------TTCTTTATATTTTATTTTTGGTGCCTTTTCTGGCATACTTGGCTTTGCGATTTCGTTAATAATGCGATTAGAACTTTCACAAGCTGGTGATGCTTTTTTGAGCAATAACTTTCAAGTCTATAACGTTCTCGTTACTTCGCATGCAATAGTTATGATTTTTTTCTTTGTAATGCCTACTGCGATTGGTGGCTTTGGAAACTGATTTGTTCCAATACTAATTGGAGCTTGTGACATGGCTTTTCCACGATTAAATAATATTAGCCTACTTCTCTTGTTTCCAGCTGTAATTCTCTTATTAACATCCTCTCTAATTGAAGC…
	otu_139	---------------------------------------------------------------------------------TACTTTGTATCTTATATTTGGTGCTATTTCTGGTCTTATTGGTCTTATATTTTCTATGGCAATTCGTTTAGAGCTTTCTCAACCAGGTAATGCTTTCTTAGATGGTAACTATCAGCTTTATAATGTGCTTGTGACAGCTCATGCTTTTATTATGATTTTTTTTATGGTTATGCCAAGTTTAATTGGTGGTTTTGGTAACTGGATGGTTCCTATCATGATTGGTGCACCTGACATGGCTTTTCCTCGTTTAAATAATATTTCATTTTGGCTTCTACCACCTGCGTTATTGTTACTTTTTGCTTCCTCACTTGTTGAAGT…
	otu_140	---------------------------------------------------------------------------------TTCCTTATATTTTATTTTTGGTGCTTTCTCTGGTGTACTTGGTTTTGCAATTTCGTTAATAATGCGTTTAGAGCTTTCACAAGCTGGTGATGTTTTTTTAAGCAACAACTTTCAAGTCTATAATGTTCTCGTCACTTCGCATGCAATAGTTATGATTTTTTTTTTCGTAATGCCAACTGCTATTGGAGGCTTTGGAAACTGATTTGTTCCAATACTAATCGGTGCTTGTGACATGGCTTTTCCAAGACTAAATAATATTAGTTTACTTCTCTTATTTCCAGCAGTGATTCTTTTATTATCATCTTCTTTAATCGAAGC…
	otu_141	---------------------------------------------------------------------------------TACATTATACCTTATTTTTGGTGCTATTTCTGGCCTTATTGGTCTTATATTTTCTATGGCCATCCGTTTAGAGCTTTCTCAGCCGGGTAATGCTTTTTTAGATGGTAACTATCAACTTTACAATGTTCTTGTTACTGCCCACGCCTTTATCATGATTTTTTTTATGGTAATGCCAAGCCTTATTGGCGGTTTTGGTAATTGGATGGTTCCCATAATGATTGGTGCGCCCGATATGGCATTTCCACGTTTAAACAATATTTCGTTTTGGCTTTTACCTCCTGCCTTATTGTTACTTTTTGCTTCTTCGTTAGTTGAAGT…
	otu_142	---------------------------------------------------------------------------------TACTCTGTATCTTATTTTTGGTGCTATTTCCGGTCTTATTGGTCTTATTTTTTCAATGGCTATTCGTTTAGAACTTTCTCAACCAGGTAATGCTTTCCTTGACGGAAATTATCAATTGTACAATGTGCTTGTAACGGCCCATGCCTTTATTATGATTTTCTTCATGGTTATGCCTAGTTTAATTGGTGGTTTTGGTAACTGGATGGTTCCTATAATGATAGGTGCTCCAGATATGGCTTTTCCTCGTTTAAATAACATTTCATTCTGGCTTCTACCTCCTGCTTTACTTCTACTTTTCTCTTCATCTCTAGTCGAAGT…
	otu_143	---------------------------------------------------------------------------------TACTCTATATCTTATTTTTGGCGCTATTTCCGGTCTCATTGGTCTTATTTTTTCAATGGCTATTCGTTTAGAACTCTCTCAGCCTGGCAATGCATTTCTTGATGGTAATTATCAATTGTATAATGTCCTTGTAACGGCTCATGCTTTTATTATGATTTTTTTTATGGTAATGCCTAGTCTTATTGGTGGTTTTGGTAACTGGATGGTTCCTATTATGATCGGAGCTCCGGATATGGCTTTTCCTCGCTTAAATAATATTTCATTCTGGCTTTTACCTCCTGCTTTACTTTTACTCTTTTCTTCTTCATTAGTCGAGGT…
	otu_144	---------------------------------------------------------------------------------TACTCTTTATCTTATTTTTGGTGCCATCTCCGGACTTATCGGTCTTATATTTTCTATGGCTATTCGTTTGGAGCTTTCTCAACCTGGTAATGCTTTTTTAGATGGTAGCTATCAACTTTATAATGTACTTGTTACAGCTCATGCTTTTATTATGATTTTTT-CATGGTAATGCCTAGTTTGATTGGAGGGTTTGGTAATTGGATGGTTCCAATTATGATTGGAGCCCCTGATATGGCTTTTCCTCGTTTAAACAATATCTCTTTTTGGTTATTACCTCCGGCTTTATTATTATTGTTTGCCTCTTCTTTAGTTGAGGT…
	otu_146	---------------------------------------------------------------------------------TACTCTTTATCTTATTTTTGGTGCTATTTCTGGGCTTATTGGGCTTATATTTTCTATGGCTATTCGTCTGGAACTTTCTCAACCTGGGAATGCTTTTTTAGATGGTAACTATCAGCTTTATAACGTGCTCGTAACAGCCCATGCTTTTATTATGATTTTTTTTATGGTAATGCCTAGTTTAATCGGTGGGTTTGGTAATTGGATGGTTCCTATTATGATTGGAGCCCCCGATATGGCTTTCCCTCGCTTAAACAACATCTCTTTTTGGTTACTGCCTCCAGCTTTGTTATTACTTTTCGCTTCTTCTCTAGTTGAAGT…
	otu_147	---------------------------------------------------------------------------------TACTCTTTATCTTATCTTTGGTGCTATCTCTGGACTTATTGGGCTTATGTTTTCTATGGCTATTCGTTTGGAACTTTCTCAACCTGGAAACGCTTTTTTAGATGGTAACTATCAGCTTTATAACGTGCTCGTAACAGCCCATGCTTTTATTATGATTTTTTTTATGGTAATGCCTAGTCTAATCGGTGGGTTTGGTAACTGGATGGTTCCTATTATGATTGGAGCTCCAGATATGGCGTTTCCTCGTTTAAATAATATATCTTTTTGGTTATTACCGCCAGCTCTGTTATTACTTTTCACGTCTTCTTTGGTTGAAGT…
	otu_148	---------------------------------------------------------------------------------TACTCTTTATCTTATCTTTGGTGCTATCTCTGGGCTCATTGGCCTTATATTTTCTATGGCTATTCGTCTGGAACTTTCTCAGCCCGGAAATGCTTTTTTAGATGGTAACTATCAGCTTTATAACGTGCTCGTAACGGCTCATGCTTTTATTATGATTTTTTTTATGGTAATGCCCAGTTTAATTGGTGGGTTTGGTAATTGGATGGTACCTATTATGGTCGGAGCTCCGGATATGGCCTTTCCTCGTTTAAACAATATTTCTTTCTGGCTATTGCCTCCAGCCTTGTCATTACTCTTTGCCTCTTCTCTAGTTGAAGT…
	otu_149	-------------------------------------------------------------------------------------TCACCCTGATTTTTTGGTGCCATCTCCGGACTTATCGGTCTTATATTTTCTATGGCTATTCGTTTGGAGCTTTCTCAACCTGGTAATGCTTTTCTAGATGGTAACTATCAACTTTATAATGTACTTGTTACAGCTCATGCTTTTATTATGATTTTTTTCATGGTAATGCCTAGTTTGATTGGAGGGTTTGGTAATTGGATGGTTCCAATTATGATTGGAGCCCCTGATATGGCTTTTCCTCGTTTAAACAATATCTCTTTTTGGTTATTACCTCCGGCTTTATTATTATTGTTTGCCTCTTCTTTAGTTGAGGT…
	otu_150	---------------------------------------------------------------------------------TACTCTTTATCTTATCTTTGGTGCTATCTCTGGACTTATTGGGCTTATGTTTTCTATGGCTATTCGTTTGGAACTTTCTCAACCTGGAAACGCTTTTTTAGATGGTAACTATCAGCTTTATAACGTGCTCGTAACAGCCCATGCTTTTATTATGATTTTTTTTATGGTAATGCCTAGTCTAATCGGTGGGTTTGGTAACTGGATGGTTCCTATTATGATTGGAGCTCCAGATATGGCGTTTCCTCGTTTAAATAATATATCTTTTTGGTTATTACCGCCAGCTCTGTTATTGCTAATCGGTTCTGTTCTGTGTGAAGC…
	otu_151	---------------------------------------------------------------------------------TACTCTTTATCTTATCTTTGGTGCTATCTCTGGACTTATTGGGCTTATGTTTTCTATGGCTATTCGTTTGGAACTTTCTCAACCTGGAAACGCTTTTTTAGATGGTAACTATCAGCTTTATAACGTGCTCGTAACAGCCCATGCTTTTATTATGATTTTTTTTATGGTAATGCCTAGTCTAATCGGTGGGTTTGGTAACTGGATGGTTCCTATTATGATTGGAGCTCCAGATATGGCGTTTCCTGGTTTAAATAATATATCTTTTTGGTTATTACCGCCAGCTCTGTTATTATTATTATTTTCAAGTTTAGTTGAAGT…
	otu_152	---------------------------------------------------------------------------------TACTCTTTACCTTATTTTTGGTGCCATTTCTGGGCTTATTGGGCTTATATTTTCCATGGCTATTCGTCTAGAACTTTCTCAACCTGGGAACGCCTTCTTAGACGGTAATTATCAGCTTTATAATGTGCTTGTAACAGCCCATGCTTTTATTATGATTTTCTTTATGGTAATGCCTAGTTTAATTGGTGGGTTTGGTAATTGGATGGTTCCTATTATGATCGGTGCTCCCGATATGGCCTTTCCTCGTTTAAACAATATCTCCTTTTGGTTATTGCCCCCAGCTCTGCTATTGCTTTTTGCTTCTTCCTTGGTCGAAGT…
	otu_153	---------------------------------------------------------------------------------GACACTATATCTTATCTTTGGTGCTATCTCTGGTCTTATTGGACTTATATTTTCTATGGCTATTCGTTTAGAACTTTCTCAACCTGGAAATGCTTTTTTGGATGGTAATTATCAACTTTATAACGTACTTGTAACTGCTCACGCTTTTATTATGATTTTCTTCATGGTAATGCCAAGTCTTATTGGTGGCTTCGGTAATTGGATGGTACCTATAATGATTGGTGCACCAGATATGGCTTTTCCACGTTTAAATAATATCTCATTTTGGCTTTTACCTCCAGCATTATTATTACTTTTTGCATCTTCTCTTGTCGAGGT…
	otu_156	---------------------------------------------------------------------------------AACTTTGTATATGATTTTTGGAGGATTTTCTGGTGTTCTTGGGTTTGTTGTTTCAATGGTTATGCGTCTAGAATTAAGTCAAGCTGGTGATGCGTTTCTTTCTGGTAATTACCAACTGTATAACGTTTTAGTAACATCACACGCTTTTCTTATGATTTTTTTCTTTGTTATGCCAACAGCTATCGGTGGCTTCGGTAATTGATTTGTTCCTATTTTAATCGGTGCTTGCGATATGTCTTTTCCTCGTTTAAATAACATTAGTTTTTGATTATTGCCACCTTCGCTAATTTTACTATTATCTTCGTCCTTAGTTGAAGC…
	otu_159	---------------------------------------------------------------------------------TACGCCTTACTTCATCTTCGGTGCTTTTTCTGGTGTTCTTGGGTTTGTTGTTTCAATGGTTATGCGTCTAGAATTAAGTCAAGCTGGTGGTGCGTTTCTTTCTGGTAATTACCAACTGTATAACGTTTTAGTAACATCACACGCTTTTCTTATGATTTTTTTCTTTGTTATGCCAACAGCTATCGGTGGCTTCGGTAACTGATTTGTTCCTATTTTAATCGGTGCTTGCGATATGTCTTTTCCTCGTTTAAATAACATTAGTTTTTGATTATTGCCACCTTCTTTGTTGTTGCTCCTAGCCTCATCAGTGGTAGAAGT…
	otu_160	---------------------------------------------------------------------------------------------CATCTTCGGTGCTTTTTCAGGTGTTCTTGGTTTCGTTGTTTCAATGGTTATGCGTTTAGAATTAAGTCAAGCAGGTGACGCGTTTCTTTCCGGTAATTATCAATTGTATAACGTTTTAGTAACATCACACGCTTTTCTTATGATTTTTTTCTTTGTTATGCCAACAGCTATCGGTGGTTTCGGTAATTGATTTGTTCCTATTTTAATCGGTGCTTGTGATATGTCTTTTCCTCGTTTAAATAACATTAGTTTTTGGTTATTACCTCCTTCGTTAATTTTACTATTATCTTCGTCGTTAGTTGAAGC…
	otu_161	---------------------------------------------------------------------------------CACACTTTACTTCATCTTCGGTGCTTTTTCAGGTGTTCTTGGTTTCGTTGTTTCAATGGTTATGCGTTTAGAATTAAGTCAAGCAGGTGACGCGTTTCTTTCCGGTAATTATCAATTGTATAACGTTTTAGTAACATCACACGCTTTTCTTATGATTTTTTTCTTTGTTATGCCAACAGCTATCGGTGGTTTCGGTAATTGATTTGTTCCTATTTTAATCGGTGCTTGTGATATGTCTTTTCCTCGTTTAAATAACATTAGTTTTTGGTTATTACCTCCTTCGTTAATTTTACTATTATCTTCGTCGTTAGTTGAAGC…
	otu_162	---------------------------------------------------------------------------------------------------------------------------------------------------------------------------------------------------------------------------------------------------------------------------------------------------------------------------------------------------------------------------------------------------------------…
	otu_163	---------------------------------------------------------------------------------------------------------------------------------------------------------------------------------------------------------------------------------------------------------------------------------------------------------------------------------------------------------------------------------------------------------------…
	otu_164	---------------------------------------------------------------------------------------------------------------------------------------------------------------------------------------------------------------------------------------------------------------------------------------------------------------------------------------------------------------------------------------------------------------…
	otu_165	---------------------------------------------------------------------------------------------------------------------------------------------------------------------------------------------------------------------------------------------------------------------------------------------------------------------------------------------------------------------------------------------------------------…
	otu_166	---------------------------------------------------------------------------------------------------------------------------------------------------------------------------------------------------------------------------------------------------------------------------------------------------------------------------------------------------------------------------------------------------------------…
	otu_167	---------------------------------------------------------------------------------------------------------------------------------------------------------------------------------------------------------------------------------------------------------------------------------------------------------------------------------------------------------------------------------------------------------------…
	otu_168	---------------------------------------------------------------------------------------------------------------------------------------------------------------------------------------------------------------------------------------------------------------------------------------------------------------------------------------------------------------------------------------------------------------…
	otu_169	---------------------------------------------------------------------------------------------------------------------------------------------------------------------------------------------------------------------------------------------------------------------------------------------------------------------------------------------------------------------------------------------------------------…
	otu_170	---------------------------------------------------------------------------------------------------------------------------------------------------------------------------------------------------------------------------------------------------------------------------------------------------------------------------------------------------------------------------------------------------------------…
	otu_171	---------------------------------------------------------------------------------------------------------------------------------------------------------------------------------------------------------------------------------------------------------------------------------------------------------------------------------------------------------------------------------------------------------------…
	otu_172	---------------------------------------------------------------------------------------------------------------------------------------------------------------------------------------------------------------------------------------------------------------------------------------------------------------------------------------------------------------------------------------------------------------…
	otu_173	---------------------------------------------------------------------------------------------------------------------------------------------------------------------------------------------------------------------------------------------------------------------------------------------------------------------------------------------------------------------------------------------------------------…
	otu_174	---------------------------------------------------------------------------------------------------------------------------------------------------------------------------------------------------------------------------------------------------------------------------------------------------------------------------------------------------------------------------------------------------------------…
	otu_175	---------------------------------------------------------------------------------------------------------------------------------------------------------------------------------------------------------------------------------------------------------------------------------------------------------------------------------------------------------------------------------------------------------------…
	otu_176	---------------------------------------------------------------------------------------------------------------------------------------------------------------------------------------------------------------------------------------------------------------------------------------------------------------------------------------------------------------------------------------------------------------…
	otu_177	---------------------------------------------------------------------------------------------------------------------------------------------------------------------------------------------------------------------------------------------------------------------------------------------------------------------------------------------------------------------------------------------------------------…
	otu_178	---------------------------------------------------------------------------------------------------------------------------------------------------------------------------------------------------------------------------------------------------------------------------------------------------------------------------------------------------------------------------------------------------------------…
	otu_179	---------------------------------------------------------------------------------------------------------------------------------------------------------------------------------------------------------------------------------------------------------------------------------------------------------------------------------------------------------------------------------------------------------------…
	otu_180	---------------------------------------------------------------------------------------------------------------------------------------------------------------------------------------------------------------------------------------------------------------------------------------------------------------------------------------------------------------------------------------------------------------…
	otu_181	---------------------------------------------------------------------------------------------------------------------------------------------------------------------------------------------------------------------------------------------------------------------------------------------------------------------------------------------------------------------------------------------------------------…
	otu_182	---------------------------------------------------------------------------------------------------------------------------------------------------------------------------------------------------------------------------------------------------------------------------------------------------------------------------------------------------------------------------------------------------------------…
	otu_183	---------------------------------------------------------------------------------------------------------------------------------------------------------------------------------------------------------------------------------------------------------------------------------------------------------------------------------------------------------------------------------------------------------------…
	otu_184	---------------------------------------------------------------------------------------------------------------------------------------------------------------------------------------------------------------------------------------------------------------------------------------------------------------------------------------------------------------------------------------------------------------…
	otu_185	---------------------------------------------------------------------------------------------------------------------------------------------------------------------------------------------------------------------------------------------------------------------------------------------------------------------------------------------------------------------------------------------------------------…
	otu_186	---------------------------------------------------------------------------------------------------------------------------------------------------------------------------------------------------------------------------------------------------------------------------------------------------------------------------------------------------------------------------------------------------------------…
	otu_187	---------------------------------------------------------------------------------------------------------------------------------------------------------------------------------------------------------------------------------------------------------------------------------------------------------------------------------------------------------------------------------------------------------------…
	otu_188	---------------------------------------------------------------------------------------------------------------------------------------------------------------------------------------------------------------------------------------------------------------------------------------------------------------------------------------------------------------------------------------------------------------…
	otu_189	---------------------------------------------------------------------------------------------------------------------------------------------------------------------------------------------------------------------------------------------------------------------------------------------------------------------------------------------------------------------------------------------------------------…
	otu_190	---------------------------------------------------------------------------------------------------------------------------------------------------------------------------------------------------------------------------------------------------------------------------------------------------------------------------------------------------------------------------------------------------------------…
	otu_191	---------------------------------------------------------------------------------------------------------------------------------------------------------------------------------------------------------------------------------------------------------------------------------------------------------------------------------------------------------------------------------------------------------------…
	otu_192	---------------------------------------------------------------------------------------------------------------------------------------------------------------------------------------------------------------------------------------------------------------------------------------------------------------------------------------------------------------------------------------------------------------…
	otu_193	---------------------------------------------------------------------------------------------------------------------------------------------------------------------------------------------------------------------------------------------------------------------------------------------------------------------------------------------------------------------------------------------------------------…
	otu_194	---------------------------------------------------------------------------------------------------------------------------------------------------------------------------------------------------------------------------------------------------------------------------------------------------------------------------------------------------------------------------------------------------------------…
	otu_195	---------------------------------------------------------------------------------------------------------------------------------------------------------------------------------------------------------------------------------------------------------------------------------------------------------------------------------------------------------------------------------------------------------------…
	otu_196	---------------------------------------------------------------------------------------------------------------------------------------------------------------------------------------------------------------------------------------------------------------------------------------------------------------------------------------------------------------------------------------------------------------…
	otu_197	---------------------------------------------------------------------------------------------------------------------------------------------------------------------------------------------------------------------------------------------------------------------------------------------------------------------------------------------------------------------------------------------------------------…
	otu_198	---------------------------------------------------------------------------------------------------------------------------------------------------------------------------------------------------------------------------------------------------------------------------------------------------------------------------------------------------------------------------------------------------------------…
	otu_199	---------------------------------------------------------------------------------------------------------------------------------------------------------------------------------------------------------------------------------------------------------------------------------------------------------------------------------------------------------------------------------------------------------------…
	otu_200	---------------------------------------------------------------------------------------------------------------------------------------------------------------------------------------------------------------------------------------------------------------------------------------------------------------------------------------------------------------------------------------------------------------…
	otu_201	---------------------------------------------------------------------------------------------------------------------------------------------------------------------------------------------------------------------------------------------------------------------------------------------------------------------------------------------------------------------------------------------------------------…
	otu_202	---------------------------------------------------------------------------------------------------------------------------------------------------------------------------------------------------------------------------------------------------------------------------------------------------------------------------------------------------------------------------------------------------------------…
	otu_203	---------------------------------------------------------------------------------------------------------------------------------------------------------------------------------------------------------------------------------------------------------------------------------------------------------------------------------------------------------------------------------------------------------------…
;
end;
