# Supplementary material for: A novel taxonomic database for eukaryotic mitochondrial cytochrome oxidase subunit I gene (eKOI), with a focus on protists diversity
Source: Database (Oxford). 2025 Sep 24;2025:baaf057. doi: 10.1093/database/baaf057 (PMC12462617; doi:10.1093/database/baaf057)
Supplement: baaf057_Supplemental_File [file baaf057_supplemental_file.zip › 4_alignament_phylogenetic_trees/haptista.tree]

(Nibbleromonas_quarantinus:0.4107854539,Nebulamonas_marisrubri:0.2698040267,((((((((((((MW044629:0.0000028755,MW044630:0.0006523356)100:0.0032506867,otu_63:0.0379546993)98:0.0138705744,otu_65:0.0000024105)100:0.0653969229,(((otu_134:0.0411724895,otu_147:0.0056330705)94:0.0045952848,(otu_150:0.0469809677,otu_151:0.0570178987)100:0.0166890550)99:0.0456037843,((otu_146:0.0196938752,otu_148:0.0825435530)99:0.0074238163,otu_152:0.0987221393)64:0.0205434303)88:0.0121457140)84:0.0186423076,(((otu_66:0.0220754696,otu_149:0.0000023257)74:0.0365478381,otu_144:0.0031140030)58:0.0000025225,otu_135:0.0145702005)99:0.1068628939)97:0.0486179382,otu_136:0.0939994123)98:0.0343394576,otu_130:0.1062053833)71:0.0210194625,(((MN564259:0.0385196321,otu_64:0.1871267928)79:0.0299028117,otu_141:0.0669934661)100:0.0472919582,otu_139:0.0966615002)72:0.0235712618)79:0.0154327990,(otu_133:0.0610449665,otu_153:0.0966548803)81:0.0065682157)97:0.0163881618,(AB009420:0.0314358146,((otu_29:0.0449567252,otu_143:0.0000022963)26:0.0496158132,(otu_129:0.0347672717,otu_142:0.0864981052)25:0.0240158757)96:0.0097094812)100:0.0771700084)96:0.0386646182,(otu_131:0.0000021486,otu_132:0.0000021746)100:0.0815891839)100:0.3159686945,(((AB000117:0.0358915160,((OP221325:0.0000022414,(((otu_67:0.0000023346,otu_140:0.0044458315)93:0.0070434967,otu_171:0.0000023228)99:0.0525941433,otu_138:0.0592723292)99:0.0597582928)77:0.0027525665,AB000213:0.0066603976)85:0.0059506510)100:0.4766277522,(((((((((((((KJ201908:0.0000029713,KJ412302:0.0015057057)99:0.0162303278,otu_166:0.0096004074)98:0.0075281711,(otu_112:0.0054831380,otu_119:0.0000023197)99:0.0218943085)60:0.0000023250,(otu_160:0.0000028611,otu_161:0.0000021508)100:0.0204339048)97:0.0221946689,((((((((((((otu_89:0.0000011161,(((((otu_97:0.0000011161,(otu_100:0.0000011161,((otu_113:0.0088633074,(otu_120:0.0041239068,(otu_126:0.0000020872,otu_156:0.0214153782)63:0.0048780668)92:0.0047396595)50:0.0000022995,otu_114:0.0000011161)64:0.0000020620)69:0.0000022787)61:0.0000011164,otu_125:0.0000011161)59:0.0000027624,otu_98:0.0000011161)68:0.0000023634,otu_108:0.0000024035)65:0.0000021103,otu_116:0.0000011161)82:0.0052769026)46:0.0000026276,otu_137:0.0000020599)34:0.0000024837,otu_159:0.1096850505)92:0.0060286700,otu_127:0.0000028650)80:0.0000022398,otu_91:0.0025222341)45:0.0000026132,otu_115:0.0000011161)50:0.0000026619,(otu_122:0.0025207676,otu_124:0.0000023410)25:0.0000021652)30:0.0000022337,otu_101:0.0000011161)23:0.0000025489,otu_110:0.0033760508)47:0.0000022358,otu_118:0.0000022569)91:0.0033643532,((((otu_90:0.0000011161,((otu_95:0.0000011161,otu_111:0.0000011161)92:0.0000025727,otu_105:0.0000011161)91:0.0000022665)91:0.0000024289,(otu_94:0.0000011161,otu_117:0.0000021267)69:0.0000024251)98:0.0029040274,otu_102:0.0000024850)39:0.0000028620,otu_92:0.0000026001)30:0.0000024481)91:0.0059692636,otu_128:0.0199505171)89:0.0347619566)55:0.0020272507,(((MG520332:0.0030882093,otu_103:0.0000011161)10:0.0000029856,otu_99:0.0000011161)11:0.0000018439,((((KJ412303:0.0000026850,otu_96:0.0000011161)18:0.0000020144,otu_104:0.0000011161)16:0.0000022875,otu_109:0.0000011161)14:0.0034119438,(otu_93:0.0041612370,(otu_106:0.0000011161,(otu_107:0.0000024852,otu_123:0.0004442551)91:0.0027475006)81:0.0000013599)71:0.0023529522)7:0.0000022776)99:0.0276538971)87:0.0402234332,(otu_174:0.0626493968,(otu_175:0.0674939957,otu_176:0.0432560135)88:0.0186910124)89:0.0172653652)76:0.0652823125,(otu_42:0.0200149851,otu_54:0.0358440052)100:0.1428116962)49:0.0048552442,(((otu_18:0.0785672716,otu_20:0.1455623550)97:0.0526784470,(otu_45:0.1381938407,otu_170:0.1033913280)97:0.0354391089)75:0.0298665338,((((((((otu_27:0.1317566853,otu_184:0.0907559316)99:0.0458896527,otu_30:0.1130780918)96:0.0233193164,otu_43:0.1887995344)85:0.0373597309,otu_187:0.1252608061)60:0.0000029478,otu_38:0.0982233722)86:0.0175615000,((otu_44:0.1004890007,otu_179:0.0872144456)97:0.0345972933,otu_178:0.0866390107)98:0.0658363636)84:0.0135811363,((((otu_28:0.0066918315,otu_82:0.0000023607)97:0.0156527871,(otu_55:0.0154764309,otu_188:0.0202347156)99:0.0217467378)97:0.0126653941,otu_31:0.0295628279)100:0.0760565754,(otu_33:0.0188843202,otu_78:0.0133684464)100:0.1227537616)52:0.0154833806)88:0.0397205050,((otu_34:0.1036756657,(otu_35:0.1124088029,otu_40:0.1196769199)91:0.0195275358)52:0.0000028665,(((otu_47:0.0000011161,otu_69:0.0000011161)100:0.0296415349,otu_49:0.0285361459)100:0.0828193436,((otu_87:0.2389700513,otu_202:0.0617748477)99:0.0603162470,otu_189:0.0820477119)81:0.0474897021)73:0.0153421285)70:0.0124811494)60:0.0137221348)71:0.0209638869)62:0.0108004601,(otu_10:0.0062890283,otu_37:0.0106139276)100:0.0824333243)57:0.0121667107,((((otu_12:0.0000027109,otu_76:0.0063198290)100:0.0436721653,(otu_57:0.0033300740,otu_62:0.0000024335)100:0.0769420468)100:0.0705973924,(otu_39:0.0000021250,otu_84:0.0000023872)100:0.1199861946)93:0.0357269188,(otu_48:0.0961620680,otu_177:0.2480083077)68:0.0472581552)35:0.0000029373)72:0.0192596934,(otu_14:0.0173926890,((otu_19:0.0157687747,otu_162:0.0061342194)99:0.0072115782,otu_21:0.0162885330)87:0.0007685086)100:0.0788418302)89:0.0158229296,((((otu_15:0.0071489335,otu_53:0.0028333908)100:0.0284520733,otu_32:0.0081099802)100:0.0520643950,(otu_36:0.1290033862,otu_169:0.0463746226)99:0.0262840486)100:0.0281263669,otu_56:0.1218716588)96:0.0264949890)98:0.0452214751)93:0.0493000840,(((KC888185:0.0623549917,(AB000119:0.0433094361,(KC888163:0.0492193827,KC888170:0.0360803166)100:0.0026348254)100:0.0612418537)100:0.1488738563,((((AB000118:0.0321091359,otu_9:0.0156128204)86:0.0000020945,AB563741:0.0000023704)99:0.0095372273,((otu_167:0.0395299388,(otu_172:0.0000026113,otu_173:0.0380817785)100:0.0298531107)97:0.0053598044,(otu_168:0.0067721389,otu_195:0.0000022983)90:0.0000023762)98:0.0212707872)89:0.0029166190,((AB563751:0.0014578543,((ON867007:0.0006529903,otu_59:0.0000011161)74:0.0000024073,ON867009:0.0006686538)96:0.0003388850)97:0.0033131159,((JN022704:0.0000023624,(otu_22:0.0000023459,otu_165:0.0263952467)99:0.0000029527)99:0.0026598972,((AY342361:0.0006666345,ON867008:0.0013306647)99:0.0006632261,ON867010:0.0000011161)85:0.0000023048)98:0.0016861916)99:0.0041921011)100:0.1773710984)98:0.0848355159,((((((MT760738:0.0000011161,otu_80:0.0108345011)77:0.0000025171,otu_86:0.0380999381)94:0.0081313118,(otu_23:0.0000027724,otu_70:0.0000026920)100:0.0174812070)97:0.1204494584,otu_26:0.1344251982)99:0.0487734744,otu_41:0.1919719040)75:0.0391527017,(((((ON892540:0.1654473127,(((((((otu_13:0.0106502480,otu_68:0.0000029188)54:0.0000024081,otu_88:0.0000011161)99:0.0107360454,otu_16:0.0033822385)69:0.0000027982,otu_79:0.0070723090)88:0.0056722479,otu_203:0.0076709382)99:0.0447634029,(otu_17:0.0035330398,otu_74:0.0068102096)100:0.0153349412)99:0.0129929563,(((otu_25:0.0000030025,(otu_73:0.0000011161,(otu_77:0.0000011161,otu_85:0.0000020031)80:0.0000024217)98:0.0115975623)78:0.0105474886,otu_182:0.0200714402)80:0.0108299085,otu_194:0.0501732248)95:0.0056069660)100:0.1017698988)94:0.0132546730,((((MT760670:0.0096423765,(MW435860:0.0000026320,(otu_8:0.0179799385,otu_11:0.0027117701)99:0.0124435118)94:0.0056518422)99:0.0901335040,(((MT760739:0.0090298819,(otu_52:0.0021816232,otu_75:0.0110976925)100:0.0112236645)100:0.0535256027,(((AB000120:0.0140006621,otu_180:0.0000028435)100:0.0139950295,otu_72:0.0030783810)100:0.0140012100,((((MT760671:0.0141405314,((MZ382833:0.0022539842,otu_83:0.1328675547)88:0.0000025431,(otu_24:0.0000011161,otu_71:0.0000011161)98:0.0000022142)99:0.0115460094)98:0.0049528137,MT760733:0.0031842448)99:0.0418769094,(otu_181:0.0445744124,otu_183:0.0151638055)99:0.0255868770)72:0.0000021479,otu_190:0.0148249970)77:0.0061309334)93:0.0282045166)97:0.0149791722,(otu_51:0.0088934174,otu_60:0.0120617143)100:0.0746445931)98:0.0288433571)84:0.0437395307,((otu_61:0.0000011161,otu_196:0.0000024737)100:0.0465389680,((((otu_192:0.0145989066,otu_197:0.0652213129)99:0.0221890693,otu_193:0.0188699601)100:0.0503474012,otu_198:0.0185313555)100:0.0749513439,(otu_199:0.0243820391,otu_200:0.0213861497)100:0.0256969412)90:0.0332165137)100:0.0636267910)81:0.0304645024,otu_201:0.0645114397)72:0.0187788091)80:0.0389763547,((otu_58:0.0605341608,otu_185:0.0380508207)100:0.0663824387,otu_191:0.0810144696)74:0.0395505548)77:0.0440406205,(((otu_50:0.0069202018,otu_81:0.0000024920)100:0.0563115281,otu_163:0.0914521674)100:0.1398939396,otu_186:0.1612170720)94:0.0755980189)92:0.0492371462,otu_164:0.1309081910)72:0.0375338718)98:0.0414045082)91:0.0268841745)97:0.1601893919)100:0.2377398836);
