# Supplementary material for: A novel taxonomic database for eukaryotic mitochondrial cytochrome oxidase subunit I gene (eKOI), with a focus on protists diversity
Source: Database (Oxford). 2025 Sep 24;2025:baaf057. doi: 10.1093/database/baaf057 (PMC12462617; doi:10.1093/database/baaf057)
Supplement: baaf057_Supplemental_File [file baaf057_supplemental_file.zip › 4_alignament_phylogenetic_trees/heterolobosea.nex]

#NEXUS
begin data;
	dimensions ntax=23 nchar=1639;
	format datatype=dna missing=? gap=-;
	matrix
	KC353353	--------------------------------------ATGGTTAACTCTTTTATTCGCAGATGGTTTTTTTCAACCAATCATAAAGATATCGGTGTACTATATATAATCTTTGGTACTTTAGCAGGTATAGTATCAACTACTGTTTCCGTATTAATGCGTATGGAACTAGCACACCCAGGTAATCAATATCTACAAGGTAATCATCAATTATATAACGTTCTGATAACAGCACACGGCCTATTAATGTTATTCATGGTTGTTATGCCAATTATATTAGGTGGTTTCGGTAACTTCTTCGTACCACTACTTATTGGTGCACCAGATATGGCGTTCCCAAGATTAAACAACATTAGCTTCTGGCTACTACCACCATCACTACTACTAATATTCTTCTCAGCATTAGTAGAAGTAGGTGCAGGTACAGGTTGGACAGCATATCCTCCTCTATCTGGTATACAATCACACTCAGGTGCTTCTATAGATCTAGCAATATTTAGCTTACACTTATCAGGTAGCTCATCTCTTATTGCATCAGTAAACTTTATTGCTACAATATTTAACATGCGCGCTCCTGGTATGACTATGCATAAAATGCCTCTATTCGTATGGTCTATCCTAGTTACTTCATTCCTACTAGTGTTTGCACTTCCTGTTTTAGCAGGTGGTATTACAATGCTACTAACTGATCGTAACTTCAATACTACATTCTTTGATCCTGCAGGTGGTGGTGACCCATTATTATTCCAACACTTATTCTGGTTCTTTGGTCATCCTGAAGTTTACATTCTAATTATACCTGGATTCGGTGTTGTTAGCCAAGTGCTATCTACATTCTCAAGAAGACCTATTTTTGGTTATCTAGGTATGGTGTATGCTATGTGTTCTATTGGTGTACTTGGATTCATCGTATGGGCACACCATATGTACACAGTTGGTATGGATGTAGATACTCGTGCATACTTCACTGCTGCTACAATGGTTATTGCAATACCAACTGGTATTAAAATCTTTAGCTGGTTAGCTACTATGTGGGGCGGCTCTATTGAGCTAAAAACACCAATGTTATTTGCAGTTGGTTTCGTTTTCCTATTTACTTTTGGTGGTCTAACTGGTATCGTGTTATCTAACTCAGGTCTTGATATTGCACTACATGACACATACTATGTTGTTGCACATTTCCACTATGTTCTATCAATGGGTGCTATGTTTGCGATATTCTCAGCATTCTACTATTGGATAGGTAAAATTACTGGTTATCAATATCCTGAAACACTAGGTAAAATACACTTCTGGGCAACCTTCATAGGTGTAAACCTAACATTCTTCCCAATGCACTTCCTAGGTCTATCAGGTATGCCTCGTCGTATACCAGATTACCCAGACGCATTTGCAGGATGGAACTCAGTATCTACATATGGTTCATACATAACTACACTAAGCATCGTGCTATGGTTCTACATTCTATATAGAACACTGTCTGATGGTGTAGCTGCTGGTAATGACCCATGGGGTGCAG--CATCAGGTGAAGC---AGGCAAAGAAAGCTACAGCACACTTGAATGGACACTAAGCTCACCTCCACTATCACACACATTCGAAGAAATACCATACATTAAATCAACTCCACGCAAATAA
	KC353352	-----------------------------------------ATGAACGCTGTTACTC---GTTGGTTGTTTTCAACAAACCATAAAGACATCGGGATTCTTTACATTATTTTTGGTGCCGTAATTGGTATCGTAGCGACTGCAATTTCAGTAGTCATGCGTATCGAATTAGCTTTACCTGGAAATCAAATTCTTGGTGGCAATCATCAACTTTATAACGTATTAATTACCGCACATGGTCTTTTAATGATCTTCTTCGTTTTAATGCCCATTCTTATCGGTGGTTTTGGAAATTTTTTCCTTCCATTATTAATTGGCGCTCCAGACATGGCTTTCCCACGTCTTAATAACATCAGTTTCTGGTTATTACCTCCTTCTATCTTATTCCTTATCTCTTCTTCTTTAGTAGAATCTGGTGCAGGTACTGGTTGGACCGCTTATCCTCCTTTATCTGGAATTCAATCTCACTCTGGTGCTTCTGTTGATTTAGCGATTTTCAGTTTACACGTTAGTGGAGCGTCTTCCATTTTAGGTGCCATTAACTTCATTACTACAATCATCAATATGAGAGGTCCTGGAATCACTATGCATAGAATGCCACTTTTTGCATGGTCCATGCTTCTTACTGCAATCTTATTAGTTCTTTCTTTACCTGTCTTTGCTGGTGGAATTACTATGTTACTTACTGATCGTAACTTTAATACTAGTTTCTTTGATCCTGCTGGAGGAGGTGATCCTGTCTTATTCCAACATTTATTCTGGTTCTTCGGTCATCCTGAAGTCTATGTGTTAATTTTACCTGGATTCGGAATCATCAGCCAAATCATTTCAACTTTTTCTCGTAAACCGATCTTTGGTTACCTTGGGATGGTTTATGCTATGTCCTCTATTGGTATTCTCGGATTCTTAGTTTGGGCACATCATATGTATACTGTCGGATTAGACATTGATACTCGCGCTTACTTCACTGCAGCAACCATGATTATCGGTATTCCAACTGGTATTAAAATCTTCTCTTGGATTGCAACTATGTGGGGTGGTTCTATTGATTTCCGTACACCTATGTTATTCGTTATTGGATTCATTTTCTTATTCACTCTTGGTGGTTTAACTGGGATTATCCTTTCCAACGCAGGTTTAGATATCGCATTACATGATACTTATTATGTTGTGGCACACTTCCATTACGTTCTCTCCATGGGAGCATTCTTTGCTGTCTTTGGTGGATTTTACTATTGGATTGGAAAAATTACTGGTTATCAATATCCTGAATTTCTTGGAAAATTGCATTTTTGGATTCTTTTCTTTGGGGTCAACTTTACATTCTTCCCAATGCACTTTTTAGGTCTCTCCGGTATGCCACGTCGTATTCCAGATTATCCAGATGCCTTTACAGGTTGGAACCTTGTTTGTACTTTCGGTTCTTATCTTACTGTGATTGGTTTAGGTGTCTTCTTCTATGTCGTGTATCGTACACTTGTAGATCGTGTCAAATGTCCATCCAACCCATGGGCTTATGATCAAAATGGAAAACTCGTTGCTCCACAAGCTTC--CACTTTAGAATGGACTTTGTCCTCTCCTGTCCAATTCCATACTTTTGAAGAACTTCCACAAGTCAAAGAAACTGTGCGTTCTTAA
	KP165388	ATACATTAGCTGCAATTAAAATTGCCATTAAAGAATTTTATTTTAAAGTTTTTAAAC---GTTGGGTGTTTACCACTAATCATAAAAGAATTGGTATTATGTATTTATTATTTGGTTTTTTTAACGGATTTATGGCAGTTTTACTTTCTTTAATTATTAGATTAGAATTAGCTTTTCCGGGTGATCAAATTATTTTTGAAAATTATCAATATTATAATGTAATTGTCACCATGCACGGTGTTCTTATGCTTTTCGTTGTAATTGTTCCTATTTTATTTGGAGGCTTTGGAAATTTTTTTGTTCCTATTATGATAGGAGCTCCTGATATGGCCTTTCCTAGATTAAATAATTTTAGTTTTTGGATATTGCCACCAGCAACATTATTAGGATTGATTTCTATTTTTGTAGGAGATGGACCGGGTACTGGTTGGACTTTGTATCCACCATTATCAACTCTTCATTCCCATGCAGGTTATTCAGTTGATTTGTTGATTTTAAGTTGGCATTTGGCAGGAATTTCGTCGATTGTTGCTTCAATTAATTTTATTTGTACTATATGGTTTTTTAAGGGAGAACATCTTTATTTTAAAGATCTTCCTCTTTTTGTTGTATCAATTTTTGTTACTTCATGTTTGCTAATACTTGCACTTCCAGTGTTAGCAGCAGCCATTACTTTGTTGCTAGCTGATCGAAATTTTGGAACAAGATTTTATGATCCTACTGGAGGAGGAGATTTGGTTCTTTATCAACATCTTTTTTGGTTTTTCGGGCATCCTGAAGTATATATTTTAGTAATTCCAGGCTTTGGAGTAGTTAGTCATATCATTTCAACTTTTTCTCAAAAGAGAGTATTCGGTCATAAATCAATGATTGTTTGTATGTTTCTTATTGGTATTATTGGATTTATTGTGTGGGCACATCATATGTATACTTCTGGTATTAATACTTATACAAAAGCTTATTTTACTACAGCAACAATGGTAATTGGACTTCCTACAGGAATGAAAATTTTTAATTGGTTATCTACTATGTGGGGCGGTTCAATTTGGTTTTATACACCTATGTATTTTGCTATTGGATTTGTTGCATTATTTACATTTGGTGGATTAACTGGGGTAATATTATCTAATGCAGGGCTTGATGTATCTTTACATGATACTTATTTTGTGGTAGCACATTTTCATTATGTTTTATCAATGGGAGCAGGTTTTACTATTTTTGCAGGTTTTTATTATTGGGTAGGTAAAATTACAGGTTATCAGTATCCTGAAATGTTAGGTCAGTGTCATTTCTGGTTAACTTTTATTGGTGCAAACCTAACTTTTTTTCCAATGCATTTTTTAGGAGTTTCAGGAATGCCTAGACGAATTTCAGATTATCCTGAAATGTATCAAGCATGGAATACCGTTGCTTCTTTTGGAGCTTTTTTTTCTTTTATAAGTGTATTATTTTTTTTTTATATTGTTTACAGAACATTAAAAGATAAAAGAATAGCCGGAAAAAACCCTTGGGTGTTCACTAGTCAA-----------------------------------------------------------------------------------------------------------------
	KX891215	AAGTTCAAATGCCAAATAAAATAAAAGAAGTAACGAGAATATTAAACAGAATGAAAG---ATTTTATATTCACAACTAATCATAAAGACATAGGTATATTATATTTGATTATAGGAAGTTTTGGAGGAGTAGCCGCAACCTTTATGAGTTTATTAATAAGGTTAGAATTAGTTTCTCCTGGAGACCAAATATTACTTGGAAATTATCAACTTTATAATCAAATTGTCACTGCTCATGGAGTTATAATGTTGTTCTTTGTAATATTACCTATTCTTTTTGGAGGATTTGGTAATTTCTTCGTGCCTATTCTTATAGGGGCTCCTGATATGGCGTTTCCTAGACTTAATAATCTTAGCTTCTGGTTAGTTCCACCAGCACTAATGATGTTAGTATTATCTATGTTTGTGGAAATGGGGGTTGGTACAGGATGGACTATTTATCCACCACTCTCACATAAACTATTTCACTCTGGGCCTTCAGTTGATTTTGTTATATTTAGTGTACATTTGGTAGGTATATCTTCAATTTTAGGATCTATAAATTTAATAGCTACTATATTTCATATGAGAATGGGTTCTATGGGACTTCATCAAGTACCTCTATTTGTATGGTCTATTTTAGTCACATCTTTTCTTCTCATATTTGCTTTGCCTGTTTTAGCTGGAGCTATTACTATGTTATTAACAGATAGAAATTTCAATACGTCTTTTTTTGACCCAGTTGGAGGAGGAGATCCAGTACTCTATCAACATCTATTTTGGTTCTTTGGACACCCTGAAGTATATATACTCATACTCCCAGCTTTTGGTGTTATTAGTCAAGTCATTTCTACATTTTCTCAAAAACCTATATTTGGTTATTTAGGAATGGTCTATGCAATGTGCGGTATTGGAATTCTAGGATTTATTGTATGGGCCCATCATATGTATACAGTAGGTTTGGACTTGGACACAAGAGCTTATTTCACTGCTGCAACTATGGTAATAGGAGTTCCAACGGGTGTTAAAATATTCAGCTGGATAGCTACCATGTGGAATGGATCTATTATTTTTACAGTTCCTATGCTATTTGCTATAGGATTTATATTTTTATTTACTATAGGAGGATTAACTGGTATTATATTGGCTAATGCAGGGCTGGACATTAGTTTGCATGATACTTATTATGTAGTAGCTCATTTCCATTATGTTTTATCTTTAGGTGCAGTATTTGGGGTCTTTTCTGGGTTTTATTATTGGATCGGAAAAATTACTGGATACATGTATAATGAATTCTTAGGAAAAATCCACTTCTGGATAACCTTTCTAGGGGTAAATATTACATTTTTCCCAATGCACTTTCTAGGTCTGTCAGGTATGCCAAGACGAATACCTGACTATCCTGATGTGTATGCATCTTGGAATATTATTTCTACTGTGGGAGCTTTGATATCATTTATAGGACTTATGTTTTGGTTTGTTATACTATTCAAAGTATTTTATGACAAGATACCTTGTCCAAAGAATCCTTGGAGCATTACTAGTTAT-----------------------------------------------------------------------------------------------------------------
	MT843578	-----------------------------TTGTACTGTTTCATGGATTGGGTTCAAA---ATTGGATTTATACTACAAATCATAAAAGAATAGGTATTCTTTATATTTTGTTTGGTGTGATAAATGGCATTATTGCTATTTTTTTATCTATGTTAATGAGAATGGAGTTGGCTTTTCCGGGGAACCAGATTTTATTTGGTGAGTACCAATTTTACAATATGATAACAACTGTACATGGAGTTTTGATGTTATTTGTAGTTGTACTTCCAATTTTGTTTGGAGGCTTTGGAAACTACTTTGTTCCGTTATTAATTGGTGCTCCAGATATGAGCTTCCCTAGATTAAACAATTTCAGTTTCTGGATTTCTCCGGTTGCAGTGCTATTAGCGGTATTTTCAACACTGTCCGAAGGAGGTCCGGGTACAGGGTGGACAATCTACCCGCCTTTGTCCACTAATAAGGCCCATTCAGGGGCTTCTGTTGATTTTCTCATTTTTAGTTTTCACTTAGCTGGTATATCGTCTATACTCGCTTCTCTGAATTTTATATGTACTGTATTTTATTATAAAAATGAGTCATTTTTTAATAAAGATATTCCATTGTTTGTTTGGGGAATAATAACAACTTCTTTTATGCTTATTTTAGCTCTTCCTGTACTGGCAGCTGCCATTACTTTGTTACTGTTCGACAGAAATTTTAATACAAGCTTTTTTGATCCAGTTGGAGGGGGAGATATTGTATTGTTTCAGCATCTATTTTGGTTTTTTGGTCATCCTGAGGTTTATATTTTAATCCTTCCGGGGTTTGGGTTAATAAGTCATGTGATATCCACGTTTTCTAAGAAACGAGTTTTTGGGTACGTTCCGATGATAGCTGCTATGCTGATGATAGGTTTAATCGGATTTATTGTATGGGCTCATCACATGTATACATCAGGGATTGATACAAGTACAAAAGCATATTTTACGGCTGCTACAATGGTGATCGCTATCCCTACTGGTATAAAAGTCTTTAATTGGTTGGCTACGATGTGGGGAGGAAGTATATGGATGTATACCCCTATGTATTTCGCTTGTGGATTTATAATTCTTTTTACCATGGGGGGTGTTACTGGGATTGTTCTGTCGAATGCTGGTGTTGATATGTCCTTGCACGATACATATTATGTTGTAGCACATTTTCATTATGTACTTTCAATGGGAGCAGTATTCGCTATTTATTCAGGATTTTATTATTGGTGGGGAAAAATGACTGGTTATCATTATTCTGAGACTTTAGGCCAGACTCATTTTTGGTTAACATTTATTGGAGTAAACCTTACTTTTTTTCCAATGCACTTTTTAGGGGCATCAGGTATGCCTAGGAGGATTCCTGATTATCCTGATATGTATCAAAAATGGAATACACTAATTAGTTTGGGGGCTTTTCTTTCTTTGTTCAGTTTGTGTTTTTTTTTTTATACTTTTTATAAATCTTTGGTTGATCAAGTGAAGTGTTCAAGGAATCCTTGGGTTTTTTTTCATTAT-----------------------------------------------------------------------------------------------------------------
	KJ679272	--ATGTTCAATAAAATGAAAGATAGATTAGTAAATTTTTATAATAAGGTAATTAAAG---GATGGGTATTTACAACAAATCATAAAAGAATAGGTATATTATATTTAATTTTTGGATTTTTTAATGGTTTTTTTTCAATATTGTTATCAATGCTTATGAGGTTAGAATTAACATTACCAGGGGATCAAATATTATTTGGTGAATATCAATTTTATAATGTAATAACAACAATGCATGGAATATTAATGTTATTTGTAGTAGTAATACCAATACTATTTGGAGGTTTTGGAAATTATTTTGTTCCAATAATGATTGGGGCAGGAGATATGGCATTTCCTAGATTAAATAGTTTTAGTTTTTGGTTATTACCTTTTTCAACAATATTAGCTTTAATATCAATGATGATTGAAGGTGGTGCAGGTACAGGATGGACTTTATATCCTCCATTATCTAGTATACATTATCACAGTGGATTAAGTGTAGATTTTGTAATATTTAGTTTTCATTTAGCAGGTTTTTCTAGTATAATGGCAAGTATAAATTTTATTTGTACAATATTTTATTTAAAATGTGAATCATTTAAAATGACAACATTACCATTATTTGTATGGTCAATATTAATAACATCTTTTTTATTAATATTAGCATTACCAGTATTAGCAGCAGCAATAACAATGTTATTATTTGATAGAAATTTTAGTACATCATTTTATGATCCATCAGGAGGTGGAGATGTAGTTTTATATCAACATTTATTTTGGTTTTTTGGACATCCAGAAGTATATATATTAGTAATACCAGGATTTGGAATATTAAGTCATATAATACCTTTATTTAGTAATAAGAAATTATTTGGAAGATTACCAATGATTTTTGCAATGATATTTATTGGTGTTATAGGTTTTATAGTTTGGGCTCATCATATGTTTACTTCAGGATTAGATACTAATACAAAAGCTTATTTTACAACAGCTACATTAGTGATAGGTATACCTACAGGAGTAAAAATATTTAATTGGATATCTACTATGTGGAAAGGAACAGTAGTTTTTTTAACACCAATGTTATTTAGTGTTGGTTTTATAGTATTATTTACATTAGGTGGATTAACAGGTATAGTATTAGCAAATGCAGGAATAGATGTAGCATTACATGATACATATTATGTAGTAGCTCATTTTCATTATGTATTAAGTATGGGTTCAGTGTTTGCTATATATGCAGGTTTTTATTATTGGGTAGGTAAAATGACAGGATATCAATATAATGAAATGTTAGGTCAAATACATTTTTGGTTAACTTTCGTAGGTGCAAATTTAACATTTTTTCCAATGCATTTTTTAGGTTTATCAGGAATGCCAAGAAGAATATGTGATTATCCAGATATGTATATGTATTGGAATATAATAATTTCTACAGGTAGTTTAATTAGTTTTATAAGTATTTTATTTTTTTTTTTTGTTTTATTTAATACTTTAGTAGTAAAAGCAGAAGCTGGTAGAAATCCATGGATATTTATTCATGCA-----------------------------------------------------------------------------------------------------------------
	KX580902	--------------------------------------ATGTACGACTTTATAAAAC---GTTGGGTTTTTACAACAAACCATAAAAGAATAGGTATCTTATACTTATTTTTTGGAGTATTTAATGGTTTTCTTGCAGTTCTTCTTTCTATGTTAATGAGATTAGAACTAACATTCCCAGGAGATCAAATTTTATTTGGTGAATATCAATTTTATAATATGATTACTACTGTACACGGAGTATTAATGCTTTTCGTCGTGGTAATGCCTATCCTTTTTGGTGGGTTCGGTAATTATTTTGCACCTATTCTAATAGGAGCACCTGATATGTCTTTTCCTAGATTAAATAATTTTAGTTTTTGGTTATTACCGGGTGCTATTTTATTGGCTGTTTTGGCTACTTATTCTGAAGGAGGTCCAGGTACAGGTTGGACAGTATACCCTCCATTATCTTCTCTACAATCTCACTCAGGTTCAAGTGTAGATTTAATGATATTTAGCTTTCATTTAGTAGGTATCGGTTCAATAATAGCAGCTATAAATTTTATATGTACTATTTTTTATTATAAAAATGAAGCAATGTTTAATAAAGACCTGCCCTTATTCGTATGGTCGGTAGCAATTACTTCGTTTTTAGTAATAGTAGCAATACCAGTGTTAGCCGCAGCAATAACATTATTATTATTCGATAGAAATTTCAATACTTCTTTCTATGATCCAGTAGGAGGAGGAGATGTGGTTTTATACCAACATCTTTTTTGGTTTTTTGGACATCCAGAAGTTTATATATTAATCTTACCAGGTTTTGGTTTAGTAAGTCATATAATTGCTACTTTTTCTAAAAAACGTGTATTTGGCCATGTACCTATGATTGCTGCTATGTTAATGATAGGTTTAATTGGATTTATCGTTTGGGCTCATCATATGTATACATCAGGTATAGATACTAGTACAAAAGCATACTTTACAGCGGCTACAATGGTAATTGCTATTCCTACGGGTATTAAGGTATTTAATTGGATAGCTACTATGTGGGGAGGTTCTATTTGGATGTATACTCCAATGTATTTTGCAGCAGGGTTTATTGTTTTATTTACTTTAGGTGGAATTACAGGTATTATTTTATCTAATGCAGGTATAGATACTTCCATACACGATACATATTATGTAGTTGCACACTTTCATTACGTATTATCTATGGGAGCAGTATTTGCAATTTATGGTGGTTTTTATTATTGGTGGGGAAAAATGACAGGATTAAGTTATTCAGAATCGTTAGGTCAAGCTCATTTTTGGATGACATTCATAGGTGTAAACTTTACATTCTTTCCAATGCATTTTTTAGGTTCGGCTGGTATGCCAAGAAGAATACCCGATTATCCTGATATGTACCAATATAATAATACTTTAGCTTCTTTTGGTGCTTTTATCTCATTCTTTAGTGTGTTATTTTTTTTCTATGTTATTTATTGTTCTTTTGTAGATCAAGTAAAATCCCCTAGAAATCCATGGGTATTTATTGATTAT-----------------------------------------------------------------------------------------------------------------
	otu_4	-------------------------------------------------------------------------------------------------------------------------------------------------------------------------------------------------------------------------------------------------------------------------------------------------------------------------------------------------------------------------------------------------------------------------------------------------------------ATTATCTTCTCTACAATCTCACTCAGGTTCAAGTGTAGATTTAATGATATTTAGCTTTCATTTAGTAGGTATCGGTTCAATAATAGCAGCTATAAATTTTATATGTACTATTTTTTATTATAAAAATGAAGCAATGTTTAATAAAGACCTGCCCTTATTCGTATGGTCGGTAGCAATTACTTCGTTTTTAGTAATAGTAGCAATACCAGTGTTAGCCGCAGCAATAACATTATTATTATTCGATAGAAATTTCAATACTTCTTTCTATGATCCAGTAGGAGGAGGAGATGTGGTTTTATACCAACATCTTTTT-----------------------------------------------------------------------------------------------------------------------------------------------------------------------------------------------------------------------------------------------------------------------------------------------------------------------------------------------------------------------------------------------------------------------------------------------------------------------------------------------------------------------------------------------------------------------------------------------------------------------------------------------------------------------------------------------------------------------------------------------------------------------------------------------------------------------------------------------------------------------------------------------------------------
	otu_10	------------------------------------------------------------------------------------------------------------------------------------------------------------------------------------------------------------------------------------------------------------------------------------------------------------------------------------------------------------------------------------------------------------------------------------------------------------CATTATCATCATTACAATCTCATTCAGGAGCAAGTGTTGACTTAATGATTTTTAGTTTTCATTTAGTAGGTATAGGATCTATAATCGCTGCAATTAACTTTATTTGTACTATTTTCTATTATAAAAATGAAGCAATGTTTAACAAAGACTTACCTCTATTCGTATGGTCTGTCGCAGTAACTTCTTTTTTAGTTATCGTAGCAATACCAGTACTTGCAGCAGCAATTACTTTATTACTATTTGATAGAAATTTTAATACTTCATTCTATGACCCAGTAGGAGGAGGAGATGTAGTATTGTATCAACATTTATTT-----------------------------------------------------------------------------------------------------------------------------------------------------------------------------------------------------------------------------------------------------------------------------------------------------------------------------------------------------------------------------------------------------------------------------------------------------------------------------------------------------------------------------------------------------------------------------------------------------------------------------------------------------------------------------------------------------------------------------------------------------------------------------------------------------------------------------------------------------------------------------------------------------------------
	otu_11	------------------------------------------------------------------------------------------------------------------------------------------------------------------------------------------------------------------------------------------------------------------------------------------------------------------------------------------------------------------------------------------------------------------------------------------------------------CATTATCATCATTACAATCTCATTCAGGAGCAAGTGTTGACCTGATGATTTTTAGTTTTCATTTAGTAGGAATTGGATCGATCGTAGCAGCTATTAACTTTATTTGTACAATTTTCTATTATAAAAACGAAGCAATGTTTAATAAAGACTTACCTCTATTTGTATGGTCTGTAGCAGTAACTTCTTTTTTAGTAATAGTAGCAATCCCAGTACTTGCAGCAGCAATTACTTTACTACTGTTTGATAGAAATTTTAATACTTCGTTCTATGACCCAGTAGGAGGAGGAGATGTAGTATTATATCAACATTTATTT-----------------------------------------------------------------------------------------------------------------------------------------------------------------------------------------------------------------------------------------------------------------------------------------------------------------------------------------------------------------------------------------------------------------------------------------------------------------------------------------------------------------------------------------------------------------------------------------------------------------------------------------------------------------------------------------------------------------------------------------------------------------------------------------------------------------------------------------------------------------------------------------------------------------
	OP501837	-----------------------------------------------------------------------------------------------------------------------------------------------------------------------------------------------------------------------------------------------------------------------------------------------------TATTTTGTACCAATTTTAATAGGAGCACCAGATATGAGTTTTCCAAGATTAAATAATTTTAGTTTTTGGTTATTGCCAGGTGCAATTTTATTAGCAGTTTTAGCAACATATTCAGAAGGAGGACCAGGTACAGGTTGGACAGTTTATCCACCATTATCTTCATTACAGTCCCATTCTGGACCAAGCGTAGATTTAATGATTTTTAGTTTTCATTTAGTAGGGATAGGATCAATAGTAGCAGGTATAAATTTTATTTGTACAATTTTCTATTATAAAAATGAAGCAATGTTTAATAAAGATTTACCATTATTCGTCTGGTCTGTAGCAATTACTTCTTTTTTAGTAATCGTAGCAATCCCAGTCTTAGCAGCAGCTATCACATTATTATTATTTGATAGAAATTTTAATACTTCGTTCTATGACCCAGTAGGAGGAGGAGATGTAGTATTATATCAACATTTATTTTGGTTCTTTGGTCACC-------------------------------------------------------------------------------------------------------------------------------------------------------------------------------------------------------------------------------------------------------------------------------------------------------------------------------------------------------------------------------------------------------------------------------------------------------------------------------------------------------------------------------------------------------------------------------------------------------------------------------------------------------------------------------------------------------------------------------------------------------------------------------------------------------------------------------------------------------------------------------------------------
	OP501842	-----------------------------------------------------------------------------------------------------------------------------------------------------------------------------------------------------------------------------------------------------------------------------------------------------TATTTTGTACCAATCTTAATCGGAGCACCAGATATGAGTTTTCCAAGATTAAATAATTTTAGTTTTTGGTTATTACCAGGTGCAATTTTATTAGCTGTTTTAGCAACATATTCAGAAGGAGGACCAGGTACAGGTTGGACATTATATCCACCATTATCTTCATTACAGTCTCATTCTGGACCAAGTGTAGATTTACTAATTTTTAGTTTTCATTTAGTAGGAATAGGATCAATTGTAGCAGGTATTAATTTTATTTGTACAATTTTTTATTATAAAAATGAAGCAATGTTTAATAAAGACTTACCTTTATTCGTATGGTCAGTAGCAATTACTTCTTTCTTAGTAATCGTAGCAATCCCAGTATTAGCAGCAGCTATTACATTATTATTATTTGATAGAAATTTCAATACTTCTTTTTATGACCCAGTAGGAGGAGGAGATGTAGTATTATACCAACATTTATTTTGGTTCTTTGGTCATC-------------------------------------------------------------------------------------------------------------------------------------------------------------------------------------------------------------------------------------------------------------------------------------------------------------------------------------------------------------------------------------------------------------------------------------------------------------------------------------------------------------------------------------------------------------------------------------------------------------------------------------------------------------------------------------------------------------------------------------------------------------------------------------------------------------------------------------------------------------------------------------------------
	OP501836	-----------------------------------------------------------------------------------------------------------------------------------------------------------------------------------------------------------------------------------------------------------------------------------------------------TATTTTGTACCAATCTTAATTGGAGCACCAGATATGAGTTTTCCTAGATTAAATAATTTTAGTTTTTGGTTATTACCAGGTGCAATTTTATTAGCAGTTTTAGCAACATATTCAGAAGGAGGACCAGGAACAGGTTGGACAGTATATCCACCATTATCCTCATTACAATCTCATTCTGGACCAAGTGTAGATTTACTAATTTTTAGTTTTCATTTAGTAGGAATAGGATCAATCGTAGCAGGTATTAATTTCATCTGTACAATTTTTTATTATAAAAATGAAGCAATGTTCAATAAAGATTTACCTTTATTCGTATGGTCAGTAGCAATTACTTCTTTTTTAGTAATCGTAGCAATCCCAGTATTAGCAGCAGCTATTACATTATTATTATTTGATAGAAATTTTAATACTTCTTTCTATGACCCAGTAGGAGGAGGAGATGTAGTATTATATCAACATCTATTTTGGTTCTTTGGTCACC-------------------------------------------------------------------------------------------------------------------------------------------------------------------------------------------------------------------------------------------------------------------------------------------------------------------------------------------------------------------------------------------------------------------------------------------------------------------------------------------------------------------------------------------------------------------------------------------------------------------------------------------------------------------------------------------------------------------------------------------------------------------------------------------------------------------------------------------------------------------------------------------------
	OP501835	-----------------------------------------------------------------------------------------------------------------------------------------------------------------------------------------------------------------------------------------------------------------------------------------------------TATTTTGTACCAATTTTAATTGGAGCTCCAGATATGTCATTTCCAAGATTAAATAATTTTAGTTTTTGGTTATTGCCAGGTGCAATCTTATTAGCTGTATTATCTACTTATTCAGAAGGAGGACCAGGTACAGGTTGGACAGTATATCCACCATTATCATCCTTACAATCTCATTCAGGAGCAAGTGTTGATTTAATGATTTCTAGTTTTCACTTAGTAGGTATTGGATCAATTATAGCAGCTATTAATTTTATTTGTACTATTTTTTATTATAAAAATGAAGCAATGTTTAATAAAGACTTACCATTATTTGTATGGTCAGTAGCTGTAACATCTTTCTTAGTAATCGTAGCAATCCCAGTATTAGCAGCAGCTATTACTTTATCGTTATTTGATCGTAATTTTAATACATCGTTCTATGACCCAGTAGGAGGAGGAGACGTAGTATTATACCAACATTTATTTTGGTTTTTTGGACATC-------------------------------------------------------------------------------------------------------------------------------------------------------------------------------------------------------------------------------------------------------------------------------------------------------------------------------------------------------------------------------------------------------------------------------------------------------------------------------------------------------------------------------------------------------------------------------------------------------------------------------------------------------------------------------------------------------------------------------------------------------------------------------------------------------------------------------------------------------------------------------------------------
	otu_8	-------------------------------------------------------------------------------------------------------------------------------------------------------------------------------------------------------------------------------------------------------------------------------------------------------------------------------------------------------------------------------------------------------------------------------------------------------------ATTATCATCCTTACAATCTCATTCAGGAGCAAGTGTTGATTTAATGATTTTTAGTTTTCACTTAGTAGGTATTGGATCAATTATAGCAGCTATTAATTTTATTTGTACTATTTTTTATTATAAAAATGAAGCAATGTTTAATAAAGACTTACCATTATTTGTATGGTCAGTAGCTGTAACATCTTTCTTAGTAATCGTAGCAATCCCAGTATTAGCAGCAGCTATTACTTTATTGTTATTTGATCGTAATTTTAATACATCGTTCTATGACCCAGTAGGAGGAGGAGACGTAGTATTATACCAACATTTATTT-----------------------------------------------------------------------------------------------------------------------------------------------------------------------------------------------------------------------------------------------------------------------------------------------------------------------------------------------------------------------------------------------------------------------------------------------------------------------------------------------------------------------------------------------------------------------------------------------------------------------------------------------------------------------------------------------------------------------------------------------------------------------------------------------------------------------------------------------------------------------------------------------------------------
	otu_1	-------------------------------------------------------------------------------------------------------------------------------------------------------------------------------------------------------------------------------------------------------------------------------------------------------------------------------------------------------------------------------------------------------------------------------------------------------------TCTATCATCTTTACAATCTCATTCAGGTGCATCTGTAGATTTAATGATCTTTAGTTTCCACTTAGTAGGAATTGGATCAATTGTAGCAGCAATTAACTTTATTTGTACAATTTTTTACTATAAAAATGAAGCTATGTTTAATAAAGACTTACCTTTATTTGTATGGTCAGTAGCAGTAACATCTTTTTTAGTAATTGTAGCAATTCCAGTACTAGCAGCAGCTATTACTTTATTATTATTTGATAGAAATTTTAACACTTCTTTTTATGACCCAGTAGGAGGAGGAGATGTTGTATTATATCAACATTTATTT-----------------------------------------------------------------------------------------------------------------------------------------------------------------------------------------------------------------------------------------------------------------------------------------------------------------------------------------------------------------------------------------------------------------------------------------------------------------------------------------------------------------------------------------------------------------------------------------------------------------------------------------------------------------------------------------------------------------------------------------------------------------------------------------------------------------------------------------------------------------------------------------------------------------
	otu_9	-------------------------------------------------------------------------------------------------------------------------------------------------------------------------------------------------------------------------------------------------------------------------------------------------------------------------------------------------------------------------------------------------------------------------------------------------------------TTTATCTTCTTTACAGTCTCACTCAGGAGCATCAGTAGATTTAATGATTTTTAGTTTTCATTTAGTAGGAATTGGTTCTATTGTAGCAGCAATTAATTTTATTTGTACTATCTTCTATTATAGAAATGAAGCAATGTTTAATAAGGATTTACCTCTATTTGTTTGGTCAGTAGCAGTTACATCTTTTTTAGTAATTGTAGCAATTCCAGTATTAGCAGCAGCTACTACTTTATTATTATTTGATAGAAATTTTAATACATCTTTCTATGACCCAGTAGGAGGAGGAGATGTAGTATTATATCAACATTTATTT-----------------------------------------------------------------------------------------------------------------------------------------------------------------------------------------------------------------------------------------------------------------------------------------------------------------------------------------------------------------------------------------------------------------------------------------------------------------------------------------------------------------------------------------------------------------------------------------------------------------------------------------------------------------------------------------------------------------------------------------------------------------------------------------------------------------------------------------------------------------------------------------------------------------
	otu_6	-------------------------------------------------------------------------------------------------------------------------------------------------------------------------------------------------------------------------------------------------------------------------------------------------------------------------------------------------------------------------------------------------------------------------------------------------------------TTTATCTTCTTTACAATCTCATTCAGGAGCATCAGTAGATTTAATGATTTTTAGTTTTCATTTAGTAGGAATTGGTTCTATCGTAGCAGCAATTAATTTTATTTGTACAATTTTTTATTATAAAAATGAAGCAATGTTTAATAAAGATTTACCTTTATTTGTTTGGTCAGTAGCAGTTACTTCTTTTTTAGTAATTGTAGCAATTCCAGTATTAGCAGCAGCTATTACTTTATTATTATCTGATAGAAATTTTAATACATCTTTCTATGACCCAGTAGGAGGAGGAGATGTAGTATTATATCAACATTTATTT-----------------------------------------------------------------------------------------------------------------------------------------------------------------------------------------------------------------------------------------------------------------------------------------------------------------------------------------------------------------------------------------------------------------------------------------------------------------------------------------------------------------------------------------------------------------------------------------------------------------------------------------------------------------------------------------------------------------------------------------------------------------------------------------------------------------------------------------------------------------------------------------------------------------
	otu_7	-------------------------------------------------------------------------------------------------------------------------------------------------------------------------------------------------------------------------------------------------------------------------------------------------------------------------------------------------------------------------------------------------------------------------------------------------------------ATTATCTTCTTTACAATCTCATTCAGGAGCATCTGTAGATCTAATGATTTTTAGTTTTCACTTAGTAGGTATTGGATCAATTGTAGCAGCTATTAATTTTATTTGTACTATTTTCTACTATAAAAATGAAGCTATGTTTAATAAAGACTTACCTTTATTTGTATGGTCAGTAGCAGTTACTTCTTTTTTAGTAATTGTAGCTATTCCAGTATTAGCAGCAGCAATTACATTATTATTGTTTGATCGTAATTTTAATACTTCATTCTATGATCCAGTAGGAGGAGGAGATGTAGTACTATACCAACATTTATTT-----------------------------------------------------------------------------------------------------------------------------------------------------------------------------------------------------------------------------------------------------------------------------------------------------------------------------------------------------------------------------------------------------------------------------------------------------------------------------------------------------------------------------------------------------------------------------------------------------------------------------------------------------------------------------------------------------------------------------------------------------------------------------------------------------------------------------------------------------------------------------------------------------------------
	NC_002573	--------------------------------------ATGTTAAACTTTTGTAAAA---GTTGGATTTTCACAACAAATCATAAAAGAATTGGTATTTTATATTTATTTTTTGGAGTATTTAATGGATTTTTAGCTGTTTTATTATCTATGTTAATGAGACTAGAATTAGCATTTCCAGGAGACCAAATTTTATTTGGAGAATATCACTTTTATAACATGATTACTACTGTTCACGGAGTATTAATGCTTTTCGTAGTAGTAATGCCAATCTTATTTGGAGGATTTGGTAACTATTTTGTACCAATTTTAATTGGTGCACCAGATATGTCTTTTCCAAGATTAAATAATTTTAGTTTTTGGTTATTGCCTGGTGCTATTTTGTTAGCTGTATTAGCTACTTATTCAGAAGGAGGACCAGGTACAGGATGGACAGTATATCCACCATTGTCTTCTTTACAATCTCACTCAGGAGCAAGCGTAGATTTAATGATATTTAGCTTTCACTTAGTAGGTATTGGATCTATCGTAGCAGCTATTAACTTCATTTGTACAATTTTTTATTATAAAAATGAAGCAATGTTTAATAAAGACCTACCATTATTTGTTTGGTCTGTAGCAGTTACTTCTTTTTTAGTAATTGTAGCTATTCCAGTATTAGCAGCAGCTATTACTTTATTATTATTTGATCGTAATTTTAATACTTCTTTCTATGACCCAGTAGGAGGAGGGGACGTAGTATTATATCAACATTTATTTTGGTTTTTTGGACACCCAGAAGTATATATTTTAATTTTACCAGGTTTTGGATTAGTTAGTCATATTATTGCTACTTTTTCTAAAAAAAGAGTATTTGGACATGTACCAATGATCGCAGCTATGTTAATGATTGGGTTAATTGGATTTATTGTATGGGCTCATCATATGTATACTTCAGGAATTGATACAAGTACAAAAGCATATTTTACAGCAGCTACAATGGTAATTGCTATTCCAACAGGTATTAAAGTATTTAACTGGATCGCTACAATGTGGGGTGGTTCTATTTGGATGTATACACCAATGTATTTTGCTGCTGGTTTTGTAGTATTATTTACAATTGGAGGAATTACAGGAATTATTTTATCTAATGCAGGAATTGACACTTCAATCCATGATACACATTATGTAGTAGGACATTTTCACTATGTATTATCAATGGGAGCAGTATTTGCAATCTATGGAGGTTTTTACTATTGGTGGGGAAAAATGACAGGATTAAGTTATTCTGAATCATTAGGACAAGCTCATTTTTGGATGACATTTATAGGTGTAAATTTTACTTTTTTCCCAATGCATTTCTTAGGTTCTGGAGGTATGCCAAGAAGAATTCCAGATTATCCAGATATGTATCAATATCATAATACATTAGCTTCTTTTGGAGCATTTATTTCTTTTTTTAGTTTATTATTTTTTTTTTATGTAATTTATTGTTCTTTTACAGATCAAGTAAAATGTCCTAGAAATCCTTGGATTTTTATTGATTAT-----------------------------------------------------------------------------------------------------------------
	otu_5	-------------------------------------------------------------------------------------------------------------------------------------------------------------------------------------------------------------------------------------------------------------------------------------------------------------------------------------------------------------------------------------------------------------------------------------------------------------ATTATCTTCTTTACAATCTCATTCAGGAGCTAGTGTAGATTTAATGATTTTCAGTTTCCATTTAGTAGGTATTGGATCAATTGTAGCAGCTATTAATTTTATCTGTACAATTTTTTATTATAAAAATGAAGCTATGTTTAATAAAGATTTACCATTATTTGTATGGTCTGTAGCAGTTACTTCTTTTTTAGTAATTGTAGCTATTCCAGTATTAGCAGCAGCTATTACTTCATTATTATTTGATCGTAATTTCAATACTTCTTTTTATGACCCAGTAGGAGGAGGAGATGTTGTATTATATCAACATTTATTT-----------------------------------------------------------------------------------------------------------------------------------------------------------------------------------------------------------------------------------------------------------------------------------------------------------------------------------------------------------------------------------------------------------------------------------------------------------------------------------------------------------------------------------------------------------------------------------------------------------------------------------------------------------------------------------------------------------------------------------------------------------------------------------------------------------------------------------------------------------------------------------------------------------------
	otu_3	-------------------------------------------------------------------------------------------------------------------------------------------------------------------------------------------------------------------------------------------------------------------------------------------------------------------------------------------------------------------------------------------------------------------------------------------------------------TTTATCTTCATTACAATCACACTCAGGACCAAGTGTAGACTTAATGATTTTTAGTTTTCACTTAGTAGGGATTGGATCAATAGTAGCAGGTATTAATTTTATCTGTACTATTTTTTATTATAAAAACGAAGCAATGTTTAATAAAGATTTACCATTGTTCGTATGGTCAGTTGCAATTACTTCTTTTTTAGTAATTGTAGCTATTCCTGTATTAGCAGCAGCTATTACATTATTATTATTTGATAGAAATTTTAATACTTCATTCTATGATCCAGTAGGAGGAGGAGATGTAGTATTATATCAACATCTTTTC-----------------------------------------------------------------------------------------------------------------------------------------------------------------------------------------------------------------------------------------------------------------------------------------------------------------------------------------------------------------------------------------------------------------------------------------------------------------------------------------------------------------------------------------------------------------------------------------------------------------------------------------------------------------------------------------------------------------------------------------------------------------------------------------------------------------------------------------------------------------------------------------------------------------
	otu_2	-------------------------------------------------------------------------------------------------------------------------------------------------------------------------------------------------------------------------------------------------------------------------------------------------------------------------------------------------------------------------------------------------------------------------------------------------------------ATTATCTTCATTACAATCCCACTCAGGAGCAAGTGTAGACTTAATGATTTTTAGTTTTCACTTAGTAGGTATCGGATCAATCGTAGCAGCTATTAATTTTATTTGTACAATTTTTTATTATAAAAACGAAGCTATGTTTAATAAAGATTTACCACTATTCGTTTGGTCAGTAGCAGTTACTTCATTTTTAGTAATTGTAGCAATTCCAGTATTAGCAGCAGCTATTACATTGTTACTATTTGATCGTAATTTTAATACTTCATTCTATGACCCAGTAGGAGGAGGAGATGTAGTATTATATCAACATTTATTT-----------------------------------------------------------------------------------------------------------------------------------------------------------------------------------------------------------------------------------------------------------------------------------------------------------------------------------------------------------------------------------------------------------------------------------------------------------------------------------------------------------------------------------------------------------------------------------------------------------------------------------------------------------------------------------------------------------------------------------------------------------------------------------------------------------------------------------------------------------------------------------------------------------------

;
end;
