# Supplementary material for: A novel taxonomic database for eukaryotic mitochondrial cytochrome oxidase subunit I gene (eKOI), with a focus on protists diversity
Source: Database (Oxford). 2025 Sep 24;2025:baaf057. doi: 10.1093/database/baaf057 (PMC12462617; doi:10.1093/database/baaf057)
Supplement: baaf057_Supplemental_File [file baaf057_supplemental_file.zip › 4_alignament_phylogenetic_trees/heterolobosea.tree]

(KC353353:0.2222860079,KC353352:0.3661614020,(((KP165388:0.3261278328,KJ679272:0.3087583094)88:0.0683788637,(MT843578:0.3715776533,((((((KX580902:0.0000010007,otu_4:0.0000010007)100:0.1160286130,((OP501837:0.0384612516,(OP501842:0.0217616215,OP501836:0.0203470653)93:0.0107080622)90:0.0216656482,otu_3:0.0694331712)66:0.0147605845)61:0.0133265679,(otu_10:0.0639930698,otu_11:0.0285918068)99:0.0614014354)18:0.0000020730,(((OP501835:0.0057804800,otu_8:0.0000010007)100:0.0494741649,NC_002573:0.0486540470)25:0.0025930012,((otu_7:0.0495914583,otu_2:0.0506774896)17:0.0049047122,otu_5:0.0442773663)19:0.0036281310)43:0.0142482332)57:0.0119405268,otu_1:0.0548459737)50:0.0086158842,(otu_9:0.0383216234,otu_6:0.0044049069)83:0.0149711828)97:0.0623448885)99:0.0769646761)100:0.3252818226,KX891215:0.3862655125)100:0.2619365092);
