# Supplementary material for: A novel taxonomic database for eukaryotic mitochondrial cytochrome oxidase subunit I gene (eKOI), with a focus on protists diversity
Source: Database (Oxford). 2025 Sep 24;2025:baaf057. doi: 10.1093/database/baaf057 (PMC12462617; doi:10.1093/database/baaf057)
Supplement: baaf057_Supplemental_File [file baaf057_supplemental_file.zip › 4_alignament_phylogenetic_trees/jakobida.nex]

#NEXUS
begin data;
	dimensions ntax=28 nchar=2010;
	format datatype=dna missing=? gap=-;
	matrix
	NC_002573	------------------------------------------------------------ATGTTAAACT---TTTGTAAAAGTTGGATTTTCACAACAAATCATAAAAGAATTGGTATTTTATATTTATTTTTTGGAGTATTTAATGGATTTTTAGCTGTTTTATTATCTATGTTAATGAGACTAGAATTAGCATTTCCAGGAGACCAAATTTTATTTGGAGAATATCACTTTTATAACATGATTACTACTGTTCACGGAGTATTAATGCTTTTCGTAGTAGTAATGCCAATCTTATTTGGAGGATTTGGTAACTATTTTGTACCAATTTTAATTGGTGCACCAGATATGTCTTTTCCAAGATTAAATAATTTTAGTTTTTGGTTATTGCCTGGTGC--TATT-TTGTTAGCTGTATTAGCTACTTATTCAGAAGGAGGACCAGGTACAGGATGGACAGTATATCCACCATTGTCTTCTTTACAATCTCACTCAGGAGCAAGCGTAGATTTAATGATATTTAGCTTTCACTTAGTAGGTATTGGATCTATCGTAGCAGCTATTAACTTCATTTGTACAATTTTTTATTATAAAAATGAAGCAATGTTTAATAAAGACCTACCATTATTTGTTTGGTCTGTAGCAGTTACTTCTTTTTTAGTAATTGTAGCTATTCCAGTATTAGCAGCAGCTATTACTTTATTATTATTTGATCGTAATTTTAATACTTCTTTCTATGACCCAGTAGGAGGAGGGGACGTAGTATTATATCAACATTTATTTTGGTTTTTTGGACACCCAGAAGTATATATTTTAATTTTACCAGGTTTTGGATTAGTTAGTCATATTATTGCTACTTTTTCTAAAAAAAGAGTATTTGGACATGTACCAATGATCGCAGCTATGTTAATGATTGGGTTAATTGGATTTATTGTATGGGCTCATCATATGTATACTTCAGGAATTGATACAAGTACAAAAGCATATTTTACAGCAGCTACAATGGTAATTGCTATTCCAACAGGTATTAAAGTATTTAACTGGATCGCTACAATGTGGGGTGGTTCTATTTGGATGTATACACCAATGTATTTTGCTGCTGGTTTTGTAGTATTATTTACAATTGGAGGAATTACAGGAATTATTTTATCTAATGCAGGAATTGACACTTCAATCCATGATACACATTATGTAGTAGGACATTTTCACTATGTATTATCAATGGGAGCAGTATTTGCAATCTATGGAGGTTTTTACTATTGGTGGGGAAAAATGACAGGATTAAGTTATTCTGAATCATTAGGACAAGCTCATTTTTGGATGACATTTATAGGTGTAAATTTTACTTTTTTCCCAATGCATTTCTTAGGTTCTGGAGGTATGCCAAGAAGAATTCCAGATTATCCAGATATGTATCAATATCATAATACATTAGCTTCTTTTGGAGCATTTATTTCTTTTTTTAGTTTATTATTTT--TTTTTTATGTAATTTATTGTTCTTTTACAGATCAAGTAAAATGTCCTAGAAATCCTTGGATTTTTATTGATTAT----AATGATTTAA-----TTGATAGAATG-ATTGGAGT--AATTTACTATGTAGAAAAATAT-----GGAGCATTTGGAA-----A----AGATGAACC-----A--AGAACA-ATTAGTCCTGA------TTTTATTGAAAAATGGATTAGTTTTAATTATGTTACAAACAGATATATTATTTCTGCTGAATCTATTAAAACTACTACTTTAGAATGGACTTTAACTTCTCCACCATATTTACATACTTTTGTAGTACCACCTAAATTATTTACAACAGGTTCTCATTATTTTGAATACAGATGGAATGCTATTTTAAATAAAAAAAGAAAATTCATACCATTATATTTAGGTAAAAAAGAAACACAAAATCATTTTTATACTACTATTTATATTACATATAATCCATTAGTATCAAATTGGAAAATTTTTGGAAATAGTTCTTTGACAAATTAG
	KX891215	ATGAAAAAATATTATTCAAACGAAGTTCAAATGCCAAATAAAATAAAAGAAGTAACGAGAATATTAAACAGAAT---GAAAGATTTTATATTCACAACTAATCATAAAGACATAGGTATATTATATTTGATTATAGGAAGTTTTGGAGGAGTAGCCGCAACCTTTATGAGTTTATTAATAAGGTTAGAATTAGTTTCTCCTGGAGACCAAATATTACTTGGAAATTATCAACTTTATAATCAAATTGTCACTGCTCATGGAGTTATAATGTTGTTCTTTGTAATATTACCTATTCTTTTTGGAGGATTTGGTAATTTCTTCGTGCCTATTCTTATAGGGGCTCCTGATATGGCGTTTCCTAGACTTAATAATCTTAGCTTCTGGTTAGTTCCACCAGCACTAATGATGTTA---GTATTATCTATGTTTGTGGAAATGGGGGTTGGTACAGGATGGACTATTTATCCACCACTCTCACATAAACTATTTCACTCTGGGCCTTCAGTTGATTTTGTTATATTTAGTGTACATTTGGTAGGTATATCTTCAATTTTAGGATCTATAAATTTAATAGCTACTATATTTCATATGAGAATGGGTTCTATGGGACTTCATCAAGTACCTCTATTTGTATGGTCTATTTTAGTCACATCTTTTCTTCTCATATTTGCTTTGCCTGTTTTAGCTGGAGCTATTACTATGTTATTAACAGATAGAAATTTCAATACGTCTTTTTTTGACCCAGTTGGAGGAGGAGATCCAGTACTCTATCAACATCTATTTTGGTTCTTTGGACACCCTGAAGTATATATACTCATACTCCCAGCTTTTGGTGTTATTAGTCAAGTCATTTCTACATTTTCTCAAAAACCTATATTTGGTTATTTAGGAATGGTCTATGCAATGTGCGGTATTGGAATTCTAGGATTTATTGTATGGGCCCATCATATGTATACAGTAGGTTTGGACTTGGACACAAGAGCTTATTTCACTGCTGCAACTATGGTAATAGGAGTTCCAACGGGTGTTAAAATATTCAGCTGGATAGCTACCATGTGGAATGGATCTATTATTTTTACAGTTCCTATGCTATTTGCTATAGGATTTATATTTTTATTTACTATAGGAGGATTAACTGGTATTATATTGGCTAATGCAGGGCTGGACATTAGTTTGCATGATACTTATTATGTAGTAGCTCATTTCCATTATGTTTTATCTTTAGGTGCAGTATTTGGGGTCTTTTCTGGGTTTTATTATTGGATCGGAAAAATTACTGGATACATGTATAATGAATTCTTAGGAAAAATCCACTTCTGGATAACCTTTCTAGGGGTAAATATTACATTTTTCCCAATGCACTTTCTAGGTCTGTCAGGTATGCCAAGACGAATACCTGACTATCCTGATGTGTATGCATCTTGGAATATTATTTCTACTGTGGGAGCTTTGATATCATTTATAGGACTTATGTTTTGGTTTGTTATACTATTCAAAGTATTTTATGACAAGA--TACCTTGTCCAAAGAATCCTTGGAGCATTACTAGTTATTTTATATCAGGTACCGATTTTAAAAAAATGTACCCAAATCAACGTAAATATCAGTTGATTTTTTCTACGGAGACTTTAGAGT--GGACTTTAGATTCTCCAACTAA--AGAACATACTTTCACGGAAAGACCTTTTGTTGTTCAAGTTAGAAGTACTAATTTTTTTAATCACAGTACTTTTAGGTAG------------------------------------------------------------------------------------------------------------------------------------------------------------------------------------------------------------------------------------------------------------------------------
	otu_20	--------------------------------------------------------------------------------------------------------------------TGCGTTATACATAATGTTTGGTACATTTGCAGGTATTACAGCAACAACAATATCAGTAGTAATGCGTTTAGAGCTCGGTCTTCCTGGAAATCAAATTCTTCAAGGAAATCATCAATTATATAATGTTTTAATAACTGCTCATGGATTACTTATGTTATTCATGGTTGTTATGCCTATCCTTTTAGGAGGTTTTGGTAATTTCTTTGTACCATTATTAATTGGTGCACCAGATATGGCTTTCCCAAGATTAAATAATATTAGTTTCTGGTTATTACCACCTGCATTAATGCTTCT---TTTCTTTTCAGCGCTTGTAGAAGTTGGTGCGGGAACAGGTTGGACAGCATATCCACCATTATCA---------------------------------------------------------------------------------------------------------------------------------------------------------------------------------------------------------------------------------------------------------------------------------------------------------------------------------------------------------------------------------------------------------------------------------------------------------------------------------------------------------------------------------------------------------------------------------------------------------------------------------------------------------------------------------------------------------------------------------------------------------------------------------------------------------------------------------------------------------------------------------------------------------------------------------------------------------------------------------------------------------------------------------------------------------------------------------------------------------------------------------------------------------------------------------------------------------------------------------------------------------------------------------------------------------------------------------------------------------------------------------------------------------------------------------------------------------------------------------------------------------------------------------------------------------------------------------------------
	AF007261	------------------------------------------------------------ATGGCAAATTCTTTCGTAAAAAGATGGTTTTTTTCAACAAACCATAAAGATATTGGTGCGTTATACATAATGTTTGGTACATTTGCAGGTATTACAGCAACAACAATATCAGTAGTAATGCGTTTAGAGCTTGGTCTTCCTGGAAATCAAATTCTTCAAGGAAATCATCAATTATATAATGTTTTAATAACTGCTCATGGATTACTTATGTTATTCATGGTTGTTATGCCTATCCTTTTAGGAGGTTTTGGTAATTTCTTTGTACCATTATTAATTGGTGCACCAGATATGGCTTTCCCAAGATTAAATAATATTAGTTTCTGGTTATTACCACCTGCATTATTACTTCT---TTTCTTTTCAGCACTTGTAGAAGTTGGTGCAGGAACAGGTTGGACAGCATATCCACCATTATCAGGTATTCAATCACATTCAGGTGCTTCTGTAGATTTAGCAATATTTAGTCTTCATTTATCAGGTGCATCATCAGTTTTAGCTTCTATAAATTTTATTACTACTATATTCAATATGCGTGCTCCTGGTATGACAATGCATAGAATGCCATTGTTTGTTTGGTCAATTCTTGTAACATCATTCTTACTTGTATTTGCATTACCTGTTCTTGCTGGTGGTATAACTATGTTATTAACAGATCGTAATTTTAATACTACATTCTTTGATCCTGCAGGTGGTGGTGATCCAGTGTTATTTCAACATTTATTCTGGTTCTTTGGTCATCCTGAAGTATACATTCTTGTAATCCCTGGTTTTGGTGTAGTTAGTCATGTTATTTCTGCATTTTCTAGAAGACCTATTTTTGGTTATTTAGGAATGGTTTATGCAATGTCTTCAATTGGTGTACTTGGTTTTATTGTTTGGGCACACCACATGTATACAGTAGGTATGGATGTTGATACAAGAGCATATTTTACAGCAGCTACTATGGTAATTGCAATTCCTACAGGTATTAAAATCTTTAGCTGGCTTGCAACTATGTGGGGTGGTTCTATCGAACTTAAAGCACCAATGCTATTCGCTGTTGGTTTTGTATTCTTATTTACTTTTGGTGGTTTAACTGGTGTTGTTCTTTCTAACTCTGGATTAGATATAGCACTTCATGATACTTACTATGTTGTAGCACATTTCCACTACGTTCTTTCTATGGGTGCAATGTTTGCTATTTATGCAGCATTTTACTATTGGTTTGGTAAAATAACTGGTTACCAATATCCTGAAAAATTAGCTCAAGTTCAATTCTGGACAACATTCATTGGTGTAAATTTAACATTCTTCCCAATGCACTTTTTAGGTCTTTCAGGAATGCCACGTCGTATTCCAGATTACCCAGATGCTTTTAGTGGTTGGAATGCAGTTTCTTCTTATGGATCTCTTGTAACAACATTTAGTATTATTTTATGGTT--CTATATTGTTTATAGAACATTAACAGATGGTGTAAAATGTGGTAATGATCCTTGGG---GTCTTGCTGTAGGAGAACCTGGTAAAGAACATTTTGCAAC--ACTTGAATGGACTTTAACTTCACCTCCTTTAT----CTCATACATTTGAAGAAGTACCTTATATTAAAGAAACAATTAAAAAATAA----------------------------------------------------------------------------------------------------------------------------------------------------------------------------------------------------------------------------------------------------------------------------------------------------------------------------------------------------
	otu_19	------------------------------------------------------------------------------------------------------------------------------ATAATGTTTGGTACATTTGCAGGTATTACAGCAACAACAATATCAGTAGTAATGCGTTTAGAGCTCGGTCTTCCTGGAAATCAAATTCTTCAAGGAAATCATCAATTATATAATGTTTTAATAACTGCTCATGGATTACTTATGTTATTCATGGTTGTTATGCCTATCCTTTTAGGAGGTTTTGGTAATTTCTTTGTACCATTATTAATTGGTGCACCAGATATGGCTTTCCCAAGATTAAATAATATTAGTTTCTGGTTATTACCACCTGCATTATTACTTCT---TTTCTTTTCAGCACTTGTAGAAGTTGGTGCGGGAACAGGTTGGACAGCAT-----------------------------------------------------------------------------------------------------------------------------------------------------------------------------------------------------------------------------------------------------------------------------------------------------------------------------------------------------------------------------------------------------------------------------------------------------------------------------------------------------------------------------------------------------------------------------------------------------------------------------------------------------------------------------------------------------------------------------------------------------------------------------------------------------------------------------------------------------------------------------------------------------------------------------------------------------------------------------------------------------------------------------------------------------------------------------------------------------------------------------------------------------------------------------------------------------------------------------------------------------------------------------------------------------------------------------------------------------------------------------------------------------------------------------------------------------------------------------------------------------------------------------------------------------------------------------------------------------------
	otu_18	--------------------------------------------------------------------------------------------------------------------TGCTTTACATATCATGTTTGGTACATTTGCAGGTGTTACTGCAACAACAATATCAGTTGTAATGCGCTTAGAACTTGGTCTTCCTGGTAATCAAATACTTCAAGGAAATCACCAATTATACAACGTTTTAATAACTGCACATGGTTTATTAATGTTATTCATGGTTGTTATGCCTATTCTTTTAGGTGGTTTTGGTAATTTCTTCGTACCTTTATTAATTGGTGCTCCAGATATGGCTTTCCCAAGATTAAATAATATTAGTTTTTGGTTATTACCTCCAGCACTTTTACTTCT---TTTCTTTTCAGCACTTGTAGAAGTTGGTGCAGGTACAGGTTGGACAGCATATCCACCATTATCA---------------------------------------------------------------------------------------------------------------------------------------------------------------------------------------------------------------------------------------------------------------------------------------------------------------------------------------------------------------------------------------------------------------------------------------------------------------------------------------------------------------------------------------------------------------------------------------------------------------------------------------------------------------------------------------------------------------------------------------------------------------------------------------------------------------------------------------------------------------------------------------------------------------------------------------------------------------------------------------------------------------------------------------------------------------------------------------------------------------------------------------------------------------------------------------------------------------------------------------------------------------------------------------------------------------------------------------------------------------------------------------------------------------------------------------------------------------------------------------------------------------------------------------------------------------------------------------------
	otu_17	--------------------------------------------------------------------------------------------------------------------TGCTTTATATATCATGTTTGGTACATTTGCAGGTGTTACTGCTACAACAATCTCTGTTGTAATGCGCTTAGAACTTGGTCTTCCTGGTAATCAAATCCTTCAAGGAAATCATCAGTTATATAACGTTTTAATAACAGCACATGGTTTATTAATGTTATTCATGGTTGTTATGCCTATTCTTTTAGGTGGTTTTGGTAATTTCTTTGTACCTTTATTAATTGGTGCACCAGATATGGCTTTCCCAAGATTAAATAATATTAGTTTTTGGTTATTACCTCCTGCACTTTTACTTCT---TTTCTTTTCAGCACTTGTAGAAGTTGGTGCAGGTACAGGTTGGACAGCATATCCACCATTATCA---------------------------------------------------------------------------------------------------------------------------------------------------------------------------------------------------------------------------------------------------------------------------------------------------------------------------------------------------------------------------------------------------------------------------------------------------------------------------------------------------------------------------------------------------------------------------------------------------------------------------------------------------------------------------------------------------------------------------------------------------------------------------------------------------------------------------------------------------------------------------------------------------------------------------------------------------------------------------------------------------------------------------------------------------------------------------------------------------------------------------------------------------------------------------------------------------------------------------------------------------------------------------------------------------------------------------------------------------------------------------------------------------------------------------------------------------------------------------------------------------------------------------------------------------------------------------------------------
	KC353355	------------------------------------------------------------------ATGACTGGACTTACAAGATGGTTATATTCTACAAACCATAAGGATATTGGCGTAATGTATATTGTTACAGGTGCTTTCAGCGGAATCCTTGCAGCCATGATCTCTGTAGTCATGAGAATGGAACTAGGATTACCAGGTAATCAAATCCTGGAAGGGAATCATCAACTATACAATGTTTTAATAACTGCTCACGGTTTATTAATGCTTTTCTGGGTTTTAATGCCTGTTTTAATAGGAGGTTTCGGAAACTTCTTCGTTCCTTTACTAATAGGAGCACCAGACATGGCCTTCCCTCGTTTAAATAATATAAGTTACTGGCTACTACCAGCATCTTTACTTTTACT---ATTCTTTTCTGCCATGGTTGAAACTGGTGCAGGTACTGGATGGACTGCTTATCCTCCTCTTTCAGGAATTCAATCTCACTCAGGAGCTTCTGTTGATTTAGCTATTTTTAGTTTACATGTATCAGGTACATCTTCTATTCTAGCTTCTATTAACTTTATTACTACTATGCTAAATATGCGTGCTCCAGGAATGAATATGCATAAAATGCCTCTTTTCTGTTGGGCAGTTTTCTTATCATCATTTCTTCTATTGCTATCTCTACCTGTTTTTGCAGGAGGTATTACTATGCTTTTAACTGATAGAAACTTTAATACTACTTTCTTTGACCCAGCGGGTGGAGGAGATCCTGTACTATTCCAACATTTATTTTGGTTCTTTGGTCATCCTGAAGTATACGTTCTAATTTTACCAGGCTTTGGTATTGTTAGTCACATCGTTTCTACTTTTTCTAAAAAGCCTGTCTTTGGTCATTTAGGAATGGTTTACGCTATGTGTTCTATTGGAGTTCTAGGGAGTATTGTTTGGGCGCACCACATGTACACTGTTGGATTAGACGTGGATACTAGAGCTTATTTCTCTGCTGCTACCATGGTTATTGGAGTTCCTACAGGAATTAAAGTCTTTAGTTGGTTAGCTACTCTTTGGGGTGGTTCTATCGAATTAAAAACACCTATGCTATATGCATTAGGATTTATTTTCCTATTTACTATTGGAGGAGTTACAGGAATTGTTCTTTCAAATGCTGCCATTGACGTAGCAATGCATGATACTTATTATGTTGTTGGTCATTTCCATTATGTCTTAAGTTTAGGTGCTGTCTTCTCTATGTTTGCTGCTTTCTATTATTGGATAGGTAAAATGACTGGATATCAATATCCTGAAACTTTAGGAAAACTACAATTCTGGTTAATGTTCTTTGGTGTTAATTTAACTTTCACTCCTATGCATTTCATGGGATTAGCTGGTATGCCACGTCGTATTCCTGACTATCCTGATGCTTTCGCTGGATGGAATTTAATTAGTACTTATGGTTCTTACTTAAGCTCTATCTCTGTTCTTCTATGGCT--GTATATTGTTTATAGAACTTTAACTGATGGTGTCAAATGTTCTAATAACCCTTGGGCTTGGAATGATACTAGTA---CCAATCAAACGAATTATTTTAC--TCTAGAATGGACTTTAAGTTCTCCTCCTCAAG----TGCATACTTTTGAAGAAGTTCCTTACGTTAGAGAAACTATTACCAAACATTAG-------------------------------------------------------------------------------------------------------------------------------------------------------------------------------------------------------------------------------------------------------------------------------------------------------------------------------------------------
	KC353352	------------------------------------------------------------------ATGAACGCTGTTACTCGTTGGTTGTTTTCAACAAACCATAAAGACATCGGGATTCTTTACATTATTTTTGGTGCCGTAATTGGTATCGTAGCGACTGCAATTTCAGTAGTCATGCGTATCGAATTAGCTTTACCTGGAAATCAAATTCTTGGTGGCAATCATCAACTTTATAACGTATTAATTACCGCACATGGTCTTTTAATGATCTTCTTCGTTTTAATGCCCATTCTTATCGGTGGTTTTGGAAATTTTTTCCTTCCATTATTAATTGGCGCTCCAGACATGGCTTTCCCACGTCTTAATAACATCAGTTTCTGGTTATTACCTCCTTCTATCTTATTCCT---TATCTCTTCTTCTTTAGTAGAATCTGGTGCAGGTACTGGTTGGACCGCTTATCCTCCTTTATCTGGAATTCAATCTCACTCTGGTGCTTCTGTTGATTTAGCGATTTTCAGTTTACACGTTAGTGGAGCGTCTTCCATTTTAGGTGCCATTAACTTCATTACTACAATCATCAATATGAGAGGTCCTGGAATCACTATGCATAGAATGCCACTTTTTGCATGGTCCATGCTTCTTACTGCAATCTTATTAGTTCTTTCTTTACCTGTCTTTGCTGGTGGAATTACTATGTTACTTACTGATCGTAACTTTAATACTAGTTTCTTTGATCCTGCTGGAGGAGGTGATCCTGTCTTATTCCAACATTTATTCTGGTTCTTCGGTCATCCTGAAGTCTATGTGTTAATTTTACCTGGATTCGGAATCATCAGCCAAATCATTTCAACTTTTTCTCGTAAACCGATCTTTGGTTACCTTGGGATGGTTTATGCTATGTCCTCTATTGGTATTCTCGGATTCTTAGTTTGGGCACATCATATGTATACTGTCGGATTAGACATTGATACTCGCGCTTACTTCACTGCAGCAACCATGATTATCGGTATTCCAACTGGTATTAAAATCTTCTCTTGGATTGCAACTATGTGGGGTGGTTCTATTGATTTCCGTACACCTATGTTATTCGTTATTGGATTCATTTTCTTATTCACTCTTGGTGGTTTAACTGGGATTATCCTTTCCAACGCAGGTTTAGATATCGCATTACATGATACTTATTATGTTGTGGCACACTTCCATTACGTTCTCTCCATGGGAGCATTCTTTGCTGTCTTTGGTGGATTTTACTATTGGATTGGAAAAATTACTGGTTATCAATATCCTGAATTTCTTGGAAAATTGCATTTTTGGATTCTTTTCTTTGGGGTCAACTTTACATTCTTCCCAATGCACTTTTTAGGTCTCTCCGGTATGCCACGTCGTATTCCAGATTATCCAGATGCCTTTACAGGTTGGAACCTTGTTTGTACTTTCGGTTCTTATCTTACTGTGATTGGTTTAGGTGTCTTCTT--CTATGTCGTGTATCGTACACTTGTAGATCGTGTCAAATGTCCATCCAACCCATGGGCTTATGATCAAAATGGAAAACTCGTTGCTCCACAAGCTTCCAC--TTTAGAATGGACTTTGTCCTCTCCTGTCCAAT----TCCATACTTTTGAAGAACTTCCACAAGTCAAAGAAACTGTGCGTTCTTAA----------------------------------------------------------------------------------------------------------------------------------------------------------------------------------------------------------------------------------------------------------------------------------------------------------------------------------------------------
	KC353359	---------------------------------------------------------------ATGAGTTCTTTTATCCAAAGATGGTTTTTCTCAACTAACCATAAAGACATTGGTATTCTTTACCTATTCTTTGGTATATTCGCAGGTGTAGTAGGTACTGTAATGTCTGTAGTAATGCGTATGGAGTTAGGTATGCCAGGTAACCAAATTTTAGCAGGTAATCACCAGCTATTTAATGTATTAATTACTGCACACGGACTTATCATGGTTTTCTTATTCATCATGCCTTTAGCATTAGGTGGTTTTGGTAACTTCTTTTTACCAATTCTAATTGGTGCTCCAGACATGGCTTTCCCAAGACTTAATAATATTAGCTTCTGGTTTTTACCACCTGCAACATTATTATT---ATGCCTCTCTGCTTTAGTAGAAGTTGGTGTAGGTACTGGTTGGACTGTATACCCACCTCTTTCTGGTATACAATCACACTCAGGTGCTTCCGTAGATTTAGCAATCTTTAGTATTCACTTAATGGGTTCTTCTTCTATCCTATCTTCTATTAACTTTATTACAACTGTAATTAATATGCGTGCTCCAGGTATGACATTCCATAGACTTCCATTATTTGTATGGTCTGTATTCATTACTTCATTCTTATTAATTCTTTCATTACCTGTATTTGCAGGTAGCGTAACTATGTTACTTACTGATCGTAACTTTAATACTACATTCTTCGATCCTGCTGGTGGTGGTGATCCAATCTTATACCAACACTTATTCTGGTTCTTCGGACATCCAGAGGTATACATTTTAATTCTTCCTGCATTCGGTATTATTAGCCAGGTAATTTCTACATTCTCTAAGAAACCTGTGTTTGGTTATTTAGGTATGGTATATGCTATGTCTTCTATCGGTATTCTTGGTTTCCTAGTATGGGCTCACCATATGTACACTGTAGGTTTAGATGTAGATACACGTGCTTACTTCACTGCTGCAACAATGGTGATTGGTATTCCTACTGGTATTAAAATCTTTAGCTGGATTGCTACTATGTGGGGTGGTTCTCTTGATCTAAGAACACCAATGTTATTTGCAATTGGTTTTGTATTACTATTCACTATGGGTGGTGTAACAGGAATCGTATTATCTAACTCAGGTCTTGATATCGCATTACATGATACATATTATGTAGTAGGACACTTCCACTATGTATTATCAATGGGTGCTGTTTTTGCATTATTTGCTGCTTTCTATTATTGGATCGGTAAAATATCTGGTTATCAATATCCTGAAAAATTAGCTCAAATTCATTTCTGGGTAACATTTATCGGTGTTAACGTAACTTTCTTCCCAATGCACTTTTTAGGTTTAGCAGGTATGCCAAGACGTATACCAGATTATCCAGATGCATTAAGTGGTTGGAATGCTGTTGCTACATTTGGTTCACTAATTTCATTTGTAGGTATGCTCATATTCTT--CTATGTAGTATATCGTACATTTGTAGACCAAGTGAAGTGCGGATCAAACCCATGGG---------------------AAGTATCAGAAAATACTGGTAG--CCTAGAGTGGACATTAAGCTCACCTGTATTAA----CCCATACTTTTGAAGAAGTACCATACATCAAAGAAACTTCAAAGTAA-------------------------------------------------------------------------------------------------------------------------------------------------------------------------------------------------------------------------------------------------------------------------------------------------------------------------------------------------------
	KC353354	---------------------------------------------------------------ATGAACGGATTTGTTACAAGATGGTTATTTTCAACAAATCATAAAGATATTGGGATTCTCTACATATTGTTTGGAACTCTTGCTGGTATTACAGCAACGACCATTTCAATTGTAATGAGAATGGAACTTGCTGCTCCAGGAGATCAGTTACTTGGTGGTAATTATCAACTTTACAATGTTTTAATTACTGCGCATGGATTATTAATGCTTTTCTGGGTTGTAATGCCTATTGTTTTAGGTGGCTTTGGTAATTTCTTTGTACCTTTATTAATTGGTGCACCTGATATGGCATTCCCTAGATTAAATAATATTAGTTTTTGGTTACTTCCACCTTCACTTGTTTTACT---CGTGCTTTCAGCTCTTGTTGAAACAGGGGCAGGTACAGGATGGACAGCATATCCTCCATTATCTGGAATACAATCACATTCTGGAGCTTCAGTCGATCTTGCTATTTTTAGCTTGCACCTCTCAGGTACATCGTCTATTTTGGCTTCTATTAACTTTATTGCTACGATCTTTAATATGAGAGCTCCTGGTATGACAATGCATAAAATGCCTTTATATGTATGGTCAATCCTTGTAACTTCTTTCTTGCTTGTACTATCTCTTCCTGTGTTTGCAGGTGCAATTACAATGCTTCTTACTGATCGTAATTTTAATACTACATTCTTTGATCCTGCTGGAGGTGGTGATCCAATCTTGTTCCAACACTTATTTTGGTTTTTCGGTCATCCTGAGGTATATATTTTGATTTTACCAGGCTTTGGTATTGTGAGCCATATTACATCGACATTCTCTAAAAAACCTGTATTTGGTTATCTTGGCATGGTATATGCAATGTGCTCAATTGGTCTACTTGGTTTCCTTGTATGGGCTCACCATATGTATACCGTAGGTATGGATGTTGATAGTCGTGCATATTTTACAGCAGCGACAATGGTAATTGCAATTCCTACTGGTATTAAAATTTTTAGCTGGATTGCTACGATGTGGGGAGGTTCTATTGAATTTAAAACCCCTATGCTCTATGCAATTGGTTTTATATTCCTCTTTACAATTGGTGGAGTAACCGGTATTGTACTTTCAAACTCTGGTCTTGATATCGCAATGCATGATACATATTATGTAGTAGCACACTTCCACTATGTACTTTCTATGGGTGCTATGTTTGCTATTTTTGGTGGTTTCTACTATTGGATTGGTAAAATAACAGGTCGTCAATATCCAGAAGTTTTAGGAAAAATTCAATTCTGGTTAACATTTATAGGCGTAAACCTTACATTCTTCCCAATGCATTTCTTAGGTCTAGCAGGTATGCCTAGACGTATTCCAGATTATCCAGATGCTTATGCAGGTTGGAATGCTGTATGTTCTCTCGGTTCTTGGATTACAACAGTTGCAATACTTTTATGGAT--TTATATTGTGTACGTAACACTCACATCAGGAGAACGTTGTGGCAATAATCCATGGGCATGGAAAGAAACAA------CAGGTAATGAGAATTATATGAC--ACTTGAATGGACATTAAGTTCACCTCCAGCTT----CGCATACATTTGAGGAAGTGCCTTATATTAAAGAAACTGTGCGTAAATAA----------------------------------------------------------------------------------------------------------------------------------------------------------------------------------------------------------------------------------------------------------------------------------------------------------------------------------------------------
	otu_1	--------------------------------------------------------------------------------------------------------------------------------------------------------------------------------------------------------------------------------------------------------------------------------------------------------------------------------------------------------------------------------------------------------------------------------------------------------------------------------------TCTTTCAGGTATACAATCACATTCAGGTGCTTCTGTGGATCTTGCAATCTTTAGCTTACACTTGTCAGGTGGTTCATCTGTTATTGCGTCTATTAACTTTATTACTACCATTTTTAATATGCGTGCTCCTGGTATGACTATGCATAAGATGCCATTGTTTGTATGGTCTGTTCTTGTGACTGCATTCTTACTTGTATTTTCACTTCCAGTTCTCGCTGGTGGTATTACTATGTTGTTAACAGATCGTAATTTTAATACAACATTCTTTGATCCTGCAGGTGGTGGTGATCCTGTATTGTATCAACATTTATTT---------------------------------------------------------------------------------------------------------------------------------------------------------------------------------------------------------------------------------------------------------------------------------------------------------------------------------------------------------------------------------------------------------------------------------------------------------------------------------------------------------------------------------------------------------------------------------------------------------------------------------------------------------------------------------------------------------------------------------------------------------------------------------------------------------------------------------------------------------------------------------------------------------------------------------------------------------------------------------------------------------------------------------------------------------------------------------------------------------------------------------------------------------------------------------------------------------------------------------------------------------------------------
	otu_3	--------------------------------------------------------------------------------------------------------------------------------------------------------------------------------------------------------------------------------------------------------------------------------------------------------------------------------------------------------------------------------------------------------------------------------------------------------------------------------------TCTTTCTGGTATACAATCACACTCAGGTGCTTCAGTAGATCTTGCAATCTTCAGCTTACACTTGTCAGGTGGTTCATCAGTTATTGCATCTATTAACTTTATTACAACTATTTTTAATATGCGTGCTCCTGGTATGACTATGCATAAAATGCCATTGTTCGTATGGTCTGTTCTTGTAACTGCATTTTTACTTGTATTTTCACTTCCTGTTCTCGCAGGTGGTATTACAATGTTGTTAACAGATCGTAACTTTAATACTACATTCTTTGACCCTGCAGGTGGTGGTGATCCAGTGTTGTATCAACATTTATTC---------------------------------------------------------------------------------------------------------------------------------------------------------------------------------------------------------------------------------------------------------------------------------------------------------------------------------------------------------------------------------------------------------------------------------------------------------------------------------------------------------------------------------------------------------------------------------------------------------------------------------------------------------------------------------------------------------------------------------------------------------------------------------------------------------------------------------------------------------------------------------------------------------------------------------------------------------------------------------------------------------------------------------------------------------------------------------------------------------------------------------------------------------------------------------------------------------------------------------------------------------------------------
	otu_9	----------------------------------------------------------------------------------------------------------------------------------------------------------------------------------------------------------------------------------------------------------------------------------------------------------------------------------------------------------------------------------------------------------------------------------------------------------------------------------------TTTCTGGTATACAATCACACTCAGGTGCTTCAGTAGATCTTGCAATCTTCAGCTTACACTTGTCAGGTGGTTCATCAGTTATTGCATCTATTAACTTTATTACAACTATTTTTAATATGCGTGCTCCTGGTATGACTATGCATAAAATGCCATTGTTCGTATGGTCTGTTCTTGTAACTGCATTTTTACTTGTATTTTCACTTCCTGTTCTCGCAGGTGGTATTACAATGTTGTTAACAGATCGTAACTTTAATACTACATTCTTTGACCCTGCAGGTGGTGGTGATCCAGTGTTGTATCAACATTTATTC---------------------------------------------------------------------------------------------------------------------------------------------------------------------------------------------------------------------------------------------------------------------------------------------------------------------------------------------------------------------------------------------------------------------------------------------------------------------------------------------------------------------------------------------------------------------------------------------------------------------------------------------------------------------------------------------------------------------------------------------------------------------------------------------------------------------------------------------------------------------------------------------------------------------------------------------------------------------------------------------------------------------------------------------------------------------------------------------------------------------------------------------------------------------------------------------------------------------------------------------------------------------------
	otu_10	--------------------------------------------------------------------------------------------------------------------------------------------------------------------------------------------------------------------------------------------------------------------------------------------------------------------------------------------------------------------------------------------------------------------------------------------------------------------------------------ATTATCAGGTATTCAATCACATTCAGGTGCTTCAGTAGATTTAGCGATATTTAGTCTTCATTTATCAGGTGCATCATCAGTTTTAGCTTCTATTAATTTTATTGCTACTATATTCAATATGCGTGCTCCTGGTATGACAATGCATAGAATGCCTTTATTTGTTTGGTCAATTCTTGTAACATCATTCTTACTTGTATTTGCATTACCTGTTCTTGCTGGTGGTATTACTATGTTATTAACAGATCGTAATTTTAATACAACATTTTTTGATCCAGCAGGTGGTGGAGATCCAGTATTGTTTCAACATTTATTC---------------------------------------------------------------------------------------------------------------------------------------------------------------------------------------------------------------------------------------------------------------------------------------------------------------------------------------------------------------------------------------------------------------------------------------------------------------------------------------------------------------------------------------------------------------------------------------------------------------------------------------------------------------------------------------------------------------------------------------------------------------------------------------------------------------------------------------------------------------------------------------------------------------------------------------------------------------------------------------------------------------------------------------------------------------------------------------------------------------------------------------------------------------------------------------------------------------------------------------------------------------------------
	otu_16	--------------------------------------------------------------------------------------------------------------------------------------------------------------------------------------------------------------------------------------------------------------------------------------------------------------------------------------------------------------------------------------------------------------------------------------------------------------------------------------ATTATCAGGTATCCAATCACACTCAGGAGCTTCTATTGATCTTGCTATATTTAGTCTTCACTTATCAGGTGCATCATCAGTTTTAGCATCAATTAATTTTATTACCACAATCTTCAACATGCGTGCTCCTGGTATGACTATGCATAGAATGCCGTTATTCGTTTGGTCAATTCTTGTAACATCTTTCTTATTAGTATTTGCATTACCAGTTCTTGCAGGTGGTATAACCATGCTATTAACAGATCGTAATTTCAATACCACATTCTTTGATCCAGCAGGTGGTGGTGATCCAGTATTATTCCAACATTTATTC---------------------------------------------------------------------------------------------------------------------------------------------------------------------------------------------------------------------------------------------------------------------------------------------------------------------------------------------------------------------------------------------------------------------------------------------------------------------------------------------------------------------------------------------------------------------------------------------------------------------------------------------------------------------------------------------------------------------------------------------------------------------------------------------------------------------------------------------------------------------------------------------------------------------------------------------------------------------------------------------------------------------------------------------------------------------------------------------------------------------------------------------------------------------------------------------------------------------------------------------------------------------------
	otu_7	---------------------------------------------------------------------------------------------------------------------------------------------------------------------------------------------------------------------------------------------------------------------------------------------------------------------------------------------------------------------------------------------------------------------------------------------------------------------------------------TTATCTGGTCTTCAATCACATTCAGGTGCTTCTATTGATCTTGCTATTTTTAGTCTTCACTTATCAGGTGCTTCATCTGTTTTAGCTTCGATCAATTTTATTACTACTATTTTTAATATGCGTGCTCCTGGTATGACTATGCATAGAATGCCATTATTTGTATGGTCAATTTTAGTAACATCTTTCTTATTAGTATTTGCATTACCTGTACTTGCTGGTGGTATTACAATGTTATTAACAGATCGTAATTTTAATACAACTTTTTTTGATCCTGCAGGCGGTGGTGATCCAGTATTATTTCAACATTTATTC---------------------------------------------------------------------------------------------------------------------------------------------------------------------------------------------------------------------------------------------------------------------------------------------------------------------------------------------------------------------------------------------------------------------------------------------------------------------------------------------------------------------------------------------------------------------------------------------------------------------------------------------------------------------------------------------------------------------------------------------------------------------------------------------------------------------------------------------------------------------------------------------------------------------------------------------------------------------------------------------------------------------------------------------------------------------------------------------------------------------------------------------------------------------------------------------------------------------------------------------------------------------------
	otu_4	--------------------------------------------------------------------------------------------------------------------------------------------------------------------------------------------------------------------------------------------------------------------------------------------------------------------------------------------------------------------------------------------------------------------------------------------------------------------------------------ATTATCTGGTCTTCAATCACATTCAGGTGCTTCTATTGATCTTGCTATTTTTAGTCTTCACTTATCAGGTGCTTCATCTGTTTTAGCTTCGATCAATTTTATTACTACTATTTTTAATATGCGTGCTCCTGGTATGACTATGCATAGAATGCCATTATTTGTATGGTCAATTTTAGTAACATCTTTCTTATTAGTATTTGCATTACCTGTACTTGCTGGTGGTATTACAATGTTATTAACAGATCGTAATTTTAATACAACTTTTTTTGATCCTGCAGGCGGTGGTGATCCAGTATTATTTCAACATTTATTC---------------------------------------------------------------------------------------------------------------------------------------------------------------------------------------------------------------------------------------------------------------------------------------------------------------------------------------------------------------------------------------------------------------------------------------------------------------------------------------------------------------------------------------------------------------------------------------------------------------------------------------------------------------------------------------------------------------------------------------------------------------------------------------------------------------------------------------------------------------------------------------------------------------------------------------------------------------------------------------------------------------------------------------------------------------------------------------------------------------------------------------------------------------------------------------------------------------------------------------------------------------------------
	otu_5	-------------------------------------------------------------------------------------------------------------------------------------------------------------------------------------------------------------------------------------------------------------------------------------------------------------------------------------------------------------------------------------------------------------------------------------------------------------------------------------CATTATCTGGTCTTCAATCACATTCAGGTGCTTCTATTGATCTTGCTATTTTTAGTCTTCACTTATCAGGTGCTTCATCTGTTTTAGCTTCGATCAATTTTATTACTACTATTTTTAATATGCGTGCTCCTGGTATGACTATGCATAGAATGCCATTATTTGTATGGTCAATTTTAGTAACATCTTTCTTATTAGTATTTGCATTACCTGTACTTGCTGGTGGTATTACAATGTTATTAACAGATCGTAATTTTAATACAACTTTTTTTGATCCTGCAGGCGGTGGTGATCCAGTATTATTTCAACATTTATTC---------------------------------------------------------------------------------------------------------------------------------------------------------------------------------------------------------------------------------------------------------------------------------------------------------------------------------------------------------------------------------------------------------------------------------------------------------------------------------------------------------------------------------------------------------------------------------------------------------------------------------------------------------------------------------------------------------------------------------------------------------------------------------------------------------------------------------------------------------------------------------------------------------------------------------------------------------------------------------------------------------------------------------------------------------------------------------------------------------------------------------------------------------------------------------------------------------------------------------------------------------------------------
	otu_6	--------------------------------------------------------------------------------------------------------------------------------------------------------------------------------------------------------------------------------------------------------------------------------------------------------------------------------------------------------------------------------------------------------------------------------------------------------------------------------------ATTATCTGGTCTTCAATCACATTCAGGTGCTTCTATTGATCTTGCTATTTTTAGTCTTCACTTATCAGGTGCTTCATCTGTTTTAGCTTCGATCAATTTTATTACTACTATTTTTAATATGCGTGCTCCTGGTATGACTATGCATAGAATGCCATTATTTGTATGGTCAATTTTAGTAACATCTTTCTTATTAGTATTTGCATTACCTGTACTTGCTGGTGGTATTACAATGTTATTAACAGATCGTAATTTTAATACAAC-TTTTTTGATCCTGCAGGCGGTGGTGATCCAGTATTATTTCAACATTTATTC---------------------------------------------------------------------------------------------------------------------------------------------------------------------------------------------------------------------------------------------------------------------------------------------------------------------------------------------------------------------------------------------------------------------------------------------------------------------------------------------------------------------------------------------------------------------------------------------------------------------------------------------------------------------------------------------------------------------------------------------------------------------------------------------------------------------------------------------------------------------------------------------------------------------------------------------------------------------------------------------------------------------------------------------------------------------------------------------------------------------------------------------------------------------------------------------------------------------------------------------------------------------------
	otu_8	--------------------------------------------------------------------------------------------------------------------------------------------------------------------------------------------------------------------------------------------------------------------------------------------------------------------------------------------------------------------------------------------------------------------------------------------------------------------------------------ATTATCAGGAATTCAATCACACTCAGGAGCTTCAGTTGATCTTGCTATATTCAGTCTTCACTTATCAGGTGCGTCATCAGTATTAGCATCGATTAATTTTATTACTACAATATTTAATATGCGTGCTCCTGGTATGACTATGCATAGAATGCCATTATTTGTTTGGTCAATTCTTGTTACTTCTTTCTTATTAGTATTTGCATTACCAGTACTTGCTGGTGGTATAACTATGTTATTAACAGATCGTAACTTTAATACAACATTCTTTGATCCAGCAGGTGGTGGTGATCCAGTATTATTCCAACATTTATTC---------------------------------------------------------------------------------------------------------------------------------------------------------------------------------------------------------------------------------------------------------------------------------------------------------------------------------------------------------------------------------------------------------------------------------------------------------------------------------------------------------------------------------------------------------------------------------------------------------------------------------------------------------------------------------------------------------------------------------------------------------------------------------------------------------------------------------------------------------------------------------------------------------------------------------------------------------------------------------------------------------------------------------------------------------------------------------------------------------------------------------------------------------------------------------------------------------------------------------------------------------------------------
	otu_13	--------------------------------------------------------------------------------------------------------------------------------------------------------------------------------------------------------------------------------------------------------------------------------------------------------------------------------------------------------------------------------------------------------------------------------------------------------------------------------------ATTATCAGGTATTCAATCACACTCTGGTGCTTCTATTGATCTTGCTATCTTTAGTCTTCACTTATCAGGTGCATCATCAGTATTAGCATCAATTAATTTTATTACTACAATTTTTAATATGCGTGCTCCTGGTATGACTATGCATAGAATGCCATTATTTGTTTGGTCAATTCTTGTTACATCTTTCTTATTAGTGTTTTCATTACCGGTACTTGCTGGTGGTATTACAATGTTATTAACAGATCGTAATTTTAATACAACATTCTTTGATCCTGCAGGTGGTGGTGATCCAGTATTATTTCAACATTTATTC---------------------------------------------------------------------------------------------------------------------------------------------------------------------------------------------------------------------------------------------------------------------------------------------------------------------------------------------------------------------------------------------------------------------------------------------------------------------------------------------------------------------------------------------------------------------------------------------------------------------------------------------------------------------------------------------------------------------------------------------------------------------------------------------------------------------------------------------------------------------------------------------------------------------------------------------------------------------------------------------------------------------------------------------------------------------------------------------------------------------------------------------------------------------------------------------------------------------------------------------------------------------------
	otu_11	--------------------------------------------------------------------------------------------------------------------------------------------------------------------------------------------------------------------------------------------------------------------------------------------------------------------------------------------------------------------------------------------------------------------------------------------------------------------------------------ATTATCAGGTATTCAATCACACTCTGGTGCTTCGATTGATCTTGCTATCTTTAGTCTTCACTTATCAGGTTCATCATCAGTGTTAGCATCGATTAACTTTATTACTACAATTTTTAATATGCGTGCTCCTGGTATGACTATGCATAGAATGCCATTATTCGTTTGGTCAATTCTTGTTACATCTTTCTTATTAGTATTTGCATTACCAGTTCTTGCAGGTGGTATAACAATGTTATTAACAGATCGTAACTTTAACACAACATTCTTTGATCCAGCAGGTGGTGGTGACCCAGTATTATTCCAACATTTATTC---------------------------------------------------------------------------------------------------------------------------------------------------------------------------------------------------------------------------------------------------------------------------------------------------------------------------------------------------------------------------------------------------------------------------------------------------------------------------------------------------------------------------------------------------------------------------------------------------------------------------------------------------------------------------------------------------------------------------------------------------------------------------------------------------------------------------------------------------------------------------------------------------------------------------------------------------------------------------------------------------------------------------------------------------------------------------------------------------------------------------------------------------------------------------------------------------------------------------------------------------------------------------
	otu_12	--------------------------------------------------------------------------------------------------------------------------------------------------------------------------------------------------------------------------------------------------------------------------------------------------------------------------------------------------------------------------------------------------------------------------------------------------------------------------------------ATTATCAGGTATTCAATCACACTCAGGTGCTTCAATTGATCTTGCTATCTTTAGTCTTCACTTATCAGGTACATCATCAGTATTAGCATCAATGAATTTTATTGTAACAATATTTAATATGCGTGCTCCTGGTATGACTATGCATAGAATGCCATTATTCGTTTGGTCGATTCTTGTAACATCTTTCTTATTAGTATTTGCATTACCAGTTCTTGCAGGTGGTATTACAATGTTATTAACAGATCGTAACTTTAACACAACATTCTTTGATCCAGCAGGTGGTGGTGATCCAGTTTTATTCCAACATTTATTC---------------------------------------------------------------------------------------------------------------------------------------------------------------------------------------------------------------------------------------------------------------------------------------------------------------------------------------------------------------------------------------------------------------------------------------------------------------------------------------------------------------------------------------------------------------------------------------------------------------------------------------------------------------------------------------------------------------------------------------------------------------------------------------------------------------------------------------------------------------------------------------------------------------------------------------------------------------------------------------------------------------------------------------------------------------------------------------------------------------------------------------------------------------------------------------------------------------------------------------------------------------------------
	otu_15	--------------------------------------------------------------------------------------------------------------------------------------------------------------------------------------------------------------------------------------------------------------------------------------------------------------------------------------------------------------------------------------------------------------------------------------------------------------------------------------ATTATCAGGTATTCAATCACACTCAGGTGCATCAATTGATCTTGCAATTTTCAGCCTTCACTTATCAGGTGGTTCATCAGTAATTGCATCAATTAACTTTATTACTACAATTTTTAATATGCGTGCTCCTGGTATGACAATGCATAGAATGCCATTATTCGTTTGGTCAATTCTTGTAACATCATTCTTATTAGTATTTTCATTACCTGTTCTTGCTGGTGGTATTACAATGTTATTAACAGATCGTAATTTTAATACTACATTCTTCGATCCTGCAGGTGGTGGTGATCCAGTATTATTCCAACATTTATTC---------------------------------------------------------------------------------------------------------------------------------------------------------------------------------------------------------------------------------------------------------------------------------------------------------------------------------------------------------------------------------------------------------------------------------------------------------------------------------------------------------------------------------------------------------------------------------------------------------------------------------------------------------------------------------------------------------------------------------------------------------------------------------------------------------------------------------------------------------------------------------------------------------------------------------------------------------------------------------------------------------------------------------------------------------------------------------------------------------------------------------------------------------------------------------------------------------------------------------------------------------------------------
	otu_14	--------------------------------------------------------------------------------------------------------------------------------------------------------------------------------------------------------------------------------------------------------------------------------------------------------------------------------------------------------------------------------------------------------------------------------------------------------------------------------------ATTATCAGGTATTCAATCACACTCAGGTGCTTCAATTGATCTTGCTATCTTTAGTCTTCATTTATCAGGTGCTTCATCACTTATTGCATCAATAAATTTTATTACTACAATATTTAATATGCGTGCTCCTGGTATGACTATGCATAGAATGCCATTATTTGTTTGGTCAATTCTTGTAACATCATTCTTATTAGTATTTTCATTACCTGTTCTTGCTGGTGGTATAACAATGTTATTAACAGATCGTAACTTTAATACAACATTCTTTGATCCTGCAGGTGGTGGTGACCCAGTATTATTCCAACACTTATTC---------------------------------------------------------------------------------------------------------------------------------------------------------------------------------------------------------------------------------------------------------------------------------------------------------------------------------------------------------------------------------------------------------------------------------------------------------------------------------------------------------------------------------------------------------------------------------------------------------------------------------------------------------------------------------------------------------------------------------------------------------------------------------------------------------------------------------------------------------------------------------------------------------------------------------------------------------------------------------------------------------------------------------------------------------------------------------------------------------------------------------------------------------------------------------------------------------------------------------------------------------------------------
	otu_2	--------------------------------------------------------------------------------------------------------------------------------------------------------------------------------------------------------------------------------------------------------------------------------------------------------------------------------------------------------------------------------------------------------------------------------------------------------------------------------------TTTATCTGGTATACAATCACACTCAGGTGCATCTATTGACTTAGCAATCTTTAGCTTACACTTGTCAGGTAGTTCATCTCTTATCGCATCTATTAACTTTATTACTACCATATTTAATATGCGTGCGCCTGGTATGACGATGCATAAAATGCCTTTATTCGTTTGGTCTATATTAGTGACATCATTCTTACTAGTGTTTGCACTTCCTGTCCTAGCAGGCGGTATCACCATGTTGCTAACAGATCGTAACTTTAATACTACATTCTTCGACCCAGCTGGCGGTGGTGACCCATTGTTGTTCCAACACCTATTC---------------------------------------------------------------------------------------------------------------------------------------------------------------------------------------------------------------------------------------------------------------------------------------------------------------------------------------------------------------------------------------------------------------------------------------------------------------------------------------------------------------------------------------------------------------------------------------------------------------------------------------------------------------------------------------------------------------------------------------------------------------------------------------------------------------------------------------------------------------------------------------------------------------------------------------------------------------------------------------------------------------------------------------------------------------------------------------------------------------------------------------------------------------------------------------------------------------------------------------------------------------------------
	KC353353	------------------------------------------------------------ATGGTTAACTCTTTTATTCGCAGATGGTTTTTTTCAACCAATCATAAAGATATCGGTGTACTATATATAATCTTTGGTACTTTAGCAGGTATAGTATCAACTACTGTTTCCGTATTAATGCGTATGGAACTAGCACACCCAGGTAATCAATATCTACAAGGTAATCATCAATTATATAACGTTCTGATAACAGCACACGGCCTATTAATGTTATTCATGGTTGTTATGCCAATTATATTAGGTGGTTTCGGTAACTTCTTCGTACCACTACTTATTGGTGCACCAGATATGGCGTTCCCAAGATTAAACAACATTAGCTTCTGGCTACTACCACCATCACTACTACTAAT---ATTCTTCTCAGCATTAGTAGAAGTAGGTGCAGGTACAGGTTGGACAGCATATCCTCCTCTATCTGGTATACAATCACACTCAGGTGCTTCTATAGATCTAGCAATATTTAGCTTACACTTATCAGGTAGCTCATCTCTTATTGCATCAGTAAACTTTATTGCTACAATATTTAACATGCGCGCTCCTGGTATGACTATGCATAAAATGCCTCTATTCGTATGGTCTATCCTAGTTACTTCATTCCTACTAGTGTTTGCACTTCCTGTTTTAGCAGGTGGTATTACAATGCTACTAACTGATCGTAACTTCAATACTACATTCTTTGATCCTGCAGGTGGTGGTGACCCATTATTATTCCAACACTTATTCTGGTTCTTTGGTCATCCTGAAGTTTACATTCTAATTATACCTGGATTCGGTGTTGTTAGCCAAGTGCTATCTACATTCTCAAGAAGACCTATTTTTGGTTATCTAGGTATGGTGTATGCTATGTGTTCTATTGGTGTACTTGGATTCATCGTATGGGCACACCATATGTACACAGTTGGTATGGATGTAGATACTCGTGCATACTTCACTGCTGCTACAATGGTTATTGCAATACCAACTGGTATTAAAATCTTTAGCTGGTTAGCTACTATGTGGGGCGGCTCTATTGAGCTAAAAACACCAATGTTATTTGCAGTTGGTTTCGTTTTCCTATTTACTTTTGGTGGTCTAACTGGTATCGTGTTATCTAACTCAGGTCTTGATATTGCACTACATGACACATACTATGTTGTTGCACATTTCCACTATGTTCTATCAATGGGTGCTATGTTTGCGATATTCTCAGCATTCTACTATTGGATAGGTAAAATTACTGGTTATCAATATCCTGAAACACTAGGTAAAATACACTTCTGGGCAACCTTCATAGGTGTAAACCTAACATTCTTCCCAATGCACTTCCTAGGTCTATCAGGTATGCCTCGTCGTATACCAGATTACCCAGACGCATTTGCAGGATGGAACTCAGTATCTACATATGGTTCATACATAACTACACTAAGCATCGTGCTATGGTT--CTACATTCTATATAGAACACTGTCTGATGGTGTAGCTGCTGGTAATGACCCATGGG---GTGCAGCATCAGGTGAAGCAGGCAAAGAAAGCTACAGCAC--ACTTGAATGGACACTAAGCTCACCTCCACTAT----CACACACATTCGAAGAAATACCATACATTAAATCAACTCCACGCAAATAA----------------------------------------------------------------------------------------------------------------------------------------------------------------------------------------------------------------------------------------------------------------------------------------------------------------------------------------------------

;
end;
