# Supplementary material for: A novel taxonomic database for eukaryotic mitochondrial cytochrome oxidase subunit I gene (eKOI), with a focus on protists diversity
Source: Database (Oxford). 2025 Sep 24;2025:baaf057. doi: 10.1093/database/baaf057 (PMC12462617; doi:10.1093/database/baaf057)
Supplement: baaf057_Supplemental_File [file baaf057_supplemental_file.zip › 4_alignament_phylogenetic_trees/jakobida.tree]

(NC_002573:0.4644082369,KX891215:0.4027524601,((((((((((((((otu_20:0.0084194990,otu_19:0.0000010010)98:0.0055752996,AF007261:0.0000022715)98:0.0126818469,otu_10:0.0300166947)94:0.0339554713,(otu_18:0.0189110251,otu_17:0.0176506853)77:0.0339517097)54:0.0108728763,(((otu_7:0.0000010010,otu_4:0.0000010010)59:0.0000010010,otu_5:0.0000010010)45:0.0000010010,otu_6:0.0000010010)99:0.0545378222)39:0.0109916798,otu_13:0.0233938379)36:0.0111493760,((otu_16:0.0497299806,otu_8:0.0375658874)57:0.0094760924,(otu_11:0.0299654541,otu_12:0.0272936090)86:0.0077195749)63:0.0117155532)80:0.0138966947,otu_14:0.0260922504)88:0.0174716157,otu_15:0.0221605890)98:0.0500618428,(otu_1:0.0657276207,(otu_3:0.0000010010,otu_9:0.0000010010)96:0.0161754591)99:0.0592997010)60:0.0106446134,(otu_2:0.1133578689,KC353353:0.0763012711)96:0.0622978934)96:0.0454155026,KC353359:0.2480754054)39:0.0179455215,(KC353355:0.2566746874,KC353352:0.2869505874)80:0.0878245561)66:0.0497811116,KC353354:0.1513349168)100:0.2218245736);
