# Supplementary material for: A novel taxonomic database for eukaryotic mitochondrial cytochrome oxidase subunit I gene (eKOI), with a focus on protists diversity
Source: Database (Oxford). 2025 Sep 24;2025:baaf057. doi: 10.1093/database/baaf057 (PMC12462617; doi:10.1093/database/baaf057)
Supplement: baaf057_Supplemental_File [file baaf057_supplemental_file.zip › 4_alignament_phylogenetic_trees/picozoa.tree]

(OK643915:0.8805852838,(KU934265:0.1477347394,KC121078:0.1780870524)100:0.2122489900,(((otu_38:0.1097032866,((((((((((((((((((otu_434:0.1298240286,otu_193:0.0195834011)86:0.0458405333,otu_320:0.0000029317)84:0.0425087790,otu_141:0.0182336546)83:0.0038059427,otu_146:0.0208875852)78:0.0033222302,((otu_155:0.0205395899,(otu_200:0.0174002376,otu_266:0.0175172018)84:0.0029095150)85:0.0033737218,((((otu_397:0.0032902369,otu_51:0.0032892849)65:0.0000025883,otu_48:0.0000011687)65:0.0000025297,otu_132:0.0000011687)81:0.0000023055,otu_324:0.0000024874)98:0.0101146788)90:0.0054055074)83:0.0110689228,((otu_55:0.0000011687,otu_56:0.0000021708)91:0.0000021391,otu_57:0.0000026140)100:0.0356080437)82:0.0114069240,((((otu_114:0.0135057638,otu_180:0.0000026306)61:0.0032968762,(otu_118:0.0032954844,((otu_403:0.0000011687,otu_424:0.0000011687)87:0.0000011685,otu_417:0.0000022553)73:0.0000020729)94:0.0000020506)96:0.0168547627,(otu_37:0.0000020608,otu_95:0.0134407041)99:0.0042928059)46:0.0000020139,(otu_75:0.0101564662,otu_430:0.0065943363)100:0.0101554565)63:0.0043024911)49:0.0000020601,((otu_36:0.0000023575,otu_68:0.0100793994)100:0.0255585563,otu_157:0.0138105014)86:0.0069440873)54:0.0029486143,((otu_61:0.0000024421,(otu_64:0.0000011687,otu_101:0.0000011687)57:0.0000029135)100:0.0205554665,(otu_92:0.0202466847,(otu_102:0.0000021576,(otu_90:0.0033163074,(otu_32:0.0000011687,otu_63:0.0000011687)59:0.0000022153)100:0.0174441831)83:0.0000021472)75:0.0069630787)74:0.0105521427)61:0.0000024984,(((((((((((((((((otu_409:0.0474947614,(otu_139:0.0369914665,otu_254:0.0230054237)86:0.0067964739)74:0.0069280770,otu_327:0.0000011687)57:0.0000027778,otu_335:0.0101503716)8:0.0000011685,otu_172:0.0000011687)3:0.0000026930,otu_233:0.0000011687)3:0.0000011685,otu_149:0.0000011687)1:0.0000011685,((((((((otu_376:0.0169198244,otu_380:0.0134853993)50:0.0000011685,(otu_124:0.0033807751,otu_185:0.0000011687)65:0.0000011685)47:0.0000028779,otu_160:0.0000011687)34:0.0000011685,otu_145:0.0000011687)16:0.0000011685,(otu_197:0.0000000000,otu_128:0.0000000000):0.0000011687)2:0.0000011685,(otu_398:0.0000011687,otu_119:0.0000011687)2:0.0000011685)1:0.0000011685,(((((otu_122:0.0033121447,otu_421:0.0000011687)21:0.0000028826,otu_399:0.0000026312)10:0.0000026802,otu_228:0.0000011687)12:0.0000022959,otu_109:0.0000011687)8:0.0000011685,(otu_222:0.0000011687,otu_391:0.0000011687)23:0.0000011685)2:0.0000011685)1:0.0000011685,otu_47:0.0000011687)2:0.0000011685)8:0.0000011685,otu_205:0.0000011687)11:0.0000024742,(((((otu_418:0.0358832230,otu_177:0.0211764741)100:0.0067045419,otu_321:0.0277528987)92:0.0032830096,(otu_344:0.0249496750,otu_261:0.0249554699)94:0.0058992553)77:0.0033328236,otu_212:0.0000011687)49:0.0000023624,otu_302:0.0000011687)56:0.0000022234)6:0.0000011685,(((otu_359:0.0250890954,otu_323:0.0248362827)99:0.0067295260,otu_227:0.0101303303)88:0.0033463836,otu_178:0.0000011687)1:0.0000011685)4:0.0000024597,((((otu_251:0.0488073848,(otu_394:0.0379460504,otu_291:0.0343152250)87:0.0040798393)85:0.0007993383,(((((otu_319:0.0351410311,(otu_411:0.0317220809,otu_140:0.0252681547)94:0.0063702687)77:0.0032299255,otu_134:0.0244496591)67:0.0000025002,otu_414:0.0354435262)16:0.0033112314,((((otu_379:0.0129375784,otu_345:0.0326136305)91:0.0102117907,otu_355:0.0186456556)91:0.0057762627,otu_198:0.0238733872)57:0.0000029460,otu_167:0.0000029116)54:0.0000026436)24:0.0033140248,otu_184:0.0000023135)15:0.0000025737)71:0.0034478011,otu_316:0.0318294680)70:0.0032947407,(otu_331:0.0321417440,((((((((((otu_288:0.0210231646,(otu_130:0.0206770467,(((((((((((((((otu_169:0.0209950929,otu_388:0.0242196271)85:0.0000023534,otu_250:0.0230544867)91:0.0046182998,(((((((((otu_282:0.0354015778,otu_343:0.0228468606)85:0.0085683015,otu_334:0.0168823683)81:0.0000025543,otu_314:0.0242285177)37:0.0000027310,otu_338:0.0168161939)82:0.0033317090,((((otu_309:0.0160660566,otu_393:0.0185894143)98:0.0099046133,otu_174:0.0136172372)82:0.0040634729,otu_214:0.0241190618)83:0.0035050219,otu_387:0.0169636401)76:0.0032723714)5:0.0000027009,(((otu_346:0.0325999654,otu_125:0.0107136940)67:0.0026023178,(otu_225:0.0206615409,otu_368:0.0209588417)91:0.0030776900)10:0.0000021226,otu_329:0.0000011687)6:0.0000026141)7:0.0000028689,otu_224:0.0033196391)69:0.0012229154,otu_349:0.0200604616)83:0.0089803922,otu_373:0.0033615222)84:0.0033733839)84:0.0032402221,otu_315:0.0169748926)72:0.0000023350,otu_364:0.0000025019)84:0.0066337311,otu_215:0.0168385069)66:0.0000024819,otu_255:0.0000027011)84:0.0033422846,otu_281:0.0000025008)67:0.0000024866,otu_369:0.0204637018)52:0.0066437350,((otu_348:0.0213680944,otu_350:0.0140675591)100:0.0029042982,otu_386:0.0203284171)61:0.0000028499)45:0.0033084364,otu_328:0.0203149840)25:0.0000027188,otu_211:0.0000026471)40:0.0000025915,(otu_135:0.0285985015,otu_370:0.0171571219)47:0.0072480866)77:0.0066851215,(((((otu_339:0.0544429172,(((((((((((((otu_150:0.0316414007,(((otu_209:0.0203572085,otu_385:0.0000025694)89:0.0033850818,otu_186:0.0101305598)85:0.0033129079,otu_110:0.0000021797)84:0.0048115334)21:0.0021414150,otu_402:0.0000011687)3:0.0000025915,otu_111:0.0000011687)4:0.0000027893,((otu_182:0.0168786791,otu_136:0.0067313786)15:0.0000024590,otu_280:0.0170813490)27:0.0033240400)10:0.0000025358,otu_152:0.0033574542)48:0.0033276483,otu_332:0.0135117273)32:0.0000028082,otu_381:0.0204979204)56:0.0033255655,otu_267:0.0174600624)62:0.0033632286,otu_384:0.0033410069)42:0.0000021484,(((otu_190:0.0173730656,otu_276:0.0136751149)85:0.0033280128,otu_165:0.0067087242)83:0.0033282226,otu_163:0.0101960590)80:0.0033817419)48:0.0000021795,(otu_231:0.0210592802,otu_377:0.0032969933)78:0.0069946854)51:0.0033246893,otu_144:0.0170763018)33:0.0000025810,otu_249:0.0033874970)84:0.0135611045)50:0.0000028948,(otu_408:0.0509298400,otu_389:0.0514037200)72:0.0000024080)57:0.0033369504,(((((((((otu_284:0.0067954942,otu_192:0.0000011687)24:0.0000011685,((otu_168:0.0000011687,otu_236:0.0000011687)52:0.0000011685,otu_304:0.0000011687)14:0.0000011685)14:0.0000011685,(((otu_235:0.0033759444,otu_396:0.0000011687)11:0.0000011685,(otu_142:0.0000011687,otu_213:0.0000011687)11:0.0000011685)9:0.0000011685,(otu_220:0.0000011687,((otu_362:0.0000000000,otu_422:0.0000000000):0.0000000000,otu_46:0.0000000000):0.0000011687)15:0.0000011685)4:0.0000011685)3:0.0000011685,((otu_196:0.0033690954,((otu_126:0.0033395798,otu_262:0.0000011687)1:0.0000021381,otu_173:0.0000011687)1:0.0000011685)6:0.0000011685,otu_290:0.0000011687)7:0.0000011685)7:0.0000011685,otu_191:0.0000011687)4:0.0000011685,otu_419:0.0034074016)6:0.0000011685,otu_263:0.0000011687)53:0.0000026901,otu_117:0.0000029541)47:0.0000020870,otu_248:0.0000023585)45:0.0000023846)83:0.0068539385,otu_204:0.0034113561)83:0.0033121635,otu_296:0.0244008154)54:0.0000022226)82:0.0067868920,otu_260:0.0244820228)82:0.0032487622)50:0.0000028364)83:0.0033318346,otu_133:0.0103003252)84:0.0033386229,otu_113:0.0066723570)51:0.0000024987,otu_372:0.0033598855)84:0.0032537569,otu_301:0.0173290771)84:0.0034318773,otu_415:0.0206242623)42:0.0000027228,otu_247:0.0205827599)84:0.0032969458,(otu_295:0.0247946443,otu_194:0.0000027049)88:0.0033198786)75:0.0000028438,(otu_275:0.0206798305,(((((((((otu_432:0.0315994791,otu_378:0.0033976122)76:0.0032552306,(((otu_366:0.0066563666,otu_121:0.0033312219)32:0.0000026288,otu_371:0.0000025837)31:0.0000026495,otu_116:0.0000021717)30:0.0000025135)79:0.0033352206,otu_326:0.0355212870)12:0.0000020548,otu_49:0.0000024325)7:0.0000023622,otu_305:0.0033177196)83:0.0032979732,otu_412:0.0000022690)67:0.0000022013,((otu_337:0.0313257750,((otu_286:0.0172148342,otu_341:0.0101936851)60:0.0033780128,otu_127:0.0138817746)52:0.0066896473)66:0.0000024468,otu_287:0.0000025368)77:0.0099876506)81:0.0100342828,(otu_179:0.0000023689,(otu_162:0.0000011687,otu_203:0.0000011687)92:0.0000026249)94:0.0000022283)82:0.0138071977,otu_356:0.0138721283)81:0.0137143881)69:0.0000028464)79:0.0033179366,(otu_353:0.0276169928,otu_158:0.0000024994)85:0.0000022839)81:0.0068844935)76:0.0031127862)1:0.0000026251)10:0.0000023188,(otu_277:0.0348403543,otu_170:0.0169164194)78:0.0033153989)59:0.0000021431,((((otu_354:0.0384112981,(otu_207:0.0209996246,otu_234:0.0208075599)91:0.0063020936)63:0.0000024975,((otu_361:0.0276100459,(otu_221:0.0171155871,otu_300:0.0033230527)52:0.0000026331)89:0.0101137351,otu_199:0.0033398630)85:0.0033014166)45:0.0000025144,otu_188:0.0243321576)83:0.0065822302,((otu_407:0.0286065425,otu_244:0.0246981448)88:0.0062502151,otu_120:0.0000024766)71:0.0000023828)74:0.0032675532)83:0.0032661170,((otu_241:0.0282823975,otu_189:0.0068683945)90:0.0032271542,(otu_58:0.0133908054,(((((otu_60:0.0000011687,otu_53:0.0000011687)33:0.0000011685,otu_52:0.0000011687)43:0.0000011685,otu_59:0.0000011687)51:0.0000022335,otu_50:0.0000011687)45:0.0000022414,otu_54:0.0000011687)45:0.0000029284)100:0.0099997081)57:0.0000021395)83:0.0032711974,otu_218:0.0273793215)67:0.0000024457,otu_269:0.0272957002)76:0.0032407200,(otu_183:0.0172186139,otu_297:0.0172585756)92:0.0065630391)78:0.0032997112)52:0.0000026525,otu_98:0.0237810413)76:0.0039541880,otu_147:0.0244277023)83:0.0037971080,(otu_148:0.0102423761,otu_273:0.0033412750)94:0.0102274170)82:0.0039154542,otu_123:0.0275439176)48:0.0000021674,((otu_187:0.0313026237,otu_34:0.0190051337)47:0.0000021941,(otu_382:0.0208045687,(otu_292:0.0169624272,otu_156:0.0067066295)54:0.0000022731)93:0.0033180678)71:0.0037021789)71:0.0032613198,(((((((((((((((((((((((otu_375:0.0328786687,(otu_81:0.0191705065,(((otu_438:0.0408134379,(((otu_35:0.0000011687,otu_43:0.0000011687)49:0.0000023680,otu_93:0.0000011687)100:0.0364378230,otu_425:0.0130430881)93:0.0044263177)75:0.0107959681,((((otu_33:0.0060691746,otu_41:0.0000023449)30:0.0000027803,otu_65:0.0000011687)30:0.0000026630,otu_99:0.0000011687)80:0.0098980728,((otu_45:0.0000020499,otu_97:0.0161873458)100:0.0256490005,((((otu_44:0.0000027020,otu_96:0.0064201033)100:0.0385947392,otu_427:0.0150507736)75:0.0029271628,otu_429:0.0257868407)76:0.0103217462,(otu_106:0.0000021236,otu_435:0.0000027575)100:0.0121171609)92:0.0221476638)97:0.0304337557)89:0.0098937979)69:0.0047873178,otu_29:0.0000020981)95:0.0656513156)91:0.0118024739)97:0.0657982217,((((otu_401:0.0458507444,otu_151:0.0030816718)99:0.0182629501,otu_298:0.0216500970)86:0.0049778956,otu_83:0.0197368354)83:0.0116358371,otu_129:0.0035340860)81:0.0035127568)82:0.0063544734,otu_351:0.0207752938)66:0.0004169099,(otu_311:0.0209887274,(otu_325:0.0172380446,otu_270:0.0207080981)73:0.0000024239)75:0.0029924813)71:0.0027213177,otu_308:0.0385789124)61:0.0000024987,((otu_153:0.0463285210,(otu_303:0.0223466145,otu_195:0.0181825932)90:0.0021105894)55:0.0000020500,((otu_312:0.0273127483,otu_357:0.0204281245)67:0.0033367280,otu_322:0.0168383625)84:0.0000022517)50:0.0000023232)79:0.0031266003,((otu_390:0.0312238838,otu_206:0.0240892659)68:0.0033171230,((otu_30:0.0000028041,otu_423:0.0000025340)100:0.0030435515,otu_66:0.0000026878)100:0.0284045412)59:0.0000025125)55:0.0000020816,((otu_363:0.0177307382,otu_252:0.0201357886)92:0.0102048916,otu_245:0.0166967270)84:0.0035423946)72:0.0033410335,(otu_278:0.0240964995,otu_223:0.0033306570)36:0.0000020371)32:0.0000026412,otu_208:0.0307293347)33:0.0033402151,(((((((((((((((otu_67:0.0124509086,otu_107:0.0109867029)100:0.0087198718,otu_428:0.0040416390)91:0.0067306423,otu_108:0.0092527465)91:0.0108527862,otu_71:0.0034175307)96:0.0224535422,otu_79:0.0012187484)93:0.0092806199,(otu_91:0.0134916161,(otu_31:0.0000024400,otu_40:0.0000011687)75:0.0000026026)91:0.0005643786)100:0.0907527015,otu_80:0.0000025340)95:0.0455675455,otu_84:0.0174818798)87:0.0060510437,(otu_76:0.0032770703,otu_103:0.0000026577)99:0.0100594579)81:0.0031938644,(otu_94:0.0203531154,(((otu_69:0.0100149456,otu_73:0.0000029934)100:0.0033164390,otu_27:0.0000022195)72:0.0000029704,((otu_74:0.0000028183,otu_72:0.0000011687)75:0.0000024934,otu_86:0.0000026468)98:0.0033056293)85:0.0000029705)99:0.0048835541)74:0.0000024907,otu_39:0.0000026727)69:0.0000022893,otu_77:0.0033013340)67:0.0000024040,(otu_82:0.0205407108,otu_87:0.0000021743)92:0.0032998037)84:0.0105040540,otu_89:0.0067850199)82:0.0050960205,((((((otu_268:0.0353061313,otu_347:0.0431666185)41:0.0000881369,otu_115:0.0105492671)41:0.0029940125,(otu_299:0.0278909707,otu_256:0.0204622773)47:0.0000021361)46:0.0000027171,((otu_175:0.0208202953,((otu_243:0.0136144413,otu_240:0.0000026894)90:0.0033009973,otu_232:0.0000026855)89:0.0032070673)84:0.0034019562,otu_367:0.0033150739)72:0.0000026231)57:0.0032906967,otu_217:0.0236962118)42:0.0000025749,otu_333:0.0173512137)83:0.0066636598)56:0.0052324623)20:0.0000021220,otu_78:0.0000026188)9:0.0000030097,otu_70:0.0000025401)42:0.0051782556,((((((((((((otu_317:0.0212812846,otu_176:0.0176608176)85:0.0026621020,otu_229:0.0100657689)42:0.0000024409,(otu_365:0.0230427476,otu_360:0.0267055219)75:0.0063189380)48:0.0000026027,otu_259:0.0134590649)79:0.0033197535,otu_112:0.0169754660)75:0.0000022527,otu_159:0.0000024920)82:0.0067473102,(((otu_131:0.0000023852,otu_181:0.0350019367)100:0.0335873684,otu_274:0.0084919068)95:0.0144471417,otu_310:0.0277525999)76:0.0000022322)78:0.0103031200,(((((((otu_279:0.0424161129,((otu_85:0.0101083025,(((otu_100:0.0000011687,otu_28:0.0000011687)44:0.0000025441,otu_62:0.0000011687)82:0.0000024175,otu_104:0.0000011687)56:0.0000025122)88:0.0000023177,otu_264:0.0066580121)79:0.0058994991)62:0.0000026570,otu_161:0.0033017805)31:0.0000020849,otu_289:0.0032965022)38:0.0000028717,otu_416:0.0000011687)42:0.0000026869,otu_137:0.0000011687)15:0.0000011685,otu_239:0.0000011687)35:0.0000021118,otu_400:0.0000011687)33:0.0000025637)4:0.0000022562,otu_271:0.0309067846)1:0.0000026762,otu_293:0.0000022148)3:0.0000022786,(otu_285:0.0170470864,otu_88:0.0067493168)82:0.0032652066)5:0.0000022336,(((otu_406:0.0434375571,otu_246:0.0287753706)2:0.0021178373,((otu_257:0.0326838696,otu_374:0.0186291078)84:0.0013339848,otu_358:0.0205691646)83:0.0035183857)11:0.0034168829,((otu_171:0.0415744610,otu_242:0.0000020137)93:0.0244688618,otu_404:0.0206599925)77:0.0064765020)2:0.0032050264)49:0.0000022089)45:0.0040643595,(((otu_306:0.0284456581,otu_138:0.0033710129)85:0.0066029468,otu_342:0.0273650246)70:0.0000026290,otu_272:0.0000022705)78:0.0066869669)31:0.0000025503,((((otu_340:0.0287887731,otu_283:0.0250946124)90:0.0102647172,otu_352:0.0172071947)78:0.0084453629,otu_413:0.0291104731)77:0.0020228936,otu_307:0.0286951379)74:0.0033625256)28:0.0000025494,(otu_294:0.0239514965,otu_420:0.0033568777)88:0.0032768266)11:0.0000020272,otu_202:0.0000011687)8:0.0000021701,otu_253:0.0000011687)8:0.0000026240,((((otu_410:0.0433847930,(otu_238:0.0242783312,otu_237:0.0171991695)84:0.0038192464)78:0.0027968697,otu_395:0.0274543839)27:0.0000021052,otu_405:0.0000030056)25:0.0000026317,otu_383:0.0273619618)68:0.0032923529)8:0.0000025377,((((otu_313:0.0428616191,(otu_265:0.0093927266,otu_166:0.0248814940)99:0.0240110616)77:0.0037406590,otu_258:0.0198209370)56:0.0038536045,otu_219:0.0207893957)47:0.0033609807,otu_164:0.0000024355)47:0.0032932100)32:0.0000029409,((((((otu_216:0.0233888512,otu_318:0.0153714350)95:0.0098971805,otu_230:0.0125636963)87:0.0055494137,(otu_201:0.0178362812,otu_336:0.0196709734)84:0.0061002882)91:0.0025908285,otu_392:0.0202761419)83:0.0033145644,otu_330:0.0245099664)58:0.0000025957,otu_226:0.0237942629)67:0.0032811785)39:0.0000024636,otu_210:0.0419446402)70:0.0040855874)71:0.0097835609,(otu_143:0.0177568199,otu_154:0.0166724698)100:0.0041488900)84:0.0369126733,(otu_437:0.0638090072,otu_436:0.0715199359)100:0.0307602188)89:0.0389988470)77:0.0257725387,(otu_433:0.0808560084,(otu_42:0.0396899657,(picozoa_MG202007:0.0035037337,otu_426:0.0000022768)100:0.0590821536)99:0.0372102256)99:0.0394348118)82:0.0648334613,otu_431:0.0341683178)100:0.2735975475);
