# Supplementary material for: A novel taxonomic database for eukaryotic mitochondrial cytochrome oxidase subunit I gene (eKOI), with a focus on protists diversity
Source: Database (Oxford). 2025 Sep 24;2025:baaf057. doi: 10.1093/database/baaf057 (PMC12462617; doi:10.1093/database/baaf057)
Supplement: baaf057_Supplemental_File [file baaf057_supplemental_file.zip › 4_alignament_phylogenetic_trees/placozoa.nex]

#NEXUS
begin data;
	dimensions ntax=26 nchar=1614;
	format datatype=dna missing=? gap=-;
	matrix
	OQ625363	ATGGAAAATAAATTTTTAACTCGTTGAGTATTTTCTACTAATCACAAGGATATTGGAACATTATACCTAGTATTTGGAATAGGGTCCGGTATGATAGGTTCAGCTTTAAGTATGCTAATAAGATTGGAGTTGTCTGCCCCTGGAACTATGTTGGGAGACGACCATCTTTATAATGTCATAGTTACGGCCCATGCCTTTGTTATGATTTTCTTCTTTGTTATGCCCGTTATGATGGGAGGGTTTGGTAATTGGTTCCTCCCATTATACATTGGTGCCCCAGATATGGCCTTCCCACGACTAAACAATATCAGTTTTTGGCTTCTTCCCCCTGCATTGATACTACTTCTAGGTTCTGCTTTTGTTGAACAAGGGGCGGGAACAGGATGGACAGTGTACCCTCCTCTTTCTAGTATTCAAACGCACTCAGGTGGAGCTGTAGATATGGCTATTTTTAGCCTTCATTTAGCAGGAGCCTCTTCTATATTGGGGTCTATGAATTTTATTACAACTGTATTTAATATGAGAGCACCAGGGGTAACCATGGACAGACTTCCGTTATTTGTTTGGTCCGTCCTAATTACTGCCTTCTTACTATTGCTTTCTCTACCAGTGTTAGCAGGTGGTATTACCATGCTTCTAACAGATAGAAATTTTAATACAACCTTCTTTGATCCTGCTGGAGGAGGAGATCCTATTTTATTCCAACACTTGTTTTGGTTCTTCGGCCA---TCCCGAGGTTTATATTTTAATACTACCAGGTTTTGGAATGATTTCTCAAATAATACCAACTTTTTCTGCTAAAAACCAGATTTTTGGATACTTAGGAATGGTGTATGCCATGCTATCTATCGCAATATTAGGTTTTATTGTGTGGGCTCACCACATGTTCACGGTAGGAATGGATGTCGACACAAGAGCCTACTTCACTGCAGCTACTATGATAATAGCTGTTCCAACTGGAATTAAGGTGTTTAGTTGGTTAGCTACGCTCTATGGTGGGG--C----TGTTAGATTAGACACTCCTATGCTTTGGGCAATAGGATTTGTATTCCTCTTTACAATAGGGGGTTTAACTGGGGTTATATTGGCTAATAGCTCTTTAGATGTTGTTTTACACGACACTTATTATGTTGTGGCTCACTTTCACTATGTTCTATCCATGGGGGCTGTGTTTGCTATATTTGCTGGGTTTTACTATTGGTTTGGAAAAATTACCGGCTATTGCTACAACGAGCTCTATGGTAAAATCCACTTCTGGATAATGTTCATTGGGGTTAATTTAACCTTTTTCCCACAGCACTTCTTAGGTTTAGCAGGGTTCCCAAGACGATACTCGGATTTCACGGATGCATTCGCAGGCTGGAATCTTGTTAGTTCGTTAGGTTCAACAATATCTATGATAGGGGTTGTATGGTTTGTTTTCATAGTGTATGATGCTTATGTTCGAGAGGTGAAGTTC------ATTGGCTGGGTGGAAAACACTGGAGCGAGTTGGCCTTCT-------------------C-T-GGAATGGGTACAACCATCTCCTCCTTTATCTCACACTTACAACGAATTGCCTTTT---------------------------
	OQ625339	ATG---ATTAAAAT---AAATAGATGAGTTTATTCAACCAATCACAAAGACATTGGTTCTTTATACTTGATATTTGGTGTTTTGGCCGGAATGATAGGAACGGCCCTTAGTATGTTGATTAGATTGGAATTATCCACCCCAGGCTCAATGTTAGGAGATGATCATTTATACAATGTTATAGTCACTGCTCACGCTTTTATTATGATTTTTTTCTTAGTTATGCCGGTCATGATTGGAGGGTTTGGAAATTGATTAGTCCCCTTATTAATAGGCGCACCCGATATGGCTTTCCCCAGATTAAATAATATTAGCTTTTGATTATTACCTCCTGCACTGCTATTACTATTAAATTCGGCTTTTATAGAACAAGGTGCTGGAACAGGATGAACAGTGTACCCGCCCATATCAGGAATACAAGCTCACTCTGGTGGGTCTGTAGATATGGCCATTTTCAGCCTTCATTTAGCCGGAGCTTCTTCTATCTTGGGGGCCATAAACTTTATAACTACTATCTTTAATATGAGGTCACCAGGAATAAAATGAGACAGGCTTCCTTTATTTGTCTGATCTATTTTAATAACTGCTTTTCTATTACTACTTTCTCTTCCTGTTCTGGCGGGTGCAATTACCATGCTTTTAACAGATAGAAATTTTAATACAACCTTTTTTGACCCGGCGGGGGGAGGAGATCCTATTTTATTTCAACATTTGTTTTGGTTTTTTGGTCA---TCCAGAAGTATATATTTTAATTCTACCAGGATTTGGTATTATATCACAGATAATCCCTGTTTTCGCATCTAAGAGGCAAGTATTTGGATACTTGGGCATGGTGTATGCTATGCTTTCTATTGGAGTGCTAGGATTCATAGTATGGGCCCACCATATGTTTACCGTAGGTATGGATGTTGATACAAGAGCTTATTTTACGGCAGCCACTATGGTTATAGCTGTGCCCACTGGTATTAAAATATTTAGTTGACTAGCTACGCTTTATGGGGGAGTA------ATAAGATTGGATACTCCCATGCTTTGGGCCATAGGTTTCGTCTTTTTATTCACAGTGGGGGGTTTGACAGGAGTTGTCTTAGCCAATAGTTCTTTAGATGTTCTTTTACATGACACTTATTATGTAGTCGCACATTTCCATTATGTCTTATCCATGGGAGCAGTCTTCGCCATTTTTGGGGGATTTTATTATTGATTTGGAGAAATAGTAGGCTATGTTTATAACGAATCATTCGGTAAGGTGCACTTTTGATTGATGTTTATGGGTGTAAATTTGACTTTTTTCCCTCAACATTTTTTGGGTTTGGCTGGATTTCCGCGAAGATATTCTGACTTTTGCGATAGTTTGGGAGATTGGAATCTGATTTGCTCTTTAGGATCGGCCCTCTCTCTCATCGCTGTCATTTGATTCATATATATTATATACGATGCATATTATCGAGAAAAGAAATTT--------AACCTTTG---AATGCA----ATCTTCTTATTCTTC---------------------ATTAGAGTGAACACAAAAAATCCCACCCCGGCACCACACCTATAATGAACTGCCT------------------------------
	Polyplacotoma_mediterranea_MH682141	ATG---ACTTCATTTGTGA---GATGATTTTTTAGCTGTAATCACAAAGATATCGGTTCATTATATTTAGTATTAGGTGCTTTTTCAGGCATGATTGGTACTGCATTTAGTATGTTGATTAGATTAGAATTATCTTCACCAGGATCAATGTTAGGAGACGATCATTTATATAATGTTATCGTTACTGCTCATGCATTTGTTATGATTTTCTTCTTAGTAATGCCAACAATGATAGGGGGATTCGGAAATTGATTTGTACCATTAATGATAGGAGCACCGGATATGGCATTCCCACGATTAAATAATATTAGCTTTTGATTATTACCACCAGCTTTATTGTTACTATTAGGATCTTCTTTAGTAGAACAAGGAGCTGGTACAGGGTGGACGGTTTATCCACCATTAGCTTCTATTCAAGCTCATTCTGGTGGTTCAGTTGATATGGCAATTTTTAGTTTACATTTAGCTGGATTGTCTTCAATATTAGGAGCAATGAATTTTATAACCACGGTTATAAATATGAGAGCTCCCGGTATAACAATGAATAGAATTCCCCTATTCGTTTGATCTGTCTTTATAACAGCCATATTGTTATTATTATCATTACCAGTATTAGCTGGAGCAATAACAATGTTATTAACAGATAGAAATTTTAATACAACATTTTTTGATCCTGCTGGTGGAGGTGACCCTATTTTATATCAACATTTATTTTGATTTTTTGGTCA---TCCAGAGGTATATATATTAATATTACCAGGTTTTGGAATAATATCCCAAATCTTATCCCTTTTCTCCTATAAAAAACAAATCTTTGGCTATTTAGGCATGGTCTATGCCATGTTAGCCATCGGTATTTTAGGATTTATTGTTTGGGCTCATCACATGTTTACAGTTGGAATGGATGTTGATACTAGAGCTTATTTTACAGCTGCTACTATGATTATCGCTGTACCAACCGGAATAAAAATATTCAGTTGATTGGCAACAATAAGTGGTAGTGGAAGAAATTTAGTATTGGCAACACCAGTTGTGTGAGCTATTGGTTTTATTTTCTTATTTACAATAGGAGGTTTAACAGGAATTGTTTTATCTAATAGTTCTCTTGATATATTATTACACGATACTTATTATGTGGTTGCTCATTTTCATTATGTATTATCTATGGGTGCTGTTTTTGCCATATTTGCTGGTTTTTACTTCTGATTTGGGAAAATAACAGGATATACTTATAATGAGGTATATGGGTTGATTCATTTTTGAATCATGTTTATTGGTGTTAATCTTACTTTCTTCCCTCAACATTTTCTTGGTTTGGCAGGGTTACCCCGAAGATACGCAGATTATCCGGATAATTTTGAAGATTTTAATCAAATAAGTTCATTAGGGTCAGTTATATCTATTATTGGTGTTATTTGATTTACTGTAGTTATATTTGATGCTTATTATAGAGAAGAACCATTTGATATTAAAAAATGAACAAAAACCCCATTAGTTCCTTTTTCAAACCAACCTGCTCATTTTGATACATTAGAATGATCTTTATCTTCACCCCCTGAACATCACACTTATAATGAACTACCTTATATTTTTGGGGGTCCTAAATCCTCATAG
	Hoilungia_sp_MT957399	ATG---ACTTCATTTGTGA---GATGGTTTTTCAGTTGTAATCACAAAGATATAGGTTCATTATATTTAGTTTTTGGTGCCTTATCCGGAGCGATAGGTACTGCTTTTAGTATGTTGATTAGATTAGAATTATCTTCACCAGGATCAATGTTAGGAGATGATCATTTATATAATGTAATAGTAACAGCACATGCATTTGTAATGATATTTTTCTTAGTTATGCCCACAATGATAGGAGGATTTGGAAATTGATTTGTACCTTTAATGATAGGGGCCCCAGATATGGCTTTTCCAAGATTAAATAATATAAGTTTTTGATTGCTACCACCTGCTTTGTTTTTACTATTAGGTTCTTCTTTAGTAGAACAAGGTGCGGGTACAGGGTGGACGGTTTATCCACCTTTAGCTTCAATACAAGCTCATTCAGGAGGATCCGTGGATATGGCTATATTTAGTTTACATTTAGCAGGGTTGTCTTCAATTTTAGGTGCTATGAATTTTATAACTACAGTTTTGAATATGAGAACACCAGGTATGACTATGAGTAGAATACCTCTATTTGTGTGATCTGTTTTTATAACGGCAATATTATTATTATTATCATTACCTGTATTAGCCGGGGCAATCACAATGTTATTAACAGATAGAAATTTTAATACAACCTTTTTTGATCCTGCTGGAGGGGGTGATCCTATTTTATATCAACATTTATTTTGATTTTTTGGTCA---TCCAGAGGTATATATTTTAATATTACCTGGTTTTGGAATAATATCCCAAATATTATCTCTTTTTTCATATAAAAAACAAATCTTTGGTTATTTAGGCATGGTCTATGCTATGTTAGCCATAGGTATATTAGGATTTATTGTTTGAGCTGATCACATGTATGTTGTAGGAATGGACGTTGATACAAGAGCTTATTTTACAGCAGCAACAATGATTATTGCGGTTCCAACTGGAATTAAAATATTTAGTTGATTAGCTACTATTAGTGGTAGTGGTCGCAATTTAATTTTTACCACTCCGATGGCGTGGGCTTTAGGTTTTATTTTCTTATTTACTATTGGTGGTTTAACTGGTATCGTTCTTTCCAATAGTTCTCTTGATATTTTATTACATGATACTTATTATGTAGTTGCTCATTTCCATTTTGTATTATCAATGGGAGCAGTATTTGCAATATTTGGGGGATTTTATTTATGATTTGGGAAAATAACAGGTTATGCATATAAAGATATATATGGTTTAATACACTTTTGATTAATGTTTGTTGGGGTTAATATTACTTTTTTTCCTCAACATTTTTTAGGTTTAGCTGGATTACCAAGAAGATATGCAGATTATCCAGATAATTTTGAAGATTTTAATCAAATAAGTTCATTTGGGTCAATAATATCAATAATAGCAGTAATTTGATTTGTAGTTGTAATATTTGATGCTTACTACAGAGAAGAACCCTTTGACATAAATATTTTTGCTAAAGGTCCTTTAACCCCCTTTTCTTGTCAATCTACACATTTTGATACATTAGAATGAACCTTAAAAACACCACCAGAACATCATACTTATAATGAATTACCATATATAGTTGGGGGTCCTAAATCCTCATAA
	Placozoan_sp_DQ889457	ATG---ACTTCGTTTGTGA---GATGGTTTTTCAGTTGTAATCACAAAGATATAGGATCATTATATTTAATTTTTGGTGCCTTATCCGGAGCGATAGGTACTGCTTTTAGTATGTTGATTAGATTAGAATTATCTTCACCAGGATCAATGTTAGGAGATGATCATTTATATAATGTAATAGTAACAGCACATGCATTTGTAATGATATTTTTCTTAGTTATGCCTACAATGATAGGTGGATTTGGAAATTGATTTGTACCTTTAATGATAGGAGCCCCAGATATGGCTTTTCCAAGATTAAATAATATAAGTTTTTGACTGCTACCTCCTGCTTTGTTTTTACTATTAGGTTCTTCTTTAGTAGAACAAGGTGCAGGTACTGGGTGGACGGTTTATCCACCTTTAGCTTCAATACAAGCCCATTCAGGAGGATCTGTAGATATGGCCATATTTAGTTTACATTTAGCAGGGTTATCTTCAATTTTAGGAGCTATGAATTTTATAACAACAATTTTGAATATGAGAACACCAGGTATGACTATGAGTAGAATACCTCTATTTGTATGATCCGTTTTTATAACAGCAATATTATTATTACTATCATTACCCGTATTAGCCGGGGCAATAACAATGTTATTAACAGATAGAAATTTTAATACAACCTTTTTTGATCCTGCTGGAGGGGGTGATCCTATTTTATATCAACATTTATTTTGATTTTTTGGTCAAATTACAAAAGGATATATTTTAATATTACCTGGTTTTGGAATAATATCCCAAATATTATCTCTTTTTTCATATAAAAAACAAATCTTTGGTTATTTAGGCATGGTCAAAGCTATGTTAGCCATAGGTATATTAGGATTTATTGTTTGAGCTGATCACATGTATGTTGTAGGAATGGACGTTGATACAAGAGCTTACTTTACAGCAGCAACAATGATTATTGCGGTTCCAACTGGAATTAAAATATTTAGTTGATTAGCTACTATTAGTGGTAGTGGACGCAATTTAATTTTTACCACTCCGATGGTGTGGGCTTTAGGTTTTATTTTCTTATTTACTATTGGTGGTTTAACTGGTATCGTTCTTTCCAATAGTTCTCTTGATATATTATTACATGATACTTATTATGTAGTTGCTCATTTTCACTTTGTATTATCAATGGGAGCAGTTTTTGCAATATTTGGGGGATTTTATTTATGATTTGGGAAAATAACAGGTTATGCATATAAAGATATATATGGTTTAATACACTTTTGATTAATGTTTTTTGGGGTAAATATTACTTTTTTTCCTCAACATTTTTTAGGATTAGCAGGATTACCAAGAAGATATGCAGATTATCCAGATAATTTTGAAGATTTTAATCAAATAAGTTCATTTGGGTCAATTATATCAATTATAGCTGTAATTTGATTTGTAGTTGTAATATTTGATGCATACTACAGAGAAGAACCCTTTGACATAAATATTTTTGCAAAAGGTCCTTTAACCCCCTTTTCTTGTCAATCTACACATTTTGATACATTAGAATGAACCTTAACAACACCACCAGAACATCATACTTATAATGAATTACCATATATAGTTGGGGGTCCTAAATCCTCATAA
	Hoilungia_sp_MT957400	ATG---ACTTCATTTGTGA---GATGATTTTTCAGTTGCAATCACAAAGATATAGGTTCATTATATTTAGTTTTTGGTGCCTTATCCGGAGCGATAGGTACTGCTTTTAGTATGTTGATTAGATTAGAATTATCTTCACCAGGATCAATGTTAGGAGATGATCATTTATATAATGTAATAGTAACAGCACATGCATTTGTAATGATATTTTTCTTAGTTATGCCTACAATGATAGGAGGATTTGGAAATTGATTTGTACCTTTAATGATCGGAGCCCCAGATATGGCTTTTCCAAGATTAAATAATATAAGTTTTTGACTACTACCACCTGCTTTGTTTTTATTATTAGGTTCTTCTTTAGTAGAACAAGGTGCGGGTACTGGGTGGACGGTTTATCCACCTTTAGCTTCAATACAAGCCCATTCAGGAGGATCAGTAGATATGGCCATATTTAGTTTACATTTAGCAGGGTTATCTTCAATTTTAGGAGCTATGAATTTTATAACTACAGTTTTGAATATGAGAACACCAGGTATGACTATGAGTAGAATACCTCTATTTGTGTGATCCGTTTTTATAACAGCAATATTATTATTACTATCATTACCCGTACTAGCCGGGGCAATCACAATGTTATTAACAGATAGAAATTTTAATACAACCTTTTTTGATCCTGCTGGAGGGGGTGATCCTATTTTATATCAACATTTATTTTGATTTTTTGGTCA---TCCAGAGGTATATATTTTAATATTACCTGGTTTTGGAATAATATCCCAAATATTATCTCTTTTTTCATATAAAAAACAAATCTTTGGTTATTTAGGCATGGTCTATGCTATGTTAGCCATAGGTATATTAGGATTTATTGTTTGAGCTGATCACATGTTTGTTGTAGGAATGGACGTTGATACAAGAGCTTACTTTACAGCAGCAACAATGATTATTGCGGTTCCAACTGGAATTAAAATATTTAGTTGATTAGCTACTATTAGTGGTAGTGGACGCAATTTAAATTTTACCACTCCGATGGCGTGGGCTTTAGGTTTTATTTTCTTATTTACAATTGGAGGTTTAACAGGTATCGTTCTTTCTAATAGTTCTCTTGATATATTATTACATGATACGTACTATGTGGTGGCTCATTTTCATTTTGTACTATCAATGGGAGCAATTTTTGCAATATTTGGAGGGTTTTATTTATGATTTGGGAAAATAACAGGTTATGCATATAAAGATATATATGGTTTAATACACTTTTGATTAATGTTTTTTGGGGTAAATATTACTTTTTTTCCTCAACATTTTTTAGGATTAGCAGGATTACCAAGAAGATATGCAGATTATCCAGATAATTTTGAAGATTTTAATCAAATAAGTTCATTAGGATCAATTATATCAATTATAGCTGTAATTTGATTTATAGTTGTAATATTTGATGCATACTACAGAGAAGAACCCTTTGACATAAATACTTTTGCAAAAGGTCCTTTAACCCCCTTTTCTTGTCAACCTACACATTTTGATACATTAGAATGAACCTTGACAACCCCACCAGAACATCATACTTATAATGAATTACCATATATAGTTGGGGGTCCTAAATCCTCATAA
	KY310743	ATG---ACTTCGTTTGTGA---GATGATTTTTCAGTTGCAATCACAAAGATATTGGTTCATTATATTTAGTTTTTGGTGCCCTATCCGGAGCGATAGGTACTGCTTTTAGTATGTTGATTAGATTAGAATTATCTTCACCAGGATCAATGTTAGGAGATGATCATTTATATAATGTAATAGTAACAGCACATGCATTTGTTATGATATTTTTCTTAGTTATGCCTACAATGATAGGAGGATTTGGAAATTGATTTGTACCTTTAATGATAGGAGCCCCAGATATGGCCTTTCCAAGATTAAATAATATAAGTTTTTGACTTTTACCTCCGGCACTTTTTTTACTATTAGGTTCCTCTTTAGTAGAACAAGGAGCGGGTACAGGGTGGACGGTTTATCCACCTTTAGCTTCAATACAAGCCCACTCAGGAGGGTCAGTAGATATGGCCATATTTAGTTTACATTTAGCTGGGTTGTCTTCAATTTTAGGGGCTATGAATTTTATAACAACAGTTATGAATATGAGAACGCCAGGTATGACAATGAGTAGAATACCCCTATTTGTGTGATCAGTTTTTATAACAGCAATATTATTATTATTATCATTGCCCGTATTAGCGGGAGCAATCACAATGTTATTGACAGATAGAAATTTTAATACAACCTTTTTTGATCCTGCTGGGGGGGGTGATCCTATTTTATATCAACATTTATTTTGATTTTTTGGTCA---TCCAGAGGTTTATATTTTAATATTACCAGGTTTTGGTATAATATCGCAAATATTATCTCTTTTCTCATATAAAAAACAAATCTTTGGTTATTTAGGTATGGTCTATGCTATGTTAGCCATAGGTGTTTTAGGATTTATTGTTTGAGCTCATCACATGTTTGTTGTAGGAATGGACGTTGATACAAGAGCTTATTTTACAGCAGCTACAATGATTATTGCGGTTCCAACTGGAATAAAAATATTTAGTTGATTAGCTACTGTTAGTGGTAGTGGTCGCAATTTAATTTTAACCACTCCGATGGCGTGGGCTTTAGGTTTTATTTTCTTATTTACGATTGGTGGTTTAACAGGTATCGTTCTTTCTAATAGTTCTCTTGATATTTTATTACATGATACTTATTATGTAGTCGCTCACTTCCACTTTGTACTATCAATGGGAGCAGTGTTCGCAATATTTGGGGGATTTTATTTATGATTTGGGAAAATAACAGGATATGCATATAAAGATATATATGGTCTAATACACTTTTGATTAATGTTTATAGGGGTAAATATTACTTTTTTCCCGCAACATTTCTTAGGATTAGCTGGATTACCACGAAGATATGCAGATTATCCCGATAATTTTGAAGATTTTAATCAAATAAGCTCATTTGGTTCCGTGATTTCCCTCACGGCTGTCATTTGATTTATAGTTGTAATATTTGATGCATACTACAGAGAAGAACCCTTTGATATAAATACAATGGCAAAAGGCCCTTTAATCCCATTTTCTTGTCAACCTGCTCATTTTGATACATTAGAATGATCATTAACATCACCACCAGAACATCATACTTATAATGAATTACCATATATAGTTGGAGGTCCTAAATCCTCATAA
	otu_9	-----------------------------------------------------------------------------------------------------------------------------------------------------------------------------------------------------------------------------------------------------------------------------------------------------------------------------------------------------------------------------------------------------------------ATTAGCTTCAATTGAAAGTCATTCTGGAGGTTCAGTAGATTTAGCTATATTTAGTTTACATTTAGCCGGTGCTTCTTCAATATTAGGTGCAATGAATTTTATAACAACCGTAATAAATATGAGAGCACCTGGTTTAAAAATGCATAGAATTCCTTTATTTGTTTGAGCTGTTTTTATTACTGCTATATTGTTATTATTATCATTACCTGTATTAGCTGGAGCTATTACAATGTTATTAACAGATAGAAATTTTAATACTACTTTTTTTGATCCAGCAGGTGGTGGTGATCCTATTTTATATCAACATTTATTT------------------------------------------------------------------------------------------------------------------------------------------------------------------------------------------------------------------------------------------------------------------------------------------------------------------------------------------------------------------------------------------------------------------------------------------------------------------------------------------------------------------------------------------------------------------------------------------------------------------------------------------------------------------------------------------------------------------------------------------------------------------------------------------------------------------------------------------------------------------------------------------------------------------------------------
	otu_10	-----------------------------------------------------------------------------------------------------------------------------------------------------------------------------------------------------------------------------------------------------------------------------------------------------------------------------------------------------------------------------------------------------------------ATTATCATCAATAGAATTTCATTCAGGTGGATCAGTAGATTTAGCAATATTTAGTTTACATTTAGCTGGTATTTCTTCTATTTTAGGAGCTATGAATTTTATAACAACGATTGTAAACATGAGAGCCCCTGGAATGACAATGCATAGATTACCATTATTTGTTTGAGCTGTTTTAATAACAGCTGTTTTATTATTATTATCTTTACCAGTATTAGCAGGTGCAATAACAATGTTATTAACAGATAGAAATTTTAATACATCTTTTTTTGACCCAGCTGGAGGTGGTGACCCTATTTTATATCAACATTTATTT------------------------------------------------------------------------------------------------------------------------------------------------------------------------------------------------------------------------------------------------------------------------------------------------------------------------------------------------------------------------------------------------------------------------------------------------------------------------------------------------------------------------------------------------------------------------------------------------------------------------------------------------------------------------------------------------------------------------------------------------------------------------------------------------------------------------------------------------------------------------------------------------------------------------------------
	otu_11	-----------------------------------------------------------------------------------------------------------------------------------------------------------------------------------------------------------------------------------------------------------------------------------------------------------------------------------------------------------------------------------------------------------------GTTAGCTGGTATTGAAAGTCATTCTGGTGGTTCAGTTGATTTAGCAATTTTCAGTTTACATTTAGCAGGTGCATCTTCTATTTTAGGAGCAATTAATTTTATTACTACAGTAATTAATATGAGAGCACCTAGTCTAAAAATGCATTGAATTCCATTATTTGTATGAGCAATTTTTATAACTGCGATTTTATTATTATTATCTTTACCAGTATTAGCAGGTGCTATAACAATGTTATTAACAGATAGAAATTTCAATACAACATTTTTTGATCCTGCAGGTGGTGGTGATCCAATTTTATATCAACATTTATTT------------------------------------------------------------------------------------------------------------------------------------------------------------------------------------------------------------------------------------------------------------------------------------------------------------------------------------------------------------------------------------------------------------------------------------------------------------------------------------------------------------------------------------------------------------------------------------------------------------------------------------------------------------------------------------------------------------------------------------------------------------------------------------------------------------------------------------------------------------------------------------------------------------------------------------
	otu_12	-----------------------------------------------------------------------------------------------------------------------------------------------------------------------------------------------------------------------------------------------------------------------------------------------------------------------------------------------------------------------------------------------------------------ATTATCTTCTATTGAAGCTCACTCTGGAGGGTCTGTTGATTTAGCCATTTTTAGTTTACATTTAGCTGGTGCATCTTCTATTTTAGGAGCTATGAATTTTATTACTACTGTTATAAATATGCGAAGTCCCGGCTTAAAAATGCATAGAATTCCTTTATTCGTTTGAGCTGTATTTATTACTGCAATTCTTTTATTATTATCTTTACCTGTCTTAGCTGGAGCTATAACGATGTTATTAACAGATAGAAATTTTAATACTACATTTTTTGATCCTGCAGGTGGTGGAGACCCTATATTATATCAACATTTATTT------------------------------------------------------------------------------------------------------------------------------------------------------------------------------------------------------------------------------------------------------------------------------------------------------------------------------------------------------------------------------------------------------------------------------------------------------------------------------------------------------------------------------------------------------------------------------------------------------------------------------------------------------------------------------------------------------------------------------------------------------------------------------------------------------------------------------------------------------------------------------------------------------------------------------------
	otu_13	-----------------------------------------------------------------------------------------------------------------------------------------------------------------------------------------------------------------------------------------------------------------------------------------------------------------------------------------------------------------------------------------------------------------TTTATCTTCGATCGAAGCACATTCAGGTGGTTCTGTAGATTTAGCTATTTTTAGTTTACATTTAGCAGGGGCTTCTTCTATTTTAGGTGCTATGAATTTTATTACTACAGTATTAAATATGAGAACACCTGGATTACATATGCATAGAATTCCATTATTTGTTTGAGCTGTATTTATTACTGCAATATTATTATTATTATCATTACCTGTATTAGCTGGAGCTATTACAATGTTATTAACAGATAGAAATTTTAATACTACTTTTTTTGATCCTGCAGGTGGTGGTGATCCAATTTTATATCAACATTTATTT------------------------------------------------------------------------------------------------------------------------------------------------------------------------------------------------------------------------------------------------------------------------------------------------------------------------------------------------------------------------------------------------------------------------------------------------------------------------------------------------------------------------------------------------------------------------------------------------------------------------------------------------------------------------------------------------------------------------------------------------------------------------------------------------------------------------------------------------------------------------------------------------------------------------------------
	otu_14	-----------------------------------------------------------------------------------------------------------------------------------------------------------------------------------------------------------------------------------------------------------------------------------------------------------------------------------------------------------------------------------------------------------------ATTATCTTCAATAGAAGCTCACTCAGGTGGTTCTGTAGATTTAGCTATATTTAGTTTACATTTAGCAGGTGCTTCTTCTATTTTAGGTGCTATGAACTTTATAACTACCGTTATAAATATGAGATCTCCTGGTTTAAAAATGCATAGAATTCCTCTATTTGTATGAGCAGTATTTATAACTGCTATTTTATTATTATTATCTTTACCTGTTTTAGCTGGTGCAATAACTATGTTATTAACTGATAGAAATTTCAATACTACTTTTTTTGATCCAGCAGGTGGAGGTGATCCTATTTTATATCAACATTTATTT------------------------------------------------------------------------------------------------------------------------------------------------------------------------------------------------------------------------------------------------------------------------------------------------------------------------------------------------------------------------------------------------------------------------------------------------------------------------------------------------------------------------------------------------------------------------------------------------------------------------------------------------------------------------------------------------------------------------------------------------------------------------------------------------------------------------------------------------------------------------------------------------------------------------------------
	otu_15	-----------------------------------------------------------------------------------------------------------------------------------------------------------------------------------------------------------------------------------------------------------------------------------------------------------------------------------------------------------------------------------------------------------------ATTATCTTCAATTGAAAGTCATTCTGGTGGTTCAGTTGATTTAGCTATTTTTAGTTTACATTTAGCTGGTGCATCTTCTTTATTAGGAGCTATGAATTTTATTACAACAGTAATAAATATGAGAACTCCCGGTTTAAAAATGCATAGAATTCCTTTATTTGTTTGAGCTATATTTATAACAGCATTTTTATTATTATTATCATTACCTGTTTTAGCTGGTGCTATAACAATGCTTTTAACAGATAGAAATTTTAATACTACATTCTTTGATCCAGCAGGTGGAGGTGATCCTATTTTATATCAACATTTATTT------------------------------------------------------------------------------------------------------------------------------------------------------------------------------------------------------------------------------------------------------------------------------------------------------------------------------------------------------------------------------------------------------------------------------------------------------------------------------------------------------------------------------------------------------------------------------------------------------------------------------------------------------------------------------------------------------------------------------------------------------------------------------------------------------------------------------------------------------------------------------------------------------------------------------------
	otu_16	-----------------------------------------------------------------------------------------------------------------------------------------------------------------------------------------------------------------------------------------------------------------------------------------------------------------------------------------------------------------------------------------------------------------TTTAGCTTCTATTGAATATCATTCTGGTGGTTCAGTGGATTTAGCTATTTTTAGTTTACATTTAGCAGGTGCTTCTTCTATTTTAGGTGCTATGAATTTTATTACTACAGTATTAAATATGAGATCTCCTGGTTTAAAAATGCATAAAATTCCTCTATTTGTTTGAGCTGTGTTTATAACAGCAATATTATTATTATTGTCATTACCTGTATTAGCAGGAGCAATTACTATGTTATTAACAGATAGAAATTTTAATACAACATTTTTTGATCCAGCAGGAGGTGGTGATCCTATATTATATCAACATTTATTT------------------------------------------------------------------------------------------------------------------------------------------------------------------------------------------------------------------------------------------------------------------------------------------------------------------------------------------------------------------------------------------------------------------------------------------------------------------------------------------------------------------------------------------------------------------------------------------------------------------------------------------------------------------------------------------------------------------------------------------------------------------------------------------------------------------------------------------------------------------------------------------------------------------------------------
	otu_17	-----------------------------------------------------------------------------------------------------------------------------------------------------------------------------------------------------------------------------------------------------------------------------------------------------------------------------------------------------------------------------------------------------------------ATTATCTTCTATAGAAGCACATTCTGGCGGTTCTGTTGATTTAGCAATTTTTAGTTTACATTTAGCAGGTGCATCTTCTATTTTAGGAGCAATGAATTTCATTACAACAATCTTAAATATGAGAAGCCCTGGTTTAAAAATGCATAGAATTCCTTTATTTGTTTGAGCAGTTTTTATTACTGCAATATTATTATTATTGTCTTTACCTGTATTAGCAGGTGCAATAACAATGTTATTAACAGATAGAAACTTTAATACAACCTTTTTTGATCCAGCAGGTGGAGGTGATCCTATTTTATATCAACATTTATTT------------------------------------------------------------------------------------------------------------------------------------------------------------------------------------------------------------------------------------------------------------------------------------------------------------------------------------------------------------------------------------------------------------------------------------------------------------------------------------------------------------------------------------------------------------------------------------------------------------------------------------------------------------------------------------------------------------------------------------------------------------------------------------------------------------------------------------------------------------------------------------------------------------------------------------
	otu_18	-----------------------------------------------------------------------------------------------------------------------------------------------------------------------------------------------------------------------------------------------------------------------------------------------------------------------------------------------------------------------------------------------------------------ATTATCTTCTATAGAAGCACATTCTGGTGGTTCTGTAGATTTAGCTATATTTAGTTTACATTTAGCCGGAGCATCTTCAATTTTAGGTGCTATGAATTTTATTACCACAGTATTAAATATGCGAACACCAGGATTACACATGCATAGAATACCTTTATTTGTGTGAGCAGTATTCATAACTGCAATATTATTATTATTATCGTTACCAGTATTAGCTGGAGCAATTACAATGTTATTAACTGATAGAAATTTTAATACAACATTTTTTGATCCAGCAGGAGGTGGTGATCCTATATTATATCAACATTTATTT------------------------------------------------------------------------------------------------------------------------------------------------------------------------------------------------------------------------------------------------------------------------------------------------------------------------------------------------------------------------------------------------------------------------------------------------------------------------------------------------------------------------------------------------------------------------------------------------------------------------------------------------------------------------------------------------------------------------------------------------------------------------------------------------------------------------------------------------------------------------------------------------------------------------------------
	otu_19	-----------------------------------------------------------------------------------------------------------------------------------------------------------------------------------------------------------------------------------------------------------------------------------------------------------------------------------------------------------------------------------------------------------------TTTATCATCTATCGAAGCACATTCTGGTGGTTCAGTAGATTTAGCAATTTTTAGTTTACATTTAGCAGGTGCTTCTTCTATTCTAGGAGCTATGAATTTTATAACAACAGTATTAAACATGAGATCTCCCTCTTTAAAAATGCATAGAATTCCATTATTTGTTTGAGCTATTTTTATAACAGCTATTTTATTACTTTTATCATTACCGGTATTAGCTGGTGCAATTACAATGTTACTTACAGATCGAAATTTTAATACAACTTTTTTTGATCCTGCAGGTGGTGGTGATCCTATTTTATATCAACATTTATTT------------------------------------------------------------------------------------------------------------------------------------------------------------------------------------------------------------------------------------------------------------------------------------------------------------------------------------------------------------------------------------------------------------------------------------------------------------------------------------------------------------------------------------------------------------------------------------------------------------------------------------------------------------------------------------------------------------------------------------------------------------------------------------------------------------------------------------------------------------------------------------------------------------------------------------
	otu_20	-----------------------------------------------------------------------------------------------------------------------------------------------------------------------------------------------------------------------------------------------------------------------------------------------------------------------------------------------------------------------------------------------------------------ATTAGCTTCTATAGAATATCATTCAGGTGGTTCAGTGGATTTAGCTATTTTTAGTTTACATTTAGCAGGTGCATCATCTATCTTAGGAGCAATGAATTTCATTACCACAGTAATAAATATGAGAGCTCCTGGCTTAAAAATGCATAAAATTCCTTTATTTGTTTGAGCAATCTTTATAACAGCAATTTTATTATTATTATCTTTGCCTGTTTTAGCGGGAGCAATTACAATGTTATTAACAGATAGAAATTTTAATACTACATTTTTTGATCCAGCAGGTGGTGGAGATCCAATATTATATCAACATTTATTT------------------------------------------------------------------------------------------------------------------------------------------------------------------------------------------------------------------------------------------------------------------------------------------------------------------------------------------------------------------------------------------------------------------------------------------------------------------------------------------------------------------------------------------------------------------------------------------------------------------------------------------------------------------------------------------------------------------------------------------------------------------------------------------------------------------------------------------------------------------------------------------------------------------------------------
	otu_21	-----------------------------------------------------------------------------------------------------------------------------------------------------------------------------------------------------------------------------------------------------------------------------------------------------------------------------------------------------------------------------------------------------------------ATTGTCATCAATTGAAGCTCATTCAGGTGGTTCTGTTGATTTAGCAATTTTTAGTTTACATTTAGCAGGTGCTTCTTCTCTTTTAGGTGCTATTAATTTTATAACAACTGTTATAAACATGAGAGCTCCTGGTTTAAAAATGCATAGAATACCATTATTTGTTTGAGCATTATTTATTACTGCAATTTTATTATTATTATCACTACCAGTATTAGCAGGTGCAATAACAATGTTATTAACTGATAGAAATTTTAATACAACTTTCTTTGATCCTGCTGGTGGAGGTGATCCTATTTTATACCAACATTTATTT------------------------------------------------------------------------------------------------------------------------------------------------------------------------------------------------------------------------------------------------------------------------------------------------------------------------------------------------------------------------------------------------------------------------------------------------------------------------------------------------------------------------------------------------------------------------------------------------------------------------------------------------------------------------------------------------------------------------------------------------------------------------------------------------------------------------------------------------------------------------------------------------------------------------------------
	otu_22	-----------------------------------------------------------------------------------------------------------------------------------------------------------------------------------------------------------------------------------------------------------------------------------------------------------------------------------------------------------------------------------------------------------------ATTATCTTCTATTGAAGCACATTCTGGTGGTTCTGTAGATTTAGCTATATTTAGTTTACATTTAGCGGGGGCATCTTCAATTTTAGGTGCTATGAATTTTATTACCACAGTATTAAATATGCGAACACCTGGATTACACATGCATAGAATACCATTATTTGTATGAGCAGTATTTATAACTGCAATATTATTATTATTATCATTACCTGTATTAGCTGGAGCAATTACAATGTTATTAACTGATCGAAATTTTAATACAACATTTTTTGATCCAGCAGGTGGTGGTGATCCAATATTATATCAACATTTATTT------------------------------------------------------------------------------------------------------------------------------------------------------------------------------------------------------------------------------------------------------------------------------------------------------------------------------------------------------------------------------------------------------------------------------------------------------------------------------------------------------------------------------------------------------------------------------------------------------------------------------------------------------------------------------------------------------------------------------------------------------------------------------------------------------------------------------------------------------------------------------------------------------------------------------------
	otu_23	-----------------------------------------------------------------------------------------------------------------------------------------------------------------------------------------------------------------------------------------------------------------------------------------------------------------------------------------------------------------------------------------------------------------ATTATCTTCTATTGAAGCACATTCTGGTGGTTCTGTAGATTTAGCTATATTTAGTTTACATTTAGCTGGGGCATCTTCAATTTTAGGTGCTATGAATTTTATTACCACAGTATTAAACATGAGAACACCAGGATTACACATGCATAGAATACCGTTATTTGTGTGAGCAGTATTCATAACTGCAATATTATTATTATTATCTTTACCTGTATTAGCTGGAGCGATTACAATGTTATTAACTGATCGAAATTTTAATACAACATTTTTTGATCCAGCAGGTGGTGGTGATCCTATATTATATCAACATTTATTT------------------------------------------------------------------------------------------------------------------------------------------------------------------------------------------------------------------------------------------------------------------------------------------------------------------------------------------------------------------------------------------------------------------------------------------------------------------------------------------------------------------------------------------------------------------------------------------------------------------------------------------------------------------------------------------------------------------------------------------------------------------------------------------------------------------------------------------------------------------------------------------------------------------------------------
	otu_24	-----------------------------------------------------------------------------------------------------------------------------------------------------------------------------------------------------------------------------------------------------------------------------------------------------------------------------------------------------------------------------------------------------------------TTTAGCAGGTATACAAGCTCATTCAGGTGGTGCCGTTGATTTAGCTATATTTAGTTTACATGTTGCAGGTGCATCTTCAATTTTAGGAGCCATTAATTTTATAACTACTGTATTAAATATGAGATCTCCTGCCATGAGTATGCATAGATTACCTCTTTTTTGTTGAGCTGTTTTTATTACTGCAATACTATTATTATTATCTTTACCTGTATTAGCAGGTGCTATAACAATGTTATTAACAGATAGAAATTTTAATACAACTTTTTTTGATCCTGCTGGAGGAGGTGATCCTATATTATATCAACATTTATTT------------------------------------------------------------------------------------------------------------------------------------------------------------------------------------------------------------------------------------------------------------------------------------------------------------------------------------------------------------------------------------------------------------------------------------------------------------------------------------------------------------------------------------------------------------------------------------------------------------------------------------------------------------------------------------------------------------------------------------------------------------------------------------------------------------------------------------------------------------------------------------------------------------------------------------
	otu_25	-----------------------------------------------------------------------------------------------------------------------------------------------------------------------------------------------------------------------------------------------------------------------------------------------------------------------------------------------------------------------------------------------------------------TTTATCTGGTATACAAGCTCATTCAGGAGGTGCTGTTGATTTAGCTATATTTAGTTTACATGTTGCCGGTGCTTCTTCAATTTTAGGAGCTATTAATTTTATAACAACTGTATTAAATATGAGATCTCCTGCTATGAGTATGCATAGATTACCTCTTTTTTGTTGAGCTGTATTTATAACTGCAATACTTTTATTATTATCTTTACCTGTATTAGCAGGAGCTATAACAATGTTGTTAACAGATAGAAACTTTAATACAACATTTTTTGATCCTGCTGGAGGAGGTGATCCTATTTTATATCAACATTTATTT------------------------------------------------------------------------------------------------------------------------------------------------------------------------------------------------------------------------------------------------------------------------------------------------------------------------------------------------------------------------------------------------------------------------------------------------------------------------------------------------------------------------------------------------------------------------------------------------------------------------------------------------------------------------------------------------------------------------------------------------------------------------------------------------------------------------------------------------------------------------------------------------------------------------------------
	otu_26	----------------------------------------------------------------------------------------------------------------------------------------------------------------------------------------------------------------------------------------------------------------------------------------------------------------------------------------------------------------------------------------------------------------CATTAGCTGGTATTGAAAGTCATTCTGGAGGTTCTGTGGATTTAGCTATTTTTAGCTTACATTTAGCAGGAGCTTCTTCACTTTTAGGAGCAATGAATTTTATCACAACTGTAATAAATATGAGAGCTCCAGGCATTAAAATGCATAGAATTCCATTATTTGTTTGAGCTGTATTTATTACTGCTTTTTTATTATTATTATCATTACCAGTTTTAGCAGGTGCAATTACCATGTTATTAACAGATAGAAACTTTAATACAACCTTTTTTGATCCAGCAGGTGGTGGTGACCCTATTTTATATCAACATTTATTT------------------------------------------------------------------------------------------------------------------------------------------------------------------------------------------------------------------------------------------------------------------------------------------------------------------------------------------------------------------------------------------------------------------------------------------------------------------------------------------------------------------------------------------------------------------------------------------------------------------------------------------------------------------------------------------------------------------------------------------------------------------------------------------------------------------------------------------------------------------------------------------------------------------------------------
	otu_27	----------------------------------------------------------------------------------------------------------------------------------------------------------------------------------------------------------------------------------------------------------------------------------------------------------------------------------------------------------------------------------------------------------------CATTATCTTCTATAGAAAGCCATTCAGGAGGTTCTGTAGATTTAGCTATTTTTAGTTTACATTTAGCAGGAGCCTCTTCAATATTAGGAGCTATGAACTTTATAACAACAGTTTTAAATATGAGATCTCCTGGATTAAAAATGCATAGCATTCCTTTATTTGTATGAGCGGTATTTATAACTGCAATATTATTATTATTATCTTTACCAGTATTAGCGGGAGCTATTACAATGTTATTAACAGATAGAAATTTTAATACTACATTTTTTGATCCAGCAGGTGGTGGTGACCCTATTTTATATCAACATTTATTT------------------------------------------------------------------------------------------------------------------------------------------------------------------------------------------------------------------------------------------------------------------------------------------------------------------------------------------------------------------------------------------------------------------------------------------------------------------------------------------------------------------------------------------------------------------------------------------------------------------------------------------------------------------------------------------------------------------------------------------------------------------------------------------------------------------------------------------------------------------------------------------------------------------------------------

;
end;
