# Supplementary material for: A novel taxonomic database for eukaryotic mitochondrial cytochrome oxidase subunit I gene (eKOI), with a focus on protists diversity
Source: Database (Oxford). 2025 Sep 24;2025:baaf057. doi: 10.1093/database/baaf057 (PMC12462617; doi:10.1093/database/baaf057)
Supplement: baaf057_Supplemental_File [file baaf057_supplemental_file.zip › 4_alignament_phylogenetic_trees/placozoa.tree]

(OQ625363:0.4364740452,OQ625339:0.2670898054,((Polyplacotoma_mediterranea_MH682141:0.1133269291,(((Hoilungia_sp_MT957399:0.0192077444,Placozoan_sp_DQ889457:0.0124112464)89:0.0077327237,Hoilungia_sp_MT957400:0.0115299473)100:0.0266102713,KY310743:0.0400770145)100:0.0914284375)91:0.0348345303,(((((((((((otu_9:0.0682273026,((otu_11:0.1102537160,otu_26:0.1057392604)68:0.0279954457,(otu_16:0.0489938569,otu_20:0.0735875336)92:0.0353853989)38:0.0042091238)53:0.0155835380,otu_15:0.0727441677)33:0.0000027156,otu_27:0.0948555956)52:0.0155527989,(otu_13:0.0241333250,((otu_18:0.0258040747,otu_23:0.0188472089)92:0.0195157042,otu_22:0.0000027631)99:0.0674284809)96:0.0595645169)28:0.0000026719,otu_12:0.1249328251)20:0.0255177818,otu_14:0.0842432597)10:0.0103084043,otu_17:0.0820523580)23:0.0200124888,otu_19:0.1169262739)40:0.0160631246,otu_21:0.0743767022)43:0.0276266182,otu_10:0.1178824371)72:0.0309904900,(otu_24:0.0184350303,otu_25:0.0485563672)100:0.1810196905)73:0.0545373393)100:0.3344303773);
