# Supplementary material for: A novel taxonomic database for eukaryotic mitochondrial cytochrome oxidase subunit I gene (eKOI), with a focus on protists diversity
Source: Database (Oxford). 2025 Sep 24;2025:baaf057. doi: 10.1093/database/baaf057 (PMC12462617; doi:10.1093/database/baaf057)
Supplement: baaf057_Supplemental_File [file baaf057_supplemental_file.zip › 4_alignament_phylogenetic_trees/provora.nex]

#NEXUS
begin data;
	dimensions ntax=17 nchar=1572;
	format datatype=dna missing=? gap=-;
	matrix
	KJ201908	----------------ATGGCTTTTTTCGAAAATCCTTTCATCGTACGTTGAGTCTTTTCAACAAACCATAAAAATATTGGTACACTTTATTTCATCTTCGGTGCTTTTTCAGGTGTTCTTGGCTTCGTTGTTTCAATGGTGATGCGTTTAGAATTAAGTCAAGCAGGTGATGCGTTTCTTTCCGGTAATTATCAATTGTATAACGTTTTAGTAACATCACACGCTTTTCTTATGATTTTTTTCTTTGTTATGCCAACAGCCATCGGAGGTTTCGGTAATTGATTTGTTCCTATTTTAATTGGTGCTTGCGATATGTCTTTTCCTCGTTTAAATAACATTAGTTTTTGATTATTACCACCTTCGTTAATTTTATTATTATCTTCGTCGTTAGTTGAAGCTGGTGTTGGTTCTGGTTGAACCGTTTACCCTCCATTGTCAGGAATTCAAGCACATTCCGGTGGTTCTGTTGACTGTGCTATTTATTCGCTTCATTTAGCTGGTGTTTCTTCAATTTTAGGAGCAATCAATTTCATCGTTACAATCACGAACATGCGTGCTCCAGGAATGACTGCTAATCGAACTCCTTTGTTCGTTTGAGCTGTTTATATTACAGCATTTTTACTTTTGCTTTCTTTACCCGTGCTTGCTGGTGCAATTACAATGTTACTGACAGACCGTAATTTTAACACCTCTTTTTTTGATCCAAACGGTGGAGGTGATCCTGTTTTGTACCAACACCTGTTCTGATTTTTTGGTCATCCCGAAGTATATATCTTAATTTTACCCGCTTTTGGTATGGTTAGTCATATCGTTTCTAAGTTCTCTTCGAAAGCTGTTTTTGGAAATCTTGGAATGATATACGCAATGTTATCGATTGGATTTTTAGGTTTTATTGTGTGAGCCCATCATATGTTTACCGTTGGTCTTGACGTAGATACACGTGCATATTTCACGAGTGCTACCATGATTATCGCAGTACCAACAGGTATTAAAATTTTTAGTTGAATAGCTACTATGTTTGGTGGTCGTATCGTAATGAACACACCGATGTTATTCGCTAATGGTTTTATTTTCCTTTTTACTTTTGGTGGTTTAACCGGTATTGTATTATCCAATTCTGGTATAGATATTGCTCTTCATGACACTTATTACGTTGTTGCTCACTTCCACTATGTTTTATCAATGGGTGCGGTATTTGCTATTTTTGCTGGTTGATACTATTGAATCGGGAAAATTACTGGAACAAATTACGATGAAACCCTAGGCAAAATTCACTTTTGATCAACGTTCATAGGAGTAAACTTATGTTTTTTTCCTATGCATTTTTTAGGTCTTGCTGGTATGCCACGTCGAATCCCGGATTTTCCAGACGCTTACACTCAATGAAACACTATTGCGACTTTAGGTTCTTTCATCACGATGGCTTCTACGATATTCTTCGCTTACGTTGTTTAT-TCGACATTCACATCTAATGTTCG-TGCTGGTTACAATCCTTGACGTAGCGT-TACTAATTTCGA-----ATTTAATAAATAA---------------------------------
	OP221325	----------------ATGATTCTCTTTCATAATCTTTGAATTTCTCGTTGACTTTTTTCAACAAATCATAAGAATATTGGTTCTTTATATTTTATTTTTGGTGCCTTTTCTGGCGTACTTGGCTTCGCGATTTCGTTAATAATGCGTTTAGAACTTTCGCAAGCTGGTGATGCTTTTTTAAGCAATAACTTCCAAGTCTATAATGTTCTTGTTACTTCGCACGCAATAGTTATGATTTTCTTTTTTGTAATGCCAACAGCTATTGGTGGTTTCGGAAACTGGTTTGTTCCAATACTAATCGGAGCTTGTGACATGGCTTTTCCTCGACTAAACAATATTAGTTTACTTCTTTTGTTTCCTGCTGTAATTCTCTTATTATCTTCTTCTTTAATCGAAGCCGGTGTTGGTACTGGTTGAACAGTTTATCCTCCATTATCTGGTATACAAGCTCACTCTGGAGGTTCTGTTGACGTTGCAATTTTCTCTTTACACTTAGCTGGTGTTTCTTCTATACTTGGTGCTATAAATTTTATTGTCACAATTTCTAACATGCGAGCTCCTGGAATGTTTGCTCATAGAACGCCACTTTTTGTCTGAGCTGTTTTTATAACTGCCTTCTTACTATTGCTTTCTCTTCCTGTTCTTGGTGGTTGTATTACAATGTTATTATCTGATAGAAATTTTAATACATCTTTTTTTGACGCAGCTGGAGGTGGTGATGTTCTCTTATTTCAACACTTATTTTGGTTCTTTGGCCATCCTGAAGTTTACATATTAATTTTGCCAGCTTTCGGTATTATTAGTCATGTTGTTTCTAACTTCTCATCAAAACCAACTTTTGGCAATATTGGTATGATCTATGCTATGATCTCTATAGGTTTCTTAGGATTTATTGTTTGAGCGCATCATATGTATACTGTTGGTCTCGATATCGATACAAGGGCGTATTTTAATGCTGCTACTATGATAATTGCTGTTCCTACAGGCGTTAAAATTTTCAGTTGAATTGCTACAATGTTTGGTGGTGTTATAGTTCTTAACACTCCAATGTTATTTGCTACTGGTTTTATCGCTCTTTTCTGTGCTGGTGGCCTTACAGGGATTGTTTTATCAAACTCTGGTATTGACATTGCTTTACATGATACTTATTTTGTTGTTGCACATTTTCATTATGTTCTTTCATTAGGTGCTGTTTTCGCAATTTTTTCTGGTTGATATTACTGAATTAGTAAAATTGTTGGTAACAACTACTCAGAAACTTTAGGAAAAATACATTTTTGATCAATGTTCGTTGGAGTTAACATCAGCTTCTTTCCTATGCATTTTCTTGGCCTTGCTGGAATGCCGCGACGAATTCCTGATTTTCCTGATGCTTATTCTCAGTGAAATAGTATAGCGTCCTTCGGTACTTTTATTACCTTAATATCAACATTATTCTTCTCATATATTGTTT-TCAATACTTTAAGTTCAAATAATCG-TGTCGGCTTTAATGCTTGAA-AAGATTCTACAAATTTC-A-----ATTTATTATAA-----------------------------------
	MG202008	ATGGCATCC---------GTCGGTTTATACCAATGGTCCAGCC----GGTGGCTTTTTTCAACAAACCATAAAGATATTGGTACTCTTTATTTAATTTTTGCTGCTGCTGCCGGTATTGTGGGTTCAATTTTTTCCTTACTAATTCGGCTAGAACTGGCGCATCCCGGTAATCAAATTTTGGGGGGCAATCACCAGCTGTATAACGTTATTGTTACGGCACATGCCTTTCTTATGATTTTTTTCCTAATTATGCCGGCTCTAATTGGGGGTTTTGGTAACTGGTTTGTACCTATGATGATCGGTGCTCCAGACATGGCTTTTCCTCGACTTAATAATATTAGCTTCTGGCTACTCCCTCCAGCTCTTATTTTGCTGGTTTCATCATCCCTTGTTGAAGTAGGTGTGGGTACAGGTTGGACTGTTTATCCCCCTTTAGCAAGTATTCAAGCCCACTCAGGTGCTGCAGTGGACTTAGCTATTTTTAGCCTGCACCTTGCAGGTATTTCCTCAATTCTGGGTGCTATTAACTTTATTACGACCGTAATCAATATGCGTTTACCAGGTATGTATGCGCATCGAATTCCTTTATTTGTTTGGTCTATCTTTGTTACAGCAGTTCTTCTTCTTTTGGCTGTGCCTGTTCTTGCAGGCGGTATTACAATGCTGCTGACAGATCGAAATCTAAATACCACTTTCTTTGATCCTGCAGGTGGCGGTGATCCGATTCTTTATCAACATTTATTCTGGTTCTTTGGACATCCTGAAGTTTATATTATTATCCTGCCAGCTTTTGGTATTATTAGCCATGTTGTGAGCACATTCTCATCTAAACAGGTTTTTGGTTATATTGGTATGGTTTATGCCATGTCTTCAATTGGCTTACTGGGTTTTATCGTATGGGCGCACCATATGTATACAGTAGGTATGGATGTGGATACCCGTGCTTATTTTACAGCCGCTACAATGATTATTGCCGTACCAACTGGGATTAAAATTTTCAGTTGGATTGCAACAATGTGGCACGGTACAATTCGACTTTATACGCCAATGATGTTTGCTGTTGGTTTTATTTTTCTATTTACTTTAGGGGGTGTTACTGGTGTAATTCTATCTAATTCTGGTTTAGACGTATCATTGCATGATACATATTATGTAGTTGGGCATTTTCACTATGTTCTTTCAATGGGGGCGCTATTTGGTTTATTTGCAGGTTTCTACTATTGGATAGGTAAAATGACGGGTGCTCAATATAACGAAACACTTGGTCAAGTGCATTTTTGGTTAACTTTTGTGGGTGTTAATGTTACATTTTTTCCAATGCATTTTCTAGGTCTTGCAGGAATGCCTCGACGTATTCCAGATTATCCAGATGCTTTTGCAGGTTGGAATGAAATTGCATCATTAGGTTCTTTAATTTCAATTTTTGCTGCACTGTTTTTCTTCTATGTGGTGTTTG-AAACTTTCACCTCAGGCCGTGTTTGTC-CTAGAAATCCATGG-------------------AA-----ATTAAATCCAAAACTTGGTTAA------------------------
	otu_2	------------------------------------------------------------------------------------------------------------------------------------------------------------------------------------------------------------------------------------------------------------------------------------------------------------------------------------------------------------------------------------------------------------------------------------------------TTTAGCAGGAATCCAATCACACTCAGGTGCTTCAATTGATTTAGCCATTTTTAGTTTACATTTAGCAGGGATCTCGTCAATTTTAGGTGCAATTAATTTTATTACGACAGTAGTAAATATGCGAAGCCCTGGTCAAAGTTTTCATAAATTACCTTTATTTGTGTGGAGTATTTTTATTACAGCTATTTTATTATTATTAGCTGTTCCCGTTTTAGCTGGGGGGATTACAATGTTATTAACAGATCGTAATTTCAATACAACATTCTTTGATCCTGCCGGTGGAGGAGACCCAATTTTATATCAACATTTATTT-----------------------------------------------------------------------------------------------------------------------------------------------------------------------------------------------------------------------------------------------------------------------------------------------------------------------------------------------------------------------------------------------------------------------------------------------------------------------------------------------------------------------------------------------------------------------------------------------------------------------------------------------------------------------------------------------------------------------------------------------------------------------------------------------------------------------------------------------------------
	Nebulamonas_marisrubri	ATGTCGA---------------GTCTTTATCAATGGTCCGCGC----GATGGCTATTTTCAACAAATCATAAAGATATAGGAACCCTATACTTAATTTTTGCAGGAATTTCAGGAATTATTGGTACATTTTTATCTGTATTAATTAGAATGGAATTAGCATTACCAGGTAACCAAATCTTACAAGGAAACCATCAATTATATAATGTAATTATTACAGCCCATGCTTTTGTAATGATTTTTTTCTTAGTAATGCCTGCAGCAATTGGTGGATTTGGAAATTGGTTTGTTCCAATCATGATTGGTGCGCCTGATATGGCTTTCCCTCGCTTAAATAATATTAGCTTTTGGTTATTACCACCAGCATTAATTTTATTATTATCATCTTCATTAGTAGAAGTTGGGGCTGGGACAGGCTGGACTGTGTATCCTCCTTTAGCTGGTATCCAATCACATTCAGGTGCTTCAATCGATTTAGCCATTTTTAGTTTACATTTAGCAGGGATCTCATCAATTTTAGGTGCGATTAATTTTATTACAACAGTAGTAAATATGCGAAGCCCTGGTCAAAGTTTTCACAAATTACCTTTATTTGTATGGAGTATCTTTATTACAGCCATTTTATTATTATTAGCTGTTCCTGTTTTAGCTGGAGGAATTACAATGTTATTAACAGATCGTAATTTCAATACAACATTCTTTGATCCCGCTGGTGGAGGAGACCCAATTTTATATCAACATTTATTTTGGTTTTTTGGGCACCCTGAGGTATATATTTTAATTTTACCAGGTTTTGGTATGATTAGTCATATTATTGCTACATTCTCTAAAAAATCTGTTTTTGGATATTTAGGTATGGTTTACGCAATGGGGTCTATTGGTATTTTAGGTTTTATTGTATGGGCCCACCATATGTATACAGTAGGGTTAGACGTAGATACGCGTGCATATTTTACAGCAGCAACAATGATTATTGCAGTACCAACTGGTATTAAAATTTTTAGTTGGATTGCTACAATGTGGAATGGATCAATTCACTTTAAAACACCAATGTTATTCGCAATTGGATTTATTTTCTTATTTACAGTTGGGGGTTTAACAGGTGTTATTTTATCTAATTCAGGATTAGATATTGCTTTACATGATACATACTATGTAGTAGCGCATTTCCATTATGTATTATCAATGGGGATTTTATTTGCTTTATTTGGAGCTTTTTACTATTGGATTGGTAAAATTACAGGGTTACAATATCCTGAAACATTAGGTCAAATTCACTTTTGGATTACATTCATTGGTGTTAATGTTACTTTCTTCCCAATGCACTTTTTAGGATTAGCTGGGATGCCTCGTCGTATACCTGATTATCCTGATGCTTATGCAGGTTGGAATTTAGTTGCATCTTATGGATCTATGATTTCGGTTGTAGGGGCAGTTTTATTTTTTTATATTATTTATA-GAACTTTAACAAGTACAGAGCGTTGCC-CGATGAACCCTTGGG---------------------------------------------------------TTTTTAAAAATTAA
	otu_1	------------------------------------------------------------------------------------------------------------------------------------------------------------------------------------------------------------------------------------------------------------------------------------------------------------------------------------------------------------------------------------------------------------------------------------------------TTTAGCAGGAATCCAATCACATTCAGGTGCTTCAATCGATTTAGCCATTTTTAGTTTACATTTAGCAGGGATCTCATCAATTTTAGGTGCGATTAATTTTATTACAACAGTAGTAAATATGCGAAGCCCTGGTCAAAGTTTTCACAAATTACCTTTATTTGTATGGAGTATCTTTATTACAGCTATTTTATTATTATTAGCTGTTCCCGTTTTAGCTGGAGGAATTACAATGTTATTAACAGATCGTAATTTCAATACAACATTCTTTGATCCTGCTGGCGGAGGAGACCCAATTTTATATCAACATTTATTT-----------------------------------------------------------------------------------------------------------------------------------------------------------------------------------------------------------------------------------------------------------------------------------------------------------------------------------------------------------------------------------------------------------------------------------------------------------------------------------------------------------------------------------------------------------------------------------------------------------------------------------------------------------------------------------------------------------------------------------------------------------------------------------------------------------------------------------------------------------
	Nibbleromonas_kosalapovi	ATGACAACACATTCAAATGCCGGATTCGGTGACTTTGCTAATA----GATGATTATTTTCTACTAACCACAAAGATATTGGAACCTTATATATCTTATTTGGTTTATTTTCAGGGGTAGTAGGAACTTGATTTTCTATCTTAATGAGAATGGAATTAGCTTCACCTGGTAACCAGGTATTAGCAGGTAACCATCAGCTATATAACGTATTAATTACTGCTCATGGTTTCTTAATGATTTTCTTCTTAGTAATGCCTGTATTAATTGGTGGTTTTGGTAACTGGTTTGTTCCAATTTTAATTGGAGCTCCTGACATGGCATTCCCAAGAATGAATAATATCAGTTTCTGATTATTACCTCCATCATTACTACTATTACTAGGTTCTTCATTAGTAGAAATGGGACCTGGAACCGGATGAACAGTATATCCACCATTAAGTGGTGTACAAGCACACTCTGGAGGTGCTATTGATTTAGCAATCTTTAGTTTACACTTAGCAGGTGCTTCTTCATTATTAGGGGCAGTAAACTTCATAACTACTTTTGTTAATATGCGTGCTCCTGGTATGGATTATCACCGTGTACCATTATACGCTTGAAGTATCTTTATTACTGCAATTTTACTACTATTATCATTACCAGTATTAGCAGGTGCAATCACTATGTTATTAACTGATCGTAATTTTAATACCACCTTCTTCGATCCTGCAGGTGGGGGAGATCCAATCTTATATCAGCATCTATTCTTTAAGAAAACTTCGCCAGAAGTTTATATCATTATCTTACCAGCATTTGGAATAATTAGCCATACTGTTGCAGTATTAGCTAGAAAACCTGTGTTTGGTTATTTAGGAATGGTATATGCTATGAGTTCAATTGGATTATTAGGATTCATTGTATGAGCGCATCACATGTATACCGTAGGTATGGACGTGGATACAAGAGCATACTTTACAGCAGCTACTATGATTATTGCAGTACCAACTGGTATTAAAATTTTTAGTTGATTAGCTACTTTATGAGGTGGATCTTTCGAATTAAAAACTCCAATGTTATTTACTATTGGATTCCTATTTTTATTTACTGTAGGTGGATTAACAGGAGTAATTTTATCTAACTCAGGTTTAGATGTAGCATTACACGATACTTATTATGTAGTAGCTCACTTCCATTATGTACTATCAATGGGAGCATTATTTGCTATGTGTGCAGCATTCTACTATTGAATTGGTAAAATCACTGGTAACCAATACAATGAAACTTTAGGTCAAATTCATTTCTGAACCACATTTATTGGGGTTAACGTTACTTTCTTCCCAATGCACTTTTTAGGATTAGCTGGAATGCCACGTCGTATCCCAGATTACCCAGATGCATTTGCTGGTTGAAATCAAGTAGCTTCATTCGGATCATATATTACTTTAATGAGTAGTATGTTATTCTTCTATATTTTCTATG-ATGTATTAGTAACTGATAGAAAATCTA-GCGGAGACCCATGAGCACGTTT-AACTAACCAAGA-----ATTAAACCAAAGAATTATTGATTTCAATAAATCTATTGGTAAATAA
	otu_8	------------------------------------------------------------------------------------------------------------------------------------------------------------------------------------------------------------------------------------------------------------------------------------------------------------------------------------------------------------------------------------------------------------------------------------------------ATTAAGTGGAGTACAAGCTCATTCAGGTGGTGCTATTGATTTAGCAATCTTTAGTTTACACCTTGCTGGAGTATCTTCTCTTTTAGGTGCCGTAAATTTCATCACTACTTTTATTAACATGCGTGCTCCAGGAATGGATTACCACCGTGTACCACTGTATGCATGAAGTATTTTCATTACTGCTATTTTATTATTATTATCGTTACCAGTATTAGCAGGTGCTATTACTATGCTATTAACTGACCGTAATTTTAATACTACTTTTTTTGATCCTGCAGGAGGAGGAGACCCAATTTTATACCAACACTTATTC-----------------------------------------------------------------------------------------------------------------------------------------------------------------------------------------------------------------------------------------------------------------------------------------------------------------------------------------------------------------------------------------------------------------------------------------------------------------------------------------------------------------------------------------------------------------------------------------------------------------------------------------------------------------------------------------------------------------------------------------------------------------------------------------------------------------------------------------------------------
	Nibbleromonas_quarantinus	ATGGCAACACAATCACAAAGCGGATTAGCTCAATTTGCAGATA----GATGATTATTCTCTACTAACCATAAAGATATTGGTACTCTATATATCTTATTTGGTTTATTTGCAGGAGTTGTTGGAACTTGATTTTCAATCCTAATGCGTATGGAATTATCAAGCCCTGGTAACCAAGTATTAGCAGGTAACCATCAGTTATATAATGTATTAATTACTGCTCATGGTTTCCTAATGATTTTCTTCTTAGTAATGCCAGTATTAATTGGTGGATTTGGTAACTGATTTGTTCCAATTTTAATTGGAGCTCCCGATATGGCATTCCCAAGAATGAATAATATCAGTTTCTGATTATTACCTCCTTCATTACTATTACTATTAGGTTCATCATTAGTTGAAATGGGTGCAGGTACTGGTTGAACAGTATATCCTCCATTAAGTGGAGTACAAGCTCATTCAGGAGGTGCTATTGATTTAGCAATCTTTAGTTTACACCTGGCTGGGGTTTCATCTCTATTAGGTGCAGTAAACTTCATTACTACTTTTGTTAATATGCGTGCTCCAGGAATGGATTACCACCGCGTACCATTATACGCATGAAGTATTCTTATTACTGCAGTATTATTATTATTATCATTACCAGTATTAGCTGGTGCTATTACTATGTTACTAACTGATCGTAACTTTAATACTACTTTCTTCGATCCTGCTGGAGGAGGAGATCCAATCTTATATCAGCACTTATTCTGATTCTTTGGACATCCAGAAGTATATATCATTATCTTACCAGCTTTTGGAATCATTAGTCACACCGTATCAGTATTATCAAGAAAACCTGTTTTTGGTTATTTAGGTATGGTTTACGCTATGAGTTCAATTGGATTCTTAGGATTTATCGTATGAGCTCATCATATGTATACAGTAGGTATGGATGTGGATACACGTGCATATTTCACTGCAGCAACCATGATTATTGCAGTACCAACTGGAATTAAAATCTTCAGTTGATTAGCAACTTTATGAGGTGGTTCATTCGAACTAAAAACTCCAATGCTATTTACTATTGCATTCTTATTCCTATTTACCGTAGGTGGAGTAACTGGAGTAATTTTATCTAACTCTGGTTTAGATATTGCATTACACGATACTTATTATGTAGTAGCACATTTCCATTATGTATTATCAATGGGAGCATTATTTGCAATGTGTGCAGCATTCTATTATTGAATTGGTAAAATTACTGGTAACCAATATAATGAGTTCTTAGGACAAATCCATTTCTGAACTACATTTATTGGTGTAAATGTAACTTTCTTCCCAATGCATTTCTTAGGATTAGCTGGAATGCCACGTCGTATTCCTGATTATCCAGATGCTTATGCAGGTTGAAATAGCGTTGCTTCTGTAGGTTCTTATATGACCTTCTTAAGTACTATCCTATTCTTCTATATTTTCTATG-ATGTATTAACTACTGATAGAAAAGTAA-GTGGAGATCAATGATCTAGATT-AACCTCTGCAGA-----ATTAAACGAAAGAATTATTGCATTTAACAAAACTATTGCAAAATAG
	otu_3	------------------------------------------------------------------------------------------------------------------------------------------------------------------------------------------------------------------------------------------------------------------------------------------------------------------------------------------------------------------------------------------------------------------------------------------------ATTAAGTGGAGTACAGGCTCATTCAGGAGGTGCTATTGATTTAGCAATCTTTAGTTTACACCTTGCTGGGGTTTCATCTCTTTTAGGTGCAGTAAACTTCATCACTACTTTTGTTAACATGCGTGCTCCAGGAATGGATTACCACCGTGTACCATTATATGCATGAAGTATTTTTATTACTGCTATTTTACTACTACTGTCATTACCAGTATTAGCTGGTGCTATTACTATGTTACTAACTGACCGTAACTTTAACACTACTTTCTTTGATCCTGCTGGAGGAGGAGATCCAATTTTATATCAGCACTTATTC-----------------------------------------------------------------------------------------------------------------------------------------------------------------------------------------------------------------------------------------------------------------------------------------------------------------------------------------------------------------------------------------------------------------------------------------------------------------------------------------------------------------------------------------------------------------------------------------------------------------------------------------------------------------------------------------------------------------------------------------------------------------------------------------------------------------------------------------------------------
	N_curacaus	ATGGCAACACATTCACAAGGCGGATTAGCTCAATTTGCAGACA----GATGATTATTCTCTACTAACCATAAAGATATTGGTACTTTATATATCTTATTTGGTTTATTTGCAGGAGTAGTTGGAACTTGATTTTCAATTCTAATGCGTATGGAATTATCAAGTCCTGGTAATCAAGTTTTAGCAGGTAACCATCAGTTATATAATGTATTAATCACTGCTCATGGTTTCTTAATGATTTTCTTCTTAGTAATGCCAGTATTAATTGGTGGATTTGGTAATTGATTTGTTCCAATTTTAATTGGAGCTCCTGATATGGCATTCCCAAGAATGAATAATATCAGTTTCTGATTATTACCTCCCTCATTATTATTATTACTAGGTTCATCATTAGTTGAAATGGGTGCAGGTACTGGTTGAACAGTATACCCTCCATTAAGTGGAGTACAGGCCCATTCAGGAGGTGCTATTGATTTAGCAATCTTTAGTTTACACCTTGCTGGGGTTTCATCTCTTTTAGGTGCAGTAAACTTCATCACTACTTTTGTTAACATGCGTGCTCCAGGAATGGATTACCACCGTGTACCATTATATGCATGAAGTATTTTTATTACTGCTATTTTACTACTACTATCATTACCAGTATTAGCTGGTGCTATTACTATGTTACTAACTGACCGTAACTTTAACACTACTTTCTTTGATCCTGCTGGAGGAGGAGATCCAATTTTATATCAGCACTTATTCTGATTCTTTGGACATCCGGAAGTATATATTATTATCTTACCAGCCTTTGGAATTATTAGTCATACCGTATCAGTATTAGCAAGAAAACCTGTTTTCGGTTACTTAGGTATGGTTTATGCTATGAGTTCAATTGGATTATTAGGATTTATTGTGTGAGCGCATCACATGTATACTGTGGGTATGGACGTAGATACACGTGCATATTTCACTGCAGCAACTATGATTATTGCAGTACCAACTGGTATTAAAATTTTCAGTTGATTAGCAACCTTATGAGGAGGTTCTTTTGAATTAAAGACTCCAATGTTATTTACTATTGCATTCTTATTCCTATTTACCGTAGGTGGAGTTACTGGAGTAATCTTATCTAACTCTGGTCTAGATATTGCATTACACGATACTTATTATGTAGTAGCTCATTTCCACTATGTGTTATCAATGGGAGCATTATTTGCAATGTGTGCAGCATTTTATTACTGAATTGGTAAAATTACTGGTAACCAATATAATGAATTCTTAGGACAAGTTCACTTCTGAACTACATTTATTGGTGTAAATGTTACTTTCTTCCCAATGCACTTCTTAGGATTAGCTGGAATGCCACGTCGTATCCCAGATTATCCAGATGCTTATGAAGGTTGAAATAGTATTGCTTCAGTAGGTTCTTATATTACTTTCTTAAGTACTATCTTATTCTTCTATATTTTTTATG-ATGTATTAACTACTGATAAAAAAGTAA-GTGGAGACCAATGATCAAGATT-AACTGCTTCAGA-----ATTAAATGAAAGAATTATTGCATTTAACAAAACTATTGCAAAATAG
	otu_7	----------------------------------------------------------------------------------------------------------------------------------------------------------------------------------------------------------------------------------------------------------------------------------------------------------------------------------------------------------------------------------------------------------------------GGAACAGGTTGAACTGTTTACCCCCCATTAAGTGGAGTACAGGCCCATTCAGGAGGTGCTATTGATTTAGCAATCTTTAGTTTACACCTTGCTGGGGTTTCATCTCTTTTAGGTGCAGTAAACTTCATCACTACTTTTGTTAACATGCGTGCTCCAGGAATGGATTACCACCGTGTACCATTATATGCATGAAGTATTTTTATTACTGCTATTTTACTACTACTATCATTACCAGTATTAGCTGGTGCTATTACTATGTTACTAACTGACCGTAACTTTAACACTACTTTCTTTGATCCTGCTGGAGGAGGAGATCCAATTTTATATCAGCACTTATTCTGATTCTTCGGCCACCCCGAGGTCTA---------------------------------------------------------------------------------------------------------------------------------------------------------------------------------------------------------------------------------------------------------------------------------------------------------------------------------------------------------------------------------------------------------------------------------------------------------------------------------------------------------------------------------------------------------------------------------------------------------------------------------------------------------------------------------------------------------------------------------------------------------------------------------------------------------------------------------
	otu_5	------------------------------------------------------------------------------------------------------------------------------------------------------------------------------------------------------------------------------------------------------------------------------------------------------------------------------------------------------------------------------------------------------------------------------------------------ATTAAGTGGAGTACAGGCCCATTCAGGAGGTGCTATTGATTTAGCAATCTTTAGTTTACACCTTGCTGGGGTTTCATCTCTTTTAGGTGCAGTAAACTTCATCACTACTTTTGTTAACATGCGTGCTCCAGGAATGGATTACCACCGTGTACCATTATATGCATGAAGTATTTTTATTACTGCTATTTTACTACTACTATCATTACCAGTATTAGCTGGTGCTATTACTATGTTACTAACTGACCGTAACTTTAACACTACTTTCTTTGATCCTGCTGGAGGAGGAGATCCAATTTTATATCAGCACTTATTC-----------------------------------------------------------------------------------------------------------------------------------------------------------------------------------------------------------------------------------------------------------------------------------------------------------------------------------------------------------------------------------------------------------------------------------------------------------------------------------------------------------------------------------------------------------------------------------------------------------------------------------------------------------------------------------------------------------------------------------------------------------------------------------------------------------------------------------------------------------
	otu_9	------------------------------------------------------------------------------------------------------------------------------------------------------------------------------------------------------------------------------------------------------------------------------------------------------------------------------------------------------------------------------------------------------------------------------------------------ATTAAGTAGTGTGCAAGCACACTCAGGTCCTTCTGTGGATTTAGCAATTTTTAGTTTACACTTATCAGGGGCGTCTTCTATTTTAGGAGTTATTAATTTTATTACCACAATTTTAAATATGAGAGCGCCAGGAATGTCAATGCACCGTTTACCTTTAATGGTATGGTCTGTATTAATTACTGCCGTTTTATTATTATTATCTTTACCTGTATTAGCGGGAGCAATTACAATGCTATTAACAGATAGAAATTTTAACACAACATTCTTTGATCCTGCTGGGGGAGGTGATCCTGTATTATACCAACATTTATTT-----------------------------------------------------------------------------------------------------------------------------------------------------------------------------------------------------------------------------------------------------------------------------------------------------------------------------------------------------------------------------------------------------------------------------------------------------------------------------------------------------------------------------------------------------------------------------------------------------------------------------------------------------------------------------------------------------------------------------------------------------------------------------------------------------------------------------------------------------------
	Ubysseya_fretuma	ATGGCAATC------ATACACGGAATTTCTCAATGGTCTTCAA----GATGGCTTTTTTCTACAAACCATAAAGATATTGGAACTCTATATTTAGTATTTGGAATATTTTCTGGAGTTATAGGTTCTACATTCTCAGTATTAATTAGAATGGAATTAGCACAACCAGGAAACCAAATTTTAGGGGGAAATTTTCAACTTTATAATGTTCTTATAACAGCTCATGGTTTTTTAATGATTTTTTTTATGGTTATGCCGGCAGCTATAGGTGGTTTTGGTAATTGGTTTATACCTATCTTAATCGGAGCACCTGATATGGCATTCCCTCGATTAAATAATATTAGTTTTTGGTTATTACCACCATCACTTCTTTTACTTTTAGGATCTTCTTTAGTAGAAGTAGGGGCAGGTACAGGTTGGACAGTATACCCACCGTTAAGTAGTGTACAAGCACACTCTGGAGGATCAGTAGATTTAGCAATTTTCAGTTTACATCTTGCGGGTGCCTCTTCGATTTTAGGAGCGGTAAATTTTATAACAACAATCTTTAATATGCGAGCACCAGGAATGTCATTCCATAGATTACCTTTATTTGTATGGTCTGTATTAATTACAGCTTTCTTATTAGTATTATCTTTACCAGTTTTAGCAGGAGCAATTACAATGCTATTAACAGATCGAAACTTTAACACAACATTCTTTGATCCAGCTGGAGGAGGAGATCCTATTTTATACCAACATTTATTTTGGTTCTTTGGTCATCCTGAAGTATATATTTTAATTTTACCAGCTTTTGGTGTTGTTAGTCATATAGTAGCGACTTTCTCAAGAAAACCAGTTTTTGGATACCTTGGAATGGTTTATGCTATGTTATCTATTGGAATTTTAGGTTTTATTGTATGGGCTCACCATATGTATACAGTTGGTATGGATGTTGATACTCGTGCTTATTTCACAGCAGCAACAATGATTATTGCTGTACCTACTGGAATTAAAATTTTCAGTTGGCTTGCTACAATGTGGGGAGGTTCTTTTCAACTTAAAGCTCCTATGTTATGGGCTATCGGGTTTATTTTCTTATTCACTGTTGGAGGATTAACAGGAGTTATTTTATCTAACTCAGGTTTAGATATCGCTTTACATGATACATATTATGTTGTTGCTCATTTCCATTATGTATTATCAATGGGAGTTGTATTCGGTTTATTCGGTGCCTTCTATTATTGGTGTGGAAAAATTACAGGTTACCAATACCCTGAAAATTTAGCTCAATTACATTTTTGGATTACTTTTATTGGAGTTAACGTTACTTTCTTCCCTATGCATTTCTTAGGTTTAGCTGGTATGCCTCGTCGTATCCCTGATTACCCTGATGCTTTTAGTGGATGGAATTTAATTGCTTCTTACGGTTCTTTAATTTCAACATTAGGTGCAATATTATTCTTTTATATTCTTTATG-CCACATTTGTTAGTGAAAATAAATCTC-CTATAAATCCTTGGGCTCAATA-CACTCCAGCTGA-----AATTAATGCTCGAATTATTGAATTTAAAAAAATTATATAA------
	otu_6	------------------------------------------------------------------------------------------------------------------------------------------------------------------------------------------------------------------------------------------------------------------------------------------------------------------------------------------------------------------------------------------------------------------------------------------------GTTAAGTAGTGTACAAGCACACTCTGGAGGATCAGTAGATTTAGCAATTTTCAGTTTACATCTTGCGGGTGCCTCTTCGATTTTAGGAGCGGTAAATTTTATAACAACAATCTTTAATATGCGAGCACCAGGAATGTCATTCCATAGATTACCTTTATTTGTATGGTCTGTATTAATTACAGCTTTCTTATTAGTATTATCTTTACCAGTTTTAGCAGGAGCAATTACAATGCTATTAACAGATCGAAACTTTAACACAACATTCTTTGATCCAGCTGGAGGAGGAGATCCTATTTTATACCAACATTTATTT-----------------------------------------------------------------------------------------------------------------------------------------------------------------------------------------------------------------------------------------------------------------------------------------------------------------------------------------------------------------------------------------------------------------------------------------------------------------------------------------------------------------------------------------------------------------------------------------------------------------------------------------------------------------------------------------------------------------------------------------------------------------------------------------------------------------------------------------------------------
	otu_4	------------------------------------------------------------------------------------------------------------------------------------------------------------------------------------------------------------------------------------------------------------------------------------------------------------------------------------------------------------------------------------------------------------------------------------------------ATTAAGTAGCATTCAAGCTCACTCTGGGGGTGCAGTAGATTTAGCTATCTTTAGTTTACATCTAGCTGGAGCTTCATCTATTTTAGGAGCGTTAAATTTTATTACTACGATTTTTAACATGCGTGCTCCAGGAATGTCTTTACATCGTTTACCATTATTTGTATGGTCGGTATTAGTTACAGCATTCCTATTAGTATTATCTTTACCAGTGTTAGCTGGTGCGATCACTATGTTATTAACAGATCGTAACTTTAATACAACTTTCTTTGACCCTGCTGGGGGAGGAGATCCAATTTTATACCAACACTTATTT-----------------------------------------------------------------------------------------------------------------------------------------------------------------------------------------------------------------------------------------------------------------------------------------------------------------------------------------------------------------------------------------------------------------------------------------------------------------------------------------------------------------------------------------------------------------------------------------------------------------------------------------------------------------------------------------------------------------------------------------------------------------------------------------------------------------------------------------------------------

;
end;
