# Supplementary material for: A novel taxonomic database for eukaryotic mitochondrial cytochrome oxidase subunit I gene (eKOI), with a focus on protists diversity
Source: Database (Oxford). 2025 Sep 24;2025:baaf057. doi: 10.1093/database/baaf057 (PMC12462617; doi:10.1093/database/baaf057)
Supplement: baaf057_Supplemental_File [file baaf057_supplemental_file.zip › 4_alignament_phylogenetic_trees/provora.tree]

(KJ201908:0.2057285663,OP221325:0.3081099866,((((MG202008:0.3880321517,((otu_2:0.0419031480,otu_1:0.0009456805)90:0.0196346262,Nebulamonas_marisrubri:0.0000022340)100:0.1571982973)70:0.0900757525,(otu_9:0.1738842129,(Ubysseya_fretuma:0.0000010019,otu_6:0.0000010019)97:0.0863485130)66:0.0449218787)53:0.0725691273,otu_4:0.0876579366)54:0.0391109911,(Nibbleromonas_kosalapovi:0.1152680137,((otu_8:0.0845959193,(otu_3:0.0035252776,(N_curacaus:0.0000022044,(otu_7:0.0334432181,otu_5:0.0000010019)54:0.0000010019)81:0.0027946353)86:0.0103906320)92:0.0228447668,Nibbleromonas_quarantinus:0.0340851679)94:0.0478403903)100:0.1949882048)100:0.3179941716);
