# Supplementary material for: A novel taxonomic database for eukaryotic mitochondrial cytochrome oxidase subunit I gene (eKOI), with a focus on protists diversity
Source: Database (Oxford). 2025 Sep 24;2025:baaf057. doi: 10.1093/database/baaf057 (PMC12462617; doi:10.1093/database/baaf057)
Supplement: baaf057_Supplemental_File [file baaf057_supplemental_file.zip › 4_alignament_phylogenetic_trees/Saprolegniomycetes.nex]

#NEXUS
begin data;
	dimensions ntax=192 nchar=1488;
	format datatype=dna missing=? gap=-;
	matrix
	KT258906	--------------------------------------TTTTTCAACAAATCATAAAGATATCGGTACTTTATATTTAATTTTTTGTGCTTTTTCAGGTATAGTTGCAACAACTATGTCTGTTTTAATTAGAATAGAATTATCACAACCTGGTAATCAAATATTTATGGGAAATCATCAATTATATAATGTTATGGTTACAGCACATGGATTATTAATGTTATTCTTTGTTGTTATGCCTATATTAGTTGGTGGTTTTGGTAATTGGTTTGTACCTTTAATGTTAGGTGCACCAGATATGGCTTTTCCTCGTTTAAATAATATTAGTTTTTGGTTATTACCTCCATCATTATTATTATTAGTATCTTCTGCATTAGTAGAATCTGGTGCTGGTACAGGT…
	OK091240	------------------------------------------------AATCATAAAGATATTGGTACTTTATATTTAATTTTTAGTGCTTTTGCTGGTATGGTTGGTACAACTTTATCTGTTTTAATTCGAATGGAATTAGCACAACCAGGTAACCAAATTTTCATGGGAAACCATCAATTATATAATGTAATTGTAACTGCACATGCGTTTGTAATGGTATTCTTTTTAGTAATGCCTGCATTAATTGGTGGTTTTGGTAACTGGTTTGTTCCTTTAATGATTGGTGCACCGGATATGGCTTTTCCTCGTATGAATAATATTAGTTTTTGGTTATTACCACCTTCTTTATTATTATTAGTTTCATCAGCTCTTGTAGAATCAGGTGCTGGTACTGGT…
	otu_234	---------------------------------------------------------------------------------------------------------------------------------------------------------------------------------------------------------------------------------------------------------------------------------------------------------------------------------------------------------------------------------------------------------------…
	otu_188	---------------------------------------------------------------------------------------------------------------------------------------------------------------------------------------------------------------------------------------------------------------------------------------------------------------------------------------------------------------------------------------------------------------…
	otu_218	---------------------------------------------------------------------------------------------------------------------------------------------------------------------------------------------------------------------------------------------------------------------------------------------------------------------------------------------------------------------------------------------------------------…
	otu_160	---------------------------------------------------------------------------------------------------------------------------------------------------------------------------------------------------------------------------------------------------------------------------------------------------------------------------------------------------------------------------------------------------------------…
	otu_166	---------------------------------------------------------------------------------------------------------------------------------------------------------------------------------------------------------------------------------------------------------------------------------------------------------------------------------------------------------------------------------------------------------------…
	otu_247	---------------------------------------------------------------------------------------------------------------------------------------------------------------------------------------------------------------------------------------------------------------------------------------------------------------------------------------------------------------------------------------------------------------…
	otu_237	---------------------------------------------------------------------------------------------------------------------------------------------------------------------------------------------------------------------------------------------------------------------------------------------------------------------------------------------------------------------------------------------------------------…
	otu_285	---------------------------------------------------------------------------------------------------------------------------------------------------------------------------------------------------------------------------------------------------------------------------------------------------------------------------------------------------------------------------------------------------------------…
	otu_162	---------------------------------------------------------------------------------------------------------------------------------------------------------------------------------------------------------------------------------------------------------------------------------------------------------------------------------------------------------------------------------------------------------------…
	otu_228	---------------------------------------------------------------------------------------------------------------------------------------------------------------------------------------------------------------------------------------------------------------------------------------------------------------------------------------------------------------------------------------------------------------…
	otu_159	---------------------------------------------------------------------------------------------------------------------------------------------------------------------------------------------------------------------------------------------------------------------------------------------------------------------------------------------------------------------------------------------------------------…
	otu_243	---------------------------------------------------------------------------------------------------------------------------------------------------------------------------------------------------------------------------------------------------------------------------------------------------------------------------------------------------------------------------------------------------------------…
	otu_201	---------------------------------------------------------------------------------------------------------------------------------------------------------------------------------------------------------------------------------------------------------------------------------------------------------------------------------------------------------------------------------------------------------------…
	otu_192	---------------------------------------------------------------------------------------------------------------------------------------------------------------------------------------------------------------------------------------------------------------------------------------------------------------------------------------------------------------------------------------------------------------…
	otu_163	---------------------------------------------------------------------------------------------------------------------------------------------------------------------------------------------------------------------------------------------------------------------------------------------------------------------------------------------------------------------------------------------------------------…
	otu_205	---------------------------------------------------------------------------------------------------------------------------------------------------------------------------------------------------------------------------------------------------------------------------------------------------------------------------------------------------------------------------------------------------------------…
	otu_250	---------------------------------------------------------------------------------------------------------------------------------------------------------------------------------------------------------------------------------------------------------------------------------------------------------------------------------------------------------------------------------------------------------------…
	otu_210	---------------------------------------------------------------------------------------------------------------------------------------------------------------------------------------------------------------------------------------------------------------------------------------------------------------------------------------------------------------------------------------------------------------…
	otu_245	---------------------------------------------------------------------------------------------------------------------------------------------------------------------------------------------------------------------------------------------------------------------------------------------------------------------------------------------------------------------------------------------------------------…
	otu_252	---------------------------------------------------------------------------------------------------------------------------------------------------------------------------------------------------------------------------------------------------------------------------------------------------------------------------------------------------------------------------------------------------------------…
	otu_195	---------------------------------------------------------------------------------------------------------------------------------------------------------------------------------------------------------------------------------------------------------------------------------------------------------------------------------------------------------------------------------------------------------------…
	otu_281	---------------------------------------------------------------------------------------------------------------------------------------------------------------------------------------------------------------------------------------------------------------------------------------------------------------------------------------------------------------------------------------------------------------…
	otu_170	---------------------------------------------------------------------------------------------------------------------------------------------------------------------------------------------------------------------------------------------------------------------------------------------------------------------------------------------------------------------------------------------------------------…
	otu_220	---------------------------------------------------------------------------------------------------------------------------------------------------------------------------------------------------------------------------------------------------------------------------------------------------------------------------------------------------------------------------------------------------------------…
	otu_156	---------------------------------------------------------------------------------------------------------------------------------------------------------------------------------------------------------------------------------------------------------------------------------------------------------------------------------------------------------------------------------------------------------------…
	otu_244	---------------------------------------------------------------------------------------------------------------------------------------------------------------------------------------------------------------------------------------------------------------------------------------------------------------------------------------------------------------------------------------------------------------…
	otu_172	---------------------------------------------------------------------------------------------------------------------------------------------------------------------------------------------------------------------------------------------------------------------------------------------------------------------------------------------------------------------------------------------------------------…
	otu_173	---------------------------------------------------------------------------------------------------------------------------------------------------------------------------------------------------------------------------------------------------------------------------------------------------------------------------------------------------------------------------------------------------------------…
	otu_238	---------------------------------------------------------------------------------------------------------------------------------------------------------------------------------------------------------------------------------------------------------------------------------------------------------------------------------------------------------------------------------------------------------------…
	otu_155	---------------------------------------------------------------------------------------------------------------------------------------------------------------------------------------------------------------------------------------------------------------------------------------------------------------------------------------------------------------------------------------------------------------…
	otu_232	---------------------------------------------------------------------------------------------------------------------------------------------------------------------------------------------------------------------------------------------------------------------------------------------------------------------------------------------------------------------------------------------------------------…
	otu_233	---------------------------------------------------------------------------------------------------------------------------------------------------------------------------------------------------------------------------------------------------------------------------------------------------------------------------------------------------------------------------------------------------------------…
	otu_286	---------------------------------------------------------------------------------------------------------------------------------------------------------------------------------------------------------------------------------------------------------------------------------------------------------------------------------------------------------------------------------------------------------------…
	otu_165	---------------------------------------------------------------------------------------------------------------------------------------------------------------------------------------------------------------------------------------------------------------------------------------------------------------------------------------------------------------------------------------------------------------…
	otu_212	---------------------------------------------------------------------------------------------------------------------------------------------------------------------------------------------------------------------------------------------------------------------------------------------------------------------------------------------------------------------------------------------------------------…
	otu_226	---------------------------------------------------------------------------------------------------------------------------------------------------------------------------------------------------------------------------------------------------------------------------------------------------------------------------------------------------------------------------------------------------------------…
	otu_203	---------------------------------------------------------------------------------------------------------------------------------------------------------------------------------------------------------------------------------------------------------------------------------------------------------------------------------------------------------------------------------------------------------------…
	otu_251	---------------------------------------------------------------------------------------------------------------------------------------------------------------------------------------------------------------------------------------------------------------------------------------------------------------------------------------------------------------------------------------------------------------…
	otu_177	---------------------------------------------------------------------------------------------------------------------------------------------------------------------------------------------------------------------------------------------------------------------------------------------------------------------------------------------------------------------------------------------------------------…
	otu_184	---------------------------------------------------------------------------------------------------------------------------------------------------------------------------------------------------------------------------------------------------------------------------------------------------------------------------------------------------------------------------------------------------------------…
	otu_154	---------------------------------------------------------------------------------------------------------------------------------------------------------------------------------------------------------------------------------------------------------------------------------------------------------------------------------------------------------------------------------------------------------------…
	otu_239	---------------------------------------------------------------------------------------------------------------------------------------------------------------------------------------------------------------------------------------------------------------------------------------------------------------------------------------------------------------------------------------------------------------…
	otu_231	---------------------------------------------------------------------------------------------------------------------------------------------------------------------------------------------------------------------------------------------------------------------------------------------------------------------------------------------------------------------------------------------------------------…
	otu_280	---------------------------------------------------------------------------------------------------------------------------------------------------------------------------------------------------------------------------------------------------------------------------------------------------------------------------------------------------------------------------------------------------------------…
	otu_246	---------------------------------------------------------------------------------------------------------------------------------------------------------------------------------------------------------------------------------------------------------------------------------------------------------------------------------------------------------------------------------------------------------------…
	otu_235	---------------------------------------------------------------------------------------------------------------------------------------------------------------------------------------------------------------------------------------------------------------------------------------------------------------------------------------------------------------------------------------------------------------…
	otu_227	---------------------------------------------------------------------------------------------------------------------------------------------------------------------------------------------------------------------------------------------------------------------------------------------------------------------------------------------------------------------------------------------------------------…
	otu_282	---------------------------------------------------------------------------------------------------------------------------------------------------------------------------------------------------------------------------------------------------------------------------------------------------------------------------------------------------------------------------------------------------------------…
	otu_152	---------------------------------------------------------------------------------------------------------------------------------------------------------------------------------------------------------------------------------------------------------------------------------------------------------------------------------------------------------------------------------------------------------------…
	otu_217	---------------------------------------------------------------------------------------------------------------------------------------------------------------------------------------------------------------------------------------------------------------------------------------------------------------------------------------------------------------------------------------------------------------…
	otu_214	---------------------------------------------------------------------------------------------------------------------------------------------------------------------------------------------------------------------------------------------------------------------------------------------------------------------------------------------------------------------------------------------------------------…
	otu_169	---------------------------------------------------------------------------------------------------------------------------------------------------------------------------------------------------------------------------------------------------------------------------------------------------------------------------------------------------------------------------------------------------------------…
	otu_200	---------------------------------------------------------------------------------------------------------------------------------------------------------------------------------------------------------------------------------------------------------------------------------------------------------------------------------------------------------------------------------------------------------------…
	otu_193	---------------------------------------------------------------------------------------------------------------------------------------------------------------------------------------------------------------------------------------------------------------------------------------------------------------------------------------------------------------------------------------------------------------…
	otu_242	---------------------------------------------------------------------------------------------------------------------------------------------------------------------------------------------------------------------------------------------------------------------------------------------------------------------------------------------------------------------------------------------------------------…
	otu_171	---------------------------------------------------------------------------------------------------------------------------------------------------------------------------------------------------------------------------------------------------------------------------------------------------------------------------------------------------------------------------------------------------------------…
	otu_284	---------------------------------------------------------------------------------------------------------------------------------------------------------------------------------------------------------------------------------------------------------------------------------------------------------------------------------------------------------------------------------------------------------------…
	otu_278	---------------------------------------------------------------------------------------------------------------------------------------------------------------------------------------------------------------------------------------------------------------------------------------------------------------------------------------------------------------------------------------------------------------…
	otu_174	---------------------------------------------------------------------------------------------------------------------------------------------------------------------------------------------------------------------------------------------------------------------------------------------------------------------------------------------------------------------------------------------------------------…
	otu_283	---------------------------------------------------------------------------------------------------------------------------------------------------------------------------------------------------------------------------------------------------------------------------------------------------------------------------------------------------------------------------------------------------------------…
	otu_279	---------------------------------------------------------------------------------------------------------------------------------------------------------------------------------------------------------------------------------------------------------------------------------------------------------------------------------------------------------------------------------------------------------------…
	otu_164	---------------------------------------------------------------------------------------------------------------------------------------------------------------------------------------------------------------------------------------------------------------------------------------------------------------------------------------------------------------------------------------------------------------…
	otu_153	---------------------------------------------------------------------------------------------------------------------------------------------------------------------------------------------------------------------------------------------------------------------------------------------------------------------------------------------------------------------------------------------------------------…
	otu_187	---------------------------------------------------------------------------------------------------------------------------------------------------------------------------------------------------------------------------------------------------------------------------------------------------------------------------------------------------------------------------------------------------------------…
	HQ708449	------------------------------------------------AATCATAAAGATATTGGAACTTTATATATAATTTTTGGTGCTTTTTCAGGTGTGGTTGGAACAACTCTATCAGTATTAATTCGTATGGAATTAGCTCAACCAGGTAATCAAATATTAATGGGAAATCATCAATTATATAATGTTATTGTAACCGCTCATGCTTTTATTATGATTTTTTTTATGGTAATGCCTATATTAATTGGAGGTTTTGGTAATTGGTTTATTCCTTTAATGTTAGGTGCTCCAGATATGGCATTTCCTAGAATGAATAATATAAGCTTTTGGTTATTACCGCCAGCATTGTTTTTATTGGTTTCATCAGCAATTGTTGAATCAGGTGCCGGTACAGGT…
	otu_197	---------------------------------------------------------------------------------------------------------------------------------------------------------------------------------------------------------------------------------------------------------------------------------------------------------------------------------------------------------------------------------------------------------------…
	otu_180	---------------------------------------------------------------------------------------------------------------------------------------------------------------------------------------------------------------------------------------------------------------------------------------------------------------------------------------------------------------------------------------------------------------…
	otu_230	---------------------------------------------------------------------------------------------------------------------------------------------------------------------------------------------------------------------------------------------------------------------------------------------------------------------------------------------------------------------------------------------------------------…
	otu_236	---------------------------------------------------------------------------------------------------------------------------------------------------------------------------------------------------------------------------------------------------------------------------------------------------------------------------------------------------------------------------------------------------------------…
	otu_199	---------------------------------------------------------------------------------------------------------------------------------------------------------------------------------------------------------------------------------------------------------------------------------------------------------------------------------------------------------------------------------------------------------------…
	otu_189	---------------------------------------------------------------------------------------------------------------------------------------------------------------------------------------------------------------------------------------------------------------------------------------------------------------------------------------------------------------------------------------------------------------…
	HQ708185	------------------------------------------------AATCATAAAGACATAGGTACTTTATATTTAATTTTTGGTGCTTTCTCTGGTGTGGTGGGTACTACCTTATCTGTATTAATTCGTATGGAATTAGCTCAACCAGGTAATCAAATATTAATGGGAAATCATCAATTATATAATGTGGTGGTAACTGCGCATGCTTTTATAATGATTTTTTTTATGGTTATGCCAGTATTGATTGGTGGTTTTGGTAATTGGTTTATACCCTTAATGTTAGGAGCTCCAGATATGGCATTTCCAAGAATGAATAATATTAGTTTTTGGTTATTACCTCCATCTTTATTTTTATTAGTTTCTTCTGCTATAGTTGAATCTGGAGCAGGTACTGGT…
	HQ708192	------------------------------------------------AATCATAAAGATATAGGTACTTTATATTTAATTTTTGGTGCTTTTTCTGGTGTTGTGGGTACTACTTTATCTGTATTAATTCGTATGGAATTAGCTCAACCGGGTAATCAAATATTAATGGGAAATCATCAATTATATAATGTAGTAGTAACTGCTCATGCTTTTATAATGATTTTTTTTATGGTTATGCCTGTATTAATTGGAGGCTTCGGTAACTGGTTCATACCTTTAATGTTAGGAGCTCCAGATATGGCTTTTCCCAGAATGAATAATATTAGTTTTTGGTTATTACCCCCATCTTTATTTTTATTAGTTTCTTCTGCTATAGTTGAATCGGGAGCGGGTACTGGT…
	HQ708189	------------------------------------------------AATCATAAAGATATAGGTACTTTATATTTAATTTTTGGTGCTTTTTCTGGTGTTGTAGGTACTACTTTATCTGTATTAATTCGTATGGAATTAGCTCAACCAGGTAATCAAATATTAATGGGAAATCATCAATTATATAATGTAGTAGTAACTGCTCATGCTTTTATAATGATTTTTTTTATGGTTATGCCTGTATTAATTGGAGGCTTCGGTAACTGGTTCATACCTTTAATGTTAGGAGCTCCAGATATGGCTTTTCCCAGAATGAATAATATTAGTTTTTGGTTATTACCTCCATCTTTATTTTTATTAGTTTCTTCTGCTATAGTTGAATCAGGAGCGGGTACTGGT…
	HQ708194	------------------------------------------------AATCATAAAGATATAGGTACTTTATATTTAATTTTTGGTGCTTTTTCTGGTGTTGTAGGTACTACTTTATCTGTATTAATTCGTATGGAATTAGCTCAACCAGGTAATCAAATATTAATGGGAAACCATCAATTATATAACGTAGTAGTAACTGCTCATGCTTTTATTATGATTTTTTTTATGGTTATGCCTGTATTAATTGGTGGTTTCGGTAACTGGTTTATACCTTTAATGTTAGGGGCTCCAGATATGGCTTTTCCTAGAATGAATAATATTAGTTTTTGGTTATTACCTCCATCTTTATTTTTATTAGTTTCTTCTGCTATAGTTGAATCAGGAGCTGGTACTGGT…
	HQ708188	------------------------------------------------AATCATAAAGATATAGGTACCTTATATTTAATTTTTGGTGCTTTTTCTGGTGTTGTAGGTACTACTTTATCTGTATTAATTCGTATGGAATTAGCTCAACCAGGTAATCAAATATTAATGGGAAATCATCAATTATATAATGTAGTAGTAACTGCTCATGCTTTTATAATGATTTTTTTTATGGTTATGCCAGTATTAATTGGTGGCTTCGGTAATTGGTTTATACCTTTAATGTTAGGGGCTCCAGATATGGCTTTTCCTAGAATGAATAATATCAGTTTTTGGTTATTACCTCCATCTTTATTTTTATTAGTTTCTTCTGCCATAGTTGAATCAGGAGCTGGTACTGGT…
	LC728452	------------------------------------------------AATCATAAAGATATAGGAACTTTATATATGATTTTTGGTGCTTTTTCAGGTGTTGTTGGTACTACATTATCAGTATTAATTCGTATGGAATTAGCGCAACCAGGTAATCAAATATTAATGGGAAATCATCAATTATATAATGTAATTGTAACAGCACATGCTTTTATTATGATTTTTTTTATGGTAATGCCTGTATTAATAGGAGGTTTTGGTAATTGGTTTATTCCTTTAATGTTAGGTGCGCCAGATATGGCTTTTCCTAGAATGAATAATATTAGTTTTTGGTTATTACCTCCAGCTTTATTTTTATTAGTATCATCTGCTATTGTAGAATCAGGTGCTGGTACAGGT…
	HQ708196	------------------------------------------------AACCATAAAGATATTGGAACTTTATATTTAATTTTTGGAGCCTTTTCAGGTGTTGTAGGTACTACTTTATCAGTATTAATTCGTATGGAATTAGCTCAACCAGGTAACCAAATATTAATGGGTAATCATCAATTATATAATGTAATAGTAACTGCTCATGCTTTTATTATGATTTTTTTTATGGTTATGCCTATTTTAATTGGTGGTTTTGGTAATTGGTTTATTCCTTTAATGTTAGGTGCTCCAGATATGGCTTTTCCTAGAATGAATAATATAAGCTTTTGGTTATTACCTCCAGCTTTATTTTTATTAGTATCTTCTGCAATAGTAGAATCTGGTGCTGGTACTGGT…
	HQ708195	------------------------------------------------AATCATAAAGATATTGGAACTTTATATTTAATTTTTGGAGCTTTTTCAGGTGTTGTAGGTACTACTTTATCAGTATTAATTCGTATGGAATTAGCTCAACCAGGTAATCAAATATTAATGGGAAATCATCAATTATATAATGTAATAGTAACTGCTCATGCTTTTATTATGATTTTTTTTATGGTTATGCCTATTTTAATTGGTGGTTTCGGTAATTGGTTTATTCCTTTAATGTTAGGTGCTCCAGATATGGCTTTTCCTAGAATGAATAATATTAGTTTTTGGTTATTACCTCCAGCTTTATTTTTATTAGTATCTTCAGCAATAGTAGAATCAGGTGCTGGTACAGGT…
	KX405005	ATGTATTCAAATATATATAATTGGTCATCAAGATGGCTTTTTTCAACAAATCATAAAGATATTGGAACTTTATATTTAATTTTTGGTGCTTTTTCAGGAGTAGTAGGTACAACTTTATCAGTATTAATTCGTATGGAATTAGCTCAACCGGGTAATCAAATATTAATGGGAAATCATCAATTATATAATGTAGTTGTAACAGCACATGCTTTTATTATGATTTTTTTTATGGTTATGCCAGTATTAATTGGTGGTTTTGGTAATTGGTTTATACCATTAATGTTAGGTGCTCCTGATATGGCTTTTCCTAGAATGAATAATATAAGTTTTTGGTTATTACCTCCTTCTTTATTTTTATTAGTATCTTCAGCTATTGTAGAATCAGGAGCTGGTACAGGT…
	MN919183	-----------------------------------------------AAATCATAAAGATATTGGGACTTTATATTTAATTTTCGGTGCTTTTTCTGGTGTAGTAGGTACAACTTTATCTGTATTAATCCGTATGGAATTAGCTCAACCAGGTAATCAAATATTAATGGGAAATCATCAATTATATAACGTTATTGTAACTGCACATGCTTTTATTATGATTTTTTTTATGGTTATGCCTGTTTTAATTGGTGGTTTTGGTAATTGGTTTATTCCTTTAATGTTAGGTGCTCCTGATATGGCTTTTCCTAGAATGAATAATATAAGTTTTTGGTTATTACCTCCCTCTTTATTTTTATTAGTATCTTCAGCTATTGTAGAATCAGGTGCAGGTACTGGT…
	KX405004	ATGTATTCAAATATTTATAATTGGTCATCTAGATGGCTTTTTTCAACAAATCATAAAGATATTGGGACTTTATATTTAATTTTCGGTGCTTTTTCTGGTGTAGTAGGTACAACTTTATCTGTATTAATCCGTATGGAATTAGCTCAACCAGGTAATCAAATATTAATGGGAAATCATCAATTATATAACGTTATTGTAACTGCACATGCTTTTATTATGATTTTTTTTATGGTTATGCCTGTTTTAATTGGTGGTTTTGGTAATTGGTTTATTCCTTTAATGTTAGGTGCTCCTGATATGGCTTTTCCTAGAATGAATAATATAAGTTTTTGGTTATTACCTCCTTCTTTATTTTTATTAGTATCTTCAGCTATTGTAGAATCAGGTGCAGGTACTGGT…
	otu_209	---------------------------------------------------------------------------------------------------------------------------------------------------------------------------------------------------------------------------------------------------------------------------------------------------------------------------------------------------------------------------------------------------------------…
	HQ708203	------------------------------------------------AATCATAAAGATATTGGTACTTTATATATGATTTTTGGTGCTTTTTCAGGTGTGGTTGGTACTACTTTATCTGTTTTAATTCGTATGGAATTAGCTCAGCCAGGTAATCAAATTTTTATGGGAAATCATCAATTATATAATGTGGTAGTTACGGCCCATGCTTTTATTATGATTTTTTTCATGGTTATGCCGATTTTAATTGGTGGTTTTGGTAATTGGTTTATACCTTTGATGTTAGGAGCTCCTGATATGGCTTTTCCAAGAATGAATAATATTAGTTTTTGGTTATTACCTCCTTCTTTATTTTTATTAATATCTTCTGCTATTGTAGAATCTGGTGCTGGTACTGGT…
	otu_202	---------------------------------------------------------------------------------------------------------------------------------------------------------------------------------------------------------------------------------------------------------------------------------------------------------------------------------------------------------------------------------------------------------------…
	otu_185	---------------------------------------------------------------------------------------------------------------------------------------------------------------------------------------------------------------------------------------------------------------------------------------------------------------------------------------------------------------------------------------------------------------…
	otu_194	---------------------------------------------------------------------------------------------------------------------------------------------------------------------------------------------------------------------------------------------------------------------------------------------------------------------------------------------------------------------------------------------------------------…
	otu_196	---------------------------------------------------------------------------------------------------------------------------------------------------------------------------------------------------------------------------------------------------------------------------------------------------------------------------------------------------------------------------------------------------------------…
	otu_178	---------------------------------------------------------------------------------------------------------------------------------------------------------------------------------------------------------------------------------------------------------------------------------------------------------------------------------------------------------------------------------------------------------------…
	KR264879	-----------------------------------GCTTTTTTCAACTAACCATAAAGATATCGGAACTTTATATATGATTTTTGGTGCTTTTTCAGGTGTAGTTGGTACTACTTTATCAGTATTAATTCGCATGGAATTAGCACAACCAGGTAATCAAATTTTTATGGGAAATCATCAATTATATAATGTAGTTGTTACAGCTCATGCTTTTATTATGATTTTTTTCATGGTAATGCCTATATTATTAGGCGGTTTTGGTAATTGGTTTATTCCTTTAATGTTAGGTGCTCCAGATATGGCTTTTCCTAGAATGAATAATATTAGTTTTTGGTTATTACCTCCATCATTATTTTTATTAGTATCTTCAGCAATTGTTGAATCAGGTGCTGGTACTGGT…
	HQ709058	------------------------------------------------AATCATAAAGATATTGGTACTTTATATATGATTTTTGGTGCTTTTTCGGGTGTAGTAGGTACTACATTATCAGTATTAATTCGTATGGAATTAGCACAACCAGGTAATCAAATTTTTATGGGAAATCACCAACTATATAATGTAGTGGTTACTGCACATGCTTTTATTATGATTTTTTTTATGGTTATGCCTATATTAATAGGTGGCTTTGGTAATTGGTTTATACCTTTAATGTTAGGAGCTCCAGATATGGCTTTTCCTCGAATGAATAATATTAGCTTTTGGCTATTACCTCCTTCATTATTTTTACTAGTTTCTTCAGCCATTGTTGAGTCTGGAGCTGGTACTGGT…
	HQ708155	------------------------------------------------AATCATAAAGATATTGGTACTTTATATATGATTTTTGGTGCTTTTTCTGGTGTTGTAGGAACTACTTTATCAGTATTAATTCGTATGGAATTAGCACAACCAGGTAATCAAATTTTTATGGGTAATCATCAATTATATAATGTAGTTGTTACAGCACATGCTTTTATCATGATTTTTTTTATGGTAATGCCTATATTAATTGGAGGTTTTGGTAATTGGTTTATACCTTTAATGTTAGGAGCTCCAGATATGGCTTTTCCAAGAATGAATAATATCAGTTTCTGGTTATTACCTCCTTCATTATTTTTATTAGTTTCTTCAGCTATAGTGGAATCTGGAGCGGGTACTGGT…
	KM888093	------------------------------------------------------------------------TATATGATTTTTGGTGCTTTTTCTGGTGTAGTAGGTACTACTTTATCAGTACTAATTCGTATGGAATTAGCACAACCAGGTAATCAAATTTTTATGGGAAATCATCAATTATATAATGTAGTTGTTACGGCACATGCTTTTATTATGATTTTTTTTATGGTAATGCCCATATTAATTGGTGGTTTTGGTAATTGGTTTATACCTCTAATGTTAGGAGCTCCAGATATGGCTTTTCCTAGAATGAATAATATTAGTTTTTGGTTATTACCCCCTTCATTATTTTTATTAGTTTCTTCTGCAATCGTAGAATCTGGAGCTGGTACGGGT…
	HQ708159	------------------------------------------------AATCATAAAGATATTGGTACTTTGTATATGATTTTCGGTGCTTTTTCGGGTGTAGTAGGTACTACTTTATCTGTATTAATTCGTATGGAATTAGCGCAACCAGGTAATCAAATTTTTATGGGAAATCATCAATTATATAATGTAGTTGTTACTGCACACGCCTTCATTATGATTTTTTTTATGGTGATGCCAATATTAATTGGTGGTTTTGGTAATTGGTTTATACCTTTAATGTTAGGAGCTCCAGATATGGCTTTTCCAAGAATGAATAATATTAGTTTTTGGTTATTACCTCCTTCATTATTTTTATTAGTTTCTTCAGCTATTGTTGAATCTGGAGCAGGTACTGGT…
	OK120430	----------------------------------------------------------------------------------------------CTGGTGTAGTGGGTACTACTTTATCTGTATTAATTCGTATGGAATTAGCGCAACCAGGGAATCAAATTTTTATGGGAAATCATCAATTATATAATGTAGTTGTTACTGCACACGCTTTCATTATGATTTTTTTCATGGTAATGCCTATATTAATTGGCGGTTTTGGTAATTGGTTTATACCTTTAATGTTAGGAGCTCCAGATATGGCTTTTCCAAGAATGAATAATATTAGTTTTTGGTTATTACCCCCTTCATTATTTTTATTAGTTTCTTCAGCTATTGTTGAATCTGGAGCAGGTACTGGT…
	HQ708168	------------------------------------------------AATCATAAAGATATAGGTACTTTATATATGATTTTCGGTGCTTTTTCTGGTGTAGTGGGTACTACTTTGTCTGTATTAATTCGTATGGAATTAGCGCAACCAGGTAATCAAATTTTTATGGGAAATCATCAATTATATAATGTAGTTGTTACTGCACACGCTTTCATTATGATTTTTTTTATGGTGATGCCTATATTAATTGGTGGTTTTGGTAATTGGTTTATACCTTTAATGTTAGGAGCTCCAGATATGGCTTTTCCAAGAATGAATAATATTAGTTTTTGGTTACTACCTCCTTCATTATTTTTATTAGTTTCTTCAGCTATTGTTGAATCTGGAGCAGGTACTGGT…
	HQ708160	------------------------------------------------AATCATAAAGATATTGGTACTTTATATATGATTTTTGGTGCTTTTTCTGGTGTTGTAGGAACTACTTTATCAGTATTAATTCGTATGGAATTAGCACAACCAGGTAATCAAATTTTTATGGGAAATCATCAATTATATAATGTAGTGGTTACTGCACATGCTTTTATTATGATTTTTTTCATGGTAATGCCTATATTAATTGGAGGTTTTGGTAATTGGTTTATACCTTTAATGTTAGGTGCTCCAGATATGGCTTTTCCAAGAATGAATAATATTAGTTTTTGGTTATTACCACCTTCATTATTTTTATTAGTTTCTTCTGCAATTGTAGAATCTGGTGCTGGTACTGGT…
	otu_179	---------------------------------------------------------------------------------------------------------------------------------------------------------------------------------------------------------------------------------------------------------------------------------------------------------------------------------------------------------------------------------------------------------------…
	otu_181	---------------------------------------------------------------------------------------------------------------------------------------------------------------------------------------------------------------------------------------------------------------------------------------------------------------------------------------------------------------------------------------------------------------…
	OK120438	----------------------------------------------------------------------------------------------CTGGTGTTGTAGGAACCATTTTATCAGTATTAATTCGCATGGAATTAGCACAACCAGGTAATCAAATTTTTATGGGAAATCATCAATTATATAACGTAGTTGTTACTGCTCACGCTTTTATTATGATTTTTTTTATGGTTATGCCTATATTAATTGGAGGTTTTGGTAACTGGTTTATACCTTTAATGTTAGGTGCTCCAGACATGGCTTTTCCAAGAATGAATAATATTAGTTTTTGGTTATTACCACCTTCTTTATTTTTATTAGTTTCTTCTGCAATTGTAGAATCTGGTGCAGGTACTGGT…
	HQ708180	------------------------------------------------AATCATAAAGATATTGGTACTTTATATATGATTTTTGGTGCTTTCTCAGGTGTTGTGGGAACTACTTTATCAGTATTAATTCGTATGGAATTAGCACAACCAGGTAATCAAATTTTTATGGGAAACCATCAATTATATAATGTAGTTGTTACTGCTCATGCTTTTATTATGATTTTTTTTATGGTTATGCCTATATTAATTGGTGGTTTTGGTAACTGGTTTATACCTTTAATGTTAGGTGCCCCTGATATGGCTTTTCCTAGAATGAATAATATAAGTTTTTGGTTATTACCTCCTTCTTTATTTTTATTAGTTTCTTCTGCAATTGTAGAATCTGGTGCTGGTACTGGT…
	HQ708165	------------------------------------------------AATCATAAAGATATTGGTACTTTATATATGATTTTTGGTGCTTTTTCTGGTGTAGTAGGTACCACTTTATCTGTATTAATTCGTATGGAATTAGCACAACCAGGTAATCAAATTTTTATGGGAAATCATCAATTATATAATGTAGTTGTTACTGCACATGCTTTTATTATGATTTTTTTCATGGTAATGCCTATATTAATTGGTGGTTTTGGTAATTGGTTTATACCTTTAATGTTAGGGGCTCCTGATATGGCTTTTCCAAGAATGAATAATATAAGTTTTTGGTTATTACCTCCTTCATTATTTTTATTAGTTTCTTCTGCTATTGTAGAATCAGGGGCCGGTACTGGT…
	HQ708162	------------------------------------------------AATCATAAAGATATAGGTACTTTATATATGATTTTTGGTGCTTTTTCCGGTGTAGTAGGTACTACTTTATCGGTATTAATTCGTATGGAATTAGCACAACCAGGTAATCAAATTTTTATGGGAAATCATCAATTATATAATGTGGTTGTTACTGCACATGCTTTTATTATGATTTTTTTCATGGTAATGCCTATATTAATTGGTGGTTTTGGTAATTGGTTTATACCTTTAATGTTAGGAGCTCCTGATATGGCTTTTCCAAGAATGAATAATATAAGTTTTTGGTTATTACCTCCTTCATTATTTTTATTAGTTTCTTCTGCTATTGTAGAATCAGGTGCCGGGACAGGT…
	OK120429	----------------------------------------------------------------------------------------------CTGGTGTAGTGGGTACTACTTTATCAGTATTAATTCGTATGGAATTAGCACAACCAGGTAATCAAATTTTTATGGGAAATCATCAATTATATAATGTAGTTGTTACTGCACATGCTTTTATTATGATTTTTTTCATGGTAATGCCTATATTAATTGGCGGTTTTGGTAATTGGTTTATACCTTTAATGTTGGGAGCTCCAGATATGGCTTTTCCAAGAATGAATAATATAAGTTTTTGGTTATTACCCCCTTCATTATTTTTATTAGTTTCTTCAGCTATTGTAGAATCGGGTGCTGGAACAGGT…
	OK120427	----------------------------------------------------------------------------------------------CTGGTGTAGTGGGTACTACTTTATCGGTATTAATTCGTATGGAATTAGCACAACCAGGCAATCAAATTTTTATGGGAAATCATCAATTATATAATGTAGTTGTTACTGCACATGCTTTTATTATGATTTTTTTCATGGTAATGCCTATATTAATTGGTGGTTTTGGTAATTGGTTTATACCTTTAATGTTGGGAGCTCCAGATATGGCTTTTCCGAGAATGAATAATATAAGTTTTTGGTTATTACCCCCTTCATTATTTTTATTAGTTTCTTCTGCTATTGTAGAGTCAGGCGCTGGGACAGGT…
	HQ708157	------------------------------------------------AATCATAAAGATATTGGTACTTTATATATGATTTTTGGTGCTTTTTCGGGTGTAGTAGGTACTACTTTATCAGTATTAATTCGTATGGAATTAGCACAACCAGGTAATCAAATTTTTATGGGTAATCATCAATTATATAATGTAGTTGTTACCGCACATGCTTTTATTATGATTTTTTTTATGGTTATGCCAATATTAATTGGAGGTTTTGGTAATTGGTTTATACCTTTAATGCTTGGAGCTCCAGATATGGCTTTTCCTAGAATGAATAATATTAGTTTTTGGTTATTACCTCCATCATTATTTTTATTAGTTTCTTCTGCAATTGTAGAATCAGGTGCAGGTACTGGT…
	otu_191	---------------------------------------------------------------------------------------------------------------------------------------------------------------------------------------------------------------------------------------------------------------------------------------------------------------------------------------------------------------------------------------------------------------…
	OK120423	----------------------------------------------------------------------------------------------CTGGTGTAGTGGGTACTACTTTATCAGTATTAATTCGTATGGAGTTAGCACAACCTGGTAATCAAATTTTTATGGGAAATCATCAATTATATAACGTAGTTGTTACTGCACATGCTTTTATTATGATTTTTTTTATGGTTATGCCTATATTAATTGGCGGTTTTGGTAATTGGTTTATACCTTTAATGTTAGGAGCTCCAGATATGGCTTTTCCAAGAATGAATAATATTAGTTTTTGGTTATTACCCCCTTCATTATTTTTATTAGTTTCTTCTGCTATTGTAGAATCCGGAGCTGGTACTGGT…
	OK120434	----------------------------------------------------------------------------------------------CTGGTGTAGTGGGTACTACTTTATCAGTATTAATTCGTATGGAGTTAGCACAGCCAGGTAATCAAATTTTTATGGGAAACCATCAATTATATAATGTAGTTGTTACTGCGCATGCTTTTATTATGATTTTTTTTATGGTTATGCCTATATTAATTGGTGGTTTTGGTAATTGGTTTATACCTTTAATGTTAGGAGCTCCTGATATGGCTTTCCCAAGAATGAATAATATTAGTTTTTGGTTATTACCCCCTTCATTATTTTTATTAGTTTCTTCTGCTATTGTAGAATCAGGAGCTGGTACTGGT…
	HQ708166	------------------------------------------------AATCATAAAGATATAGGTACTTTATATATGATTTTTGGTGCTTTTTCTGGTGTAGTAGGTACTACTTTATCGGTATTAATTCGTATGGAATTAGCACAACCAGGTAATCAAATTTTTATGGGAAATCATCAATTATATAATGTAGTTGTTACTGCACATGCTTTTATTATGATTTTTTTTATGGTTATGCCTATATTAATTGGTGGTTTTGGTAACTGGTTTATCCCTTTAATGTTAGGTGCTCCTGATATGGCTTTTCCTAGAATGAATAATATCAGTTTTTGGTTATTACCTCCTTCATTATTTTTATTAGTTTCTTCAGCTATTGTAGAATCTGGTGCGGGTACTGGT…
	OK120436	----------------------------------------------------------------------------------------------CTGGTGTAGTAGGTACTACTTTATCAGTATTAATTCGTATGGAGTTAGCACAACCAGGTAATCAAATTTTTATGGGAAATCATCAATTATATAATGTAGTTGTTACTGCACATGCCTTTATTATGATTTTTTTTATGGTTATGCCTATATTAATCGGTGGTTTTGGAAATTGGTTTATACCTTTAATGTTAGGAGCACCAGATATGGCTTTTCCAAGAATGAATAATATCAGTTTTTGGTTATTACCTCCTTCATTATTTTTATTAGTTTCTTCTGCTATTGTAGAATCTGGTGCTGGTACTGGT…
	OK120431	----------------------------------------------------------------------------------------------CTGGTGTAGTAGGTACTACTTTATCAGTATTAATTCGTATGGAGTTAGCACAACCAGGTAATCAAATTTTTATGGGAAATCATCAATTATATAATGTAGTTGTTACTGCACACGCTTTTATTATGATTTTTTTTATGGTTATGCCTATATTAATCGGTGGTTTTGGTAATTGGTTTATACCTTTAATGTTAGGAGCACCAGATATGGCTTTTCCTAGAATGAATAATATTAGTTTTTGGTTATTACCTCCTTCATTATTTTTATTAGTTTCTTCTGCAATTGTAGAATCTGGTGCTGGTACAGGC…
	otu_175	---------------------------------------------------------------------------------------------------------------------------------------------------------------------------------------------------------------------------------------------------------------------------------------------------------------------------------------------------------------------------------------------------------------…
	otu_182	---------------------------------------------------------------------------------------------------------------------------------------------------------------------------------------------------------------------------------------------------------------------------------------------------------------------------------------------------------------------------------------------------------------…
	otu_183	---------------------------------------------------------------------------------------------------------------------------------------------------------------------------------------------------------------------------------------------------------------------------------------------------------------------------------------------------------------------------------------------------------------…
	otu_190	---------------------------------------------------------------------------------------------------------------------------------------------------------------------------------------------------------------------------------------------------------------------------------------------------------------------------------------------------------------------------------------------------------------…
	MK396251	--------------------------------------------------------------------------------TTTTGGTGCTTTTTCAGGAGTAGTTGGTACTACTTTATCAGTTTTAATTCGTATGGAATTGGCTCAACCAGGTAATCAAATTTTTATGGGAAATCATCAGTTATATAATGTAGTAGTTACTGCTCATGCTTTTATTATGATTTTTTTCATGGTTATGCCTATTTTAATTGGTGGTTTTGGTAATTGGTTTATTCCTTTAATGTTAGGAGCACCAGATATGGCTTTTCCTAGAATGAATAATATCAGCTTTTGGTTATTACCTCCTTCTTTATTTTTATTAATTTCATCAGCTATTGTTGAATCTGGTGCTGGTACTGGA…
	HQ708202	------------------------------------------------AATCATAAAGATATTGGTACTTTATATATGATTTTTGGTGCTTTTTCAGGAGTAGTTGGTACTACTTTATCAGTTTTAATTCGTATGGAATTAGCTCAACCAGGTAATCAAATTTTTATGGGAAATCATCAATTATATAATGTAGTAGTTACTGCTCATGCTTTTATTATGATTTTTTTCATGGTTATGCCTATTTTAATTGGTGGTTTCGGTAATTGGTTTATTCCTTTAATGTTAGGAGCACCAGATATGGCTTTTCCTAGAATGAATAATATTAGTTTTTGGTTATTACCTCCTTCTTTATTTTTATTAATTTCATCAGCTATTGTTGAATCTGGTGCTGGTACTGGA…
	otu_208	---------------------------------------------------------------------------------------------------------------------------------------------------------------------------------------------------------------------------------------------------------------------------------------------------------------------------------------------------------------------------------------------------------------…
	HQ708211	------------------------------------------------AATCATAAAGATATTGGTACTTTATATATGATTTTTGGTGCTTTTTCGGGTGTAATTGGTACAACTTTATCAGTATTAATTCGTATGGAATTGGCACAACCTGGTAATCAAATTTTTATGGGAAATCATCAATTATATAATGTTGTTGTAACTGCCCACGCTTTTATTATGATTTTTTTTATGGTTATGCCTATATTAATTGGAGGTTTTGGTAATTGGTTTATACCTTTAATGTTAGGTGCCCCAGATATGGCTTTCCCTAGAATGAATAATATTAGTTTTTGGTTATTACCTCCGTCATTATTTTTATTAGTTTCATCTGCAATTGTAGAATCAGGTGCTGGTACTGGT…
	MK941858	--------------------------------------------------------------------------------------------------------------------------------------------------------------AATTTTTATGGGAAACCATCAACTATATAATGTAGTAGTAACTGCACATGCATTTATTATGATTTTTTTTATGGTTATGCCTATATTAATAGGTGGTTTTGGTAATTGGTTTATACCTTTAATGTTAGGTGCACCAGATATGGCTTTTCCTAGAATGAATAATATAAGTTTTTGGTTATTACCTCCTTCATTATTTTTATTAATTTCTTCAGCTATTGTTGAGTCAGGTGCAGGTACTGGT…
	MK941857	--------------------------------------------------------------------------------------------------------------------------------------------------------------AATTTTTATGGGAAATCATCAATTATATAATGTTGTAGTGACAGCTCATGCTTTCATTATGATTTTTTTTATGGTTATGCCTATTTTAATTGGGGGTTTTGGTAATTGGTTTATACCTTTAATGTTAGGTGCTCCAGATATGGCTTTTCCTAGAATGAATAATATTAGTTTTTGGTTATTACCTCCATCACTTTTTTTATTAGTTTCATCTGCTATTGTAGAGTCTGGTGCAGGTACTGGT…
	HQ708212	------------------------------------------------AATCATAAAGATATAGGTACTCTATATATGATTTTTGGTGCTTTTTCAGGTGTAGTAGGTACTACATTATCTGTATTAATCCGTATGGAACTAGCACAACCAGGAAATCAAATTTTTATGGGAAATCATCAATTATATAATGTTGTAGTAACTGCTCATGCTTTTATTATGATATTTTTTATGGTTATGCCTATTTTAATTGGGGGTTTTGGTAATTGGTTTATTCCTTTAATGTTAGGTGCTCCAGATATGGCTTTTCCTAGAATGAATAATATTAGTTTTTGGTTATTACCTCCATCACTTTTTTTATTAGTTTCATCAGCTATTGTAGAATCTGGTGCAGGTACAGGT…
	HQ708179	------------------------------------------------AATCATAAAGATATTGGTACTTTATATATGATTTTTGGTGCTTTTTCAGGCGTGATTGGTACTACTTTATCTGTATTAATTCGTATGGAATTAGCGCAACCAGGTAATCAAATTTTTATGGGAAATCATCAATTATATAACGTTGTTGTAACTGCACACGCTTTTATTATGATTTTTTTTATGGTTATGCCAATTTTAATTGGTGGTTTTGGTAATTGGTTTATTCCTTTAATGTTAGGTGCTCCTGATATGGCTTTTCCTCGTATGAATAATATAAGTTTTTGGTTATTACCTCCTTCTTTATTTTTATTAGTATCTTCAGCTATTGTGGAATCAGGTGCAGGTACTGGT…
	otu_186	---------------------------------------------------------------------------------------------------------------------------------------------------------------------------------------------------------------------------------------------------------------------------------------------------------------------------------------------------------------------------------------------------------------…
	HQ709016	------------------------------------------------AATCATAAAGATATTGGTACTTTATATATGATTTTCGGTGCATTTTCAGGTGTAGTTGGTACTACATTATCTGTATTAATTCGTATGGAATTAGCACAACCAGGTAATCAAATTTTTATGGGAAACCATCAATTATATAATGTTGTGGTAACAGCTCACGCATTTATTATGATTTTTTTTATGGTTATGCCTATATTAATAGGTGGTTTTGGTAATTGGTTTATTCCTTTAATGTTAGGAGCGCCAGATATGGCTTTTCCTCGAATGAATAATATTAGTTTTTGGTTATTACCTCCTTCATTATTTTTATTAATTTCTTCAGCTATTGTTGAATCTGGTGCTGGTACAGGT…
	HQ709039	------------------------------------------------AATCATAAAGATATTGGTACTTTATATATGATTTTCGGTGCATTTTCTGGTGTAATTGGTACTACTTTATCAGTATTAATTCGTATGGAATTAGCACAACCAGGTAATCAAATTTTTATGGGAAATCATCAATTATATAATGTTGTAGTGACCGCTCATGCTTTTATTATGATTTTTTTTATGGTTATGCCTATATTAATTGGTGGTTTTGGTAATTGGTTTATTCCATTAATGTTAGGAGCTCCAGATATGGCTTTTCCTAGAATGAATAACATAAGTTTTTGGTTATTACCTCCTTCATTATTTTTATTAATCTCTTCAGCTATTGTTGAATCTGGTGCTGGTACTGGT…
	HQ708450	------------------------------------------------AATCATAAAGATATTGGTACTTTATATATGATTTTTGGTGCATTTTCAGGTGTAGTTGGTACTACATTATCAGTATTAATTCGTATGGAATTAGCTCAACCAGGTAATCAAATTTTTATGGGAAATCATCAATTATATAATGTTGTGGTAACAGCACATGCTTTTATTATGATTTTTTTTATGGTAATGCCTATATTAATAGGTGGTTTTGGTAATTGGTTTATACCTTTAATGTTAGGTGCCCCAGATATGGCTTTTCCTAGGATGAATAATATTAGTTTTTGGTTATTACCTCCTTCATTATTTTTATTAGTTTCATCAGCTATTGTAGAATCTGGAGCAGGTACAGGA…
	HQ709054	------------------------------------------------AATCATAAAGATATAGGTACTTTATATATGATTTTTGGTGCATTTTCTGGTGTAGTTGGTACTACTTTATCTGTATTAATTCGTATGGAATTAGCACAACCAGGTAATCAAATTTTTATGGGAAATCATCAATTATATAATGTTGTAGTAACAGCTCATGCTTTTATTATGATTTTTTTTATGGTAATGCCTATTTTAATTGGTGGTTTTGGTAATTGGTTTATTCCTTTAATGTTAGGTGCGCCAGATATGGCTTTTCCTCGAATGAATAATATAAGTTTTTGGTTACTGCCTCCATCTTTATTTTTATTAATATCTTCTGCTATTGTAGAATCTGGTGCAGGTACTGGT…
	HQ708176	------------------------------------------------AATCATAAAGATATTGGTACTTTATATATGATTTTTGGTGCTTTTTCTGGTGTAATTGGTACTACTTTATCTGTATTAATCCGTATGGAATTAGCGCAACCAGGTAATCAAATTTTTATGGGAAATCATCAATTATATAATGTTGTAGTAACTGCTCATGCTTTTATTATGATTTTTTTCATGGTTATGCCAATATTAATTGGTGGTTTTGGTAATTGGTTTATTCCTTTAATGTTAGGAGCACCCGATATGGCTTTTCCTAGAATGAATAATATTAGTTTTTGGTTATTACCTCCTTCTTTATTTTTATTAGTATCTTCGGCTATTGTAGAATCAGGTGCGGGTACTGGT…
	HQ708163	------------------------------------------------AATCATAAAGATATTGGTACTTTATATATGATTTTTGGTGCTTTTTCTGGTGTAATTGGTACTACTTTATCTGTATTAATTCGTATGGAATTAGCACAACCAGGTAATCAAATTTTTATGGGAAATCATCAATTATATAATGTTGTAGTAACTGCACATGCTTTTATTATGATTTTTTTTATGGTTATGCCAATATTAATTGGTGGTTTTGGTAATTGGTTTATACCTTTAATGTTAGGGGCACCAGATATGGCTTTCCCTAGAATGAATAATATAAGTTTTTGGTTATTACCTCCTTCTTTATTTTTATTAGTATCTTCAGCTATTGTAGAATCTGGTGCCGGTACTGGT…
	HQ709015	------------------------------------------------AATCATAAAGATATAGGTACTTTATATATGATTTTTGGTGCTTTTTCAGGTGTAGTTGGTACAACTTTATCCGTTTTAATTCGTATGGAATTGGCACAACCAGGAAATCAAATTTTTATGGGAAATCATCAATTATATAATGTTGTAGTAACTGCACATGCTTTTATTATGATTTTTTTTATGGTTATGCCTATTTTAATTGGTGGTTTTGGTAATTGGTTTATTCCATTAATGTTAGGTGCTCCAGATATGGCTTTTCCTAGAATGAATAATATTAGTTTTTGGTTATTACCTCCTTCATTATTTTTATTAGTTTCTTCGGCTATTGTAGAGTCTGGTGCCGGTACCGGT…
	OQ544426	----------------------------------------TTTCAACTAATCATAAAGATATTGGTACTTTATATATGATTTTTGGTGCATTTTCGGGTGTAGTTGGTACTACTTTATCTGTTTTAATTCGTATGGAATTAGCACAACCAGGAAATCAAATTTTTATGGGAAATCATCAATTATATAATGTTGTAGTAACTGCACATGCTTTTATTATGATTTTTTTTATGGTTATGCCTATCTTAATCGGGGGTTTTGGTAATTGGTTTATACCTTTAATGTTAGGAGCTCCTGATATGGCTTTTCCTCGAATGAATAATATTAGTTTTTGGTTATTACCACCTTCATTATTTTTATTAGTTTCTTCAGCTATTGTTGAATCAGGAGCAGGTACCGGT…
	HQ708174	------------------------------------------------AATCATAAAGATATTGGTACTTTATATATGATTTTTGGTGCTTTTTCAGGTGTAGTAGGTACTACTTTATCTGTATTAATTCGTATGGAATTAGCACAACCGGGAAATCAAATTTTTATGGGAAATCATCAATTATATAATGTTGTAGTAACTGCACATGCTTTTATTATGATTTTTTTTATGGTTATGCCTATTTTAATTGGGGGTTTTGGTAATTGGTTTATACCTTTAATGTTAGGAGCGCCAGATATGGCTTTTCCTAGAATGAATAATATTAGTTTTTGGTTATTACCTCCATCATTATTTTTATTAATTTCTTCAGCTATTGTTGAATCCGGTGCAGGTACAGGT…
	HQ709051	------------------------------------------------AATCATAAAGATATTGGTACTTTATATATGATTTTTGGTGCTTTTTCGGGTGTAGTTGGTACAACCTTATCTGTTTTAATTCGTATGGAATTAGCACAACCTGGAAATCAAATTTTTATGGGAAATCATCAATTATATAACGTTGTTGTTACTGCACATGCGTTTATTATGATTTTTTTTATGGTTATGCCTATTTTAATTGGTGGTTTTGGTAACTGGTTTATTCCTTTAATGTTAGGTGCACCAGATATGGCTTTTCCTAGAATGAATAACATAAGTTTTTGGTTATTACCTCCTTCATTATTTTTATTAGTTTCTTCAGCGATTGTAGAATCTGGTGCTGGTACTGGT…
	MK941856	-------------------------------------------------------------------------------------------------------------------------------------------------------------AAATTTTTATGGGAAATCATCAATTATATAACGTTGTTGTTACTGCACACGCGTTTATTATGATTTTTTTTATGGTTATGCCTATTTTAATTGGAGGTTTTGGTAATTGGTTTATACCTTTAATGTTAGGTGCTCCTGATATGGCTTTTCCTCGAATGAATAATATTAGTTTTTGGTTATTACCTCCTTCATTATTTTTATTAGTTTCTTCAGCGATTGTAGAATCTGGGGCAGGTACCGGT…
	HQ709038	------------------------------------------------AATCATAAAGATATTGGTACTTTATATATGATTTTTGGTGCTTTTTCAGGTGTAGTTGGTACAACCTTATCTGTTTTAATTCGTATGGAATTAGCACAACCCGGAAATCAAATTTTTATGGGAAACCATCAATTATATAATGTTGTTGTTACTGCACATGCATTTATTATGATTTTTTTTATGGTTATGCCTATTTTAATTGGTGGTTTTGGTAACTGGTTTATACCTTTAATGTTAGGTGCTCCTGATATGGCTTTTCCTAGAATGAATAATATTAGTTTTTGGTTATTACCTCCTTCATTATTTTTATTAGTTTCTTCAGCAATTGTGGAATCTGGTGCAGGTACAGGT…
	HQ709033	------------------------------------------------AACCATAAAGATATTGGTACTTTATATATGATTTTTGGTGCTTTTTCAGGTGTAGTTGGTACAACTTTATCTGTTTTAATTCGTATGGAGTTAGCACAACCGGGAAATCAAATTTTTATGGGAAATCATCAATTATATAATGTTGTAGTAACTGCACATGCTTTTATTATGATTTTTTTTATGGTTATGCCTATTTTAATTGGTGGTTTTGGTAATTGGTTTATCCCATTAATGTTAGGTGCGCCAGATATGGCTTTTCCTAGAATGAATAATATTAGTTTTTGGTTATTACCTCCTTCATTATTTTTATTAGTTTCTTCAGCGATTGTAGAATCTGGTGCTGGTACAGGT…
	HQ709047	------------------------------------------------AATCATAAAGATATTGGTACTTTATATATGATTTTTGGTGCTTTTTCAGGTGTAGTTGGTACAACCTTATCTGTTTTAATTCGTATGGAGTTAGCACAACCAGGAAATCAAATTTTTATGGGAAATCATCAATTATATAACGTTGTAGTTACTGCACATGCGTTTATTATGATTTTTTTTATGGTTATGCCTATTTTAATTGGTGGTTTTGGTAACTGGTTTATACCTTTAATGTTAGGTGCTCCAGATATGGCTTTTCCTAGAATGAATAATATTAGTTTTTGGTTATTACCTCCTTCATTATTTTTATTAGTTTCTTCAGCTATTGTAGAATCAGGTGCAGGTACTGGT…
	HQ709034	------------------------------------------------AATCATAAAGATATTGGTACTTTATATATGATTTTTGGTGCTTTTTCAGGTGTAGTTGGTACAACTTTATCTGTTTTAATTCGTATGGAATTAGCACAACCAGGAAATCAAATTTTTATGGGAAACCATCAATTATACAACGTTGTTGTAACTGCACATGCTTTTATTATGATTTTTTTTATGGTTATGCCTATTTTAATTGGTGGTTTTGGTAATTGGTTTATACCTTTAATGTTAGGTGCTCCTGATATGGCTTTTCCTAGAATGAATAATATTAGTTTTTGGTTATTACCTCCTTCGTTATTCTTATTAGTTTCTTCAGCTATTGTTGAATCTGGAGCAGGTACAGGT…
	HQ708453	------------------------------------------------AATCATAAAGATATTGGTACTTTATATATGATTTTTGGTGCTTTTTCAGGTGTAGTTGGTACAACTTTATCTGTTTTAATTCGTATGGAATTAGCACAACCTGGAAATCAAATTTTTATGGGAAATCATCAATTATACAACGTTGTTGTAACTGCTCATGCTTTTATTATGATTTTTTTTATGGTTATGCCTATTTTAATTGGTGGTTTTGGTAATTGGTTTATACCTTTAATGTTAGGTGCTCCTGATATGGCTTTTCCTAGAATGAATAATATTAGTTTTTGGTTATTACCTCCTTCATTATTTTTATTAGTTTCTTCAGCTATTGTAGAATCAGGAGCTGGTACTGGT…
	HQ709022	------------------------------------------------AATCATAAAGATATTGGTACTTTATATATGATTTTTGGTGCTTTTTCAGGTGTAGTTGGTACAACTTTATCTGTTTTAATTCGTATGGAATTAGCACAACCAGGAAATCAAATTTTTATGGGAAATCATCAATTATATAATGTTGTAGTAACTGCACATGCTTTTATTATGATTTTTTTTATGGTTATGCCTATTTTAATTGGTGGTTTTGGTAATTGGTTTATACCTTTAATGTTAGGGGCTCCAGATATGGCTTTTCCTAGAATGAATAATATTAGTTTTTGGTTATTACCTCCTTCATTATTTTTATTAGTTTCTTCAGCTATTGTGGAATCAGGTGCAGGTACTGGT…
	OK872246	-------------------------------------------------------AAGATATAGGTACTTTATATATGATAATTCCTCCTTTTTCAGGTGTAGTTGGTACAAGTTTATCTGTTTTAATTCGTATGGAATTAGCACAACCTGGAAATCAAATTTTTATGGGAAATCATCAATTATATAACGTAGCGGTTACTGCACACGCGTTTATTATGATTTTTTTTATGGTTATGCGTATTTTAATTGGAGGTTTTGGTAACTGGTTTATTCCTTTAATGTTAGGAGCTCCTGATATGGCTTTTCCAAGAATGAATAATATTAGTTTTTGGTTATTACCTCCAGCATTATTTTTATTAGTTTCTTCAGCTATTGTTGAATCTGGTGCAGGTACAGCT…
	OQ544427	---------------------------------------------ACAAATCATAAAGATATAGGTACTTTATATATGATTTTTGGTGCTTTTTCAGGTGTAGTTGGTACAACTTTATCTGTTTTAATTCGTATGGAATTAGCACAACCTGGAAATCAAATTTTTATGGGAAATCATCAATTATATAACGTTGTTGTTACCGCACATGCGTTTATTATGATTTTTTTTATGGTTATGCCTATTTTAATTGGAGGTTTTGGTAACTGGTTTATACCATTAATGTTAGGTGCTCCAGATATGGCTTTTCCTAGAATGAATAATATTAGTTTTTGGTTATTACCTCCTTCATTATTCTTATTAGTTTCTTCAGCTATTGTAGAATCAGGTGCTGGTACTGGT…
	OK872244	-----------------------------------------------------TATAGATATTGGAACTTTATATATGATTTTTGGTGCTTTTTCAGGTGTAGTTGGTACAACTTTATCTGTTTTAATTCGTATGGAATTAGCACAACCTGGAAATCAAATTTTTATGGGAAATCATCAATTATATAACGTAGTTGTTACTGCACACGCGTTTATTATGATTTTTTTTATGGTTATGCCTATTTTAATTGGAGGTTTTGGTAACTGGTTTATTCCTTTAATGTTAGGAGCTCCTGATATGGCTTTTCCAAGAATCAATTATAAAACTTTTTGGTTATTACCTCCAGCATTATTTTTATTAGTTTCTTCAGCTATTGTTGAATCTGGTGCAGGTACTCCT…
	HQ709032	------------------------------------------------AATCATAAAGATATAGGTACTTTATATATGATTTTTGGTGCTTTTTCAGGTGTAGTTGGTACAACTTTATCTGTTTTAATTCGTATGGAACTAGCACAACCAGGAAATCAAATTTTTATGGGAAACCATCAATTATATAACGTTGTTGTTACAGCACACGCATTTATTATGATTTTTTTTATGGTTATGCCTATTTTAATTGGAGGTTTTGGTAATTGGTTTATCCCTTTAATGTTAGGAGCTCCAGATATGGCTTTTCCTAGAATGAATAATATTAGTTTTTGGTTATTACCTCCTTCATTATTTTTACTAGTTTCTTCAGCTATTGTTGAATCTGGTGCTGGTACTGGT…
	HQ709019	------------------------------------------------AATCATAAAGATATAGGTACTTTATATATGATTTTTGGTGCTTTTTCAGGTGTAGTTGGTACAACTTTATCTGTTTTAATTCGTATGGAATTAGCACAACCTGGAAATCAAATTTTTATGGGAAATCATCAATTATATAACGTAGTTGTTACTGCACATGCGTTTATTATGATTTTTTTTATGGTTATGCCTATTTTAATTGGAGGTTTTGGTAATTGGTTTATTCCTTTAATGTTAGGAGCTCCAGATATGGCTTTTCCAAGAATGAATAATATTAGTTTTTGGTTATTACCTCCTTCATTATTTTTATTAGTTTCTTCAGCTATTGTTGAATCTGGTGCTGGTACTGGT…
	OK872238	--------------------------------------------------------------------------------------------------------------------------------------------------------------------------AAATCATCAATTATATAACGTAGTTGTTACTGCACATGCGTTTATTATGATTTTTTTTATGGTTATGCCTATTTTAATTGGAGGTTTCGGTAACTGGTTTATTCCCTTAATGTTAGGAGCTCCTGATATGGCTTTTCCAAGAATGAATAATATTAGTTTTTGGTTATTACCTCCTGCGTTATTTTTATTAGTTTCTTCTGCTATTGTTGAATCTGGTGCAGGTACTGGT…
	HQ709017	------------------------------------------------AATCATAAAGATATAGGTACTTTATATATGATTTTTGGTGCTTTTTCAGGTGTAGTTGGTACAACTTTATCTGTTTTAATTCGTATGGAATTAGCACAACCTGGAAATCAAATTTTTATGGGAAATCATCAATTATATAACGTAGTTGTTACTGCACACGCGTTTATTATGATTTTTTTTATGGTTATGCCTATTTTAATTGGAGGTTTTGGTAACTGGTTTATTCCTTTAATGTTAGGGGCTCCTGATATGGCTTTTCCAAGAATGAATAATATTAGTTTTTGGTTATTACCTCCATCATTATTTTTATTAGTTTCTTCAGCTATTGTTGAATCTGGTGCAGGTACTGGT…
	ON093065	------------------------------------------------AATCATAAAGATATAGGTACTTTATATATGATTTTTGGTGCTTTTTCAGGTGTAGTTGGTACAACTTTATCTGTTTTAATTCGTATGGAATTAGCACACCCTGGAAATCAAATTTTTATGGGAAATCATCAATTATATAACGTAGTTGTTACTGCACACGCGTTTATTATGATTTTTTTTATGGTTATGCCTATTTTAATTGGAGGTTTCGGTAACTGGTTTATTCCTTTAATGTTAGGAGCTCCTGATATGGCTTTTCCAAGAATGAATAATATTAGTTTTTGGTTATTACCTCCAGCATTATTTTTATTAGTTTCTTCAGCTATTGTTGAATCTGGTGCAGGTACTGGT…
	OK872237	---------------------------------------------------------GATATAGGTACTTTATATATGATTTTTGGTGCTTTTTCAGGTGTAGTTGGTACAACTTTATCTGTTTTAATTCGTATGGAACTAGCACAACCTGGAAATCAAATTTTTATGGGAAATCATCAATTATATAACGTAGTTGTTACTGCACACGCGTTTATTATGATTTTCTCTATGCTTATGCCTATTTTAATTGGAGGTTTCGGTAACTGGTTTATCCCTTTAATGTTAGGAGCTCCTGATATGGCTTTTCCAAGAATGAATAATATTAGTTTTTGGTTATTACCTCCTTCATTATTTTTATTAGTTTCTTCAGCTATTGTTGAATCTGGTGGTGGTACTGGT…
	OK872245	--------------------------------------------------------------------------------------------TTCAGGTGTAGTTGGTACAACTTTATCTGTTTTAATTCGTATGGAATTAGCACAACCTGGAAATCAAATTTTTATGGGAAATCATCAATTATATAACGTAGTTGTTACTGCACACGCGTTTATTATGATTTTCTTTATGGTTATGCCTATTTTAATTGGAGGTTTGGGTAACTGGTTTATTCCTTTAATGTTAGCAGCTCCTCATATGGCTTTTCCAAGAATGAATAATATTAGTTTTTGGTTATTACCTCCTTCATTATTTTTATTAGTTTCTTCTGCTATTGTTGAATCTGGTGCTGGTACTGGT…
	KM361513	---------------------------------------------------AAAAAAAAAAGGTTACCTTTATATATGATTTTTGGTGCTTTTTCAGGTGTAGTTGGTACAACTTTATCTGTTTTAATTCGTATGGAATTAGCACAACCTGGAAATCAAATTTTTATGGGAAATCATCAATTATATAACGTAGTTGTTACTGCACACGCGTTTATTATGATTTTCTTTATGGTTATGCCTATTTTAATTGGAGGTTTCGGTAACTGGTTTATTCCTTTAATGTTAGGAGCTCCTGATATGGCTTTTCCAAGAATGAATAATATTAGTTTTTGGTTATTACCTCCTTCATTATTTTTATTAGTTTCTTCAGCTATTGTTGAATCTGGTGCTGGTACTGGT…
	MK941859	--------------------------------------------------------------------------------------------------------------------------------------------------------------AATTTTTATGGGAAATCATCAATTATATAATGTTGTAGTAACTGCACATGCTTTTATTATGATTTTTTTTATGGTTATGCCTATTTTAATTGGTGGTTTTGGTAATTGGTTTATACCTTTAATGTTAGGTGCTCCTGATATGGCTTTTCCTAGAATGAATAATATTAGTTTTTGGTTATTACCTCCTTCATTATTTTTATTAGTTTCTTCGGCTATTGTAGAATCTGGTGCAGGTACTGGT…
	HQ708175	------------------------------------------------AATCATAAAGATATAGGTACTTTATATATGATTTTCGGAGCATTTTCAGGTGTAGTAGGTACTACTTTATCTGTATTAATTCGTATGGAATTAGCACAACCAGGAAATCAAATTTTTATGGGAAATCATCAATTATATAATGTTGTTGTAACTGCACATGCTTTTATTATGATTTTTTTTATGGTTATGCCTATATTAATTGGTGGTTTTGGTAATTGGTTTATTCCTTTAATGTTAGGAGCTCCTGATATGGCATTTCCTAGAATGAATAATATTAGTTTTTGGTTATTACCTCCTTCATTATTTTTATTAGTTTCTTCAGCTATAGTTGAATCAGGTGCTGGTACTGGT…
	HQ708182	------------------------------------------------AATCATAAAGATATTGGTACTTTATATATGATTTTTGGTGCATTTTCAGGTGTAGTTGGTACTACTTTATCTGTATTAATTCGTATGGAATTAGCACAACCAGGAAATCAAATTTTTATGGGAAATCATCAATTATATAATGTTGTTGTAACTGCACATGCTTTTATTATGATTTTTTTTATGGTTATGCCTATTTTAATTGGGGGTTTCGGTAACTGGTTTATACCTTTAATGTTAGGAGCACCTGATATGGCTTTTCCTAGAATGAATAATATAAGTTTTTGGTTATTACCTCCTTCATTATTCTTATTAGTTTCATCAGCTATAGTTGAATCTGGTGCTGGTACTGGT…
	otu_223	---------------------------------------------------------------------------------------------------------------------------------------------------------------------------------------------------------------------------------------------------------------------------------------------------------------------------------------------------------------------------------------------------------------…
	otu_221	---------------------------------------------------------------------------------------------------------------------------------------------------------------------------------------------------------------------------------------------------------------------------------------------------------------------------------------------------------------------------------------------------------------…
	otu_215	---------------------------------------------------------------------------------------------------------------------------------------------------------------------------------------------------------------------------------------------------------------------------------------------------------------------------------------------------------------------------------------------------------------…
	otu_148	------------------------------------------------------------------------------------------------------------------------------------------------------------------------------------------------------------------------------------------------------------------------------------------------------------------------------------------------------------------------------------------------------GGTACTGGT…
	otu_168	---------------------------------------------------------------------------------------------------------------------------------------------------------------------------------------------------------------------------------------------------------------------------------------------------------------------------------------------------------------------------------------------------------------…
	otu_176	---------------------------------------------------------------------------------------------------------------------------------------------------------------------------------------------------------------------------------------------------------------------------------------------------------------------------------------------------------------------------------------------------------------…
	otu_151	---------------------------------------------------------------------------------------------------------------------------------------------------------------------------------------------------------------------------------------------------------------------------------------------------------------------------------------------------------------------------------------------------------------…
	otu_157	---------------------------------------------------------------------------------------------------------------------------------------------------------------------------------------------------------------------------------------------------------------------------------------------------------------------------------------------------------------------------------------------------------------…
	otu_198	---------------------------------------------------------------------------------------------------------------------------------------------------------------------------------------------------------------------------------------------------------------------------------------------------------------------------------------------------------------------------------------------------------------…
	otu_145	------------------------------------------------------------------------------------------------------------------------------------------------------------------------------------------------------------------------------------------------------------------------------------------------------------------------------------------------------------------------------------------------------GGAACTGGT…
	otu_229	---------------------------------------------------------------------------------------------------------------------------------------------------------------------------------------------------------------------------------------------------------------------------------------------------------------------------------------------------------------------------------------------------------------…
	otu_206	---------------------------------------------------------------------------------------------------------------------------------------------------------------------------------------------------------------------------------------------------------------------------------------------------------------------------------------------------------------------------------------------------------------…
	otu_249	---------------------------------------------------------------------------------------------------------------------------------------------------------------------------------------------------------------------------------------------------------------------------------------------------------------------------------------------------------------------------------------------------------------…
	otu_167	---------------------------------------------------------------------------------------------------------------------------------------------------------------------------------------------------------------------------------------------------------------------------------------------------------------------------------------------------------------------------------------------------------------…
	otu_161	---------------------------------------------------------------------------------------------------------------------------------------------------------------------------------------------------------------------------------------------------------------------------------------------------------------------------------------------------------------------------------------------------------------…
	otu_158	---------------------------------------------------------------------------------------------------------------------------------------------------------------------------------------------------------------------------------------------------------------------------------------------------------------------------------------------------------------------------------------------------------------…
	otu_241	---------------------------------------------------------------------------------------------------------------------------------------------------------------------------------------------------------------------------------------------------------------------------------------------------------------------------------------------------------------------------------------------------------------…
	otu_146	------------------------------------------------------------------------------------------------------------------------------------------------------------------------------------------------------------------------------------------------------------------------------------------------------------------------------------------------------------------------------------------------------GGTACAGGT…
	otu_147	------------------------------------------------------------------------------------------------------------------------------------------------------------------------------------------------------------------------------------------------------------------------------------------------------------------------------------------------------------------------------------------------------GGTACTGGA…
	otu_207	---------------------------------------------------------------------------------------------------------------------------------------------------------------------------------------------------------------------------------------------------------------------------------------------------------------------------------------------------------------------------------------------------------------…
	otu_222	---------------------------------------------------------------------------------------------------------------------------------------------------------------------------------------------------------------------------------------------------------------------------------------------------------------------------------------------------------------------------------------------------------------…
	otu_224	---------------------------------------------------------------------------------------------------------------------------------------------------------------------------------------------------------------------------------------------------------------------------------------------------------------------------------------------------------------------------------------------------------------…
	otu_219	---------------------------------------------------------------------------------------------------------------------------------------------------------------------------------------------------------------------------------------------------------------------------------------------------------------------------------------------------------------------------------------------------------------…
	otu_149	------------------------------------------------------------------------------------------------------------------------------------------------------------------------------------------------------------------------------------------------------------------------------------------------------------------------------------------------------------------------------------------------------GGTACTGGT…
	otu_240	---------------------------------------------------------------------------------------------------------------------------------------------------------------------------------------------------------------------------------------------------------------------------------------------------------------------------------------------------------------------------------------------------------------…
	otu_143	------------------------------------------------------------------------------------------------------------------------------------------------------------------------------------------------------------------------------------------------------------------------------------------------------------------------------------------------------------------------------------------------------GGTACAGGA…
	otu_225	---------------------------------------------------------------------------------------------------------------------------------------------------------------------------------------------------------------------------------------------------------------------------------------------------------------------------------------------------------------------------------------------------------------…
	otu_211	---------------------------------------------------------------------------------------------------------------------------------------------------------------------------------------------------------------------------------------------------------------------------------------------------------------------------------------------------------------------------------------------------------------…
	otu_144	------------------------------------------------------------------------------------------------------------------------------------------------------------------------------------------------------------------------------------------------------------------------------------------------------------------------------------------------------------------------------------------------------GGTACAGGT…
	otu_213	---------------------------------------------------------------------------------------------------------------------------------------------------------------------------------------------------------------------------------------------------------------------------------------------------------------------------------------------------------------------------------------------------------------…
	otu_150	---------------------------------------------------------------------------------------------------------------------------------------------------------------------------------------------------------------------------------------------------------------------------------------------------------------------------------------------------------------------------------------------------------------…
	otu_204	---------------------------------------------------------------------------------------------------------------------------------------------------------------------------------------------------------------------------------------------------------------------------------------------------------------------------------------------------------------------------------------------------------------…
	otu_216	---------------------------------------------------------------------------------------------------------------------------------------------------------------------------------------------------------------------------------------------------------------------------------------------------------------------------------------------------------------------------------------------------------------…
	otu_248	---------------------------------------------------------------------------------------------------------------------------------------------------------------------------------------------------------------------------------------------------------------------------------------------------------------------------------------------------------------------------------------------------------------…
;
end;
