# Supplementary material for: A novel taxonomic database for eukaryotic mitochondrial cytochrome oxidase subunit I gene (eKOI), with a focus on protists diversity
Source: Database (Oxford). 2025 Sep 24;2025:baaf057. doi: 10.1093/database/baaf057 (PMC12462617; doi:10.1093/database/baaf057)
Supplement: baaf057_Supplemental_File [file baaf057_supplemental_file.zip › 4_alignament_phylogenetic_trees/Saprolegniomycetes.tree]

(KT258906:0.1078250265,OK091240:0.0838662251,((((otu_234:0.2628039085,otu_200:0.0953256925)97:0.0420029796,otu_197:0.0000024535)96:0.0251857799,otu_180:0.0489244530)93:0.0127309970,((((((((((otu_188:0.1605679000,otu_229:0.1131944602)90:0.0343875168,((otu_223:0.1276092833,otu_221:0.0630420704)89:0.0396459686,((otu_151:0.1189595084,otu_157:0.0564259661)96:0.0254011104,otu_198:0.1390742486)72:0.0279792611)47:0.0044705231)36:0.0186728283,(((((((((otu_160:0.1882436775,otu_162:0.1414678068)73:0.0402699418,otu_159:0.1271292850)73:0.0369499585,(otu_167:0.1392006184,otu_207:0.1143788084)71:0.0247660105)96:0.0427788734,((otu_201:0.1298840426,otu_215:0.1618762557)81:0.0508090320,(otu_149:0.0465847826,otu_240:0.0724798886)75:0.0000030471)79:0.0128316531)43:0.0060293279,((otu_148:0.1455596765,(otu_168:0.1075167661,otu_176:0.1167360404)96:0.0166043231)96:0.0229252907,otu_145:0.1310663879)77:0.0093200233)97:0.0329915768,(otu_146:0.0770345815,otu_147:0.0776251679)100:0.0446016618)97:0.0152408567,otu_222:0.1189407749)91:0.0162173260,(otu_177:0.0000030654,otu_184:0.0175656757)100:0.1318715597)75:0.0198505227,(otu_224:0.0375590231,otu_219:0.0450235635)100:0.0348164452)59:0.0119534759)27:0.0034072306,((otu_247:0.1548726324,otu_195:0.0901378660)51:0.0354138345,((otu_206:0.1077438741,otu_249:0.0521948627)100:0.0824476321,((otu_143:0.1178405766,((((otu_211:0.0966070284,(otu_204:0.0668470034,otu_216:0.0731423859)100:0.0275258564)99:0.0173417738,(otu_213:0.0628942220,otu_150:0.0518506911)100:0.0136744798)80:0.0116335080,otu_248:0.0695814069)95:0.0304176314,otu_144:0.1069686372)82:0.0107562170)44:0.0107699928,otu_225:0.0709856878)95:0.0213999310)25:0.0000022903)32:0.0108480415)55:0.0067397718,(otu_161:0.0554908989,(otu_158:0.0000011640,otu_241:0.0000025875)100:0.0502401181)100:0.1561058783)76:0.0655737729,((((otu_218:0.1937272535,otu_214:0.0438966297)99:0.0267038445,otu_217:0.0777262593)89:0.0246330086,otu_166:0.2507034667)88:0.0125427674,otu_163:0.1249910576)88:0.0085674315)58:0.0105614254,(((otu_282:0.0990619768,(otu_284:0.0665780510,otu_278:0.0756626745)71:0.0131836442)66:0.0076889517,otu_152:0.1016025879)79:0.0231540922,(otu_169:0.0884053576,otu_174:0.0728487281)68:0.0156616612)91:0.0145389293)65:0.0086833757,((((((otu_237:0.1165753934,otu_243:0.1196767067)98:0.0573220446,otu_154:0.1044340058)64:0.0145178664,((((((otu_205:0.1686557454,otu_203:0.0364897007)98:0.0551684004,(otu_172:0.1159100788,(otu_165:0.0797733674,otu_212:0.0434055160)100:0.0190802481)96:0.0108771873)80:0.0112995729,otu_238:0.0951519143)77:0.0066556705,(((otu_250:0.1301747452,otu_170:0.1397467412)66:0.0110579833,otu_155:0.0788104555)65:0.0083047875,(((otu_156:0.0000011640,otu_244:0.0000011640)100:0.0558955525,(otu_239:0.0807310836,otu_246:0.1022779187)69:0.0137177528)98:0.0256977219,otu_173:0.0883771926)65:0.0121010781)64:0.0133968476)59:0.0173236263,((otu_245:0.0000021263,otu_252:0.0027514259)100:0.1072878870,((otu_281:0.1114222907,otu_227:0.0739474532)64:0.0273232334,otu_280:0.1058636490)48:0.0233563942)31:0.0000021217)52:0.0131016147,otu_242:0.0666887527)73:0.0081773750)60:0.0086158774,(((otu_285:0.2413727731,otu_235:0.0584280597)84:0.0570653517,(otu_286:0.1187906084,otu_231:0.0826082531)95:0.0252961334)73:0.0144594327,((otu_228:0.1291256584,(otu_210:0.1501568210,(otu_232:0.0180466194,otu_233:0.0650681274)83:0.0381573067)91:0.0338685370)74:0.0128523344,otu_226:0.0942392295)59:0.0100209529)62:0.0198168874)86:0.0126962500,(otu_220:0.1304306733,otu_251:0.0677192025)64:0.0192775230)92:0.0085227024,otu_171:0.0683755236)92:0.0124980091)71:0.0337540910,((otu_192:0.1800747509,otu_209:0.0610500487)69:0.0074765509,(((((((((((((((otu_193:0.1326440950,((otu_175:0.0000011640,otu_183:0.0000011640)57:0.0000021394,otu_182:0.0000011640)99:0.0348598651)85:0.0183934532,otu_178:0.0741119066)90:0.0127464594,OQ544427:0.0107961564)96:0.0112683184,(((otu_186:0.0564880349,((((OK872246:0.0390011267,OK872244:0.0327157912)100:0.0039156915,(OK872238:0.0244442305,ON093065:0.0000026323)99:0.0038625990)100:0.0090133652,HQ709017:0.0091861048)35:0.0049574953,(OK872237:0.0181550199,(OK872245:0.0267139026,KM361513:0.0000028085)95:0.0183988703)100:0.0056450859)35:0.0018977532)97:0.0036740269,HQ709019:0.0075346724)98:0.0094640612,HQ709032:0.0254269733)99:0.0134352853)96:0.0056351102,(HQ709051:0.0316146310,(MK941856:0.0200428458,HQ709038:0.0233746707)99:0.0045654232)100:0.0097954865)70:0.0056578603,HQ709047:0.0304381912)92:0.0105414277,(HQ709015:0.0387287993,HQ709033:0.0446608479)75:0.0060988466)80:0.0042008469,(((otu_189:0.0748924138,otu_208:0.0330828353)87:0.0170219514,HQ709022:0.0269357569)61:0.0051959817,((HQ709034:0.0305981392,HQ708453:0.0172662447)100:0.0137316036,MK941859:0.0225141536)98:0.0080856058)62:0.0011500120)68:0.0042905945,((MK941857:0.0214229613,HQ708212:0.0277249527)100:0.0371079833,((OQ544426:0.0392934068,(HQ708175:0.0343654806,HQ708182:0.0253829798)95:0.0030897235)89:0.0073721780,HQ708174:0.0388675206)81:0.0045833719)72:0.0026897160)91:0.0046568603,((HQ708179:0.0648183470,(HQ708176:0.0256704274,HQ708163:0.0162310966)99:0.0099263566)94:0.0076315565,HQ709054:0.0412416069)85:0.0159726825)68:0.0038680248,(((MK941858:0.0404448333,HQ709016:0.0358599400)98:0.0114960879,HQ709039:0.0456039357)95:0.0187558117,HQ708450:0.0445455917)79:0.0052933605)88:0.0143518107,(((HQ708203:0.0778303430,(MK396251:0.0231617945,HQ708202:0.0203700169)100:0.0183400799)99:0.0286276196,KR264879:0.0532325675)54:0.0056994431,(HQ709058:0.0551159864,((((((HQ708155:0.0444890591,((HQ708159:0.0193963447,HQ708168:0.0163873722)98:0.0037437618,OK120430:0.0160482878)100:0.0263088229)84:0.0037770504,KM888093:0.0401820779)95:0.0085558606,(HQ708165:0.0228546297,(HQ708162:0.0208914916,(OK120429:0.0161222260,OK120427:0.0146621636)100:0.0063272352)100:0.0087894299)100:0.0130237190)56:0.0078887796,(((HQ708160:0.0047356387,(otu_179:0.0000011640,otu_181:0.0000011640)99:0.0030988293)99:0.0223763611,(OK120438:0.0300351398,HQ708180:0.0272904542)100:0.0093933649)97:0.0104760452,HQ708157:0.0340382205)88:0.0034544741)53:0.0066898871,(((otu_191:0.0356772386,OK120431:0.0123712052)99:0.0049110363,OK120436:0.0073803875)99:0.0094485229,(OK120423:0.0159946143,OK120434:0.0167651857)100:0.0164671351)99:0.0031329519)53:0.0045596220,HQ708166:0.0321625658)50:0.0037185311)56:0.0022577487)96:0.0111130972)92:0.0172639816,HQ708211:0.0551821865)97:0.0204339533,((((HQ708449:0.1010321227,(LC728452:0.0608491971,(HQ708196:0.0432422067,HQ708195:0.0000029189)100:0.0313172540)92:0.0122017078)68:0.0067865314,(otu_185:0.0400639457,(otu_194:0.0000022948,otu_196:0.0000027166)100:0.0283080615)63:0.0076719020)26:0.0000022787,otu_199:0.0683663412)33:0.0025013244,((((HQ708185:0.0546728263,HQ708188:0.0202270919)99:0.0022541310,((HQ708192:0.0151694203,HQ708189:0.0092030296)100:0.0223819719,HQ708194:0.0094177264)98:0.0079854700)100:0.0579317340,(KX405005:0.0349777996,(MN919183:0.0015157562,KX405004:0.0019215281)100:0.0387535597)91:0.0092231830)94:0.0110852869,otu_202:0.0466756370)51:0.0040961942)60:0.0160144590)62:0.0166822211,((((otu_283:0.0618375466,otu_153:0.1236144780)77:0.0000021805,(otu_279:0.0526172463,otu_164:0.0444041857)97:0.0127375455)98:0.0143839826,otu_230:0.0623918950)55:0.0128415399,otu_190:0.0329422059)33:0.0039756363)93:0.0071255171)51:0.0000024896)82:0.0181352403,(otu_187:0.0765374770,otu_236:0.0527760271)69:0.0267662439)94:0.0091238475)100:0.0750399907);
