# Supplementary material for: A novel taxonomic database for eukaryotic mitochondrial cytochrome oxidase subunit I gene (eKOI), with a focus on protists diversity
Source: Database (Oxford). 2025 Sep 24;2025:baaf057. doi: 10.1093/database/baaf057 (PMC12462617; doi:10.1093/database/baaf057)
Supplement: baaf057_Supplemental_File [file baaf057_supplemental_file.zip › 4_alignament_phylogenetic_trees/squamocutida.nex]

#NEXUS
begin data;
	dimensions ntax=46 nchar=1027;
	format datatype=dna missing=? gap=-;
	matrix
	OP616591	--------------------------------------------------------------------------------------------------------------------------------------------------------------------------------------------------------------------------------------------------CTAGATTAAATAATA-TAGTTTTTGGCTTTTACCTTCTTCAATAACT-TATTATTATTATCTTCTTATG-TGAAATTGGTGCTGGCACTGGATGGACTGT-TATCCTCCTCTTGCTTCAATAACTGGTCATTCAGGACCATCTGTTGAT-TTGCTAT…
	OP616515	-----------------------------------------------------------------------------------------------------------------------------------------------------------------------------------------------------------------------------------------------------------------ATAGTTTATGGTTATTACCATCTTCATTAATTCTTTTATTATTATCATCATATGTTGAAATAGGAGCAGGTACTGGATGGACTGTTTAT-CACCATTATCATCTATTACAGGACATAGTGGT-CATCTGTTGATCTTGCTAT…
	otu_2	-------------------------------------------------------------------------------------------------------------------------------------------------------------------------------------------------------------------------------------------------------------------------------------------------------------------------------------GGTACAGGTTGAACTGTTTATCCCCCATTATCAAGTATTGAAGCACATTCAGGTGCTTCAGTAGATTTAGCTAT…
	otu_3	---------------------------------------------------------------------------------------------------------------------------------------------------------------------------------------------------------------------------------------------------------------------------------------------------------------------------------------------------------------GTTATCAAGTATTGAAGCACATTCAGGTGCATCAGTAGATTTAGCCAT…
	otu_36	---------------------------------------------------------------------------------------------------------------------------------------------------------------------------------------------------------------------------------------------------------------------------------------------------------------------------------------------------------------TTTATCAGGGATTGAAGCACATCCTGGAGCTTCAGTCGATTTAGCAAT…
	otu_10	---------------------------------------------------------------------------------------------------------------------------------------------------------------------------------------------------------------------------------------------------------------------------------------------------------------------------------------------------------------TTTATCAGGTATTGAAGCACATTCTGGTGCAGGTGTTGATTTAGCAAT…
	otu_41	---------------------------------------------------------------------------------------------------------------------------------------------------------------------------------------------------------------------------------------------------------------------------------------------------------------------------------------------------------------GCTAGCATCTATAGAAGCACATTCTGGAGCTTCTGTTGATTTAGCTAT…
	otu_40	---------------------------------------------------------------------------------------------------------------------------------------------------------------------------------------------------------------------------------------------------------------------------------------------------------------------------------------------------------------TTTAGCTGCTATAGAAGCGCATCCGGGAGCATCTGTAGATTTAGCTAT…
	otu_28	---------------------------------------------------------------------------------------------------------------------------------------------------------------------------------------------------------------------------------------------------------------------------------------------------------------------------------------------------------------ATTATCTAGTATTGAGGCACATCCAGGTGCGTCAGTTGATTTAGCTAT…
	otu_32	-------------------------------------------------------------------------------------------------------------------------------------------------------------------------------------------------------------------------------------------------------------------------------------------------------------------------------------GGTACTGGTTGAACTGTATACCCTCCATTATCTAGTATTGAGGCACATCCAGGTGCTTCAGTTGATTTAGCTAT…
	otu_1	-------------------------------------------------------------------------------------------------------------------------------------------------------------------------------------------------------------------------------------------------------------------------------------------------------------------------------------GGAACTGGATGAACTGTTTACCCGCCATTATCTAGTATTGAGGCACACCCAGGTGCGTCAGTTGATTTAGCTAT…
	otu_8	---------------------------------------------------------------------------------------------------------------------------------------------------------------------------------------------------------------------------------------------------------------------------------------------------------------------------------------------------------------ATTATCTAGTATTGAGGCACACCCAGGTGCATCAGTTGATTTAGCTAT…
	otu_25	---------------------------------------------------------------------------------------------------------------------------------------------------------------------------------------------------------------------------------------------------------------------------------------------------------------------------------------------------------------ATTATCTAGTATTGAGGCACATCCAGGTGCGTCAGTTGATTTAGCTAT…
	otu_12	---------------------------------------------------------------------------------------------------------------------------------------------------------------------------------------------------------------------------------------------------------------------------------------------------------------------------------------------------------------ATTATCTAGTATTGAGGCACATCCAGGTGCGTCAGTTGACTTAGCTAT…
	otu_34	-------------------------------------------------------------------------------------------------------------------------------------------------------------------------------------------------------------------------------------------------------------------------------------------------------------------------------------GGTACAGGTTGAACAGTTTACCCCCCATTATCTAGTATTGAGGCACATCCAGGTGCGTCAGTTGACTTAGCTAT…
	otu_15	---------------------------------------------------------------------------------------------------------------------------------------------------------------------------------------------------------------------------------------------------------------------------------------------------------------------------------------------------------------GTTGTCTGGAATTGAAGCACATTCTGGAGCTTCTGTTGATTTAGCTAT…
	otu_11	---------------------------------------------------------------------------------------------------------------------------------------------------------------------------------------------------------------------------------------------------------------------------------------------------------------------------------------------------------------TTTATCATCTATTGAAGCACATCCTGGAGCTTCAGTTGATTTAGCTAT…
	otu_21	---------------------------------------------------------------------------------------------------------------------------------------------------------------------------------------------------------------------------------------------------------------------------------------------------------------------------------------------------------------TTTATCAAGTATTGAAGCACATTCTGGCGCGGCAGTAGATTTAGCAAT…
	otu_7	---------------------------------------------------------------------------------------------------------------------------------------------------------------------------------------------------------------------------------------------------------------------------------------------------------------------------------------------------------------ATTAGCTTCTATTGAAGCTCACTCAGGTGCATCAGTTGATTTAGCTAT…
	otu_24	---------------------------------------------------------------------------------------------------------------------------------------------------------------------------------------------------------------------------------------------------------------------------------------------------------------------------------------------------------------TTTATCAAGTATTGAAGCACACTCAGGAGCTTCTGTAGACTTGGCTAT…
	otu_5	---------------------------------------------------------------------------------------------------------------------------------------------------------------------------------------------------------------------------------------------------------------------------------------------------------------------------------------------------------------TTTATCAAGTATTGAAGCGCATCCAGGGGCATCAGTAGATTTGGCTAT…
	otu_23	---------------------------------------------------------------------------------------------------------------------------------------------------------------------------------------------------------------------------------------------------------------------------------------------------------------------------------------------------------------TTTATCAAGTATTGAAGCGCATCCAGGGGCATCAGTAGATTTGGCTAT…
	otu_29	---------------------------------------------------------------------------------------------------------------------------------------------------------------------------------------------------------------------------------------------------------------------------------------------------------------------------------------------------------------GTTATCAGGAATTGAAGCACACTCAGGAGCATCGGTAGATTTGGCTAT…
	otu_31	---------------------------------------------------------------------------------------------------------------------------------------------------------------------------------------------------------------------------------------------------------------------------------------------------------------------------------------------------------------TTTAGCAGGTATAGAAGCACATAGTGGGGCTTCAGTAGATTTAGCGAT…
	otu_37	---------------------------------------------------------------------------------------------------------------------------------------------------------------------------------------------------------------------------------------------------------------------------------------------------------------------------------------------------------------ATTATCTAGTATTGAAGCACATTCTGGAGCTTCTGTTGATCTAGCGAT…
	otu_35	---------------------------------------------------------------------------------------------------------------------------------------------------------------------------------------------------------------------------------------------------------------------------------------------------------------------------------------------------------------ATTATCAAGTATAGAAGCTCACTCAGGAGCTTCTGTTGATTTAGCAAT…
	otu_42	--------------------------------------------------------------------------------------------------------------------------------------------------------------------------------------------------------------------------------------------------------------------------------------------------------------------------------------------------------------CATTATCAAGTATAGAAGCTCACTCAGGAGCTTCTGTTGATTTAGCAAT…
	otu_30	---------------------------------------------------------------------------------------------------------------------------------------------------------------------------------------------------------------------------------------------------------------------------------------------------------------------------------------------------------------ATTATCTTCTATTGAAGCTCATTCAGGAGGAGCTGTGGATTTAGCAAT…
	otu_4	---------------------------------------------------------------------------------------------------------------------------------------------------------------------------------------------------------------------------------------------------------------------------------------------------------------------------------------------------------------ATTATCTAGTATTGAAGCACATCCAGGGGCATCTGTAGATTTAGCAAT…
	otu_39	---------------------------------------------------------------------------------------------------------------------------------------------------------------------------------------------------------------------------------------------------------------------------------------------------------------------------------------------------------------ATTATCTAGTTTTGAAGCACATCCAGGGGCATCTGTAGATTTAGCAAT…
	otu_18	----------------------------------------------------------------------------------------------------------------------------------------------------------------------------------------------------------------------------------------------------------------------------------------------------------------------------------------------------------------TTATCAAGTATTGAAGCACATCCGGGAGCCTCAGTTGATTTAGCTAT…
	otu_19	---------------------------------------------------------------------------------------------------------------------------------------------------------------------------------------------------------------------------------------------------------------------------------------------------------------------------------------------------------------CTTATCAAGTATTGAAGCACATCCGGGAGCCTCAGTTGATTTAGCTAT…
	otu_13	---------------------------------------------------------------------------------------------------------------------------------------------------------------------------------------------------------------------------------------------------------------------------------------------------------------------------------------------------------------TTTATCAAGTATTGAAGCACACTCAGGAGCAGCTGTAGACTTAGCTAT…
	otu_16	---------------------------------------------------------------------------------------------------------------------------------------------------------------------------------------------------------------------------------------------------------------------------------------------------------------------------------------------------------------ATTAGCAAGTATTGAAGCACATTCAGGTGCATCTGTTGATTTAGCTAT…
	otu_26	---------------------------------------------------------------------------------------------------------------------------------------------------------------------------------------------------------------------------------------------------------------------------------------------------------------------------------------------------------------ATTATCAAGTATTGAAGCACACTCTGGAGCATCGGTTGATTTAGCTAT…
	JN638033	TACACTCTATATTATTTTTGGTGGTATTTCAGGAGTTATTGGTTTAATTTTTTCTATTGTTATTCGAATGGAATTAGCTAGTCCCGGTAATCAAATTTTAGCAGGTAATTTTCAGTTATATAATACTATTATTACAGCGCATGCTTTTATTATGATTTTCTTTATGGTTATGCCTATTTTATTTGGAGGTTTTGGTAATTGGTTTGTTCCATTATTAATTGGTGCAGCTGATATGGCTTTCCCTCGAATGAATAATATTAGTTTTTGGTGTATGCCACCAGCTTTAATTTTATTAGCATCTTCAGCTTTAGTTGAAGTAGGTGCTGGTACAGGTTGGACTGTATACCCACCATTATCAAGTATTGAAGCACATTCTGGAGCATCAGTTGATTTAGCTAT…
	otu_17	---------------------------------------------------------------------------------------------------------------------------------------------------------------------------------------------------------------------------------------------------------------------------------------------------------------------------------------------------------------ATTATCAAGTATTGAAGCACATTCTGGAGCATCAGTTGATTTAGCTAT…
	otu_9	---------------------------------------------------------------------------------------------------------------------------------------------------------------------------------------------------------------------------------------------------------------------------------------------------------------------------------------------------------------TTTATCAAGTATTGAAGCACATTCAGGTGCGTCTGTTGACTTAGCAAT…
	otu_22	---------------------------------------------------------------------------------------------------------------------------------------------------------------------------------------------------------------------------------------------------------------------------------------------------------------------------------------------------------------TTTATCAAGTATTGAAGCACATTCAGGTGCGTCTGTTGACTTAGCAAT…
	otu_43	---------------------------------------------------------------------------------------------------------------------------------------------------------------------------------------------------------------------------------------------------------------------------------------------------------------------------------------------------------------TTTATCTAGTATTGAAGCACATTCGGGAGCGTCTGTTGATTTAGCTAT…
	otu_6	---------------------------------------------------------------------------------------------------------------------------------------------------------------------------------------------------------------------------------------------------------------------------------------------------------------------------------------------------------------TTTATCAAGTATAGAAGCGCACTCTGGAGCAGCTGTAGATTTAGCAAT…
	otu_20	---------------------------------------------------------------------------------------------------------------------------------------------------------------------------------------------------------------------------------------------------------------------------------------------------------------------------------------------------------------TTTATCAGGTATTGAAGCGCACTCAGGAGCATCTGTTGATCTTGCTAT…
	otu_33	-------------------------------------------------------------------------------------------------------------------------------------------------------------------------------------------------------------------------------------------------------------------------------------------------------------------------------------GGAACTGGTTGAACAGTATATCCCCCGTTATCAAGTATTGAAGCACATTCAGGAGCATCTGTTGATTTAGCTAT…
	otu_38	---------------------------------------------------------------------------------------------------------------------------------------------------------------------------------------------------------------------------------------------------------------------------------------------------------------------------------------------------------------GTTATCAAGTATTGAAGCACATTCAGGAGCATCGGTTGATTTAGCTAT…
	otu_27	---------------------------------------------------------------------------------------------------------------------------------------------------------------------------------------------------------------------------------------------------------------------------------------------------------------------------------------------------------------ATTATCAAGTATTGAAGCACACTCAGGTGCATCTGTTGATTTAGCGAT…
	otu_14	---------------------------------------------------------------------------------------------------------------------------------------------------------------------------------------------------------------------------------------------------------------------------------------------------------------------------------------------------------------TTTATCAAGTATTGAAGCGCACTCAGGTGCATCTGTTGATTTAGCTAT…
;
end;
