# Supplementary material for: A novel taxonomic database for eukaryotic mitochondrial cytochrome oxidase subunit I gene (eKOI), with a focus on protists diversity
Source: Database (Oxford). 2025 Sep 24;2025:baaf057. doi: 10.1093/database/baaf057 (PMC12462617; doi:10.1093/database/baaf057)
Supplement: baaf057_Supplemental_File [file baaf057_supplemental_file.zip › 4_alignament_phylogenetic_trees/squamocutida.tree]

(OP616591:0.2444498772,OP616515:0.0193084960,((otu_2:0.0539938470,otu_3:0.0088590889)85:0.0064325089,(((((otu_36:0.2078852444,(JN638033:0.0000010256,otu_17:0.0000010256)100:0.0297637136)24:0.0160724925,(otu_16:0.0509153746,otu_26:0.0532457344)88:0.0188954891)30:0.0179154444,(((((otu_10:0.1333329808,otu_21:0.1190774798)77:0.0307976983,(otu_30:0.1006887420,otu_6:0.0808944807)54:0.0062938365)44:0.0058531525,otu_13:0.0733397577)70:0.0186902904,((((otu_41:0.1389531718,otu_15:0.1161821661)50:0.0475451396,(otu_9:0.0149012078,otu_22:0.0106054369)99:0.0779044580)28:0.0034615105,(otu_24:0.1180309790,(otu_37:0.0813191666,(otu_35:0.0030420049,otu_42:0.0000010256)100:0.0338041174)93:0.0332921675)40:0.0323459176)38:0.0291567665,otu_43:0.0842821466)26:0.0121487785)23:0.0040039902,((otu_40:0.1935179807,(((otu_28:0.0020146875,otu_32:0.0165059982)99:0.0481991991,((otu_1:0.0053182691,otu_8:0.0121079664)99:0.0366755877,(otu_12:0.0061646978,otu_34:0.0036812960)88:0.0118126909)18:0.0041449743)14:0.0058754696,otu_25:0.0102586480)100:0.1242772607)17:0.0037547723,((otu_7:0.1237595299,((otu_20:0.0991946978,(otu_33:0.0077597857,otu_38:0.0250178964)99:0.0313510990)80:0.0255625106,(otu_27:0.0704515298,otu_14:0.0712515128)77:0.0126769997)62:0.0248520188)60:0.0148942498,(otu_5:0.0000023938,otu_23:0.0031119845)100:0.1236842854)35:0.0212721345)52:0.0159320358)24:0.0122489479)58:0.0101236784,(otu_18:0.0000010256,otu_19:0.0000010256)100:0.1081234204)93:0.0251893026,(((otu_11:0.1331149915,otu_31:0.1134070973)57:0.0084565724,(otu_4:0.0048197631,otu_39:0.0074727544)100:0.0515886540)61:0.0198824702,otu_29:0.0930783501)79:0.0151348833)86:0.1266133597)100:1.0345421790);
