# Supplementary material for: A novel taxonomic database for eukaryotic mitochondrial cytochrome oxidase subunit I gene (eKOI), with a focus on protists diversity
Source: Database (Oxford). 2025 Sep 24;2025:baaf057. doi: 10.1093/database/baaf057 (PMC12462617; doi:10.1093/database/baaf057)
Supplement: baaf057_Supplemental_File [file baaf057_supplemental_file.zip › 5_COI_databses_comparison/eKOI_MIDORI2_comparison.xlsx]

## Sheet: raw_MIDORI2
sample	organism	ratio
natgeo_bog_resultados	Bacillariophyta_2836	0.242344
natgeo_bog_resultados	Tubulinea_555369	0.116392
natgeo_bog_resultados	Arthropoda_6656	0.238465
natgeo_bog_resultados	Chordata_7711	0.138562
natgeo_bog_resultados	Discosea_555280	0.264237
natgeo_freshwater_resultados	Bacillariophyta_2836	0.725277
natgeo_freshwater_resultados	Arthropoda_6656	0.0198187
natgeo_freshwater_resultados	Discosea_555280	0.140804
natgeo_freshwater_resultados	Mucoromycota_1913637	0.0054276
natgeo_freshwater_resultados	phylum_Xanthophyceae_2833	0.0033041
natgeo_freshwater_resultados	Oomycota_4762	0.0318117
natgeo_freshwater_resultados	Ascomycota_4890	0.0161698
natgeo_freshwater_resultados	Chlorophyta_3041	0.0289596
natgeo_freshwater_resultados	phylum_Raphidophyceae_38410	0.00166374
natgeo_freshwater_resultados	Rhodophyta_2763	0.00163841
natgeo_freshwater_resultados	Haptophyta_2830	0.00375607
natgeo_freshwater_resultados	Annelida_6340	0.00180985
natgeo_freshwater_resultados	phylum_Eustigmatophyceae_5747	0.00492108
natgeo_freshwater_resultados	phylum_Phaeophyceae_2870	0.00332942
natgeo_freshwater_resultados	phylum_class_Jakobida_556282	0.00771281
natgeo_freshwater_resultados	phylum_Chrysophyceae_2825	0.00194038
natgeo_freshwater_resultados	Cnidaria_6073	0.00165595
natgeo_soil_resultados	Bacillariophyta_2836	0.540996
natgeo_soil_resultados	Chlorophyta_3041	0.0335659
natgeo_soil_resultados	Discosea_555280	0.15172
natgeo_soil_resultados	Ascomycota_4890	0.0743988
natgeo_soil_resultados	Arthropoda_6656	0.0678048
natgeo_soil_resultados	phylum_Bigyra_2683628	0.0647481
natgeo_soil_resultados	Rhodophyta_2763	0.0161486
natgeo_soil_resultados	Basidiomycota_5204	0.0164562
natgeo_soil_resultados	Oomycota_4762	0.0341619
protocolo_freshwater_resultados	Discosea_555280	0.623135
protocolo_freshwater_resultados	Bacillariophyta_2836	0.328369
protocolo_freshwater_resultados	Phoronida_120557	0.0261826
protocolo_freshwater_resultados	Oomycota_4762	0.0223135
protocolo_marine_resultados	Discosea_555280	0.666773
protocolo_marine_resultados	Bacillariophyta_2836	0.224157
protocolo_marine_resultados	Oomycota_4762	0.0812584
protocolo_marine_resultados	Chlorophyta_3041	0.0278116
prueba1_resultados	Annelida_6340	0.13571
prueba1_resultados	phylum_Phaeophyceae_2870	0.00106762
prueba1_resultados	Arthropoda_6656	0.370305
prueba1_resultados	Chordata_7711	0.00186319
prueba1_resultados	Ascomycota_4890	0.123712
prueba1_resultados	Mollusca_6447	0.0262651
prueba1_resultados	Tubulinea_555369	0.0122252
prueba1_resultados	Oomycota_4762	0.0321192
prueba1_resultados	Discosea_555280	0.116432
prueba1_resultados	Cnidaria_6073	0.00117428
prueba1_resultados	Rotifera_10190	0.141079
prueba1_resultados	Nematoda_6231	0.00842753
prueba1_resultados	Nemertea_6217	0.000439697
prueba1_resultados	Basidiomycota_5204	0.0174609
prueba1_resultados	phylum_Synurophyceae_33859	0.00192167
prueba1_resultados	Evosea_2605435	0.00254306
prueba1_resultados	phylum_Chrysophyceae_2825	0.00213047
prueba1_resultados	Chlorophyta_3041	0.00150732
prueba1_resultados	Bacillariophyta_2836	0.00317852
prueba1_resultados	Heterolobosea_5752	0.000211567
prueba1_resultados	Echinodermata_7586	0.000227378
vamos12_resultados	Chlorophyta_3041	0.489255
vamos12_resultados	Bacillariophyta_2836	0.289304
vamos12_resultados	phylum_Phaeophyceae_2870	0.00788204
vamos12_resultados	Prasinodermophyta_2806169	0.0179104
vamos12_resultados	phylum_Bolidophyceae_91989	0.0060958
vamos12_resultados	phylum_Dinophyceae_2864	0.00180032
vamos12_resultados	phylum_Synurophyceae_33859	0.000356822
vamos12_resultados	phylum_Raphidophyceae_38410	0.00171831
vamos12_resultados	phylum_Pelagophyceae_35675	0.00311003
vamos12_resultados	phylum_Chrysophyceae_2825	0.00433013
vamos12_resultados	Rhodophyta_2763	0.0139003
vamos12_resultados	Oomycota_4762	0.00221799
vamos12_resultados	Haptophyta_2830	0.000853016
vamos12_resultados	Mollusca_6447	0.0028984
vamos12_resultados	Chordata_7711	0.002368
vamos12_resultados	phylum_Dictyochophyceae_39119	0.000493551
vamos12_resultados	Streptophyta_35493	5.9069e-05
vamos12_resultados	Porifera_6040	0.00736066
vamos12_resultados	Arthropoda_6656	0.00806827
vamos12_resultados	Discosea_555280	0.00107582
vamos12_resultados	phylum_Cryptophyceae_3027	0.000173769
vamos12_resultados	phylum_Eustigmatophyceae_5747	3.96599e-05
vamos12_resultados	Annelida_6340	0.000750943
vamos12_resultados	Cnidaria_6073	0.135932
vamos12_resultados	Ascomycota_4890	0.000651793
vamos12_resultados	Echinodermata_7586	0.000422088
vamos12_resultados	Gastrotricha_33313	5.92327e-05
vamos12_resultados	Evosea_2605435	0.000258959
vamos12_resultados	phylum_Xanthophyceae_2833	4.20685e-05
vamos12_resultados	phylum_Bigyra_2683628	9.96877e-05
vamos12_resultados	phylum_Filasterea_2687318	6.64117e-05
vamos12_resultados	phylum_class_Apusomonadida_2925400	0.000163387
vamos12_resultados	phylum_Choanoflagellata_28009	7.92497e-05
vamos12_resultados	Bryozoa_10205	2.01807e-05
vamos12_resultados	Zoopagomycota_1913638	3.94495e-05
vamos12_resultados	Nemertea_6217	4.06421e-05
vamos12_resultados	Rotifera_10190	2.0134e-05
vamos12_resultados	Basidiomycota_5204	4.29571e-05
vamos12_resultados	Placozoa_10226	1.9713e-05
vamos12_resultados	Platyhelminthes_6157	1.96663e-05
vamos13_resultados	Echinodermata_7586	0.024488
vamos13_resultados	Chordata_7711	0.115736
vamos13_resultados	Bacillariophyta_2836	0.425929
vamos13_resultados	Annelida_6340	0.0840218
vamos13_resultados	Arthropoda_6656	0.0907072
vamos13_resultados	phylum_Phaeophyceae_2870	0.02028
vamos13_resultados	Xenacoelomorpha_1312402	0.00398366
vamos13_resultados	Bryozoa_10205	0.00150332
vamos13_resultados	phylum_Eustigmatophyceae_5747	0.014277
vamos13_resultados	Cnidaria_6073	0.0356813
vamos13_resultados	Mollusca_6447	0.0310972
vamos13_resultados	phylum_Dinophyceae_2864	0.02377
vamos13_resultados	Chlorophyta_3041	0.0309996
vamos13_resultados	Nemertea_6217	0.00664806
vamos13_resultados	Chaetognatha_10229	0.0063761
vamos13_resultados	Ascomycota_4890	0.00720552
vamos13_resultados	Basidiomycota_5204	0.00137571
vamos13_resultados	Discosea_555280	0.00581511
vamos13_resultados	Haptophyta_2830	0.0112921
vamos13_resultados	phylum_Raphidophyceae_38410	0.00699324
vamos13_resultados	Oomycota_4762	0.0202329
vamos13_resultados	phylum_Synurophyceae_33859	0.00375227
vamos13_resultados	Platyhelminthes_6157	0.00325508
vamos13_resultados	Gastrotricha_33313	0.00318628
vamos13_resultados	Zoopagomycota_1913638	0.00325479
vamos13_resultados	Rhodophyta_2763	0.00157271
vamos13_resultados	Porifera_6040	0.00432708
vamos13_resultados	phylum_Chrysophyceae_2825	0.000496304
vamos13_resultados	phylum_Cryptophyceae_3027	0.00428092
vamos13_resultados	Blastocladiomycota_451459	0.00024727
vamos13_resultados	Ctenophora_10197	0.00055452
vamos13_resultados	Rotifera_10190	0.0015436
vamos13_resultados	Onychophora_27563	0.000247564
vamos13_resultados	phylum_Bigyra_2683628	0.00310366
vamos13_resultados	phylum_class_order_family_Palpitomonas_759891	0.000256091
vamos13_resultados	Streptophyta_35493	0.000249034
vamos13_resultados	phylum_Choanoflagellata_28009	0.000762685
vamos13_resultados	Evosea_2605435	0.000248446
vamos13_resultados	Phoronida_120557	0.000249034
vamos15_resultados	Rhodophyta_2763	0.158069
vamos15_resultados	Mollusca_6447	0.026916
vamos15_resultados	Chlorophyta_3041	0.048621
vamos15_resultados	Bacillariophyta_2836	0.175011
vamos15_resultados	Arthropoda_6656	0.181952
vamos15_resultados	phylum_Dinophyceae_2864	0.0158667
vamos15_resultados	Gastrotricha_33313	0.0218037
vamos15_resultados	Oomycota_4762	0.00936779
vamos15_resultados	phylum_Cryptophyceae_3027	0.0024105
vamos15_resultados	Annelida_6340	0.155323
vamos15_resultados	Rotifera_10190	0.0258374
vamos15_resultados	Discosea_555280	0.021466
vamos15_resultados	Chordata_7711	0.0547666
vamos15_resultados	Tubulinea_555369	0.00129996
vamos15_resultados	Evosea_2605435	0.000100116
vamos15_resultados	phylum_Phaeophyceae_2870	0.0022187
vamos15_resultados	Cnidaria_6073	0.0238848
vamos15_resultados	Ctenophora_10197	0.000236098
vamos15_resultados	Basidiomycota_5204	0.00541481
vamos15_resultados	phylum_Chrysophyceae_2825	0.00162276
vamos15_resultados	phylum_Eustigmatophyceae_5747	0.00188035
vamos15_resultados	phylum_Choanoflagellata_28009	0.00292284
vamos15_resultados	phylum_Bigyra_2683628	0.000924915
vamos15_resultados	phylum_Synurophyceae_33859	0.000420178
vamos15_resultados	Nematoda_6231	0.0469142
vamos15_resultados	Placozoa_10226	0.00112337
vamos15_resultados	Ascomycota_4890	0.00535317
vamos15_resultados	phylum_Dictyochophyceae_39119	0.000205339
vamos15_resultados	Prasinodermophyta_2806169	0.000312937
vamos15_resultados	Haptophyta_2830	0.00174176
vamos15_resultados	Zoopagomycota_1913638	0.00151338
vamos15_resultados	phylum_class_Apusomonadida_2925400	0.000606634
vamos15_resultados	Platyhelminthes_6157	0.00103631
vamos15_resultados	Chytridiomycota_4761	0.000199876
vamos15_resultados	Porifera_6040	0.000801284
vamos15_resultados	Cercozoa_136419	0.000935722
vamos15_resultados	phylum_class_order_family_Chrysoparadoxa_2498841	9.97597e-05
vamos15_resultados	phylum_class_Jakobida_556282	0.000110092
vamos15_resultados	Xenacoelomorpha_1312402	0.000299279
vamos15_resultados	phylum_class_order_family_Palpitomonas_759891	0.000103916
vamos15_resultados	Bryozoa_10205	0.000305811
vamos16_resultados	Chordata_7711	0.245771
vamos16_resultados	phylum_Dinophyceae_2864	0.17057
vamos16_resultados	Discosea_555280	0.00925769
vamos16_resultados	Rotifera_10190	0.192707
vamos16_resultados	Chlorophyta_3041	0.022133
vamos16_resultados	phylum_Synurophyceae_33859	0.0089181
vamos16_resultados	Arthropoda_6656	0.117161
vamos16_resultados	phylum_Cryptophyceae_3027	0.087048
vamos16_resultados	Platyhelminthes_6157	0.0130392
vamos16_resultados	Bacillariophyta_2836	0.0409212
vamos16_resultados	phylum_Raphidophyceae_38410	0.0260917
vamos16_resultados	Annelida_6340	0.0136483
vamos16_resultados	Bryozoa_10205	0.0139264
vamos16_resultados	phylum_Phaeophyceae_2870	0.00351074
vamos16_resultados	Ciliophora_5878	0.0136534
vamos16_resultados	Chytridiomycota_4761	0.000655281
vamos16_resultados	phylum_Bigyra_2683628	0.00123782
vamos16_resultados	phylum_Chrysophyceae_2825	0.00159399
vamos16_resultados	Oomycota_4762	0.00334837
vamos16_resultados	Streptophyta_35493	0.00102127
vamos16_resultados	phylum_Eustigmatophyceae_5747	0.00314313
vamos16_resultados	Cnidaria_6073	0.000780889
vamos16_resultados	Mollusca_6447	0.00198793
vamos16_resultados	Porifera_6040	0.000554579
vamos16_resultados	Zoopagomycota_1913638	0.00162458
vamos16_resultados	Placozoa_10226	5.04707e-05
vamos16_resultados	Ascomycota_4890	0.0021406
vamos16_resultados	Tubulinea_555369	0.000481357
vamos16_resultados	Nematoda_6231	0.000104354
vamos16_resultados	Heterolobosea_5752	0.000113634
vamos16_resultados	Gastrotricha_33313	0.000209187
vamos16_resultados	Euglenozoa_33682	0.0010712
vamos16_resultados	phylum_Choanoflagellata_28009	0.000458307
vamos16_resultados	Basidiomycota_5204	0.000429989
vamos16_resultados	phylum_class_Colponemida_2683325	5.67571e-05
vamos16_resultados	phylum_class_Tsukubamonadida_2711297	5.28056e-05
vamos16_resultados	phylum_class_Apusomonadida_2925400	0.000105192
vamos16_resultados	Blastocladiomycota_451459	0.000107108
vamos16_resultados	Rhodophyta_2763	0.000209666
vamos16_resultados	phylum_class_Jakobida_556282	5.39432e-05
vamos16_resultados	phylum_Aphelidea_1498967	5.10694e-05
vamos18_resultados	phylum_Dinophyceae_2864	0.0330371
vamos18_resultados	Chlorophyta_3041	0.626789
vamos18_resultados	Chordata_7711	0.0716309
vamos18_resultados	Rhodophyta_2763	0.0162217
vamos18_resultados	phylum_Cryptophyceae_3027	0.00781773
vamos18_resultados	Mollusca_6447	0.0268112
vamos18_resultados	phylum_Pelagophyceae_35675	0.0382932
vamos18_resultados	Annelida_6340	0.0216526
vamos18_resultados	Prasinodermophyta_2806169	0.00184529
vamos18_resultados	Bacillariophyta_2836	0.0752365
vamos18_resultados	Porifera_6040	0.0166286
vamos18_resultados	Arthropoda_6656	0.00369718
vamos18_resultados	Ascomycota_4890	0.00396099
vamos18_resultados	Oomycota_4762	0.0125247
vamos18_resultados	Haptophyta_2830	0.00294809
vamos18_resultados	phylum_Phaeophyceae_2870	0.00953406
vamos18_resultados	Echinodermata_7586	0.00209264
vamos18_resultados	Discosea_555280	0.00292174
vamos18_resultados	Nemertea_6217	0.00643205
vamos18_resultados	Cnidaria_6073	0.00902078
vamos18_resultados	phylum_Chrysophyceae_2825	0.00041302
vamos18_resultados	Mucoromycota_1913637	0.0003989
vamos18_resultados	Ctenophora_10197	0.000465265
vamos18_resultados	phylum_Choanoflagellata_28009	0.000200038
vamos18_resultados	phylum_Synurophyceae_33859	0.000397488
vamos18_resultados	phylum_Dictyochophyceae_39119	0.000416315
vamos18_resultados	phylum_class_Apusomonadida_2925400	0.00577405
vamos18_resultados	Hemichordata_10219	0.000203098
vamos18_resultados	Basidiomycota_5204	0.00019792
vamos18_resultados	phylum_Bigyra_2683628	0.00101525
vamos18_resultados	Evosea_2605435	0.000814509
vamos18_resultados	Rotifera_10190	0.000206157
vamos18_resultados	Xenacoelomorpha_1312402	0.000203568
vamos18_resultados	Gastrotricha_33313	0.000198391
vamos1_resultados	Discosea_555280	0.0389166
vamos1_resultados	Oomycota_4762	0.0675296
vamos1_resultados	Cnidaria_6073	0.0466288
vamos1_resultados	Porifera_6040	0.0326813
vamos1_resultados	Arthropoda_6656	0.0451309
vamos1_resultados	phylum_Choanoflagellata_28009	0.00327864
vamos1_resultados	Tubulinea_555369	0.000946795
vamos1_resultados	Nematoda_6231	0.0022489
vamos1_resultados	phylum_class_Apusomonadida_2925400	0.00528153
vamos1_resultados	Basidiomycota_5204	0.0134948
vamos1_resultados	Rhodophyta_2763	0.117397
vamos1_resultados	Bacillariophyta_2836	0.309583
vamos1_resultados	Chlorophyta_3041	0.0234755
vamos1_resultados	Prasinodermophyta_2806169	0.00226261
vamos1_resultados	Rotifera_10190	0.0123154
vamos1_resultados	Apicomplexa_5794	0.00246153
vamos1_resultados	phylum_Dinophyceae_2864	0.00937903
vamos1_resultados	Mollusca_6447	0.0382264
vamos1_resultados	phylum_Cryptophyceae_3027	0.00554898
vamos1_resultados	Haptophyta_2830	0.011888
vamos1_resultados	Cercozoa_136419	0.00196142
vamos1_resultados	phylum_Bigyra_2683628	0.00541965
vamos1_resultados	phylum_Chrysophyceae_2825	0.00673686
vamos1_resultados	phylum_Synurophyceae_33859	0.00130246
vamos1_resultados	phylum_Eustigmatophyceae_5747	0.00124974
vamos1_resultados	phylum_Phaeophyceae_2870	0.0222662
vamos1_resultados	phylum_Dictyochophyceae_39119	0.00248542
vamos1_resultados	phylum_Raphidophyceae_38410	0.00161032
vamos1_resultados	phylum_Xanthophyceae_2833	0.000306461
vamos1_resultados	Gastrotricha_33313	0.00130246
vamos1_resultados	Evosea_2605435	0.00363325
vamos1_resultados	phylum_Pelagophyceae_35675	0.00137415
vamos1_resultados	Heterolobosea_5752	0.000654392
vamos1_resultados	Ascomycota_4890	0.0574565
vamos1_resultados	Annelida_6340	0.0418164
vamos1_resultados	phylum_class_order_family_Chrysoparadoxa_2498841	0.000627682
vamos1_resultados	Mucoromycota_1913637	0.000343714
vamos1_resultados	Zoopagomycota_1913638	0.00356542
vamos1_resultados	Bryozoa_10205	0.00309553
vamos1_resultados	Platyhelminthes_6157	0.000947498
vamos1_resultados	Chordata_7711	0.0262931
vamos1_resultados	Ctenophora_10197	0.0019927
vamos1_resultados	Echinodermata_7586	0.0121519
vamos1_resultados	Nemertea_6217	0.00913513
vamos1_resultados	Tardigrada_42241	0.000348986
vamos1_resultados	Xenacoelomorpha_1312402	0.00137415
vamos1_resultados	Placozoa_10226	0.000305406
vamos1_resultados	Entoprocta_43120	0.000308921
vamos1_resultados	phylum_Actinophryidae_238765	0.000300838
vamos1_resultados	phylum_Pinguiophyceae_157124	0.000958041
vamos25_resultados	Oomycota_4762	0.0446044
vamos25_resultados	Mollusca_6447	0.0712674
vamos25_resultados	Arthropoda_6656	0.179087
vamos25_resultados	Bacillariophyta_2836	0.317725
vamos25_resultados	Rotifera_10190	0.0133933
vamos25_resultados	Echinodermata_7586	0.0320125
vamos25_resultados	phylum_Chrysophyceae_2825	0.0180056
vamos25_resultados	Chlorophyta_3041	0.0257341
vamos25_resultados	phylum_Dinophyceae_2864	0.0572525
vamos25_resultados	Discosea_555280	0.032125
vamos25_resultados	Chordata_7711	0.00475799
vamos25_resultados	Annelida_6340	0.065222
vamos25_resultados	Platyhelminthes_6157	0.00841033
vamos25_resultados	phylum_Phaeophyceae_2870	0.0174865
vamos25_resultados	phylum_Dictyochophyceae_39119	0.00910927
vamos25_resultados	Cnidaria_6073	0.0227074
vamos25_resultados	phylum_class_Apusomonadida_2925400	0.00353887
vamos25_resultados	Evosea_2605435	0.00276461
vamos25_resultados	Haptophyta_2830	0.00828079
vamos25_resultados	Rhodophyta_2763	0.0197088
vamos25_resultados	phylum_Choanoflagellata_28009	0.00596405
vamos25_resultados	Placozoa_10226	0.000862624
vamos25_resultados	phylum_Bigyra_2683628	0.00527817
vamos25_resultados	phylum_Synurophyceae_33859	0.00516771
vamos25_resultados	Ascomycota_4890	0.000888734
vamos25_resultados	phylum_Raphidophyceae_38410	0.00184776
vamos25_resultados	phylum_class_Ancyromonadida_2686027	0.000853586
vamos25_resultados	Xenacoelomorpha_1312402	0.000978109
vamos25_resultados	Porifera_6040	0.00655755
vamos25_resultados	Blastocladiomycota_451459	0.000843544
vamos25_resultados	Prasinodermophyta_2806169	0.000878691
vamos25_resultados	phylum_Bolidophyceae_91989	0.0018096
vamos25_resultados	Nemertea_6217	0.00500503
vamos25_resultados	phylum_Cryptophyceae_3027	0.00186082
vamos25_resultados	Ctenophora_10197	0.00100121
vamos25_resultados	Zoopagomycota_1913638	0.00255674
vamos25_resultados	Chytridiomycota_4761	0.000846556
vamos25_resultados	phylum_Pelagophyceae_35675	0.00100422
vamos25_resultados	Basidiomycota_5204	0.000843544
vamos25_resultados	phylum_class_order_family_Palpitomonas_759891	0.000853586
vamos25_resultados	Nematoda_6231	0.000904801
vamos4_resultados	Arthropoda_6656	0.909612
vamos4_resultados	Discosea_555280	0.0445983
vamos4_resultados	Annelida_6340	0.0361945
vamos4_resultados	Mollusca_6447	0.00427419
vamos4_resultados	Rotifera_10190	0.00151649
vamos4_resultados	Haptophyta_2830	0.000509137
vamos4_resultados	Oomycota_4762	0.00129845
vamos4_resultados	Rhodophyta_2763	0.000500664
vamos4_resultados	phylum_Cryptophyceae_3027	0.000646777
vamos4_resultados	Bryozoa_10205	0.000525142
vamos4_resultados	Bacillariophyta_2836	0.000324424
vamos5_resultados	Arthropoda_6656	0.0735503
vamos5_resultados	phylum_Phaeophyceae_2870	0.0460418
vamos5_resultados	phylum_Cryptophyceae_3027	0.0591601
vamos5_resultados	Rotifera_10190	0.461475
vamos5_resultados	Oomycota_4762	0.080636
vamos5_resultados	Haptophyta_2830	0.0936749
vamos5_resultados	Chlorophyta_3041	0.0576926
vamos5_resultados	Porifera_6040	0.0575842
vamos5_resultados	phylum_Chrysophyceae_2825	0.0499467
vamos5_resultados	Rhodophyta_2763	0.00165721
vamos5_resultados	Mollusca_6447	0.00167657
vamos5_resultados	Cnidaria_6073	0.00658044
vamos5_resultados	Bacillariophyta_2836	0.00347123
vamos5_resultados	phylum_Eustigmatophyceae_5747	0.00163591
vamos5_resultados	Annelida_6340	0.00193599
vamos5_resultados	phylum_Dictyochophyceae_39119	0.00328151
vamos7_resultados	Chordata_7711	0.0447088
vamos7_resultados	Porifera_6040	0.0950324
vamos7_resultados	Mollusca_6447	0.101738
vamos7_resultados	Bacillariophyta_2836	0.148092
vamos7_resultados	Chlorophyta_3041	0.0620128
vamos7_resultados	Rhodophyta_2763	0.111037
vamos7_resultados	Cnidaria_6073	0.175265
vamos7_resultados	Arthropoda_6656	0.131194
vamos7_resultados	Nemertea_6217	0.00326082
vamos7_resultados	Nematoda_6231	0.00356946
vamos7_resultados	Annelida_6340	0.0479847
vamos7_resultados	phylum_Dinophyceae_2864	0.0079859
vamos7_resultados	Basidiomycota_5204	0.00101357
vamos7_resultados	Discosea_555280	0.0165726
vamos7_resultados	Ascomycota_4890	0.00119398
vamos7_resultados	phylum_Pelagophyceae_35675	0.00299767
vamos7_resultados	Cercozoa_136419	0.00127873
vamos7_resultados	Echinodermata_7586	0.00596813
vamos7_resultados	Entoprocta_43120	0.00295953
vamos7_resultados	phylum_Phaeophyceae_2870	0.00855591
vamos7_resultados	phylum_Bigyra_2683628	0.000768038
vamos7_resultados	Oomycota_4762	0.00646521
vamos7_resultados	phylum_Choanoflagellata_28009	0.000189333
vamos7_resultados	Platyhelminthes_6157	0.00100331
vamos7_resultados	Gastrotricha_33313	0.00170534
vamos7_resultados	Bryozoa_10205	0.00114715
vamos7_resultados	Xenacoelomorpha_1312402	0.000569338
vamos7_resultados	phylum_Cryptophyceae_3027	0.000217432
vamos7_resultados	Haptophyta_2830	0.00451278
vamos7_resultados	phylum_Chrysophyceae_2825	0.00038112
vamos7_resultados	Evosea_2605435	0.000383796
vamos7_resultados	phylum_class_order_family_Chrysoparadoxa_2498841	0.000206505
vamos7_resultados	phylum_class_Apusomonadida_2925400	0.00095804
vamos7_resultados	Tubulinea_555369	0.00888417
vamos7_resultados	Rotifera_10190	0.000187772
vamos8_resultados	Chlorophyta_3041	0.0165014
vamos8_resultados	phylum_Pelagophyceae_35675	0.00654554
vamos8_resultados	Mollusca_6447	0.0412501
vamos8_resultados	Arthropoda_6656	0.356695
vamos8_resultados	Cnidaria_6073	0.0509562
vamos8_resultados	Haptophyta_2830	0.0269601
vamos8_resultados	Prasinodermophyta_2806169	0.0350628
vamos8_resultados	Chordata_7711	0.0243576
vamos8_resultados	phylum_Phaeophyceae_2870	0.0150786
vamos8_resultados	Rhodophyta_2763	0.0318574
vamos8_resultados	Echinodermata_7586	0.0303385
vamos8_resultados	Bacillariophyta_2836	0.121997
vamos8_resultados	phylum_Dinophyceae_2864	0.0933524
vamos8_resultados	Chaetognatha_10229	0.00496944
vamos8_resultados	Ascomycota_4890	0.0138298
vamos8_resultados	Ctenophora_10197	0.017407
vamos8_resultados	phylum_Eustigmatophyceae_5747	0.00230679
vamos8_resultados	phylum_Dictyochophyceae_39119	0.0155376
vamos8_resultados	phylum_Bolidophyceae_91989	0.00123155
vamos8_resultados	Gastrotricha_33313	0.000873028
vamos8_resultados	Discosea_555280	0.0226498
vamos8_resultados	Rotifera_10190	0.00458298
vamos8_resultados	phylum_Filasterea_2687318	0.00097247
vamos8_resultados	Nematoda_6231	0.00479816
vamos8_resultados	Basidiomycota_5204	0.00177699
vamos8_resultados	phylum_class_Apusomonadida_2925400	0.00352371
vamos8_resultados	Annelida_6340	0.0102881
vamos8_resultados	Oomycota_4762	0.0119513
vamos8_resultados	phylum_Chrysophyceae_2825	0.00718576
vamos8_resultados	Tubulinea_555369	0.00124685
vamos8_resultados	Zoopagomycota_1913638	0.000567385
vamos8_resultados	phylum_Cryptophyceae_3027	0.00267961
vamos8_resultados	phylum_Synurophyceae_33859	0.00114209
vamos8_resultados	Bryozoa_10205	0.00306541
vamos8_resultados	Nemertea_6217	0.000609955
vamos8_resultados	Porifera_6040	0.00501534
vamos8_resultados	Blastocladiomycota_451459	0.000279369
vamos8_resultados	phylum_Raphidophyceae_38410	0.00240723
vamos8_resultados	Evosea_2605435	0.0049292
vamos8_resultados	Cercozoa_136419	0.000863383
vamos8_resultados	phylum_class_order_family_Palpitomonas_759891	0.000281697
vamos8_resultados	phylum_Choanoflagellata_28009	0.00112945
vamos8_resultados	phylum_class_Ancyromonadida_2686027	0.000656849
vamos8_resultados	phylum_Xanthophyceae_2833	0.000289014
vamos_19_resultados	Rotifera_10190	0.113697
vamos_19_resultados	Arthropoda_6656	0.429163
vamos_19_resultados	phylum_Chrysophyceae_2825	0.0768068
vamos_19_resultados	Haptophyta_2830	0.00239285
vamos_19_resultados	Chordata_7711	0.0118313
vamos_19_resultados	phylum_Phaeophyceae_2870	0.0269366
vamos_19_resultados	Bacillariophyta_2836	0.018619
vamos_19_resultados	Cnidaria_6073	0.00935156
vamos_19_resultados	phylum_Synurophyceae_33859	0.0101203
vamos_19_resultados	Chlorophyta_3041	0.00925699
vamos_19_resultados	Discosea_555280	0.0967645
vamos_19_resultados	phylum_Cryptophyceae_3027	0.0160496
vamos_19_resultados	Mollusca_6447	0.00588878
vamos_19_resultados	Oomycota_4762	0.0601759
vamos_19_resultados	phylum_class_Apusomonadida_2925400	0.000588006
vamos_19_resultados	Platyhelminthes_6157	0.00157069
vamos_19_resultados	Rhodophyta_2763	0.00339508
vamos_19_resultados	Ascomycota_4890	0.0499351
vamos_19_resultados	phylum_Choanoflagellata_28009	0.00267168
vamos_19_resultados	Annelida_6340	0.00688682
vamos_19_resultados	phylum_Dinophyceae_2864	0.00542396
vamos_19_resultados	Porifera_6040	0.00292607
vamos_19_resultados	Placozoa_10226	0.000887767
vamos_19_resultados	Tardigrada_42241	0.000606152
vamos_19_resultados	phylum_Raphidophyceae_38410	0.00455923
vamos_19_resultados	Basidiomycota_5204	0.00414152
vamos_19_resultados	phylum_Eustigmatophyceae_5747	0.00430204
vamos_19_resultados	Nematoda_6231	0.00317139
vamos_19_resultados	Bryozoa_10205	0.000995248
vamos_19_resultados	Gastrotricha_33313	0.00512909
vamos_19_resultados	Tubulinea_555369	0.00412756
vamos_19_resultados	phylum_Bigyra_2683628	0.000294526
vamos_19_resultados	Cercozoa_136419	0.00103957
vamos_19_resultados	Zoopagomycota_1913638	0.00152393
vamos_19_resultados	Streptophyta_35493	0.000884626
vamos_19_resultados	Endomyxa_2604748	0.000591147
vamos_19_resultados	Chytridiomycota_4761	0.000926851
vamos_19_resultados	Heterolobosea_5752	0.000924757
vamos_19_resultados	Nemertea_6217	0.000348965
vamos_19_resultados	phylum_Actinophryidae_238765	0.00241484
vamos_19_resultados	phylum_Dictyochophyceae_39119	0.000591496
vamos_19_resultados	phylum_Xanthophyceae_2833	0.000589053
vamos_19_resultados	Mucoromycota_1913637	0.000299063
vamos_19_resultados	Evosea_2605435	0.000594287
vamos_19_resultados	Ciliophora_5878	0.000302902
vamos_19_resultados	Blastocladiomycota_451459	0.000302204

## Sheet: MIDORI2_graphic
sample	organism	ratio
natgeo_bog_resultados	Ochrophyta	0.242344
natgeo_bog_resultados	Metazoa	0.377026
natgeo_bog_resultados	Amoebozoa	0.380629
natgeo_freshwater_resultados	Fungi	0.0215974
natgeo_freshwater_resultados	Metazoa	0.0232845
natgeo_freshwater_resultados	Chlorophyta	0.0289596
natgeo_freshwater_resultados	Oomycota	0.0318117
natgeo_freshwater_resultados	Amoebozoa	0.140804
natgeo_freshwater_resultados	Ochrophyta	0.740435
natgeo_soil_resultados	Rhodophyta	0.0161486
natgeo_soil_resultados	Chlorophyta	0.0335659
natgeo_soil_resultados	Oomycota	0.0341619
natgeo_soil_resultados	Bigyra	0.0647481
natgeo_soil_resultados	Metazoa	0.0678048
natgeo_soil_resultados	Fungi	0.0908549
natgeo_soil_resultados	Amoebozoa	0.15172
natgeo_soil_resultados	Ochrophyta	0.540996
protocolo_freshwater_resultados	Oomycota	0.0223135
protocolo_freshwater_resultados	Metazoa	0.0261826
protocolo_freshwater_resultados	Ochrophyta	0.328369
protocolo_freshwater_resultados	Amoebozoa	0.623135
protocolo_marine_resultados	Chlorophyta	0.0278116
protocolo_marine_resultados	Oomycota	0.0812584
protocolo_marine_resultados	Ochrophyta	0.224157
protocolo_marine_resultados	Amoebozoa	0.666773
prueba1_resultados	Oomycota	0.0321192
prueba1_resultados	Amoebozoa	0.1312
prueba1_resultados	Fungi	0.141173
prueba1_resultados	Metazoa	0.68549
vamos_19_resultados	Cryptophyceae	0.0160496
vamos_19_resultados	Fungi	0.0571287
vamos_19_resultados	Oomycota	0.0601759
vamos_19_resultados	Amoebozoa	0.101486
vamos_19_resultados	Ochrophyta	0.144348
vamos_19_resultados	Metazoa	0.592454
vamos1_resultados	Haptophyta	0.011888
vamos1_resultados	Chlorophyta	0.0234755
vamos1_resultados	Amoebozoa	0.0434967
vamos1_resultados	Oomycota	0.0675296
vamos1_resultados	Fungi	0.0748604
vamos1_resultados	Rhodophyta	0.117397
vamos1_resultados	Metazoa	0.276304
vamos1_resultados	Ochrophyta	0.345358
vamos12_resultados	Rhodophyta	0.0139003
vamos12_resultados	Prasinodermophyta	0.0179104
vamos12_resultados	Metazoa	0.157979
vamos12_resultados	Ochrophyta	0.312879
vamos12_resultados	Chlorophyta	0.489255
vamos13_resultados	Haptophyta	0.0112921
vamos13_resultados	Fungi	0.0120833
vamos13_resultados	Oomycota	0.0202329
vamos13_resultados	Myzozoa	0.02377
vamos13_resultados	Chlorophyta	0.0309996
vamos13_resultados	Metazoa	0.413606
vamos13_resultados	Ochrophyta	0.471728
vamos15_resultados	Fungi	0.0124812
vamos15_resultados	Myzozoa	0.0158667
vamos15_resultados	Amoebozoa	0.0228661
vamos15_resultados	Chlorophyta	0.048621
vamos15_resultados	Rhodophyta	0.158069
vamos15_resultados	Ochrophyta	0.181253
vamos15_resultados	Metazoa	0.541201
vamos16_resultados	Ciliophora	0.0136534
vamos16_resultados	Chlorophyta	0.022133
vamos16_resultados	Ochrophyta	0.0841789
vamos16_resultados	Cryptophyceae	0.087048
vamos16_resultados	Myzozoa	0.17057
vamos16_resultados	Metazoa	0.59994
vamos18_resultados	Oomycota	0.0125247
vamos18_resultados	Rhodophyta	0.0162217
vamos18_resultados	Myzozoa	0.0330371
vamos18_resultados	Ochrophyta	0.123874
vamos18_resultados	Metazoa	0.159242
vamos18_resultados	Chlorophyta	0.626789
vamos25_resultados	Rhodophyta	0.0197088
vamos25_resultados	Chlorophyta	0.0257341
vamos25_resultados	Amoebozoa	0.0348896
vamos25_resultados	Oomycota	0.0446044
vamos25_resultados	Myzozoa	0.0572525
vamos25_resultados	Ochrophyta	0.363046
vamos25_resultados	Metazoa	0.412168
vamos4_resultados	Amoebozoa	0.0445983
vamos4_resultados	Metazoa	0.952122
vamos5_resultados	Chlorophyta	0.0576926
vamos5_resultados	Cryptophyceae	0.05916
vamos5_resultados	Oomycota	0.080636
vamos5_resultados	Haptophyta	0.0936749
vamos5_resultados	Ochrophyta	0.101096
vamos5_resultados	Metazoa	0.602802
vamos7_resultados	Amoebozoa	0.0258405
vamos7_resultados	Chlorophyta	0.0620128
vamos7_resultados	Rhodophyta	0.111037
vamos7_resultados	Ochrophyta	0.160233
vamos7_resultados	Metazoa	0.616294
vamos8_resultados	Oomycota	0.0119513
vamos8_resultados	Fungi	0.0164535
vamos8_resultados	Chlorophyta	0.0165014
vamos8_resultados	Haptophyta	0.0269601
vamos8_resultados	Amoebozoa	0.0288259
vamos8_resultados	Rhodophyta	0.0318574
vamos8_resultados	Prasinodermophyta	0.0350628
vamos8_resultados	Myzozoa	0.0933524
vamos8_resultados	Ochrophyta	0.158183
vamos8_resultados	Metazoa	0.555207

## Sheet: raw_eKOI
sample	organism	ratio
natgeo_bog_resultados	Amoebozoa	0.947029
natgeo_bog_resultados	Arthropoda	0.0114829
natgeo_bog_resultados	Ochrophyta	0.0414877
natgeo_freshwater_resultados	Agaricomycotina	0.00101577
natgeo_freshwater_resultados	Amoebozoa	0.470002
natgeo_freshwater_resultados	Annelida	0.00119222
natgeo_freshwater_resultados	Arthropoda	0.00100146
natgeo_freshwater_resultados	Chlorophyta	0.0165826
natgeo_freshwater_resultados	Cnidaria	0.00104319
natgeo_freshwater_resultados	Entoprocta	0.00102173
natgeo_freshwater_resultados	Excavata	0.00471999
natgeo_freshwater_resultados	Haptophyta	0.0022986
natgeo_freshwater_resultados	Mollusca	0.00100266
natgeo_freshwater_resultados	Mucoromycotina	0.00329291
natgeo_freshwater_resultados	Nemertea	0.00100862
natgeo_freshwater_resultados	Ochrophyta	0.468704
natgeo_freshwater_resultados	Oomycota	0.0174171
natgeo_freshwater_resultados	Pezizomycotina	0.00869604
natgeo_freshwater_resultados	Sulcozoa	0.00100146
natgeo_soil_resultados	Amoebozoa	0.904331
natgeo_soil_resultados	Ochrophyta	0.0788742
natgeo_soil_resultados	Oomycota	0.00682386
natgeo_soil_resultados	Pezizomycotina	0.00997055
protocolo_freshwater_resultados	Amoebozoa	0.784197
protocolo_freshwater_resultados	Chlorophyta	0.0230004
protocolo_freshwater_resultados	Ochrophyta	0.168077
protocolo_freshwater_resultados	Oomycota	0.0114126
protocolo_freshwater_resultados	Phoronida	0.0133125
protocolo_marine_resultados	Amoebozoa	0.713859
protocolo_marine_resultados	Chlorophyta	0.0474076
protocolo_marine_resultados	Ochrophyta	0.175904
protocolo_marine_resultados	Oomycota	0.0628293
prueba1_resultados	Agaricomycotina	0.00978058
prueba1_resultados	Amoebozoa	0.605965
prueba1_resultados	Annelida	0.0228156
prueba1_resultados	Arthropoda	0.0663557
prueba1_resultados	Chlorophyta	0.000282702
prueba1_resultados	Echinodermata	0.0200144
prueba1_resultados	Mollusca	0.000281537
prueba1_resultados	Nematoda	0.00910868
prueba1_resultados	Nemertea	0.0168937
prueba1_resultados	Ochrophyta	0.00743377
prueba1_resultados	Oomycota	0.0226228
prueba1_resultados	Percolozoa	0.000140269
prueba1_resultados	Pezizomycotina	0.119287
prueba1_resultados	Pseudomonadota	0.000723144
prueba1_resultados	Rhodophyta	0.00618632
prueba1_resultados	Rotifera	0.0921088
vamos12_resultados	Amoebozoa	0.000594053
vamos12_resultados	Annelida	0.000477206
vamos12_resultados	Apusozoa	6.7e-05
vamos12_resultados	Arthropoda	0.000942143
vamos12_resultados	Bigyra	4.36e-05
vamos12_resultados	Bryozoa	1.46e-05
vamos12_resultados	Chlorophyta	0.718294
vamos12_resultados	Choanoflagellata	0.000440592
vamos12_resultados	Chordata	0.000307186
vamos12_resultados	Cnidaria	0.0460133
vamos12_resultados	Cryptophyta	6.21e-05
vamos12_resultados	Echinodermata	0.000138471
vamos12_resultados	Entomophthoromycotina	1.44e-05
vamos12_resultados	Filasterea	2.42e-05
vamos12_resultados	Gastrotricha	7.22e-06
vamos12_resultados	Haptophyta	0.000300498
vamos12_resultados	Mollusca	0.000574824
vamos12_resultados	Myzozoa	0.00095747
vamos12_resultados	Nemertea	0.000115476
vamos12_resultados	Ochrophyta	0.119327
vamos12_resultados	Oomycota	0.000866386
vamos12_resultados	Pezizomycotina	0.00020328
vamos12_resultados	Picozoa	0.102661
vamos12_resultados	Placozoa	1.43e-05
vamos12_resultados	Platyhelminthes	4.38e-05
vamos12_resultados	Porifera	0.00266304
vamos12_resultados	Prasinodermophyta	0.000100456
vamos12_resultados	Rhodophyta	0.00472463
vamos12_resultados	Rotifera	7.34e-06
vamos13_resultados	Agaricomycotina	0.000285291
vamos13_resultados	Amoebozoa	0.0133786
vamos13_resultados	Annelida	0.0139885
vamos13_resultados	Arthropoda	0.0521716
vamos13_resultados	Bigyra	0.00825691
vamos13_resultados	Blastocladiomycota	0.000834055
vamos13_resultados	Bryozoa	0.0016896
vamos13_resultados	Cercozoa	0.000634715
vamos13_resultados	Chaetognatha	0.00710649
vamos13_resultados	Chlorophyta	0.0372297
vamos13_resultados	Choanoflagellata	0.0190071
vamos13_resultados	Chordata	0.0494304
vamos13_resultados	Cnidaria	0.0353807
vamos13_resultados	Ctenophora	0.000632401
vamos13_resultados	Echinodermata	0.0258865
vamos13_resultados	Entomophthoromycotina	0.00420928
vamos13_resultados	Filasterea	0.000845295
vamos13_resultados	Gastrotricha	0.00167836
vamos13_resultados	Haptophyta	0.0129462
vamos13_resultados	Mollusca	0.0215069
vamos13_resultados	Myzozoa	0.0305235
vamos13_resultados	Nematoda	0.000280994
vamos13_resultados	Nemertea	0.0105825
vamos13_resultados	Ochrophyta	0.487806
vamos13_resultados	Onychophora	0.000283969
vamos13_resultados	Oomycota	0.0375229
vamos13_resultados	Pezizomycotina	0.00802187
vamos13_resultados	Phoronida	0.000837691
vamos13_resultados	Picozoa	0.0876234
vamos13_resultados	Platyhelminthes	0.00562186
vamos13_resultados	Porifera	0.0045716
vamos13_resultados	Rhodophyta	0.0121049
vamos13_resultados	Rotifera	0.00175042
vamos13_resultados	Ustilaginomycotina	0.000891246
vamos13_resultados	Xenacoelomorpha	0.00447904
vamos15_resultados	Agaricomycotina	0.00124742
vamos15_resultados	Amoebozoa	0.0420625
vamos15_resultados	Annelida	0.141373
vamos15_resultados	Apusozoa	0.000747019
vamos15_resultados	Arthropoda	0.00764772
vamos15_resultados	Bigyra	0.00114775
vamos15_resultados	Bryozoa	0.000376876
vamos15_resultados	Cercozoa	0.00122122
vamos15_resultados	Chlorophyta	0.0975827
vamos15_resultados	Choanoflagellata	0.0222497
vamos15_resultados	Chordata	0.0185088
vamos15_resultados	Chytridiomycota	0.000246323
vamos15_resultados	Cnidaria	0.0270601
vamos15_resultados	Cryptophyta	0.00164449
vamos15_resultados	Ctenophora	0.000289499
vamos15_resultados	Entomophthoromycotina	0.00161537
vamos15_resultados	Excavata	0.000131431
vamos15_resultados	Gastrotricha	0.0210667
vamos15_resultados	Haptophyta	0.00214651
vamos15_resultados	Mollusca	0.00727348
vamos15_resultados	Myzozoa	0.0194504
vamos15_resultados	Nematoda	0.0573761
vamos15_resultados	Nemertea	0.00228072
vamos15_resultados	Nibbleridia	0.000247348
vamos15_resultados	Ochrophyta	0.227179
vamos15_resultados	Oomycota	0.0135204
vamos15_resultados	Pezizomycotina	0.00538266
vamos15_resultados	Picozoa	0.0468205
vamos15_resultados	Placozoa	0.00347911
vamos15_resultados	Platyhelminthes	0.00117014
vamos15_resultados	Prasinodermophyta	0.000385657
vamos15_resultados	Pseudomonadota	0.000266521
vamos15_resultados	Rhodophyta	0.192238
vamos15_resultados	Rotifera	0.0306971
vamos15_resultados	Ustilaginomycotina	0.000410538
vamos15_resultados	Xenacoelomorpha	0.00345613
vamos16_resultados	Agaricomycotina	5.37e-05
vamos16_resultados	Amoebozoa	0.0399594
vamos16_resultados	Annelida	0.000453999
vamos16_resultados	Apusozoa	0.000111423
vamos16_resultados	Arthropoda	0.0538116
vamos16_resultados	Bigyra	0.00137252
vamos16_resultados	Blastocladiomycota	0.000166912
vamos16_resultados	Bryozoa	0.0153552
vamos16_resultados	Chlorophyta	0.0100273
vamos16_resultados	Choanoflagellata	0.00221425
vamos16_resultados	Chordata	0.224072
vamos16_resultados	Chytridiomycota	0.000694094
vamos16_resultados	Ciliophora	0.00492182
vamos16_resultados	Cnidaria	0.000662322
vamos16_resultados	Cryptophyta	0.0922039
vamos16_resultados	Entomophthoromycotina	0.00166709
vamos16_resultados	Excavata	5.71e-05
vamos16_resultados	Gastrotricha	0.000219928
vamos16_resultados	Mollusca	0.00942756
vamos16_resultados	Myzozoa	0.180613
vamos16_resultados	Nematoda	0.000109774
vamos16_resultados	Nemertea	0.00124163
vamos16_resultados	Ochrophyta	0.0980385
vamos16_resultados	Onychophora	5.33e-05
vamos16_resultados	Oomycota	0.00649347
vamos16_resultados	Percolozoa	0.000120555
vamos16_resultados	Pezizomycotina	0.00215331
vamos16_resultados	Placozoa	5.35e-05
vamos16_resultados	Porifera	0.000320253
vamos16_resultados	Rhodophyta	0.0007577
vamos16_resultados	Rotifera	0.252418
vamos16_resultados	Ustilaginomycotina	0.000174269
vamos18_resultados	Amoebozoa	0.0039608
vamos18_resultados	Annelida	0.00169049
vamos18_resultados	Apicomplexa	0.000212893
vamos18_resultados	Apusozoa	0.00757295
vamos18_resultados	Arthropoda	0.000789675
vamos18_resultados	Bigyra	0.00121312
vamos18_resultados	Chlorophyta	0.609236
vamos18_resultados	Choanoflagellata	0.00100304
vamos18_resultados	Chordata	0.0645972
vamos18_resultados	Cnidaria	0.00816802
vamos18_resultados	Cryptophyta	0.0021913
vamos18_resultados	Ctenophora	0.000462129
vamos18_resultados	Echinodermata	0.00153175
vamos18_resultados	Haptophyta	0.00292752
vamos18_resultados	Mollusca	0.00162484
vamos18_resultados	Mucoromycotina	0.000197653
vamos18_resultados	Myzozoa	0.0356704
vamos18_resultados	Nemertea	0.00757975
vamos18_resultados	Ochrophyta	0.111062
vamos18_resultados	Oomycota	0.0146777
vamos18_resultados	Pezizomycotina	0.00385646
vamos18_resultados	Picozoa	0.0843381
vamos18_resultados	Porifera	0.0168076
vamos18_resultados	Prasinodermophyta	0.00160608
vamos18_resultados	Rhodophyta	0.0166221
vamos18_resultados	Xenacoelomorpha	0.000400465
vamos1_resultados	Agaricomycotina	0.00911544
vamos1_resultados	Amoebozoa	0.0612545
vamos1_resultados	Annelida	0.013751
vamos1_resultados	Apicomplexa	0.00398344
vamos1_resultados	Apusozoa	0.00692105
vamos1_resultados	Arthropoda	0.0152685
vamos1_resultados	Bigyra	0.0090547
vamos1_resultados	Bryozoa	0.00290161
vamos1_resultados	Cercozoa	0.00209278
vamos1_resultados	Chlorophyta	0.0363347
vamos1_resultados	Choanoflagellata	0.0234716
vamos1_resultados	Chordata	0.016089
vamos1_resultados	Cnidaria	0.0407478
vamos1_resultados	Cryptophyta	0.00549424
vamos1_resultados	Ctenophora	0.0021239
vamos1_resultados	Echinodermata	0.0116271
vamos1_resultados	Entomophthoromycotina	0.0031716
vamos1_resultados	Gastrotricha	0.000707591
vamos1_resultados	Haptophyta	0.0139208
vamos1_resultados	Hemichordata	0.00106383
vamos1_resultados	Mollusca	0.00717003
vamos1_resultados	Mucoromycotina	0.000682843
vamos1_resultados	Myzozoa	0.0114118
vamos1_resultados	Nebulidia	0.000723716
vamos1_resultados	Nematoda	0.00303548
vamos1_resultados	Nemertea	0.015963
vamos1_resultados	Nibbleridia	0.00103533
vamos1_resultados	Ochrophyta	0.368827
vamos1_resultados	Onychophora	0.000314985
vamos1_resultados	Oomycota	0.0800092
vamos1_resultados	Percolozoa	0.000677968
vamos1_resultados	Pezizomycotina	0.0575163
vamos1_resultados	Picozoa	0.00258063
vamos1_resultados	Placozoa	0.000956955
vamos1_resultados	Porifera	0.0344815
vamos1_resultados	Prasinodermophyta	0.0019979
vamos1_resultados	Rhodophyta	0.118266
vamos1_resultados	Rotifera	0.0110938
vamos1_resultados	Saccharomycotina	0.000329609
vamos1_resultados	Tardigrada	0.000372357
vamos1_resultados	Ustilaginomycotina	0.00135631
vamos1_resultados	Xenacoelomorpha	0.00178604
vamos1_resultados	saccharomyceta	0.00031611
vamos25_resultados	Amoebozoa	0.0424194
vamos25_resultados	Annelida	0.0481021
vamos25_resultados	Apusozoa	0.00539712
vamos25_resultados	Arthropoda	0.0117503
vamos25_resultados	Bigyra	0.00960155
vamos25_resultados	Blastocladiomycota	0.00102966
vamos25_resultados	Chlorophyta	0.0463958
vamos25_resultados	Choanoflagellata	0.0254619
vamos25_resultados	Chordata	0.00438585
vamos25_resultados	Chytridiomycota	0.00103333
vamos25_resultados	Cnidaria	0.0214916
vamos25_resultados	Cryptophyta	0.00105295
vamos25_resultados	Ctenophora	0.0012221
vamos25_resultados	Echinodermata	0.0348526
vamos25_resultados	Entomophthoromycotina	0.00312084
vamos25_resultados	Haptophyta	0.0130595
vamos25_resultados	Hemichordata	0.00365405
vamos25_resultados	Mollusca	0.0364866
vamos25_resultados	Myzozoa	0.0707558
vamos25_resultados	Nematoda	0.00110443
vamos25_resultados	Nemertea	0.00918356
vamos25_resultados	Nibbleridia	0.00122578
vamos25_resultados	Ochrophyta	0.448015
vamos25_resultados	Oomycota	0.0687112
vamos25_resultados	Pezizomycotina	0.00108482
vamos25_resultados	Picozoa	0.0323092
vamos25_resultados	Placozoa	0.0020826
vamos25_resultados	Planomonada	0.00104191
vamos25_resultados	Platyhelminthes	0.00116572
vamos25_resultados	Porifera	0.00679328
vamos25_resultados	Prasinodermophyta	0.00107256
vamos25_resultados	Rhodophyta	0.0198405
vamos25_resultados	Rotifera	0.0239027
vamos25_resultados	Xenacoelomorpha	0.00119391
vamos4_resultados	Amoebozoa	0.0861587
vamos4_resultados	Annelida	0.0104831
vamos4_resultados	Arthropoda	0.746706
vamos4_resultados	Bryozoa	0.000945577
vamos4_resultados	Cryptophyta	0.0011646
vamos4_resultados	Haptophyta	0.000916759
vamos4_resultados	Mollusca	0.0123993
vamos4_resultados	Nemertea	0.0517711
vamos4_resultados	Ochrophyta	0.000868955
vamos4_resultados	Onychophora	0.00143108
vamos4_resultados	Oomycota	0.00263975
vamos4_resultados	Pezizomycotina	0.0669285
vamos4_resultados	Rhodophyta	0.0119436
vamos4_resultados	Rotifera	0.00564261
vamos5_resultados	Amoebozoa	0.00134926
vamos5_resultados	Annelida	0.00135408
vamos5_resultados	Chlorophyta	0.0335243
vamos5_resultados	Choanoflagellata	0.00409276
vamos5_resultados	Cryptophyta	0.0532701
vamos5_resultados	Haptophyta	0.0777206
vamos5_resultados	Ochrophyta	0.361642
vamos5_resultados	Oomycota	0.0384282
vamos5_resultados	Porifera	0.0472884
vamos5_resultados	Rhodophyta	0.00137496
vamos5_resultados	Rotifera	0.379955
vamos7_resultados	Agaricomycotina	0.000244586
vamos7_resultados	Amoebozoa	0.0675524
vamos7_resultados	Annelida	0.024511
vamos7_resultados	Apicomplexa	0.000772663
vamos7_resultados	Apusozoa	0.000987498
vamos7_resultados	Arthropoda	0.0296773
vamos7_resultados	Bigyra	0.00147581
vamos7_resultados	Bryozoa	0.0014618
vamos7_resultados	Cercozoa	0.0016403
vamos7_resultados	Chlorophyta	0.0793452
vamos7_resultados	Choanoflagellata	0.00149355
vamos7_resultados	Chordata	0.0539279
vamos7_resultados	Cnidaria	0.20689
vamos7_resultados	Echinodermata	0.00753182
vamos7_resultados	Entomophthoromycotina	0.000240581
vamos7_resultados	Entoprocta	0.00100066
vamos7_resultados	Gastrotricha	0.00241897
vamos7_resultados	Haptophyta	0.00571988
vamos7_resultados	Mollusca	0.006518
vamos7_resultados	Myzozoa	0.0102698
vamos7_resultados	Nematoda	0.00481792
vamos7_resultados	Nemertea	0.00815087
vamos7_resultados	Nibbleridia	0.000277484
vamos7_resultados	Ochrophyta	0.200428
vamos7_resultados	Oomycota	0.0104617
vamos7_resultados	Pezizomycotina	0.00152216
vamos7_resultados	Picozoa	0.00193695
vamos7_resultados	Placozoa	0.00168578
vamos7_resultados	Platyhelminthes	0.000560116
vamos7_resultados	Porifera	0.122977
vamos7_resultados	Rhodophyta	0.141487
vamos7_resultados	Rotifera	0.000241725
vamos7_resultados	Xenacoelomorpha	0.00177389
vamos8_resultados	Agaricomycotina	0.00113382
vamos8_resultados	Amoebozoa	0.0413007
vamos8_resultados	Annelida	0.00747422
vamos8_resultados	Apusozoa	0.00497512
vamos8_resultados	Arthropoda	0.204801
vamos8_resultados	Bigyra	0.000368512
vamos8_resultados	Blastocladiomycota	0.000365466
vamos8_resultados	Bryozoa	0.00397401
vamos8_resultados	Cercozoa	0.00151233
vamos8_resultados	Chaetognatha	0.00641349
vamos8_resultados	Chlorophyta	0.0549417
vamos8_resultados	Choanoflagellata	0.00703783
vamos8_resultados	Chordata	0.0189877
vamos8_resultados	Cnidaria	0.0538971
vamos8_resultados	Cryptophyta	0.00307296
vamos8_resultados	Ctenophora	0.0227803
vamos8_resultados	Echinodermata	0.0393024
vamos8_resultados	Entomophthoromycotina	0.000376778
vamos8_resultados	Filasterea	0.00164068
vamos8_resultados	Gastrotricha	0.000749205
vamos8_resultados	Haptophyta	0.0355455
vamos8_resultados	Mollusca	0.00582962
vamos8_resultados	Myzozoa	0.128181
vamos8_resultados	Nematoda	0.00655228
vamos8_resultados	Nemertea	0.00420852
vamos8_resultados	Nibbleridia	0.000365466
vamos8_resultados	Ochrophyta	0.228949
vamos8_resultados	Oomycota	0.0166622
vamos8_resultados	Pezizomycotina	0.014251
vamos8_resultados	Picozoa	0.0307296
vamos8_resultados	Planomonada	0.00085928
vamos8_resultados	Porifera	0.00688425
vamos8_resultados	Retaria	0.000404188
vamos8_resultados	Rhodophyta	0.0375003
vamos8_resultados	Rotifera	0.00599495
vamos8_resultados	Saccharomycotina	0.00114034
vamos8_resultados	Ustilaginomycotina	0.000837091
vamos_19_resultados	Agaricomycotina	0.00827343
vamos_19_resultados	Amoebozoa	0.215857
vamos_19_resultados	Annelida	0.00278967
vamos_19_resultados	Apusozoa	0.00148297
vamos_19_resultados	Arthropoda	0.152605
vamos_19_resultados	Bigyra	0.00296989
vamos_19_resultados	Blastocladiomycota	0.000379732
vamos_19_resultados	Bryozoa	0.00124882
vamos_19_resultados	Cercozoa	0.00130626
vamos_19_resultados	Chlorophyta	0.0155427
vamos_19_resultados	Choanoflagellata	0.0126561
vamos_19_resultados	Chordata	0.00423801
vamos_19_resultados	Chytridiomycota	0.00155708
vamos_19_resultados	Cnidaria	0.00752405
vamos_19_resultados	Cryptophyta	0.020167
vamos_19_resultados	Echinodermata	0.000749818
vamos_19_resultados	Endomyxa	0.0011142
vamos_19_resultados	Entomophthoromycotina	0.00265243
vamos_19_resultados	Filasterea	0.000370086
vamos_19_resultados	Gastrotricha	0.00613448
vamos_19_resultados	Haptophyta	0.00300673
vamos_19_resultados	Mollusca	0.00233233
vamos_19_resultados	Mucoromycotina	0.000745872
vamos_19_resultados	Myzozoa	0.00685141
vamos_19_resultados	Nematoda	0.00513033
vamos_19_resultados	Nemertea	0.0116406
vamos_19_resultados	Ochrophyta	0.20623
vamos_19_resultados	Onychophora	0.00147815
vamos_19_resultados	Oomycota	0.0783218
vamos_19_resultados	Percolozoa	0.001162
vamos_19_resultados	Pezizomycotina	0.0625283
vamos_19_resultados	Placozoa	0.00185964
vamos_19_resultados	Porifera	0.00216
vamos_19_resultados	Pseudomonadota	0.000815592
vamos_19_resultados	Rhodophyta	0.0124185
vamos_19_resultados	Rotifera	0.142062
vamos_19_resultados	Tardigrada	0.000761657
vamos_19_resultados	Ustilaginomycotina	0.000875665

## Sheet: eKOI_graphic
sample	organism	ratio
natgeo_bog_resultados	Metazoa	0.0114829
natgeo_bog_resultados	Ochrophyta	0.0414877
natgeo_bog_resultados	Amoebozoa	0.947029
natgeo_freshwater_resultados	Fungi	0.0130047
natgeo_freshwater_resultados	Chlorophyta	0.0165826
natgeo_freshwater_resultados	Oomycota	0.0174171
natgeo_freshwater_resultados	Ochrophyta	0.468704
natgeo_freshwater_resultados	Amoebozoa	0.470002
natgeo_soil_resultados	Ochrophyta	0.0788742
natgeo_soil_resultados	Amoebozoa	0.904331
protocolo_freshwater_resultados	Oomycota	0.0114126
protocolo_freshwater_resultados	Metazoa	0.0133125
protocolo_freshwater_resultados	Chlorophyta	0.0230004
protocolo_freshwater_resultados	Ochrophyta	0.168077
protocolo_freshwater_resultados	Amoebozoa	0.784197
protocolo_marine_resultados	Chlorophyta	0.0474076
protocolo_marine_resultados	Oomycota	0.0628293
protocolo_marine_resultados	Ochrophyta	0.175904
protocolo_marine_resultados	Amoebozoa	0.713859
prueba1_resultados	Oomycota	0.0226228
prueba1_resultados	Fungi	0.129067
prueba1_resultados	Metazoa	0.227578
prueba1_resultados	Amoebozoa	0.605965
vamos_19_resultados	Rhodophyta	0.0124185
vamos_19_resultados	Choanoflagellata	0.0126561
vamos_19_resultados	Chlorophyta	0.0155427
vamos_19_resultados	Cryptophyta	0.020167
vamos_19_resultados	Fungi	0.0770125
vamos_19_resultados	Oomycota	0.0783218
vamos_19_resultados	Ochrophyta	0.20623
vamos_19_resultados	Amoebozoa	0.215857
vamos_19_resultados	Metazoa	0.342715
vamos1_resultados	Myzozoa	0.0114118
vamos1_resultados	Haptophyta	0.0139208
vamos1_resultados	Choanoflagellata	0.0234716
vamos1_resultados	Chlorophyta	0.0363347
vamos1_resultados	Amoebozoa	0.0612545
vamos1_resultados	Fungi	0.0718425
vamos1_resultados	Oomycota	0.0800092
vamos1_resultados	Rhodophyta	0.118266
vamos1_resultados	Metazoa	0.179454
vamos1_resultados	Ochrophyta	0.368827
vamos12_resultados	Metazoa	0.0513189
vamos12_resultados	Picozoa	0.102661
vamos12_resultados	Ochrophyta	0.119327
vamos12_resultados	Chlorophyta	0.718294
vamos13_resultados	Rhodophyta	0.0121049
vamos13_resultados	Haptophyta	0.0129462
vamos13_resultados	Amoebozoa	0.0133786
vamos13_resultados	Fungi	0.0142417
vamos13_resultados	Choanoflagellata	0.0190071
vamos13_resultados	Myzozoa	0.0305235
vamos13_resultados	Chlorophyta	0.0372297
vamos13_resultados	Oomycota	0.0375229
vamos13_resultados	Picozoa	0.0876234
vamos13_resultados	Metazoa	0.23788
vamos13_resultados	Ochrophyta	0.487806
vamos15_resultados	Oomycota	0.0135204
vamos15_resultados	Myzozoa	0.0194504
vamos15_resultados	Choanoflagellata	0.0222497
vamos15_resultados	Amoebozoa	0.0420625
vamos15_resultados	Picozoa	0.0468205
vamos15_resultados	Chlorophyta	0.0975827
vamos15_resultados	Rhodophyta	0.192238
vamos15_resultados	Ochrophyta	0.227179
vamos15_resultados	Metazoa	0.322056
vamos16_resultados	Chlorophyta	0.0100273
vamos16_resultados	Amoebozoa	0.0399594
vamos16_resultados	Cryptophyta	0.0922039
vamos16_resultados	Ochrophyta	0.0980385
vamos16_resultados	Myzozoa	0.180613
vamos16_resultados	Metazoa	0.558199
vamos18_resultados	Oomycota	0.0146777
vamos18_resultados	Rhodophyta	0.0166221
vamos18_resultados	Myzozoa	0.0356704
vamos18_resultados	Picozoa	0.0843381
vamos18_resultados	Metazoa	0.103652
vamos18_resultados	Ochrophyta	0.111062
vamos18_resultados	Chlorophyta	0.609236
vamos25_resultados	Haptophyta	0.0130595
vamos25_resultados	Rhodophyta	0.0198405
vamos25_resultados	Choanoflagellata	0.0254619
vamos25_resultados	Picozoa	0.0323092
vamos25_resultados	Amoebozoa	0.0424194
vamos25_resultados	Chlorophyta	0.0463958
vamos25_resultados	Oomycota	0.0687112
vamos25_resultados	Myzozoa	0.0707558
vamos25_resultados	Metazoa	0.207372
vamos25_resultados	Ochrophyta	0.448015
vamos4_resultados	Rhodophyta	0.0119436
vamos4_resultados	Fungi	0.0669285
vamos4_resultados	Amoebozoa	0.0861587
vamos4_resultados	Metazoa	0.829379
vamos5_resultados	Chlorophyta	0.0335243
vamos5_resultados	Oomycota	0.0384282
vamos5_resultados	Cryptophyta	0.0532701
vamos5_resultados	Haptophyta	0.0777206
vamos5_resultados	Ochrophyta	0.361642
vamos5_resultados	Metazoa	0.428598
vamos7_resultados	Myzozoa	0.0102698
vamos7_resultados	Oomycota	0.0104617
vamos7_resultados	Amoebozoa	0.0675524
vamos7_resultados	Chlorophyta	0.0793452
vamos7_resultados	Rhodophyta	0.141487
vamos7_resultados	Ochrophyta	0.200428
vamos7_resultados	Metazoa	0.474145
vamos8_resultados	Oomycota	0.0166622
vamos8_resultados	Fungi	0.0169642
vamos8_resultados	Picozoa	0.0307296
vamos8_resultados	Haptophyta	0.0355455
vamos8_resultados	Rhodophyta	0.0375003
vamos8_resultados	Amoebozoa	0.0413007
vamos8_resultados	Chlorophyta	0.0549417
vamos8_resultados	Myzozoa	0.128181
vamos8_resultados	Ochrophyta	0.228949
vamos8_resultados	Metazoa	0.387849
