# Supplementary material for: A novel taxonomic database for eukaryotic mitochondrial cytochrome oxidase subunit I gene (eKOI), with a focus on protists diversity
Source: Database (Oxford). 2025 Sep 24;2025:baaf057. doi: 10.1093/database/baaf057 (PMC12462617; doi:10.1093/database/baaf057)
Supplement: baaf057_Supplemental_File [file baaf057_supplemental_file.zip › 5_COI_databses_comparison/taxonomy_COI_databases.xlsx]

## Sheet: MIDORI2
Discosea_555280	Flabellinia_1485085	order_Vannellidae_95227	Vannellidae_95227
Evosea_2605435	class_Himatismenida_313555	Dactylopodida_555392	Paramoebidae_200887
Tubulinea_555369	class_Longamoebia_1485168	Himatismenida_313555	Vexilliferidae_180225
phylum_class_Apusomonadida_2925400	class_order_family_Squamamoeba_1280930	Longamoebia_1485168	Cochliopodiidae_313556
phylum_class_order_Collodictyonidae_190322	Eumycetozoa_142796	order_family_Squamamoeba_1280930	family_Parvamoeba_1076757
phylum_class_Jakobida_556282	Echinamoebida_2681631	Dictyosteliales_2058949	Acanthamoebidae_33677
phylum_class_Tsukubamonadida_2711297	Elardia_2681632	Echinosteliales_137622	Balamuthiidae_555408
Euglenozoa_33682	class_Apusomonadida_2925400	Stemonitida_137614	Thecamoebida_242543
Heterolobosea_5752	class_order_Collodictyonidae_190322	Trichiida_208471	family_Squamamoeba_1280930
Haptophyta_2830	class_Jakobida_556282	Physariida_5789	Dictyosteliaceae_2058185
phylum_Aphelidea_1498967	class_Tsukubamonadida_2711297	order_family_Vermamoeba_1260114	Clastodermataceae_137623
phylum_Choanoflagellata_28009	Diplonemea_191814	Arcellinida_318493	Stemonitidae_137615
phylum_Filasterea_2687318	Euglenida_3035	Euamoebida_180229	Trichiidae_208472
phylum_Ichthyosporea_127916	Kinetoplastea_5653	Apusomonadida_2925400	Didymiaceae_1115745
Blastocladiomycota_451459	class_order_family_Pharyngomonas_63600	order_Collodictyonidae_190322	Physaraceae_1115744
Chytridiomycota_4761	class_order_Acrasidae_1144924	Jakobida_556282	family_Vermamoeba_1260114
Cryptomycota_1031332	class_order_Gruberellidae_63761	Tsukubamonadida_2711297	Hyalospheniidae_318530
Microsporidia_6029	class_order_Vahlkampfiidae_5765	order_Diplonemidae_2603949	family_Copromyxa_931553
Mucoromycota_1913637	class_order_Tulamoebidae_1559746	order_Hemistasiidae_2015512	Apusomonadidae_172820
Zoopagomycota_1913638	class_Isochrysidales_73020	Euglenales_86650	Collodictyonidae_190322
Ascomycota_4890	class_Phaeocystales_418919	Eutreptiales_86652	Andaluciidae_2683624
Basidiomycota_5204	class_Prymnesiales_73028	Parabodonida_2704649	Histionidae_556285
Chordata_7711	class_Pavlovales_73026	Trypanosomatida_2704949	Jakobidae_143015
Echinodermata_7586	Aphelidea_1498967	order_family_Pharyngomonas_63600	family_Moramonas_1805495
Hemichordata_10219	Choanoflagellata_28009	order_Acrasidae_1144924	family_Seculamonas_221723
Arthropoda_6656	Filasterea_2687318	order_Gruberellidae_63761	Ophirinidae_2963707
Onychophora_27563	Ichthyosporea_127916	order_Vahlkampfiidae_5765	Tsukubamonadidae_1084709
Tardigrada_42241	Blastocladiomycetes_451460	order_Tulamoebidae_1559746	Diplonemidae_2603949
Nematoda_6231	Chytridiomycetes_451435	Isochrysidales_73020	Hemistasiidae_2015512
Nematomorpha_33310	Monoblepharidomycetes_451454	Phaeocystales_418919	Euglenaceae_1131320
Kinorhyncha_51516	class_order_family_Rozella_276836	Prymnesiales_73028	Phacaceae_1131319
Priapulida_33467	class_order_family_Mitosporidium_1633384	Pavlovales_73026	family_Eutreptiella_73024
phylum_Micrognathozoa_195505	Glomeromycetes_214506	order_family_Amoeboaphelidium_1243176	family_Trypanoplasma_5709
Chaetognatha_10229	Mortierellomycetes_2212732	Craspedida_1924738	Trypanosomatidae_5654
Gnathostomulida_66780	Mucoromycetes_2212703	order_family_Ministeria_134557	family_Pharyngomonas_63600
Rotifera_10190	Umbelopsidomycetes_2212704	Dermocystida_198624	Acrasidae_1144924
Dicyemida_10215	Entomophthoromycetes_1399770	Ichthyophonida_198625	Gruberellidae_63761
Orthonectida_33209	Harpellomycetes_2219693	Blastocladiales_4805	Vahlkampfiidae_5765
Acanthocephala_10232	Arthoniomycetes_147539	Chytridiales_4810	Tulamoebidae_1559746
Annelida_6340	Dothideomycetes_147541	Spizellomycetales_34478	Isochrysidaceae_418951
Brachiopoda_7568	Leotiomycetes_147548	Synchytriales_2231171	Noelaerhabdaceae_418966
Bryozoa_10205	Sordariomycetes_147550	Monoblepharidales_79272	Phaeocystaceae_418920
Cycliophora_69815	Eurotiomycetes_147545	order_family_Rozella_276836	Chrysochromulinaceae_1136790
Entoprocta_43120	Lecanoromycetes_147547	order_family_Mitosporidium_1633384	Pavlovaceae_418969
Gastrotricha_33313	Orbiliomycetes_189478	Archaeosporales_1133283	family_Amoeboaphelidium_1243176
Mollusca_6447	Pezizomycetes_147549	Diversisporales_214509	Salpingoecidae_81529
Nemertea_6217	Saccharomycetes_4891	Entrophosporales_3059595	family_Ministeria_134557
Phoronida_120557	Pneumocystomycetes_147553	Glomerales_36750	family_Sphaerothecum_228970
Platyhelminthes_6157	Schizosaccharomycetes_147554	Paraglomerales_214508	Amoebidiaceae_251739
Xenacoelomorpha_1312402	Taphrinomycetes_147555	Mortierellales_214503	Blastocladiaceae_4806
Cnidaria_6073	Agaricomycetes_155619	Mucorales_4827	Chytriomycetaceae_1352827
Ctenophora_10197	Tremellomycetes_155616	Umbelopsidales_1913639	Powellomycetaceae_1134080
Placozoa_10226	Microbotryomycetes_162481	Entomophthorales_4857	Spizellomycetaceae_34479
Porifera_6040	Pucciniomycetes_162484	Harpellales_61421	Synchytriaceae_286113
phylum_class_Rotosphaerida_2686024	Exobasidiomycetes_452283	Arthoniales_39677	family_Hyaloraphidium_82267
Nebulidia_3004449	Malasseziomycetes_1538075	Acrospermales_716585	family_Rozella_276836
phylum_class_order_Chromeraceae_2605701	Ustilaginomycetes_5257	Botryosphaeriales_451869	family_Mitosporidium_1633384
phylum_Dinophyceae_2864	Leptocardii_2682552	Cladosporiales_2726946	Ambisporaceae_453565
phylum_class_Colponemida_2683325	Hyperoartia_117569	Dothideales_5014	Archaeosporaceae_144513
Apicomplexa_5794	Myxini_117565	Mycosphaerellales_2726947	Acaulosporaceae_36752
Ciliophora_5878	Actinopteri_186623	Pleosporales_92860	Diversisporaceae_308925
Perkinsozoa_2497438	Cladistia_1338366	Venturiales_1111111	Gigasporaceae_36753
Foraminifera_29178	class_Coelacanthiformes_7894	order_Myxotrichaceae_37240	Entrophosporaceae_3025479
Cercozoa_136419	Aves_8782	order_Pseudeurotiaceae_34379	Glomeraceae_36751
Endomyxa_2604748	class_Crocodylia_1294634	order_family_Leohumicola_290614	Paraglomeraceae_144536
phylum_Phaeophyceae_2870	class_Testudines_8459	Chaetomellales_2794007	Mortierellaceae_4854
phylum_Phaeosacciophyceae_2797540	Lepidosauria_8504	Erysiphales_5120	Cunninghamellaceae_4851
phylum_Xanthophyceae_2833	Mammalia_40674	Helotiales_5178	Lichtheimiaceae_499202
phylum_class_order_family_Chrysoparadoxa_2498841	Amphibia_8292	Rhytismatales_47166	Phycomycetaceae_1344966
phylum_class_order_family_Schizocladia_196140	class_Ceratodontiformes_2823314	Thelebolales_292491	Backusellaceae_1344953
phylum_Bolidophyceae_91989	Chondrichthyes_7777	Glomerellales_1028384	Mucoraceae_34489
phylum_Chrysophyceae_2825	Appendicularia_30302	Hypocreales_5125	Rhizopodaceae_1344955
phylum_Dictyochophyceae_39119	Ascidiacea_7713	Microascales_5592	Umbelopsidaceae_1403793
phylum_Eustigmatophyceae_5747	Thaliacea_30304	Diaporthales_5114	Ancylistaceae_34486
phylum_Pelagophyceae_35675	Asteroidea_7588	Magnaporthales_639021	Legeriomycetaceae_4883
phylum_Pinguiophyceae_157124	Ophiuroidea_7618	Ophiostomatales_5151	Arthoniaceae_39678
phylum_Raphidophyceae_38410	Echinoidea_7625	Sordariales_5139	Opegraphaceae_1010694
phylum_Synurophyceae_33859	Holothuroidea_7705	Xylariales_37989	Acrospermaceae_152637
Bacillariophyta_2836	Crinoidea_35069	Chaetothyriales_34395	Botryosphaeriaceae_45131
phylum_Actinophryidae_238765	Enteropneusta_10220	Eurotiales_5042	Phyllostictaceae_1424649
phylum_Bigyra_2683628	Pterobranchia_33627	Onygenales_33183	Cladosporiaceae_452563
Oomycota_4762	Branchiopoda_6658	Mycocaliciales_148099	Dothioraceae_64899
phylum_Cryptophyceae_3027	Cephalocarida_72040	order_Phlyctidaceae_291600	Mycosphaerellaceae_93133
phylum_Glaucocystophyceae_38254	Remipedia_84343	Caliciales_1302181	Corynesporascaceae_281124
Chlorophyta_3041	Hexanauplia_72037	Lecanorales_5197	Shiraiaceae_224418
Prasinodermophyta_2806169	Malacostraca_6681	Peltigerales_388450	Didymosphaeriaceae_221678
Streptophyta_35493	Thecostraca_116172	Teloschistales_107465	Periconiaceae_1898439
phylum_class_order_family_Meteora_2913901	Ichthyostraca_2172820	Ostropales_38074	Coniothyriaceae_1460697
phylum_class_order_family_Microheliella_1148152	Mystacocarida_72039	Pertusariales_88639	Didymellaceae_683158
phylum_class_order_family_Palpitomonas_759891	Ostracoda_6670	Orbiliales_189479	Leptosphaeriaceae_34374
phylum_class_Ancyromonadida_2686027	Collembola_30001	Pezizales_5185	Phaeosphaeriaceae_5020
phylum_class_Malawimonadida_2795258	Insecta_50557	Saccharomycetales_4892	Pleosporaceae_28556
Rhodophyta_2763	Protura_29999	Pneumocystales_37987	Sympoventuriaceae_1111112
	class_Diplura_29997	Schizosaccharomycetales_34346	Venturiaceae_5023
	Chilopoda_7540	Taphrinales_5008	Myxotrichaceae_37240
	Diplopoda_7553	Auriculariales_5226	Pseudeurotiaceae_34379
	Pauropoda_63448	Cantharellales_36064	family_Leohumicola_290614
	Symphyla_61986	Hymenochaetales_139380	Chaetomellaceae_1769459
	Arachnida_6854	Polyporales_5303	Erysiphaceae_34371
	Merostomata_6844	Russulales_452342	Dermateaceae_76657
	Pycnogonida_57294	Sebacinales_297313	Discinellaceae_2794838
	Udeonychophora_2082881	Thelephorales_56487	Helotiaceae_5181
	Eutardigrada_42242	Agaricales_5338	Mollisiaceae_2755564
	Heterotardigrada_89368	Boletales_68889	Ploettnerulaceae_2316155
	Chromadorea_119089	Gomphales_452336	Sclerotiniaceae_28983
	Enoplea_119088	Phallales_68804	family_Cairneyella_1802956
	Gordioida_42813	Cystofilobasidiales_90883	family_Tetracladium_164535
	Allomalorhagida_2582693	Tremellales_5234	Cudoniaceae_221900
	Cyclorhagida_310836	Trichosporonales_1851469	Thelebolaceae_46451
	Priapulimorpha_2082883	Microbotryales_55070	Australiascaceae_1028385
	Micrognathozoa_195505	Sporidiobolales_231213	Glomerellaceae_681950
	Sagittoidea_1421718	Pucciniales_5258	Plectosphaerellaceae_1033978
	class_Bursovaginoidea_66781	Exobasidiales_5404	Bionectriaceae_103887
	class_Filospermoidea_121007	Microstromatales_162475	Clavicipitaceae_34397
	Eurotatoria_2816136	Tilletiales_62916	Cordycipitaceae_474943
	Pararotatoria_2816131	Malasseziales_162474	Hypocreaceae_5129
	class_order_Dicyemidae_10216	Ustilaginales_5267	Nectriaceae_110618
	class_order_Rhopaluridae_1819743	Amphioxiformes_2682553	Ophiocordycipitaceae_474942
	Archiacanthocephala_10233	Petromyzontiformes_7745	Pseudodiploosporaceae_3085302
	Eoacanthocephala_45085	Myxiniformes_7761	Sarocladiaceae_2502719
	Palaeacanthocephala_45080	Acipenseriformes_7899	Stachybotryaceae_1667166
	Polyacanthocephala_178078	Amiiformes_7921	family_Gliocladium_62887
	Clitellata_42113	Semionotiformes_7914	family_Stilbella_150382
	Polychaeta_6341	Albuliformes_54906	Ceratocystidaceae_1028423
	Sipuncula_6433	Anguilliformes_7933	Microascaceae_5593
	class_order_family_Hrabeiella_152468	Elopiformes_7925	Cryphonectriaceae_399129
	class_Myzostomida_104731	Notacanthiformes_143896	Diaporthaceae_767018
	Craniata_115366	Hiodontiformes_1489345	Pyriculariaceae_2528436
	Lingulata_115361	Osteoglossiformes_41712	Ophiostomataceae_5152
	Rhynchonellata_115371	Lepidogalaxiiformes_1489795	Podosporaceae_2609812
	Gymnolaemata_10206	Aulopiformes_68510	Sordariaceae_5148
	Phylactolaemata_34517	Beryciformes_8277	family_Madurella_100815
	Stenolaemata_97264	Trachichthyiformes_2558152	Apiosporaceae_106263
	class_order_family_Symbion_69816	Holocentriformes_1490028	Hypoxylaceae_2033035
	class_order_Barentsiidae_43124	Anabantiformes_1489900	Sporocadaceae_1812776
	class_order_Loxosomatidae_231594	Synbranchiformes_43697	Xylariaceae_37990
	class_order_Pedicellinidae_43121	Batrachoidiformes_8064	Herpotrichiellaceae_43219
	class_Chaetonotida_41320	order_Centropomidae_8184	Trichomeriaceae_1233474
	class_Macrodasyida_78238	order_Lactariidae_30845	Aspergillaceae_1131492
	Caudofoveata_52919	order_Leptobramidae_30847	Trichocomaceae_28568
	Solenogastres_231996	order_Menidae_30852	Ajellomycetaceae_299071
	Bivalvia_6544	order_Polynemidae_30917	Arthrodermataceae_34384
	Cephalopoda_6605	order_Sphyraenidae_27769	Gymnoascaceae_37243
	Gastropoda_6448	order_Toxotidae_30876	Nannizziopsiaceae_1368691
	Monoplacophora_358446	Carangiformes_1489907	Onygenaceae_33184
	Polyplacophora_6650	Istiophoriformes_1489906	family_Paracoccidioides_38946
	Scaphopoda_32584	Pleuronectiformes_8252	Mycocaliciaceae_39940
	Enopla_6225	order_Callanthiidae_270592	Phlyctidaceae_291600
	Palaeonemertea_1684132	order_Centrogenyidae_1489924	Physciaceae_50934
	Pilidiophora_6218	order_Dinopercidae_428439	Cladoniaceae_5198
	class_order_Phoronidae_2899602	order_Emmelichthyidae_181462	Lecanoraceae_39933
	Catenulida_39236	order_Malacanthidae_30851	Parmeliaceae_78060
	Cestoda_6199	order_Monodactylidae_30853	Ramalinaceae_56478
	Monogenea_37945	order_Moronidae_42148	Stereocaulaceae_50937
	Rhabditophora_147100	order_Parascorpididae_1003985	Coccocarpiaceae_191096
	Trematoda_6178	order_Pomacanthidae_30862	Collemataceae_169194
	class_Acoela_31265	order_Scatophagidae_30869	Lobariaceae_129109
	class_Nemertodermatida_52050	order_Sciaenidae_30870	Peltigeraceae_48860
	class_order_Xenoturbellidae_1547233	order_Siganidae_75382	Teloschistaceae_88646
	Anthozoa_6101	order_Sillaginidae_30874	Graphidaceae_71598
	Cubozoa_6137	Acanthuriformes_1489937	Pertusariaceae_50931
	Hydrozoa_6074	Acropomatiformes_3051910	Orbiliaceae_47021
	Myxozoa_35581	Caproiformes_2024527	Morchellaceae_5192
	Polypodiozoa_2315759	Centrarchiformes_1489940	Pyronemataceae_110846
	Scyphozoa_6142	Chaetodontiformes_1545895	Sarcosomataceae_29820
	Staurozoa_1927913	Ephippiformes_1489930	Tuberaceae_40289
	Nuda_1919246	Gerreiformes_2024538	Debaryomycetaceae_766764
	Tentaculata_140493	Labriformes_1489928	Metschnikowiaceae_27319
	Uniplacotomia_3043701	Lobotiformes_1489929	Saccharomycopsidaceae_34366
	class_order_family_Polyplacotoma_2546582	Lophiiformes_8070	Dipodascaceae_34353
	Calcarea_27929	Lutjaniformes_2024539	Phaffomycetaceae_115784
	Demospongiae_6042	Pempheriformes_1489939	Pichiaceae_1156497
	Hexactinellida_60882	Perciformes_8111	Saccharomycetaceae_4893
	Homoscleromorpha_80999	Priacanthiformes_2024536	Saccharomycodaceae_34365
	class_Rotosphaerida_2686024	Spariformes_1489931	Trichomonascaceae_410830
	Nebulidea_3004450	Tetraodontiformes_31022	family_genus_[Candida] saopauloensis_291208
	class_order_Chromeraceae_2605701	Uranoscopiformes_1489926	family_Starmerella_75735
	Dinophyceae_2864	Gobiiformes_1489878	Pneumocystaceae_44281
	class_Colponemida_2683325	Kurtiformes_1489876	Schizosaccharomycetaceae_4894
	Aconoidasida_422676	Ophidiiformes_94929	Taphrinaceae_5009
	Conoidasida_1280412	Blenniiformes_1489921	Aporpiaceae_263999
	class_order_Adeleidae_203140	Mugiliformes_41872	Auriculariaceae_5227
	class_order_Hepatozoidae_203143	order_Ambassidae_205120	Cantharellaceae_57201
	class_order_Klossiellidae_2170308	order_Embiotocidae_50791	Ceratobasidiaceae_5250
	class_order_Legerellidae_3083290	order_Grammatidae_274798	Hirschioporaceae_3074113
	class_order_family_Cryptocaryon_153250	order_Opistognathidae_270589	Hymenochaetaceae_40424
	Colpodea_5977	order_Plesiopidae_30861	Schizoporaceae_574935
	Nassophorea_6015	order_Polycentridae_302773	Cerrenaceae_2028206
	Oligohymenophorea_6020	order_Pomacentridae_30863	Fomitopsidaceae_1769247
	Phyllopharyngea_37471	order_Pseudochromidae_30866	Grifolaceae_2028216
	Spirotrichea_33829	Atheriniformes_8075	Meripilaceae_378266
	Heterotrichea_194287	Beloniformes_76071	Meruliaceae_81064
	Karyorelictea_33827	Cyprinodontiformes_28738	Phaeolaceae_2983429
	class_Perkinsida_27998	Cichliformes_1489911	Phanerochaetaceae_396331
	class_order_family_Bizarria_2912516	Scombriformes_1489894	Polyporaceae_5317
	class_order_family_Lacogromia_2010924	Syngnathiformes_129912	Sparassidaceae_40465
	class_order_Psamminidae_1852238	Lampriformes_81386	Taiwanofungaceae_2983386
	class_order_Syringamminidae_212499	Percopsiformes_81377	Bondarzewiaceae_40420
	class_Miliolida_1216353	Gadiformes_8043	Hericiaceae_40458
	class_Rotaliida_29185	Stylephoriformes_1489837	Peniophoraceae_103393
	class_Textulariida_196922	Zeiformes_31097	Russulaceae_5401
	Chlorarachniophyceae_29197	Polymixiiformes_81382	Serendipitaceae_1506295
	Imbricatea_1736114	Myctophiformes_68514	Thelephoraceae_56488
	Phytomyxea_2779609	Ateleopodiformes_143303	family_Tricholomopsis_151293
	Phaeophyceae_2870	Argentiniformes_134613	Agaricaceae_5339
	Phaeosacciophyceae_2797540	Esociformes_8007	Bolbitiaceae_5398
	Xanthophyceae_2833	Galaxiiformes_51241	Hydnangiaceae_330899
	class_order_family_Chrysoparadoxa_2498841	Salmoniformes_8006	Hymenogastraceae_80649
	class_order_family_Schizocladia_196140	Osmeriformes_41711	Nidulariaceae_68773
	Bolidophyceae_91989	Stomiiformes_48438	Psathyrellaceae_184208
	Chrysophyceae_2825	Alepocephaliformes_1489486	Squamanitaceae_2976386
	Dictyochophyceae_39119	Clupeiformes_32446	Strophariaceae_40562
	Eustigmatophyceae_5747	Gonorynchiformes_29140	Clavariaceae_40105
	Pelagophyceae_35675	Characiformes_7991	Hygrophoraceae_51005
	Pinguiophyceae_157124	Gymnotiformes_8002	Marasmiaceae_654128
	Raphidophyceae_38410	Siluriformes_7995	Omphalotaceae_72117
	Synurophyceae_33859	Cypriniformes_7952	Physalacriaceae_862241
	Bacillariophyceae_33849	Polypteriformes_8288	Pleurotaceae_104366
	Coscinodiscophyceae_33836	Coelacanthiformes_7894	Amanitaceae_41954
	Fragilariophyceae_33853	Apodiformes_8892	Pluteaceae_36657
	Mediophyceae_589449	Caprimulgiformes_8902	Schizophyllaceae_5332
	Actinophryidae_238765	Eurypygiformes_3073798	Biannulariaceae_2982301
	Bigyra_2683628	Phaethontiformes_3073797	Clitocybaceae_2982168
	class_order_Lagenaceae_1489790	Accipitriformes_2558200	Entolomataceae_71934
	class_order_family_Haptoglossa_377433	Bucerotiformes_57379	Lyophyllaceae_930979
	class_Albuginales_370421	Cariamiformes_1956187	Tricholomataceae_5351
	class_Anisolpidiales_1663097	Charadriiformes_8906	family_Infundibulicybe_378268
	class_Lagenidiales_4800	Ciconiiformes_8920	Boletaceae_5368
	class_Leptomitales_92979	Coliiformes_57384	Paxillaceae_5394
	class_Myzocytiopsidales_159314	Columbiformes_8929	Boletinellaceae_178450
	class_Olpidiopsidales_416805	Coraciiformes_8936	Pisolithaceae_227329
	class_Peronosporales_4776	Cuculiformes_8940	Gomphidiaceae_5389
	class_Pythiales_121069	Falconiformes_8948	Rhizopogonaceae_48595
	class_Rhipidiales_100871	Galbuliformes_118184	Suillaceae_227336
	class_Saprolegniales_4763	Gaviiformes_30411	Gomphaceae_60108
	class_Sclerosporales_120408	Gruiformes_9108	Phallaceae_90951
	Cryptophyceae_3027	Musophagiformes_56301	Mrakiaceae_1851551
	Glaucocystophyceae_38254	Opisthocomiformes_30416	Bulleribasidiaceae_1884640
	Chlorodendrophyceae_1524962	Passeriformes_9126	Cryptococcaceae_1884633
	Chlorophyceae_3166	Pelecaniformes_9205	Tremellaceae_5215
	Trebouxiophyceae_75966	Phoenicopteriformes_9214	Trichosporonaceae_1759442
	Chloropicophyceae_2302911	Piciformes_9219	Microbotryaceae_55071
	Mamiellophyceae_1035538	Podicipediformes_30447	Sporidiobolaceae_1799696
	Nephroselmidophyceae_1242998	Procellariiformes_30449	Coleosporiaceae_106328
	Palmophyllophyceae_2201463	Psittaciformes_9223	Melampsoraceae_5259
	Pedinophyceae_35422	Sphenisciformes_9230	Phakopsoraceae_145793
	Picocystophyceae_2692249	Strigiformes_30458	Pucciniaceae_5262
	Pyramimonadophyceae_2704063	Suliformes_3073854	Sphaerophragmiaceae_54204
	Ulvophyceae_33103	Trogoniformes_56308	Exobasidiaceae_5405
	class_order_Pycnococcaceae_41878	Upupiformes_57389	family_Jaminaea_561108
	Prasinodermophyceae_2806170	Anseriformes_8826	Tilletiaceae_5279
	Chlorokybophyceae_131213	Galliformes_8976	Malasseziaceae_742845
	Klebsormidiophyceae_131220	Apterygiformes_8819	Ustilaginaceae_5268
	Mesostigmatophyceae_96475	Casuariiformes_8784	Branchiostomatidae_7736
	Anthocerotopsida_402688	Dinornithiformes_8808	Geotriidae_2748623
	Leiosporocerotopsida_402684	Rheiformes_8792	Petromyzontidae_7746
	Andreaeopsida_113507	Struthioniformes_8798	Myxinidae_7762
	Bryopsida_3214	Tinamiformes_8802	Acipenseridae_7900
	Polytrichopsida_113509	Crocodylia_1294634	Polyodontidae_7911
	Tetraphidopsida_404265	Testudines_8459	Amiidae_7922
	Sphagnopsida_113508	Sphenodontia_8505	Lepisosteidae_7915
	Haplomitriopsida_402711	Squamata_8509	Albulidae_54907
	Jungermanniopsida_186771	Monotremata_9255	Anguillidae_7934
	Marchantiopsida_186770	Lagomorpha_9975	Chlopsidae_118146
	Cycadopsida_3296	Rodentia_9989	Colocongridae_391217
	Ginkgoopsida_29811	Dermoptera_30656	Congridae_7941
	Gnetopsida_3372	Primates_9443	Cyematidae_556237
	Pinopsida_58019	Scandentia_9392	Derichthyidae_118158
	Magnoliopsida_3398	Artiodactyla_91561	Eurypharyngidae_55115
	Polypodiopsida_241806	Carnivora_33554	Heterenchelyidae_556143
	Lycopodiopsida_1521260	Chiroptera_9397	Monognathidae_556238
	Charophyceae_304574	Eulipotyphla_9362	Moringuidae_118143
	Coleochaetophyceae_304573	Perissodactyla_9787	Muraenesocidae_7944
	Zygnemophyceae_131209	Pholidota_9971	Muraenidae_46660
	class_order_family_Meteora_2913901	order_Chrysochloridae_9389	Myrocongridae_556236
	class_order_family_Microheliella_1148152	order_Tenrecidae_9369	Nemichthyidae_118167
	class_order_family_Palpitomonas_759891	Hyracoidea_9810	Nettastomatidae_118175
	class_Ancyromonadida_2686027	Macroscelidea_28734	Ophichthidae_54912
	class_Malawimonadida_2795258	Proboscidea_9779	Protanguillidae_1077316
	Bangiophyceae_2797	Sirenia_9774	Saccopharyngidae_136488
	Compsopogonophyceae_930023	Tubulidentata_9815	Serrivomeridae_87098
	Florideophyceae_2806	Cingulata_948951	Synaphobranchidae_118152
	Rhodellophyceae_661027	Pilosa_948950	Elopidae_7926
	Stylonematophyceae_446134	Dasyuromorphia_38608	Megalopidae_7930
		Didelphimorphia_38605	Halosauridae_143897
		Diprotodontia_38609	Notacanthidae_55111
		Microbiotheria_38607	Hiodontidae_31090
		Notoryctemorphia_38610	Gymnarchidae_31093
		Paucituberculata_38606	Mormyridae_31092
		Peramelemorphia_38611	Notopteridae_31091
		Gymnophiona_8445	Osteoglossidae_27723
		Anura_8342	Pantodontidae_8274
		Caudata_8293	family_Lepidogalaxias_89577
		Ceratodontiformes_2823314	Alepisauridae_88651
		Carcharhiniformes_30483	Bathysauridae_172132
		Lamniformes_30496	Bathysauropsidae_2696649
		Orectolobiformes_30503	Chlorophthalmidae_68511
		Heterodontiformes_40667	Evermannellidae_172143
		Echinorhiniformes_118015	Giganturidae_172114
		Hexanchiformes_30495	Ipnopidae_172118
		Squaliformes_282414	Notosudidae_172126
		order_Pristiophoridae_55133	Paralepididae_172138
		order_Squatinidae_55140	Scopelarchidae_172121
		order_Platyrhinidae_117848	Aulopidae_81361
		Myliobatiformes_117851	Pseudotrichonotidae_172135
		Rajiformes_7858	Synodontidae_81390
		Rhinopristiformes_117887	Paraulopidae_509847
		Torpediniformes_117888	Barbourisiidae_88658
		Chimaeriformes_7864	Berycidae_88661
		Copelata_2507557	Cetomimidae_88666
		Aplousobranchia_32436	Gibberichthyidae_565091
		Phlebobranchia_7716	Melamphaidae_88706
		Stolidobranchia_7720	Rondeletiidae_88709
		Doliolida_76838	Stephanoberycidae_473342
		Pyrosomata_76842	Anomalopidae_8279
		Salpida_30307	Anoplogasteridae_88654
		Peripodida_133449	Diretmidae_88680
		Brisingida_105864	Monocentridae_88673
		Forcipulatida_7599	Trachichthyidae_96776
		Notomyotida_360085	Holocentridae_47697
		Spinulosida_55644	Anabantidae_64142
		Velatida_7591	Helostomatidae_243706
		Paxillosida_55648	Osphronemidae_270602
		Valvatida_41166	Aenigmachannidae_2777520
		Amphilepidida_2783457	Channidae_30910
		Euryalida_55618	Badidae_1489902
		Aspidodiadematoida_2341008	Nandidae_30855
		Diadematoida_31172	Pristolepididae_1489903
		Micropygoida_2175314	Indostomidae_181448
		Pedinoida_105648	Chaudhuriidae_1778381
		Echinothurioida_41369	Mastacembelidae_94233
		Phymosomatoida_35058	Synbranchidae_43698
		Holasteroida_327712	Batrachoididae_8065
		Cassiduloida_35064	Centropomidae_8184
		Spatangoida_41317	Lactariidae_30845
		Salenioida_1419493	Leptobramidae_30847
		Arbacioida_734141	Menidae_30852
		Camarodonta_2785018	Polynemidae_30917
		Temnopleuroida_31184	Sphyraenidae_27769
		Clypeasteroida_31186	Toxotidae_30876
		Cidaroida_7627	Carangidae_8157
		Apodida_7701	Coryphaenidae_27766
		Molpadida_7695	Echeneidae_173245
		Aspidochirotida_7682	Nematistiidae_30856
		Elasipodida_55636	Rachycentridae_30867
		Dendrochirotida_7707	Istiophoridae_27768
		Bourgueticrinida_228674	Xiphiidae_8243
		Comatulida_7581	Achiridae_195656
		Cyrtocrinida_228689	Bothidae_8253
		Hyocrinida_707761	Citharidae_30943
		Isocrinida_55652	Cyclopsettidae_2823367
		order_Harrimaniidae_10221	Cynoglossidae_30947
		order_Ptychoderidae_35078	Paralichthodidae_1003977
		order_Spengelidae_1118796	Paralichthyidae_171414
		Cephalodiscida_33628	Pleuronectidae_8256
		Rhabdopleurida_33629	Poecilopsettidae_490375
		Diplostraca_84337	Rhombosoleidae_490374
		Notostraca_58774	Samaridae_195629
		Anostraca_6659	Scophthalmidae_52902
		Brachypoda_84332	Soleidae_30948
		Nectiopoda_116564	family_genus_Paralichthys olivaceus x Verasper variegatus_3072172
		Calanoida_6833	Psettodidae_30949
		Cyclopoida_84308	Callanthiidae_270592
		Harpacticoida_41212	Centrogenyidae_1489924
		Misophrioida_84313	Dinopercidae_428439
		Monstrilloida_84311	Emmelichthyidae_181462
		Mormonilloida_84314	Malacanthidae_30851
		Poecilostomatoida_84310	Monodactylidae_30853
		Polyarthra_3024083	Moronidae_42148
		Siphonostomatoida_72033	Parascorpididae_1003985
		Platycopioida_84309	Pomacanthidae_30862
		Amphionidacea_75394	Scatophagidae_30869
		Decapoda_6683	Sciaenidae_30870
		Euphausiacea_6816	Siganidae_75382
		Stomatopoda_75390	Sillaginidae_30874
		Lophogastrida_75400	Acanthuridae_29146
		Mysida_75399	Luvaridae_30887
		Amphipoda_6821	Zanclidae_75383
		Cumacea_27412	Acropomatidae_107764
		Isopoda_29979	Banjosidae_490307
		Tanaidacea_75398	Bathyclupeidae_463601
		Thermosbaenacea_75402	Champsodontidae_270610
		Anaspidacea_75396	Creediidae_270598
		Bathynellacea_75395	Dinolestidae_390325
		Leptostraca_58364	Epigonidae_223796
		Dendrogastrida_116170	Glaucosomatidae_443779
		Cryptophialida_2899740	Howellidae_390339
		Lithoglyptida_2899739	Lateolabracidae_1204718
		order_Clistosaccidae_319671	Leptoscopidae_390344
		order_Lernaeodiscidae_399060	Malakichthyidae_3051911
		order_Mycetomorphidae_2501518	Ostracoberycidae_428447
		order_Peltogastridae_399076	Pempheridae_30859
		order_Polyascidae_2836416	Pentacerotidae_30860
		order_Sacculinidae_38011	Polyprionidae_112726
		order_Sylonidae_399054	Symphysanodontidae_722446
		Iblomorpha_629284	Caproidae_31098
		Balanomorpha_2899670	Centrarchidae_8180
		Calanticomorpha_2899682	Elassomatidae_71672
		Pollicipedomorpha_2899683	Enoplosidae_215365
		Verrucomorpha_2899684	Sinipercidae_119486
		order_Heteralepadidae_83327	Aplodactylidae_82890
		order_Lepadidae_38010	Cheilodactylidae_76917
		order_Poecilasmatidae_37899	Chironemidae_82793
		order_Neobrachylepadidae_1581335	Cirrhitidae_76914
		order_Neolepadidae_2899728	Latridae_97158
		order_Neoverrucidae_302487	family_Percalates_1545907
		order_Scalpellidae_37543	Percichthyidae_8162
		order_family_Hansenocaris_116187	Dichistiidae_390322
		Arguloida_6839	Girellidae_603452
		Porocephalida_7563	Kuhliidae_30842
		Raillietiellida_2609958	Kyphosidae_30843
		Reighardiida_2609960	Oplegnathidae_30858
		Mystacocaridida_116175	Terapontidae_30875
		Halocyprida_178836	Chaetodontidae_30828
		Myodocopida_84322	Leiognathidae_30846
		Podocopida_84318	Drepaneidae_75380
		Entomobryomorpha_730330	Ephippidae_75381
		Neelipleona_79708	Gerreidae_274463
		Poduromorpha_730331	Labridae_8247
		Symphypleona_79705	Odacidae_241355
		Zygentoma_30264	Datnioididae_428444
		Coleoptera_7041	Hapalogenyidae_1489925
		Diptera_7147	Lobotidae_30849
		Hymenoptera_7399	Antennariidae_241819
		Mecoptera_27420	Brachionichthyidae_412621
		Siphonaptera_7509	Tetrabrachiidae_242970
		Strepsiptera_30261	Caulophrynidae_181420
		Lepidoptera_7088	Centrophrynidae_412645
		Trichoptera_30263	Ceratiidae_206106
		Megaloptera_50553	Diceratiidae_412631
		Neuroptera_7516	Gigantactinidae_242956
		Raphidioptera_50482	Himantolophidae_242959
		Hemiptera_7524	Linophrynidae_242963
		Thysanoptera_30262	Melanocetidae_181423
		Phthiraptera_85819	Neoceratiidae_412628
		Psocoptera_30259	Oneirodidae_242930
		Dermaptera_27434	Thaumatichthyidae_412640
		Embioptera_50657	Chaunacidae_181415
		Grylloblattodea_58557	Lophiidae_8071
		Mantophasmatodea_192413	Ogcocephalidae_215327
		Orthoptera_6993	Haemulidae_30840
		Phasmatodea_7020	Lutjanidae_30850
		Plecoptera_50622	Percophidae_270605
		Zoraptera_30265	Apistidae_990930
		Blattodea_85823	Aploactinidae_178227
		Mantodea_7504	Congiopodidae_178225
		Ephemeroptera_30073	Gnathanacanthidae_178224
		Odonata_6961	Neosebastidae_274689
		Archaeognatha_29994	Pataecidae_178226
		order_Acerentomidae_79728	Zanclorhynchidae_1545912
		order_Hesperentomidae_289445	family_Bembrops_270608
		order_Protentomidae_79727	Anoplopomatidae_30988
		order_Eosentomidae_79725	Agonidae_30972
		order_Fujientomidae_289456	Cottidae_8092
		order_Sinentomidae_79726	Cyclopteridae_8101
		Diplura_29997	Ereuniidae_30974
		Scutigeromorpha_41360	Jordaniidae_1545922
		Geophilomorpha_60154	Liparidae_183715
		Scolopendromorpha_41361	Psychrolutidae_30976
		Craterostigmomorpha_60152	Rhamphocottidae_274754
		Lithobiomorpha_41362	Trichodontidae_148605
		Callipodida_118449	Aulorhynchidae_149086
		Chordeumatida_118457	Gasterosteidae_69291
		Julida_41448	Hypoptychidae_166254
		Playtdesmida_118489	Hexagrammidae_30983
		Polydesmida_71419	Zaniolepididae_30984
		Polyzoniida_118485	Anarhichadidae_8202
		Siphonophorida_421860	Bathymasteridae_274806
		Sphaerotheriida_118461	Cryptacanthodidae_30888
		Spirobolida_30266	Pholidae_56724
		Spirostreptida_30267	Ptilichthyidae_30890
		Polyxenida_52425	Stichaeidae_30892
		Glomerida_62004	Zaproridae_30893
		Glomeridesmida_245716	Zoarcidae_8193
		Tetramerocerata_2082948	Artedidraconidae_36206
		order_Scutigerellidae_109754	Bathydraconidae_8214
		Amblypygi_61977	Bovichtidae_36203
		Araneae_6893	Channichthyidae_30806
		Opiliones_43271	Eleginopidae_166260
		Palpigradi_88344	Harpagiferidae_43254
		Pseudoscorpiones_51799	Nototheniidae_8206
		Ricinulei_58139	Pseudaphritidae_1490017
		Schizomida_43267	Niphonidae_1489944
		Scorpiones_6855	Percidae_8165
		Solifugae_41356	Trachinidae_56735
		Uropygi_58151	Bembridae_178230
		Sarcoptiformes_83137	Hoplichthyidae_30986
		Trombidiformes_83136	Parabembridae_178229
		Opilioacarida_91340	Platycephalidae_30987
		Ixodida_6935	Plectrogeniidae_178228
		Mesostigmata_34634	Caracanthidae_179985
		Xiphosura_6845	Scorpaenidae_8108
		Pantopoda_373319	Sebastidae_274692
		Euonychophora_2082882	Setarchidae_274712
		Apochela_149991	Synanceiidae_274706
		Parachela_149990	Tetrarogidae_210577
		Arthrotardigrada_710185	Serranidae_30871
		Echiniscoidea_710186	Peristediidae_178231
		Araeolaimida_114861	Triglidae_27774
		Chromadorida_70242	Cepolidae_270595
		Desmodorida_73930	Priacanthidae_30865
		Desmoscolecida_373738	Centracanthidae_98821
		Monhysterida_70219	Lethrinidae_30848
		Plectida_2044973	Nemipteridae_30857
		Rhabditida_6236	Sparidae_8169
		Dioctophymatida_2044726	Molidae_31029
		Dorylaimida_46000	Diodontidae_31034
		Mermithida_27838	Tetraodontidae_31031
		Mononchida_70232	Triodontidae_300225
		Muspiceida_1150982	Balistidae_31024
		Trichinellida_6329	Monacanthidae_143346
		Enoplida_57287	Aracanidae_303732
		Triplonchida_211184	Ostraciidae_31025
		Chordodea_190558	Triacanthodidae_31026
		Gordea_190563	Triacanthidae_31027
		order_Franciscideridae_2582694	Ammodytidae_84619
		order_Neocentrophyidae_1215725	Cheimarrichthyidae_1489927
		order_Pycnophyidae_51518	Pinguipedidae_206137
		order_Antygomonidae_1215717	Uranoscopidae_70846
		order_Dracoderidae_1215718	Eleotridae_86197
		order_Echinoderidae_327033	Milyeringidae_908954
		Kentrorhagata_3061610	Gobiidae_8220
		Priapulimorphida_2082909	Kraemeriidae_86202
		Limnognathida_2682578	Odontobutidae_166784
		Aphragmophora_33512	Rhyacichthyidae_86200
		Monophragmophora_366435	Schindleriidae_30918
		Phragmophora_33513	Xenisthmidae_86214
		Bursovaginoidea_66781	Trichonotidae_270659
		Filospermoidea_121007	Apogonidae_83881
		order_family_Rotaria_231623	Kurtidae_215393
		Adinetida_104779	Aphyonidae_1367207
		Philodinavidae_338308	Bythitidae_181401
		Philodinida_104783	Parabrotulidae_1522433
		Flosculariaceae_2517309	Carapidae_181390
		Ploima_84394	Ophidiidae_94930
		Seisonacea_2816132	Blenniidae_56718
		order_Dicyemidae_10216	Chaenopsidae_57770
		order_Rhopaluridae_1819743	Clinidae_57768
		Gigantorhynchida_60525	Dactyloscopidae_57772
		Moniliformida_10234	Labrisomidae_57769
		Oligacanthorhynchida_60527	Tripterygiidae_57771
		Gyracanthocephala_47135	Gobiesocidae_63826
		Neoechinorhynchida_45086	Mugilidae_8189
		order_Cavisomidae_84283	Ambassidae_205120
		order_Diplosentidae_1655343	Embiotocidae_50791
		order_Transvenidae_317557	Grammatidae_274798
		Echinorhynchida_2705894	Opistognathidae_270589
		Polymorphida_45081	Plesiopidae_30861
		order_Polyacanthorhynchidae_178079	Polycentridae_302773
		Acanthobdellida_60937	Pomacentridae_30863
		Branchiobdellida_55818	Pseudochromidae_30866
		Hirudinida_2218736	Atherinidae_69128
		Rhynchobdellida_6406	Atherinopsidae_461499
		Alluroidida_2933416	Bedotiidae_206110
		Capilloventrida_2803883	Isonidae_1489917
		Crassiclitellata_2803884	Melanotaeniidae_30700
		Enchytraeida_1964463	Phallostethidae_270656
		Haplotaxida_6382	Pseudomugilidae_160493
		Lumbriculida_85671	Telmatherinidae_238703
		Moniligastrida_684783	Adrianichthyidae_47757
		Parvidrilida_2937013	Belonidae_94935
		Tubificida_2937015	Exocoetidae_76072
		order_Dinophilidae_120993	Hemiramphidae_88694
		order_Nerillidae_36116	Zenarchopteridae_1489918
		order_Parergodrilidae_152567	Aplocheilidae_28778
		order_Polygordiidae_188465	Nothobranchiidae_405002
		order_Protodrilidae_47109	Rivulidae_28771
		order_Psammodrilidae_1649658	Anablepidae_143026
		order_Saccocirridae_36128	Aphaniidae_2547680
		Echiuroidea_41798	Cyprinodontidae_8076
		Xenopneusta_6428	Fluviphylacidae_2547681
		Eunicida_65495	Fundulidae_28756
		Phyllodocida_6348	Goodeidae_28758
		order_Chaetopteridae_6378	Pantanodontidae_2547679
		Sabellida_6362	Poeciliidae_8079
		Spionida_46589	Procatopodidae_586242
		Terebellida_6373	Profundulidae_28768
		order_Arenicolidae_42115	Valenciidae_195853
		order_Capitellidae_51292	Cichlidae_8113
		order_Cossuridae_273013	Pholidichthyidae_390366
		order_Maldanidae_61845	Amarsipidae_1489899
		order_Opheliidae_36122	Ariommatidae_316123
		order_Orbiniidae_46603	Arripidae_163127
		order_Paraonidae_251440	Bramidae_215350
		order_Questidae_136630	Caristiidae_215353
		order_Scalibregmatidae_195271	Centrolophidae_163122
		Potamodrilidae_272738	Chiasmodontidae_206140
		Aspidosiphonidormes_216204	Gempylidae_27767
		Phascolosomatiformes_216210	Icosteidae_215384
		Golfingiida_792580	Nomeidae_215399
		order_family_Hrabeiella_152468	Pomatomidae_30864
		Myzostomida_104731	Scombridae_8224
		Craniida_115367	Scombrolabracidae_30885
		Lingulida_7570	Scombropidae_433665
		Rhynchonellida_33485	Stromateidae_94243
		Terebratulida_7578	Tetragonuridae_316148
		Cheilostomatida_10207	Trichiuridae_27770
		Ctenostomatida_51985	Aulostomidae_150446
		order_Cristatellidae_84414	Centriscidae_206122
		order_Fredericellidae_349670	Fistulariidae_206152
		order_Lophopodidae_350066	Callionymidae_30908
		order_Pectinatellidae_350069	Draconettidae_215389
		order_Plumatellidae_34518	Dactylopteridae_94922
		Cyclostomatida_97265	Mullidae_30854
		Tubuliporida_365322	Pegasidae_215337
		order_family_Symbion_69816	Solenostomidae_270524
		order_Barentsiidae_43124	Syngnathidae_72045
		order_Loxosomatidae_231594	Lampridae_81368
		order_Pedicellinidae_43121	Lophotidae_81371
		Chaetonotida_41320	Regalecidae_81387
		Macrodasyida_78238	Trachipteridae_81393
		Chaetodermatida_53693	Veliferidae_81374
		Limifossorida_53694	Amblyopsidae_390310
		order_Apodomeniidae_3035241	Aphredoderidae_94917
		order_Strophomeniidae_3032926	Percopsidae_81379
		Cavibelonia_1077250	Bregmacerotidae_30757
		Neomeniamorpha_1077248	Euclichthyidae_630724
		Pholidoskepia_1077249	Gadidae_8045
		order_Cyamiidae_1177115	Gaidropsaridae_1545873
		order_Gaimardiidae_457838	Lotidae_81641
		order_Sportellidae_114925	Melanonidae_30758
		order_Clavagellidae_228458	Merlucciidae_8061
		order_Cleidothaeridae_228463	Moridae_30759
		order_Laternulidae_182724	Phycidae_163113
		order_Lyonsiidae_120440	Macrouridae_30761
		order_Myochamidae_228498	Steindachneriidae_500384
		order_Pandoridae_120445	Muraenolepididae_30760
		order_Cuspidariidae_61328	Stylephoridae_409994
		order_Poromyidae_102402	Cyttidae_1545868
		order_Periplomatidae_61331	Grammicolepididae_31099
		order_Thraciidae_228488	Oreosomatidae_31101
		Cardiida_2783445	Parazenidae_31102
		Myida_278205	Zeidae_31103
		Venerida_6580	Zenionidae_1367215
		Adapedonta_2783444	Polymixiidae_81383
		Galeommatida_2783446	Myctophidae_68515
		Gastrochaenida_2783447	Neoscopelidae_88699
		Lucinida_1564048	Ateleopodidae_143304
		Carditida_2899605	Argentinidae_170194
		Trigoniida_47536	Bathylagidae_1489799
		Unionida_47521	Microstomatidae_170197
		Arcoida_6552	Opisthoproctidae_170204
		Limoida_102300	Esocidae_8008
		Mytilida_6546	Umbridae_30950
		Ostreida_6562	Galaxiidae_130264
		Pectinida_106218	Salmonidae_8015
		Pterioida_44598	Osmeridae_8012
		Nuculanida_856330	Plecoglossidae_30955
		Nuculida_47126	Retropinnidae_130260
		Solemyida_42656	Salangidae_182234
		order_Idiosepiidae_55279	Diplophidae_1489802
		Myopsida_551347	Gonostomatidae_48439
		Oegopsida_34542	Phosichthyidae_210573
		Sepiida_551287	Sternoptychidae_68500
		Spirulida_551289	Stomiidae_123351
		Octopoda_6638	Alepocephalidae_134615
		Vampyromorpha_55286	Leptochilichthyidae_443634
		Nautilida_32578	Platytroctidae_170200
		order_Campanilidae_54999	Chirocentridae_94304
		order_Amphimelaniidae_2587474	Clupeidae_55118
		order_Batillariidae_145542	Dussumieriidae_365061
		order_Cerithiidae_69701	Engraulidae_43062
		order_Litiopidae_145539	Pristigasteridae_260504
		order_Melanopsidae_54127	Denticipitidae_299319
		order_Modulidae_216358	Chanidae_29142
		order_Pachychilidae_218531	Gonorynchidae_30764
		order_Paludomidae_223729	Kneriidae_30763
		order_Planaxidae_146725	Acestrorhynchidae_303968
		order_Pleuroceridae_53506	Alestidae_61319
		order_Potamididae_6470	Anostomidae_7986
		order_Semisulcospiridae_584723	Bryconidae_42530
		order_Thiaridae_55727	Chalceidae_1489784
		order_Turritellidae_27813	Characidae_7992
		order_Zemelanopsidae_2587475	Chilodontidae_42619
		order_Cerithiopsidae_69535	Crenuchidae_909851
		order_Newtoniellidae_3023962	Ctenoluciidae_27690
		order_Triphoridae_1273271	Curimatidae_30721
		order_Abyssochrysidae_765020	Erythrinidae_27718
		order_Provannidae_71810	Gasteropelecidae_30720
		order_family_Rubyspira_765033	Hemiodontidae_30719
		order_Epitoniidae_69584	Hepsetidae_30718
		Architaenioglossa_75116	Iguanodectidae_1489783
		Littorinimorpha_216294	Lebiasinidae_30717
		Neogastropoda_6479	Parodontidae_42610
		order_Cocculinidae_69561	Prochilodontidae_27693
		order_Chilinidae_216440	Serrasalmidae_42495
		order_Latiidae_264262	Triportheidae_1489785
		order_Acroloxidae_240809	Citharinidae_30723
		order_Ancylidae_191785	Distichodontidae_42558
		order_Lymnaeidae_6521	Gymnotidae_30771
		order_Physidae_109669	Apteronotidae_30766
		order_Planorbidae_6524	Hypopomidae_30767
		order_Protancylidae_240819	Rhamphichthyidae_30768
		order_Platyhedylidae_884237	Sternopygidae_30769
		order_Caliphyllidae_1522361	Kryptoglanidae_1483519
		order_Hermaeidae_749955	family_Conorhynchos_390401
		order_Limapontiidae_71495	Diplomystidae_31007
		order_Cylindrobullidae_2448665	Astroblepidae_31015
		order_Juliidae_483971	Callichthyidae_31012
		order_Oxynoeidae_382440	Loricariidae_31002
		order_Volvatellidae_158024	Nematogenyidae_646145
		order_Boselliidae_381404	Scoloplacidae_390388
		order_Costasiellidae_382442	Trichomycteridae_30994
		order_Plakobranchidae_71492	Ailiidae_2771936
		Acochlidiacea_259634	Akysidae_31020
		order_Amphibolidae_69697	Amblycipitidae_31019
		order_Maningrididae_929606	Amphiliidae_31018
		order_Phallomedusidae_929605	Ariidae_31017
		order_Glacidorbidae_356152	Aspredinidae_31016
		order_Amathinidae_2829362	Auchenipteridae_31014
		order_Pyramidellidae_160015	Auchenoglanididae_2485744
		Ellobiida_2340871	Austroglanididae_2582927
		Stylommatophora_6527	Bagridae_31013
		Systellommatophora_36931	Cetopsidae_31011
		Siphonariida_2448547	Chacidae_31010
		Aplysiida_6497	Clariidae_31009
		Cephalaspidea_69554	Claroteidae_2485743
		Pteropoda_977783	Cranoglanididae_31008
		Runcinacea_977784	Doradidae_31006
		Umbraculida_2340903	Heptapteridae_337659
		Nudibranchia_70849	Heteropneustidae_31004
		Pleurobranchida_2340904	Ictaluridae_7996
		order_Acteonidae_71511	Malapteruridae_31001
		order_Aplustridae_252545	Mochokidae_31000
		order_Bullinidae_69551	Pangasiidae_7999
		order_Architectonicidae_69687	Pimelodidae_30998
		order_Rhodopidae_2052535	Plotosidae_30997
		order_Omalogyridae_190185	Pseudopimelodidae_255574
		order_Ringiculidae_1846218	Schilbidae_30996
		order_Rissoellidae_57616	Siluridae_30989
		order_Cornirostridae_69565	Sisoridae_30995
		order_Orbitestellidae_453436	Catostomidae_7968
		order_Valvatidae_54980	Balitoridae_98924
		Neomphalida_3120499	Barbuccidae_1489614
		Cycloneritida_977767	Botiidae_278168
		order_Eoacmaeidae_2494648	Cobitidae_7982
		order_Acmaeidae_57876	Ellopostomatidae_1489611
		order_Lepetidae_72688	Gastromyzontidae_2509194
		order_Lottiidae_69676	Nemacheilidae_278171
		order_Nacellidae_72685	Serpenticobitidae_1489617
		order_Neolepetopsidae_54983	Vaillantellidae_1489618
		order_Pectinodontidae_2507595	Acheilognathidae_2509195
		order_Patellidae_6462	Cyprinidae_7953
		Lepetellida_2315723	Danionidae_2743709
		Pleurotomariida_2315725	Gobionidae_2743714
		Seguenziida_2315726	Leptobarbidae_2743725
		Trochida_2315720	Leuciscidae_2743726
		Tryblidiida_2448543	Psilorhynchidae_1489615
		Chitonida_6652	Sundadanionidae_2743741
		Lepidopleurida_120435	Tanichthyidae_2743742
		Dentaliida_32585	Tincidae_2743744
		Gadilida_32586	Xenocyprididae_2743745
		Bdellonemertea_88946	family_genus_Alburnus belvica x Rutilus prespensis_1482336
		Monostilifera_6227	family_genus_Capoeta damascina x Luciobarbus longiceps_1482340
		Polystilifera_592017	family_genus_Carassius auratus x Cyprinus carpio x Carassius cuvieri_211491
		Archinemertea_2973474	family_genus_Carassius auratus x Cyprinus carpio_211488
		Carinomiformes_2973475	family_genus_Carassius auratus x Megalobrama amblycephala pentaploid hybrid_678552
		Tubulaniformes_2973476	family_genus_Carassius auratus x Megalobrama amblycephala tetraploid hybrid_678550
		order_Eopilidiidae_3160650	family_genus_Carassius auratus x Megalobrama amblycephala triploid hybrid_678551
		order_Hubrechtidae_166028	family_genus_Cirrhinus mrigala x Labeo rohita_1577076
		Heteronemertea_6219	family_genus_Ctenopharyngodon idella x Megalobrama amblycephala_1204564
		order_Phoronidae_2899602	family_genus_Ctenopharyngodon idella x Squaliobarbus curriculus_1286312
		order_Stenostomidae_39237	family_genus_Ctenopharyngodon idellus x Elopichthys bambusa_1564186
		Amphilinidea_108232	family_genus_Culter alburnus x Ancherythroculter nigrocauda_1471755
		Gyrocotylidea_126329	family_genus_Cyprinus carpio _Furong_ x Carassius auratus red var._1610701
		order_family_Eniochobothrium_108265	family_genus_Cyprinus carpio _mirror_ x Cyprinus carpio _singuonensis__1859602
		Bothriocephalidea_1365975	family_genus_Cyprinus carpio haematopterus x Megalobrama amblycephala_2488307
		Caryophyllidea_108240	family_genus_Cyprinus carpio specularis x Carassius cuvieri_1628817
		Cyclophyllidea_6201	family_genus_Cyprinus carpio wuyuanensis x Carassius auratus_1045278
		Diphyllidea_108257	family_genus_Cyprinus carpio x Megalobrama amblycephala_2570877
		Diphyllobothriidea_1224679	family_genus_Cyprinus carpio x Procypris rabaudi_1001636
		Haplobothriidea_108244	family_genus_Megalobrama amblycephala x Ancherythroculter nigrocauda_1523555
		Lecanicephalidea_108263	family_genus_Megalobrama amblycephala x Parabramis pekinensis_1458563
		Litobothriidea_133187	family_genus_Megalobrama terminalis x Culter alburnus_2717855
		Nippotaeniidea_116900	family_genus_Pungtungia herzi x Pseudorasbora parva_1616774
		Phyllobothriidea_1419470	family_genus_Squaliobarbus curriculus x Ctenopharyngodon idella_1286311
		Proteocephalidea_53684	family_genus_diploid Megalobrama amblycephala x Xenocypris davidi_747040
		Pseudophyllidea_28842	family_genus_diploid Xenocypris davidi x Megalobrama amblycephala_756765
		Rhinebothriidea_108298	family_genus_natural gynogenetic Carassius auratus red var._657187
		Spathebothriidea_108235	family_genus_triploid Megalobrama amblycephala x Xenocypris davidi_747041
		Tetrabothriidea_108281	family_Paedocypris_432420
		Tetraphyllidea_56708	Gyrinocheilidae_30726
		Trypanorhyncha_56692	Polypteridae_8289
		Capsalidea_2486285	Coelacanthidae_7895
		Dactylogyridea_2486284	Apodidae_8893
		Gyrodactylidea_2486286	Trochilidae_9242
		Monocotylidea_2486287	Aegothelidae_48275
		Chimaericolidea_2486289	Batrachostomatidae_48280
		Diclybothriidea_2486290	Caprimulgidae_48283
		Mazocraeidea_2486291	Nyctibiidae_48423
		Polystomatidea_2486292	Podargidae_8903
		Haplopharyngida_66723	Steatornithidae_48433
		Macrostomida_39215	Eurypygidae_54381
		Proseriata_39226	Rhynochetidae_54384
		Tricladida_6159	Phaethontidae_30445
		Polycladida_6163	Accipitridae_56259
		Prolecithophora_79788	Cathartidae_8922
		Rhabdocoela_27901	Pandionidae_56260
		order_Gastrodiscidae_123219	Sagittariidae_56256
		order_Gymnophallidae_73370	Bucerotidae_57380
		order_Pronocephalidae_118017	Bucorvidae_153640
		order_family_Cercaria_280692	Cariamidae_54378
		order_family_Pharyngostomum_103824	Alcidae_28683
		order_family_Prosorhynchoides_82860	Burhinidae_85103
		Azygiida_36660	Charadriidae_8907
		Diplostomida_2717078	Chionididae_227180
		Opisthorchiida_6193	Dromadidae_458188
		Plagiorchiida_27871	Glareolidae_43314
		Strigeidida_6180	Haematopodidae_37576
		Acoela_31265	Jacanidae_54504
		Nemertodermatida_52050	Laridae_8910
		order_Xenoturbellidae_1547233	Pedionomidae_227190
		order_Relicanthidae_1499635	Recurvirostridae_425629
		Penicillaria _in_ tube anenomes__3038135	Rostratulidae_118791
		Spirularia_3038134	Scolopacidae_8917
		Actiniaria_6103	Stercorariidae_54049
		Antipatharia_44168	Turnicidae_9246
		Corallimorpharia_44295	Ciconiidae_8926
		Scleractinia_6125	Pteroclidae_56295
		Zoantharia_44927	Thinocoridae_161740
		Malacalcyonacea_3028843	Coliidae_57385
		Scleralcyonacea_3028851	Columbidae_8930
		Carybdeida_655439	Raphidae_187131
		Chirodropida_655440	Alcedinidae_8937
		Anthoathecata_406427	Brachypteraciidae_135163
		Leptothecata_500008	Cerylidae_57383
		Siphonophorae_42759	Coraciidae_56290
		Actinulida_323296	Leptosomidae_188342
		Limnomedusae_128122	Meropidae_57386
		Narcomedusae_43184	Momotidae_57387
		Trachymedusae_43183	Todidae_57388
		Malacovalvulida_519443	Centropidae_57382
		Bivalvulida_35583	Coccyzidae_33599
		Multivalvulida_69467	Crotophagidae_33596
		Polypodiidea_2315760	Cuculidae_8941
		Coronatae_86058	Neomorphidae_78204
		Rhizostomeae_37535	Falconidae_8949
		Semaeostomeae_6143	Bucconidae_135166
		Stauromedusae_37528	Galbulidae_118185
		Beroida_37538	Gaviidae_30412
		Cestida_27919	Aptornithidae_54364
		Cydippida_50341	Aramidae_54354
		Lobata_27921	Gruidae_9109
		Platyctenida_140471	Heliornithidae_54367
		Thalassocalycida_140484	Mesitornithidae_54372
		Trichoplacea_3043702	Otididae_54375
		order_family_Polyplacotoma_2546582	Psophiidae_54357
		Leucosolenida_86011	Rallidae_9119
		Lithonida_284002	Musophagidae_56302
		Clathrinida_45126	Opisthocomidae_30417
		Agelasida_85807	Acanthisittidae_38633
		Axinellida_1779152	Acrocephalidae_2821132
		Biemnida_1779153	Artamidae_2169681
		Bubarida_1779154	Bombycillidae_125295
		Clionaida_1779155	Cardinalidae_2969676
		Desmacellida_1779156	Certhiidae_66704
		Haplosclerida_6049	Cinclidae_127873
		Merliida_1779157	Climacteridae_47693
		Poecilosclerida_27925	Conopophagidae_123372
		Polymastiida_1779158	Cotingidae_9127
		Sphaerocladina_1779160	Dendrocolaptidae_75967
		Spongillida_1779161	Elachuridae_2821308
		Suberitida_1779162	Eurylaimidae_81928
		Tethyida_1779163	Formicariidae_81882
		Tetractinellida_1779164	Furnariidae_9136
		Dendroceratida_119424	Hyliotidae_2696573
		Dictyoceratida_119428	Hypocolidae_583364
		Chondrillida_1779149	Menuridae_47690
		Verongiida_1779151	Mimidae_55417
		Amphidiscosida_269027	Mohoidae_600333
		Aulocalycoida_1909185	Muscicapidae_36291
		Hexactinosida_98040	Notiomystidae_2905228
		Lyssacinosida_60884	Paridae_9153
		Homosclerophorida_81000	Passerellidae_1729112
		Rotosphaerida_2686024	Petroicidae_38563
		Nebulidida_3004451	Philepittidae_137529
		order_Chromeraceae_2605701	Picathartidae_175129
		order_family_Levanderina_1573494	Pipridae_114313
		order_family_Pellucidodinium_1661262	Pittidae_9161
		order_family_Philozoon_2820251	Ptilonorhynchidae_9164
		Amphidiniales_2922898	Regulidae_2927774
		Dinophysales_447211	Rhabdornithidae_237436
		Gonyaulacales_40984	Rhinocryptidae_9167
		Gymnodiniales_2953	Rhipiduridae_1730093
		Lophodiniales_589512	Sittidae_50247
		Noctilucales_2964	Stenostiridae_528170
		Oxyrrhinales_1239064	Sturnidae_9170
		Peridiniales_2910	Thamnophilidae_81887
		Phytodiniales_27937	Thraupidae_400783
		Prorocentrales_2942	Turdidae_9183
		Suessiales_89954	Tyrannidae_28728
		Thoracosphaerales_33835	family_Myzornis_634317
		Colponemida_2683325	family_Neolestes_749577
		Haemosporida_5819	Callaeidae_192205
		Piroplasmida_5863	Campephagidae_880551
		Eucoccidiorida_75739	Cinclosomatidae_254655
		order_Adeleidae_203140	Corcoracidae_9143
		order_Hepatozoidae_203143	Corvidae_28725
		order_Klossiellidae_2170308	Dicruridae_175027
		order_Legerellidae_3083290	Irenidae_175115
		order_family_Cryptocaryon_153250	Laniidae_9193
		Colpodida_88566	Malaconotidae_85067
		Microthoracida_502085	Monarchidae_461250
		Astomatida_278828	Orthonychidae_38395
		Hymenostomatida_31277	Paradisaeidae_9149
		Peniculida_33825	Prionopidae_461254
		Apostomatida_524891	Vangidae_461249
		order_Hysterocinetidae_2992743	Vireonidae_28731
		Mobilida_1974273	family_Aleadryas_461237
		Sessilida_1974272	family_Colluricincla_156159
		Philasterida_198613	family_Daphoenositta_254527
		Pleuronematida_198614	family_Eulacestoma_461238
		Thigmotrichida_198615	family_Falcunculus_254538
		Chlamydodontida_238897	family_Pachycephala_46903
		Tintinnida_200604	family_Rhagologus_156169
		Euplotida_33831	family_Turnagra_46905
		Kiitrichida_200603	family_Batis_254443
		Plagiotomida_94670	family_Platysteira_107225
		Pseudoamphisiellida_385030	family_Pseudobias_272847
		Sporadotrichida_693921	Acanthizidae_626425
		Stichotrichida_33832	Dasyornithidae_1931078
		Urostylida_486728	Maluridae_55805
		Heterotrichida_5957	Meliphagidae_9146
		Protoheterotrichida_219834	Pardalotidae_27580
		Perkinsida_27998	Dicaeidae_667167
		order_family_Bizarria_2912516	Estrildidae_37611
		order_family_Lacogromia_2010924	Fringillidae_9133
		order_Psamminidae_1852238	Icteridae_164646
		order_Syringamminidae_212499	Melanocharitidae_175122
		Miliolida_1216353	Motacillidae_36256
		Rotaliida_29185	Nectariniidae_135425
		Textulariida_196922	Paramythiidae_254572
		order_family_Bigelowiella_227085	Parulidae_400782
		order_family_Chlorarachnion_29198	Passeridae_9158
		order_family_Lotharella_74819	Ploceidae_1002748
		Euglyphida_178369	Prunellidae_3042242
		Plasmodiophorida_37357	Aegithalidae_73325
		order_family_Asteronema_64907	Alaudidae_72205
		order_family_Bachelotia_76787	Cisticolidae_81890
		order_family_Phaeostrophion_243267	Hirundinidae_43148
		Ascoseirales_76828	Leiothrichidae_1673678
		Cutleriales_74472	Locustellidae_2116660
		Desmarestiales_31337	Pellorneidae_1743389
		Dictyotales_2873	Phylloscopidae_1607688
		Ectocarpales_2877	Pycnonotidae_36294
		Fucales_3009	Scotocercidae_2614682
		Laminariales_2886	Sylviidae_36270
		Onslowiales_531990	Timaliidae_9173
		Ralfsiales_891380	Zosteropidae_36297
		Scytothamnales_141907	Ardeidae_8899
		Sphacelariales_27945	Balaenicipitidae_33582
		Sporochnales_142645	Pelecanidae_30444
		Syringodermatales_27949	Scopidae_33579
		Tilopteridales_86882	Threskiornithidae_33574
		Phaeosacciales_2797541	Phoenicopteridae_9215
		Botrydiales_195995	Indicatoridae_189527
		Mischococcales_195993	Lybiidae_91768
		Tribonematales_2978	Megalaimidae_91771
		Vaucheriales_2974	Picidae_9220
		order_family_Chrysoparadoxa_2498841	Ramphastidae_57381
		order_family_Schizocladia_196140	Podicipedidae_30448
		Parmales_722750	Diomedeidae_37067
		order_Apoikiaceae_1841607	Procellariidae_30451
		order_family_Segregatospumella_1841640	family_Fregetta_37072
		Chromulinales_96792	family_Garrodia_79648
		Hibberdiales_33654	family_Hydrobates_79650
		Dictyochales_35685	family_Nesofregetta_1118811
		Florenciellales_590977	family_Oceanites_79652
		Pedinellales_35680	family_Oceanodroma_52123
		Eustigmatales_425074	family_Pelagodroma_37074
		Goniochloridales_1905220	Cacatuidae_35549
		Pelagomonadales_54409	Psittacidae_9224
		Pinguiochrysidales_1004267	Psittaculidae_1545690
		order_family_Haramonas_162274	Spheniscidae_9231
		Chattonellales_658125	Strigidae_30459
		Ochromonadales_98652	Tytonidae_30462
		Synurales_420622	Anhingidae_9211
		Bacillariales_33851	Fregatidae_30443
		Cocconeidales_1880621	Phalacrocoracidae_9206
		Cymbellales_97224	Sulidae_30446
		Naviculales_38748	Trogonidae_56309
		Eunotiales_196635	Phoeniculidae_113098
		Chaetocerotales_265576	Rhinopomastidae_113113
		Leptocylindrales_163513	Upupidae_57390
		Coscinodiscales_216785	Anatidae_8830
		Melosirales_33841	Anhimidae_8827
		Paraliales_216905	Anseranatidae_45650
		Rhizosoleniales_33844	Cracidae_8982
		Stephanodiscales_2910910	Megapodiidae_8977
		Thalassiosirales_33847	Numididae_8990
		Fragilariales_33855	Odontophoridae_224313
		Licmophorales_2108076	Phasianidae_9005
		Thalassionemales_426665	Apterygidae_8820
		Toxariales_1003138	Casuariidae_8785
		Anaulales_515458	Dromaiidae_8788
		Biddulphiales_420274	Dinornithidae_8816
		Eupodiscales_33838	Emeidae_8809
		Hemiaulales_420267	Rheidae_8793
		Triceratiales_232508	Aepyornithidae_147492
		Cymatosirales_420262	Struthionidae_8799
		Lithodesmiales_420271	Tinamidae_8803
		order_family_Actinophrys_238770	Crocodylidae_8493
		Bicosoecida_33651	Gavialidae_1294635
		Thraustochytrida_2699528	Alligatoridae_1294636
		order_Lagenaceae_1489790	Cheloniidae_8465
		order_family_Haptoglossa_377433	Dermochelyidae_27792
		Albuginales_370421	Chelydridae_8473
		Anisolpidiales_1663097	Dermatemydidae_55548
		Lagenidiales_4800	Kinosternidae_34912
		Leptomitales_92979	Emydidae_8476
		Myzocytiopsidales_159314	Geoemydidae_328320
		Olpidiopsidales_416805	Platysternidae_1579279
		Peronosporales_4776	Testudinidae_8487
		Pythiales_121069	Carettochelyidae_44487
		Rhipidiales_100871	Trionychidae_34907
		Saprolegniales_4763	Chelidae_8461
		Sclerosporales_120408	Pelomedusidae_44515
		Cryptomonadales_589350	Podocnemididae_329146
		Cyathomonadacea_2698752	Sphenodontidae_8506
		Kathablepharidacea_339960	Amphisbaenidae_227089
		Pyrenomonadales_589342	Bipedidae_52186
		order_Cyanophoraceae_33678	Blanidae_1329974
		order_family_Cyanoptyche_77921	Rhineuridae_1329913
		Glaucocystales_38255	Trogonophidae_94418
		Gloeochaetales_38262	Lacertidae_8522
		Chlorodendrales_35426	Gymnophthalmidae_88861
		Chlamydomonadales_3042	Teiidae_8530
		Sphaeropleales_35491	Anguidae_51964
		Chaetopeltidales_51325	Anniellidae_1329921
		Chaetophorales_31299	Helodermatidae_8549
		Oedogoniales_35490	Shinisauridae_102263
		order_Microsporaceae_163315	Varanidae_8555
		order_family_Jenufa_1072081	Diploglossidae_2024737
		Chlorosarcinales_138177	Acrochordidae_42164
		Protosiphonales_2491657	Colubridae_8578
		order_family_Choricystis_41299	Cyclocoridae_2811533
		order_family_Botryococcus_38880	Dipsadidae_1390229
		order_family_Coccomyxa_41891	Elapidae_8602
		order_family_Elliptochloris_381760	Homalopsidae_184169
		order_Coccomyxaceae_35472	Hydrophiidae_292440
		Chlorellales_35460	Lamprophiidae_1419188
		Microthamniales_42111	Pareatidae_173536
		Prasiolales_135250	Viperidae_8689
		Trebouxiales_2507901	Xenodermatidae_186592
		Watanabeales_2981622	Aniliidae_51842
		Chloropicales_2302912	Boidae_8572
		Dolichomastigales_1525213	Cylindrophiidae_305692
		Mamiellales_13792	Pythonidae_34984
		Monomastigales_1525214	Tropidophiidae_39698
		Nephroselmidales_2682466	Uropeltidae_39699
		Prasinococcales_485343	Xenopeltidae_196251
		Pedinomonadales_35423	Anomalepididae_42186
		Picocystales_2692250	Gerrhopilidae_1543338
		Pyramimonadales_38834	Leptotyphlopidae_34977
		Ulotrichales_31306	Typhlopidae_34978
		Ulvales_3113	Agamidae_81953
		Bryopsidales_33104	Chamaeleonidae_40248
		Cladophorales_3183	Dactyloidae_2024747
		Oltmannsiellopsidales_2682489	Iguanidae_8515
		order_Pycnococcaceae_41878	Leiosauridae_2024744
		Prasinodermales_2806171	Phrynosomatidae_2024743
		Chlorokybales_131214	Polychrotidae_81957
		Klebsormidiales_3172	Scincidae_66056
		Mesostigmatales_160439	Xantusiidae_8536
		Anthocerotales_13810	Cordylidae_52173
		Dendrocerotales_400689	Gerrhosauridae_126620
		Notothyladales_400691	Eublepharidae_1329930
		Leiosporocerotales_402685	Gekkonidae_8561
		Andreaeales_13794	Phyllodactylidae_660274
		Bartramiales_1034061	Sphaerodactylidae_1329929
		Bryales_3226	Carphodactylidae_1329928
		Orthotrichales_64937	Diplodactylidae_311552
		Rhizogoniales_114662	Pygopodidae_52170
		Splachnales_64938	Dibamidae_261508
		Hypnales_13798	Ornithorhynchidae_9256
		Ptychomniales_404314	Tachyglossidae_9259
		Buxbaumiales_404267	Leporidae_9979
		Dicranales_3219	Ochotonidae_9976
		Grimmiales_64936	Anomaluridae_101663
		Pottiales_38585	Pedetidae_10021
		Pseudoditrichales_1929018	Castoridae_29132
		Funariales_3215	Geomyidae_10010
		Polytrichales_3210	Heteromyidae_10015
		Tetraphidales_37417	Bathyergidae_10167
		Sphagnales_13802	Capromyidae_30644
		Calobryales_186788	Caviidae_10139
		Treubiales_186787	Chinchillidae_10150
		Jungermanniales_3199	Ctenodactylidae_10164
		Porellales_186798	Ctenomyidae_30645
		Ptilidiales_984499	Cuniculidae_723806
		Metzgeriales_34158	Dasyproctidae_30646
		Pleuroziales_255980	Echimyidae_10161
		Fossombroniales_186784	Erethizontidae_30649
		Pallaviciniales_402723	Heptaxodontidae_2779816
		Pelliales_400718	Hydrochaeridae_10147
		Blasiales_186785	Hystricidae_10135
		Marchantiales_28908	Laonastidae_340178
		Cycadales_3297	Myocastoridae_10155
		Ginkgoales_3308	Octodontidae_10158
		Ephedrales_3385	Thryonomyidae_74488
		Gnetales_3378	Calomyscidae_337669
		Welwitschiales_3374	Cricetidae_337677
		Araucariales_1446378	Muridae_10066
		Cupressales_1446379	Nesomyidae_337673
		Pinales_1446380	Platacanthomyidae_687453
		Acorales_91812	Spalacidae_337664
		Alismatales_16360	Dipodidae_30648
		Arecales_40551	Gliridae_30650
		Commelinales_4739	Sciuridae_55153
		Poales_38820	Cynocephalidae_30657
		Zingiberales_4618	Cercopithecidae_9527
		Asparagales_73496	Hominidae_9604
		Dioscoreales_40548	Hylobatidae_9577
		Liliales_4667	Aotidae_376918
		Pandanales_40550	Atelidae_378855
		Petrosaviales_629767	Cebidae_9498
		Canellales_71187	Pitheciidae_376919
		Laurales_3432	Tarsiidae_9475
		Magnoliales_3400	Daubentoniidae_30613
		Piperales_16736	Cheirogaleidae_30615
		Apiales_4036	Indriidae_30599
		Aquifoliales_91883	Lemuridae_9445
		Asterales_4209	Lepilemuridae_30614
		Dipsacales_4199	Palaeopropithecidae_1513476
		Boraginales_1538097	Galagidae_40297
		Garryales_91889	Lorisidae_9461
		Gentianales_4055	Tupaiidae_9393
		Lamiales_4143	Antilocapridae_9889
		Solanales_4069	Bovidae_9895
		Cornales_41934	Cervidae_9850
		Ericales_41945	Giraffidae_9892
		Celastrales_233875	Moschidae_30533
		Cucurbitales_71239	Tragulidae_9846
		Fabales_72025	Suidae_9821
		Fagales_3502	Tayassuidae_9827
		Malpighiales_3646	Camelidae_9835
		Oxalidales_71243	Hippopotamidae_9831
		Rosales_3744	Balaenidae_30558
		Zygophyllales_403666	Balaenopteridae_9765
		Brassicales_3699	Eschrichtiidae_9762
		Crossosomatales_232392	Neobalaenidae_226940
		Geraniales_41943	Delphinidae_9726
		Malvales_41938	Iniidae_197540
		Myrtales_41944	Lipotidae_119500
		Sapindales_41937	Monodontidae_9747
		Vitales_403667	Phocoenidae_9740
		Caryophyllales_3524	Physeteridae_9750
		Santalales_41947	Platanistidae_9723
		Saxifragales_41946	Pontoporiidae_197539
		Ceratophyllales_91811	Ziphiidae_9756
		Chloranthales_261008	Odobenidae_9705
		Proteales_232378	Otariidae_9702
		Ranunculales_41768	Phocidae_9709
		Trochodendrales_400839	Canidae_9608
		Amborellales_261009	Ursidae_9632
		Austrobaileyales_82956	Ailuridae_379582
		Nymphaeales_261007	Mephitidae_119825
		Equisetales_3255	Mustelidae_9655
		Marattiales_3264	Procyonidae_9647
		Ophioglossales_13827	Eupleridae_379589
		Psilotales_3237	Felidae_9681
		Osmundales_693749	Herpestidae_9697
		Polypodiales_3268	Hyaenidae_9676
		Isoetales_13836	Nandiniidae_379588
		Lycopodiales_3249	Viverridae_9673
		Selaginellales_3244	Emballonuridae_30562
		Charales_204509	Furipteridae_148080
		Coleochaetales_204510	Miniopteridae_981671
		Desmidiales_131210	Molossidae_9436
		Zygnematales_3176	Mormoopidae_59445
		order_family_Meteora_2913901	Mystacinidae_94959
		order_family_Microheliella_1148152	Natalidae_59446
		order_family_Palpitomonas_759891	Noctilionidae_94957
		Ancyromonadida_2686027	Nycteridae_59447
		Malawimonadida_2795258	Phyllostomidae_9415
		Bangiales_29216	Thyropteridae_124757
		Cavernulicolales_3039356	Vespertilionidae_9431
		Cyanidiales_265318	Pteropodidae_9398
		Galdieriales_3039357	Hipposideridae_186994
		Porphyridiales_2798	Megadermatidae_9409
		Compsopogonales_930024	Rhinolophidae_58055
		Erythropeltidales_31351	Rhinonycteridae_1677019
		order_family_Peyssonneliopsis_2567751	Rhinopomatidae_124754
		Rhodachlyales_498764	Erinaceidae_9363
		Ahnfeltiales_31361	Solenodontidae_79803
		order_family_Corallinapetra_1705612	Soricidae_9376
		Corallinales_31395	Talpidae_9373
		Hapalidiales_1705611	Equidae_9788
		Rhodogorgonales_31491	Rhinocerotidae_9803
		Sporolithales_2492834	Tapiridae_9799
		Hildenbrandiales_31477	Manidae_9972
		Acrochaetiales_31355	Chrysochloridae_9389
		Balbianiales_111859	Tenrecidae_9369
		Balliales_123989	Procaviidae_9811
		Batrachospermales_31370	Macroscelididae_28735
		Colaconematales_658648	Elephantidae_9780
		Corynodactylales_2045499	Dugongidae_29135
		Entwisleiales_1405800	Trichechidae_9775
		Nemaliales_2807	Orycteropodidae_9816
		Palmariales_2819	Chlamyphoridae_1811493
		Thoreales_891383	Dasypodidae_9359
		Acrosymphytales_369754	Bradypodidae_9352
		Bonnemaisoniales_31364	Megalonychidae_227508
		Ceramiales_2802	Megatheriidae_136417
		Gelidiales_31399	Mylodontidae_48781
		Gigartinales_28017	Cyclopedidae_948954
		Gracilariales_31468	Myrmecophagidae_9349
		Halymeniales_50289	Dasyuridae_9277
		Nemastomatales_199699	Myrmecobiidae_55780
		Peyssonneliales_3021315	Thylacinidae_9273
		Plocamiales_35203	Didelphidae_9265
		Rhodymeniales_29247	Acrobatidae_38612
		Sebdeniales_369753	Burramyidae_30658
		Glaucosphaerales_1535296	Macropodidae_9307
		Rhodellales_661028	Petauridae_9331
		Rufusiales_930020	Phalangeridae_9335
		Stylonematales_282338	Phascolarctidae_38624
			Potoroidae_65619
			Pseudocheiridae_37889
			Tarsipedidae_38630
			Vombatidae_9338
			Microbiotheriidae_30660
			Notoryctidae_30662
			Caenolestidae_30659
			Peramelidae_9342
			Peroryctidae_38627
			Caeciliidae_8446
			Chikilidae_1277729
			Dermophiidae_264006
			Herpelidae_1277736
			Ichthyophiidae_8451
			Indotyphlidae_1277735
			Rhinatrematidae_30380
			Scolecomorphidae_30378
			Siphonopidae_1277737
			Typhlonectidae_8454
			Alytidae_8343
			Ascaphidae_30311
			Bombinatoridae_30312
			Leiopelmatidae_43506
			Allophrynidae_159188
			Centrolenidae_507700
			Alsodidae_613062
			Batrachylidae_613056
			Brachycephalidae_164300
			Bufonidae_8382
			Ceratophryidae_613053
			Craugastoridae_613037
			Cycloramphidae_613061
			Dendrobatidae_43469
			Eleutherodactylidae_613034
			Heleophrynidae_30340
			Hemiphractidae_192735
			Hylidae_8418
			Hylodidae_613072
			Leptodactylidae_8372
			Rhinodermatidae_1302426
			Strabomantidae_611790
			Arthroleptidae_83972
			Brevicipitidae_165821
			Hemisotidae_165819
			Hyperoliidae_8412
			Microhylidae_8427
			Calyptocephalellidae_613086
			Limnodynastidae_218469
			Myobatrachidae_8365
			Ceratobatrachidae_685120
			Dicroglossidae_685122
			Mantellidae_43512
			Micrixalidae_685124
			Nyctibatrachidae_685125
			Petropedetidae_110124
			Phrynobatrachidae_685134
			Ptychadenidae_685128
			Pyxicephalidae_685130
			Ranidae_8397
			Ranixalidae_685171
			Rhacophoridae_27577
			Nasikabatrachidae_251752
			Sooglossidae_8423
			Megophryidae_161696
			Pelobatidae_8432
			Pelodytidae_43540
			Pipidae_8352
			Rhinophrynidae_43564
			Sirenidae_8339
			Cryptobranchidae_30365
			Hynobiidae_30366
			Ambystomatidae_8294
			Amphiumidae_8310
			Dicamptodontidae_43475
			Plethodontidae_8332
			Proteidae_166053
			Rhyacotritonidae_43567
			Salamandridae_8314
			Ceratodontidae_7889
			Lepidosirenidae_7880
			Protopteridae_7884
			Carcharhinidae_7805
			Hemigaleidae_376643
			Proscylliidae_263714
			Pseudotriakidae_172661
			Scyliorhinidae_7826
			Sphyrnidae_376648
			Triakidae_7839
			Alopiidae_7850
			Megachasmidae_57976
			Mitsukurinidae_57977
			Odontaspididae_7802
			Pseudocarchariidae_57978
			Brachaeluridae_582432
			Ginglymostomatidae_30507
			Hemiscylliidae_40580
			Orectolobidae_168096
			Rhincodontidae_259919
			Stegostomatidae_378069
			Heterodontidae_7790
			Echinorhinidae_7832
			Chlamydoselachidae_27583
			Hexanchidae_7855
			Centrophoridae_117924
			Dalatiidae_117914
			Etmopteridae_117921
			Oxynotidae_117915
			Somniosidae_117916
			Squalidae_30511
			Pristiophoridae_55133
			Squatinidae_55140
			Platyrhinidae_117848
			Myliobatidae_1158979
			Dasyatidae_30469
			Potamotrygonidae_86367
			Urotrygonidae_86673
			Gymnuridae_86359
			Hexatrygonidae_117842
			Plesiobatidae_117840
			Urolophidae_40662
			Anacanthobatidae_1072510
			Arhynchobatidae_117867
			Rajidae_30475
			Glaucostegidae_2800422
			Pristidae_55129
			Rhinidae_117884
			Rhinobatidae_7860
			Rhynchobatidae_117879
			Zanobatidae_117845
			Narcinidae_40665
			Narkidae_117892
			Torpedinidae_30480
			Callorhinchidae_7865
			Chimaeridae_7869
			Rhinochimaeridae_134992
			Oikopleuridae_41302
			Clavelinidae_159415
			Diazonidae_641105
			Didemnidae_107393
			Euherdmaniidae_2795860
			Polycitoridae_260822
			Polyclinidae_201955
			Pseudodistomidae_282279
			Pycnoclavellidae_373674
			Synoicidae_107396
			Ascidiidae_30274
			Cionidae_7717
			Corellidae_71175
			Octacnemidae_181512
			Perophoridae_111866
			Molgulidae_27573
			Pyuridae_7727
			Styelidae_7721
			Doliolidae_76839
			Pyrosomatidae_76843
			Salpidae_34759
			Xyloplacidae_133450
			Brisingidae_105865
			Freyellidae_467011
			Hymenodiscididae_556782
			Novodiniidae_467012
			Odinellidae_307228
			Asteriidae_7600
			Heliasteridae_105868
			Labidiasteridae_105874
			Pedicellasteridae_279897
			Stichasteridae_1933099
			Zoroasteridae_136946
			Benthopectinidae_360087
			Echinasteridae_60576
			Korethrasteridae_478277
			Mithrodiidae_478276
			Pythonasteridae_358397
			Caymanostellidae_360090
			Korethasteridae_468309
			Myxasteridae_556784
			Pterasteridae_105871
			Solasteridae_7596
			Astropectinidae_55649
			Ctenodiscidae_232938
			Luidiidae_60582
			Porcellanasteridae_478278
			Acanthasteridae_133432
			Archasteridae_136935
			Asterinidae_7592
			Asteropseidae_31168
			Ganeriidae_478280
			Goniasteridae_106737
			Odontasteridae_315489
			Ophidiasteridae_60561
			Oreasteridae_41167
			Podosphaerasteridae_556871
			Poraniidae_55645
			Ophiomyxidae_55626
			Ophiacanthidae_133741
			Ophiohelidae_1794750
			Ophiuridae_35054
			Amphilepididae_1795472
			Amphiuridae_106738
			Ophiactidae_41169
			Ophiocomidae_7621
			Ophionereidae_243949
			Ophionereididae_1815953
			Ophiotrichidae_742520
			Hemieuryalidae_1815859
			Ophiochitonidae_133736
			Ophiodermatidae_133737
			Ophiolepididae_133719
			Asteronychidae_55620
			Asteroschematidae_795941
			Euryalidae_941176
			Gorgonocephalidae_105882
			Aspidodiadematidae_337342
			Diadematidae_31173
			Micropygidae_2175315
			family_Caenopedina_105630
			Echinothuriidae_41370
			Kamptosomatidae_2570224
			Phormosomatidae_2962506
			Phymosomatidae_41316
			Stomechinidae_35059
			Calymnidae_3055569
			Carnarechinidae_3055559
			Pourtalesiidae_527033
			Cassidulidae_39157
			Echinolampadidae_35065
			Brissidae_41319
			Eurypatagidae_1357442
			Loveniidae_41318
			Maretiidae_271711
			Paleopneustidae_271700
			Schizasteridae_105647
			Spatangidae_271708
			Saleniidae_1419494
			Arbaciidae_31183
			Echinidae_7676
			Echinometridae_31176
			Echinoneidae_271682
			Genocidaridae_161042
			Parechinidae_2785019
			Strongylocentrotidae_31181
			Temnopleuridae_39211
			Toxopneustidae_31185
			Astriclypeidae_41277
			Clypeasteridae_35061
			Dendrasteridae_273750
			Echinarachniidae_869208
			Fibulariidae_337424
			Laganidae_262329
			Mellitidae_39184
			Scutellidae_262332
			Taiwanasteridae_2661600
			Cidaridae_7630
			Ctenocidaridae_2566144
			Histocidaridae_1105228
			Psychocidaridae_1105229
			Chiridotidae_36319
			Myriotrochidae_1902920
			Synaptidae_7702
			Caudinidae_7696
			Gephyrothuriidae_1902911
			Molpadiidae_566286
			Holothuriidae_7683
			Stichopodidae_7687
			Synallactidae_42395
			Deimatidae_1902892
			Elpidiidae_864676
			Laetmogonidae_396328
			Pelagothuriidae_1902893
			Psychropotidae_55637
			Cucumariidae_36325
			Heterothyonidae_1902887
			Paracucumidae_864675
			Phyllophoridae_42389
			Placothuriidae_1902888
			Psolidae_36322
			Sclerodactylidae_42392
			Ypsilothuriidae_1902891
			Bathycrinidae_228676
			Bourgueticrinidae_707760
			Phrynocrinidae_707770
			Porphyrocrinidae_707773
			Antedonidae_35072
			Aporometridae_307667
			Asterometridae_1321068
			Atelecrinidae_1332180
			Calometridae_1332111
			Charitometridae_707756
			Colobometridae_706662
			Comatulidae_106121
			Eudiocrinidae_1321241
			Himerometridae_706663
			Mariametridae_7583
			Notocrinidae_706661
			Pentametrocrinidae_707769
			Pontiometridae_3050658
			Ptilometridae_707778
			Stephanometridae_3050659
			Thalassometridae_707758
			Tropiometridae_707777
			Zenometridae_707775
			Holopodidae_228690
			Sclerocrinidae_710149
			Hyocrinidae_707762
			Isocrinidae_55653
			Isselicrinidae_706664
			Proisocrinidae_707774
			family_Caledonicrinus_228681
			Harrimaniidae_10221
			Ptychoderidae_35078
			Spengelidae_1118796
			Cephalodiscidae_117497
			Rhabdopleuridae_117500
			Bosminidae_27401
			Chydoridae_77713
			Daphniidae_77658
			Eurycercidae_202079
			Macrotrichidae_77757
			Moinidae_675437
			Holopediidae_77709
			Sididae_77654
			Leptodoridae_77705
			Cercopagididae_77746
			Podonidae_141398
			Polyphemidae_77660
			Cyclestheriidae_77787
			Lynceidae_77667
			Cyzicidae_114096
			Eocyzicidae_2763495
			Leptestheriidae_117535
			Limnadiidae_77702
			Triopsidae_63729
			Artemiidae_38009
			Branchinectidae_37892
			Branchipodidae_91562
			Chirocephalidae_91567
			Polyartemiidae_77786
			Streptocephalidae_59186
			Thamnocephalidae_91592
			Hutchinsoniellidae_84333
			Godzilliidae_588419
			Morlockiidae_1938537
			Speleonectidae_84344
			Acartiidae_121147
			Aetideidae_201683
			Arietellidae_883842
			Augaptilidae_201673
			Bathypontiidae_588353
			Calanidae_6835
			Calocalanidae_749174
			Candaciidae_207962
			Centropagidae_136181
			Clausocalanidae_148994
			Diaixidae_883841
			Diaptomidae_236535
			Eucalanidae_121137
			Euchaetidae_117959
			Heterorhabdidae_201610
			Lucicutiidae_544708
			Mecynoceridae_545090
			Megacalanidae_261853
			Mesaiokeratidae_1727127
			Metridinidae_122094
			Nullosetigeridae_507457
			Paracalanidae_163470
			Pontellidae_163235
			Pseudocyclopidae_298413
			Pseudodiaptomidae_163474
			Ridgewayiidae_298511
			Rostrocalanidae_2202712
			Ryocalanidae_2202713
			Scolecitrichidae_121142
			Spinocalanidae_201680
			Stephidae_201677
			Sulcanidae_883844
			Temoridae_88013
			Tharybidae_503065
			Tortanidae_163477
			Cyclopettidae_564998
			Cyclopidae_84315
			Lernaeidae_342424
			Mytilicolidae_298437
			Notodelphyidae_610325
			Oithonidae_136189
			Psammocyclopinidae_2031046
			Rhynchomolgidae_298445
			Speleoithonidae_610327
			Thaumatopsyllidae_610328
			family_Pachos_298462
			Aegisthidae_610283
			Ameiridae_512263
			Canthocamptidae_298464
			Cletodidae_162079
			Cylindropsyllidae_610290
			Dactylopusiidae_512260
			Darcythompsoniidae_610291
			Ectinosomatidae_298467
			Euterpinidae_163464
			Harpacticidae_512265
			Idyanthidae_1817432
			Laophontidae_610295
			Leptastacidae_610298
			Leptopontiidae_610299
			Louriniidae_610301
			Metidae_94027
			Miraciidae_324870
			Nannopodidae_2485008
			Normanellidae_610303
			Paramesochridae_610306
			Parastenocarididae_610307
			Peltidiidae_512259
			Phyllognathopodidae_610308
			Pseudotachidiidae_610310
			Rhizotrichidae_2592946
			Tachidiidae_610315
			Tetragonicipitidae_610316
			Thalestridae_512261
			Tisbidae_291241
			Zosimeidae_1817417
			Misophriidae_1109339
			Speleophriidae_2030948
			Monstrillidae_389308
			Mormonillidae_2030959
			Bomolochidae_864307
			Chondracanthidae_164116
			Clausidiidae_1109338
			Corycaeidae_749182
			Ergasilidae_232554
			Lamippidae_1460105
			Lichomolgidae_298434
			Myicolidae_1244811
			Oncaeidae_349673
			Pionodesmotidae_1504305
			Sapphirinidae_545089
			Splanchnotrophidae_1667212
			Taeniacanthidae_1109337
			Canuellidae_162083
			Longipediidae_610300
			Asterocheridae_298470
			Caligidae_72034
			Dichelesthiidae_579018
			Dirivultidae_298483
			Eudactylinidae_579021
			Hatschekiidae_298491
			Kroyeriidae_389316
			Lernaeopodidae_298494
			Lernanthropidae_579024
			Megapontiidae_579025
			Nicothoidae_389334
			Pandaridae_348845
			Pennellidae_298502
			Pseudocycnidae_579029
			Sphyriidae_348848
			Platycopiidae_2030965
			Amphionididae_116700
			Aristeidae_111524
			Benthesicymidae_111525
			Penaeidae_6685
			Sicyoniidae_64463
			Solenoceridae_84683
			Luciferidae_111523
			Sergestidae_111522
			Palinuridae_6731
			Scyllaridae_59755
			Synaxidae_125906
			Chirostylidae_177222
			Kiwaidae_496063
			Sternostylidae_2763401
			Aeglidae_172745
			Galatheidae_136690
			Munididae_1124584
			Munidopsidae_2653955
			Porcellanidae_84660
			Albuneidae_177214
			Blepharipodidae_1679971
			Hippidae_41004
			Lomidae_177232
			Coenobitidae_177219
			Diogenidae_6749
			Lithodidae_6739
			Paguridae_6745
			Parapaguridae_541045
			Probeebeidae_2996746
			Pylochelidae_516943
			Astacidae_6713
			Cambaridae_6725
			Enoplometopidae_288644
			Nephropidae_6704
			Thaumastochelidae_288648
			Parastacidae_37850
			Axiidae_397928
			Callianassidae_177236
			Callichiridae_2734715
			Ctenochelidae_464347
			Strahlaxiidae_464339
			family_Chaenostoma_1756923
			Dromiidae_6784
			Dynomenidae_116708
			Tymolidae_405154
			Homolodromiidae_116710
			Homolidae_116712
			Latreilliidae_116713
			Aethridae_405177
			Heteroziidae_3118102
			Bythograeidae_118379
			Matutidae_761932
			Atelecyclidae_291371
			Cancridae_6753
			Corystidae_331393
			Dacryopilumnidae_864889
			Dorippidae_255308
			Orithyiidae_260257
			Dairoididae_864890
			Hypothalassiidae_652083
			Menippidae_864893
			Pseudoziidae_864892
			Acidopsidae_1450291
			Goneplacidae_486104
			Calappidae_6797
			Hymenosomatidae_367859
			Leucosiidae_6800
			Epialtidae_516942
			Inachidae_516941
			Inachoididae_1416613
			Majidae_6805
			Mithracidae_553065
			Oregoniidae_553066
			Pisidae_397938
			Crossotonotidae_1293061
			Palicidae_84651
			Dairidae_405171
			Parthenopidae_6809
			Pilumnidae_483405
			Tanaochelidae_652087
			Pilumnoididae_598733
			Carcinidae_1343471
			Geryonidae_6775
			Ovalipidae_2559385
			Polybiidae_1343473
			Portunidae_6757
			Thiidae_557273
			Gecarcinucidae_168676
			Parathelphusidae_331407
			Platythelphusidae_304466
			Potamidae_160428
			Potamonautidae_166512
			Pseudothelphusidae_84649
			Domeciidae_652085
			Tetraliidae_652088
			Trichodactylidae_116703
			Carpiliidae_205344
			Eriphiidae_108326
			Euryplacidae_576849
			Linnaeoxanthidae_1450205
			Oziidae_689451
			Panopeidae_108099
			Platyxanthidae_598726
			Pseudorhombilidae_576848
			Trapeziidae_84663
			Xanthidae_6779
			Cymonomidae_405160
			Raninidae_6790
			Cryptochiridae_563103
			Gecarcinidae_6764
			Grapsidae_39556
			Plagusiidae_106817
			Sesarmidae_72801
			Varunidae_72876
			Xenograpsidae_571506
			Camptandriidae_156508
			Dotillidae_156512
			Macrophthalmidae_1293059
			Mictyridae_78093
			Ocypodidae_6770
			Xenophthalmidae_1293062
			family_Heloecius_53298
			Pinnotheridae_84654
			Alpheidae_29966
			Barbouriidae_903867
			Hippolytidae_98089
			Ogyrididae_576916
			Thoridae_2592887
			Atyidae_96235
			Alvinocarididae_1094902
			Bresiliidae_71619
			Bathypalaemonellidae_576289
			Campylonotidae_1155054
			Crangonidae_98081
			Glyphocrangonidae_516940
			Galatheacarididae_798225
			Eugonatonotidae_390968
			Nematocarcinidae_98094
			Rhynchocinetidae_516945
			Acanthephyridae_2581047
			Hymenodoridae_3083158
			Oplophoridae_100891
			Anchistioididae_390965
			Euryrhynchidae_576244
			Palaemonidae_6695
			Typhlocarididae_576249
			Pandalidae_6701
			Pasiphaeidae_98097
			Processidae_342620
			Psalidopodidae_576245
			Stylodactylidae_342635
			Axianassidae_576705
			Laomediidae_177243
			Thalassinidae_288658
			Upogebiidae_177245
			Glypheidae_288652
			Polychelidae_125909
			Macromaxillocarididae_1986580
			Spongicolidae_111526
			Stenopodidae_6813
			Bentheuphausiidae_116701
			Euphausiidae_6817
			Bathysquillidae_2034293
			Eurysquillidae_2034284
			Alainosquillidae_2603394
			Gonodactylidae_75391
			Odontodactylidae_120886
			Protosquillidae_85303
			Takuidae_85304
			Coronididae_120883
			Heterosquillidae_85300
			Lysiosquillidae_77692
			Nannosquillidae_85301
			Tetrasquillidae_2603395
			Parasquillidae_870583
			Hemisquillidae_85302
			Pseudosquillidae_120880
			Squillidae_84348
			Eucopiidae_314075
			Gnathophausiidae_2283581
			Lophogastridae_116664
			Lepidomysidae_116665
			Mysidae_79901
			Stygiomysidae_116667
			Amphilochidae_371476
			Cressidae_1732323
			Pleustidae_371489
			Sebidae_1732350
			Stenothoidae_317521
			Acanthonotozomellidae_1732324
			Amathillopsidae_1732325
			Dikwidae_1732333
			Epimeriidae_176909
			Iphimediidae_178010
			Sicafodiidae_1732351
			Stilipedidae_1732352
			Vicmusiidae_1732356
			Leucothoidae_371467
			Eusiridae_181110
			Liljeborgiidae_317514
			Oedicerotidae_181113
			Paracalliopiidae_359161
			Haustoriidae_317507
			Phoxocephalidae_317541
			Pontoporeiidae_315604
			Urothoidae_317544
			Alicellidae_1315964
			Valettiopsidae_1603257
			Aristiidae_1732361
			Cyphocarididae_472046
			Lepidepecreellidae_1732369
			Lysianassidae_134545
			Opisidae_1732370
			Scopelocheiridae_1417819
			Tryphosidae_2268721
			Uristidae_398846
			family_Ventiella_58361
			Stegocephalidae_317534
			Atylidae_371482
			Dexaminidae_1352100
			Lepechinellidae_1732339
			Pardaliscidae_1732345
			Ampeliscidae_317518
			Synopiidae_371479
			Cystisomatidae_472049
			Hyperiidae_294118
			Iulopididae_472062
			Lestrigonidae_472071
			Phronimidae_314081
			Phrosinidae_371518
			Brachyscelidae_472032
			Lycaeidae_472074
			Oxycephalidae_472039
			Parascelidae_6825
			Platyscelidae_472196
			Pronoidae_371523
			Paraphronimidae_472045
			Vibiliidae_371508
			Lanceolidae_472068
			Microphasmatidae_472106
			Mimonecteolidae_2877694
			Mimonectidae_472115
			Scinidae_472031
			Podosiridae_1732348
			Bogidiellidae_556223
			Carangoliopsidae_1732320
			Caprellidae_244427
			Cyamidae_335535
			Dulichiidae_1441600
			Podoceridae_371457
			Isaeidae_371473
			Microprotopidae_1732322
			Priscomilitaridae_1853563
			Ischyroceridae_371444
			Kamakidae_1732300
			Photidae_1732295
			Unciolidae_1818090
			Ampithoidae_134540
			Aoridae_134544
			Corophiidae_371451
			Allocrangonyctidae_1041812
			Crymostygidae_910397
			Crangonyctidae_111552
			Niphargidae_111559
			Paramelitidae_354340
			Pseudocrangonyctidae_910398
			Acanthogammaridae_315608
			Anisogammaridae_315609
			Baikalogammaridae_315681
			Bathyporeiidae_3019983
			Eoniphargidae_353632
			Eulimnogammaridae_315662
			Gammarellidae_315703
			Gammaridae_36939
			Macrohectopidae_315682
			Mesogammaridae_353631
			Micruropodidae_315599
			Pachyschesidae_315696
			Pallaseidae_315689
			Pontogammaridae_315623
			Typhlogammaridae_1522937
			Calliopiidae_371433
			Cheirocratidae_1732312
			Pontogeneiidae_1109126
			Eriopisidae_2607388
			Hadziidae_190435
			Maeridae_1394511
			Melitidae_190426
			Metacrangonyctidae_510300
			Dogielinotidae_932764
			Hyalidae_199478
			Najnidae_1732384
			Phliantidae_1732310
			Chiltoniidae_578848
			Hyalellidae_199477
			Makawidae_3038241
			Talitridae_92169
			Bodotriidae_94525
			Diastylidae_27413
			Lampropidae_76493
			Leuconidae_55657
			Nannastacidae_94566
			Pseudocumatidae_94587
			Aegidae_155681
			Ancinidae_1140588
			Cirolanidae_96838
			Corallanidae_155695
			Cymothoidae_142082
			Limnoriidae_161571
			Sphaeromatidae_96822
			Tainisopidae_468565
			Serolidae_104123
			Anthuridae_96830
			Expanathuridae_525013
			Leptanthuridae_525103
			Paranthuridae_161574
			Asellidae_63227
			Stenasellidae_525158
			Desmosomatidae_263155
			Haploniscidae_263168
			Ischnomesidae_263181
			Janiridae_96849
			Joeropsidae_142077
			Macrostylidae_263193
			Munnidae_525166
			Munnopsidae_192514
			Nannoniscidae_516691
			Bopyridae_155698
			Entoniscidae_1458140
[truncated: 4,247 more rows]

## Sheet: eKOI
domain	supergroup	division	subdivision	phylum	class	order	family
Eukaryota	Obazoa	Opisthokonta	Metazoa	Tardigrada	Tardigrada_X	Tardigrada_XX	Tardigrada_XXX
Bacteria	TSAR	Alveolata	Alveolata_X	Chordata	Eutardigrada	Apochela	Milnesiidae
	Bacteria_X	Bacteria_XX	Bacteria_XXX	Xenacoelomorpha	Heterotardigrada	Parachela	Parachela_X
	Archaeplastida	Stramenopiles	Stramenopiles_X	Acanthocephala	Appendicularia	Arthrotardigrada	Eohypsibiidae
	Cryptista	Rhizaria	Rhizaria_X	Annelida	Ascidiacea	Echiniscoidea	Hypsibiidae
	Eukaryota_X	Archaeplastida_X	Viridiplantae	Apicomplexa	Thaliacea	Appendicularia_X	Ramazzottiidae
	Amorphea	Cryptista_X	Cryptista_XX	Arthropoda	Acoelomorpha	Copelata	Doryphoribiidae
	Haptista	Eukaryota_XX	Discoba	Pseudomonadota	Xenoturbellida	Ascidiacea_X	Isohypsibiidae
	Planomonada	Amorphea_X	Amorphea_XX	Bigyra	Archiacanthocephala	Aplousobranchia	Adorybiotidae
	CRuMs	Haptista_X	Blastocladiomycota	Brachiopoda	Eoacanthocephala	Enterogona	Macrobiotidae
	Excavates	Planomonada_X	Chytridiomycota	Bryozoa	Palaeacanthocephala	Phlebobranchia	Murrayidae
	Provora	Obazoa_X	Rozellomycota	Cercozoa	Polyacanthocephala	Stolidobranchia	Richtersiusidae
	Meteora_X	CRuMs_X	Ascomycota	Chlorophyta	Actinopterygii	Doliolida	Halechiniscidae
		Excavates_X	Basidiomycota	Ciliophora	Amphibia	Pyrosomata	Echiniscidae
		Provora_X	Mucoromycota	Cnidaria	Annelida_X	Salpida	Echiniscoididae
		Meteora_XX	Zoopagomycota	Myzozoa	Clitellata	Acoela	Batillipedidae
			Opisthokonta_X	Cryptophyta	Polychaeta	Xenoturbellida_X	Appendicularia_XX
			Glaucoplantae	Ctenophora	Sipuncula	Gigantorhynchida	Oikopleuridae
			Haptista_XX	Euglenozoa	Aconoidasida	Moniliformida	Ascidiacea_XX
			Archaeplastida_XX	Percolozoa	Conoidasida	Oligacanthorhynchida	Aplousobranchia_X
			Planomonada_XX	Excavata	Arachnida	Gyracanthocephala	Clavelinidae
			Obazoa_XX	Amoebozoa	Alphaproteobacteria	Neoechinorhynchida	Diazonidae
			CRuMs_XX	Echinodermata	Gammaproteobacteria	Echinorhynchida	Didemnidae
			Excavates_XX	Entoprocta	Labyrinthulomycetes	Palaeacanthocephalaincertaesedis	Polycitoridae
			Provora_XX	BlastocladiomycotaX_	Opalozoa	Polymorphida	Polyclinidae
			Meteora_XXX	Chytridiomycota_X	Brachiopoda_X	Polyacanthorhynchida	Pseudodistomidae
				Rozellomycota_X	Craniata	Acipenseriformes	Pycnoclavellidae
				Pezizomycotina	Lingulata	Amiiformes	Synoicidae
				saccharomyceta	Rhynchonellata	Lepisosteiformes	Enterogona_X
				Saccharomycotina	Bryozoa_X	Alepocephaliformes	Ascidiidae
				Taphrinomycotina	Gymnolaemata	Anguilliformes	Cionidae
				Agaricomycotina	Phylactolaemata	Clupeiformes	Corellidae
				Pucciniomycotina	Stenolaemata	Carangiformes	Octacnemidae
				Ustilaginomycotina	Leptocardii	Istiophoriformes	Perophoridae
				Glomeromycotina	Chlorarachniophyceae	Pleuronectiformes	Stolidobranchia_X
				Mortierellomycotina	Imbricatea	Acropomatiformes	Molgulidae
				Mucoromycotina	Chlorophyta_X	Centrarchiformes	Pyuridae
				Entomophthoromycotina	Chlorodendrophyceae	Chaetodontiformes	Styelidae
				Kickxellomycotina	Chlorophyceae	Lophiiformes	Doliolidae
				Cristidiscoidea_X	Trebouxiophyceae	Lutjaniformes	Pyrosomatidae
				Gastrotricha	Chloropicophyceae	Perciformes	Salpidae
				Glaucophyta	Mamiellophyceae	Acanthuriformes	Acoela_X
				Chaetognatha	Nephroselmidophyceae	Tetraodontiformes	Anaperidae
				Gnathostomulida	Palmophyllophyceae	Uranoscopiformes	Childiidae
				Rotifera	Pedinophyceae	Gobiiformes	Convolutidae
				Haptophyta	Picocystophyceae	Kurtiformes	Dakuidae
				Hemichordata	Pyramimonadophyceae	Ophidiiformes	Diopisthoporidae
				Dicyemida	Ulvophyceae	Beloniformes	Hallangiidae
				Mollusca	Chondrichthyes	Cyprinodontiformes	Haploposthiidae
				Nematoda	Prostomatea	Cichliformes	Hofsteniidae
				Nematomorpha	Colpodea	Mugiliformes	Isodiametridae
				Nemertea	Oligohymenophorea	Scombriformes	Mecynostomidae
				Ochrophyta	Spirotrichea	Syngnathiformes	Otocelididae
				Onychophora	Heterotrichea	Cypriniformes	Paratomellidae
				Oomycota	Anthozoa	Salmoniformes	Polycanthiidae
				Phoronida	Cubozoa	Stomiiformes	Proporidae
				Placozoa	Hydrozoa	Polypteriformes	Sagittiferidae
				Platyhelminthes	Myxozoa	Anura	Solenofilomorphidae
				Porifera	Scyphozoa	Caudata	Xenoturbellidae
				Prasinodermophyta	Staurozoa	Annelida_XX	Gigantorhynchidae
				Retaria	Apicomonadea	Acanthobdellida	Moniliformidae
				Rhodophyta	Colponemea	Branchiobdellida	Oligacanthorhynchidae
				Kinorhyncha	Branchiopoda	Arhynchobdellida	Quadrigyridae
				Priapulida	Thecostraca	Rhynchobdellida	Neoechinorhynchida_X
				Bryophyta	Copepoda	Clitellata_X	Neoechinorhynchidae
				Tracheophyta	Malacostraca	Capilloventrida	Arhythmacanthidae
				Anthocerotophyta	Ichthyostraca	Polychaeta_X	Echinorhynchida_X
				Marchantiophyta	Remipedia	Opisthopora	Echinorhynchidae
				Charophyta	Cryptophyceae	Tubificida	Leptorhynchoididae
				Choanoflagellata	Nuda	Enchytraeida	Pomphorhynchidae
				Planomonada	Tentaculata	Haplotaxida	Pseudoacanthocephalidae
				Apusozoa	Ctenophora_X	Lumbriculida	Rhadinorhynchidae
				Sulcozoa	Hyperoartia	Moniligastrida	Cavisomidae
				Picozoa	Myxini	Myzostomida	Transvenidae
				Filasterea	Dinophyceae	Echiuroidea	Centrorhynchidae
				Ichthyosporea	Dipnoi	Eunicida	Plagiorhynchidae
				Malawimonadida	Euglenida	Phyllodocida	Polymorphidae
				Nebulidia	Kinetoplastea	Haplodrili	Polyacanthorhynchidae
				Nibbleridia	Heterolobosea	Orbiniida	Acipenseridae
				Meteora_XXXX	Jakobea	Spionida	Polyodontidae
					Discosea	Sabellida	Amiidae
					Echinodermata_X	Terebellida	Lepisosteidae
					Asteroidea	Scolecida	Alepocephalidae
					Ophiuroidea	Aspidosiphonidormes	Anguillidae
					Echinoidea	Phascolosomatiformes	Congridae
					Holothuroidea	Sipuncula_X	Clupeidae
					Crinoidea	Golfingiiformes	Dorosomatidae
					Phytomyxea	Haemosporida	Dussumieriidae
					Entoprocta_X	Piroplasmida	Engraulidae
					Evosea	Eucoccidiorida	Pristigasteridae
					Blastocladiomycetes	Corallicolida	Carangidae
					Chytridiomycetes	Sarcoptiformes	Istiophoridae
					Monoblepharidomycetes	Trombidiformes	Xiphiidae
					Hyaloraphidiomycetes	Ixodida	Bothidae
					Rozellidea	Amblypygi	Cynoglossidae
					Dothideomycetes	Araneae	Paralichthyidae
					Eurotiomycetes	Opiliones	Pleuronectidae
					Lecanoromycetes	Palpigradi	Soleidae
					Leotiomycetes	Pseudoscorpiones	Pempheridae
					Sordariomycetes	Schizomida	Sinipercidae
					Saccharomycetes	Scorpiones	Terapontidae
					Schizosaccharomycetes	Solifugae	Leiognathidae
					Agaricomycetes	Uropygi	Antennariidae
					Pucciniomycetes	Rickettsiales	Oneirodidae
					Exobasidiomycetes	Gammaproteobacteria_X	Lutjanidae
					Ustilaginomycetes	Labyrinthulida	Liparidae
					Glomeromycetes	Thraustochytrida	Gasterosteidae
					Mortierellomycetes	Bicosoecida	Percidae
					Mucoromycetes	Brachiopoda_XX	Serranidae
					Umbelopsidomycetes	Craniida	Sciaenidae
					Entomophthoromycetes	Lingulida	Monacanthidae
					Harpellomycetes	Rhynchonellata_X	Ostraciidae
					Tremellomycetes	Rhynchonellida	Tetraodontidae
					Microbotryomycetes	Terebratellidina	Cheimarrichthyidae
					Malasseziomycetes	Terebratulidina	Eleotridae
					Cristidiscoidea	Thecideida	Milyeringidae
					Gastrotricha_X	Bryozoa_XX	Gobiidae
					Glaucocystophyceae	Cheilostomatida	Odontobutidae
					Sagittoidea	Ctenostomatida	Apogonidae
					Gnathostomulida_X	Plumatellida	Kurtidae
					Rotifera_X	Cyclostomatida	Parabrotulidae
					Bdelloidea	Tubuliporida	Adrianichthyidae
					Monogononta	Amphioxiformes	Nothobranchiidae
					Seisonidea	Chlorarachniales	Rivulidae
					Pavlovophyceae	Euglyphida	Cichlidae
					Prymnesiophyceae	Chlorophyta_XX	Mugilidae
					Hemichordata_X	Chlorodendrales	Ariommatidae
					Enteropneusta	Chlorosarcinales	Arripidae
					Collembola	Chlamydomonadales	Centrolophidae
					Insecta	Sphaeropleales	Nomeidae
					Mammalia	Chlorophyceae_X	Stromateidae
					Merostomata	Chaetopeltidales	Tetragonuridae
					Rhombozoa	Chaetophorales	Syngnathidae
					Mollusca_X	Oedogoniales	Cyprinidae
					Caudofoveata	Trebouxiophyceae_X	Gobionidae
					Solenogastres	Chlorellales	Leuciscidae
					Bivalvia	Trebouxiales	Xenocyprididae
					Cephalopoda	Watanabeales	Salmonidae
					Gastropoda	Chloropicales	Sternoptychidae
					Monoplacophora	Prasiolales	Polypteridae
					Polyplacophora	Dolichomastigales	Bombinatoridae
					Scaphopoda	Mamiellales	Hynobiidae
					Chilopoda	Monomastigales	Alytidae
					Diplopoda	Nephroselmidales	Bufonidae
					Pauropoda	Prasinococcales	Hylidae
					Symphyla	Pedinomonadales	Microhylidae
					Nematoda_X	Picocystales	Ptychadenidae
					Chromadorea	Pseudoscourfieldiales	Ranidae
					Enoplea	Pyramimonadophyceae_X	Rhacophoridae
					Gordioida	Pyramimonadales	Megophryidae
					Nemertea_X	Oltmannsiellopsidales	Pipidae
					Enopla	Ulotrichales	Rhinophrynidae
					Palaeonemertea	Ulvales	Cryptobranchidae
					Pilidiophora	Bryopsidales	Plethodontidae
					Ochrophyta_X	Cladophorales	Salamandridae
					Bacillariophyceae	Torpediniformes	Sirenidae
					Coscinodiscophyceae	Myliobatiformes	Annelida_XXX
					Fragilariophyceae	Rajiformes	Acanthobdellidae
					Mediophyceae	Rhinopristiformes	Branchiobdellidae
					Chrysophyceae	Carcharhiniformes	Xironodrilidae
					Dictyochophyceae	Lamniformes	Americobdellidae
					Eustigmatophyceae	Orectolobiformes	Erpobdellidae
					Pinguiophyceae	Heterodontiformes	Salifidae
					Chrysoparadoxophyceae	Squaliformes	Cylicobdellidae
					Phaeophyceae	Hexanchiformes	Haemadipsidae
					Phaeosacciophyceae	Pristiophoriformes	Haemopidae
					Xanthophyceae	Squatiniformes	Hirudinidae
					Raphidophyceae	Chimaeriformes	Ozobranchidae
					Synurophyceae	Prorodontida	Piscicolidae
					Udeonychophora	Colpodida	Glossiphoniidae
					Oomycota_X	Cyrtolophosidida	Clitellata_XX
					Peronosporomycetes	Hymenostomatida	Capilloventridae
					Saprolegniomycetes	Peniculida	Aeolosomatidae
					Perkinsea	Philasterida	Almidae
					Phoronida_X	Pleuronematida	Glossoscolecidae
					Polyplacotomia	Thigmotrichida	Kynotidae
					Uniplacotomia	Tintinnida	Lumbricidae
					Placozoa_X	Euplotida	Megascolecidae
					Cestoda	Kiitrichida	Enchytraeidae
					Monogenea	Plagiotomida	Propappidae
					Rhabditophora	Pseudoamphisiellida	Haplotaxidae
					Trematoda	Sporadotrichida	Lumbriculidae
					Homoscleromorpha	Stichotrichida	Moniligastridae
					Demospongiae	Urostylida	Naididae
					Hexactinellida	Heterotrichida	Phreodrilidae
					Prasinodermophyceae	Anthozoaincertaesedis	Asteriomyzostomidae
					Pycnogonida	Ceriantharia	Endomyzostomatidae
					Acantharea	Actiniaria	Myzostomatidae
					Foraminifera	Antipatharia	Protomyzostomidae
					Polycystina	Scleractinia	Polychaeta_XX
					Bangiophyceae	Zoantharia	Echiuroidea_X
					Compsopogonophyceae	Anthozoa_X	Bonelliidae
					Florideophyceae	Malacalcyonacea	Echiuridae
					Stylonematophyceae	Scleralcyonacea	Thalassematidae
					Reptilia	Carybdeida	Urechidae
					Allomalorhagida	Chirodropida	Amphinomidae
					Cyclorhagida	Anthoathecata	Archinomidae
					Priapulimorpha	Leptothecata	Diurodrilidae
					Bryopsida	Siphonophorae	Dorvilleidae
					Lycopodiopsida	Actinulida	Eunicidae
					Magnoliopsida	Limnomedusae	Lumbrineridae
					Anthocerotopsida	Narcomedusae	Oenonidae
					Leiosporocerotopsida	Trachymedusae	Onuphidae
					Andreaeopsida	Multivalvulida	Phyllodocida_X
					Polytrichopsida	Scyphozoa_X	Acoetidae
					Tetraphidopsida	Coronatae	Alciopidae
					Sphagnopsida	Rhizostomeae	Aphroditidae
					Haplomitriopsida	Semaeostomeae	Chrysopetalidae
					Jungermanniopsida	Stauromedusae	Glyceridae
					Marchantiopsida	Chromerida	Goniadidae
					Polypodiopsida	Colponemida	Hesionidae
					Cycadopsida	Anostraca	Lopadorrhynchidae
					Ginkgoopsida	Diplostraca	Nephtyidae
					Gnetopsida	Notostraca	Nereididae
					Liliopsida	Thecostraca_X	Paralacydoniidae
					Pinopsida	Kentrogonida	Pholoidae
					Mesostigmatophyceae	Balanomorpha	Phyllodocidae
					Choanoflagellatea_X	Pollicipedomorpha	Pilargidae
					Planomonadea	Calanoida	Pisionidae
					Thecomonadea	Cyclopoida	Polynoidae
					Choanoflagellata_X	Harpacticoida	Sigalionidae
					Diphyllatea	Poecilostomatoida	Sphaerodoridae
					Picozoa_X	Siphonostomatoida	Syllidae
					Filasterea_X	Decapoda	Tomopteridae
					Ichthyosporea_X	Euphausiacea	Typhloscolecidae
					Malawimonadea	Amphipoda	Dinophilidae
					Nebulidea	Isopoda	Nerillidae
					Nibbleridea	Mysida	Parergodrilidae
					Tubulinea	Porocephalida	Polygordiidae
					Meteora_XXXXX	Nectiopoda	Protodrilidae
						Cryptophyceae_X	Psammodrilidae
						Cryptomonadales	Saccocirridae
						Pyrenomonadales	Fabriciidae
						Beroida	Oweniidae
						Cestida	Sabellariidae
						Cydippida	Sabellidae
						Lobata	Serpulidae
						Platyctenida	Siboglinidae
						Thalassocalycida	Longosomatidae
						Ctenophora_XX	Magelonidae
						Petromyzontiformes	Poecilochaetidae
						Myxiniformes	Spionidae
						Dinophyceae_X	Acrocirridae
						Gymnodiniales	Cirratulidae
						Dinophysales	Fauveliopsidae
						Gonyaulacales	Flabelligeridae
						Lophodiniales	Sternaspidae
						Noctilucales	Alvinellidae
						Oxyrrhinales	Ampharetidae
						Peridiniales	Melinnidae
						Phytodiniales	Pectinariidae
						Prorocentrales	Terebellidae
						Suessiales	Trichobranchidae
						Syndiniales	Chaetopteridae
						Ceratodontiformes	Arenicolidae
						Euglenales	Capitellidae
						Kinetoplastea_X	Cossuridae
						Trypanosomatida	Maldanidae
						Pharyngomonada	Opheliidae
						Eutetramitia	Orbiniidae
						Heterolobosea_X	Paraonidae
						Jakobida	Scalibregmatidae
						Dactylopodida	Aspidosiphonidae
						Vannellida	Phascolosomatidae
						Himatismenida	Sipuncula_XX
						Centramoebida	Golfingiidae
						Thecamoebida	Phascolionidae
						Echinodermata_XX	Sipunculidae
						Brisingida	Haemoproteidae
						Forcipulatida	Leucocytozoidae
						Notomyotida	Plasmodiidae
						Peripodida	Haemosporida_X
						Spinulosida	Piroplasmida_X
						Velatida	Babesiidae
						Paxillosida	Theileriidae
						Valvatida	Haemogregarinidae
						Ophiuroidea_X	Hepatozoidae
						Amphilepidida	Eimeriidae
						Ophioscolecida	Lankesterellidae
						Phrynophiurida	Sarcocystidae
						Echinoidea_X	Corallicolida_X
						Aspidodiadematoida	Acaridae
						Diadematacea	Alloptidae
						Diadematoida	Avenzoariidae
						Pedinoida	Proctophyllodidae
						Spatangoida	Psoralgidae
						Arbacioida	Psoroptoididae
						Camarodonta	Pteronyssidae
						Clypeasteroida	Pyroglyphidae
						Holasteroida	Trouessartiidae
						Cidaroida	Xolalgidae
						Holothuroidea_X	Gabuciniidae
						Apodida	Lobalgidae
						Molpadida	Psoroptidae
						Aspidochirotida	Sarcoptidae
						Elasipodida	Carabodidae
						Dendrochirotida	Tetracondylidae
						Comatulida	Chamobatidae
						Cyrtocrinida	Punctoribatidae
						Hyocrinida	Cymbaeremaeidae
						Crinoidea_X	Galumnidae
						Isocrinida	Parakalummidae
						Plasmodiophorida	Astegistidae
						Entoprocta_XX	Gymnodamaeidae
						Squamocutida	Scutoverticidae
						Acytosteliales	Scheloribatidae
						Dictyosteliales	Unduloribatidae
						Columellidia	Zetorchestidae
						Lucisporidia	Camisiidae
						Physarales	Paratydeidae
						Blastocladiales	Mideopsidae
						Chytridiales	Hydrodromidae
						Rhizophydiales	Lebertiidae
						Spizellomycetales	Trombiculidae
						Synchytriales	Eriophyidae
						Monoblepharidales	Phytoptidae
						Hyaloraphidiales	Eupodidae
						Rozellida	Halacaridae
						Cladosporiales	Tydeidae
						Chaetothyriales	Ixodidae
						Eurotiales	Charinidae
						Onygenales	Charontidae
						Lecanorales	Phrynichidae
						Peltigerales	Phrynidae
						Chaetomellales	Austrochilidae
						Helotiales	Caponiidae
						Leotiomycetes_X	Agelenidae
						Glomerellales	Amaurobiidae
						Hypocreales	Amphinectidae
						Microascales	Anapidae
						Ophiostomatales	Araneidae
						Saccharomycetales	Cyatholipidae
						Schizosaccharomycetales	Linyphiidae
						Agaricales	Nephilidae
						Boletales	Nesticidae
						Polyporales	Pimoidae
						Russulales	Synotaxidae
						Thelephorales	Tetragnathidae
						Pucciniales	Theridiidae
						Microstromatales	Uloboridae
						Urocystidales	Desidae
						Ustilaginales	Dictynidae
						Diversisporales	Ammoxenidae
						Glomerales	Anyphaenidae
						Mortierellales	Clubionidae
						Mucorales	Corinnidae
						Umbelopsidales	Gnaphosidae
						Entomophthorales	Liocranidae
						Harpellales	Philodromidae
						Cantharellales	Prodidomidae
						Hymenochaetales	Salticidae
						Tremellales	Selenopidae
						Sporidiobolales	Sparassidae
						Malasseziales	Thomisidae
						Nucleariida	Trochanteriidae
						Chaetonotida	Cheiracanthiidae
						Macrodasyida	Cycloctenidae
						Glaucocystales	Miturgidae
						Gloeochaetales	Nicodamidae
						Sagittoidea_X	Zodariidae
						Aphragmophora	Hersiliidae
						Monophragmophora	Oecobiidae
						Phragmophora	Ctenidae
						Bursovaginoidea	Pisauridae
						Rotifera_XX	Psechridae
						Bdelloidea_X	Zoropsidae
						Adinetida	Archaeidae
						Bdelloida	Mecysmaucheniidae
						Philodinida	Palpimanidae
						Monogononta_X	Penestomidae
						Flosculariaceae	Phyxelididae
						Ploima	Stiphidiidae
						Seisonida	Titanoecidae
						Pavlovales	Udubidae
						Isochrysidales	Gradungulidae
						Phaeocystales	Dysderidae
						Prymnesiales	Oonopidae
						Syracosphaerales	Orsolobidae
						Hemichordata_XX	Segestriidae
						Enteropneusta_X	Filistatidae
						Entomobryomorpha	Leptonetidae
						Symphypleona	Ochyroceratidae
						Coleoptera	Telemidae
						Diptera	Pholcidae
						Hymenoptera	Drymusidae
						Lepidoptera	Periegopidae
						Siphonaptera	Scytodidae
						Hemiptera	Sicariidae
						Psocodea	Hypochilidae
						Thysanoptera	Tetrablemmidae
						Blattodea	Trachelidae
						Mantodea	Viridasiidae
						Embioptera	Actinopodidae
						Grylloblattodea	Anamidae
						Orthoptera	Antrodiaetidae
						Phasmatodea	Atypidae
						Plecoptera	Barychelidae
						Zoraptera	Ctenizidae
						Odonata	Dipluridae
						Megaloptera	Euctenizidae
						Neuroptera	Hexathelidae
						Dermaptera	Idiopidae
						Blattoidea	Mecicobothriidae
						Ephemeroptera	Migidae
						Lagomorpha	Nemesiidae
						Rodentia	Paratropidae
						Primates	Theraphosidae
						Artiodactyla	Epedanidae
						Carnivora	Opiliones_X
						Chiroptera	Phalangodidae
						Eulipotyphla	Paranonychidae
						Diprotodontia	Triaenonychidae
						Xiphosura	Synthetonychiidae
						Rhombozoa_X	Ceratolasmatidae
						Mollusca_XX	Ischyropsalididae
						Caudofoveata_X	Sclerosomatidae
						Chaetodermatida	Trogulidae
						Cavibelonia	Palpigradi_X
						Pholidoskepia	Chernetidae
						Solenogastres_X	Neobisiidae
						Sterrofustia	Schizomida_X
						Carditida	Hubbardiidae
						Anomalodesmata	Buthidae
						Bivalvia_X	Chaerilidae
						Adapedonta	Chactidae
						Galeommatida	Vaejovidae
						Gastrochaenida	Bothriuridae
						Lucinida	Diplocentridae
						Cardiida	Hemiscorpiidae
						Myida	Scorpionidae
						Venerida	Galeodidae
						Trigoniida	Rhagodidae
						Unionida	Thelyphonidae
						Arcoida	Ehrlichiaceae
						Limoida	Rickettsiaceae
						Mytilida	Gammaproteobacteria_XX
						Ostreida	Labyrinthulaceae
						Pectinida	Thraustochytriaceae
						Pterioida	Bicosoecida_X
						Nuculanida	Cafeteriaceae
						Nuculida	Brachiopoda_XXX
						Solemyida	Craniidae
						Myopsida	Lingulidae
						Oegopsida	Rhynchonellata_XX
						Sepiida	Basiliolidae
						Octopoda	Hemithyrididae
						Nautilida	Hispanirhynchiidae
						Architaenioglossa	Kraussinidae
						Gastropoda_X	Laqueidae
						Littorinimorpha	Dallinidae
						Neogastropoda	Ecnomiosidae
						Sorbeoconcha	Terebratellidae
						Cocculinida	Zeilleriidae
						Nudibranchia	Cancellothyrididae
						Acochlidiacea	Gryphidae
						Amphiboloidea	Thecideidae
						Ellobiida	Bryozoa_XXX
						Stylommatophora	Arachnopusioidea
						Systellommatophora	Beaniidae
						Hygrophila	Bugulidae
						Pyramidelloidea	Candidae
						Sacoglossa	Calloporidae
						Siphonariida	Chaperiidae
						Cephalaspidea	Catenicellidae
						Pteropoda	Cellariidae
						Neomphalida	Celleporidae
						Cycloneritida	Phidoloporidae
						Patellogastropoda	Cribrilinidae
						Lepetellida	Myriaporidae
						Pleurotomariida	Flustridae
						Seguenziida	Chorizoporidae
						Trochida	Hippothoidae
						Tryblidiida	Calyptotheca
						Chitonida	Exochellidae
						Lepidopleurida	Lepraliellidae
						Polyplacophora_X	Romancheinidae
						Dentaliida	Umbonulidae
						Gadilida	Microporidae
						Chilopoda_X	Steginoporellidae
						Scutigeromorpha	Crepidacanthidae
						Craterostigmomorpha	Cryptosulidae
						Geophilomorpha	Escharinidae
						Lithobiomorpha	Hippopodinidae
						Scolopendromorpha	Lacernidae
						Diplopoda_X	Microporellidae
						Chordeumatida	Petraliellidae
						Julida	Schizoporellidae
						Spirobolida	Bitectiporidae
						Playtdesmida	Smittinidae
						Polydesmida	Watersiporidae
						Polyzoniida	Cheilostomatida_X
						Siphonophorida	Electridae
						Sphaerotheriida	Membraniporidae
						Spirostreptida	Aeverrilliidae
						Polyxenida	Alcyonidiidae
						Glomerida	Flustrellidridae
						Tetramerocerata	Hislopiidae
						Symphyla_X	Nolellidae
						Glomeridesmida	Paludicellidae
						Nematoda_XX	Penetrantiidae
						Chromadorida	Pherusellidae
						Desmodorida	Sundanellidae
						Monhysterida	Terebriporidae
						Plectida	Triticellidae
						Rhabditida	Vesiculariidae
						Dioctophymatida	Victorellidae
						Dorylaimida	Cristatellidae
						Mermithida	Fredericellidae
						Mononchida	Lophopodidae
						Muspiceida	Pectinatellidae
						Trichinellida	Plumatellidae
						Enoplida	Crisiidae
						Triplonchida	Cyclostomatida_X
						Dorylaimia	Lichenoporidae
						Gordioidea	Diaperoeciidae
						Nemertea_XX	Tubuliporidae
						Enopla_X	Branchiostomatidae
						Hoplonemertea	Chlorarachniaceae
						Archinemertea	Cyphoderiidae
						Carinomiformes	Euglyphidae
						Tubulaniformes	Chlorophyta_XXX
						Pilidiophora_X	Chlorodendraceae
						Heteronemertea	Chlorosarcinaceae
						Hubrechtiiformes	Chlamydomonadaceae
						Ochrophyta_XX	Chlamydomonadales_X
						Bacillariales	Dunaliellaceae
						Cymbellales	Haematococcaceae
						Surirellales	Tetrabaenaceae
						Naviculales	Volvocaceae
						Eunotiales	Bracteacoccaceae
						Chaetocerotales	Hydrodictyaceae
						Leptocylindrales	Mychonastaceae
						Coscinodiscales	Neochloridaceae
						Melosirales	Scenedesmaceae
						Rhizosoleniales	Selenastraceae
						Stephanodiscales	Chlorophyceae_XX
						Thalassiosirales	Microsporaceae
						Fragilariales	Chaetopeltidaceae
						Licmophorales	Chaetophoraceae
						Rhabdonematales	Oedogoniaceae
						Thalassionemales	Trebouxiophyceae_XX
						Anaulales	Chlorellaceae
						Biddulphiales	Botryococcaceae
						Eupodiscales	Coccomyxaceae
						Hemiaulales	Trebouxiaceae
						Triceratiales	Chloropicaceae
						Cymatosirales	Pseudomuriellaceae
						Lithodesmiales	Radiococcaceae
						Toxariales	Rotundellaceae
						Chrysophyceae_X	Prasiolales_X
						Chromulinales	Crustomastigaceae
						Segregatales	Dolichomastigaceae
						Dictyochales	Mamiellaceae
						Florenciellales	Monomastigaceae
						Pedinellales	Nephroselmidaceae
						Eustigmatales	Prasinococcaceae
						Goniochloridales	Pedinomonadaceae
						Pinguiochrysidales	Picocystaceae
						Chrysoparadoxales	Pycnococcaceae
						Ascoseirales	Pyramimonadophyceae_XX
						Cutleriales	Pyramimonadaceae
						Desmarestiales	Oltmannsiellopsidaceae
						Dictyotales	Helicodictyaceae
						Ectocarpales	Tupiellaceae
						Fucales	Ulotrichaceae
						Laminariales	Kornmanniaceae
						Onslowiales	Monostromataceae
						Phaeophyceae_X	Ulvaceae
						Ralfsiales	Bryopsidaceae
						Scytothamnales	Codiaceae
						Sphacelariales	Caulerpaceae
						Sporochnales	Ostreobiaceae
						Syringodermatales	Pithophoraceae
						Tilopteridales	Platyrhinidae
						Phaeosacciales	Aetobatidae
						Botrydiales	Myliobatidae
						Mischococcales	Dasyatidae
						Tribonematales	Gymnuridae
						Vaucheriales	Hexatrygonidae
						Chattonellales	Mobulidae
						Synurales	Plesiobatidae
						Euonychophora	Potamotrygonidae
						Albuginales	Rhinopteridae
						Lagenidiales	Urolophidae
						Leptomitales	Urotrygonidae
						Myzocytiopsidales	Anacanthobatidae
						Olpidiopsidales	Arhynchobatidae
						Haptoglossales	Rajidae
						Oomycota_XX	Glaucostegidae
						Peronosporales	Pristidae
						Pythiales	Rhinidae
						Rhipidiales	Rhinobatidae
						Saprolegniales	Rhynchobatidae
						Sclerosporales	Torpediniformes_X
						Perkinsida	Narcinidae
						Phoronida_XX	Narkidae
						Polyplacotomea	Torpedinidae
						Hoilungea	Carcharhinidae
						Placozoa_XX	Hemigaleidae
						Bothriocephalidea	Proscylliidae
						Caryophyllidea	Pseudotriakidae
						Cyclophyllidea	Scyliorhinidae
						Diphyllobothriidea	Triakidae
						Proteocephalidea	Alopiidae
						Trypanorhyncha	Megachasmidae
						Dactylogyridea	Mitsukurinidae
						Gyrodactylidea	Odontaspididae
						Mazocraeidea	Pseudocarchariidae
						Macrostomida	Brachaeluridae
						Polycladida	Ginglymostomatidae
						Rhabdocoela	Hemiscylliidae
						Proseriata	Orectolobidae
						Tricladida	Rhincodontidae
						Azygiida	Stegostomatidae
						Diplostomida	Heterodontidae
						Opisthorchiida	Echinorhinidae
						Plagiorchiida	Chlamydoselachidae
						Homosclerophorida	Hexanchidae
						Demospongiae_X	Pristiophoridae
						Agelasida	Centrophoridae
						Axinellida	Dalatiidae
						Biemnida	Etmopteridae
						Bubarida	Oxynotidae
						Clionaida	Somniosidae
						Desmacellida	Squalidae
						Haplosclerida	Squatinidae
						Merliida	Callorhinchidae
						Poecilosclerida	Chimaeridae
						Polymastiida	Rhinochimaeridae
						Sphaerocladina	Holophryidae
						Spongillida	Colpodida_X
						Suberitida	Colpodidae
						Tethyida	Marynidae
						Tetractinellida	Platyophryidae
						Dendroceratida	Ichthyophthiriidae
						Dictyoceratida	Deltopylidae
						Chondrillida	Glaucomidae
						Verongiida	Tetrahymenidae
						Amphidiscophora	Turaniellidae
						Hexactinellida_X	Parameciidae
						Sceptrulophora	Philasterida_X
						Lyssacinosida	Cinetochilidae
						Prasinodermales	Cohnilembidae
						Pantopoda	Loxocephalidae
						Arthracanthida	Orchitophryidae
						Monothalamea	Philasteridae
						Rotaliida	Pseudocohnilembidae
						Textulariida	Thigmophryidae
						Polycystina_X	Uronematidae
						Bangiales	Cyclidiidae
						Cavernulicolales	Ancistridae
						Cyanidiales	Codonellidae
						Galdieriales	Rhabdonellidae
						Porphyridiales	Tintinnidae
						Compsopogonales	Tintinnidiidae
						Erythropeltidales	Xystonellidae
						Ahnfeltiales	Aspidiscidae
						Corallinales	Certesiidae
						Florideophyceae_X	Euplotidae
						Hapalidiales	Uronychiidae
						Rhodogorgonales	Kiitrichidae
						Sporolithales	Plagiotomidae
						Hildenbrandiales	Pseudoamphisiellida_X
						Acrochaetiales	Gonostomatidae
						Balbianiales	Oxytrichidae
						Balliales	Amphisiellidae
						Batrachospermales	Spirofilidae
						Colaconematales	Hemicycliostylidae
						Corynodactylales	Holostichidae
						Entwisleiales	Pseudokeronopsidae
						Nemaliales	Pseudourostylidae
						Palmariales	Urostylidae
						Thoreales	Blepharismidae
						Rhodachlyales	Spirostomidae
						Acrosymphytales	Stentoridae
						Bonnemaisoniales	Relicanthidae
						Ceramiales	Ceriantharia_X
						Gelidiales	Arachnactidae
						Gigartinales	Botrucnidiferidae
						Gracilariales	Cerianthidae
						Halymeniales	Synarachnactidae
						Nemastomatales	Actiniidae
						Peyssonneliales	Boloceroididae
						Plocamiales	Edwardsiidae
						Rhodymeniales	Halcampidae
						Sebdeniales	Actiniaria_X
						Rufusiales	Aliciidae
						Stylonematales	Sagartiidae
						Archosauria	Aphanipathidae
						Testudinata	Scleractinia_X
						Squamata	Pocilloporidae
						Sphenodontia	Caryophylliidae
						Anomoirhaga	Dendrophylliidae
						Allomalorhagida_X	Merulinidae
						Kentrorhagata	Plesiastreidae
						Echinorhagata	Poritidae
						Priapulimorphida	Microzoanthidae
						Ptychomniales	Parazoanthidae
						Lycopodiales	Sphenopidae
						Fabales	Zoanthidae
						Anthocerotales	Anthozoa_XX
						Dendrocerotales	Alcyoniidae
						Notothyladales	Eunicellidae
						Leiosporocerotales	Gorgoniidae
						Andreaeales	Isididae
						Bartramiales	Nephtheidae
						Bryales	Sinulariidae
						Orthotrichales	Cornulariidae
						Rhizogoniales	Helioporidae
						Splachnales	Isidoidae
						Hypnales	Parasphaerascleridae
						Buxbaumiales	Echinoptilidae
						Dicranales	Virgulariidae
						Grimmiales	Sarcodictyonidae
						Pottiales	Spongiodermidae
						Funariales	Alatinidae
						Polytrichales	Carukiidae
						Tetraphidales	Carybdeidae
						Sphagnales	Tamoyidae
						Calobryales	Tripedaliidae
						Treubiales	Chirodropidae
						Jungermanniales	Chiropsalmidae
						Metzgeriales	Chiropsellidae
						Pleuroziales	Candelabridae
						Pelliales	Corymorphidae
						Blasiales	Hydridae
						Marchantiales	Margelopsidae
						Lycopodiaceae	Protohydridae
						Selaginellaceae	Sympagohydridae
						Equisetales	Tubulariidae
						Marattiales	Asyncorinidae
						Ophioglossales	Cladocorynidae
						Psilotales	Cladonematidae
						Osmundales	Corynidae
						Polypodiales	Halimedusidae
						Cycadales	Moerisiidae
						Ginkgoales	Pennariidae
						Gnetidae	Polyorchidae
						Amborellales	Porpitidae
						Ceratophyllales	Sphaerocorynidae
						Apiales	Zancleidae
						Aquifoliales	Zancleopsidae
						Asterales	Balellidae
						Dipsacales	Bougainvilliidae
						Ericales	Bythotiaridae
						Gentianales	Clavidae
						Lamiales	Cordylophoridae
						Solanales	Cytaeididae
						Caryophyllales	Eudendriidae
						Cucurbitales	Hydractiniidae
						Fagales	Oceaniidae
						Malpighiales	Pandeidae
						Rosales	Proboscidactylidae
						Zygophyllales	Ptilocodiidae
						Brassicales	Rathkeidae
						Geraniales	Stylasteridae
						Malvales	Aequoreidae
						Myrtales	Aglaopheniidae
						Sapindales	Blackfordiidae
						Santalales	Campanulariidae
						Saxifragales	Clathrozoidae
						Acorales	Eirenidae
						Alismatales	Eutimidae
						Asparagales	Haleciidae
						Dioscoreales	Halopterididae
						Liliales	Lafoeidae
						Pandanales	Laodiceidae
						Poales	Malagazziidae
						Zingiberales	Melicertidae
						Laurales	Mitrocomidae
						Magnoliales	Clytiidae
						Piperales	Obeliidae
						Nymphaeales	Plumaleciidae
						Proteales	Plumulariidae
						Cupressales	Sertulariidae
						Pinales	Sugiuridae
						Araucariales	Symplectoscyphidae
						Mesostigmatales	Tiarannidae
						Acanthoecida	Tiaropsidae
						Ancyromonadida	Siphonophorae_X
						Apusomonadida	Clausophyidae
						Craspedida	Diphyidae
						Diphylleida	Hippopodiidae
						Picozoa_XX	Prayidae
						Capsasporida	Physaliidae
						Ministeriida	Rhizophysidae
						Dermocystida	Agalmatidae
						Malawimonadida	Apolemiidae
						Nebulidida	Athorybiidae
						Nibbleridida	Forskaliidae
						echinamoebida	Physophoridae
						Arcellinida	Pyrostephidae
						Euamoebida	Rhodaliidae
						Meteora_XXXXXX	Halammohydridae
							Limnomedusae_X
							Geryoniidae
							Olindiidae
							Aeginidae
							Cuninidae
							Solmarisidae
							Tetraplatiidae
							Halicreatidae
							Ptychogastriidae
							Rhopalonematidae
							Kudoidae
							Scyphozoa_XX
							Atollidae
							Linuchidae
							Nausithoidae
							Periphyllidae
							Cassiopeidae
							Catostylidae
							Cepheidae
							Lobonematidae
							Lychnorhizidae
							Mastigiidae
							Rhizostomatidae
							Stomolophidae
							Cyaneidae
							Drymonematidae
							Pelagiidae
							Ulmaridae
							Craterolophidae
							Kishinouyeidae
							Haliclystidae
							Lipkeidae
							Lucernariidae
							Chromeraceae
							Acavomonidia
							Artemiidae
							Thamnocephalidae
							Daphniidae
							Sididae
							Leptestheriidae
							Limnadiidae
							Triopsidae
							Polyascidae
							Sacculinidae
							Tetraclitidae
							Pollicipedidae
							Acartiidae
							Aetideidae
							Augaptilidae
							Calanidae
							Candaciidae
							Centropagidae
							Eucalanidae
							Euchaetidae
							Heterorhabdidae
							Lucicutiidae
							Mecynoceridae
							Metridinidae
							Paracalanidae
							Pontellidae
							Scolecitrichidae
							Temoridae
							Cyclopidae
							Oithonidae
							Harpacticidae
							Sapphirinidae
							Caligidae
							Penaeidae
							Aeglidae
							Porcellanidae
							Astacidae
							Cambaridae
							Nephropidae
							Parastacidae
							Cancridae
							Grapsidae
							Sesarmidae
							Varunidae
							Mithracidae
							Portunidae
							Potamidae
							Panopeidae
							Alpheidae
							Atyidae
							Palaemonidae
							Pandalidae
							Bentheuphausiidae
							Euphausiidae
							Lysianassidae
							Caprellidae
							Cyamidae
							Gammaridae
							Hyalellidae
							Asellidae
							Stenasellidae
							Tylidae
							Mysidae
							Linguatulidae
							Godzilliidae
							Speleonectidae
							Cryptophyceae_XX
							Cryptomonadaceae
							Hemiselmidaceae
							Chroomonadaceae
							Geminigeraceae
							Pyrenomonadaceae
							Beroidae
							Cestidae
							Bathyctenidae
							Dryodoridae
							Euplokamidae
							Haeckeliidae
							Lampeidae
							Mertensiidae
							Pleurobrachiidae
							Bathocyroidae
							Bolinopsidae
							Eurhamphaeidae
							Lampoctenidae
							Leucotheidae
							Ocyropsidae
							Coeloplanidae
							Lyroctenidae
							Thalassocalycidae
							Ctenophora_XXX
							Geotriidae
							Petromyzontidae
							Myxinidae
							Dinophyceae_XX
							Gymnodiniaceae
							Dinophysaceae
							Amphidomataceae
							Ceratiaceae
							Crypthecodiniaceae
							Gonyaulacaceae
							Pyrocystaceae
							Kareniaceae
							Lophodiniaceae
							Noctilucaceae
							Oxyrrhinaceae
							Peridiniales_X
							Heterocapsaceae
							Kryptoperidiniaceae
							Ostreopsidaceae
							Peridiniaceae
							Pfiesteriaceae
							Protoperidiniaceae
							Thecadiniaceae
							Phytodiniaceae
							Prorocentraceae
							Biecheleriaceae
							Suessiaceae
							Symbiodiniaceae
							Syndiniaceae
							Ceratodontidae
							Protopteridae
							Euglenaceae
							Kinetoplastea_XX
							Trypanosomatidae
							Pharyngomonada_X
							Acrasidae
							Gruberellidae
							Vahlkampfiidae
							Tulamoebidae
							Andaluciidae
							Histionidae
							Jakobidae
							Jakobida_X
							Paramoebidae
							Vexilliferidae
							Vannellidae
							Cochliopodiidae
							Parvamoebidae
							Acanthamoebidae
							Balamuthiidae
							Thecamoebidae
							Echinodermata_XXX
							Brisingida_X
							Brisingidae
							Freyellidae
							Hymenodiscididae
							Odinellidae
							Asteriidae
							Heliasteridae
							Labidiasteridae
							Pedicellasteridae
							Stichasteridae
							Zoroasteridae
							Benthopectinidae
							Xyloplacidae
							Echinasteridae
							Mithrodiidae
							Pythonasteridae
							Caymanostellidae
							Pterasteridae
							Solasteridae
							Paxillosida_X
							Astropectinidae
							Ctenodiscidae
							Luidiidae
							Porcellanasteridae
							Acanthasteridae
							Archasteridae
							Asterinidae
							Asteropseidae
							Ganeriidae
							Goniasteridae
							Odontasteridae
							Ophidiasteridae
							Oreasteridae
							Podosphaerasteridae
							Poraniidae
							Ophiuroidea_XX
							Ophiomyxidae
							Amphilepidida_X
							Ophiuridae
							Amphilepididae
							Amphiuridae
							Ophiactidae
							Ophiocomidae
							Ophionereidae
							Ophiotrichidae
							Hemieuryalidae
							Ophiacanthidae
							Ophiochitonidae
							Ophiodermatidae
							Ophiohelidae
							Ophiolepididae
							Ophioscolecidae
							Asteronychidae
							Asteroschematidae
							Euryalidae
							Gorgonocephalidae
							Echinoidea_XX
							Aspidodiadematidae
							Echinothuriidae
							Stomechinidae
							Diadematidae
							Pedinidae
							Brissidae
							Eurypatagidae
							Loveniidae
							Schizasteridae
							Arbaciidae
							Echinidae
							Echinometridae
							Parechinidae
							Strongylocentrotidae
							Temnopleuridae
							Toxopneustidae
							Astriclypeidae
							Clypeasteridae
							Echinarachniidae
							Fibulariidae
							Laganidae
							Mellitidae
							Calymnidae
							Carnarechinidae
							Pourtalesiidae
							Rotulidae
							Cidaridae
							Ctenocidaridae
							Histocidaridae
							Holothuroidea_XX
							Chiridotidae
							Myriotrochidae
							Synaptidae
							Caudinidae
							Gephyrothuriidae
							Molpadiidae
							Holothuriidae
							Stichopodidae
							Synallactidae
							Deimatidae
							Elpidiidae
							Laetmogonidae
							Pelagothuriidae
							Psychropotidae
							Cucumariidae
							Heterothyonidae
							Paracucumidae
							Phyllophoridae
							Psolidae
							Sclerodactylidae
							Ypsilothuriidae
							Bourgueticrinidae
							Porphyrocrinidae
							Antedonidae
							Aporometridae
							Comatulidae
							Notocrinidae
							Pentametrocrinidae
							Tropiometridae
							Holopodidae
							Hyocrinidae
							Crinoidea_XX
							Proisocrinidae
							Plasmodiophoridae
							Loxosomatidae
							Barentsiidae
							Pedicellinidae
							Squamamoebidae
							Dictyosteliidae
							Cavenderiaceae
							Clastodermataceae
							Stemonitidae
							Enteridiidae
							Liceaceae
							Reticulariaceae
							Trichiidae
							Didymiaceae
							Physaraceae
							Blastocladiaceae
							Chytriomycetaceae
							Rhizophydiaceae
							Spizellomycetaceae
							Synchytriaceae
							Harpochytriaceae
							Hyaloraphidiaceae
							Monoblepharidaceae
							Rozellida_X
							Cladosporiaceae
							Herpotrichiellaceae
							Aspergillaceae
							Trichocomaceae
							Ajellomycetaceae
							Arthrodermataceae
							Parmeliaceae
							Stereocaulaceae
							Peltigeraceae
							Chaetomellaceae
							Discinellaceae
							Helotialesincertaesedis
							Mollisiaceae
							Pleuroascaceae
							Leotiomycetes_XX
							Myxotrichaceae
							Pseudeurotiaceae
							Micraspidaceae
							Australiascaceae
							Glomerellaceae
							Bionectriaceae
							Clavicipitaceae
							Cordycipitaceae
							Hypocreaceae
							Hypocrealesincertaesedis
							Nectriaceae
							Niessliaceae
							Ophiocordycipitaceae
							Ceratocystidaceae
							Microascaceae
							Ophiostomataceae
							Cladoniaceae
							Debaryomycetaceae
							Metschnikowiaceae
							Phaffomycetaceae
							Saccharomycetaceae
							Saccharomycodaceae
							Schizosaccharomycetaceae
							Agaricalesincertaesedis
							Agaricaceae
							Bolbitiaceae
							Cortinariaceae
							Hydnangiaceae
							Hymenogastraceae
							Psathyrellaceae
							Strophariaceae
							Clavariaceae
							Hygrophoraceae
							Mycenaceae
							Omphalotaceae
							Physalacriaceae
							Pleurotaceae
							Amanitaceae
							Pluteaceae
							Biannulariaceae
							Clitocybaceae
							Entolomataceae
							Tricholomataceae
							Boletaceae
							Paxillaceae
							Suillaceae
							Cerrenaceae
							Meruliaceae
							Polyporaceae
							Albatrellaceae
							Thelephoraceae
							Coleosporiaceae
							Phakopsoraceae
							Pucciniaceae
							Microstromatales_X
							Glomosporiaceae
							Ustilaginaceae
							Gigasporaceae
							Glomeraceae
							Mortierellaceae
							Cunninghamellaceae
							Lichtheimiaceae
							Mucoraceae
							Rhizopodaceae
							Phycomycetaceae
							Umbelopsidaceae
							Ancylistaceae
							Entomophthoraceae
							Legeriomycetaceae
							Nidulariaceae
							Cantharellaceae
							Hymenochaetaceae
							Phanerochaetaceae
							Taiwanofungaceae
							Russulaceae
							Bulleribasidiaceae
							Tremellaceae
							Sporidiobolaceae
							Malasseziaceae
							Nucleariidae
							Chaetonotidae
							Dasydytidae
							Muselliferidae
							Neogosseidae
							Lepidodasyidae
							Macrodasyidae
							Redudasyidae
							Cyanophoraceae
							Gloeochaetales_X
							Glaucocystaceae
							Gloeochaetaceae
							Sagittoidea_XX
							Sagittidae
							Heterokrohniidae
							Eukrohniidae
							Spadellidae
							Austrognathiidae
							Gnathostomulidae
							Mesognathariidae
							Onychognathiidae
							Rastrognathiidae
							Rotifera_XXX
							Bdelloidea_XX
							Adinetidae
							Philodinavidae
							Habrotrochidae
							Philodinidae
							Monogononta_XX
							Conochilidae
							Filinidae
							Flosculariidae
							Hexarthridae
							Testudinellidae
							Asplanchnidae
							Brachionidae
							Dicranophoridae
							Epiphanidae
							Euchlanidae
							Gastropidae
							Gastropodidae
							Lecanidae
							Lepadellidae
							Lindiidae
							Notommatidae
							Proalidae
							Synchaetidae
							Trichocercidae
							Trichotriidae
							Seisonidae
							Pavlovaceae
							Isochrysidaceae
							Noelaerhabdaceae
							Phaeocystaceae
							Chrysochromulinaceae
							Syracosphaeraceae
							Hemichordata_XXX
							Enteropneusta_XX
							Torquaratoridae
							Harrimaniidae
							Ptychoderidae
							Spengelidae
							Actaletidae
							Entomobryidae
							Isotomidae
							Sminthuridae
							Dytiscidae
							Gyrinidae
							Bostrichidae
							Dermestidae
							Anthicidae
							Apionidae
							Belidae
							Brentidae
							Byturidae
							Cerambycidae
							Chrysomelidae
							Vesperidae
							Alexiidae
							Bothrideridae
							Cerylonidae
							Coccinellidae
							Corylophidae
							Discolomatidae
							Endomychidae
							Curculionidae
							Erotylidae
							Laemophloeidae
							Melyridae
							Nitidulidae
							Passandridae
							Ripiphoridae
							Silvanidae
							Tenebrionidae
							Trogossitidae
							Buprestidae
							Elateridae
							Lampyridae
							Scirtidae
							Hybosoridae
							Lucanidae
							Scarabaeidae
							Histeridae
							Hydrophilidae
							Leiodidae
							Silphidae
							Staphylinidae
							Drosophilidae
							Acroceridae
							Fergusoninidae
							Syrphidae
							Ceratopogonidae
							Chironomidae
							Culicidae
							Psychodidae
							Apidae
							Colletidae
							Halictidae
							Megachilidae
							Crabronidae
							Sphecidae
							Formicidae
							Pompilidae
							Sapygidae
							Scoliidae
							Vespidae
							Aulacidae
							Evaniidae
							Gasteruptiidae
							Braconidae
							Ichneumonidae
							Cynipidae
							Figitidae
							Platygastridae
							Stephanidae
							Cephidae
							Orussidae
							Megalodontesidae
							Pamphiliidae
							Anaxyelidae
							Siricidae
							Argidae
							Blasticotomidae
							Pergidae
							Tenthredinidae
							Xiphydriidae
							Drepanidae
							Lycaenidae
							Nymphalidae
							Cecidosidae
							Hystrichopsyllidae
							Pulicidae
							Pygiopsyllidae
							Stivaliidae
							Cicadidae
							Cixiidae
							Delphacidae
							Cicadellidae
							Peloridiidae
							Gerridae
							Hydrometridae
							Anthocoridae
							Reduviidae
							Acanthosomatidae
							Pentatomidae
							Thaumastellidae
							Schizopteridae
							Aleyrodidae
							Aphididae
							Trichodectidae
							Thripidae
							Ectobiidae
							Blattidae
							Termitoidae
							Corydiidae
							Liturgusidae
							Mantidae
							Amorphoscelidae
							Leptomantellidae
							Nanomantidae
							Thespidae
							Anisembiidae
							Archembiidae
							Australembiidae
							Embiidae
							Oligotomidae
							Scelembiidae
							Teratembiidae
							Grylloblattidae
							Acrididae
							Chorotypidae
							Episactidae
							Proscopiidae
							Pyrgomorphidae
							Tetrigidae
							Tridactylidae
							Gryllidae
							Phalangopsidae
							Prophalangopsidae
							Rhaphidophoridae
							Anostostomatidae
							Gryllacrididae
							Tettigoniidae
							Pseudophasmatidae
							Leuctridae
							Perlidae
							Spiralizoridae
							Gomphidae
							Macromiidae
							Calopterygidae
							Coenagrionidae
							Lestidae
							Corydalidae
							Myrmeleontidae
							Membracidae
							Aradidae
							Urostylididae
							Triozidae
							Anisolabididae
							Kalotermitidae
							Termitidae
							Termopsidae
							Hymenopodidae
							Lonchodidae
							Chloroperlidae
							Ephemerellidae
							Heptageniidae
							Leporidae
							Ochotonidae
							Rodentia_X
							Geomyidae
							Heteromyidae
							Cricetidae
							Muridae
							Nesomyidae
							Platacanthomyidae
							Spalacidae
							Sciuridae
							Cercopithecidae
							Hominidae
							Bovidae
							Cervidae
							Suidae
							Canidae
							Mustelidae
							Procyonidae
							Phocidae
							Herpestidae
							Viverridae
							Pteropodidae
							Emballonuridae
							Hipposideridae
							Molossidae
							Rhinolophidae
							Vespertilionidae
							Soricidae
							Talpidae
							Macropodidae
							Limulidae
							Dicyemidae
							Mollusca_XXX
							Caudofoveata_XX
							Chaetodermatidae
							Epimeniidae
							Proneomeniidae
							Pruvotinidae
							Simrothiellidae
							Dondersiidae
							Gymnomeniidae
							Meiomeniidae
							Solenogastres_XX
							Phyllomeniidae
							Carditidae
							Astartidae
							Crassatellidae
							Laternulidae
							Lyonsiidae
							Myochamidae
							Pandoridae
							Cuspidariidae
							Thraciidae
							Sportellidae
							Hiatellidae
							Cultellidae
							Pharidae
							Galeommatidae
							Lasaeidae
							Montacutidae
							Gastrochaenidae
							Lucinidae
							Ungulinidae
							Thyasiridae
							Cardiidae
							Semelidae
							Tellinidae
							Dreissenidae
							Corbulidae
							Myidae
							Pholadidae
							Teredinidae
							Bivalvia_XX
							Trapezidae
							Chamidae
							Sphaeriidae
							Glossidae
							Kelliellidae
							Vesicomyidae
							Mactridae
							Mesodesmatidae
							Petricolidae
							Veneridae
							Trigoniidae
							Etheriidae
							Mycetopodidae
							Hyriidae
							Unionidae
							Arcidae
							Cucullaeidae
							Glycymerididae
							Noetiidae
							Limopsidae
							Philobryidae
							Limidae
							Mytilidae
							Gryphaeidae
							Ostreidae
							Anomiidae
							Placunidae
							Pectinidae
							Propeamussiidae
							Spondylidae
							Pinnidae
							Isognomonidae
							Malleidae
							Pteriidae
							Bathyspinulidae
							Malletiidae
							Neilonellidae
							Nuculanidae
							Sareptidae
							Siliculidae
							Yoldiidae
							Nuculidae
							Manzanellidae
							Solemyidae
							Loliginidae
							Bathyteuthidae
							Cranchiidae
							Enoploteuthidae
							Onychoteuthidae
							Thysanoteuthidae
							Sepiidae
							Octopodidae
							Nautilidae
							Ampullariidae
							Cyclophoridae
							Diplommatinidae
							Maizaniidae
							Viviparidae
							Epitoniidae
							Trichotropidae
							Cypraeidae
							Ovulidae
							Annulariidae
							Littorinidae
							Pomatiidae
							Atlantidae
							Barleeiidae
							Emblandidae
							Rissoidae
							Rissoinidae
							Ranellidae
							Caecidae
							Calopiidae
							Clenchiellidae
							Hydrobiidae
							Iravadiidae
							Tornidae
							Eulimidae
							Hipponicidae
							Vanikoridae
							Eratoidae
							Velutinidae
							Vermetidae
							Columbellidae
							Fasciolariidae
							Cancellariidae
							Conidae
							Drilliidae
							Raphitomidae
							Turridae
							Marginellidae
							Muricidae
							Costellariidae
							Turbinellidae
							Cystiscidae
							Olividae
							Paludomidae
							Planaxidae
							Pleuroceridae
							Semisulcospiridae
							Thiaridae
							Turritellidae
							Bathysciadiidae
							Cocculinidae
							Tjaernoeiidae
							Aeolidiidae
							Facelinidae
							Glaucidae
							Embletoniidae
							Zephyrinidae
							Dendronotidae
							Tritoniidae
							Trinchesiidae
							Coryphellidae
							Janolidae
							Scyllaeidae
							Onchidorididae
							Chromodorididae
							Dendrodorididae
							Discodorididae
							Dorididae
							Phyllidiidae
							Gymnodorididae
							Acochlidiidae
							Aitengidae
							Asperspinidae
							Hedylopsidae
							Microhedylidae
							Amphibolidae
							Ellobiidae
							Achatinidae
							Subulinidae
							Thyrophorellidae
							Arionidae
							Philomycidae
							Camaenidae
							Clausiliidae
							Stylommatophora_X
							Amphibulimidae
							Cerastidae
							Enidae
							Geomitridae
							Helicidae
							Helminthoglyptidae
							Humboldtianidae
							Hygromiidae
							Spiraxidae
							Testacellidae
							Bulimulidae
							Odontostomidae
							Orthalicidae
							Polygyridae
							Endodontidae
							Rhytididae
							Streptaxidae
							Trochomorphidae
							Cerionidae
							Urocoptidae
							Chondrinidae
							Lauriidae
							Orculidae
							Onchidiidae
							Rathouisiidae
							Veronicellidae
							Chilinoidea
							Ancylidae
							Lymnaeidae
							Physidae
							Planorbidae
							Pyramidellidae
							Caliphyllidae
							Limapontiidae
							Oxynoeidae
							Volvatellidae
							Plakobranchidae
							Siphonariidae
							Bullidae
							Haminoeidae
							Smaragdinellidae
							Philinoglossidae
							Aglajidae
							Cylichnidae
							Gastropteridae
							Philinidae
							Scaphandridae
							Clionidae
							Pteropoda_X
							Pneumodermatidae
							Cavoliniidae
							Creseidae
							Limacinidae
							Cymbuliidae
							Peraclidae
							Acteonidae
							Architectonicidae
							Rhodopidae
							Ringiculidae
							Rissoellidae
							Cornirostridae
							Valvatidae
							Neomphalidae
							Peltospiridae
							Helicinidae
							Neritidae
							Phenacolepadidae
							Eoacmaeidae
							Acmaeidae
							Lottiidae
							Nacellidae
							Patellidae
							Fissurellidae
							Haliotidae
							Pseudococculinidae
							Lepetodrilidae
							Pleurotomariidae
							Scissurellidae
							Chilodontidae
							Seguenziidae
							Areneidae
							Calliostomatidae
							Colloniidae
							Margaritidae
							Phasianellidae
							Skeneidae
							Solariellidae
							Trochidae
							Turbinidae
							Neopilinidae
							Mopaliidae
							Tonicellidae
							Callistoplacidae
							Callochitonidae
							Chitonidae
							Lepidopleuridae
							Nierstraszellidae
							Polyplacophora_XX
							Dentaliidae
							Gadilinidae
							Entalinidae
							Pulsellidae
							Chilopoda_XX
							Scutigeridae
							Craterostigmidae
							Geophilomorpha_X
							Ballophilidae
							Chilenophilidae
							Dignathodontidae
							Geophilidae
							Himantariidae
							Linotaeniidae
							Mecistocephalidae
							Oryidae
							Schendylidae
							Lithobiomorpha_X
							Ethopolyidae
							Henicopidae
							Lithobiidae
							Cryptopidae
							Plutoniumidae
							Scolopendridae
							Scolopocryptopidae
							Diplopoda_XX
							Chordeumatida_X
							Anthogonidae
							Chordeumatidae
							Craspedosomatidae
							Haaseidae
							Mastigophorophyllidae
							Megalotylidae
							Neoatractosomatidae
							Opisthocheiridae
							Trachygonidae
							Verhoeffiidae
							Julida_X
							Blaniulidae
							Julidae
							Nemasomatidae
							Pachybolidae
							Andrognathidae
							Polydesmida_X
							Chelodesmidae
							Eurymerodesmidae
							Nearctodesmidae
							Oxydesmidae
							Paradoxosomatidae
							Polydesmidae
							Xystodesmidae
							Hirudisomatidae
							Polyzoniidae
							Siphonophoridae
							Sphaerotheriidae
							Zephroniidae
							Spirobolellidae
							Spirobolidae
							Spirostreptida_X
							Cambalopsidae
							Harpagophoridae
							Ilomorphidae
							Trigoniulidae
							Lophoproctidae
							Polyxenidae
							Synxenidae
							Glomeridae
							Glomeridellidae
							Trachysphaeridae
							Eurypauropodidae
							Pauropodidae
							Symphyla_XX
							Scolopendrellidae
							Scutigerellidae
							Spirostreptidae
							Glomeridesmidae
							Nematoda_XXX
							Chromadoridae
							Cyatholaimidae
							Selachinematidae
							Desmodoridae
							Epsilonematidae
							Monoposthiidae
							Linhomoeidae
							Monhysteridae
							Xyalidae
							Haliplectidae
							Leptolaimidae
							Plectidae
							Rhabditida_X
							Cylindrocorporidae
							Diplogasteridae
							Neodiplogasteridae
							Rhabditidae
							Amphibiophilidae
							Ancylostomatidae
							Crenosomatidae
							Filaroididae
							Heligmosomidae
							Heterorhabditidae
							Metastrongylidae
							Pseudaliidae
							Strongylidae
							Syngamidae
							Trichostrongylidae
							Anisakidae
							Ascarididae
							Raphidascarididae
							Cosmocercidae
							Ascaridiidae
							Aspidoderidae
							Heterakidae
							Quimperiidae
							Subuluridae
							Anguillicolidae
							Dracunculidae
							Philometridae
							Gnathostomatidae
							Heteroxynematidae
							Oxyuridae
							Pharyngodonidae
							Thelastomatidae
							Travassosinematidae
							Carnoyidae
							Hethidae
							Rhigonematidae
							Xustrostomatidae
							Acuariidae
							Desmidocercidae
							Camallanidae
							Diplotriaenidae
							Filariidae
							Onchocercidae
							Habronematidae
							Physalopteridae
							Rictulariidae
							Gongylonematidae
							Rhabdochonidae
							Spirocercidae
							Pneumospiruridae
							Thelaziidae
							Cephalobidae
							Panagrolaimidae
							Rhabdiasidae
							Steinernematidae
							Strongyloididae
							Aphelenchidae
							Aphelenchoididae
							Criconematidae
							Hemicycliophoridae
							Tylenchulidae
							Allantonematidae
							Anguinidae
							Iotonchiidae
							Neotylenchidae
							Sphaerulariidae
							Ecphyadophoridae
							Heteroderidae
							Hoplolaimidae
							Meloidogynidae
							Pratylenchidae
							Tylenchidae
							Dioctophymatidae
							Actinolaimidae
							Longidoridae
							Mermithidae
							Mononchidae
							Muspiceidae
							Capillariidae
							Trichuridae
							Anticomidae
							Enoplidae
							Thoracostomopsidae
							Oxystominidae
							Enchelidiidae
							Oncholaimidae
							Trefusiidae
							Trichodoridae
							Molineidae
							Toxocaridae
							Setariidae
							Trichinellidae
							Chordodidae
							Parachordodidae
							Gordiidae
							Nemertea_XXX
							Enopla_XX
							Malacobdellidae
							Hoplonemertea_X
							Cratenemertidae
							Amphiporidae
							Carcinonemertidae
							Emplectonematidae
							Eumonostiliferaincertaesedis
							Nectonemertidae
							Oerstediidae
							Ototyphlonemertidae
							Pelagonemertidae
							Phallonemertidae
							Plectonemertidae
							Poseidonemertidae
							Prosorhochmidae
							Protopelagonemertidae
							Sacconemertidae
							Tetrastemmatidae
							Dinonemertidae
							Drepanophoridae
							Paradrepanophoridae
							Cephalotrichellidae
							Cephalotrichidae
							Carininidae
							Carinomidae
							Tubulanidae
							Pilidiophora_XX
							Heteronemertea_X
							Baseodiscidae
							Gorgonorhynchidae
							Lineidae
							Polybrachiorhynchidae
							Riseriellidae
							Valenciniidae
							Hubrechtidae
							Ochrophyta_XXX
							Bacillariaceae
							Cymbellaceae
							Gomphonemataceae
							Entomoneidaceae
							Amphipleuraceae
							Naviculaceae
							Pinnulariaceae
							Pleurosigmataceae
							Sellaphoraceae
							Stauroneidaceae
							Eunotiaceae
							Attheyaceae
							Chaetocerotaceae
							Leptocylindraceae
							Coscinodiscaceae
							Hyalodiscaceae
							Melosiraceae
							Stephanopyxidaceae
							Rhizosoleniaceae
							Stephanodiscaceae
							Skeletonemataceae
							Thalassiosiraceae
							Fragilariaceae
							Ulnariaceae
							Grammatophoraceae
							Thalassionemataceae
							Anaulaceae
							Biddulphiaceae
							Parodontellaceae
							Hemiaulaceae
[truncated: 647 more rows]
