# Supplementary material for: A novel taxonomic database for eukaryotic mitochondrial cytochrome oxidase subunit I gene (eKOI), with a focus on protists diversity
Source: Database (Oxford). 2025 Sep 24;2025:baaf057. doi: 10.1093/database/baaf057 (PMC12462617; doi:10.1093/database/baaf057)
Supplement: baaf057_Supplemental_File [file baaf057_supplemental_file.zip › eKOI_taxonomy_PR2.fasta.bak]

>Eukaryota;Obazoa;Opisthokonta;Metazoa;Tardigrada;Tardigrada_X;Tardigrada_XX;Tardigrada_XXX;Tardigrada_XXX_sp.;KC146108
TAGTTTAAGTTTTATTATTCGTACCGAGTTATCTCAACCTGGTATTTGGTTGGGGGATGAGCACTTATATAATGTTTTGGTAACTTCCCATGCTTTAGTTATAATTTTTTTTATGGTTATACCTATTTTAATTGGGGGGTTTGGTAATTGGTTGGTTCCACTTATAATTGGGGCTCCAGATATATCTTTTCCACGGATAAATAATTTAAGTTTTTGATTGTTGCCCCCATCACTTATATTGTTATTGGTTTCTTCAAATGTCAGTTCTGGGGTGGGTTCAGGTTGAACTATATATCCCCCATTATCAGAGTATATTGGTCACTCTAATTTTACTGTAGATATAGCTATTTTTTCTTTACATATTGCTGGTGCTTCTTCTATTTTAGGTGCTATTAATTTTATTACAACTATTATAAATATACGTATTTATTCACAAAATCTAGAACAATCTCCTCTTTTTGTTTGGTCTGTTTTGATTACTGCAATTTTATTACTTTTATCTTTACCTGTTTTAGCTGGGGGTATTACTATATTGCTTTTAGACCGAAATTTTAATAGTTCCTTTTTTGATCCTGCTGGTGGTGGGGATCCTATTTTATTCCAACATTTGTTTTGATTTTTTGGTCACCCTGAA
>Eukaryota;Obazoa;Opisthokonta;Metazoa;Tardigrada;Tardigrada_X;Tardigrada_XX;Tardigrada_XXX;Tardigrada_XXX_sp.;MW262021
GGGGTGTGATCGGCGATAGTCGGCACCTCTCTTAGCATGATCATCCGAATGGAGCTGAGTCAACCCGGCGCCTTATTTTCAGACGAACAATTATACAATGTCACAATTACTAGCCATGCTTTCGTGATAATTTTTTTCTTTGTAATACCGACTCTAATTGGTGGTTTCGGAAACTGGCTAGTTCCCCTCATAATTGGTGCACCGGATATGGCTTTTCCCCGGATAAATAACTTAAGTTTTTGGATACTCCCCCCTTCGCTACTCCTGCTGATCAGGGGGTCTATAGCAGAACAAGGAGCAGGAACCGGTTGGACAGTATACCCTCCGTTATCCAGGTATTTCGCCCATAGTGGGCCAGCAGTAGACCTAACTATTTTTTCTCTGCACATTGCCGGTGTATCCTCGATTTTAGGGGCCGTAAACTTTATCACGACTATTATAAACATGCGGTCTCTAAGCATAAAATTGGAAAATATACCCCTATTTGTGTGGTCTGTCCTAATTACAGCCATTTTACTATTATTATCCCTCCCAGTTTTAGCAGGTGCCATTACAATGCTTCTCCTAGACCGCAATTTTAATACCTGTTTTTTTGACCCGTTGGGAGGT
>Eukaryota;Obazoa;Opisthokonta;Metazoa;Tardigrada;Tardigrada_X;Tardigrada_XX;Tardigrada_XXX;Tardigrada_XXX_sp.;MW262014
GGGGTGTGATCGGCCATGGTCGGCACTTCCCTTAGAATAATCATCCGGATAGAGCTAAGGCAACCGGGTGCGCTGTTTTCGGACGAACAACTTTACAATGTTACTATCACGAGACATGCCTTTGTCATGATTTTCTTCTTCGTGATACCAACACTAATCGGGGGTTTCGGAAATTGGTTAGTCCCCCTCATGATCGGGGCGCCAGATATGGCTTTTCCCCGGATAAACAATTTAAGTTTTTGAATACTCCCCCCTTCATTACTTCTCTTGATTAGGGGGTCTATAAGAGAGCAAGGAGCGGGCACAGGATGAACAGTATACCCCCCATTGTCGAGGTTTTTTGCACACAGGGGCCCGGCTGTTGATCTCACTATTTTCTCTTTACATGTCGCCGGGGTATCCTCGATTTTAGGGGCCGTAAATTTCATTACAACTATCATAAACATGCGGTCTCTTAGAATAAAATTAGAAAACATGCCCCTTTTTGTGTGATCTGTGCTCATTACTGCTTTTCTACTCCTCCTATCTTTACCTGTCCTAGCTGGGGCGATCACCATGCTGCTGCTAGACCGTAATTTTAACACCTGTTTCTTCGACCCTTTGGGGGGA
>Eukaryota;Obazoa;Opisthokonta;Metazoa;Tardigrada;Tardigrada_X;Tardigrada_XX;Tardigrada_XXX;Tardigrada_XXX_sp.;MW262017
GGGGTGTGATCCGCCATGGTAGGCACTTCCCTCAGAATAATTATCCGAATGGAGCTGAGTCAACCAGGTGCGCTGTTTTCAGATGAGCAACTTTACAATGTCACTATTACGAGACATGCCTTTGTTATAATTTTTTTCTTCGTGATGCCAACACTAATCGGGGGTTTCGGAAATTGGCTAGTTCCCCTCATGATCGGAGCCCCAGATATGGCTTTTCCCCGGATAAACAATTTAAGTTTTTGAATACTCCCCCCTTCATTACTTCTCTTGATTAGGGGATCTATAAGGGAACAAGGAGCCGGCACAGGATGGACAGTATACCCCCCGTTGTCGAGGTTTTTTGCGCACAGGGGTCCAGCTGTGGACCTCACTATTTTTTCTTTGCATATCGCCGGGGTATCCTCGATTTTAGGGGCCGTAAACTTCATTACAACTATCATAAACATGCGGTCTCTTAGAATAAAATTAGAGAATATGCCCCTTTTTGTATGATCCGTGCTCATCACTGCCGTTCTACTCCTCCTATCTCTACCTGTCCTGGCCGGGGCAATCACCATGCTGCTACTAGACCGTAATTTTAACACCTGTTTCTTCGACCCTTTGGGAGGA
>Eukaryota;Obazoa;Opisthokonta;Metazoa;Tardigrada;Tardigrada_X;Tardigrada_XX;Tardigrada_XXX;Tardigrada_XXX_sp.;MW262008
GGGGTGTGATCGGCCATGGTCGGCACCTCCCTTATAATGATTATCCGGATAGAGCTGAGTCAGCCTGGTGCGTTGTTTTCAGATGAACAACTTTACAATGTTACTATCACAAGACATGCCTTTGTCATGATTTTTTTCTTCGTGATGCCAACACTAATCGGGGGTTTTGGAAATTGGTTAGTCCCCCTCATGATCGGAGCCCCAGATATGGCTTTTCCCCGGATAAATAATTTAAGTTTTTGAATACTCCCCCCTTCACTACTTCTCTTAATTAGGAGGTCTATGAGAGAGCAAGGAGCGGGCACAGGATGAACAGTATACCCTCCGTTGTCGAGGTTTTTTGCACACAGAGGCCCGGCTGTGGATCTCACTATTTTCTCTTTGCATATCGCCGGGGTATCCTCGATTTTAGGAGCCGTAAATTTCATTACAACTATCATGAACATGCGGTCCCTTAGAATGAAATTAGAGAACATGCCCCTTTTTGTATGATCTGTGCTCATTACTGCCGTTCTACTCCTTTTGTCTTTACCTGTCCTGGCCGGGGCAATCACCATGCTGCTACTAGACCGTAATTTTAACACCTGTTTCTTCGACCCTTTGGGGGGA
>Eukaryota;Obazoa;Opisthokonta;Metazoa;Tardigrada;Tardigrada_X;Tardigrada_XX;Milnesium;Milnesium_sp.;OQ376687
TATGTTGTATTTTATTTTTGGTATTTGATGCGCTTTTGTAGGTTCTGCTTTAAGTGTTTTAATTCGATTAGAACTTTCTCAGCCTAATTCAATATTAATAAGTGAAGATATTTACAATGCTTTTATTACTAGTCATGCTTTAGTTATAATTTTTTTTTTTGTTATACCTGTATTAATTGGGGGTTTTGGAAACTGATTAGTACCCTTAATAATTGGAGCTCCAGATATAGCTTTTCCTCGAATTAATAATATAAGGTTTTGAATATTAATTGCTTCTTTTATTATATTGATATTTAGTATAATATCTGGTGTAGGTGTAGGATCGGGTTGAACAATATATCCACCTTTAACTAATGTTTATAGTCATAGAAGTGCTGCAGTTGATTATGCTATTTTATCTTTACATATTGCTGGTGCATCTTCAATTTTTAGAGCATTAAATTTTATGACAACAATTATTAATATACATTTTTTTGGAGTTCGTATGGACAAACTACCTTTATTTGTATGGTCAATTTTTATTACTGCTGTATTGTTAATTTTGGCTTTACCAGTATTAGCAGGTGCAATTACTATAATAATTTTTGATCGTAATTATAATACAACTTTTTTTGATCC
>Eukaryota;Obazoa;Opisthokonta;Metazoa;Tardigrada;Tardigrada_X;Tardigrada_XX;Milnesium;Milnesium_sp.;MN847742
AAAGATATTGGTATGTTATATTTTATTTTTGGTATTTGATGTGCTTTTGTAGGTTCTGGGTTAAGAGTGTTAATTCGTCTTGAATTATCTCAACCTAACACTATGTTGATGACTGAAGATATTTATAACGCTTTTATTACAAGTCATGCTTTAGTTATAATTTTTTTTTTTGTCATGCCTGTTTTAATTGGAGGGTTTGGAAATTGATTAGTTCCTCTTATAATTAGAGCTCCAGACATAGCTTTTCCTCGTATTAATAATGTAAGATTTTGGATGTTAGTTGCTTCTTTTGGGTTATTGGTATTTAGAATTTTTAGAGGTTCAGGAGTAGGGGCAGGATGAACTCTGTATCCTCCTCTTACTCATATTAATGGTCATAGAAGTCATGCTGTTGATTACGCAATTTTATCTTTACATATTGCAGGAGCATCTTCTATTTTTAGTGCAATAAATTTTTTAACTACAATTATTAATATACATTATTTTGGAGTTCGAATAGACAAATTACCTTTATTTGTTTGATCAATTTTTATTACTGCTTTATTGTTGGTTTTAGCTTTACCAGTACTTGCCGGAGCAATTACAATATTGATTTTTGATCGTAATTTTAATACTACATTTTTTGATCCAGCGGGCGGAGGTGATCCTGTTTTGTTTCAACACTTATTTTGATTTTTTGG
>Eukaryota;Obazoa;Opisthokonta;Metazoa;Tardigrada;Tardigrada_X;Tardigrada_XX;Milnesium;Milnesium_sp.;MN847769
AAAGATATTGGAATGTTATATTTTATTTTTGGTATTTGATGCGCATTTGTTGGGTCGGCTTTAAGGATATTAATTCGTCTTGAACTTTCTCAACCTAACACTATATTAATAAGGGAAGATATTTATAATGCGTTTATTACTAGCCATGCTTTGGTTATAATTTTTTTTTTTGTTATACCTGTTTTAATCGGGGGGTTTGGGAATTGATTAGTTCCTTTAATAATTAGTTCTCCTGATATGGCTTTTCCTCGTATTAATAATGTAAGTTTTTGGATATTAGTAGCTTCTTTCATGTTGTTAGTCTATAGTATATTTTGCGGGGAAGGTGTTGGGGCTGGTTGAACACTTTATCCTCCTTTAACAAATATTTATGGTCATAGAAGAACTGCTGTAGATTACGCAATTTTATCTCTTCACATTGCTGGGGCGTCTTCAATTTTTAGGGCAATAAATTTTTTAACAACTATTTTTAATATACATTATTTTGGGGTTCGTATAGATAAACTACCTTTATTTGTTTGATCTATTTTTATTACAGCCCTTTTATTAGTTCTGGCATTACCAGTTTTAGCTGGTGCAATTACTATACTAATTGCTGATCGTAATTTTGATACTTCTTTTTTTGATCCTGCGGGGGGGGGTGATCCTGTTTTATTTCAACATCTATTTTGATTTTTTGG
>Eukaryota;Obazoa;Opisthokonta;Metazoa;Tardigrada;Tardigrada_X;Tardigrada_XX;Milnesium;Milnesium_sp.;MN847745
AAAGATATTGGGATATTATATTTTATTTTTGGAATTTGATGCGCTTTTGTTGGTTCTTCATTGAGTGTTTTAATTCGTTTAGAATTATCTCAGCCTAATACTATACTTATAAGAGAAGAAATTTATAATGCTTTTATTACTAGTCATGCACTAGTTATAATTTTTTTTTTTGTTATACCTGTGTTAATTGGTGGATTTGGCAATTGATTAGTTCCTTTAATAATTAGTGCTCCGGATATAGCTTTTCCTCGGGTTAATAATGTAAGATTTTGAATATTAGTAGCTTCTTTTATACTTTTAATTTCAAGAATATTATGTGGTGTTGGGGTTGGTGCAGGTTGAACTTTATATCCTCCTTTAACTAATATTTATGGACATAGAAGTCATGCTGTAGATTACGCAATTTTATCTTTACATGTAGCTGGTGCATCTTCTATTTTTAGTGCTTTAAATTTTTTGACTACTATTTTTAATATACATTATTTTGGAGTTCGAATAGACAAACTTTCTTTATTTGTTTGGTCAATTTTTGTAACTGCAATTTTATTAGTATTGGCACTTCCAGTTTTGGCAGGTGCAATTACAATATTGATTTTTGATCGTAATTTTAATACTACATTTTTTGATCCAGCTGGAGGTGGTGATCCAGTTTTATTTCAGCATATATTTTGATTTTTTGG
>Eukaryota;Obazoa;Opisthokonta;Metazoa;Tardigrada;Tardigrada_X;Tardigrada_XX;Milnesium;Milnesium_sp.;ON754953
CCTTTATTTTTAATTTTTGGTATTTGATGTGCATTTGTGGGGGCTGCTTTAAGAGTATTAATTCGATTAGAATTATCTCAACCTAATACTATATTAATGAGTGAAGAATTATATAATGCATTTATTACTAGACATGCTTTAATCATAATTTTTTTTTTTGTTATACCCGTCTTAATTGGGGGGTTTGGAAATTGGCTAGTTCCTCTTATAATTGGTGCACCAAATATAGCATTTCCACGTGTTAATAATGTAAGATTTTGATTATTAACTGTTTCTTTTATATTATTAATTTTTAGTATATTTACTGGTGATGGTGTAGGGGCTGGATGAACATTATACCCTCCTTTAACAAGTATTTTTGGTCATAAAAGGGGGGCTGTTGATTATGCTATTTTGTCTCTTCATGCAGCTGGTGTTTCTTCTATATTTAAAGCAATTAATTTTATAACTACTATTTTGAATATGCATTATATAGGAGTACGAATAGATAAATTACCTTTATTTGTTTGATCAATTTTTATTACTGCTGTCTTATTAGTTCTAGCTTTACCCGTTTTAGCAGGGGCTATTACAATATTAATTTTTGATCGTCCATCCAACACAACATTTTTTGATCTG
>Eukaryota;Obazoa;Opisthokonta;Metazoa;Tardigrada;Tardigrada_X;Tardigrada_XX;Milnesium;Milnesium_sp.;OQ376679
TATGCTATATTTTATTTTTGGTATTTGATGTGCTTTTGTAGGTTCATCGTTAAGGATATTAATTCGGCTAGAATTATCACAACCTAATTCAATATTAATAAGAGAAGATGTGTATAATTCTTTTATTACTAGTCATGCCTTGGTAATAATCTTTTTTTTTGTCATACCTGTATTAATTGGTGGGTTTGGTAATTGATTGGTACCTTTAATAATTAGTTCTCCTGATATGGCTTTTCCTCGTATTAATAATGTAAGATTTTGGTTGTTAATTGCTTCTTTTTTATTATTAGTTTTAAGAATATTCAGAGGTGTAGGTGTGGGAGCAGGTTGAACTATATATCCTCCTTTAACTAATATTTATGGACATAGAAATTCTTCAGTAGATTTTGCCATTTTATCATTACATATTGCTGGAGCTTCTTCAGTTTTTAGAGCAATAAATTTTTTAACTACAATTTTTAATATACACTATTTTGGTCTTCGAATAGACAAGTTGCCTTTATTTGTATGATCAATTTTTATTACAGCAATTTTGTTAGTTTTAGCATTGCCTGTTTTAGCAGGTGCAATTACAATATTAATTTTTGATCGAAATTTTAATACAAGATTTTTTGATCCGGCAGGGGGGGGAGATCCTATTTTATTTCAACATTTATTT
>Eukaryota;Obazoa;Opisthokonta;Metazoa;Tardigrada;Tardigrada_X;Tardigrada_XX;Milnesium;Milnesium_sp.;MN847733
AAAGATATTGGTATACTTTATTTTGTTTTTGGTATTTGATGTGCATTTGTTGGTTCTGCATTAAGAGTTTTAATTCGTCTTGAATTATCTCAACCTAATACTATATTAATAAGTGAAGATATTTATAATTCTTTTATTACTAGTCATGCTTTAGTAATAATTTTTTTTTTTGTTATGCCAGTTTTGATTGGAGGTTTTGGTAATTGACTTGTACCTTTAATAATTAGTTCACCAGATATAGCATTTCCTCGAATTAATAATATAAGATTTTGAATATTATTTGCTTCATTTATGTTGTTAATTTTTAGAATATTTAGTGATGTTGGTGTAGGTGCTGGTTGAACTCTCTATCCTCCACTTACTAATATTTATGGGCATAGTAGTTCTTCTGTAGATTATGTCATTTTATCTTTGCATCTTGCAGGGATTTCATCGATTTTTGGGGGGATAAATTTTGTAGCAACTATTTTTAATATACATTATTTTGGAGTTCGAATAGACAAGTTATCATTGTTTGTATGATCAGTTTATATTACAGCAATTTTATTGATTCTAGCATTACCTGTGTTAGCTGGTGCTATTACTATATTGATTTTTGATCGAAATTTTAACACATCATTTTTTGATCCTGCTGGTGGAGGTGATCCTGTTTTATTTCAACATTTATTTTGATTTTTTGG
>Eukaryota;Obazoa;Opisthokonta;Metazoa;Tardigrada;Tardigrada_X;Tardigrada_XX;Milnesium;Milnesium_sp.;OQ376678
TATACTATATTTTATTTTTGGAATTTGATGTGCATTTATTGGTTCAGGTATGAGTATATTAATTCGATTAGAATTATCTCAACCTAATACTATATTAATAAGGGAAGAAATTTATAACATATTTGTTACAAGACATGCMCTAGTTATAATTTTTTTTTTTGTTATACCTGTATTAATTGGAGGATTTGGTAATTGATTAGTACCTTTAATAATTGGTTCTCCAGATATAGCTTTTCCTCGTGTAAATAATTTTAGATTTTGAATATTAGTAGCATCTTTTTTAATCTTAGGTATTAGAATATTTTCTGGTGATGGTGTTGGTGCTGGATGAACTTTGTATCCTCCTCTTACTAGTATTATAGCACATAGAAGTTCTGCTGTTGATTATGTTATTTTATCATTACATGTAGCTGGTGTATCATCAATTTTTAGAGGAATTAATTTTATTGTTACAATTTGAAACATACATTTTTTTGGAGTTCGTTTGGATAAAATACCTTTATTTGTTTGATCAATTTTTATTACAGCTTTATTACTAATTGTAGCTTTACCTGTACTTGCAGGTGGAATTACTATAATAATCTTTGACCGCAATTTTTATACTACGTTTTTTGATCCAGCTG
>Eukaryota;Obazoa;Opisthokonta;Metazoa;Tardigrada;Tardigrada_X;Tardigrada_XX;Milnesium;Milnesium_sp.;MK492293
CAAATAGTATACTAATAAGAGAAGATATTTATAATGCTTTTATTACAAGTCATGCATTGGTAATAATTTTTTTTTTTGTTATCCCTGTTTTAATTGGAGGGTTTGGAAATTGATTGGTACCTTTAATAATTAGTTCTCCTGATATGGCTTTTCCTCGGATTAACAATGTAAGTTTTTGAATATTAGTTGCTTCTTTTATGTTACTTGTTTATAGTATGTTTTGTGGTGAAGGAGTAGGAGCAGGTTGAACTTTATATCCTCCTTTAACAAATATTTATGGTCACAGAAGAACAGCTGTTGATTATGCTATTTTATCTTTGCATATTGCTGGAGCATCTTCTATTTTTAGAGCTATAAATTTTTTGACAACAATTTTTAATATACATTATTTTGGTGTTCGCATAGATAAACTTCCTTTATTTGTTTGGTCAATTTTTATTACAGCACTTTTATTAGTTTTAGCTTTACCTGTGTTAGCTGGCGCGATTACAATATTAATTGCAGATCGGAATTTTGATACTTCTTTTTTTGATCCTGCAGGGGGTGGAGATCCTGTTTTATTCCAACATTTATTTTGATTTTTTGGGCATCCTGAAGTTTGTATTCTTATTTTGCCTGGTTTTGGTTTAATTTCT
>Eukaryota;Obazoa;Opisthokonta;Metazoa;Tardigrada;Tardigrada_X;Tardigrada_XX;Milnesium;Milnesium_sp.;KJ857002
ATTGGATCTGGTTTTAGTGTTTTGATTCGAATAGAGCTATCTCAACCTAATGCTATATTAATAAGAGAGGATATTTATAATGCATTTATTACTTCTCATGCATTAATTATAATTTTTTTTTTTATTATACCTGTGATAATTGGAGGGTTTGGTAATTGATTAGTTCCTCTAATAATTAGAGCTCCAGATATAGCTTTTCCTCGAATTAATAACATAAGTTTTTGGATATTGATGGCTTCTTTTGGTCTTATAGTTATAAGTATATTTATTGGGGAAGGGGTAGGAGCAGGCTGAACTATTTATCCCCCTCTTACTGATGTTGTTAGTCATAGAAGTCCTTCTATAGATCATGCAATTTTAGCTCTTCATCTTGCTGGTGTTTCATCAATATTTAGTGCAATAAATTTTCTTGTAACAATTTTTAACATACATTTTTTTGGTGTTCGAATAGATAAGTTACCATTATTTGTGTGATCAATTTTTGTTACATCAGTGTTATTAATTTTAGCTTTACCAATTTTAGCAGGTGCTATTACTATATTGGTATTTGATCGAAATTTTCATTCCACATTTTTTGATCCTGCAGGAGGAGGAGATCCTGTGTTATTTCAACATATA
>Eukaryota;Obazoa;Opisthokonta;Metazoa;Tardigrada;Tardigrada_X;Tardigrada_XX;Milnesium;Milnesium_sp.;MN847764
AAAGATATTGGTATATTATATTTTATTTTTGGTATTTGATGTGCATTTATTGGTTCTGCGCTTAGGATGTTAATTCGACTTGAACTTTCTCAACCTAATACTATATTAATAAGAGAAGATATTTATAATGCTTTTATTACTAGACATGCTTTGGTTATAATTTTTTTTTTTGTTATACCTGTTTTAATTGGAGGTTTTGGAAATTGACTTGTTCCTTTAATAATTAGTTCACCGGATATAGCTTTTCCTCGGGTTAATAATGTTAGCTTTTGGTTATTAGTTGCTTCTTTTATATTATTAATTTATAGTATATTTTGCGGAGAGGGAGTTGGAGCTGGTTGAACACTTTATCCTCCCCTTACTAATATTTATGGTCATAGAAGAACAGCTGTTGATTATGCAATTTTATCACTTCATGTTGCTGGAGCTTCTTCTATTTTTAGTGCTATAAATTTTTTAACAACTATTTTTAATATACATTATTTTGGTGTTCGTATGGATAAATTACCATTATTTGTGTGATCTATTTTTATTACAGCTCTTTTGTTGGTTTTAGCTTTACCTGTATTAGCGGGAGCAATCACAATATTAATTGCTGATCGTAATTTTGATACTTCTTTTTTTGATCCGGCGGGGGGAGGAGATCCAGTTTTATTTCAACATTTATTTTGATTTTTTGG
>Eukaryota;Obazoa;Opisthokonta;Metazoa;Tardigrada;Tardigrada_X;Tardigrada_XX;Milnesium;Milnesium_sp.;MN847755
AAAGATATTGGTATATTATATTTTATTTTTGGTATTTGATGTGCTTTTGTTGGATCAGCCTTAAGTATGTTAATTCGTCTTGAGTTATCTCAACCTAATACAATACTAATAAGTGAAGATATTTATAATGCGTTTATTACAAGTCATGCATTAGTAATAATTTTTTTTTTTGTCATACCTGTTCTAATTGGGGGTTTTGGAAATTGACTAGTTCCTTTAATAATTAGTTCACCAGATATAGCTTTTCCACGAGTTAATAATGTCAGATTTTGAATATTGGTTGCTTCATTTATGTTATTAGTATATAGAATATTTTGTGGAGAGGGTGTTGGTGCTGGTTGGACTCTTTATCCCCCGTTAACTAATATTTATGGCCATAGAAGAACAGCAGTTGATTATGCAATTTTATCATTGCACGTTGCTGGTGCTTCTTCTATTTTTAGAGCTATGAATTTTTTAACTACAATTTTTAATATACATTATTTTGGGGTTCGTATAGATAAATTGCCTTTATTTGTTTGATCAATTTTTATTACAGCTTTGTTATTAGTGCTAGCTCTTCCGGTATTGGCTGGGGCTATTACTATATTAATTGCAGATCGTAATTTTGATACTTCCTTTTTTGATCCTGCAGGGGGAGGAGATCCTGTTTTGTTTCAACACTTATTTTGATTTTTTGG
>Eukaryota;Obazoa;Opisthokonta;Metazoa;Tardigrada;Tardigrada_X;Tardigrada_XX;Milnesium;Milnesium_sp.;MN847768
AAAGATATTGGGATATTATATTTTATTTTTGGTATTTGATGTGCATTTGTTGGGTCGGCCTTAAGTATATTAATTCGTCTTGAACTTTCTCAACCTAATACTATATTAATAAGGGAAGATATTTATAATGCGTTTATTACTAGCCATGCTTTGGTTATAATTTTTTTTTTTGTTATACCTGTTTTAATTGGAGGGTTTGGAAATTGATTAGTTCCTCTAATAATTAGTTCTCCTGATATGGCTTTTCCTCGTGTTAATAATGTAAGTTTTTGGATATTAGTAGCTTCTTTCATACTATTAGTTTACAGCATATTTTGCGGGGAAGGTGTTGGGGCTGGTTGAACACTTTACCCCCCTTTAACAAATATTTATGGTCATAGAAGAACTGCTGTAGATTATGCAATTTTATCTCTTCACATTGCTGGGGCATCTTCAATTTTTAGGGCAATAAATTTTTTAACAACTATTTTTAATATACATTATTTTGGGGTTCGTATAGATAAATTACCTTTATTTGTTTGATCTATCTTTATCACAGCTCTTTTATTGGTTCTGGCATTACCAGTTTTAGCTGGTGCAATTACTATATTAATTGCTGATCGTAATTTTGATACTTCTTTTTTTGATCCTGCTGGTGGTGGTGATCCTGTTTTATTTCAACATTTATTTTGATTTTTTGG
>Eukaryota;Obazoa;Opisthokonta;Metazoa;Tardigrada;Tardigrada_X;Tardigrada_XX;Milnesium;Milnesium_sp.;KJ857001
ATACTATATTTTATTTTTGGTATTTGGTGCGCTTTTATTGGTTCTGGTTTAAGAGTTTTAATTCGATTAGAGCTTTCTCAACCTAACACAATATTAATAACAGAAGATATTTATAATGCTTTTATTACTAGTCATGCTTTAGTGATAATTTTTTTTTTTGTTATACCTGTAATAATTGGTGGGTTTGGAAACTGATTAGTACCTTTAATGATTAGCGCTCCTGATATAGCATTTCCTCGAGTTAATAATTTTAGATTTTGAATATTGGTAGCTTCTTTTATTTTATTATTATTAAGTATATTTATTGGGGATGGGGTTGGTTCAGGGTGAACTTTATATCCTCCTCTTACTAGGGCTAATGGTCATCCAAGTGCAGCTATAGATCATGTTATTTTATCACTTCATCTTGCTGGTGCTTCATCTATATTTAGTGCAATAAATTTTATAGTAACTATTTTTAATATGCATTTTTTTGGTGTGCGAATAGATAAAGTTCCTTTGTTTGTTTGATCAATTTATATTACTGCTATTTTATTGATTTTGGCTTTACCTGTTTTGGCTAGTGCTATTACTATATTAATTTTTGATCGTAATTTCCATTTTACTTTTTTTGATCCTGCAGGGGGAGGGGATCCCGTGTTATTTCAACATTTA
>Eukaryota;Obazoa;Opisthokonta;Metazoa;Tardigrada;Tardigrada_X;Tardigrada_XX;Milnesium;Milnesium_sp.;OQ376688
TATATTATATTTTGTTTTCGGAATTTGATGTGCTTTTGTTGGGGCTGGTATAAGAGTCTTGATTCGTTTAGAATTATCTCAGCCTAATACTATATTAATAAGTGAAGATATTTATAATGCTTTTATTACAAGTCATGCTTTAGTTATGATTTTTTTTTTTGTTATGCCTGTGATAATTGGGGGATTTGGAAATTGATTAGTACCTTTAATAATTGGTTCTCCAGATATAGCTTTTCCTCGGATTAATAATTTTAGATTTTGAATATTATTTATTTCATTTATTCTTTTGGTTATTAGTATATTAAGGGGAGATGGGGTTGGAGCAGGATGAACTCTTTATCCTCCTCTTACTGATATTAATGCTCATAGAGGAACAGCTGTTGATTATGCTATTTTGTCTTTACATATAGCTGGGGTTTCTTCAATTTTTAGAGCTATTAATTTTATTACTACAATTTGGAATATGCATTACTTTGGAGTTCGGTTGGATAAATTATCATTATTTGTTTGATCTATTTTAATCACTTCTTTTTTATTAATTCTTGCTTTACCTGTGTTAGCTGGAGGGATTACAATATTAATTTTTGATCGTCATTTTTCTACAAGTTTTTTTGATCCAGCTGG
>Eukaryota;Obazoa;Opisthokonta;Metazoa;Tardigrada;Tardigrada_X;Tardigrada_XX;Milnesium;Milnesium_sp.;KP013598
CGGTCAACAAATCATAAAGATATTGGGATATTATATTTTATTTTTGGTATTTGATGTGCTTTTATTGGTTCAGGTATAAGAGTTTTAATTCGGTTAGAATTATCTCAGCCTCAAACCTTACTTATGGGAGAAGAATCATATAACGCGTTTATTACTAGCCATGCTTTAATTATAATTTTTTTTTTTGTAATACCTGTTTTAATTGGAGGTTTCGGTAATTGACTAGTCCCTTTAATAATCGGTGCTCCTGATATAGCTTTTCCTCGTGTTAACAATTTTAGATTTTGAATATTGATTGCTTCATTTATTCTTCTATGAATAAGAATGTTAACAGAAGATGGAGTTGGGGCAGGATGGACTTTGTATCCTCCTCTAACTGATATTACTGCGCATAGAAGTTCTGCTGTTGATTATACTATTTTATCCTTACATATTGCTGGGGTTTCTTCAATTTTTAGAGGTATTAATTTTGTTGTAACAATTTGAAATATACATTATTTTGGTGTTAAAGTTGATAAATTACCTTTATTTGTTTGATCAATTTTAATTACTGCCTTATTGTTAATTATCGCGTTACCTGTTTTGGCTGGTGGAATTACAATGTTGATTCTTGATCGTAATTTTGGTACAACATTTTTTGATCCTGCTGGAGGAGGTGATCCTGT
>Eukaryota;Obazoa;Opisthokonta;Metazoa;Tardigrada;Tardigrada_X;Tardigrada_XX;Milnesium;Milnesium_sp.;MN847726
AAAGATATTGGTATACTTTATTTTATTTTTGGAATTTGATGTGCTTTCATTGGTTCTGCTTTTAGTGTGTTGATTCGTTTAGAATTGTCACAACCTAATACAATACTTATAAGTGAGGATATTTATAATTCTTTTATTACAAGTCATGCTTTAGTAATAATTTTTTTTTTTGTTATACCAGTGATAATTGGGGGTTTTGGTAATTGACTTGTTCCTTTAATAATTAGTTCACCTGATATAGCGTTTCCCCGAATTAATAATATAAGATTTTGAATATTAATTGCTTCTTTTATTTTATTAGTGTTTAGTGTATTAACTGATGTAGGTGTAGGAGCAGGATGAACATTATATCCTCCTTTAACGCATATTTATGGGCATAGAAGATCATCAGTTGATTATGTTATTTTATCATTGCATCTTGCTGGAGTGTCATCTATTTTTGGGGGAATAAATTTTATTGTGACAATTCGTAATATACATTATTTTGGAGTACGAATAGATAAGTTACCATTATTTGTTTGATCAATTTATATTACAGCTATTTTATTAGTTATAGCATTACCTGTCTTAGCTGGTGCAATTACTATACTAATTTTTGATCGTAATTTTGAAACATCATTTTTTGATCCTGCTGGAGGTGGGGATCCTGTGTTATTTCAACATTTATTTTGATTTTTTGG
>Eukaryota;Obazoa;Opisthokonta;Metazoa;Tardigrada;Tardigrada_X;Tardigrada_XX;Milnesium;Milnesium_sp.;OQ376680
TATGTTATATTTTATTTTTGGTATTTGATGTGCTTTTGTTGGTTCTGCTTTAAGTGTTTTGATTCGGTTAGAATTATCTCAACCTAATAGTATATTAATAAGTGAAGATGTTTATAATGCTTTTATTACTAGTCATGCATTGGTAATAATTTTTTTTTTTGTTATACCTGTTTTGATTGGGGGTTTTGGTAATTGGTTGGTTCCTTTAATAATTAGTTCACCTGATATGGCATTCCCTCGAATTAATAATGTGAGATTTTGAATATTAGTAGCTTCATTTATTATATTAATTTTTAGAATATTTAGAGGTGTAGGTGTAGGTGCTGGATGAACAATTTATCCTCCTTTGACTAATATTTATGGTCATAGTAGATCTTCAGTTGATTATGCAATTTTATCTTTACATATTGCTGGGGCGTCATCTGTTTTTAGTGCTATAAATTTCTTGACTACTATTATTAATATGCATTATTTTGGTGTACGAATAGATAAATTACCTCTATTTGTGTGATCCATTTTTATTACTGCAATTTTATTAGTTTTGGCTTTACCTGTTTTAGCTGGGGCTATTACAATGTTAATTTTTGATCGTAATTTTAATACTACTTTTTTTGATCCTGCGGGTGGTGGAGATCCTATTTTATTTCAACACTTATTT
>Eukaryota;Obazoa;Opisthokonta;Metazoa;Tardigrada;Tardigrada_X;Tardigrada_XX;Milnesium;Milnesium_sp.;MN847738
AAAGATATTGGAATATTGTATTTTGTGTTTGGAATTTGATGTGCTTTTGTTGGTTCTGGTATAAGAGTTCTTATTCGTCTTGAACTATCTCAACCTAACACAATATTAATAAGTGAAGATATTTATAATGCTTTTATTACAAGTCATGCTTTAGTAATGATTTTTTTTTTTGTTATACCTGTGTTAATTGGGGGGTTTGGTAACTGATTAGTACCTTTAATAATTGGATCTCCTGATATAGCGTTCCCYCGAATTAATAATTTTAGATTTTGAATATTAATTGCGTCTTTTATTTTAATATTTTTAAGTATATTATCTGGTGAAGGAGTAGGTGCTGGCTGAACTTTGTATCCTCCTTTAACTGATATTACTGCCCACAGAAGTACTGCTGTGGATTATGCTATTTTGTCGTTACATTTAGCAGGTGTTTCATCTATATTCAGAGCAATTAATTTTATTACGACCATTTGAAATATACATTTTTTTGGTGTTCGTTTAGATAAATTATCTTTATTTGTGTGATCTATTTTTATTACTTCTTTTTTGTTAATTTTGGCTTTACCTGTTTTAGCTGGTGGTATTACTATATTAATTTTTGATCGTAATTTTGCATTTACTTTTTTTGATCCAGCAGGAGGTGGAGATCCAGTTTTATTTCAACACTTATTTTGATTTTTTGG
>Eukaryota;Obazoa;Opisthokonta;Metazoa;Tardigrada;Tardigrada_X;Tardigrada_XX;Milnesium;Milnesium_sp.;MN847736
AAAGATATTGGTATACTTTATTTTGTTTTTGGTATTTGATGTGCTTTTGTTGGTTCTGCATTAAGAGTTTTAATTCGTCTTGAGTTATCTCAACCTAATACTATATTAATAAGTGAGGATATTTATAACTCTTTTATTACTAGTCATGCTTTAGTAATAATTTTTTTTTTTGTTATACCTGTTTTGATTGGAGGTTTCGGAAATTGACTCGTTCCTTTAATAATTAGTTCTCCAGATATAGCATTTCCCCGTGTTAATAATATAAGATTTTGAATATTATTTGCTTCATTTATTTTGTTAATTTTTAGAATATTTAGTGATGTTGGAGTAGGGGCTGGTTGAACTTTATATCCTCCTCTTACTAATATTTATGGGCATAGTAGTTCATCTGTAGATTATGTTATTTTGTCACTTCATCTTGCTGGGGTTTCTTCGATTTTTGGTGGTATAAATTTTGTAGCAACTATTTTTAATATACATTATTTTGGAGTACGAATAGATAAACTTTCTTTATTTGTATGATCGGTCTATATTACAGCGATTTTGTTAATTTTAGCATTACCTGTTTTAGCTGGGGCTATTACTATATTGATTTTTGATCGAAATTTTAATACATCTTTTTTTGATCCTGCTGGGGGAGGTGATCCTGTGTTATTTCAGCATTTATTTTGATTTTTTGG
>Eukaryota;Obazoa;Opisthokonta;Metazoa;Tardigrada;Tardigrada_X;Tardigrada_XX;Milnesium;Milnesium_sp.;KP013613
CGGTCAACAAATCATAAAGATATTGGTATATTATATTTTTTATTTGGGATTTGAAGAGCTTTTGTAGGTTCAGGTTTGAGTGTATTGATTCGACTTGAGTTATCTCAACCCAATACAATACTTATGAGTGAAGATATTTATAATGCTTTTATTACTTCTCATGCATTAATTATAATTTTTTTCTTTGTTATGCCTGTTTTGATTGGGGGTTTTGGAAATTGACTAGTCCCTCTTATAATCAGAGCTCCTGATATAGCTTTCCCTCGTATTAATAATGTAAGATTTTGAATATTAGTAGCTTCATTTGTATTAATAATATCTAGAATGATAATCGGTGAAGGGGTGGGAGCCGGTTGAACTATTTATCCTCCTCTTACTAATTTCACAAGACATAGAAGAACTGCTGTGGATCATGCAATCTTAGCTTTGCATATTGCGGGGGCATCATCAATTTTTAGAGCTATGAATTTTTTAACAACTATTTTTAATATACATTATTTTGGTGTTCGGATAGATAAACTACCACTTTTTGTTTGATCTATTTTTATTACTGCGATTTTGTTAGTTTTAGCTCTTCCTGTTTTAGCTGGGGCTATTACTATGCTTATTTTTGATCGTAATTTTGATACATCTTTTTTTGATCCTGCAGGAGGAGGGGATCCTGT
>Eukaryota;Obazoa;Opisthokonta;Metazoa;Tardigrada;Tardigrada_X;Tardigrada_XX;Milnesium;Milnesium_sp.;MN847751
AAAGATATTGGTATGTTATATTTTATTTTTGGAATTTGATGCGCGTTTGTTGGTTCAGCTTTAAGAATATTAATTCGTCTTGAGCTTTCTCAACCTAATACAATACTAATAAGTGAAGATATTTATAATGCTTTTATTACCAGACATGCATTAGTAATAATTTTTTTTTTTGTTATACCAGTTTTAATTGGAGGTTTTGGAAACTGGTTAGTGCCATTAATAATTAGTTCTCCAGATATAGCATTTCCTCGTGTTAATAATGTGAGGTTTTGGTTATTAGTAGCTTCTTTTATGTTGTTAGTATACAGCATGTTTTGTGGCGAAGGTGTGGGAGCAGGATGAACTCTTTATCCTCCTTTAACTAATATCTATGGGCACAGAAGAACAGCTGTTGATTATGCTATTTTGTCATTGCATGTTGCTGGTGCTTCATCAATTTTTAGGGCAATAAATTTTTTAACTACTATTTTTAATATACATTATTTTGGTGTTCGTATAGATAAATTACCTCTTTTTGTGTGGTCGATTTTTATTACTGCATTATTGTTGGTTTTAGCTCTTCCTGTTTTGGCAGGAGCTATTACTATGCTAATTGCTGATCGTAATTTTGATACTTCGTTTTTTGATCCTGCTGGGGGAGGGGATCCTGTTTTATTCCAACATTTATTTTGATTTTTTGG
>Eukaryota;Obazoa;Opisthokonta;Metazoa;Tardigrada;Tardigrada_X;Tardigrada_XX;Milnesium;Milnesium_berladnicorum;KT951659
GATGTGCTTTTGTTGGGTCTGCTTTAAGAATTTTAATTCGGCTTGAGTTATCACAACCAAATACTATACTTATGAGAGAAGATATTTACAATGCTTTTATCACTAGACATGCTTTGGTAATAATTTTTTTTTTTGTTATACCTGTTTTAATTGGAGGATTTGGGAATTGATTAGTTCCTCTTATAATTAGTTCACCAGATATGGCCTTTCCTCGAGTAAATAACGTAAGATTTTGAATATTAATCGCTTCTTTTATGCTTTTAGTTTATAGAATATTTTGTGGGGAAGGTGTTGGTGCAGGTTGAACTCTTTATCCTCCTTTAACAAATATTTATGGTCATAGAAGAACAGCGGTTGATTATGTTATTTTATCTCTTCATATTGCTGGAGCTTCATCTATTTTTAGAGCCATAAATTTTTTGACAACTATTTTTAATATACATTATTTTGGTGTGCGAATAGATAAGCTTCCATTATTTGTGTGATCTGTTTTTATTACAGCTTTGTTGTTAGTATTGGCTCTTCCTGTTTTAGCAGGTGCTATTACTATATTAATTGCAGATCGGAATTTTGATACTTCTTTTTTTGATCCTGCAGGGGGAGGAGATCCTGTACTTTTTCAGCATTTATTTTGATTTTTTGGTCATCCTGAAGTTTATATTTTAATTTTACCTGGTTTTGGGTTAATTTCTCAAATTATTATGATAACAAGAGGAAAAGGTTTGATATTTGGTCAAATTGGTATAATTTATGCAATA
>Eukaryota;Obazoa;Opisthokonta;Metazoa;Tardigrada;Tardigrada_X;Tardigrada_XX;Milnesium;Milnesium_eurystomum;MT276191
GATACTTTATTTTATTTTTGGTATTTGATGTGCTTTTGTTGGTTCTGCATTAAGAGTTTTAATTCGTCTTGAGTTATCTCAACCTAATACTATATTAATAAGTGAGGATATTTATAATTCTTTTATTACTAGTCATGCTCTAGTAATAATTTTTTTTTTTGTTATACCTGTTTTGATTGGAGGTTTTGGTAATTGACTTGTTCCTTTGATAATTAGTTCACCAGATATAGCATTTCCTCGGATTAATAATATAAGATTTTGAATGTTATTTGCTTCATTTATTTTATTAATTTTTAGAATATTTAGTGATGTTGGTGTAGGTGCTGGTTGAACATTGTATCCTCCTCTTACTAATATTTATGGGCATAGTAGTTCATCTGTAGACTATGTTATTTTGTCACTTCATCTTGCAGGTGTTTCTTCGATTTTTGGAGGAATAAATTTTGTAGTAACTATTTTTAATATACATTATTTTGGATTGCGGATAGATAAATTGTCTTTATTTGTTTGATCAGTTTATATTACAGCAATTTTGTTGATTTTAGCACTACCTGTATTAGCTGGGGCTATTACTATATTAATTTTTGATCGAAATTTTAATACATCATTTTTTGATCCTGCTGGTGGGGGTGATCCTATTTTATTTCAACATTTATTT
>Eukaryota;Obazoa;Opisthokonta;Metazoa;Tardigrada;Tardigrada_X;Tardigrada_XX;Milnesium;Milnesium_matheusi;MN187056
TGCGCTTTTATTGGATCTGGTATAAGAGTATTAATCCGGTTAGAGTTATCTCAGCCTAATACTATATTAATAAGTGAAGATATTTACAATGCTTTTATTACTAGTCATGCTTTAGTAATGATTTTTTTTTTTGTTATGCCTGTCATAATTGGTGGGTTTGGTAATTGACTTGTACCTTTAATAATTGGTTCTCCTGATATAGCGTTTCCTCGAATTAATAATTTTAGTTTTTGAATATTAATTGCATCTTTTGTTTTGTTGTGTATTAGTATAGTAAGAGGTGATGGTGTTGGTGCAGGTTGAACTTTGTACCCTCCTTTAACAGATATTAATGCTCACAGAAGAACAGCGGTTGATTACGCTATTTTATCTTTACACATTGCTGGTGTTTCATCTATTTTTAGTGCGATTAACTTTATTGCTACTATTTTAAATATACATTATTTTGGTGTTCGGTTAGATAAGTTACCTTTGTTTGTTTGATCTATTTTAATTACTGCTGTATTGTTAATTTTAGCACTTCCTGTTTTAGCTGGAGGAATTACTATATTAATTTTTGATCGTAATTTTTCTTCTACTTTTTTTGATCCTGCAGGAGGTGGTGATCCAGTTCTTTTCCAACATTTAT
>Eukaryota;Obazoa;Opisthokonta;Metazoa;Tardigrada;Tardigrada_X;Tardigrada_XX;Milnesium;Milnesium_pacificum;LC511090
GGTCAACAAATCATAAAGATATTGGTATATTATATTTTATTTTTGGTATTTGATGTGCTTTTGTTGGGTCTGCGTTCAGTGTTTTAATTCGGTTGGAACTTTCACAGCCTAATACTATATTGATAAGAGAAGAATTGTATAATGCATTTATTACTAGTCATGCTTTAGTTATGATTTTTTTTTTTGTTATACCTGTCTTGATTGGTGGGTTTGGGAATTGATTAGTGCCTTTAATAATTGGTTCACCTGATATGGCTTTTCCTCGGGTTAATAATGCAAGATTTTGATTGTTAGTATGTTCTTTTATTTTTATAATATTTAGTATACTTATTGGTGATGGTGTAGGTGCTGGTTGAACTTTATATCCTCCTTTAACTGGTATTTTTGGTCATACTTCTACTTCAGTTGATTATGCTATTTTGTCTCTTCATATAGCTGGTATTTCTTCTATTTTTAGTGGTATTAATTTTATAACAACTATTATAAATATGCATTATTTTGGAGTTCGAATAGATAAATTGCCATTATTTGTTTGATCGATTTTTATTACTGCTATTTTATTGGTTGTTTCATTGCCGGTTCTTGCAGGTGCTATTACAATATTAATTAGTGATCGTCTTTTTAGAACATCTTTTTTTGATCCTGCTGGTGGTGGAGATCCTATTTTATTTCAACATTTATTTTGATTTTTTGGTCACCCTGAAGTTTA
>Eukaryota;Obazoa;Opisthokonta;Metazoa;Tardigrada;Tardigrada_X;Tardigrada_XX;Milnesium;Milnesium_pentapapillatum;MT581437
GATATTATATTTTATTTTTGGAATTTGATGCGCGTTTATTGGGTCAGCTTTAAGTGTTTTAATTCGTTTAGAATTATCACAACCAAACACGATATTAATAAGTGAAGATATTTATAATGCTTTTATTACTAGACATGCTTTAGTAATAATTTTTTTTTTTGTTATACCAGTTTTAATTGGAGGTTTTGGAAATTGATTAGTGCCATTAATAATTAGATCACCAGATATAGCATTTCCTCGCGTTAATAATGTTAGTTTTTGAATATTAGTAGCTTCGTTTATATTGTTGGTTTACAGAATGTTTTGTGGTGAAGGTGTAGGAGCTGGTTGAACATTGTATCCTCCTTTGACCAATATTTATGGTCACAGGAGAACTGCTGTTGATTATGCGATCTTATCTCTTCATATTGCTGGAGCATCTTCGATTTTTAGTGCAATAAATTTTCTCACTACTATTTTTAATATACATTATTTTGGTGTTCGAATAGACAAATTACCTTTATTTGTTTGATCGATTTTTATTACTGCTTTATTGTTAGTATTAGCTCTACCTGTTTTGGCTGGTGCTATTACTATATTAATTGCTGATCGAAATTTTGATACTTCATTTTTTGATCCTGCAGGAGGGGGTGATCCTGTTTTATTTCAACACTTGTTT
>Eukaryota;Obazoa;Opisthokonta;Metazoa;Tardigrada;Tardigrada_X;Tardigrada_XX;Milnesium;Milnesium_quadrifidum;MK492291
TTGAGAGTATTAATTCGATTAGAATTGTCTCAGCCTAATACAATGTTAATAACTGAAGATATTTATAATTCTTTTATTACTAGACATGCATTAGTAATAATTTTTTTTTTTGTTATACCAGTTTTAATTGGAGGGTTTGGAAATTGATTAGTACCATTAATAATTAGTTCACCAGATATGGCATTTCCTCGAGTAAATAATATAAGATTTTGAATATTAATTGCATCTTTTATTTTATTAGTATTTAGTATATTTAGAGATGTTGGTGTGGGGTCAGGTTGAACACTTTATCCACCATTAACTAATATTTATGGGCATAGAAGTTCTTCGGTTGATTATGTTATTTTGTCGTTACATCTTGCTGGAGTATCTTCGATTTTTGGTGGAATAAATTTTGTTGTTACAATTCGTAATATACATTATTGTGGTGTACGAATAGATAAATTACCTCTATTTGTTTGATCGATTTATATTACAGCTATTTTATTAATTTTAGCTTTACCAGTTTTAGCTGGTGCAATTACTATATTAATTTTTGATCGTAATTTTAGAACTTCGTTTTTTGATCCTGCTGGAGGCGGTGATCCTATTTTATTTCAGCATCTATTTTGATTTTTTGGGCATCCGGAAGTATATATTTTAATTTTGCCTGGGTTTGGGTTAATTTCACAAATTATTATAAGAACTAGTGGTAAGGGTATAATATTTGGTCAAATCGGTATAGTATATGCA
>Eukaryota;Obazoa;Opisthokonta;Metazoa;Tardigrada;Tardigrada_X;Tardigrada_XX;Milnesium;Milnesium_rastrum;LC721287
TATGTTATATTTTATATTTGGAATTTGAGCTGCATTTATTGGTTCTGGTTTTAGAGTTTTAATTCGATTAGAATTATCTCAACCTAATACAATATTAATAAGTGAAGATACTTATAATGCATTTGTTACTTCTCATGCATTAATTATAATTTTTTTTTTTGTTATACCTGTTATAATTGGAGGTTTTGGAAATTGATTAGTTCCTCTTATAATTGGTGCTCCTGATATAGCTTTTCCTCGGATTAATAATATGAGATTTTGAATATTAATTGCTTCATTTATATTAATATTTATAAGTATAATTATTGATGAAGGTGTTGGAGCTGGTTGAACTTTATATCCTCCACTTACTGATATTACTACTATAAGTGGTACTTCTATAGATCATGCAATTTTGKCATTACATCTTGCTGGTGTATCATCAATATTTAGTGGCTTAAATTTTATTGTAACAATTTTTAATATACATTTTTTTGGTGTTCGAATAGATAAATTACCTTTATTTGTTTGATCGATTTATATTACTGCAATTCTTTTAATTTTAGCTTTACCTATTTTAGCTACTGCACTTACTATATTAGTATTTGATCGAAATTTTGCTACTACATTTTTTGATCCAGCTGGTGGAGGAGATCCTGTACTTTTTCAACATATATTTTGATTTTTTGGACATCCA
>Eukaryota;Obazoa;Opisthokonta;Metazoa;Tardigrada;Tardigrada_X;Tardigrada_XX;Milnesium;Milnesium_reductum;MT511063
GATGTTGTATTTTATTTTTGGAATTTGATGTGCTTTTGTAGGTTCTTCGTTAAGTGTGTTAATCCGTTTAGAGTTGTCTCAACCTAATACAATATTAATAAGGGAGGATATTTATAATGCTTTTATTACTAGACATGCATTAGTAATAATTTTTTTTTTTGTTATACCAGTATTAATTGGTGGGTTTGGTAATTGATTAGTACCTTTAATAATTAGTTCTCCAGATATAGCTTTTCCTCGAATTAATAATGTGAGTTTCTGGTTACTAGTTGCATCCTTTTTGTTATTAGTATATAGTATATTTTGTGGTGAAGGAGTAGGAGCAGGTTGAACACTGTATCCTCCTTTAACTAATATTTATGGTCATAGAAGAACAGCAGTTGATTATGCTATTCTTTCACTTCATGTAGCTGGAGCGTCATCAATTTTTAGAGCAATAAATTTTTTAACAACAATTTTTAATATACATTATTTTGGTGTTCGAATAGACAAGTTGCCTTTATTTGTGTGATCAATTTTTATTACTGCTTTACTTCTTGTGCTTGCTCTTCCTGTTCTTGCTGGTGCAATTACTATACTTATTGCTGATCGTAATTTTGATACTTCTTTTTTTGATCCTGCAGGAGGGGGGGATCCTGTGTTATTTCAACATTTGTTT
>Eukaryota;Obazoa;Opisthokonta;Metazoa;Tardigrada;Tardigrada_X;Tardigrada_XX;Milnesium;Milnesium_tardigradum;EU244603
GGTCAACAAATCATAAAGATATTGGTATATTGTATTTTATTTTTGGTATTTGATGTGCTTTTGTAGGTTCAGGTTTAAGTGTGTTAACTTCGTCTTGAATTATCTCAGCCTAACACAATATTAATAAGTGAAGATATTTATAATGCTTTTATTACAAGTCATGCTTTAGTAATGATTTTTTTTTTTGTTATACCTGTTTTAATTGGAGGTTTTGGAAATTGATTAGTTCCTCTTATAATTAGATCACCAGATATAGCTTTTCCTCGTATTAACAATGTAAGATTTTGAATATTAGTTGCTTCTTTTGGTTTGTTGCTTTTTAGAATATTTAGGGGTACAGGAGTAGGAGCTGGTTGAACACTTTATCCTCCGTTAACTAGGTATAATGGCCATAGCAGTCATGCTGTCGATTATGCAATTTTGTCTTTACATATTGCAGGAGCATCGTCAATTTTTAGTGCACTGAATTTTTTAACGACGATTATTAATATACACTATTTTGGAGTACGAATAGATAAATTACCGTTGTTTGTGTGATCGATTTTTATTACTGCTCTATTGTTAGTTTTGGCTTTACCAGTACTTGCTGGAGCAATTACAATATTAATTTCTGATCGTAATTTTACTGCTACATTTTTTGATCCGGCAGGGGGAGGAGATCCTGTTTTATTTCAACATTTATTTTGATTTTTTGGTCACCCTGAAGTTTA
>Eukaryota;Obazoa;Opisthokonta;Metazoa;Tardigrada;Tardigrada_X;Tardigrada_XX;Milnesium;Milnesium_variefidum;KT951663
TATACTATATTTTATTTTTGGTATTTGATGTGCTTTTGTTGGTTCTGCTTTAAGAATATTAATTCGGCTTGAACTTTCTCAGCCAAATACTATGTTAATAAGAGAAGATATTTATAATGCTTTTATCACAAGTCATGCGTTGGTAATAATTTTTTTTTTTGTTATGCCTGTTTTAATTGGAGGGTTTGGAAATTGATTGGTGCCTTTAATAATTAGTTCTCCTGATATAGCTTTTCCTCGGGTTAATAATGTAAGTTTTTGAATATTAGTTGCTTCTTTTATGTTACTTGTTTATAGTATATTTTGTGGTGAAGGAGTGGGAGCAGGTTGAACTTTATATCCTCCTTTAACAAATATTTATGGTCACAGAAGAACAGCTGTTGATTATGCTATTTTATCATTGCATATTGCTGGAGCATCTTCTATTTTTAGAGCTATAAATTTTTTGACAACAATTTTTAATATACATTATTTTGGTGTTCGTATAGACAAGCTTCCTTTATTTGTTTGATCAATTTTTATTACAGCACTTTTATTAGTTTTAGCTTTACCTGTGTTAGCTGGTGCGATTACAATATTAATTGCAGATCGAAATTTTGATACTTCTTTTTTTGATCCTGCAGGGGGTGGAGATCCTGTTTTATTTCAACACTTATTTTGATTTTTTGGTCAC
>Eukaryota;Obazoa;Opisthokonta;Metazoa;Tardigrada;Tardigrada_X;Tardigrada_XX;Parachela;Parachela_X_sp.;KJ856950
ACACTCTATTTCATTTTCGGATTATGAAGAGCCACAGTAGGAACTTCACTTAGTATACTTATTCGATCAGAATTAAGACAACCTGGCACCCTTTTAGCTGACGAACAACTCTATAATGTAACTGTCACTAGTCATGCTTTTATTATAATTTTCTTTTTTGTCATGCCAATTTTAATTGGGGGATTTGGTAACTGATTAGTCCCACTTATAATTGGCGCCCCTGATATAGCTTTCCCTCGAATAAACAACCTAAGGTTTTGATTATTACCCCCCTCTTTTTTCTTAATTACTACAGGTACAATAGCAGAACAAGGAGCAGGTACAGGTTGAACTGTCTATCCTCCCCTTGCTCATTATTTTGCCCATAGAGGCCCAGCTGTAGACTTAACAATTTTTTCATTACATTTAGCTGGTGTTTCTTCAATTCTAGGTGCAGTAAACTTTATCTCAACTATTATTAATATACGCTCTCTATCTATAAGATTAGAAAATATACCCCTATTTGTATGATCTGTCTTAGTTACAGCAATTTTACTATTACTTTCACTTCCAGTATTAGCAGGGGCAATCACCATGCTTCTATTAGATCGAAATTTTAATACTTCCTTCTTCGACCCTGCGGGAGGAGGAGACCCTATTCTATATCAACACCTATTT
>Eukaryota;Obazoa;Opisthokonta;Metazoa;Tardigrada;Tardigrada_X;Tardigrada_XX;Parachela;Parachela_X_sp.;KJ856930
ACCATTTATTTTTTATTTGGAGTATGATTTGCTATGCTAGGTACATCATTAAGAATAATTATCCGAATAGAATTAAGCCAACCAGGAATTTTGTTTTTTGACGAACAACTATATAATGTAACAATCACAAGTCATGCATTTATTATAATTTTTTTTTTTGTTATACCTACTTTAATTGGAGGTTTTGGAAATTGACTAGTGCCACTAATAATTGGAGCACCAGATATGGCTTTTCCTCGTATAAACAATTTAAGATTTTGACTTCTGCCCCCATCACTACTATTGTTATTAACAAGATCAATAAGAGAACAAGGTGCAGGAACAGGATGAACAGTCTACCCACCTTTAGCAAGATTTTTTGCTCACAGAGGACCTGCTGTCGACTTAACAATTTTTTCTCTTCATCTTGCTGGGGTGTCCTCTATTTTGGGGGCCGTAAATTTTATTAGAACAATTATAAATATACGAAGACTCTCTATAAAACTTGAAAATATACCTCTATTCGTCTGATCTGTGCTAATTACAGCCGTCTTATTATTATTATCTCTTCCTGTACTAGCAGGGGCAATTACTATACTGCTTTTAGACCGAAACTTTAATACTTGTTTTTTTGACCCTTTAGGGGGAGGAGACCCAATTTTATACCAGCACTTATTT
>Eukaryota;Obazoa;Opisthokonta;Metazoa;Tardigrada;Tardigrada_X;Tardigrada_XX;Parachela;Parachela_X_sp.;KJ856940
ACAATTTATTTTATTTTTGGTATTTGATCTGCTCTATTAGGAACTTCTTTAAGTATAATTATTCGAATAGAATTAATACAACCAGGCCTACTATTTGCTGATGAACAAATATATAATGTAACTATTACAAGACATGCTTTTGTAATAATTTTTTTTTTTGTAATACCAACTCTTATCGGAGGTTTTGGAAACTGACTTGTACCTATTATAATTGGAGCACCTGATATGGCTTTTCCTCGAATAAATAATTTAAGGTTCTGAATATTACCCCCTTCATTAATTTTAATACTAATAAGTACAATAACAGAACAAGGAGCAGGGACAGGATGAACAGTTTATCCCCCCTTAGCAAGCTATTTTGCACATAGAGGGCCTGCTGTAGATTTAACAATTTTTTCCCTACATATTGCAGGTGTATCATCTATTTTAGGAGCTGTAAACTTTATTTCTACTATTATAAATATGCGATCACCCTCAATAAATATAGAAAATATACCATTGTTTGTATGATCTGTTCTAATTACCGCAATCTTACTTTTGTTATCCCTACCAGTTTTAGCAGGAGCTATTACAATATTACTTCTAGATCGAAATTTCAACACTTGTTTTTTTGATCCTTTGGGAGGTGGAGACCCAATTTTATACCAACACTTATTC
>Eukaryota;Obazoa;Opisthokonta;Metazoa;Tardigrada;Tardigrada_X;Tardigrada_XX;Parachela;Parachela_X_sp.;KJ856933
ACTATTTATTTTATATTTGGGGTTTGGTCCGCTATGGTTGGCACATCCTTAAGCATAATTATCCGAGTGGAACTAAGACAGCCTGGTGCCTTATTTTGCGACGAACAAATATACAACGTAACAATCACAAGACATGCTTTTATTATAATTTTCTTCTTTGTTATGCCTACCCTAATTGGAGGATTTGGAAACTGACTTGTTCCTTTAATAATTGGTGCCCCAGATATGGCCTTTCCTCGAATAAATAATCTAAGATTTTGACTTTTACCCCCTTCCCTGATTTTACTAATCAGAAGAACGATGAGAGAACAAGGAGCAGGGACAGGATGAACTGTTTACCCCCCGCTATCCAGATTTTTTGCACACAGAGGCCCCGCAGTAGATTTAACAATTTTTTCATTACACCTAGCCGGGGTATCTTCGATTTTAGGAGCAGTAAACTTCATTAGAACAATCATAAACATGCGCCCCGTAGCTATAAAAATAGAAAATATGCCCCTATTCGTATGATCTGTGCTAATTACCGCAATCTTACTTCTACTTTCTTTGCCTGTATTAGCTGGTGCAATCACCATACTTCTTTTGGATCGAAATTTTAATACATGTTTTTTTGATCCACTGGGAGGGGGGGACCCTATTCTTTATCAGCATCTGTTT
>Eukaryota;Obazoa;Opisthokonta;Metazoa;Tardigrada;Tardigrada_X;Tardigrada_XX;Parachela;Parachela_X_sp.;KJ856943
ACACTATACTTTTTATTCGGAGTTTGATCCGCCACAGTTGGCACATCTTTAAGCATAATTATCCGATCAGAACTAAGAGAACCAGGTTCTCTATTTGCAGAAGAGCAACTATACAACGTAACAGTTACTAGACATGCTTTTATTATAATTTTTTTTTTTGTAATGCCTATTTTAATTGGGGGCTTCGGAAATTGACTTATTCCTCTTATAATTGGTGCTCCCGACATAGCATTCCCCCGAATAAATAATTTAAGATTTTGACTTTTACCACCATCACTTTTATTAATTTCTACTAGAACAATAAGAGAACAAGGAGCAGGAACAGGTTGAACAGTATACCCCCCTTTATCGAGATTTTTTGCCCACAGAGGACCTGCAGTAGATCTAACTATTTTTTCTTTACACATTGCAGGTGCATCTTCCATCCTTGGAGCAATTAATTTTATTTCAACTATTATTAATATGCGAACCCCCTCAATAAGTTTAGAAAACATACCCTTATTTGTTTGAAGAGTTCTAATTACAGCTATTTTACTTTTATTAGCTCTTCCTGTATTAGCAGGGGCTATCACTATATTACTGCTAGATCGAAATTTTAACACATCTTTTTTTGACCCAGCTGGAGGAGGCGACCCAATCTTATACCAACACTTATTT
>Eukaryota;Obazoa;Opisthokonta;Metazoa;Tardigrada;Tardigrada_X;Tardigrada_XX;Parachela;Parachela_X_sp.;KJ856928
ACAATTTATTTTTTATTTGGAATTTGGGCTGCCACACTAGGAACATCCCTCAGAATAATTATTCGAACTGAATTAAGTCAACCTGGACTAATATTTTCAGACGAACAAATATATAATGTTACAGTAACAAGACATGCATTTATTATAATTTTTTTCTTTGTGATACCCACACTAATTGGAGGATTTGGAAATTGATTAGTTCCTCTAATAATTGGTGCCCCAGATATAGCCTTCCCACGAATAAACAACTTAAGCTTTTGATTATTACCTCCTTCGTTAATTTTAATATTAACAAGAACAATAAGAGAACAAGGAGCTGGAACAGGCTGAACAGTATACCCCCCATTAGCAAGATTTTTTGCACACAGAGGTCCAGCAGTAGATTTAACAATTTTCTCACTCCACCTAGCAGGAGTGTCTTCAATTCTAGGAGCTGTAAACTTTATTACCACCACATTTAACATACGAATATTACATATATCTCTCGAAAATATACCCTTATTTGTATGATCAGTACTAATTACTGCCATTTTATTACTTCTATCCCTACCGGTATTGGCAGGAGCTATTACAATACTTCTTCTTGATCGAAACTTTAACACTTGTTTTTTTGACCCTATAGGAGGAGGAGATCCAATTTTATATCAACATCTTTTC
>Eukaryota;Obazoa;Opisthokonta;Metazoa;Tardigrada;Tardigrada_X;Tardigrada_XX;Parachela;Parachela_X_sp.;KJ856926
ACTATTTATTTTTTATTCGGTATTTGATCTGCTATGGTGGGTACCTCTTTAAGAATAATTATTCGTATAGAGTTAAGCCAACCCGGATTACTTTTTTCTGACGAACAAATATATAATGTGACAATTACGAGTCATGCTTTCGTTATGATTTTTTTCTTTGTAATACCCACATTAATCGGAGGTTTTGGAAACTGATTAATCCCTTTAATAATCAGAGCTCCTGATATAGCCTTTCCTCGAATGAACAACTTAAGATTCTGAATATTACCTCCATCGCTAATATTACTGATTGCGGGGTCAATAAGAGAGCAAGGAGCAGGTACAGGATGAACAGTATATCCGCCCTTAGCAAGATTTTTTGCCCATAGAGGACCAGCAGTAGATTTAACTATTTTCTCCCTTCATATTGCAGGTGTTTCATCTATTTTAGGAGCTGTAAATTTTATTACAACCATTATTAATATACGATCCCTATCTATAAAACTAGAAAATATACCTTTATTTGTCTGATCTGTTCTTATTACAGCTATTTTACTTCTTCTATCATTACCGGTATTAGCAGGAGCAATTACAATGCTGCTCCTTGATCGTAATTTTAACACTTGTTTTTTTGATCCTTTAGGTGGAGGGGACCCGATTCTTTATCAGCACTTATTT
>Eukaryota;Obazoa;Opisthokonta;Metazoa;Tardigrada;Tardigrada_X;Tardigrada_XX;Parachela;Parachela_X_sp.;KJ856980
ACCTTATATTTCTTATTCGGTTTATGGTCTGCAACTGTAGGAACATCTTTAAGAATAATTATTCGTTTAGAGTTAAGCCAACCAGGAAACTTTATTAAAGACGAGCAAATCTACAATGTAACTGTAACCAGTCATGCTTTTATTATAATTTTTTTCTTTGTTATACCAATTTTAATTGGAGGGTTTGGAAACTGATTAGTTCCTCTTATGTTATCAGCTCCTGACATAGCTTTTCCACGAATAAACAATTTAAGATTCTGACTGTTGCCCCCATCCCTTATACTAATTTTATCAAGCTCTATAGCTGAACAAGGTGCTGGAACAGGTTGAACAGTATACCCCCCTCTTTCAAGCTTTTTTGCACATAGAGGCCCAAGAGTTGACTTAACCATTTTTTCTCTTCACATTGCAGGAGCATCTTCGATTCTAGGAGCAATTAATTTTATTACAACAATTCTAAATATACGTATTGAATCCTTAAGCATAGACTTAGTCCCTCTATTCGTATGATCCGTTCTACTTACAGCAATTTTATTATTGCTTTCTTTACCTGTACTAGCCGGAGCTATCACAATACTACTTTTAGACCGTAATTTTAACACATCCTTTTTCGATCCAGCTGGAGGGGGTGACCCAATTCTATATCAACACTTATTC
>Eukaryota;Obazoa;Opisthokonta;Metazoa;Tardigrada;Tardigrada_X;Tardigrada_XX;Bertolanius;Bertolanius_volubilis;AY598769
TATTCGGGCTATGAGCGGCAACCGTAGGAACCTCACTAAGATTCCTGATTCGATCAGAACTAAGTCAACCAGGACATTTTATTTCAGACGAACAAATTTTTAATGTAACCATTACAAGACATGCTTTTGTCATGATTTTCTTTTTTGTTATACCTACACTAATCGGAGGATTCGGAAACTGATTAGTACCACTAATAATCTCAGCTCCAGACATAGCCTTTCCACGAATAAATAACCTAAGATTCTGGCTTTTACCGCCCTCATTTTTCTTAATTTTAACAAGAACTATAAGAGAACAAGGAGCAGGGACAGGGTGAACAGTCTACCCACCGCTATCAAATTTTTTTGCCCACAGAGGGCCCGCAGTAGACTTAACCATTTTCTCCCTTCATATCGCAGGAGCATCTTCAATTCTAGGAGCAATCAACTTTATCACAACCACACTAAATATGCGGCCCCCTCACATAAAACTAGAAAACATGCCTCTGTTTGTCTGATCAGTTTTAATCACAGCAACCTTATTACTACTCGCTCTACCAGTTTTAGCAGGAGCCATTACAATACTATTATTAGACCGAAACTTCAACACATCTTTTTTTGACCCCGCAGGAGGAGGAGACCCCATC
>Eukaryota;Obazoa;Opisthokonta;Metazoa;Tardigrada;Tardigrada_X;Tardigrada_XX;Hypsibiidae;Hypsibiidae_X_sp.;OP208049
CTACTTTCTATTTGGGGTGTGATCGGCGATAGTCGGCACCTCTCTTAGCATGATCATCCGAATAGAGCTGAGTCAGCCCGGTGCCTTATTTTCAGACGAACAGTTATACAATGTCACAATTACTAGCCATGCCTTCGTGATAATTTTTTTCTTTGTCATGCCGACTCTAATTGGTGGTTTCGGAAACTGGCTAGTTCCCCTCATAATCGGCGCACCAGATATGGCTTTTCCCCGGATAAATAATTTAAGTTTTTGAATACTCCCCCCTTCACTACTTCTGCTGATCAGGGGGTCTATAGCAGAACAAGGAGCAGGAACCGGCTGAACAGTATACCCTCCGTTATCCAGGTATTTCGCCCATAGTGGACCAGCAGTAGACCTGACTATTTTTTCTCTACACATTGCCGGCGTATCCTCGATTTTAGGGGCCGTAAACTTTATCACAACTATCATGAACATGCGGTCTCTCAGCATAAAATTAGAAAATATGCCCCTATTTGTGTGGTCTGTCCTGATTACAGCCATTTTATTGTTATTGTCCCTCCCAGTCTTAGCAGGTGCCATTACAATGCTTCTCCTAGACCGCAACTTTAATACCTGTTTTTTTGACCCGTTGGGAGGTGGCGACCCTATTCTTTACCAACACTTATTTTGATTTTTTG
>Eukaryota;Obazoa;Opisthokonta;Metazoa;Tardigrada;Tardigrada_X;Tardigrada_XX;Hypsibiidae;Hypsibiidae_X_sp.;OP208063
GGTCTATTTATTTTTTATTTGGGGTGTGGCCGGCTATGGTAGGCACTTCTCTTAAAATGATTATCCGGATGGAGTTAAGTCAGCCAGGAGCGCTGTTTTCAGATGAGCAACTTTACAATGTTACTATTACGAGACATGCCTTTGTAATAATTTTTTTCTTCGTGATACCAACACTAATCGGGGGTTTCGGGAATTGGTTAGTCCCCCTCATGATCGGGGCACCGGATATGGCCTTCCCCCGGATAAACAACTTAAGTTTTTGAATACTCCCCCCTTCATTACTTCTCTTGATTAGGGGATCTATAAGAGAGCAAGGAGCGGGCACAGGATGAACAGTATACCCTCCGTTGTCAAGATTTTTTGCACACAGGGGCCCGGCTGTGGATCTTACTATTTTCTCTTTGCATATCGCCGGAGTGTCCTCAATCTTAGGGGCCGTAAATTTTATTACAACCATCATGAACATACGGTCTCTTAGAATGAAATTGGAGAACATGCCCCTCTTTGTCTGGTCTGTGCTCATCACCGCCGTTCTACTCCTCCTATCTTTACCTGTGCTAGCGGGGGCAATCACCATGCTGCTGCTGGACCGTAATTTTAACACTTGTTTCTTCGACCCCTTGGGGGGAGGGGACCCTATCCTTTACCAACATCTTTTTTGATTTTTTGG
>Eukaryota;Obazoa;Opisthokonta;Metazoa;Tardigrada;Tardigrada_X;Tardigrada_XX;Hypsibiidae;Hypsibiidae_X_sp.;OP208052
GGCCATGGTCGGCACCTCCCTTAGAATGATTATCCGGATGGAGCTGAGTCAGCCGGGTGCGCTATTTTCAGACGAACAGCTTTACAATGTTACTATTACGAGACATGCCTTTGTCATAATTTTTTTCTTCGTAATACCAACACTAATCGGGGGTTTCGGAAATTGGTTAGTCCCCCTCATGATCGGAGCACCAGATATGGCTTTTCCCCGGATAAATAATTTAAGTTTTTGAATACTCCCCCCTTCACTACTTCTATTGATTAGGGGGTCTATGAGAGAACAAGGAGCGGGCACAGGATGAACGGTGTACCCTCCGTTGTCGAGGTTTTTTGCACACAGAGGCCCGGCTGTGGATCTGACTATTTTTTCTCTGCATATCGCCGGGGTATCCTCGATCTTAGGAGCCGTAAATTTCATTACAACTATCATGAACATGCGGTCTCTTAGAATAAAATTAGAAAACATGCCCCTTTTTGTGTGGTCTGTGCTCATTACTGCCGTTCTACTCCTCTTATCTTTACCTGTCCTGGCCGGGGCGATCACCATGTTGCTACTAGACCGTAATTTTAACACCTGTTTCTTCGACCCTTTGGGGGGAGGGGACCCCATCCTTTATCAGCATCTTTTCTGATTTTTTGG
>Eukaryota;Obazoa;Opisthokonta;Metazoa;Tardigrada;Tardigrada_X;Tardigrada_XX;Acutuncus;Acutuncus_sp.;MW009690
AAGATATTGGCACACTATATTTTATTTTTGGAGTTTGAGCAGCCACAGTAGGCACATCTTTAAGAATAATTATCCGATCTGAACTAAGCCAACCAGGATCTCTATTTTGCGACGAACAACTGTATAATGTTACTGTAACTAGCCATGCCTTTATTATGATTTTCTTTTTTGTTATACCTATCCTGATTGGAGGATTCGGAAACTGACTTATCCCTCTTATAATTTCAGCACCAGATATAGCATTCCCCCGTATAAATAATTTAAGATTCTGAATACTGCCCCCCTCTTTCATTCTTATTACTATAAGAACAATAAGAGAACAAGGTGCAGGTACTGGTTGAACAGTCTATCCACCCCTGGCTCATTACTTTGCCCACTCAGGACCGGCTGTAGACTTAACAATTTTCTCTCTACATGTAGCAGGAGTATCATCAATTTTAGGGGCAGTAAATTTTATTTCAACAATTATAAATATACGGGCACCATCAATCAGTTTAGAACAAATACCCCTATTCGTATGGTCAGTTTTTCTAACAGCTATTTTACTATTATTGGCCCTTCCTGTACTAGCAGGGGCTATTACTATACTTCTACTAGATCGTAATTTTAACACTTCATTTTTTGATCCTGCAGGTGGTGGGGACCCTATCCTTTATCAACACTTATTTTGATTTTTTGGT
>Eukaryota;Obazoa;Opisthokonta;Metazoa;Tardigrada;Tardigrada_X;Tardigrada_XX;Acutuncus;Acutuncus_antarcticus;JX865305
ACCGGTCAACAAATCATAAAGATATTGGTACACTTTATTTTATTTTTGGAGTATGAGCTGCTACAGTAGGAACATCTCTTAGTATGATTATCCGGTCAGAACTTAGACAACCAGGATCACTCTTCTCAGATGAACAACTTTACAACGTTACAGTAACAAGACATGCATTTGTCATAATTTTCTTTTTTGTAATACCCATCCTTATTGGAGGATTTGGAAATTGACTAGTACCTTTAATGATTTCAGCACCAGATATAGCTTTCCCCCGAATAAATAACCTGAGATTCTGACTACTACCCCCATCTTTTATATTAATTACTATAAGAAGTATAGCAGAACAAGGAGCCGGGACAGGGTGAACAGTTTACCCCCCTTTAGCTCACTATTTTGCACACTCAGGACCAGCTGTCGATTTAACTATTTTTTCTCTACATGTAGCAGGAGCATCGTCGATTTTAGGAGCCGTAAACTTCATTTCTACAATTATGAATATGCGAGCTCCATCAATTAGTTTAGAACAAATGCCACTATTTGTATGATCAGTACTACTTACAGCCATTTTACTTCTACTAGCTCTACCAGTATTAGCAGGAGCCATCACAATGCTTTTATTAGACCGAAATTTTAACACATCGTTTTTTGATCCTGCTGGTGGGGGAGATCCAATTCTCTATCAACATTTATTTTGATTTTTTGGTCACCC
>Eukaryota;Obazoa;Opisthokonta;Metazoa;Tardigrada;Tardigrada_X;Tardigrada_XX;Acutuncus;Acutuncus_antarcticus;KT898841
ACACTTTATTTTATTTTTGGAGTATGGGCTGCTACAGTAGGAACATCTCTTAGTATGATTATCCGATCAGAACTTAGACAACCAGGATCACTCTTCTCAGACGAACAACTTTACAACGTTACAGTAACAAGACATGCATTTGTCATGATTTTCTTTTTTGTGATACCCATCCTTATTGGAGGATTTGGAAATTGACTAGTACCTTTAATGATCTCAGCACCAGACATAGCTTTTCCCCGAATAAATAACCTCAGATTTTGACTACTACCACCATCTTTTATATTAATTACTATAAGAAGTATAGCTGAACAAGGAGCTGGAACAGGATGAACAGTCTACCCCCCCTTAGCTCACTATTTTGCACACTCAGGACCAGCTGTCGATTTAACTATTTTTTCTCTACATGTAGCAGGAGCTTCATCGATTTTAGGAGCTGTAAACTTTATTTCTACAATTATAAATATACGAGCCCCATCAATTAGTTTAGAACAAATGCCATTATTTGTATGATCAGTACTGCTTACAGCCATTTTGCTTCTACTAGCTCTGCCAGTGTTAGCAGGAGCCATCACAATGCTTTTATTAGACCGAAATTTTAACACATCGTTTTTTGATCCTGCTGGTGGTGGAGATCCAATTCTCTATCAACATTTATTTTGATTTTTTGGGCACCCAGAAGT
>Eukaryota;Obazoa;Opisthokonta;Metazoa;Tardigrada;Tardigrada_X;Tardigrada_XX;Acutuncus;Acutuncus_antarcticus;LC089870
GTCAACAAAATCATAAAGATATTGGCACTCTTTACTTTATTTTTGGAATTTGAGCCGCTACGGTAGGAACCTCACTTAGTATGATTATCCGATCAGAACTAAGTCAACCAGGATCTCTTTTTTCAGACGAACAGTTATATAATGTAACAGTTACAAGACACGCATTTGTTATAATTTTTTTCTTTGTAATACCTATTCTAATTGGAGGATTTGGAAACTGGCTAATTCCTTTAATAATCTCTGCTCCCGATATAGCATTTCCTCGAATAAATAATCTCAGCTTCTGACTACTACCACCCTCGTTTATTCTAATTACAATAAGCACCATAAGAGAACAAGGAGCAGGAACAGGCTGAACAGTCTACCCGCCCCTAGCTCATTATTTTGCACACTCTGGACCAGCAGTAGATCTAACAATTTTCTCGCTACATGTAGCAGGTGCATCTTCGATTTTGGGAGCAGTAAACTTTATTTCGACAATTATAAACATACGAGCCCCATCCATCACGCTAGAAAATATACCCCTTTTCGTCTGATCAGTATTAATTACAGCCACTTTACTTTTATTAGCCCTACCTGTACTGGCTGGTGCTATTACAATACTCCTTCTAGACCGAAATTTTAACACATCTTTCTTTGATCCAGCTGGAGGAGGAGATCCTATTCTATATCAACACCTGTTCTGATTTTTCGGGCACCCTGAAGTTTATATTTTAATTTTACCGGG
>Eukaryota;Obazoa;Opisthokonta;Metazoa;Tardigrada;Tardigrada_X;Tardigrada_XX;Acutuncus;Acutuncus_giovanniniae;MW306855
ACAGTAGGCACATCTTTAAGAATGATTATTCGATCTGAATTAAGTCAACCTGGATCCTTATTTGGGGATGAACAGCTATATAACGTTACTGTTACTAGCCATGCTTTTATTATAATTTTTTTCTTTGTGATACCTATCCTAATTGGGGGTTTTGGTAATTGACTTATTCCACTTATAATTTCAGCCCCTGACATAGCATTTCCCCGTATGAACAATCTAAGATTTTGAATACTACCACCATCATTTGTCTTAATCACCATAAGAACAATATCAGAACAGGGAGCAGGAACAGGATGAACAGTCTACCCACCATTAGCTCACTATTTTGCACACTCAGGGCCTGCTGTAGACCTAACAATTTTTTCACTACATGTGGCCGGAGTTTCATCAATTTTGGGCGCAGTTAACTTTATCTCGACAATTATGAATATACGAGCACCATCAATTTCCTTAGAACAAATACCGCTATTCGTATGATCTGTACTTTTAACAGCAATCTTGCTCCTGCTAGCACTACCCGTGCTAGCAGGAGCAATCACAATATTATTACTTGACCGAAACTTTAACACATCATTTTTTGATCCTGCTGGGGGTGGAGATCCAATCTTA
>Eukaryota;Obazoa;Opisthokonta;Metazoa;Tardigrada;Tardigrada_X;Tardigrada_XX;Adropion;Adropion_sp.;MK392633
AACTTTATATTTCATTTTTGGAGTTTGGGCCGCCTCTGTGGGCACTTCTTTAAGAATAATTATTCGATCTGAACTTAGCCAACCCGGATCTCTATTCTCAGACGAACAAATATACAACGTCACCGTTACAAGACACGCTTTCGTAATAATTTTTTTCTTTGTAATACCTATTTTAATTGGAGGATTTGGAAACTGACTAGTTCCACTAATGTTATCCTCACCAGACATAGCTTTCCCACGAATAAATAACCTTAGTTTTTGACTGTTACCTCCATCCTTTATTCTGATCGCAACAGGCACTATAAGAGAACAGGGAGCAGGAACAGGATGAACTGTCTATCCACCACTAGCCCACTTTTTCGCCCACTCAGGACCAGCTGTAGACCTAACCATTTTCTCCCTCCACATAGCAGGGGTATCCTCAATTCTTGGAGCTATTAACTTCATTTCCACAATCCTTAATATACGTCCACCAAGTCTCAACATAGAAAAAGTACCTCTATTTGTCTGATCTGTACTTATTACTGCTATTCTTCTTCTTTTAGCTCTTCCAGTTCTAGCTGGGGCCATTACAATACTTCTAATAGACCGAAACTTCAACACTTCTTTTTTTGACCCAAGAGGAGGAGGAGACCCTATTTTATACCAACACTTATTT
>Eukaryota;Obazoa;Opisthokonta;Metazoa;Tardigrada;Tardigrada_X;Tardigrada_XX;Adropion;Adropion_scoticum;OP013274
TAAAGATATTGGAACTTTATATTTTATTTTTGGTCTTTGATCTGCAACTGTAGGAACTTCCCTAAGAATAATTATCCGTTCAGAACTAAGACAACCCGGAAGCCTGTTTATAGATGAACAAATATATAATGTTATCGTAACAAGTCATGCTTTTATTATAATTTTTTTTTTCGTAATACCTGTCTTAATTGGAGGGTTTGGAAACTGATTTGTTCCTTTAATGATTGGAGCTCCAGATATGGCTTTCCCACGAATAAACAACTTAAGTTTTTGATTTTTACCGCCTTCTTTGTTTTTTGTTCTATCTAGTAGAATGGCAGAACAAGGAGCAGGTACAGGATGAACTGTATACCCTCCTTTAGCCAGTTATTTTGCACATAGCGGGCCAGCAGTAGACTTAACCATTTTTTCTTTGCATTTAGCCGGAGTATCTTCAATTTTAGGAGCAGTAAATTTTATTTCCACGATTATAAACATACGAACCCCAAGTATAAATCTTGAAAACATACCTCTTTTTGTTTGATCTGTTTTAATTACTACCGTCCTTTTACTTTTAGCTCTGCCCGTACTGGCAGGAGCTATTACTATACTTCTTTTAGACCGAAATTTTAACACTTCTTTTTTTGATCCCGCAGGAGGAGGAGACCCAATTCTATACCAACATTTATTTTGATTTTTTG
>Eukaryota;Obazoa;Opisthokonta;Metazoa;Tardigrada;Tardigrada_X;Tardigrada_XX;Adropion;Adropion_scoticum;OP684785
TCAACAAATCATAAAGATATTGGAACTTTATATTTCATTTTTGGAATCTGATGTGCTACAGTAGGATCTTCCTTAAGAATACTTATTCGATTCGAACTTAGACGTCCTGGAAATTTATTAGGAGATGAACAAATTTATAATGTTATTGTTACTAGTCATGCTTTTGTTATAATCTTTTTTTTTGTTATGCCTATTTTAATCGGAGGATTTGGAAATTGATTAGTGCCTCTCATAGTAGGATCTCCTGATATAGCTTTCCCCCGAATAAATAATTTAAGATTTTGACTTCTTCCTCCTTCTTTTATTTTACTAACAGCAAGAAGAATATCAGAACAAGGAGCCGGAACTGGATGAACTGTTTATCCCCCCTTAGCTCAATATTTTGCTCACAGGGGTTCCGCTGTTGACTTAACTATTTTTTCTCTTCATATTGCAGGAGCATCATCCATTTTAGGGGCTGTAAACTTTATTTCTACCATTTTAAACATACGATCTCTTTCTATAAAAATAGAAAATATACCTCTTTTTGTGTGATCTGTTTTAATCACAGCCATTCTTCTTTTATTAGCTTTACCTGTATTAGCAGGAGCAATTACTATGTTATTATTAGATCGTAATTTTAATACTTCTTTTTTTGATCCTGCAGGAGGTGGAGATCCTATTCTTTATCAACACCTTTTTTGATTTTTTGGTCACCC
>Eukaryota;Obazoa;Opisthokonta;Metazoa;Tardigrada;Tardigrada_X;Tardigrada_XX;Astatumen;Astatumen_trinacriae;FJ435790
AACACTATATTTCGTGTTTGGAAGCTGAAGAGCCTCTGTAGGAACATCTTTAAGTCTTTTAATTCGATCAGAATTGACACAACCGGGTAGCCTATTTTCTGATGAACAAATATACAACGTAATAATTACTAGACATGCTTTTATTATAATTTTCTTCTTTGTAATGCCAATTATAATTGGGGGCTTTGGTAACTGACTAATTCCTATTATAATTAGAGCTCCTGATATGTCATTTCCTCGAATAAACAATCTAAGATTTTGAATATTGCCGCCTTCCTTAATTTTAATATTAAATAGTTCTGTAACAGAGCAGGGAGCTGGAACAGGATGAACTTTATACCCCCCTCTAGCAAACTATTTTGCACATAGGGGATCTGCAGTAGATTTAACAATTTTTTCTCTCCACATAGCCGGTATTTCGTCTATTTTAGGAGCTATTAACTTTGTTTCTACAATTATAAATATACGACCTCTAATAATAAAAATAGAAAATCTACCCCTTTTTGTCTGATCTGTTTTAATTACAGCTATTTTATTATTACTATCTTTGCCTGTACTGGCTGGAGCTATTACCATGCTCCTTTTAGATCGCAATATTAATACATCCTTTTTTGATCCTAGGGGTGGTGGAGACCCAATTTTATACCAGCATCTTTTTTGATTTTTTGGACACCCTGAAGTGTATATTTTAATTCTTCCTGGTTTTGGTGTTATTTCTCAAATCATTATTAATATGTCCGGCAAACATTTAGCTTTTGGTTATCTAGGAATAGTTTATGCTATAAGAACTATTGGATTGCTGGGATTTATTGTTT
>Eukaryota;Obazoa;Opisthokonta;Metazoa;Tardigrada;Tardigrada_X;Tardigrada_XX;Borealibius;Borealibius_zetlandicus;FJ184601
TGGAATTGATGTGCAACAGTAGGCACATCATTGAGAATACTAATTCGAGCTGAACTAAGACAACCTGGCAATCTTTTAGCGGATGAGCAAATTTATAATGTAACAGTAACAAGTCATGCTTTTATTATAATTTTTTTTTTTGTAATACCAATCCTAATTGGAGGATTTGGAAATTGATTAGTCCCCCTAATAATTGGAGCCCCAGACATGGCATTTCCTCGAATAAACAATTTAAGATTTTGACTACTACCCCCCTCATTTTTTTTGATTACTACAAGAACAATAAGAGAACAAGGTGCAGGAACAGGTTGAACAGTATACCCTCCATTAGCTCATTATTTTGCACACAGAGGCCCAGCAGTAGATTTAACAATTTTTTCTCTTCATTTAGCAGGAATTTCTTCAATTTTAGGAGCTGTAAATTTTATTTCTACAATTATTAATATACGATCCTTATCAATATCTCTAGAAAATATGCCTCTTTTTGTTTGATCCGTCCTAATTACAGCAGTTTTATTATTATTAGCCCTACCAGTTTTGGCTGGGGCAATCACTATATTACTTCTAGATCGAAACTTTAATACTTCTTTTTTTGATCCAGCAGGTGGAGGAGACCCAATTCTTTATCAA
>Eukaryota;Obazoa;Opisthokonta;Metazoa;Tardigrada;Tardigrada_X;Tardigrada_XX;Cryobiotus;Cryobiotus_klebelsbergi;KT901831
GATGTGCCACAGTTGGAACTTCACTAAGTATACTTATTCGTTCTGAATTAAGACAACCCGGTACTTTAATTGGTGATGAACAGATTTATAATGTAACAGTTACAAGTCATGCTTTTATTATAATTTTTTTTTTTGTTATGCCTATCCTAATTGGGGGTTTTGGAAACTGATTAGTGCCTTTAATAATTGGGGCCCCCGATATGGCTTTTCCTCGTATAAATAATTTAAGTTTCTGATTATTACCACCATCTTTCTTTTTAATTTCAACAAGCACTATAAGAGAACAAGGAGCAGGAACTGGGTGAACTGTTTACCCCCCCTTATCTCATTACTTTGCCCATAGAGGGCCAGCTGTAGATTTAACAATTTTTTCTCTTCATCTTGCTGGGGTATCTTCGATCTTGGGTGCAGTAAACTTTATTTCAACTATTATTAACATACGAACACTTTCTATAAGTTTTGAAAACATACCTTTATTTGTGTGATCCGTTTTAATCACGGCTGTGCTTTTACTTTTAGCCCTGCCTGTTTTAGCTGGTGCAATTACCATACTACTTCTTGATCGTAATTTTAACACTTCTTTTTTTGACCCTGCAGGAGGGGGAGACCCTATTTTGTATCAACATCTTTTTTGATTTT
>Eukaryota;Obazoa;Opisthokonta;Metazoa;Tardigrada;Tardigrada_X;Tardigrada_XX;Diphascon;Diphascon_sp.;KJ856916
ACAATTTATTTTTTATTTGGGATTTGATCAGCTATGCTAGGTACCTCTTTAAGCATAATTGTACGAATAGAGTTGAGACAACCAGGATTAATATTTTCTGATGAACAACTTTATAACGTGTCAATTACTAGCCATGCATTTATCATGATTTTCTTTTTTGTTATGCCTACGCTGATTGGAGGCTTTGGAAACTGATTGGTACCTCTAATAATTGGCGCTCCAGATATGGCTTTTCCTCGAATAAACAACCTAAGATTTTGACTTCTTCCCCCCTCGCTTCTTCTAATAATTAGAGGCACTATAAGAGAACAAGGAGCAGGAACAGGATGAACAGTATATCCTCCCTTAGCATCATATTTTGCCCACAGAGGACCAGCAGTTGACCTAACTATTTTCTCTCTACACATTGCGGGAGTTTCCTCAATTTTAGGTGCTGTTAACTTTATTACAACAACAATTAATATACGTATTCTATCAATAAGACTTGAATCAATGCCCTTATTTGTATGATCTGTATTAATTACAGCTATCCTCTTACTTTTATCTTTACCTGTATTAGCAGGAGCTATCACAATACTGCTCTTAGATCGTAATTTTAACACCTGCTTCTTTGATCCTTTGGGAGGTGGAGACCCAATTTTATACCAACACTTATTC
>Eukaryota;Obazoa;Opisthokonta;Metazoa;Tardigrada;Tardigrada_X;Tardigrada_XX;Diphascon;Diphascon_sp.;KP013606
AACAAATCATAAAGATATTGGAACAATTTACTTTTTATTTGGAATCTGATCTGCAATACTGGGGACATCTCTTAGTATGATTGTTCGTATAGAGTTAAGACAACCAGGCCTAATATTTTCAGATGAGCAAATGTATAATGTGTCAATCACGAGACATGCATTTGTAATAATTTTCTTCTTTGTTATACCTACTCTAATTGGAGGTTTTGGGAATTGACTAGTCCCCCTTATAATCGGTGCTCCTGACATGGCTTTTCCCCGAATAAACAACTTAAGATTTTGACTTTTACCTCCTTCTCTTCTTCTAATAATTAGAGGAACCATAAGAGAACAAGGAGCAGGAACAGGATGAACAGTTTACCCCCCCTTAGCATCATACTTCGCTCACAGAGGCCCGTCTGTAGATTTAACTATTTTCTCACTACACATCGCTGGAGTGTCCTCAATTTTAGGGGCCGTCAACTTCATTACAACAACAATCAACATACGAACTATATCAATAAGACTAGAAACCATACCACTATTTGTTTGATCAGTTTTAATTACTGCTATTTTACTACTTTTGTCTCTTCCTGTCTTAGCAGGAGCTATTACAATACTCTTATTAGATCGAAATTTTAACACTTGTTTCTTCGACCCATTAGGTGGAGGAGATCCTATTCTATATCAACACCTGTTTTGATTTTTTGGTCACCCTGAAGTTT
>Eukaryota;Obazoa;Opisthokonta;Metazoa;Tardigrada;Tardigrada_X;Tardigrada_XX;Diphascon;Diphascon_sp.;KP013605
AACAAATTATAAAGATATTGGCCCTATTTTTTTTTTTTTTGGGGTTTGATCTGCAATAATTGGAACATCTTTAAGAATAATTGTACGGACAGAACTAAGTCAACCTGGACTTATTTTTTCAGACGAGCAAATATACAACGTATCTATTACTAGTCATGCTTTTATTATAATTTTTTTTTTTGTTATACCTACCTTAATTGGAGGATTTGGAAACTGACTAGTGCCTTTGATGATTGGGGCTCCGGATATAGCTTTTCCCCGTATAAATAATTTAAGTTTTTGACTTTTACCCCCCTCTCTGCTACTTATAGTAAGAGGAACTATAAGAGAACAAGGGGCAGGAACAGGATGAACTGTTTATCCTCCTTTAGCCTCTTATTTTGCTCATAGGGGACCTGCTGTAGATTTAACAATTTTTTCCCTTCATGTTGCTGGCGTTTCTTCTATTCTTGGTGCTGTAAACTTCATTACTACAACAATTAACATACGAACAATATCTATAACCTTAGAAATAATGCCTTTATTTGTCTGATCAGTTTTAATTACAGCTACTTTATTATTACTGTCTTTACCTGTACTAGCTGGAGCAATTACTATATTACTCTTAGACCGTAATTTTAATACATGTTTTTTTGACCCTTTAGGAGGTGGAGACCCTATTCTATATCAACATCTTTT
>Eukaryota;Obazoa;Opisthokonta;Metazoa;Tardigrada;Tardigrada_X;Tardigrada_XX;Diphascon;Diphascon_sp.;KP013610
AACAAATTATAAAGATATTGGAACTATTTTTTTTATGTTTGGGGTTTGATCCGCAATAATTGGAACATCTTTAAGAATAATTGTACGAACAGAATTAAGTCAACCTGGACTTATTTTTTCAGACGAACAAATATACAACGTATCTATTACTAGTCATGCTTTTATTATAATTTTTTTTTTTGTTATGCCCACCTTAATTGGAGGATTTGGAAACTGACTAGTACCTTTAATAATTGGAGCTCCAGATATGGCTTTTCCCCGTATAAATAATTTAAGTTTTTGACTTTTACCCCCCTCCCTGCTACTTATGGTAAGAGGAACTATAAGAGAACAAGGGGCAGGAACAGGATGAACTGTTTACCCTCCTTTAGCCTCTTATTTTGCACATAGGGGACCTGCTGTAGATTTAACTATTTTCTCACTTCATATTGCTGGCGTTTCTTCTATTCTTGGTGCTGTAAACTTTATTACTACAACAATCAATATGCGAACAATATCTATAACCCTAGAAATAATACCTTTATTTGTTTGATCAGTTTTAATTACAGCCGTTTTATTGTTACTGTCTTTACCTGTATTAGCTGGAGCAATTACTATGTTACTCTTAGATCGTAATTTTAACACATGTTTTTTTGACCCTTTAGGAGGGGGAGACCCTATTTTATATCAACATCTTTTTT
>Eukaryota;Obazoa;Opisthokonta;Metazoa;Tardigrada;Tardigrada_X;Tardigrada_XX;Diphascon;Diphascon_higginsi;KU513417
GGTCAACAAATCATAAAGATATTGGAACAATTTATTTTTTATTCGGGATTTGAGCCGCTACACTAGGAACATCCCTAAGAATAATTATTCGAACTGAACTTAGTCAGCCAGGATTAATATTCTCGGACGAACAAATATATAATGTTACAGTAACAAGACATGCATTTATTATAATTTTTTTCTTTGTTATACCAACCCTAATTGGAGGATTTGGAAACTGATTGGTACCCCTTATAATTGGTGCCCCAGATATAGCTTTCCCACGTATAAATAACTTAAGATTTTGACTATTACCGCCCTCATTAATCTTAATATTAACAAGAACAATAAGAGAACAAGGGGCCGGTACAGGTTGGACAGTCTACCCCCCACTAGCAAGATTTTTTGCACATAGAGGCCCAGCAGTAGATTTAACAATTTTTTCACTCCACTTAGCAGGAGTATCATCAATTCTTGGAGCTGTTAATTTTATCACAACCACGTTTAATATACGTATATTACATATGTCCCTTGAAAATATACCTTTATTTGTATGATCAGTTTTAATTACTGCCATCTTATTACTTCTATCTTTACCTGTTTTAGCCGGAGCTATTACAATACTTCTTCTTGATCGAAATTTTAACACTTGTTTTTTTGACCCTATAGGAGGAGGGGACCCAATCTTATATCAACACCTTTTTTGATTTTTTGGTCACCCTGAAGTTTA
>Eukaryota;Obazoa;Opisthokonta;Metazoa;Tardigrada;Tardigrada_X;Tardigrada_XX;Diphascon;Diphascon_pingue;OP013273
TAAAGATATTGGCACTATTTATTTTTTATTTGGAATTTGATCTGCAATAATCGGCACATCCCTAAGAATAATTATTCGAATCGAATTAAGCCAACCAAGACTTATTTTTTCAGACGAACAACTATACAATGTGTCTATCACCAGTCACGCTTTTATTATAATTTTTTTCTTCGTTATACCTACACTAATCGGAGGATTTGGAAATTGATTAGTACCACTAATAATTGGAGCCCCTGATATAGCTTTCCCACGAATAAACAATTTAAGATTCTGACTCTTACCACCGTCATTAATTCTAATAGTGAGAGGGACCATAAGAGAACAAGGAGCAGGAACAGGGTGAACTGTATACCCTCCTCTAGCTTCTTATTTTGCCCATAGAGGACCTGCCGTAGATTTAACAATTTTTTCTCTACATATTGCAGGAGTCTCATCAATCTTAGGAGCTGTAAACTTTATTACAACAACAATCAATATACGAACTCCCTCTATAAGTCTAGAAATAATACCTTTATTCGTATGATCTGTTCTTATTACTGCAATTCTTCTTCTACTATCACTACCTGTACTAGCCGGAGCAATCACCATATTACTATTAGATCGAAACTTTAACACTTGCTTCTTTGACCCGCTGGGAGGAGGAGACCCTATCCTGTACCAACACCTGTTTTGATTTTTTGGTC
>Eukaryota;Obazoa;Opisthokonta;Metazoa;Tardigrada;Tardigrada_X;Tardigrada_XX;Diphascon;Diphascon_pingue;FJ435793
AACAATTTATTTTCTATTTGGAATGTGATCAGCTATAATTGGTACATCTCTAAGAATAATTATCCGAATTGAACTTAGTCAACCAAGCCTTATCTTTTCAGACGAACAACTTTATAATGTTTCTATTACTAGACATGCTTTTATTATAATTTTTTTCTTTGTAATACCTACCCTAATCGGAGGTTTTGGAAACTGATTAGTGCCCCTAATAATTGGAGCCCCTGATATGGCTTTTCCTCGAATAAACAATCTGAGATTCTGACTCCTGCCTCCTTCTCTAATCCTAATAATCAGAGGAACAATAAGAGAACAAGGAGCAGGAACTGGATGAACAGTTTACCCCCCATTAGCTTCTTACTTTGCACACAGAGGTCCAGCAGTTGATCTGACAATTTTCTCTCTGCATATTGCAGGAGTATCTTCAATTTTAGGAGCTGTAAACTTTATTACAACCACAGTTAATATACGAACTCCCTCTATAAGACTAGAAATAATACCTTTATTTGTATGGTCTGTTTTAATTACTGCAATTTTACTTCTTTTATCCCTTCCAGTACTAGCAGGGGCAATTACGATACTGCTACTTGATCGAAACTTCAATACTTGCTTTTTTGACCCTTTGGGGGGAGGAGACCCTATTTTATATCAGCACCTATTCTGATTTTTTGGCCACCCAGAAGTC
>Eukaryota;Obazoa;Opisthokonta;Metazoa;Tardigrada;Tardigrada_X;Tardigrada_XX;Diphascon;Diphascon_puniceum;KP013597
AATTTATTTTTTATTCGGGATTTGATCAGCCATACTAGGCACATCCCTAAGAATGATTATTCGAATGGAACTCAGCCAACCAGGAGCTTTATTTTCAGACGAACAAATTTATAATGTCACAATCACAAGTCACGCATTTGTGATAATTTTTTTTTTTGTAATGCCAACATTAATCGGGGGTTTTGGTAACTGATTGGTACCCCTTATAATTGGTGCTCCAGATATAGCTTTTCCGCGAATGAATAACTTAAGTTTTTGACTTTTACCCCCTTCACTAATCTTGCTACTAAGAAGGTCAATGAGGGAACAAGGAGCCGGTACAGGCTGAACTGTATACCCTCCCCTCTCTAGATTTTTTGCCCACAGTGGTCCTGCTGTAGATTTAACTATTTTTTCGCTACATTTAGCAGGGGTATCTTCTATTTTAGGAGCAGTTAACTTTATCAGAACAATCATAAATATGCGATCACTTTCCATAAAAATTGAAAACATACCTCTGTTCGTTTGATCCGTGCTTATTACAGCAATTTTACTGCTCTTGTCCCTGCCTGTTTTAGCCGGAGCTATTACAATACTATTGTTAGACCGAAATTTTAATACATGTTTTTTTGACCCCTTAGGAGGTGGTGATCCAGTTCTTTATCAACATC
>Eukaryota;Obazoa;Opisthokonta;Metazoa;Tardigrada;Tardigrada_X;Tardigrada_XX;Diphascon;Diphascon_tenue;OQ352269
AAAGATATTGGCACACTTTATTTTATTTTTGGAATTTGAACAGCCACAGTGGGCACATCTTTAAGAATGCTTATTCGATCAGAATTAAGTCGACCTGGCTCTTTCTTTTCTGACGAACAAATATACAACGTAACAGTAACAAGTCATGCCTTTATTATAATTTTCTTTTTTGTAATACCCGTTCTTATCGGGGGATTTGGAAATTGGTTAGTGCCTCTGATATTGGGAGCTCCAGACATAGCCTTCCCACGCATAAATAATTTAAGTTTTTGACTACTACCCCCTTCTTTTTTCCTTATTTCATGCGGCACAATAACAGAGCAGGGTGCCGGAACAGGGTGAACTGTGTACCCTCCTCTTTCAAACTATTTTGCACATAGGGGATCAGCAGTAGACCTGACAATTTTTTCACTTCATATTGCAGGAGCCTCTTCTATTTTAGGAGCAGTAAACTTTATCTCGACTATCCTTAATATGCGAACACCCTCCATAACTTTAGAAAACATACCCCTTTTTGTTTGATCTGTCTTAATTACAGCAGTATTATTACTACTTGCACTACCTGTTCTTGCAGGGGCTATCACAATGCTGCTGTTAGACCGAAATTTTAATACTTCTTTCTTTGACCCCGCTGGAGGAGGAGACCCTGTACTCTACCAACATCTTTTTTGATTTTTTGGTCAC
>Eukaryota;Obazoa;Opisthokonta;Metazoa;Tardigrada;Tardigrada_X;Tardigrada_XX;Hypsibius;Hypsibius_sp.;OR554247
TGAAGAGCTACAGTAGGAACTTCTCTTAGAATATTAATTCGATCTGAATTAAGACAACCAGGATTCCTTTTATCCGACGAACAACTCTATAACGTAACTGTAACCAGACATGCATTTGTAATAATTTTCTTTTTCGTTATACCTATTCTAATTGGAGGATTTGGTAACTGACTTATTCCTCTTATAATCGGAGCCCCAGACATAGCCTTTCCACGAATAAATAATCTAAGATTCTGGCTTTTACCACCATCGTTTTTTCTAATTTCCACAAGAAGACTAAGAGAACAAGGGGCAGGAACAGGATGAACAGTATATCCCCCCTTAGCCCACTATTTTGCTCATAGAGGCCCAGCTGTCGATTTAACAATTTTCTCCCTTCACATTGCTGGTGTATCTTCAATTTTAGGAGCAGTAAATTTCATTTCAACTATTATCAATATGCGAACCCTCTCTATAAGTTTAGAAAACATACCTTTGTTTGTATGATCGGTTCTTATTACGGCAGTGCTTCTTCTATTAGCTCTACCCGTGTTAGCAGGGGCAATTACCATACTATTACTAGATCGGAATTTTAACACATCATTCTTTGACCCTAGGGGTGGGGGAGACCCAATTCTGTACCAACACCTATTC
>Eukaryota;Obazoa;Opisthokonta;Metazoa;Tardigrada;Tardigrada_X;Tardigrada_XX;Hypsibius;Hypsibius_sp.;ON899875
TATTGGAACTCTTTATTTTATGTTCGGAACTTGAAGAGCAACTGTGGGCACCTCTTTAAGAATGTTAATTCGATCAGAGCTCAGACAACCGGGAACTCTTCTTGCTGACGAACAACTTTATAACGTTACTGTAACAAGACATGCTTTCATTATAATTTTTTTCTTCGTAATACCTATTTTAATTGGGGGATTCGGTAATTGATTAATTCCTTTGATAATTGGTGCCCCAGATATGGCTTTTCCTCGTATAAATAATTTAAGGTTTTGATTACTACCACCCTCATTTCTTTTAATTACATCTAGAACTATAGCAGAACAGGGGGCTGGAACAGGATGAACTGTATACCCCCCGCTCTCTCATTATTTTGCCCATAGAGGCCCAGCAGTTGATTTAACCATTTTCTCTCTTCATCTAGCTGGAGTATCTTCGATTTTAGGAGCAGTAAATTTTATTTCTACAATTATTAACATACGAACCCTTTCTATAAGTATCGAAAATATACCTCTTTTTGTATGATCAGTCCTAATCACCGCTATCTTATTACTTCTGGCATTGCCAGTTTTAGCTGGGGCAATTACTATACTTTTATTAGATCGAAATTTTAATACCTCTTTTTTTGATCCCGCAGGAGGGGGAGATCCAATTTTATACCAACACCT
>Eukaryota;Obazoa;Opisthokonta;Metazoa;Tardigrada;Tardigrada_X;Tardigrada_XX;Hypsibius;Hypsibius_sp.;MW549049
CAAATCATAAAGATATTGGAACTTTATATTTTATTTTCGGTATTTGAAGGGCAACTGTGGGAACCTCGTTGAGAATACTGATTCGTTCTGAGCTTAGCCAACCTGGAAGACTTTTGGCAGACGAACAGATTTATAATGTAACGGTTACTAGACATGCTTTTATTATGATTTTTTTTTTTGTAATGCCTATCTTGATCGGAGGCTTTGGAAATTGATTAATTCCCCTCATAATCGGAGCCCCTGACATAGCTTTCCCTCGTCTAAACAACCTGAGATTTTGACTTCTACCTCCTTCTTTTTTTTTAATTACAGCCAGATCTCTAAGAGAACAAGGAGCAGGTACCGGATGAACCGTTTATCCCCCTTTAGCTCACAATTTTGCTCATAGCGGACCTGCAGTAGATTTAACAATTTTCTCATTACATTTGGCAGGGGTCTCTTCAATTCTCGGAGCCACAAACTTCATTTCAACAATTATTAATATACGCACTTCTTCAATAATTCTAGAGAGTATGCCACTATTTGTCTGATCTGTACTAATTACGGCCGTTCTTCTTCTTCTAGCCCTACCCGTATTAGCAGGAGCCATCACTATGCTGTTGCTAGACCGAAATTTTAATACCTCATTCTTTGATCCCAGAGGAGGAG
>Eukaryota;Obazoa;Opisthokonta;Metazoa;Tardigrada;Tardigrada_X;Tardigrada_XX;Hypsibius;Hypsibius_convergens;FJ435798
AATTAAGACAACCCGGATTTCTTCTAGCCGACGAACAACTTTACAACGTTACTGTAACAAGACATGCTTTTGTAATAATTTTCTTTTTTGTCATACCTATCTTAATTGGAGGCTTTGGTAACTGGTTAATCCCGTTAATAATTGGAGCACCTGACATGGCATTTCCCCGTATAAACAATTTAAGATTTTGATTACTCCCCCCATCCTTTTTCCTTATTTCAACAAGAACAATAAGAGAACAAGGAGCAGGAACAGGATGAACAGTATACCCACCATTAGCCCATTACTTTGCCCATAGAGGACCAGCTGTAGATTTAACAATTTTTTCCCTGCATATCGCTGGTGTATCTTCAATTCTAGGAGCTGTTAACTTTATTTCAACCATTATCAATATACGAACTCTCTCAATAAGATTAGAAAATATACCGCTATTTGTTTGATCAGTCTTAATTACAGCTGTACTCCTTTTACTAGCACTTCCAGTACTAGCAGGTGCTATTACCATACTTTTACTAGACCGAAACTTCAACACTTCATTCTTCGATCCAAGAGGGGGAGGAGATCCAATTCTATATCAACACTTATTTTGATTTTTTGGACACCCAGAAGTC
>Eukaryota;Obazoa;Opisthokonta;Metazoa;Tardigrada;Tardigrada_X;Tardigrada_XX;Hypsibius;Hypsibius_dujardini;MG818723
TGAAGAGCTACAGTAGGAACTTCTCTTAGCATATTAATTCGATCCGAATTAAGACAACCAGGATTCCTTTTATCCGACGAACAACTCTATAATGTAACTGTAACAAGACATGCATTTGTAATAATTTTCTTTTTTGTTATACCCATTCTAATTGGAGGATTTGGTAACTGACTTATTCCCCTTATAATCGGGGCCCCAGACATAGCCTTTCCACGAATAAATAATCTAAGATTCTGGCTTTTACCCCCATCATTTTTCCTAATCTCTACAAGAAGACTAAGAGAACAAGGAGCAGGAACAGGATGAACAGTCTATCCCCCTCTAGCCCATTATTTTGCTCATAGAGGTCCAGCTGTCGATCTAACAATCTTCTCCCTTCACATTGCTGGAGTATCTTCAATTTTAGGAGCAGTAAATTTCATTTCAACTATTATCAATATGCGAACTCTTTCTATAAGTTTAGAAAACATGCCTTTATTTGTATGATCAGTTCTCATCACAGCAGTGCTTCTTCTATTAGCACTACCCGTATTAGCAGGGGCAATTACCATACTATTACTGGATCGAAATTTCAATACGTCATTCTTTGACCCAAGAGGTGGGGGAGACCCAATTCTATACCAACACTTATTC
>Eukaryota;Obazoa;Opisthokonta;Metazoa;Tardigrada;Tardigrada_X;Tardigrada_XX;Hypsibius;Hypsibius_dujardini;FR749884
TTAAAAAATTTTTTATTAAGTCAATTACTGCGATGATTTTTTTCTACAAACCACAAAGACATTGGAACCCTTTACTTTATTTTTGGTATCTGAAGAGCAACTGTAGGAACCTCCCTAAGCATACTAATTCGTTCTGAGCTTAGCCAACCAGGAAGCTTATTAGGAGACGAACAAATTTACAACGTAACTGTTACCAGACATGCATTTATTATAATTTTCTTCTTTGTAATACCTATTCTAATTGGAGGATTCGGAAACTGATTAATTCCTCTTATAATTGGGGCTCCAGACATAGCTTTCCCTCGCTTAAACAATCTTAGGTTCTGACTTCTACCACCGTCTTTCTTTCTTATTACTTCTAGCACCGTCAGAGAACAGGGGGCCGGTACAGGGTGAACCGTATACCCTCCTCTGGCACACAATTTTGCACATAGAGGTCCAGCAGTGGATCTGACAATTTTTTCCCTTCACCTAGCCGGAGTGTCATCTATTTTAGGGGCAACAAACTTTATTTCAACAATTATTAATATGCGCACATCCTCTATAATACTGGAAAGTATACCCCTCTTTGTTTGATCTGTTCTAATCACGGCAGTTTTACTGCTTTTAGCCCTACCTGTTCTAGCAGGGGCCATTACCATATTGCTACTAGATCGTAACTTTAACACATCCTTCTTCGACCCTAGAGGAGGAGACCCGATTCTCTATCAACACTTATTTTGGTTCTTCGGACACCCAGAAGTATATATTCTGATTCTTCCCGGATTCGGAATCATTTCTCAAATTATTGCCCACTATAGGGGAAAGCATCTAGTATTCGGACATTTAGGGATAGTATACGCTATAAGAACAATTGGTCTCCTAGGGTTTATTGTATGAGCACACCACATGTTTACAGTAGGTATAGATTTAGATACTCGAGCATATTTCACAGCTGCAACTATAATTATTGCAATTCCAACAGGAATTAAGGTTTTCAGATGATTAAGAACCTTATATGGAACGGAAATCAAGCCCAACCCGGCAATACTGTGAAGAATTGGGTTTATCTCCCTATTCACCTGTGGAGGACTAACCGGAGTAGTCCTTTCCAACTCCTCTCTTGATATTGTACTTCATGATACTTATTACGTTGTAGCACATTTCCATTATGTTTTATCTATAGGAGCAGTATTTGCTATTATCGCTGGAATCTCCCATTGATATCCTCTTATTTCAGGCACAACCCTTAACAATAAATGAATAATTTCACAATTTTTACAGATATTCCTAGGGGTAAACCTAACATTTTTTCCACAACACTTTTTAGGTCTAGCCGGAATACCTCGACGGTATGTAGATTATCCAGATACCTTTTTCTCTTGAAATATAATCTCAAGAATTGGGTCTATAATTTCATCACTTAGGGTTATTTTCCTATTTTTCATTATCTGAGAAAGTATGATCTCCCAACGAAACGCCTTTACCCTTATCTACTCTACCCCTCTGTTAGAATGAAAAAGAATTACCCCACCGCCCTCTCACTCTTTTTCACAACTTTGTATTGTAAGAAAAGAGAGATAA
>Eukaryota;Obazoa;Opisthokonta;Metazoa;Tardigrada;Tardigrada_X;Tardigrada_XX;Hypsibius;Hypsibius_dujardini;GU339057
CTGCATGTGTGGGTACCTCTCTAAGATTTTTAATTCGAAGAGAATTAAGTCAACCAGGTCTTCTATTCTCCGACGAACAATTATACAATGTAATTGTAACTAGCCACGCCTTCATCATAATTTTTTTTTTTGTTATGCCAGTCTTAATCGGAGGGTTCGGAAATTGGCTAGTGCCCCTTATAATTAGAGCACCAGATATGGCTTTCCCCCGCATAAACAACCTCAAATTTTGGATACTCCCTCCTTCTTTTTTCCTGATTACTATTAGCTCTATAGCGGAACAAGGGGCTGGAACAGGTTGAACAGTATACCCCCCTCTGTCTCATTTTTTTGCCCATAGCGGCCCAAGAGTTGACCTTACAATTTTTTCTTTACACGTAGCAGGAATTTCTTCAATTCTGGGGGCAATTAATTTTATTTCCACTATTATAAACATACAAGCACCTCACCTAAGCTTAAATAAAATACCCTTATTTGTATGGTCAGTTCTATTAACGGCTATTCTACTATTGTTGGCCTTACCTGTTTTGGCGGGAGGAATCACTATACTTCTTTTAAATCGTAATTTTAATACTTCATTCTTTGACCCTGCTGGAGGAGGTGACCCAATTTTATACCAACACTTATTTTGATTTTTTGGCCACCCTGAGGTATATATTTTAATTTTGCCTGGTTTCGGAATTATCTCACAAATTGTAATTCACTATAGAGGAAAATCCTTAACTTTCGGTCATTTAGGGATAATCTACGCGATAAGAACTATTGGACTATTGGGATTTATTGTATGAGCACATCAT
>Eukaryota;Obazoa;Opisthokonta;Metazoa;Tardigrada;Tardigrada_X;Tardigrada_XX;Hypsibius;Hypsibius_dujardini;KU513418
TTTTGGTATCTGAAGAGCAACTGTAGGAACCTCCCTAAGCATACTAATTCGTTCTGAGCTTAGCCAACCAGGAAGCTTATTAGGAGACGAACAAATTTACAACGTAACTGTTACCAGACATGCATTTATTATAATTTTCTTCTTTGTAATACCTATTCTAATTGGAGGATTCGGAAACTGATTAATTCCTCTTATAATTGGGGCTCCAGACATAGCTTTCCCTCGCTTAAACAATCTTAGGTTCTGACTTCTACCACCGTCTTTCTTTCTTATTACTTCTAGCACCGTCAGAGAACAGGGGGCCGGTACAGGGTGAACCGTATACCCTCCTCTGGCACACAATTTTGCACATAGAGGTCCAGCAGTGGATCTGACAATTTTTTCCCTTCACCTAGCCGGAGTGTCATCTATTTTAGGGGCAACAAACTTTATTTCAACAATTATTAATATGCGCACATCCTCTATAATACTGGAAAGTATACCCCTCTTTGTTTGATCTGTTCTAATCACGGCAGTTTTACTGCTTTTAGCCCTACCTGTTCTAGCAGGGGCCATTACCATATTGCTACTAGATCGTAACTTTAACACATCCTTCTTCGACCCTAGAGGAGGAGGAGACCCGATTCTCTATCAACACTTATTTTGGTTCTTCGGACACCCAGAAGTATATATTCTGATTCTTCCCGGATTCGGAATCATTTCTCAAATTATTGCCCACTATAGGGGAAAGCATCTAGTATTCGGACATTTAGGGATAGTATACGCTATAAGAACAATTGGTCTCCTAGGGTTTATTGTATGAG
>Eukaryota;Obazoa;Opisthokonta;Metazoa;Tardigrada;Tardigrada_X;Tardigrada_XX;Hypsibius;Hypsibius_exemplaris;MW010376
ATAAAGATATTGGAACCCTTTATTTTATCTTTGGCATTTGAAGAGCAACTGTTGGAACCTCACTAAGTATACTAATTCGTTCTGAGCTCAGCCAACCTGGAAGCCTTTTAGCTGACGAACAGCTCTATAACGTAACTGTAACCAGCCATGCTTTTATTATAATTTTCTTTTTCGTGATGCCCATCCTGATTGGAGGATTTGGAAACTGACTAATCCCTCTTATAATCGGAGCGCCAGATATAGCTTTTCCTCGAATAAACAACCTGAGATTTTGGCTTCTACCCCCTTCTTTTTTTCTTATTACATCTAGCTCCTTAAGAGAACAAGGAGCCGGTACTGGATGAACCGTCTATCCCCCCCTATCTCAAAGTTTTGCCCACAGGGGGCCTGCAGTCGATTTAACAATCTTCTCTCTTCATCTGGCAGGAGTTTCATCAATTCTAGGAGCCACGAACTTTATTTCTACAATCATTAATATACGAACCTCCTGTATAAGACTAGAAAGAATACCCCTATTTGTTTGGTCCGTATTAATTACAGCCGTTCTGTTACTACTAGCCCTCCCTGTCTTAGCAGGAGCCATCACTATGCTATTACTAGATCGAAATTTTAACACATCCTTTTTCGACCCAAGTGGGGGGGGCGACCCTATTTTATACCAACACTTATTCTGATTTTTTGGTCACC
>Eukaryota;Obazoa;Opisthokonta;Metazoa;Tardigrada;Tardigrada_X;Tardigrada_XX;Hypsibius;Hypsibius_exemplaris;MW010373
GATATTGGAACCCTTTATTTCATTTTTGGCATTTGAAGAGCAACTGTTGGAACCTCTTTAAGAATACTAATCCGATCGGAACTTAGTCAACCCGGCAGACTTTTGGGAGATGAGCAAATTTATAACGTAACCGTTACCAGACATGCGTTTATCATGATTTTCTTTTTTGTGATGCCTATCTTAATTGGCGGATTCGGAAACTGATTAATCCCGCTTATAATCGGAGCCCCTGATATAGCTTTCCCTCGTATAAATAATCTGAGATTTTGACTTTTACCGCCATCATTTTTTCTTATTACATCTAGCTCTATTAGAGAACAAGGGGCAGGCACTGGATGAACCGTTTATCCGCCCCTATCCCAAAGTTTTGCACACAGGGGACCTGCAGTAGATTTAACAATTTTCTCTCTTCATCTAGCTGGAGTATCATCAATCCTAGGAGCGACAAACTTTATCTCGACAATTATTAATATACGTACTTCTTCTATATCTCTAGAAATAATACCCTTATTTGTATGGTCTGTCCTAATTACAGCTGTTCTTTTACTACTAGCCCTACCAGTATTAGCCGGAGCCATCACCATACTACTTCTAGATCGAAATTTTAATACCTCTTTTTTTGATCCCAGAGGAGGGGGAGACCCTATCCTTTATCAGCACCTATTTTGATTTTTTGG
>Eukaryota;Obazoa;Opisthokonta;Metazoa;Tardigrada;Tardigrada_X;Tardigrada_XX;Hypsibius;Hypsibius_exemplaris;MW010375
GATATTGGAACCCTTTATTTCATTTTTGGCATTTGAAGAGCAACTGTTGGAACCTCTTTAAGAATACTAATCCGATCGGAACTTAGTCAACCCGGCAGTCTTTTGGGAGATGAGCAAATTTATAACGTAACCGTTACCAGACATGCGTTTATCATGATTTTCTTTTTTGTGATGCCTATCTTAATTGGAGGATTCGGAAATTGATTAATCCCCCTTATGATCGGAGCCCCCGATATAGCTTTCCCTCGTTTAAATAATCTGAGATTTTGACTTTTACCGCCATCATTTTTTCTTATTACCTCTAGTTCTATTAGAGAACAAGGGGCAGGCACTGGATGAACCGTTTATCCTCCCCTATCCCAAAGTTTTGCACACAGGGGACCTGCAGTAGATCTAACAATTTTCTCTCTTCATCTAGCTGGGGTGTCATCAATCCTAGGAGCGACAAACTTTATCTCGACGATTATTAATATACGTACTTCTTCTATATCTCTAGAAATAATACCCTTATTTGTCTGGTCTGTCCTAATTACAGCTGTTCTTTTATTACTAGCCCTACCAGTATTAGCCGGAGCCATCACTATACTACTTCTAGATCGAAATTTTAATACCTCTTTTTTTGATCCCAGCGGGGGAGGAGACCCTATTCTTTATCAACACCTATTTTGATTTTTTGG
>Eukaryota;Obazoa;Opisthokonta;Metazoa;Tardigrada;Tardigrada_X;Tardigrada_XX;Hypsibius;Hypsibius_pallidoides;MN918533
CATAAAGATATTGGTACACTATACTTTATCTTCGGAATTTGAGCCGCCACAATTGGCACATCACTTAGAATAATTATTCGATCTGAATTAAGACAACCAGGATCCCTCCTTGGAGATGAACAACTGTATAACGTCACAGTCACAAGACATGCATTCATTATAATTTTTTTTTTCGTTATACCTATTCTAATTGGAGGATTTGGGAATTGACTAGTCCCTCTTATAATTGGAGCCCCTGACATAGCATTCCCACGTATAAATAACCTCAGGTTCTGAATATTGCCTCCCTCTTTTCTTCTGATCACAACAAGATCTATAGCTGAACAAGGAGCAGGAACAGGATGAACAGTGTATCCCCCTCTAGCTCACTATTTCGCACACAGAGGTCCGGCCGTAGACTTAACTATTTTTTCCCTGCATATAGCCGGAGTATCTTCCATTTTAGGAGCTATTAACTTTATTTCGACTATTATTAATATACGCTCACCTGCTATATCCTTAGAAAATATACCCCTTTTTGTATGATCTGTTCTGATTACAGCAGTACTACTTTTATTAGCTCTCCCTGTTCTAGCAGGAGCTATTACAATATTGCTATTGGACCGAAATTTTAACACTTCATTCTTTGATCCCGCTGGAGGAGGTGACCCTATCCTATACCAACATCTGTTTTGATTTTTTGGTCACCC
>Eukaryota;Obazoa;Opisthokonta;Metazoa;Tardigrada;Tardigrada_X;Tardigrada_XX;Hypsibius;Hypsibius_pallidus;OP684776
TGGTCAACAAATCATAAAGATATTGGAACTTTATATTTTATCTTTGGTGTATGAGCTGCCACTATTGGTACTTCCCTAAGAATAATTATTCGATCAGAATTAAGACAACCAGGATCTCTACTAGGAGACGAACAACTTTACAATGTAACAGTTACTAGACATGCTTTTATTATAATTTTCTTTTTTGTAATGCCTATCCTAATCGGAGGATTTGGAAATTGATTAATCCCGCTAATAATCGGGGCCCCAGACATAGCATTTCCACGTATAAATAACCTAAGATTCTGAATATTACCCCCTTCTTTTCTTCTAATTACCACAAGAACAATAGCCGAACAAGGAGCAGGAACAGGATGAACAGTTTATCCACCTTTAGCACATTATTTTGCACATAGGGGGCCTGCTGTTGACCTGACAATTTTCTCACTACACATAGCAGGAGTATCTTCAATTTTAGGAGCAATCAACTTTATTTCTACCGTCATAAATATACGCACTCCAGCCATATCTATAGAAAATATGCCCCTATTTGTGTGATCTGTTCTAATTACAGCAGTATTACTTCTACTAGCTCTTCCTGTACTAGCAGGAGCTATTACAATATTGCTTCTAGATCGAAATTTTAATACATCTTTCTTTGATCCTGCAGGAGGAGGAGACCCTATCCTATATCAACATTTATTTTGATTTTTTGGTCACCCTGAAGTT
>Eukaryota;Obazoa;Opisthokonta;Metazoa;Tardigrada;Tardigrada_X;Tardigrada_XX;Mesocrista;Mesocrista_revelata;KU495934
AATTTGAGCTGCAACAGTAGGAACTTCTCTTAGGATATTAATTCGATCTGAATTAAGTCAACCTGGCTCATTATTTTCAGACGAACAACTATATAATGTAGCTGTAACTAGACATGCTTTTATTATAATTTTCTTTTTTGTTATACCTGTTTTAATTGGAGGTTTTGGCAATTGATTTATCCCCCTCATAATTGGAGCACCCGATATAGCCTTTCCCCGAATAAACAATCTTAGTTTCTGACTTTTACCACCATCTTTGTTATTTGTAATGTCTAGAGCAATAGCAGAACAAGGAGCAGGAACCGGTTGAACTGTTTATCCTCCCCTTGCAAGTTATTTTGCCCATAGGGGACCGTCTGTAGATTTAACTATTTTTTCACTACATTTAGCTGGAATTTCTTCAATTTTAGGAGCCGTAAATTTCATTTCAACAATTATAAATATACGAACTCCTAGCATATCTTTAGAAAACATACCTTTATTTGTATGATCTGTTTTAATTACTACTATTCTGCTCCTGCTAGCACTCCCCGTGCTAGCAGGAGCAATTACAATACTATTATTAGATCGAAATTTTAATACTTCCTTTTTCGATCCTGCAGGAGGGGGAGATCCAATTTTATACCAACACTTATTCTGATTTTTTGGTCACCCAGAAGTTTATATTTTAATCCTACCAGGATTTGGAATCATTTCTCAAATTATTATTCATCTTTCTGGTAAACACTTAACTTTTGGACACTTAGGAATAA
>Eukaryota;Obazoa;Opisthokonta;Metazoa;Tardigrada;Tardigrada_X;Tardigrada_XX;Mesocrista;Mesocrista_spitzbergensis;KX347535
ACAAATCATAAAGATATTGGGACACTTTATTTTATATTTGGCTTATGAACAGCTTGTGTTGGGACATCTTTAAGCTTTTTAATTCGATCAGAATTAAGACAACCTGGATTACTATTCTCAGACGAGCAAATATATAATGTAATCGTTACAAGTCACGCATTTATTATAATTTTCTTTTTTGTTATGCCTGTGCTGATTGGAGGATTTGGAAATTGGTTAGTCCCTCTCATAATCAGAGCTCCAGATATGGCCTTTCCCCGTATAAATAATCTAAGATTTTGGATGCTCCCTCCTTCCTTTATTTTAATTACTCTAAGAACTATGGCCGAACAGGGAGCAGGGACTGGTTGAACCGTGTACCCCCCTCTTTCTCATTTTTTTGCGCATAGCGGGCCTAGCGTAGACCTAACAATCTTTTCTTTACATGTGGCAGGAATTTCTTCTATTTTAGGAGCCATTAATTTTATTTCGACCATTATTAACATGCGGGTACCTCATCTAAGATTAGAAAAAATACCTTTATTCGTGTGATCTGTCTTATTAACGGCAATCTTACTTCTATTAGCATTACCTGTTCTAGCTGGGGGAATTACAATACTGCTCCTAGATCGGAATTTCAACACGTCATTTTTCGATCCCGCAGGAGGGGGAGACCCGATTCTGTACCAACACCTATTTTGATTTTTTGG
>Eukaryota;Obazoa;Opisthokonta;Metazoa;Tardigrada;Tardigrada_X;Tardigrada_XX;Pilatobius;Pilatobius_sp.;MT328915
AACTCTTTACTTCATTTTCGGAATTTGAGCTGCAACTGTAGGGACTTCTCTGAGGATAATTATTCGAACAGAACTTAGACAACCAGGCTCATTATTTATAGACGAGCAACTTTATAATGTCACTGTAACTAGACATGCTCTTATTATAATTTTCTTCTTTGTTATACCTATTCTAATTGGAGGGTTTGGAAACTGACTGGTCCCTCTAATAATTGGAGCACCTGACATAGCCTTTCCACGAATAAACAATCTTAGATTTTGAATACTCCCCCCATCCTTCATTCTTATTTCAGCTAGAACAATAGCTGAGCAGGGTGCCGGAACAGGGTGAACAGTATACCCCCCGTTATCTAATTATTTTGCCCACAGTGGGCCAGCAGTAGACTTAACTATTTTCTCACTACATATGGCAGGAGTATCCTCAATTTTAGGAGCTGTAAACTTCATTTCCACTATTATAAATATACGATCTCCCTCATTGTCTTTAGAGAACATACCCCTATTCGTTTGATCCGTTCTCATTACAGCAGTATTATTACTTTTAGCTCTTCCTGTACTAGCAGGAGCTATCACAATACTTCTTCTAGACCGAAACTTCAACACATCCTTTTTTGATCCTAGAGGGGGAGGAGACCCTATTCTTTACCAACATTTATTT
>Eukaryota;Obazoa;Opisthokonta;Metazoa;Tardigrada;Tardigrada_X;Tardigrada_XX;Pilatobius;Pilatobius_sp.;MW009691
AAAGATATTGGAACCTTATATTTTATCTTTGGAATCTGAGCTGCAACAGTAGGAACCTCTTTAAGGATAATTATTCGATCAGAGTTAAGTCAGCCAGGATCCCTTTTTTCAGACGAGCAACTATACAATGTTACCGTAACAAGCCATGCTTTTATTATAATTTTTTTCTTCGTCATACCTATCTTAATTGGAGGATTTGGTAATTGACTCATTCCCTTAATAATCGGTGCACCTGATATAGCTTTTCCTCGAATAAACAATCTCAGATTTTGAATACTACCGCCCTCTTTTCTTCTTATTACAGCAAGAACTATAGCAGAACAAGGGGCGGGAACAGGCTGAACTGTCTATCCCCCTTTGGCTCATTATTTTGCTCATAGAGGCCCTGCTGTAGATTTGACTATTTTTTCTTTACATGTAGCAGGAGTATCCTCAATCTTAGGTGCTGTAAATTTTATTTCAACAATCATCAATATACGATCACCTGCTATAAGACTCGAAAATATGCCATTATTTGTATGATCTGTACTAATCACAGCAATTCTTCTTCTATTGGCTCTTCCCGTTCTGGCTGGAGCCATTACTATGTTACTTTTAGATCGTAACTTTAACACTTCTTTTTTTGACCCTGCGGGAGGGGGCGATCCTGTTTTATATCAACACTTATTTTGATTTTTTG
>Eukaryota;Obazoa;Opisthokonta;Metazoa;Tardigrada;Tardigrada_X;Tardigrada_XX;Pilatobius;Pilatobius_bullatus;OP013276
TAAAGATATTGGAACATTATATTTTATTTTTGGTATTTGATCTGCCACAGTAGGAACTTCACTAAGTATAATTATTCGAATAGAATTAAGACAACCAGGATCAATTTTTATAGACGAACAGCTATATAATGTAACAGTAACAAGACATGCTTTTATTATAATTTTTTTTTTTGTGATACCAATTTTAATTGGGGGATTTGGAAACTGATTAATTCCTTTAATAATTGGAGCCCCAGATATAGCTTTTCCACGAATAAATAATCTAAGATTTTGAATACTGCCCCCCTCCCTTTTTTTAATTACGACAAGAACAATAACAGAACAAGGGGCTGGAACTGGTTGAACTGTTTACCCCCCACTGTCTAACTATTTTGCTCATAGAGGATCTGCCGTAGACTTAACAATTTTTTCTTTACACATGGCAGGAATTTCTTCTATTCTAGGAGCTGTCAATTTTATCTCTACAATTTTTAATATACGTACTCCTTCGATATCTTTAGAAATAATGCCCCTTTTTGTGTGATCTGTATTAATTACTGCTATTTTACTTTTATTATCTCTACCTGTTTTAGCAGGAGCTATTACTATACTATTATTAGACCGAAATTTTAATACTTCTTTCTTTGACCCTGCTGGAGGAGGAGATCCTATTTTGTACCAACATTTATTTTGATTTTTTGGCA
>Eukaryota;Obazoa;Opisthokonta;Metazoa;Tardigrada;Tardigrada_X;Tardigrada_XX;Pilatobius;Pilatobius_recamieri;KX347529
TCATAAAGATATTGGAACTTTATATTTTATTTTTGGAGTTTGAGCTGCCACAGTAGGAACCTCGTTAAGTATGATTATCCGATCTGAATTAAGCCAACCAGGCTCATTATTTGCAGACGAACAAATATATAATGTTACTGTAACAAGACATGCATTTATCATAATTTTTTTTTTTGTTATACCAATCTTAATTGGAGGTTTTGGAAACTGACTAATTCCTCTAATAATCGGTGCCCCTGATATAGCTTTTCCCCGAATAAACAACCTAAGTTTTTGAATGTTGCCACCTGCTTTTCTTTTAATTACAGCTAGTACTATAACAGAACAAGGAGCTGGAACAGGATGAACTGTTTATCCCCCCCTTTCTCACTATTTTGCGCATAGAGGTCCTGCAGTAGACCTAACAATTTTTTCTCTTCACATGGCAGGAGTATCTTCTATCCTAGGAGCAGTAAACTTTATTTCAACAATCATCAACATACGCTCCCCATCCATAAGAATGGAAAATATACCATTATTTGTTTGATCTGTTCTTATTACAGCTGTCTTATTGCTATTGGCTTTACCTGTTTTAGCAGGGGCAATCACAATACTACTTTTAGATCGAAATTTTAAAACTTCATTTTTTGATCCTGCGGGAGGGGGAGATCCCATTTTATACCAG
>Eukaryota;Obazoa;Opisthokonta;Metazoa;Tardigrada;Tardigrada_X;Tardigrada_XX;Cryoconicus;Cryoconicus_antiarktos;MK879527
CAACTATATAATGTTACTGTAACAAGTCACGCCTTTGTCATAATTTTCTTTTTTGTTATACCTATTCTTATTGGGGGATTTGGCAACTGATTAGTGCCTCTTATAATTGGAGCCCCTGACATAGCATTTCCCCGCATAAATAATCTTAGCTTTTGACTCTTACCACCATCATTTTTATTAATTAGTACAAGCACGATGAGAGAACAAGGAGCAGGCACAGGTTGAACAGTTTACCCCCCCCTATCAAATTATTTCGCACATAGAGGACCTGCAGTAGATTTAACTATTTTTTCACTACACATTGCAGGAGTGTCTTCTATTCTAGGAGCCATTAACTTCATTTCAACAATTATTAATATACGAACACCTTCTGTTAGACTAGAAAATATACCTCTATTTGTTTGATCTGTCCTCATTACTGCAATTTTACTTCTATTAGCCCTTCCGGTACTTGCAGGAGCAATTACCATACTTTTGTTAGACCGAAACTTTAATACCTCCTTTTTTGATCCTGCTGGAGGAGGAGACCCCATTCTTTATCAACACTTATTTTGATTCTTCGGACATCCAGAAGTATACATTTTAATTTTACCAGGATTTGGTTTAGTATCACAAATTATTGTCCACTATAGGGGAAAACACC
>Eukaryota;Obazoa;Opisthokonta;Metazoa;Tardigrada;Tardigrada_X;Tardigrada_XX;Hebesuncus;Hebesuncus_ryani;MK879536
ACACTATACTTTTTATTCGGAGTTTGATCCGCCACAGTTGGTACATCTTTAAGCATAATTATCCGATCAGAACTAAGAGAACCTGGTTCTCTATTTGCAGAAGAACAACTATACAACGTAACAGTTACTAGACATGCTTTTATTATAATTTTTTTTTTTGTAATACCTATTTTAATTGGAGGCTTTGGAAACTGACTTATTCCTCTTATAATTGGTGCTCCTGACATGGCATTCCCCCGAATAAATAATTTAAGATTTTGACTTTTACCACCATCACTCTTATTAATTTCTACTAGAACAATAAGAGAACAAGGGGCAGGAACAGGTTGAACAGTATATCCCCCTTTATCAAGATTTTTTGCCCACAGAGGACCTGCAGTAGATCTGACTATTTTTTCTTTACACATTGCAGGAGCGTCTTCAATCCTTGGAGCAATTAATTTTATTTCAACTATTATTAATATGCGAACCCCCTCAATAAGATTAGAAAACATACCTTTATTTGTTTGAAGAGTTCTAATTACAGCTATTTTACTTTTATTAGCTCTTCCTGTGTTAGCAGGAGCTATCACTATACTACTGCTAGACCGAAACTTTAATACATCTTTTTTTGATCCAGCAGGAGGGGGCGATCCAATCTTATACCAACATTTATTTTGATTTTTTGGACATCCCGAAGT
>Eukaryota;Obazoa;Opisthokonta;Metazoa;Tardigrada;Tardigrada_X;Tardigrada_XX;Ramajendas;Ramajendas_frigidus;MZ047789
GGCACATCCCTAAGCATAATTATTCGAATAGAATTAGCACAACCTGGTAACTTTTTTTCTGATGAACAACTATACAATGTAACTGTTACAAGCCATGCATTTATTATAATTTTTTTTTTTGTTATACCTATTTTAATTGGAGGATTCGGAAATTGATTAGTTCCCCTAATAATCGGAGCACCCGATATGGCTTTCCCCCGTATAAACAACTTGAGATTTTGGTTACTTCCCCCATCTTTTTTACTAATTTTGAGAAGATCTCTATCCGAACAAGGAGCTGGAACAGGGTGAACAGTATACCCCCCACTTTCCTCATACTTCGCTCACAGTGGGCCTGCAGTAGATTTAACTATTTTTTCTTTACATTTGGCGGGAATTTCTTCTATTTTGGGGGCCATCAATTTTATTTCGACAATTCTCAATATGCGGAGGCCCCACATAAAAATTGAGCAAATGCCGCTATTTGTATGGTCTGTCCTTATTACTGCAGTATTATTATTACTATCTCTCCCAGTATTAGCTGGGGCTATCACAATACTTTTATTAGATCGTAATTTTAATACTTCTTTTTTTGATCCAGCAGGAGGGGGAGATCCTATTCTGTACCAACATTTATTTTGATTTTTTGGCCACCCTGAAGTATATATTTTAATTTTACCTGGTTTTGGAATTGTTTCACAAATTATTGTACACTCAAGAGGCAAACACCTAACATTTGGCCACTTAGGAATAATTATG
>Eukaryota;Obazoa;Opisthokonta;Metazoa;Tardigrada;Tardigrada_X;Tardigrada_XX;Ramazzottius;Ramazzottius_oberhaeuseri;FJ435799
AACTCTATATTTTATTTTTGGCATTTGAGCCGCCACAGTGGGGACATCCCTAAGAATAATTATTCGCTCAGAATTGAGCGAACCGGGCTCACTCTTTGCTGAAGAACAACTATATAATGTAACTGTCACAAGCCACGCCTTTATTATAATTTTCTTTTTTGTTATACCAATTTTAATTGGAGGTTTTGGAAATTGATTAATCCCCCTAATAATTGGAGCTCCTGACATGGCCTTTCCTCGAATAAATAATTTAAGGTTTTGACTACTTCCACCATCCTTTATTCTAATTTCTACTAGTACTATAAGAGAACAGGGGGCTGGAACTGGATGAACTGTGTACCCACCTCTCTCAAATTATTTTGCCCACAGAGGACCTGCGGTGGATCTAACTATTTTTTCTTTACACATTGCTGGTGTATCCTCTATTTTGGGTGCTATTAATTTTATCTCCACAATTATTAACATACGAACACCCTCAGTAAATTTAGAAAATATACCACTATTTGTATGATCTGTACTTATTACAGCTATTTTACTCCTACTAGCTTTACCTGTTTTAGCCGGAGCCATCACAATATTATTATTAGACCGAAATTTCAACACCTCATTTTTTGATCCTGCCGGTGGCGGAGATCCTATTCTATATCAACACTTATTTTGATTTTTTGGACACCCAGAAGTC
>Eukaryota;Obazoa;Opisthokonta;Metazoa;Tardigrada;Tardigrada_X;Tardigrada_XX;Ramazzottius;Ramazzottius_oberhaeuseri;EU251380
AAAGATATTGGTACTTTATACTTTATTTTCGGAATTTGAGCTGCCACTGTGGGTACTTCCCTAAGCATAATTATTCGATCAGAATTAAGTGAACCTGGCTCATTATTTGCCGAAGAACAACTTTATAATGTAACTGTAACCAGACATGCTTTTATCATAATTTTCTTTTTCGTAATACCTATTCTGATTGGGGGTTTTGGAAATTGACTGGTACCTCTTATAATCGGGGCCCCTGATATGGCATTTCCTCGAATAAATAATTTAAGATTTTGATTATTACCCCCTTCATTTTTATTAATTTCCACTAGAACAATAAGAGAACAAGGAGCAGGAACAGGTTGAACAATTTACCCCCCCTTATCAAACTATTTTGCCCATAGGGGCCCCGCCGTTGATCTAACTATTTTTTCTCTCCATATTGCTGGTGTATCCTCAATCCTTGGAGCAATTAATTTTATTTCAACAATTATTAACATACGGACCCCCTGAGTTAACATAGAGAATATACCCCTGTTTGTTTGATCAGTTCTTATTACAGCAATTTTACTTCTATTGGCTCTTCCAGTATTAGCCGGAGCTATTACTATGCTTCTTTTAGATCGAAATTTTAATACTTCGTTTTTTGATCCCGCGGGGGGGGGGGACCCAATTCTTTATCAACACTTATTTTGATTTTTTGGCCACCCAGAAGTATATATTTTAATTCTGCCAGGTTTTGGTTTGGTTTCACAAATTATTGTCCATTACAGAGGAAAACACCTAACATTTGGTCACTTGGGAATAATTTATGCTATAAGTACAATTGGCCTTTTAGGTTTTATTGTTTGAGC
>Eukaryota;Obazoa;Opisthokonta;Metazoa;Tardigrada;Tardigrada_X;Tardigrada_XX;Ramazzottius;Ramazzottius_oberhaeuseri;FJ435800
AACTCTATATTTTATTTTTGGCATTTGAGCCGCCACAGTGGGGACATCCCTAAGAATAATTATTCGCTCAGAATTGAGCGAACCGGGCTCACTCTTTGCTGAGGAACAACTATATAATGTGACTGTCACAAGCCACGCTTTTATTATAATTTTCTTTTTTGTTATACCAATTTTAATTGGAGGTTTTGGAAATTGATTAATCCCCCTGATAATTGGAGCTCCTGACATGGCCTTTCCTCGAATAAATAATTTAAGGTTTTGACTACTTCCGCCGTCCTTTCTTCTAATTTCTACTAGTACCATAAGAGAACAGGGGGCTGGAACTGGATGAACTGTGTACCCACCCCTCTCAAATTATTTTGCCCACAGAGGACCTGCAGTGGACTTAACTATTTTTTCTTTACATATTGCTGGTGTATCCTCTATTTTGGGTGCTATTAATTTTATCTCCACAATTATTAACATACGAACGCCCTCAGTAAATTTAGAAAATATACCGCTATTTGTATGATCTGTACTTATTACAGCTATTTTACTCTTACTAGCTTTACCTGTTTTAGCCGGAGCAATCACAATATTATTATTGGACCGAAATTTCAACACCTCATTTTTTGATCCTGCCGGTGGTGGAGACCCTATTC
>Eukaryota;Obazoa;Opisthokonta;Metazoa;Tardigrada;Tardigrada_X;Tardigrada_XX;Ramazzottius;Ramazzottius_oberhaeuseri;EU251381
AAGATATTGGAACGCTATATTTTATTTTCGGTATTTGAGCGGCTACAGTGGGAACCTCCCTCAGAATAATTATCCGATCTGAATTAAGAGAACCTGGTTCACTTTTAGCTGAAGAACAACTTTACAATGTAACCGTAACGAGTCATGCTTTTATTATAATTTTTTTTTTTGTAATGCCGATCCTTATTGGAGGTTTTGGAAACTGGCTTGTACCTCTTATAATTGGTGCCCCCGATATGGCCTTTCCTCGAATAAATAATTTAAGATTTTGACTTTTACCGCCATCTTTCTTATTAATTTCCACAAGAACAATAAGAGAACAAGGAGCAGGTACAGGATGAACCGTATACCCCCCCTTATCTAACTATTTTGCCCACAGCGGTCCCGCCGTAGATTTGACTATTTTTTCTCTCCATATTGCCGGAGTATCATCTATTCTTGGCGCTATTAATTTTATTTCCACTATTATTAATATGCGTACACCCTCAATTAATATAGAAAACATACCGTTATTTGTTTGATCAGTACTTATTACAGCAATTCTATTACTATTAGCCCTTCCTGTTTTAGCTGGAGCTATCACAATACTGCTTCTAGACCGTAATTTCAATAGATCTTTCTTTGATCCTGCAGGAGGAGGGGACCCCATCCTATATCAACACCTTTTTTGATTTTTTGGTCACCCAGAAGTATATATTTTAATTTTACCTGGATTCGGTCTTGTCTCACAAATTATTGTTCACTACAGGGGAAAACATTTAACATTTGGGCATCTCGGAATAATTTATGCTATAAGAACAATTGGCTTACTAGGATTCATTGTCTGAGC
>Eukaryota;Obazoa;Opisthokonta;Metazoa;Tardigrada;Tardigrada_X;Tardigrada_XX;Ramazzottius;Ramazzottius_oberhaeuseri;OP013278
TGGTCAACAAATCATAAAGATATTGGTACTTTATATTTTATTTTTGGCATCTGAGCTGCAACTGTGGGAACTTCTTTAAGAATAATTATTCGGTCTGAGTTGAGAGAGCCAGGTTCTCTATTTGCTGAAGAACAACTCTACAACGTAACTGTGACGAGTCATGCTTTTATTATAATTTTCTTTTTTGTTATACCCATCCTAATCGGAGGTTTTGGCAACTGGCTTGTACCTCTCATAATTGGTGCCCCCGATATAGCTTTTCCACGAATAAATAATCTAAGGTTTTGGTTATTACCACCTTCTTTCCTTCTTATTTCAACAAGAACTATGAGAGAACAGGGAGCGGGAACTGGATGAACAGTTTACCCCCCTCTTTCAAACTATTTTGCCCACAGGGGACCCTCAGTAGATTTAACAATTTTCTCTCTTCATATTGCAGGAGTTTCTTCAATCTTGGGGGCTATTAATTTTATCTCTACAATTATTAATATACGCACACCCTCTGTTAATTTAGAGAATATGCCCCTATTTGTTTGATCAGTTTTAATTACAGCTGTCCTCTTACTATTAGCCCTCCCTGTACTAGCTGGAGCAATTACAATATTATTATTAGACCGAAATTTCAACACGTCTTTTTTTGATCCAGCAGGGGGCGGAGATCCTATCCTATATCAACACTTATTTTGATTTTTTGGGC
>Eukaryota;Obazoa;Opisthokonta;Metazoa;Tardigrada;Tardigrada_X;Tardigrada_XX;Ramazzottius;Ramazzottius_oberhaeuseri;KC146117
ATTTTTGGGATTTGGGCTGCCACTATCGGCACCTCCCTGAGTATAATTATTCGTTCTGAACTAAGAGAACCTGGATCCTTATTTGCAGAAGAGCAACTGTACAATGTCACCGTGACTAGGCACGCCTTCATTATAATTTTTTTTTTTGTTATACCTATTTTAATTGGGGGGTTCGGTAACTGACTTATCCCCCTTATAATTGGAGCCCCAGATATAGCTTTTCCTCGAATAAATAATTTAAGTTTCTGACTGCTACCGCCGTCTTTCTTACTAATTACAACTAGAACAATAAGAGAGCAAGGAGCAGGAACCGGATGAACAGTCTACCCCCCTCTTTCAAACTATTTTGCACACAGGGGACCAGCTGTAGATTTAACAATTTTTTCTCTTCATATTGCTGGAGTATCCTCAATCTTGGGGGCAATCAATTTTATCTCGACAATTATTAACATACGAACTCCTGCAGTAAGTTTAGAAAATATACCCCTATTCGTATGATCAGTTCTTATTACTGCAGTACTATTATTACTAGCGCTACCTGTCTTAGCTGGAGCTATTACTATACTTCTATTAGACCGTAATTTTAATACATCTTTTTTCGATCCAGCTGGAGGGGGAGATCCTATTTTATATCAACATCTTTTTTGATTTTTTGGTCACCCAGAAGTATATATTCTTATTTTACCAGGATTCGGTCTTGTATCCCAAATTATTGTTCATTATAGGGGTAAACATTTAACATTCGGTCATTTGGGTATAATTTATGCCATGAGCACTATTGGATT
>Eukaryota;Obazoa;Opisthokonta;Metazoa;Tardigrada;Tardigrada_X;Tardigrada_XX;Ramazzottius;Ramazzottius_subanomalus;MF001999
GGAACATTATATTTTATTTTCGGCATTTGAGCCGCCACTGTGGGCACCTCCTTAAGAATAATTATTCGATCAGAATTAAGAGAACCCGGATCATTGTTCGCGGAAGAACAACTATACAATGTAACAGTAACTAGACACGCTTTCATTATGATTTTTTTCTTTGTTATACCCATCCTGATTGGAGGTTTTGGAAATTGATTAGTGCCTCTTATGGTTGGCGCGCCGGATATAGCTTTCCCCCGAATAAATAACTTAAGATTTTGACTACTACCCCCGTCATTTTTATTAATTTCTACAAGCACTATGAGAGAGCAGGGCGCAGGCACCGGATGAACAGTATACCCACCCCTCTCAAACTATTTCGCACATAGGGGACCTGCCGTAGATTTAACTATTTTTTCTTTACATATTGCAGGTGTTTCCTCTATTTTAGGGGCCATTAATTTTATTTCCACAATTATAAATATACGAACCCCGTCAGTCAGATTAGAGAACATATCTCTCTTCGTTTGATCAGTCCTAATTACTGCAGTATTATTACTTTTAGCGCTCCCAGTGCTCGCAGGAGCGATTACAATACTACTTCTAGATCGAAATTTTAATACCTCATTTTTTGATCCGGCAGGAGGTGGAGATCCGATTCTTTACCAACACCTGTTTTGATTTTTCGGACATCCAGAAGTTTACATTCTTATTTTGCCTGGTTTCGGTTTAGTGTCACAAATTATTGTCCACTACAGAGGGAAACACCTTACGTTTGGACACTTAGGAATAATTTATGCTATAAGAACTATCGGTTTATTGGGGTTCATCGTTT
>Eukaryota;Obazoa;Opisthokonta;Metazoa;Tardigrada;Tardigrada_X;Tardigrada_XX;Ramazzottius;Ramazzottius_varieornatus;MG432813
AACCCTATATTTTATTTTCGGCATTTGAGCCGCCACAGTGGGAAGATCACTTAGTATAATTATTCGTTCCGAACTTAGAGAACCCGGCTCACTGTTTGCCGAAGAGCAACTTTACAATGTCACAGTAACCAGACATGCCTTTATTATAATTTTTTTTTTTGTTATACCTATTCTGATCGGAGGCTTTGGAAACTGATTAGTCCCACTTATAATTGGGGCGCCGGATATAGCTTTCCCACGAATAAATAATTTAAGATTTTGACTTCTGCCCCCCTCTTTTCTATTAATCTCAACAAGCACAATAGCTGAACAGGGGGCAGGAACGGGATGAACTGTATACCCGCCTTTATCCAATTATTTTGCTCATAGTGGCCCTGCCGTAGATTTAACCATTTTCTCTCTCCATATTGCTGGCGTCTCTTCAATTTTGGGAGCAATCAATTTTATTTCCACAATCATTAACATGCGAACACCTGCCATAAGAATAGAAAACATACCATTATTTGTGTGATCGGTTTTAATTACAGCCGTTTTACTGCTTTTGGCCCTTCCTGTACTAGCTGGTGCTATTACCATACTTTTACTTGACCGAAATTTTAATACTTCTTTTTTCGATCCAGCAGGGGGAGGGGACCCTATTCTATACCAACACCTATTTTGATTTTTTGGCCACCCAGAAGTTTATATTTTAATTCTTCCGGGGTTCGGGCTAGTGTCTCAAATTATTGTACATTACAGAGGAAAACATCTGACTTTCGGGCACCTAGGAATAATTTATGCCATGAGAA
>Eukaryota;Obazoa;Opisthokonta;Metazoa;Tardigrada;Tardigrada_X;Tardigrada_XX;Grevenius;Grevenius_pushkini;KU513419
ATCATAAAGATATTGGTACTTTATATTTTTTATTTGGACTATGAGCTGCCACAATTGGCACTTCTCTTAGATTTATTATCCGACTAGAGCTATCTCAACCAGGAAACTTTATTGGAGACGAGCAAATATACAATGTTACAGTAACAGCCCATGCTTTTGTTATAATCTTCTTTTTTGTAATACCCATTTTAATTGGAGGATTTGGTAACTGACTAATCCCTCTGATAATCGGAGCACCCGATATGGCATTTCCACGAATAAATAATTTAAGATTCTGGCTTCTGCCCCCCTCTTTTCTTCTTATTCTTACAAGAACTGTAGCTGAACAAGGAGCTGGAACTGGGTGAACTGTCTACCCCCCTCTATCCCACTATTTTGCACACAGGGGTCCTGCAGTAGATTTAGCAATTTTTTCGCTACATCTAGCAGGTATCTCTTCAATTCTAGGAGCCATCAACTTTATTTCAACCATTTTGAACATACGCTCGCCCTCCATAGCAATAGACCAGATACCTCTTTTTGTATGATCAGTATTGCTAACTGCAATTTTATTGTTACTTTCCCTCCCTGTACTAGCTGGAGCTATCACTATGCTGCTACTTGACCGAAATTTTAATACATCGTTCTTTGACCCGGCAGGGGGAGGAGACCCTATCCTATACCAACACTTATTTTGATTTTTTGGTCACCCTG
>Eukaryota;Obazoa;Opisthokonta;Metazoa;Tardigrada;Tardigrada_X;Tardigrada_XX;Thulinius;Thulinius_sp.;HM600784
ATCTTTTTCCTGCGATGACTATTTTCAACTAACCACAAAGATATCGGAACATTATATTTTTTATTCGGACTTTGAGCAGCCACTATTGGTACTTCTTTAAGATTTATTATTCGACTAGAACTATCCCAACCAGGAAATTTATTTTCAGACGAGCAACTTTACAATGTAACAGTAACTGCTCATGCATTTATCATAATTTTTTTCTTTGTTATACCTATTCTTATTGGAGGATTCGGAAATTGATTAGTTCCGNTTATAATCGGAGCCCCAGATATAGCATTTCCTCGAATAAATAACCTCAGATTTTGATTATTACCACCATCCTTTCTTTTAATTTTAAGCAGCACCTTAGCAGAACAAGGTGCTGGAACTGGATGAACTGTGTACCCCCCTTTAGCTCATTACTTTGCCCATAGAGGCCCTGCTGTAGACTTAGCTATTTTCTCCCTGCATCTTGCAGGAGCCTCATCCATTTTAGGAGCCATTAATTTCATTTCCACAATCTTTAACATACGAAGACCAAGAATAAAAATAGAACAAATACCCCTATTTGTTTGGTCTGTTCTTCTAACCGCTATCCTACTTCTTTTATCTCTACCAGTGTTAGCAGGAGCTATCACAATATTACTTTTAGATCGTAATTTTAACACTTCTTTTTTCGATCCAGCAGGAGGGGGAGACCCTATTCTTTATCAACACCTATTCTGATTTTTCGGACATCCAGAGGTCTATATTTTAATTCTACCAGGATTCGGCATTATCTCCCAAATTATTGTTCATTTAAGAGGTAAACATTTAACTTTTGGTCATTTGGGAATAATTTACGCCATAAGAACAATTGGACTTTTGGGATTTATCGTTTGAGCTCATCACATATTCACCGTAGGCATAGATCTAGACACTCGAGCTTATTTCACAGCAGCAACTATGATTATTGCCATCCCCACTGGAATTAAGGTATTTAGATGACTTAGAACACTATATGGAACTAAAATCACTTCCTCCCCTTCCCTTTGATGAGTATTAGGCTTCATTGCTCTTTTTACTATAGGAGGCCTAACAGGTATTATACTGTCTAATTCCTCTCTCGATATTCTCCTTCATGACACCTATTATGTTGTTGCCCACTTTCATTACGTATTGTCTATAGGAGCCGTGTTTGCTGTAATAGCCGGATTAATACAATGATTCCCACTAATCATAGGAGTCTCTTTAAATTACAAATGATGCTTATCCCAATTCATTTTAATATTTATTGGGGTAAACTTAACCTTTTTCCCACAACATTTTTTAGGCCTATCCGGCATACCTCGTCGTTATGTAGATTACCCAGATACTTTTTTCTCGTGAAACTTAATTTCATCGTTTGGCTCTATTTTATCTACTTTTGCTAGATTATTTATATTCTTTATTGTTTGAGAAAGTCTAATCTCTCAACGACAAGTTATCAATAATTCCTCCAATAACACCCTTTTAGAGTGAAAGCAACAAATGCCCCCACTTTCTCACACTTTTTCTCAACTAACAATCAATACTAAGTACTAA
>Eukaryota;Obazoa;Opisthokonta;Metazoa;Tardigrada;Tardigrada_X;Tardigrada_XX;Thulinius;Thulinius_augusti;KF360229
TTATGAGCAGCCACTATTGGCACATCTCTTAGATTCATTATTCGTATAGAGTTAGCTCAACCTGGTAACTTTTTTTCAGACGAACAAATGTATAATGTTACAGTAACAGCTCATGCTTTTGTAATAATTTTCTTTTTTGTAATACCGGTATTAATTGGTGGGTTTGGTAATTGATTAGTACCACTAATAATTGGAGCACCAGATATAGCCTTTCCACGTATAAATAATTTAAGATTTTGACTACTACCACCATCTTTCATTTTAATTTTATGTAGAACTATCGCAGAACAAGGAGCAGGCACAGGCTGAACAGTATATCCACCATTAGCTCACTATATAGCCCATAGAGGACCAGCAATTGATTTAGCCATTTTTTCTCTTCATTTAGCTGGAATTTCCTCTATTTTAGGGGCAATTAATTTTATTTCTACAGTAATTAATATGCGAAATCCTGCCTTAAAAATAGAACAAACCCCATTATTTGTTTGATCAGTTTTCTTAACAGCTATTCTTTTACTACTATCTTTACCTGTCCTTGCAGGAGCAATTACAATACTATTANTAGACCGTAATTTTAACACAGCCTTTTTTGATCTCGCGGGAGGGGGAG
>Eukaryota;Obazoa;Opisthokonta;Metazoa;Tardigrada;Tardigrada_X;Tardigrada_XX;Thulinius;Thulinius_ruffoi;KU513420
CTATATTTTTTATTCGGGCTTTGAGCAGCCACTATTGGCACCTCTTTAAGATTTATTATTCGATTAGAGTTATCCCAGCCAGGAAATTTATTTTCAGATGAACAACTTTATAACGTTACAGTAACTGCCCATGCATTCATCATAATTTTTTTTTTTGTCATACCTATTCTCATTGGAGGATTTGGAAATTGACTAGTACCCCTCATAATCGGGGCCCCAGATATAGCATTCCCACGAATAAATAACCTTAGATTTTGGCTGCTGCCCCCCTCTTTTCTTTTAATTTTAAGTAGTACTTTAGCAGAACAAGGTGCTGGAACTGGATGAACCGTGTATCCGCCCCTTTCTCATTATTTTGCCCACAGTGGGCCTGCCGTAGATTTAGCAATTTTCTCTCTTCATCTTGCAGGAGCTTCATCAATTCTGGGAGCCATTAATTTTATTTCCACAATTTTTAATATACGAAGCCCAAGAATAAAAATAGAACAAATACCCTTATTTGTTTGATCTGTTCTTTTAACAGCTATCTTACTCCTCCTATCTCTTCCAGTACTAGCAGGAGCTATTACTATGTTACTCTTGGATCGTAATTTTAACACCTCCTTCTTTGATCCAGCAGGAGGTGGAGACCCCATTCTCTATCAACATTTATTCTGATTTTTCGGTCATCCAGAAGTTTATATCTTAATTTTACCTGGATTTGGGATTATCTCTCAAATCATTGTTCATTTAAGAGGTAAACATTTAACTTTCGGCCACTTAGGAATAATCTACGCCATAAGAACAAT
>Eukaryota;Obazoa;Opisthokonta;Metazoa;Tardigrada;Tardigrada_X;Tardigrada_XX;Dastychius;Dastychius_improvisus;MK765502
TTGAGCCGCTACGGTAGGAACTTCTTTAAGTTTTATTATTCGTCTTGAATTAGCTCAACCCGGAAATTTATTTTCAGATGAACAAATTTACAATGTAACCGTAACAAGTCATGCTTTTATTATAATTTTTTTTTTTGTAATACCTATTCTAATTGGAGGTTTTGGTAATTGACTTATTCCACTTATAATTGGGGCACCAGATATGGCTTTTCCTCGAATAAATAATCTTAGATTCTGGTTACTGCCCCCTTCATTCTTATTAATTTTAAGTAGCTCGATAAGAGAACAAGGGGCAGGCACAGGATGAACAGTATACCCCCCCCTTTCTAGATATTTTGCACACAGTGGGCCTGCTGTAGATTTGACAATTTTTTCTCTTCACTTAGCAGGAATTTCTTCAATTTTGGGGGCAATTAATTTTATTTCAACAATTTTAAATATGCGTAGCCCCCATATAAAAATAGAACAAATACCTTTATTCGTCTGATCTGTTCTTATTACTGCAGTATTACTGCTATTATCCCTTCCTGTGCTAGCTGGAGCCATTACTATACTTTTACTAGATCGAAATTTTAACACATCTTTTTTTGACCCTGCAGGAGGAGGTGATCCTATTT
>Eukaryota;Obazoa;Opisthokonta;Metazoa;Tardigrada;Tardigrada_X;Tardigrada_XX;Isohypsibius;Isohypsibius_sp.;FJ435797
AACTCTTTATTTTATATTTGGACTTTGAGCCGCCACAATTGGAACCTCACTCAGTTTTATTATTCGAATAGAATTATCTCAGCCAGGAAATTTTCTTGGAGATGAACAAATTTATAATGTCACAGTAACAGCTCATGCCTTTGTTATAATTTTTTTTTTTGTTATACCTATTTTAATTGGGGGATTTGGTAACTGATTAGTACCTCTTATAATTGGAGCCCCTGATATGGCTTTTCCTCGAATAAATAATTTAAGATTTTGACTTTTGCCTCCCTCTTTTTTGTTAATTATCTCAAGTACAGTCGCAGAACAAGGAGCAGGAACAGGATGGACAGTGTACCCMCCACTATCTCATTATTTTGCACATAGGGGGCCTGCTGTAGATCTAGCAATTTTCTCATTACATATAGCAGGAATTTCTTCGATTCTCGGGGCAATTAACTTTATTTCTACTATTATTAATATGCGAAGACCTACCATATCAATAGATCAGCTTCCTCTTTTTGTATGATCTGTATTTCTAACAGCTATTCTACTCTTATTATCTCTACCTGTCTTAGCTGGAGCTATTACCATACTTTTACTGGATCGAAATTTCAACACCTCTTTTTTTGACCCAGCCGGCGGGGGGGACCCTATTCTTTACCACCACCTATTTTGATTTTTTGGG
>Eukaryota;Obazoa;Opisthokonta;Metazoa;Tardigrada;Tardigrada_X;Tardigrada_XX;Adorybiotus;Adorybiotus_sp.;ON059358
GGGCAGCAACCGTTGGCACATCCTTGAGATTCCTGATTCGATCAGAACTAAGACAACCTGGAGCCCTCATGAGAGACGAACAAATATATAATGTAATTGTAACCAGACATGCATTCGTTATGATTTTTTTCTTTGTTATACCAATTTTAATTGGGGGATTTGGAAACTGATTAGTGCCCCTAATAATTGGGGCACCAGATATAGCCTTTCCTCGAATAAATAATATAAGATTCTGGCTACTCCCACCATCTTTCACACTAATAATAATTAGAACCATAAGAGAACAAGGCGCAGGAACGGGATGAACCGTGTACCCCCCCTTATCTCAGTACTTTGCTCATAGCGGACCAAGAGTAGACCTGACTATTTTTTCTCTCCATATTGCAGGAGTATCCTCTATTTTAGGGGCCATCAACTTTATTTCCACAATTATTAACATGAAATCCCCGCACATATCTATGGAAGAAATACCACTACTAGTATGATCGATTTTAATCACCGCTATTCTATTACTTTTAGCTTTACCTGTTCTAGCAGGAGGAATTACAATACTTCTTATAGACCGAAACTTTAACACCTCTTTTTTTGACCCGGCAGGTGGGGGAGACCCCATTTTATACCAGCATTTATTTTGATTCTTT
>Eukaryota;Obazoa;Opisthokonta;Metazoa;Tardigrada;Tardigrada_X;Tardigrada_XX;Adorybiotus;Adorybiotus_granulatus;OQ029488
GGTACCCTATATTTTATGTTTGGGCTCTGGTCTGCCACTGTGGGGACTGCCCTAAGATTTATTATTCGATCTGAGCTAAGACAGCCAGGCTCTATGTTAGGGGACGAACAAATATACAATGTCATTGTAACTAGACACGCTTTTATTATAATTTTCTTCTTTGTTATACCTATCCTAATCGGAGGTTTCGGAAACTGACTAGTCCCGCTAATAATCGGAGCACCCGACATAGCTTTTCCGCGCATAAACAATATAAGATTTTGACTATTACCGCCTTCATTTTTTCTTATAATAACTAGAACAATGAGGGAGCAAGGGGCAGGGACCGGATGGACAGTGTACCCTCCTCTCTCACAATACTTTGCACATAGAGGACCTAGCGTAGACCTAACTATTTTTTCTTTACATATCGCAGGGGTATCTTCTATTTTAGGGGCCATTAATTTCATTTCTACCATTATTAACATACGTTCTCCTGCTATAGACATAGAAAAAATACCTCTATTAGTATGATCCATTCTAATTACAGCTACTTTACTATTACTAGCCTTACCTGTGCTAGCGGGGGGCATTACAATACTACTAATAGACCGCAACTTTAACACTTCATTTTTTGATCCTGCAGGAGGGGGAGACCCTATTCTATACCAACATCTTTTC
>Eukaryota;Obazoa;Opisthokonta;Metazoa;Tardigrada;Tardigrada_X;Tardigrada_XX;Crenubiotus;Crenubiotus_ruhesteini;MW074338
ATATTTGGCCTGTGAGCAGCAACAGTTGGCACTTCGCTGAGATTTATTATTCGCTCAGAATTAAGACAACCAGGCTCAATACTAGGAGACGAACAAATATATAACGTAATCGTAACAAGACATGCTTTCGTCATAATTTTTTTTTTTGTAATACCCATCTTAATCGGAGGGTTTGGCAACTGACTAGTGCCCCTCATAATTGGGGCTCCAGATATAGCGTTCCCTCGAATAAACAACATAAGGTTCTGACTTCTACCACCCTCTTTCACGCTAATCCTGACAAGAACAATAAGAGAACAAGGAGCAGGAACAGGATGAACCGTATACCCTCCCCTGTCTCAATACTTTGCACACAGAGGACCTAGAGTAGACTTAACTATTTTTTCACTACATATAGCAGGAGTTTCATCTATTTTAGGAGCTATTAACTTTATCTCCACAATCTTAAACATGCGATCTCCCTCAATTTTACTAGAAAACATACCATTATTTGTATGATCCGTTTTAATCACAGCTGTACTACTTCTTTTAGCACTACCAGTACTAGCTGGAGGAATCACTATGCTTCTAATAGACCGAAATTTCAACACCTCTTTTTTCGACCCGGCGGGAGGAGGAGACCCCATCCTATACCAACACTTATTCTGATTTTTCGGTCATCCAGAAGTATACATTCTTATTCTGCCTGGTTTTGGCATCATTTCTCAAATCATCATTCAATTTAGCGGAAAACACTTAACCTTCGGACACCTAGGAATAATTTATGCCATGAGAACAATCG
>Eukaryota;Obazoa;Opisthokonta;Metazoa;Tardigrada;Tardigrada_X;Tardigrada_XX;Crenubiotus;Crenubiotus_salishani;ON059359
GATATCGGCACTTTATATTTCATATTTGGTNTATGGGCCGCAACAGTAGGTACTTCCCTAAGTTTTATTATTCGTTCAGAACTAAGACAACCAGGCTCAATACTAGGAGACGAACAAATATATAATGTGATCGTAACAAGTCATGCCTTTATTATGATCTTCTTTTTTGTGATGCCTATTTTAATCGGAGGTTTCGGAAATTGACTAGTTCCCCTAATAATCGGAGCCCCAGACATAGCTTTTCCGCGTATAAACAACATAAGATTTTGACTTCTGCCCCCCTCCTTTACTTTAATCTTAACAAGAACTATAAGTGAGCAAGGAGCAGGCACAGGATGAACAGTATATCCACCACTATCACAATACTTCGCACACAGCGGGCCAAGAGTAGATCTAACAATTTTTTCACTACATGTAGCTGGAGTCTCTTCAATTCTAGGAGCTATTAACTTTATTTCTACAATCCTTAATATACGCTCCCCAGCAATCTTACTAGAAAACATACCCTTATTCGTATGATCGGTGTTAATCACGGCCATTCTATTGCTTTTAGCATTACCTGTATTAGCTGGAGGAATTACAATATTACTAATAGACCGAAATTTTAATACCTCTTTTTTTGATCCTGCAGGAGGAGGTGATCCCATTCTCTACCAACACTTATTCTGATTCATT
>Eukaryota;Obazoa;Opisthokonta;Metazoa;Tardigrada;Tardigrada_X;Tardigrada_XX;Calcarobiotus;Calcarobiotus_sp.;OM151284
TACACTATACTTTATGTTTGGGCTATGAGCTGCAACAGTAGGGACTTCATTAAGATTTATTATTCGATCTGAACTAAGACAACCAGGGTCCCTATTAAGAGACGAACAAATATATAATGTAGTCGTAACTAGACACGCCTTTATTATGATTTTTTTTTTTGTGATGCCTACCTTAATCGGGGGGTTTGGGAATTGGCTGGTCCCCCTAATAATTGGAGCGCCAGATATAGCCTTCCCTCGAATGAACAACATAAGGTTTTGGCTGCTCCCCCCTTCCTTTATTTTAATTATATCAAGGACAATAAGAGAACAAGGGGCAGGAACAGGTTGAACAGTATACCCCCCGCTATCCCAATATTTTGCGCACAGAGGCTCAAGAGTGGACCTGACTATCTTTTCCTTGCATATAGCAGGAGTTTCCTCTATTTTAGGGGCCATTAATTTCATTTCTACTATTTTAAATATGCGCTCCCCTTCAATAACATTAGAAAATATGCCCCTCTTCGTGTGATCTGTTTTAATTACAGCGACACTACTGTTATTAGCCCTGCCTGTGTTAGCAGGAGGCATCACAATACTACTAATAGACCGAAACTTTAATACATCTTTTTTTGACCCCGCAGGAGGAGGAGACCCTATTTTATACCAGCATCTATTT
>Eukaryota;Obazoa;Opisthokonta;Metazoa;Tardigrada;Tardigrada_X;Tardigrada_XX;Calcarobiotus;Calcarobiotus_sp.;MT808077
GCAACAGTAGGTACTTCTCTAAGATTTATTATTCGATCTGAGTTGAGTCAACCAGGGTCTCTGTTAGGAGACGAACAAATATACAACGTAGTGGTGACTAGCCATGCTTTTATTATGATTTTTTTTTTTGTTATGCCCACTCTAATTGGGGGGTTTGGAAACTGACTAGTCCCCCTGATAATTGGGGCACCAGATATAGCCTTTCCTCGAATAAACAACATAAGCTTTTGATTACTTCCCCCCTCATTCCTTTTAATTATATCAAGAACAATAAGAGAACAAGGAGCAGGTACAGGTTGAACCGTGTATCCCCCCCTATCCCAATATTTTGCACACAGGGGGTCAAGAGTAAACTTAACCATTTTTTCCTTGCATATAGCAGGAGTCTCTTCTATTTTAGGGGCTATTAATTTTATCTCTACTATTCTGAATATGCGATCTCCCTCAATAACACTAGAAAATATGCCCCTTTTCGTGTGATCTGTATTAATTACAGCAACCCTATTGTTATTAGCCTTACCTGTGTTAGCCGGCGGCATCACGATATTACTAATAGATCGCAACTTTAACACCTCTTTTTTCGATCCAGCGGGGGGGGGAGACCCTATTTTATACCAACATCTGTTT
>Eukaryota;Obazoa;Opisthokonta;Metazoa;Tardigrada;Tardigrada_X;Tardigrada_XX;Calcarobiotus;Calcarobiotus_sp.;KX273101
TTATTCTTCTTATTTGGTTTATGATCAGCTACAATTGGAACATCCTTAAGAATAATTATCCGTTTAGAGCTAAGCCAACCAGGATCTTTAATAAATGATGAACAAATTTATAATGTTACAGTTACTAGACATGCCTTTATCATAATTTTTTTCTTCGGTATGCCCATTTTAATTGGGGGGTTCGGTAATTGATTAGTTCCACTAATATTATCTGCTCCAGATATAGCCTTTCCACGAATAAACAATTTAAGCTTTTGATTGTTACCACCCTCCTTAATTTTAATTTTAACAAGAGCTATAACAGAACAAGGAGCAGGCACAGGATGAACTATTTATCCACCTCTTTCTAGTTTCTTCGCCCATAGTGAATCAAGTGTAGACATAACAATTTTCTCTCTTCATATCGCAGGTGCTTCCTCAATTCTAGGGGCAATCAATTTTATTACAACTATTTTAAATATACGAACAGAGTCTCTAACAATAGATTTAATCCCACTATTCGGATGATCTGTTCTAATTACAGCTGGTCTACTTCTCTTATCTTTACCTGTTTTAGCAGGAGCCATCACGATACTACTATTAGACCGAAATTTTAATACCTCTTTCTTCGACCCAGCTGGAGGAGGAGACCCTATTCTATATCAACACCCTATTCTGATTTTTTTTGGTCACCCTGAGGTT
>Eukaryota;Obazoa;Opisthokonta;Metazoa;Tardigrada;Tardigrada_X;Tardigrada_XX;Calcarobiotus;Calcarobiotus_sp.;OP870173
TTTATATTTGGCCTATGAGCTGCAACAGTAGGTACTTCTTTAAGTTTTATTATTCGCTCGGAACTAAGACAACCAGGATCAATGCTAGGAGACGAACAAATATATAACGTAATCGTAACAAGTCATGCTTTTGTCATAATTTTTTTTTTTGTTATACCTATTCTAATCGGAGGCTTTGGAAACTGACTTGTACCTTTAATAATTGGAGCTCCGGATATAGCCTTCCCCCGTATAAACAATATGAGATTCTGACTTCTACCACCTTCTTTTACTCTAATTCTAACAAAAACTATGAGAGAACAAGGAGCAGGAACAGGGGGAACAGTATACCCTCCCTTATCTCAATACTTTGCACATAGAGGACCAAGAGTAGACCTAACGATTTTTTCTCTACACGTAGCCGGAGTCTCTTCCATTCTAGGAGCTATTAATTTTATTTCTACAATTTTAAACATACGATCTCCATCAATCTTACTAGAAAATATGCCCCTATTCGTGTGATCTGTGCTAATTACAGCCATCTTACTACTTTTAGCTCTACCCGTACTAGCCGGAGGAATTACAATATTGCTTATAGATCGAAATTTCAACACTTCATTTTTTGACCCCGCTGGGGGGGGAGACCCCATCCTGTATCAACATCAA
>Eukaryota;Obazoa;Opisthokonta;Metazoa;Tardigrada;Tardigrada_X;Tardigrada_XX;Macrobiotus;Macrobiotus_sp.;KJ856987
TGAGCTGCTACCGTAGGAACATCCCTTAGTATAATTATTCGTTTTGAACTAAGACAACCAGGAGCTTTATTAAATGACGAACAAATTTATAATGTTACCGTAACAAGACATGCCTTCATTATGATTTTTTTCTTCGTTATACCAATTCTGATTGGGGGTTTTGGTAACTGATTAGTACCTTTAATATTATCAGCTCCTGATATAGCTTTTCCTCGAATAAATAACTTAAGATTTTGACTACTGCCCCCCTCCCTACTATTAATCTTAAGAAGTAGTATAACAGAACAAGGAGCAGGAACAGGTTGAACGGTATACCCACCCCTGTCAAGTTTCTTTGCACACAGAGGCCCCAGAGTTGACCTGACTATTTTTTCATTACATATTGCAGGGGCTTCTTCTATTTTAGGGGCCATTAATTTCATTACTACAATTTTAAATATACGAGTAAACTCTCTCAGTATGGATCTAGTGCCGCTATTTGTTTGATCTGTGCTACTAACTGCATTATTACTATTAATATCCTTACCAGTACTTGCCGGGGCTATCACGATACTTCTTTTAGATCGAAACTTTAACACATCCTTCTTTGATCCGGCAGGGGGTGGTGACCCCATCCTTTACCAACATTTATTCTGG
>Eukaryota;Obazoa;Opisthokonta;Metazoa;Tardigrada;Tardigrada_X;Tardigrada_XX;Macrobiotus;Macrobiotus_sp.;MT246659
AAGGATTATGAACTGCCTGTGTGGGGACTTCCTTGAGTTTTTTAATTCGAAGAGAATTAAGACAACCTGGATTACTGTTCGCAGATGAACAAATATACAATGTAATTGTTACAAGTCATGCTTTCATCATGATTTTTTTTTTTGTGATACCTGTTTTAATTGGAGGTTTCGGTAATTGGCTTGTACCAATCATAATTAGTGCTCCAGACATGGCCTTTCCACGAATAAACAATTTAAGATTCTGAATATTACCCCCATCATTCTTTCTTATTACTGTAAGAACAATAAGCGAACAAGGAGCAGGAACTGGTTGAACAGTATACCCCCCTTTATCTAATTTTTTTGCGCATAGAGGACCAAGAGTGGATTTAACTATTTTTTCTCTGCACGTTGCAGGTATCTCCTCTATTCTAGGAGCAATTAATTTCATTTCCACAATTATTAATATACGAGCCCCCTTTATAAGATTAGAAAAAATACCGTTGTTCGTATGATCGGTATTTCTCACCGCTATTTTACTTTTACTGGCCCTACCCGTTTTAGCCGGAGGAATTACTATACTACTACTAGATCGTAATTTCAACACTTCTTTTTTTGACCCTGCAGGAGGAGGGGACCCTATTCTTTATCAACATCTCTT
>Eukaryota;Obazoa;Opisthokonta;Metazoa;Tardigrada;Tardigrada_X;Tardigrada_XX;Macrobiotus;Macrobiotus_sp.;KJ856981
ACTTTATACTTTTTATTTGGACTATGAGCTGCAACCGTAGGAACTTCATTAAGAATAATTATTCGATTAGAGTTAAGACAACCTGGAAATTTAATAAAAGATGAACAAATTTACAACGTGAGAGTCACAAGACACGCTTTTATTATAATTTTTTTCTTTGTTATACCCACTCTAATCGGTGGCTTCGGAAATTGACTAGTACCTATGATATTATCTGCCCCTGATATAGCCTTCCCCCGAATAAACAATCTAAGATTTTGATTATTACCCCCATCACTCATATTAATCCTTTCAAGATCAATAGCCGAACAGGGTGCTGGAACGGGTTGAACCGTTTACCCCCCCCTTTCAAGATTTTTTGCCCATAGTGGCCCAAGAGTTGACTTAACTATTTTTTCTTTACATATTGCTGGAGCCTCCTCTATCTTAGGTGCAATTAACTTTATCACAACTATTTTAAATATACGAATCAGCTCACTAACAATGGAACTAGTTCCCCTATATGTTTGATCTGTTCTATTAACCGCTATTTTGCTCCTTTTATCCCTACCGGTTTTAGCAGGCGCAATCACAATACTTCTTTTAGACCGAAATTTTAATACTTCTTTTTTTGATCCTGCAGGAGGGGGAGACCCAATCTTATACCAACACCTATTT
>Eukaryota;Obazoa;Opisthokonta;Metazoa;Tardigrada;Tardigrada_X;Tardigrada_XX;Macrobiotus;Macrobiotus_sp.;KJ856989
GCTACCGTAGGAACATCCCTTAGTATAATTATTCGTTTCGAACTAAGACAACCAGGAGCCTTGTTAAATGATGAACAAATTTATAATGTTGCCGTAACAAGACATGCCTTCATTATGATTTTTTTCTTCGTTATACCAATTCTAATTGGGGGTTTTGGTAATTGATTAGTACCTTTAATATTATCAGCTCCTGATATAGCTTTTCCTCGAATAAATAACTTAAGATTTTGACTACTACCCCCCTCCCTACTATTAATCTTAAGAAGCAGTATAACAGAACAAGGAGCAGGAACGGGTTGAACTGTGTATCCCCCGCTGTCAAGTTTCTTTGCACACAGAGGCCCCAGAGTTGACCTGACTATTTTTTCATTACATATTGCAGGAGCTTCTTCTATTTTAGGGGCCATTAATTTCATTACTACAATTTTAAATATACGAGTAAATTCTCTCAGTATGGATCTAGTGCCACTATTTGTTTGATCTGTGCTGCTAACTGCGTTATTACTATTATTATCCTTACCCGTACTTGCCGGGGCTATCACGATACTTCTTTTAGATCGAAACTTTAACACATCCTTCTTTGATCCGGCAGGGGGTGGTGACCCCATCCTTTACCAACATTTATTC
>Eukaryota;Obazoa;Opisthokonta;Metazoa;Tardigrada;Tardigrada_X;Tardigrada_XX;Macrobiotus;Macrobiotus_sp.;MF503452
ACACTTTACTTTATTTTTGGAATTTGAGCGGCCACAGTAGGAACATCCCTTAGGATGATTATTCGCTCGGAGCTCAGTCAACCAGGATCTCTGTTTTCAGATGAGCAGCTCTATAATGTTACAGTAACAAGTCACGCATTTGTTATAATTTTTTTTTTTGTTATACCAATCCTAATTGGAGGTTTTGGTAACTGACTGATCCCTCTAATAATTTCAGCACCAGATATAGCATTCCCACGTATAAATAACCTTAGATTCTGACTACTACCTCCTTCTTTTCTCCTGATTACTATAAGAACTATAAGAGAGCAGGGAGCAGGAACAGGATGAACAGTATACCCGCCGCTCTCCCAGTATTTTGCACACTCAGGACCAGCGGTAGACCTGACAATTTTTTCACTTCATGTGGCAGGGGCATCATCTATTTTAGGGGCTGTAAATTTTATCTCCACGATCATAAACATACGGGCGCCATCAATCAGGTTAGAACACATGCCTCTTTTCGTGTGGTCGGTTCTTTTAACAGCCATTTTACTACTGTTAGCTCTTCCAGTGTTAGCTGGAGCAATTACAATACTTCTGCTCGACCGAAACTTTAATACCTCATTTTTTGACCCTGCTGGGGAAGGAAATCCTATCCTGTACCAACATTTATTT
>Eukaryota;Obazoa;Opisthokonta;Metazoa;Tardigrada;Tardigrada_X;Tardigrada_XX;Macrobiotus;Macrobiotus_sp.;KJ856992
ACACTATATTTTATTTTTGGTTTGTGGGCAGCAACTGTTGGCACATCACTAAGAATGATTATTCGATTTGAACTAAGACAACCCGGTGCATTAATTAATGATGAACAGATTTATAATGTCGCCGTAACCAGACATGCTTTTATTATAATTTTTTTTTTTGTAATACCTATTTTGATTGGTGGTTTTGGCAACTGACTGGTCCCCCTAATACTGTCAGCCCCTGATATAGCTTTCCCCCGAATAAACAACCTAAGATTCTGATTACTACCCCCTTCTTTACTCTTAATTTTAAGAAGAAGATTAACAGAACAAGGGGCAGGCACAGGTTGAACTGTATACCCACCCCTCTCAAGTTTTTTCGCGCATAGGGGACCCAGCGTTGATTTAACAATTTTCTCTTTACACATTGCTGGGGCCTCTTCTATTTTAGGAGCTATTAATTTTATTACAACAATTTTAAATATACGAGTAAACTCCTTAAGCATAGACCTTGTTCCTCTCTTCGTATGGTCTGTTCTACTTACCGCCCTTCTACTTTTATTATCTTTACCTGTACTTGCAGGAGCTATTACAATATTACTTCTGGATCGAAATTTTAACACCTCTTTCTTTGATCCTGCAGGTGGAGGGGACCCAATTCTTTACCAACATTTATTT
>Eukaryota;Obazoa;Opisthokonta;Metazoa;Tardigrada;Tardigrada_X;Tardigrada_XX;Macrobiotus;Macrobiotus_sp.;MW698695
TTATGGGCTGCATGTGTTGGAACTTCTCTTAGATTTATTATTCGAAGAGAACTAAGACAACCTGGAATTCTTTTTGGTGATGAGCAAATATATAATGTAACTGTAACAAGTCATGCTTTTATTATAATTTTTTTTTTTGTAATACCTATTCTTATTGGGGGGTTCGGAAACTGATTAGTTCCCCTTATAATTGGTGCCCCAGACATGGCTTTTCCTCGCATGAATAATTTGAGATTTTGATTGCTACCCCCCTCCTTTACCCTTATTATAACTAGAACTATAAGTGAACAAGGGGCAGGTACAGGATGAACCGTCTATCCTCCTCTATCTCATTTCTTTGCACATAGAGGACCTAGTGTAGACTTAACTATTTTTTCTCTTCATATTGCTGGGGTATCTTCTATTTTAGGAGCAATTAACTTTATTTCTACAATTATTAATATGCGAGCGCCTAGAGTCCATTTAGAAAATATACCCCTATTTGTATGATCAGTTCTTATTACAGCTATCTTACTTTTACTGGCACTTCCAGTTCTGGCAGGAGGAATCACTATACTTTTAATGGACCGTAACTTTAATACTTCTTTCTTTGACCCAGCAGGAGGGGGTGATCCAATTTTATAC
>Eukaryota;Obazoa;Opisthokonta;Metazoa;Tardigrada;Tardigrada_X;Tardigrada_XX;Macrobiotus;Macrobiotus_sp.;JX865311
CAACAAATCATAAAGATATTGGTACTCTATATTTTATTTTTGGGCTATGAGCAGCCTGTGTAGGAACATCTTTAAGTTTTATTATCCGAAGAGAACTAAGACAACCGGGAATCCTTTTTGGAGATGAACAAATATATAATGTGACAGTTACTAGTCATGCTTTTATTATAATTTTCTTTTTTGTTATACCTATTTTAATCGGAGGATTTGGTAACTGACTTGTACCATTAATAATTGGAGCCCCTGATATAGCTTTTCCTCGCATAAATAATCTCAGATTTTGACTTTTACCCCCCTCTTTTACACTTATTATAACAAGCACAATAAGAGAGCAAGGAGCCGGGACAGGATGAACTGTATACCCCCCCTTATCTCATTTTTTTGCTCACAGAGGACCTAGTGTAGATTTAACAATTTTTTCTCTTCACATTGCTGGTGTATCCTCAATCTTAGGAGCCATTAATTTTATTTCAACAATTATTAATATACGAGCGCCTAACGTATCCCTTGAAAACATACCCCTATTCGTCTGATCCGTTTTAATTACAGCAATTTTATTACTATTAGCCCTTCCTGTGCTAGCTGGAGGAATTACAATATTGTTAATAGATCGTAATTTTAATACTTCTTTCTTTGATCCGGCAGGAGGAGGAGACCCAATTTTATACCAACATTTATTCTGATTTTTTGGTCACCC
>Eukaryota;Obazoa;Opisthokonta;Metazoa;Tardigrada;Tardigrada_X;Tardigrada_XX;Macrobiotus;Macrobiotus_sp.;MT246661
TTATGAACTGCCTGTGTGGGAACTTCCTTGAGTTTTTTAATTCGGAGAGAATTAAGACAACCTGGATTGCTATTCGCAGACGAACAAATATACAATGTAATTGTTACAAGACATGCTTTTATTATGATTTTTTTTTTTGTAATACCAGTTTTAATTGGAGGTTTTGGAAACTGACTCGTACCAATTATAATTAGTGCTCCAGACATGGCCTTTCCTCGGATAAACAATTTAAGATTCTGAATGTTGCCCCCATCGTTTTTCCTTATTACTGTAAGAACAATAAGTGAACAAGGGGCAGGAACTGGTTGAACGGTATACCCCCCTTTATCTAATTTTTTTGCACATAGGGGACCAAGAGTAGATTTAACTATTTTCTCTCTCCACGTTGCAGGTATCTCCTCTATTCTAGGAGCAATTAATTTCATTTCCACAATTATTAATATACGAGCCCCCTTTATGAGATTAGAAAAAATACCATTATTTGTGTGATCAGTATTTCTTACCGCCATCTTACTTTTACTAGCGCTGCCCGTTTTAGCCGGAGGAATTACTATATTACTACTAGATCGTAATTTCAACACTTCTTTTTTTGACCCAGCAGGAGGGGGTGATCCTATCCTTTATCAACATCTCTT
>Eukaryota;Obazoa;Opisthokonta;Metazoa;Tardigrada;Tardigrada_X;Tardigrada_XX;Macrobiotus;Macrobiotus_sp.;MW186952
CAAAGATATTGGAACCCTAAACTTTATTTTCGGCCTATGGTCCGCGTGCGTAGGCACTTCCCTTAGTTTTATTATTCGAAGAGAACTTAGCCAGCCAGGACTATTGTTTGGCGATGAACAAATATATAATGTTACTGTTACAAGTCACGCATTTGTAATAATTTTTTTTTTTGTAATACCTATTCTTATTGGTGGATTTGGAAATTGATTAGGGCCCTTAATAATTAAAGCCCCTGATATGGCTTTTCCTCGCATAAATAACCTAAAATTTTGACTTCTACCCCCATCTTTCATTCTGATTATAAGCAAAACAATAAAAGAACAAGGCGCGGGGACGGGGGGGACAGTTTATCCACCACTCTCCCATTTTTTTGCTCATAGCGGAGCGAGAGTTGATCTAACGATTTTTTCCCTTCACATTGCAGGTATCTCGTCTATCCTAGGGGCAATTAACTTTATCTCTACTATTATTAATATACGAAGTCCTTCCATAAATTTCGAAAATATGCCTTTATTTGTTTGATCTGTTTTAATTACGGCTGTCCTTTTACTACTAGCCCTACCTGTACTTGCAGGGGGCATCACAATACTTTTAATAAACCGGAATTTTAATACATCTTTCTTCGACCCTGCTGGGGGAGGGGACCCAATTTTATATCAACACTTGTTTTGATTTTTTGCCCT
>Eukaryota;Obazoa;Opisthokonta;Metazoa;Tardigrada;Tardigrada_X;Tardigrada_XX;Macrobiotus;Macrobiotus_sp.;KJ856982
TGAGCAGCTACCGTAGGAACATCCCTTAGTATAATTATTCGTTTTGAACTAAGGCAACCAGGAGCCTTGTTAAATGATGAACAGATTTATAATGTTACTGTAACAAGACATGCCTTCATTATGATTTTTTTCTTCGTTATACCCATTCTAATCGGGGGTTTCGGTAACTGATTAGTGCCTTTAATATTATCAGCTCCTGATATAGCTTTTCCTCGAATAAATAACTTAAGATTTTGACTACTACCCCCCTCCCTACTATTAATCTTAAGAAGTAGTTTAACAGAACAAGGAGCAGGAACAGGTTGAACTGTATATCCCCCCCTGTCAAGTTTCTTTGCACACAGAGGCCCAAGAGTTGACCTGACTATTTTTTCCTTACATATTGCAGGAGCTTCTTCTATTTTAGGGGCCATTAATTTCATTACAACTATTTTAAATATACGAGTAAACTCTCTCAGTATAGATCTAGTGCCGCTATTTGTTTGGTCTGTGCTATTAACTGCATTATTACTATTATTATCCTTACCCGTCCTTGCCGGAGCTATCACGATACTTCTTTTAGACCGAAACTTTAACACATCCTTCTTTGACCCGGCAGGGGGTGGTGACCCTATCCTTTACCAACATTTATTC
>Eukaryota;Obazoa;Opisthokonta;Metazoa;Tardigrada;Tardigrada_X;Tardigrada_XX;Macrobiotus;Macrobiotus_sp.;KJ856990
GCTACCGTAGGAACATCCCTTAGTATAATTGTTCGATTCGAACTAAGACAACCAGGGGCTTTATTAAATGATGAACAGATTTATAATGTCACCGTAACAAGACATGCCTTCATTATGATTTTTTTCTTCGTTATACCTATCCTAATTGGGGGTTTTGGTAACTGGTTAGTACCTTTAATATTATCAGCCCCTGATATAGCTTTTCCTCGAATAAATAACTTAAGATTTTGACTGCTACCCCCTTCCCTACTATTAATCTTAAGAAGTAGTATAACAGAACAAGGAGCAGGAACAGGTTGAACTGTATACCCCCCTCTGTCAAGTTTCTTTGCACACAGGGGCCCAAGAGTTGACCTTACTATTTTTTCATTACATATTGCAGGGGCTTCTTCTATTTTAGGGGCCATTAATTTTATTACAACAATTTTAAATATACGAGTAAACTCTCTCAGAATAGATCTAGTTCCGCTATTTGTATGATCAGTACTACTAACTGCATTATTACTATTATTATCCTTACCGGTCCTTGCCGGAGCTATTACAATACTTCTTTTAGATCGAAATTTTAACACGTCCTTCTTTGACCCAGCAGGGGGTGGGGATCCCATTCTTTACCAACACCTATTTTGA
>Eukaryota;Obazoa;Opisthokonta;Metazoa;Tardigrada;Tardigrada_X;Tardigrada_XX;Macrobiotus;Macrobiotus_sp.;MT863704
GATATTGGTACTCTATACTTTATTTTCGGCCTATGGGCTGCCTGTGTTGGTACTTCCCCTAGATTTATTATCCGAAGAGAACTTAGACAACCTGGCCTGCTATTTGGAGATGAGCAAATATACAACGTAACAGTTACAAGCCACGCCTTCATTATAATTTTCTTTTTTGTTATACCGATCCTTATCGGGGGATTTGGAAACTGGCTTGTCCCGTTAATAATCAGTGCCCCCGATATAGCATTCCCTCGAATAAACAATCTCAGGTTTTGACTTCTTCCTCCTTCTTTTATTCTAATTATGAGAAGGACAATAGCTGAGCAAGGTGCCGGCACTGGATGAACAGTCTACCCCCCTCTATCTCATTTCTTTGCCCACAGAGGCCCGAGGGTAGATATAACCATTTTTTCTTTACATATCGCCGGGATCTCTTCTATTTTAGGTGCTATTAATTTTATTTCTACAATTATTAATATGCGAAGCCCCTCAATAGCTTTTGAAAACATGCCTTTATTTGTTTGGTCTGTTCTAATTACAGCAGTATTATTACTACTAGCTTTGCCTGTTTTAGCTGGAGGTATTACCATGCTACTAATAGACCACCTCTTTTTTTGACCCAGCGGGAGGAGGAGACCCTATTTTATACCAACACTTGTTTTGATT
>Eukaryota;Obazoa;Opisthokonta;Metazoa;Tardigrada;Tardigrada_X;Tardigrada_XX;Macrobiotus;Macrobiotus_sp.;OP684780
GATATTGGTACACTTTATTTTATTTTTGGGCTATGAGCTGCCTGCGTAGGTACTTCTTTAAGGTTTATTATTCGAAGAGAATTAAGTCAACCTGGTAATTTATTCAGAGACGAACAAATATTTAATGTGACAGTAACTAGACATGCTTTTATTATAATTTTTTTTTTCGTTATACCAATTTTAATTGGAGGATTTGGAAATTGATTAATTCCTTTAATAATTAGAGCACCTGATATAGCTTTTCCTCGTATAAATAATTTAAGTTTTTGACTTCTACCTCCTTCTTTTACTTTAATTATAACTAGTACTATAAGCGAACAAGGAGCAGGAACAGGATGAACAGTGTACCCCCCCTTGTCTCATTTTTTTGCTCATAGAGGCCCAAGAGTAGATCTAACAATTTTTTCATTACATTTGGCAGGAGTTTCTTCAATTTTAGGGGCTATTAATTTTATTTCTACTATTATTAATATACGAGCCCCTCAGCTTTCTCTTGAAAATATACCTTTGTTTGTTTGGTCTGTTTTTATTACTGCCATTCTTCTTCTTCTTGCTTTACCTGTTTTGGCGGGAGGTATTACAATACTTTTGATAGACCGAAACTTTAATACTTCTTTTTTTGATCCAGCTGGTGGGGGAGATCCTATTTTATATCAACATCTTTTCTGA
>Eukaryota;Obazoa;Opisthokonta;Metazoa;Tardigrada;Tardigrada_X;Tardigrada_XX;Macrobiotus;Macrobiotus_sp.;JX865310
CAACAAATCATAAAGATATTGGAACCCTTTATTTTTTATTTGGTCTTTGAGCCGCTACCGTAGGAACTTCTTTAAGCATAATTATTCGTTTTGAATTAAGACAACCCGGATCTTTATTAAATGATGAACAAATTTACAACGTAACCGTAACAAGCCATGCTTTTATTATAATTTTTTTTTTCGTAATACCTATTTTAATTGGAGGGTTTGGAAACTGGCTGGTGCCCCTGATACTCTCAGCCCCAGATATGGCCTTCCCTCGCATAAACAACTTAAGCTTTTGACTTCTACCCCCCTCACTACTCTTAATTTTAAGAAGAAGAATAGCAGAACAGGGCGCAGGAACAGGTTGAACCGTATACCCTCCCCTTTCCAGCTTCTTTGCACACAGAGGGCCTAGCGTAGACTTAACAATTTTTTCTCTACATATTGCGGGAGCCTCTTCAATCCTTGGAGCCATCAATTTTATTACGACCATTTTAAATATACGAGTAAACTCTTTAACTATAGACCTTGTTCCTTTATTTGTTTGATCTGTTTTACTAACAGCACTTTTATTGTTATTGTCTTTACCTGTGCTCGCAGGCGCGATTACAATGTTGCTTTTAGATCGAAATTTTAACACCTCGTTTTTTGACCCTGCAGGGGGTGGAGACCCTATTCTTTACCAACACCTATTTTGATTTTTTGGTCACCC
>Eukaryota;Obazoa;Opisthokonta;Metazoa;Tardigrada;Tardigrada_X;Tardigrada_XX;Macrobiotus;Macrobiotus_almadai;MW990245
TTAGTTTTATTATTCGAAGAGAACTCAGACAACCAGGTATTTTATTTGGAGATGAACAAATATATAATGTAACAGTAACAAGACACGCATTTATTATAATTTTTTTTTTTGTTATACCAATTTTAATCGGAGGATTCGGAAACTGACTTGTTCCTCTAATAATTGGAGCCCCTGACATAGCATTTCCTCGAATAAATAATCTTAAATTTTGACTCCTACCTCCTTCCTTTACTCTTATTATAACTAGAACTATAAGAGAACAAGGAGCAGGAACTGGGTGAACAGGGTACCCCCCGCTATCTCATTTTTTTGCTCACAGAGGACCAAGAGTAGATTTGACCATTTTCTCACTCCACATTGCAGGAGTATCTTCTATTCTTGGTGCTATTAACTTTATTTCCACAATTATTAATATACGAGCACCAAGAGTTCACCTAGAAAACATACCTCTTTTTGTATGATCTGTTTTAGTTACAGCAATTCTACTTTTATTAGCGTTACCAGTATTAGCAGGGGGAATTACTATACTATTAATAGACCGAAATTTTAATACTTCGTTTTTTGATCCAGCAGGGGGAGGTGATCCTATTTTGTATCAGCACTTATTTTGATTTTTT
>Eukaryota;Obazoa;Opisthokonta;Metazoa;Tardigrada;Tardigrada_X;Tardigrada_XX;Macrobiotus;Macrobiotus_ariekammensis;MZ460999
TACCCTTTATTTTATTTTTGGCTTATGAGCTGCCTGTGTGGGGACTTCCTTAAGATTTATTATCCGAAGAGAATTGAGACAACCCGGAATTTTGTTTGGAGACGAACAAATATACAATGTAACAGTAACTAGACATGCGTTTATTATAATTTTCTTTTTTGTAATGCCCATTTTAATTGGGGGATTCGGCAATTGATTAGTACCCTTAATAATTGGAGCACCGGATATAGCTTTTCCTCGTATAAATAATTTAAGTTTTTGGTTACTTCCACCCTCTTTTACTTTGATTATAACAAGTACTATAAGAGAACAAGGCGCAGGAACTGGTTGAACAGTTTACCCACCCCTATCTCATTATTTTGCACATAGAGGCCCAAGGGTTGACCTAACTATTTTTTCCCTACACATCGCTGGAGTGTCTTCTATTTTAGGGGCTATTAATTTTATTTCAACAATTATTAATATACGGACCCCAAATATATCACTAGAAAATATACCTCTTTTCGTTTGATCTGTCTTAATTACTGCTATTCTCCTTTTACTAGCACTTCCTGTATTAGCAGGAGGTATTACTATACTCCTAATAGACCGTAATTTTAACACTTCATTTTTCGACCCTGCTGGTGGGGGAGACCCTATTTTATATCAACATCTATTC
>Eukaryota;Obazoa;Opisthokonta;Metazoa;Tardigrada;Tardigrada_X;Tardigrada_XX;Macrobiotus;Macrobiotus_ariekammensis;MZ461005
TACCCTTTATTTTATTTTTGGCTTATGAGCTGCCTGTGTGGGGACTTCCTTAAGATTTATTATCCGAAGAGAATTAAGACAACCCGGAATTCTGTTCGGAGACGAGCAAATATACAATGTAACAGTAACTAGACATGCGTTTATCATAATTTTCTTTTTTGTAATGCCCATTTTAATTGGAGGATTCGGCAATTGATTAGTGCCCTTAATAATTGGAGCACCGGATATAGCTTTTCCTCGTATAAATAATTTAAGTTTTTGGTTACTTCCACCTTCTTTTACTTTGATTATAAGAAGCACTATGAGAGAACAAGGCGCAGGAACTGGTTGAACAGTTTACCCGCCCCTATCTCATTATTTTGCACATAGAGGTCCAAGGGTTGACCTAACTATTTTTTCCCTACACATCGCTGGAGTATCTTCTATTTTAGGGGCTATTAATTTTATTTCAACCATTATTAATATACGAACCCCCAGTATATCACTAGAAAATATACCTCTTTTCGTTTGATCTGTCTTAATTACTGCTATTCTTCTTTTACTAGCACTTCCTGTATTGGCAGGAGGTATTACTATACTCCTAATAGACCGTAATTTTAACACTTCATTTTTCGACCCTGCTGGTGGTGGGGACCCTATTTTATATCAACATCTATTC
>Eukaryota;Obazoa;Opisthokonta;Metazoa;Tardigrada;Tardigrada_X;Tardigrada_XX;Macrobiotus;Macrobiotus_birendrai;MW656266
GTGTTGGAACCTCTTTNAGATTTATTATTCGAAGTGAATTGAGTCAACCAGGGCTCTTATTTGGTGACGAACAAATATATAATGTTACTGTGACAAGTCATGCTTTTATTATAATTTTCTTTTTTGTTATACCTATTTTAATTGGCGGTTTTGGTAACTGGTTAATCCCCCTTATAATCAGAGCACCAGACATAGCCTTCCCACGAATAAATAATCTCAGATTTTGGCTGTTGCCCCCATCCTTTACTTTAATTATAAGAAGAACCATGAGAGAACAGGGAGCTGGAACAGGCTGAACAGTATACCCTCCCCTATCTCATTTTTTTGCTCATAGGGGACCTAGAGTAGACTTAACTATTTTTTCACTTCATATCGCTGGAGTATCGTCAATTCTAGGAGCTATCAATTTTATCTCCACTATTATTAATATACGAGCTCCAAACCTCTCCCTTGAAAACATACCCTTATTTGTTTGATCTGTTTTAATTACAGCAATTCTTTTACTTTTAGCCCTACCTGTACTTGCGGGAGGAATTACCATACTATTAATAGATCGAAATTTTAATACTTCTTTTTTCGATCCCGCAGGCGGAGGGGATCCTATTTTAT
>Eukaryota;Obazoa;Opisthokonta;Metazoa;Tardigrada;Tardigrada_X;Tardigrada_XX;Macrobiotus;Macrobiotus_caelestis;MK737922
GACTTTATACTTTATTTTTGGACTCTGAGCCGCTTGTGTGGGGACTTCTTTAAGTTTTATTATCCGAAGTGAATTAAGCCAACCCGGACTACTCTTTTCAGATGAACAAATATACAATGTAACTGTTACAAGTCACGCTTTTATTATAATCTTTTTCTTTGTTATACCAATCTTAATTGGAGGCTTTGGAAACTGACTGATCCCCCTAATAATCAGTGCGCCAGATATAGCATTTCCCCGGATGAATAATCTCAGATTTTGACTTCTGCCCCCCTCCCTAATCTTAATTCTAAGAAGAACGTTAAGAGAGCAAGGGGCGGGAACAGGATGAACAGTTTACCCGCCGCTGTCTCACTTCTTTGCCCACAGGGGCCCCAGGGTAGATCTAACAATTTTTTCCCTCCATATCGCAGGTGTCTCCTCTATTCTAGGAGCTATCAACTTTATTTCAACTATTATTAATATACGTGCCCCTAGGGTTTTACTAGAAAAAATACCGCTATTTGTTTGATCAGTTCTAATCACGGCAATTCTTCTTCTCCTCGCCCTACCAGTATTAGCCGGAGGTATTACTATGCTTTTAATAGACCGAAATTTTAACACCTCTTTTTTTGACCCTGCAGGAGGGGGGGACCCGGTTCTTTACCAACACCTATTT
>Eukaryota;Obazoa;Opisthokonta;Metazoa;Tardigrada;Tardigrada_X;Tardigrada_XX;Macrobiotus;Macrobiotus_canaricus;MH057765
AACCTTATATTTTATTTTTGGACTATGGGCTGCATGTGTAGGTACGTCCTTAAGTTTTATTATTCGAAGAGAATTAAGACAACCAGGAATTCTTTTTGGCGATGAACAAATATATAATGTAACTGTTACAAGCCACGCTTTTATTATAATTTTCTTTTTTGTTATACCTATTTTAATTGGTGGATTCGGAAATTGACTTGTTCCTCTTATAATCGGAGCTCCTGATATGGCATTCCCTCGTATGAATAATCTTAGATTTTGACTTCTACCCCCGTCATTTACTTTAATTATGACAAGTACTATGAGAGAGCAGGGAGCTGGAACAGGCTGAACAGTTTATCCTCCTCTCTCTCATTTTTTTGCTCATAGAGGTCCTAGAGTTGATCTAACAATCTTTTCTCTCCACATTGCCGGAGTCTCTTCTATTTTAGGGGCTATTAACTTTATCTCAACTATTATTAATATACGAGCTCCAAGTATATCTCTTGAAAATATGCCATTATTCGTTTGATCAGTATTAATTACTGCTATCTTACTATTATTAGCTTTACCTGTTCTTGCCGGAGGAATTACGATACTATTAATAGACCGAAATTTTAATACTTCTTTTTTTGATCCTGCAGGAGGAGGAGACCCTATTTTATACCAACACCTGTTC
>Eukaryota;Obazoa;Opisthokonta;Metazoa;Tardigrada;Tardigrada_X;Tardigrada_XX;Macrobiotus;Macrobiotus_crustulus;MT260371
AACTTTATATTTTATTTTTGGTCTATGAGCCGCATGCCTAGGAACATCCTTAAGAATGATCATTCGAATAGAAATAAGTCAACCAGGAATTATATTTGGAGATGAGCAAATATATAATGTAACAGTAACAAGTCATGCATTTGTCATAATTTTTTTTTTTGTTATACCCGTCTTAATTGGAGGATTTGGAAACTGACTAATCCCCTTGATAATTAGAGCACCCGATATAGCCTTCCCCCGAATAAACAATTTAAGATTTTGATTACTACCTCCTTCAATTATGCTTATTATTACAAGAACTATAAGAGAACAAGGAGCCGGAACTGGATGAACAGTATACCCCCCCTTATCTCATTACTTTGCTCATAGAGGCCCTAGAGTTGATTTAACAATTTTTGCTTTACACCTTGCAGGAGTGTCTTCAATTCTAGGAGCGATCAATTTTACATCTACTATTGTCAACATACGCTCTAATAATTTAATACTAGAACATATATCCCTTTTAGTATGATCTGTATTAATTACAGCAACTTTACTTATACTTGCCTTACCAGTCCTAGCAGGAGGAATTACAATACTTCTAATAGACCGAAACTTCAACACCTCTTTTTTTGATCCTGCAGGAGGAGGAGATCCTATTTTATATCAACACTTATTC
>Eukaryota;Obazoa;Opisthokonta;Metazoa;Tardigrada;Tardigrada_X;Tardigrada_XX;Macrobiotus;Macrobiotus_engbergi;MN444824
AGTTTAGGGCCGCATGTGTAGGAACATCTCTTAGTTTCATTATTCGAAGAGAATTAAGTCAGCCAGGTTTATTATTTTCAGACGAACAAATATATAATGTAACTGTAACAAGTCACGCTTTTATTATAATTTTTTTCTTTGTTATACCAATTTTAATTGGGGGGTTCGGAAATTGATTGGTACCCCTGATAATTAGAGCACCGGACATAGCTTTTCCTCGAATAAACAACTTAAGATTTTGATTACTGCCCCCTTCGTTAATATTAATTTTAAGTAGAACTATAAGAGAACAAGGAGCAGGAACAGGATGAACTCTGTACCCCCCCTTGTCTCATTTTTTTGCTCACAGCAGACCAAGTGTTGATCTCACTATTTTTTCCCTTCATGTAGCCGGAATCTCTTCGATTTTAGGAGCTATCAATTTTATTTCTACAATTATTAATATGCGAGCACCAAATGTCAGTTTAGAAAAAATACCCCTATTTGTTTGATCTGTTCTAATTACAGCAATTTTACTTCTATTAGCTCTTCCTGTTCTTGCTGGAGGAATTACTATACTACTTATAGATCGTAATTTCAATACTTCTTTTTTTGATCCTGCTGGAGGAGGAGATCCTGTTCTTTACCAACACTTATTT
>Eukaryota;Obazoa;Opisthokonta;Metazoa;Tardigrada;Tardigrada_X;Tardigrada_XX;Macrobiotus;Macrobiotus_fontourai;OP561784
TTATGAGCCGCATGTGTGGGTACCTCACTAAGTTTCATTCTTCGAAGAGAGTTAAGACAACCCGGACTTCTTTTTTCAGACGAACAAATATACAACGTCACAGTAACAAGTCATGCCTTTATTATAATTTTCTTTTTTGTTATACCTATTTTAATTGGAGGTTTTGGAAACTGATTGGTTCCACTAATAATCAGAGCTCCTGACATAGCTTTCCCCCGAATAAACAATCTCAGCTTCTGACTTCTTCCTCCGTCTCTCATTTTAATCTTAAGAAGCACAATAAGAGAACAAGGAGCAGGAACAGGATGAACTGTGTACCCTCCCCTTTCTCACTTTTTTGCTCACAGAGGTCCTAGAGTAGATCTTACTATTTTCTCACTACACATTGCCGGAGTATCTTCCATTTTAGGGGCCATTAATTTTATTTCTACTATTATTAACATGCGTGCACCAAGAGTCTCCATAGAAAAGATACCTCTATTTGTATGATCGGTGTTGATTACAGCAATTTTACTTCTTCTTGCCCTTCCAGTGCTTGCTGGGGGAATTACCATGTTGCTAATAGACCGCAACTTTAATACTTCTTTCTTTGACCCGGCCGGAGGAGGAGACCCCGTGCTCTA
>Eukaryota;Obazoa;Opisthokonta;Metazoa;Tardigrada;Tardigrada_X;Tardigrada_XX;Macrobiotus;Macrobiotus_glebkai;MW246134
AAAGATATCGGAACATTATATTTCATTTTTGGGCTTTGAGCCGCTTGTGTAGGAACCTCTCTAAGATTTATTATCCGAAGAGAGCTAAGACAGCCAGGTATTCTTTTTGGAGACGAACAAATATACAATGTAACTGTTACAAGACATGCTTTTATTATAATTTTCTTTTTCGTTATACCCATTTTAATCGGCGGCTTTGGTAACTGACTAGTTCCCCTAATAATTGGAGCTCCAGACATGGCTTTCCCCCGAATAAATAACCTTAGATTTTGGCTACTTCCCCCGTCATTTACCCTCATTATAACGAGTACGATAAGAGAACAGGGCGCGGGCACCGGCTGAACTGTATATCCCCCCCTATCACATTTTTTTGCTCATAGAGGACCTAGAGTTGACCTGACAATTTTTTCCCTCCACATTGCAGGGGTATCCTCCATTTTAGGAGCTATTAACTTTATTTCCACTATTATTAATATACGAGCCCCAAACGTCTTTCTAGAAAATATGCCTCTCTTTGTATGATCAGTTCTCATTACAGCAATCCTCTTACTCTTAGCACTACCAGTTCTTGCAGGGGGAATTACTATGCTTCTAATAGACCGAAACTTTAACACCTCCTT
>Eukaryota;Obazoa;Opisthokonta;Metazoa;Tardigrada;Tardigrada_X;Tardigrada_XX;Macrobiotus;Macrobiotus_hannae;MH057764
ACACTATATTTTATTTTTGGGCTCTGAGCCGCATGTGTGGGAACGTCCCTAAGTTTTATTATTCGAAGAGAATTAAGTCAACCTGGACTTCTATTTGGCGACGAACAACTTTATAATGTAACCGTAACTAGACACGCTTTTATCATAATTTTTTTTTTTGTTATACCTATCTTAATCGGAGGCTTTGGAAATTGATTAATTCCGCTCATAATTAGAGCCCCTGACATAGCTTTCCCTCGTATAAATAATTTAAGATTTTGACTTTTGCCCCCCTCTTTTACGCTCATTATAAGAAGAACAATAAGAGAACAAGGGGCTGGAACAGGATGAACAGTATATCCACCTCTTTCGCACTTTTTTGCACATAGAGGACCGAGAGTGGATTTAACAATTTTCTCTCTTCATATCGCTGGAGTTTCTTCAATTCTCGGGGCTATCAATTTTATTTCAACTATTATCAATATACGAGCCCCTAGCATATCACTTGAAAATATACCCCTTTTCGTATGATCTGTTCTAATCACTGCTATTTTACTTTTGCTAGCTTTGCCTGTTCTTGCTGGAGGAATTACTATGCTCCTAATAGACCGAAATTTTAATACTTCATTCTTTGATCCAGCTGGAGGAGGAGATCCAATCTTATACCAACACCTATTT
>Eukaryota;Obazoa;Opisthokonta;Metazoa;Tardigrada;Tardigrada_X;Tardigrada_XX;Macrobiotus;Macrobiotus_hufelandi;KC146115
TTTTATTTTCGGCCTCTGAGCAGCTTGCGTAGGTACGTCGTTAAGTTTTATCATCCGAAGAGAATTAAGTCAACCCGGAATTTTATTTGGAGATGAGCAAATATATAATGTTACAGTAACTAGTCATGCTTTTATTATAATTTTCTTTTTTGTAATACCTATTCTAATTGGAGGTTTTGGAAACTGACTAGTACCTTTAATAATTGGTGCCCCGGATATAGCCTTCCCTCGTATAAATAATATAAGGTTTTGACTTCTACCCCCCTCATTCACTCTTATTATGAGAAGTACAATAAGAGAACAAGGAGCAGGAACAGGCTGAACCGTATATCCCCCATTATCCCATTTTTTTGCACACAGAGGACCTAGTGTTGACCTAACCATCTTTTCTCTTCATATTGCGGGGATCTCCTCTATTTTAGGAGCCATCAACTTTATTACAACAATTATTAATATACGAACACCTAGATTATCCCTCGAAAATATACCCCTATTTGTTTGATCTGTCTTAATTACAGCCATTTTGCTTCTACTAGCTCTTCCAGTATTAGCCGGAGGAATTACAATACTATTAATAGACCGAAACTTTAATACTTCATTTTTTGATCCTGCAGGTGGGGGAGATCCCATTCTATACCAACACTTATTCTGATTTTTTGGTCACCCAGAAGTATATATTTTGATTTTACCTGGATTTGGAATTATCTCACAAATTATTGTACACTACAGCGGGAAACATCTTACATTTGGACATCTAGGTATAATTTATGCTATAAGAACAATC
>Eukaryota;Obazoa;Opisthokonta;Metazoa;Tardigrada;Tardigrada_X;Tardigrada_XX;Macrobiotus;Macrobiotus_hufelandi;JX865315
TTTATTTTATTTTCGGCCTATGAGCGGCATGTGTTGGCACATCCCTAAGCTTTATTCTTCGAAGAGAATTAAGACAACCTGGTCTTCTTTTCTCAGATGAACAGATATATAATGTAACAGTAACAAGCCATGCCTTCATTATGATTTTTTTTTTTGTTATACCTATCTTAATTGGGGGGTTTGGAAATTGATTAGTGCCTCTTATAATCAGGGTCCCCGATATGGCCTTCCCGCGAATAAATAATTTAAGCTTTTGACTTTTACCACCCTCTCTCATTTTAATCTTAAGAAGAACAATAAGTGAACAAGGGGCAGGAACAGGGTGAACCGTGTACCCTCCGCTATCTCATTTTTTTGCTCATAGGGGTCCTAGAGTAGACTTGACTATTTTCTCCCTTCATATTGCTGGAGTTTCTTCTATTCTAGGAGCCATTAACTTTATCTCCACTATTATTAATATGCGCGCCCCAAGAGTGTCAATAGAAAAAATACCCTTATTTGTGTGATCTGTTCTAATCACAGCAATCTTATTACTTCTTGCCCTCCCAGTCTTAGCCGGAGGTATTACCATATTATTAATAGACCGTAACTTTAACACTTCTTTTTTTGATCCCGCCGGAGGGGGAGACCCCGTACTTTATCAACACC
>Eukaryota;Obazoa;Opisthokonta;Metazoa;Tardigrada;Tardigrada_X;Tardigrada_XX;Macrobiotus;Macrobiotus_hufelandi;OP013283
GTCAACAAATCATAAAGATATTGGTACTTTATATTTTATTTTCGGTCTCTGGGCAGCTTGCGTAGGTACCTCATTAAGATTTATTATTCGAAGAGAATTAAGTCAACCCGGAATTTTATTTGGAGATGAACAAATATATAATGTTACTGTAACTAGTCATGCTTTTATCATAATTTTCTTTTTTGTAATACCAATTCTAATTGGAGGTTTTGGAAATTGACTAGTCCCTCTAATAATTGGTGCCCCGGACATAGCTTTTCCCCGAATAAATAATATAAGATTTTGACTTCTACCCCCATCATTTACACTTATTATAACAAGCACAATAAGAGAACAGGGAGCAGGAACAGGCTGAACCGTGTACCCGCCACTCTCTCATTTTTTTGCACACAGAGGACCTAGAGTTGATCTAACTATTTTCTCTCTACATATTGCAGGTATTTCATCTATTTTAGGAGCCATTAACTTTATTACAACCATTATTAATATGCGAACACCTAGATTATCACTTGAAAACATACCTCTATTCGTTTGATCCGTTTTAATTACAGCCATTTTACTTCTACTAGCTCTACCCGTATTAGCTGGAAGAATTACAATACTCTTAATAGATCGAAATTTTAATACCTCATTTTTTGATCCAGCTGGAGGGGGAGATCCTATTTTATATCAACACTTATTCTGATTTTTTGGTCACCCTGAAGTTTA
>Eukaryota;Obazoa;Opisthokonta;Metazoa;Tardigrada;Tardigrada_X;Tardigrada_XX;Macrobiotus;Macrobiotus_hufelandi;JX865312
CAACAAATCATAAAGATATTGGCACTATTTATTTTTTATTTGGCATCTGATCAGCTATAATCGGCACATCCTTAAGAATAATTATTCGAATTGAACTAAGCCAACCAAGACTAATATTTTCAGATGAACAACTTTACAACGTATCCATCACAAGTCACGCCTTTATTATAATTTTTTTCTTCGTGATACCAACATTAATTGGAGGATTTGGAAACTGATTAGTTCCATTAATAATTGGAGCTCCAGATATAGCTTTTCCTCGAATAAATAATTTAAGCTTCTGACTATTACCACCCTCTTTAATCTTAATAATTAGAGGCACTATAAGAGAACAAGGAGCAGGAACAGGATGAACAGTTTATCCTCCTTTAGCTTCTTATTTTGCACACAGAGGTCCTGCTGTTGACTTGACAATTTTTTCTCTACATATTGCAGGAGTATCATCAATCTTAGGTGCTGTAAACTTTATTACAACCACTATTAATATACGAACCCCCTCAATAAGCTTAGAAATAATACCTCTATTTGTATGATCTGTTCTCATTACCGCAATCCTACTATTATTATCCTTACCAGTATTAGCCGGAGCTATTACTATGCTACTACTTGATCGAAACTTTAACACATGTTTTTTTGATCCGCTTGGAGGTGGAGACCCAATTCTTTACCAACATTTATTTTGATTTTTTGGTCACCC
>Eukaryota;Obazoa;Opisthokonta;Metazoa;Tardigrada;Tardigrada_X;Tardigrada_XX;Macrobiotus;Macrobiotus_hufelandi;MW727962
AACCTTATATTTCATTTTTGGCCTATGGGCAGCTACAGTAGGAACATCATTAAGCTTTATTATCCGGTCAGAACTCAGTCAACCTGGACAACTATTTTGTGATGAACAACTATATAACGTAACAGTCACAAGTCATGCCTTCGTAATAATTTTCTTTTTTGTAATACCCATTTTAATCGGCGGATTCGGAAACTGATTAATTCCCCTAATAATTGGAGCGCCTGATATAGCTTTTCCTCGAATAAACAATTTAAGTTTCTGACTTCTACCCCCCTCATTTACATTAATTCTTAGAAGAACAATAGCAGAACAGGGGGCAGGGACAGGATGAACCGTGTATCCCCCTCTTTCTAACTATTTTGCGCATAGCGGACCTAGTGTCGATTTAACTATTTTTTCCCTTCATATTGCAGGGGTATCCTCAATTTTAGGTGCTATTAACTTTATTTCTACGATTATTAATATACGAGCCCCTCAATTATCTATAGAGCAAATGCCTTTATTTGTGTGGTCGGTTTTAATTACAGCAGTATTACTACTATTAGCACTACCGGTTTTAGCAGGAGGTATTACCATACTTCTTCTAGATCGTAATTTTAACACTTCGTTCTTTGACCCTGCCGGCGGAGGGGATCCTATTTTATACCAACATTTATTT
>Eukaryota;Obazoa;Opisthokonta;Metazoa;Tardigrada;Tardigrada_X;Tardigrada_XX;Macrobiotus;Macrobiotus_hufelandi;KC146114
TTATATTTTATTTTTGGGCTGTGGGCTGCCTGTGTAGGAACCTCATTAAGCTTTATTATTCGAAGAGAATTAAGACAACCAGGACTATTGTTTGGAGATGAACAAATATATAATGTCACCGTCACCAGACATGCTTTTATTATAATTTTTTTTTTTGTTATGCCCATCCTTATTGGAGGCTTTGGAAACTGACTAATTCCTCTGATAATTAGCGCGCCGGACATGGCCTTCCCCCGAATAAACAACCTAAGATTTTGACTTTTACCCCCTTCTTTTACACTAATCATAAGAAGAACAATAAGAGAACAAGGGGCCGGGACAGGATGGACAGTATACCCACCCCTTTCACACTTCTTTGCTCACAGAGGGCCTAGCGTAGACTTAACTATCTTTTCACTTCATATCGCTGGAGTCTCCTCTATTCTAGGCGCAATTAACTTCATTTCAACAATTATTAATATGCGAGCTCCTAGCATATCACTCGAAAATATACCCTTATTTGTATGGTCCGTCCTAATCACAGCGATTCTTCTTCTACTAGCACTACCTGTATTAGCCGGAGGTATTACCATACTTTTAATAGACCGCAACTTTAATACATCTTTTTTTGATCCTGCAGGAGGGGGAGACCCTATTTTGTACCAACACCTATTTTGGTTCTTTGGTCACCCTGAAGTGTATATTCTTATTTTACCTGGATTTGGTATTATTTCACAAATTGTTATTCATTATAGAGGTAAACATTTAACCTTTGGGCACTTAGGTATAATTTACGCAATATCAACTAT
>Eukaryota;Obazoa;Opisthokonta;Metazoa;Tardigrada;Tardigrada_X;Tardigrada_XX;Macrobiotus;Macrobiotus_hufelandi;KC146122
CCTGCGTAGGAACCTCATTAAGCTTTATTATTCGAAGAGAATTAAGACAACCAGGACTATTGTTTGGAGACGAACAAATATACAATGTCACCGTCACCAGACATGCTTTTATTATAATTTTTTTTTTTGTTATGCCCATTCTTATTGGAGGCTTTGGAAACTGACTAATTCCTCTGATAATTAGCGCCCCAGATATGGCCTTCCCCCGAATAAACAACCTAAGATTTTGACTTTTACCCCCCTCTTTTACACTCATCATAAGAAGAACAATAAGAGAACAAGGGGCCGGGACAGGATGAACAGTATACCCTCCCCTTTCACACTTCTTTGCTCACAGAGGGCCTAGTGTAGACTTAACTATCTTTTCACTTCATATCGCTGGAGTCTCCTCTATTCTAGGCGCAATTAACTTCATTTCAACAATTATTAATATACGGGCTCCTAGCATATCACTCGAAAATATACCTTTATTTGTATGATCCGTTCTAATCACAGCGATTCTTCTTCTACTAGCACTACCTGTATTAGCCGGAGGTATTACCATACTTTTAATAGACCGCAATTTTAATACATCTTTTTTTGATCCTGCAGGAGGAGGGGACCCTATTTTGTACCAACATCTATTTTGGTTCTTTGGTCACCCTGAAGTGTATATTCTTATTTTACCTGGATTTGGTATTATTTCACAAATTGTTATTCATTATAGTGGTAAGCATTTAACCTTTGGGCACTTAGGTAT
>Eukaryota;Obazoa;Opisthokonta;Metazoa;Tardigrada;Tardigrada_X;Tardigrada_XX;Macrobiotus;Macrobiotus_hufelandi;MW727983
AACAATTTACTTTTTATTTGGAATTTGATCTGCAATACTAGGAACATCTTTAAGAATAATCGTTCGAATAGAACTTAGACAACCAGGACTAATATTTTCTGATGAACAAATATATAATGTATCAATTACTAGACATGCTTTTGTAATAATTTTCTTTTTTGTTATACCAACCCTAATTGGAGGTTTTGGAAATTGACTAGTTCCCCTTATAATTGGTGCCCCTGACATAGCATTTCCTCGAATAAACAATCTAAGATTTTGACTTTTACCCCCCTCTTTACTCCTAATAATTAGTGGAACTATAAGAGAACAAGGAGCAGGAACAGGATGAACAGTCTACCCCCCCTTAGCCTCATACTTTGCCCACAGAGGACCTTCTGTAGATATGACTATTTTTTCACTCCACATCGCCGGTGTTTCCTCAATTTTAGGGGCAGTTAACTTCATTACAACAACAATTAATATACGCATTATGTCTATAAGACTAGAAACCATACCTTTATTTGTTTGGTCCGTTCTAATTACCGCTATTTTACTTCTTTTATCCCTGCCTGTATTAGCAGGAGCTATTACTATACTTTTACTAGATCGAAACTTCAACACTTGCTTTTTTGACCCTTTAGGAGGAGGAGATCCTATTTTATACCAACATCTTTTT
>Eukaryota;Obazoa;Opisthokonta;Metazoa;Tardigrada;Tardigrada_X;Tardigrada_XX;Macrobiotus;Macrobiotus_kamilae;MK737920
TACCCTTTATTTTATATTTGGGCTTTGAACGGCTTGTGCGGGGACTTCTCTTAGATTCCTTATTCGTACAGAATTAAGTCAACCCGGACTCCTATTTGCTGATGAACAACTTTATAATGTAATTGTAACTAGCCATGCTTTTATTATAATTTTCTTCTTTGTTATGCCAATCCTCATCGGGGGATTTGGAAACTGACTCGTTCCTTTAATAATCAGGGCCCCTGATATAGCTTTCCCCCGAATAAATAACTTAAGATTTTGAATGCTACCCCCCTCTTTTCTACTAATTACTGTAAGAACAATGGCCGAACAGGGGGCTGGTACTGGCTGAACAGTATACCCTCCCCTTTCTCACTTTTTTGCTCATAGCGGGCCTAGAGTAGATCTCACAATTTTTTCCTTACACGTGGCAGGAATCTCCTCTATTCTCGGGGCTATTAACTTTATTTCCACCATCCTTAATATGCGAGCCCCTTTCCTATCTCTAGAAAAAATACCCCTTTTCGTATGATCTGTTTTTTTAACAGCTATTTTATTGCTATTAGCATTACCTGTACTAGCAGGAGGAATCACTATACTTCTGCTGGACCGTAACTTCAACACATCCTTCTTTGACCCGGCAGGAGGCGGAGACCCTATCCTTTACCAACATTTATTT
>Eukaryota;Obazoa;Opisthokonta;Metazoa;Tardigrada;Tardigrada_X;Tardigrada_XX;Macrobiotus;Macrobiotus_kirghizicus;MZ461002
TACCCTTTATTTTATTTTTGGCCTATGAGCAGCTTGTGTCGGAACCTCGTTAAGCTTTATTATCCGAAGAGAACTAAGACAACCCGGCATTATATTTGGAGATGAACAAATATATAATGTTACTGTAACAAGACATGCTTTTATTATAATTTTTTTTTTTGTTATACCAATTTTGATTGGAGGGTTCGGTAACTGACTAGTACCCCTTATAATTGGGGCGCCAGATATAGCTTTCCCACGAATAAATAACTTAAGATTTTGACTATTACCTCCTTCTTTTACTCTAATTATAACAAGAACCATAAGAGAACAAGGAGCTGGAACAGGATGAACTCTTTATCCGCCCCTATCTCACTACTTTGCTCATAGAGGTCCAAGTGTAGACTTAACTATTTTCTCACTACACATTGCAGGAGTTTCCTCCATTTTAGGAGCTATCAACTTTATCTCAACTATTATTAATATGCGAGCCCCTAGAGTCTCTCTTGAAAATATACCTCTTTTTGTATGATCTGTTTTAATTACAGCTATTCTTTTACTTTTAGCCCTACCAGTATTAGCCGGAGGTATTACTATACTTTTAATAGACCGTAATTTTAATACTTCATTCTTTGACCCTGCTGGGGGGGGAGACCCTATTTTATATCAACATTTATTC
>Eukaryota;Obazoa;Opisthokonta;Metazoa;Tardigrada;Tardigrada_X;Tardigrada_XX;Macrobiotus;Macrobiotus_kosmali;OP141639
AAGATATTGGTACATTATACTTTATTTTTGGATTGTGAGCTGCTTGTGTAGGAACCTCACTTAGTTTTATTATTCGAAGAGAACTTAGACAACCTGGAATCTTATTTAGTGATGAACAGCTATACAATGTTACAGTTACTAGTCACGCATTCATCATAATTTTTTTTTTTGTTATACCTATTCTAATTGGAGGGTTTGGTAACTGATTAATTCCACTAATAATTAGAGGACCGGATATGGCCTTTCCCCGGATAAATAACCTAAGCTTTTGGTTATTGCCCCCCTCCTTTACCCTTATTATAAGAAGATCAATAACAGAGCAGGGTGCAGGAACAGGGTGAACAGTGTATCCCCCCCTTTCCCACTTTTTTGCCCACAGAGGACCTAGCGTTGATCTAACTATCTTTTCTCTTCATATCGCGGGGGTATCCTCTATTTTAGGTGCCATTAATTTTATTTCTACAATTTTAAATATACGGGCACCTAATTTATCTCTTGAAAATATACCTCTTTTTGTGTGGTCTGTACTAATTACTGCAGTTTTACTACTTCTAGCCCTTCCTGTTTTAGCTGGAGGAATTACTATATTATTAATAGACCGAAACTTTAATACTTCCTTTTTTGATCCTGCTGGCGGGGGAGATCCCATTCTATATCAACATTTATTTTGATTTTTTGGTCAC
>Eukaryota;Obazoa;Opisthokonta;Metazoa;Tardigrada;Tardigrada_X;Tardigrada_XX;Macrobiotus;Macrobiotus_kristenseni;KC193575
CTATGAACTGCTTGTGTGGGTACATCCTTAAGATTCTTAATTCGTAGCGAACTGAGACAACCAGGATTACTATTTGCAGATGAACAAATATATAATGTTATTGTTACTAGTCATGCCTTTATTATAATTTTTTTCTTCGTCATACCAATTTTAATTGGGGGATTTGGAAATTGACTAATCCCTTTAATAATTGGAGCTCCCGATATAGCTTTTCCTCGTATAAATAATCTAAGTTTTTGAATACTCCCACCTTCCTTCATCCTTATCACTACAAGTAGATTAACCGAACAAGGCGCCGGTACAGGGTGAACGGTATACCCCCCATTATCTCACTTTTTTGCCCACAGGGGGGGTGCTGTAGATTTAACAATTTTCTCGCTCCATATTGCGGGTATTTCATCCATTTTAGGAGCCATTAACTTTATTTCTACAATTATCAATATGCGAACTCCCTACATAAGATTAGAAAAGATACCCCTATTTGTATGATCAGTTTTTCTAACTGCTATTTTACTTCTTCTAGCACTACCAGTTTTAGCGGGGGGGATTACAATACTTTTACTTGATCGAAATTTTAATACATCTTTTTTTGACCCTGCGGGGGGAGGAGACCCTATTTTATAC
>Eukaryota;Obazoa;Opisthokonta;Metazoa;Tardigrada;Tardigrada_X;Tardigrada_XX;Macrobiotus;Macrobiotus_kyoukenus;ON809461
ACTTTATACTTCCTTTTTGGCCTTTGGACAGCTTGTGTAGGCACAAGATTGAGGTTTTTAATCCGAAGAGAATTAAGCCAACCAGGACTTCTATTTTCGGACGAGCAAATATATAATGTAATTGTTACTAGACATGCCTTTATTATGATTTTTTTTTTTGTGATACCAGTGCTAATCGGGGGATTTGGAAACTGACTGGTTCCACTAATGATTAGTGCTCCTGATATAGCTTTTCCTCGAATAAATAACCTCAGCTTCTGGATATTGCCCCCTTCTTTTTTTTTAATTACTATTAGTACTATGGCAGAACAAGGGGCTGGAACCGGATGAACTGTATACCCCCCCCTATCTCATTTTTTTGCTCATAGAGGACCTAGAGTAGACCTGACAATTTTTTCTTTACACGTGGCGGGCATCTCCTCTATTTTAGGGGCTATTAATTTTATTTCTACAATCATAAATATGCGAGCACCTCATATCCAGCTAGAAAAGATACCGCTATTTGTATGATCCGTGTTATTGACCGCCGTACTTCTACTTTTAGCACTCCCTGTCCTAGCGGGAGGCATCACAATACTTCTTCTAGACCGAAATTTTAATACCTCTTTTTTCGACCCGGCAGGTGGGGGGGACCCTATTCTGTATCAACATCTATTT
>Eukaryota;Obazoa;Opisthokonta;Metazoa;Tardigrada;Tardigrada_X;Tardigrada_XX;Macrobiotus;Macrobiotus_macrocalix;FJ176203
TTATGAGCTGCTTGTGTAGGAACTTCACTCAGCTTTATTATCCGAAGAGAACTAAGACAACCTGGCATCTTATTTGGAGATGAACAAATATATAATGTTACTGTTACTAGCCACGCTTTTATTATAATTTTCTTTTTTGTAATACCTATTCTAATTGGAGGATTTGGAAACTGACTTGTACCCTTAATAATTGGTGCCCCTGATATGGCATTCCCCCGAATAAACAATCTTAGATTTTGATTATTACCACCATCTTTCACACTTATTATAACTAGAACAATAAGAGAACAAGGAGCAGGAACAGGATGAACAGTATACCCCCCCTTATCTCATTTTTTTGCCCATAGAGGTCCCAGAGTAGACTTAACTATTTTTTCTCTGCATATTGCAGGTATTTCTTCAATCTTAGGAGCCATTAATTTTATTTCTACAATTTTAAATATACGAACTCCTAGAATAACTTTAGAAAATATACCTCTTTTTGTATGATCCGTTCTTATTACTGCTATTCTTTTGTTATTAGCCCTACCTGTATTAGCCGGAGGTATTACAATACTATTAATAGACCGAAATTTTAACACTTCTTTCTTTGATCCAGCAGGTGGAGGAGATCCTATTTTATATCAACATCTCTTTTGATTCTTTGGGCATCCTGAAGTATACATTTTGATTTTACCAGGATTTGGAATTATTTCTCAAATCGTAATTCATTTTAGAGGAAAACATTTAACCTTTGGGCATT
>Eukaryota;Obazoa;Opisthokonta;Metazoa;Tardigrada;Tardigrada_X;Tardigrada_XX;Macrobiotus;Macrobiotus_macrocalix;JX683814
CTCAGATTTATTATCCGAAGAGAATTAAGACAACCAGGTATCTTATTTGGAGATGAACAAATATATAATGTGACCGTTACTAGACACGCCTTTATCATAATTTTTTTTTTCGTAATACCTATTTTAATTGGGGGATTTGGAAACTGACTTATTCCTTTAATAATCGGGGCACCTGATATAGCATTTCCCCGAATAAATAATCTTAGATTCTGATTACTACCCCCATCTTTTACGCTAATTATAACAAGAACAATAAGAGAACAAGGGGCAGGAACAGGATGAACAGTATATCCCCCCCTATCCCATTTTTTCGCCCATAGCGGCCCTAGAGTAGATTTAACTATTTTTTCACTTCACATTGCTGGTGTCTCTTCAATTCTAGGAGCCATTAATTTTATTTCTACAATCTTAAATATACGTACCCCTAGAATAACTTTAGAAAATATACCGCTTTTTGTATGATCTGTTCTTATTACTGCTATCCTCTTATTATTAGCTCTACCTGTATTAGCTGGAGGCATTACAATATTATTAATAGATCGAAACTTTAATACTTCTTTTTTTGATCCGGCGGGAGGGGGTGATCCTATTTTATATCAGCAT
>Eukaryota;Obazoa;Opisthokonta;Metazoa;Tardigrada;Tardigrada_X;Tardigrada_XX;Macrobiotus;Macrobiotus_margoae;MN888315
GGGCCGCCTGCGTTGGTACTTCCTTAAGATTTATTATTCGAAGAGAACTAAGACAGCCGGGGCTGTTGTTTTCTGATGAACAAATATATAATGTGACTGTAACAAGACATGCTTTTATTATAATTTTTTTTTTTGTTATACCAATTTTAATTGGGGGTTTTGGGAACTGGTTAGTGCCATTAATAATCAGAGCCCCCGACATAGCTTTTCCCCGTATAAATAATTTAAGATTTTGACTTCTACCTCCATCTCTTATTTTAATCTTAAGAAGAACAATAAGAGAACAAGGTGCTGGTACTGGCTGAACTGTCTATCCTCCGCTATCACATTTTTTTGCACATAGAGGCCCCAGAGTGGACTTAACAATTTTCTCCTTACATGTGGCTGGAATTTCCTCTATTTTAGGAGCCGTAAATTTTATTTCAACCATCATTAACATACGAGCCCCGTTCATAAGACTAGAAAAAATACCTTTATTTGTTTGATCTGTGCTTATTACTGCTATCCTTTTATTATTAGCTCTTCCAGTACTCGCAGGAGGAATTACAATATTACTCATAGATCGTAACTTTAATACCTCCTTCTTTGATCCTTCTGGTGGGGGAGATCCTATTTTATACCAACATCTTTTT
>Eukaryota;Obazoa;Opisthokonta;Metazoa;Tardigrada;Tardigrada_X;Tardigrada_XX;Macrobiotus;Macrobiotus_muralis;OP561785
TTATGAGCCGCATGTGTGGGCACCTCACTAAGTTTTATTCTTCGAAGAGAGTTAAGACAGCCCGGCCTTCTTTTTTCAGATGAACAAATATACAACGTCACAGTAACAAGTCATGCCTTTATCATAATTTTCTTTTTTGTTATGCCTATTTTAATTGGAGGTTTTGGAAACTGATTGGTTCCACTAATAATCAGAGCTCCTGACATAGCTTTCCCCCGAATAAACAATCTCAGCTTCTGACTTCTTCCTCCGTCTCTCATTTTAATCTTAAGAAGCACAATAAGAGAACAAGGAGCAGGAACAGGATGAACTGTGTACCCTCCCCTTTCTCACTTTTTTGCTCACAGAGGTCCTAGAGTAGATCTTACTATCTTCTCACTACACATTGCCGGAGTATCTTCCATTTTAGGAGCCATTAATTTTATTTCTACTATTATTAATATGCGTGCTCCAAGAGTCTCCATAGAAAAGATGCCCCTATTTGTATGATCAGTGTTAATTACAGCAATTTTACTTCTCCTTGCCCTTCCAGTGCTTGCTGGGGGAATTACCATGTTACTAATAGACCGCAACTTTAATACTTCTTTCTTTGACCCGGCCGGAGGGGGAGACCCCGTCCTCTAT
>Eukaryota;Obazoa;Opisthokonta;Metazoa;Tardigrada;Tardigrada_X;Tardigrada_XX;Macrobiotus;Macrobiotus_noongaris;MK737919
AACACTTTATTTTATTTTCGGTCTTTGACCCGCGTGTGTAGGAACTTCATTAAGATTTATTATTCGAAGAGAGCTGAGCCAACCCGGATTATTATTTTCAGACGAACAAATATATAACGTGGTAGTAACAAGACACGCCTTTATTATAATTTTCTTCTTTGTAATACCAGTCTTAATTGGAGGGTTTGGTAATTGATTAGTGCCTTTAATAATTAGAGCACCTGATATAGCTTTTCCCCGAATAAATAATTTAAGATTTTGAATGTTACCACCCTCTTTTTTCTTGATTACCAGTAGAACTATAGCAGAACAAGGAGCAGGAACTGGTTGAACAGTGTACCCCCCCCTGTCTCATTATTTTGCGCACAGGGGACCTAGGGTAGACATGACTATTTTTTCTCTTCATGTAGCGGGTATTTCTTCAATCTTGGGAGCCATTAACTTTATTTCAACAATTATTAATATGCGTGCTCCATTTCTCAGATTAGAAAAAATACCTCTTTTTGTCTGATCTGTTTTTCTGACCGCAATTCTTTTACTGCTAGCTTTACCTGTGCTTGCCGGAGGAATTACTATACTTCTTTTAGACCGAAACTTTAATACCTCCTTCTTTGATCCGGCAGGAGGAGGAGACCCAATTCTTTATCAGCATCTTTTC
>Eukaryota;Obazoa;Opisthokonta;Metazoa;Tardigrada;Tardigrada_X;Tardigrada_XX;Macrobiotus;Macrobiotus_pallarii;MT807924
GAGCTGCTTGTGTAGGAACCTCTCTTAGTTTCATTCTACGGAGAGAACTAAGACAACCAGGTTTACTTTTTTCAGACGAACAAATATATAATGTTACAGTAACAAGTCATGCTTTTATTATGATTTTCTTTTTTGTGATACCCATTTTAATTGGGGGGTTCGGAAACTGACTAGTACCCCTAATATTAAGTGCACCAGATATAGCCTTTCCTCGGATAAATAACTTAAGTTTTTGGCTTTTACCTCCATCATTAATCTTAATCTTAACAAGAACAATAAGAGAACAAGGAGCCGGCACAGGTTGAACTGTTTACCCACCCCTTTCACATTTTTTTGCCCATAGAGGACCAAGAGTTGATCTAACAATTTTTTCTCTCCATATCGCTGGGATTTCATCAATTTTAGGCGCTGTAAATTTCATTTCCACTATTATTAATATACGTGCACCTAGCCTATCTTTTGAAAAAATACCATTATTTGTTTGATCTGTATTAATCACAGCTATTCTTTTATTACTAGCCCTTCCTGTTCTTGCGGGAGGAATTACCATACTACTAATAGACCGAAATTTCAATACTTCTTTTTTTGATCCTGCAGGAGGAGGAGACCCTGTCTTATACCAACACTTAT
>Eukaryota;Obazoa;Opisthokonta;Metazoa;Tardigrada;Tardigrada_X;Tardigrada_XX;Macrobiotus;Macrobiotus_pallarii;FJ435807
TACATTATATTTTGTATTTGGCTTATGAGCTGCAACGGTTGGAACTTCTTTAAGCTTTATTATCCGTTCAGAGCTGAGACAACCTGGGCAATTATTCAATAACGAACAACTATTCAATGTAACAGTAACAAGACATGCATTTGTAATAATTTTCTTTTTTGTTATGCCTATTTTAATTGGGGGCTTTGGGAATTGACTGATCCCATTAATAATTGGAGCTCCTGATATAGCTTTCCCACGAATAAATAACCTAAGCTTTTGACTGTTGCCTCCGTCTTTTTTACTTATTTTAATAGGAACAATAGCAGAACAAGGGGCCGGAACCGGATGAACCGTATACCCCCCCCTATCTCACTATTTTGCCCACAGGGGACCTAGTGTAGACTTAACAATTTTCTCCCTTCATATTGCTGGAGCCTCATCTATTTTAGGAGCAATTAATTTTATTACAACAATTATAAATATACGAAGTTTTTCTATAAGATTAGAACAAATACCTTTATTTGTGTGATCTGTCCTTATTACCGCAATCTTACTACTACTAGCCCTTCCTGTACTAGCTGGAGCAATTACCATACTTCTCCTAGATCGAAACTTTAACACCTCTTTCTTTGACCCAGCCGGGGGAGGGGACCCTATTTTATACCAACATTTATTTTGATTTTTTGGGCACCCAGAAGTC
>Eukaryota;Obazoa;Opisthokonta;Metazoa;Tardigrada;Tardigrada_X;Tardigrada_XX;Macrobiotus;Macrobiotus_papei;MH057763
ACTGCCTCTGTGGGAACGTCCTTAAGATTTCTAATTCGGAGGGAATTAAGCCAACCAGGGCTTCTTCTCTCCGACGAACAAATATATAATGTGATTGTAACAAGCCACGCATTTATTATAATTTTTTTTTTCGTGATACCAATTTTAATCGGGGGATTCGGGAACTGACTGGTCCCCCTTATAATTAGAGCACCAGACATAGCTTTTCCACGAATAAATAATTTAAGCTTCTGGATACTGCCCCCCTCTTTTTTCCTAATTACTTTAAGCTCGATAACTGAACAGGGGGCCGGAACCGGATGAACTGTTTACCCACCCCTTTCTCATTTTTTTGCTCACAGGGGCCCTAGAGTAGATCTTACAATTTTTTCACTTCATGTGGCGGGAATTTCATCAATTTTAGGGGCTATTAATTTCATTTCTACAATTCTAAATATGCGAGTACCCCACCTAACCTTAGAAAAAATACCTCTCTTTGTGTGATCCGTTTTTTTAACAGCTATTTTATTACTTCTGGCCCTCCCAGTATTGGCAGGAGGTATTACTATGCTATTACTGGACCGAAACTTTAATACTTCTTTTTTTGACCCTGCGGGGGGGGGAGACCCTATTTTATACCAACACCTATTTTGGTTTTTTGGCCACCCCGAAGTATATATTTTAATCTTACCAGGCTTTGGAATTATCTCACAAATCGTTATTCACTTCAGAGGAAAATCTCTCACATTCGGACATTTAGGAATAA
>Eukaryota;Obazoa;Opisthokonta;Metazoa;Tardigrada;Tardigrada_X;Tardigrada_XX;Macrobiotus;Macrobiotus_paulinae;KT951668
TTGACAGCTTGTGTAGGAACATCACTAAGCTTTTTAATCCGAACAGAACTCAGCCWACCAGGACTTCTTTTAGCTGATGAACAAATATATAATGTCATTGTCACAAGCCACGCCTTTATTATAATTTTTTTTTTTGTAATGCCAATTCTTATTGGAGGATTTGGTAATTGATTAATCCCTTTAATAATCAGAGCCCCCGACATAGCTTTCCCTCGTATAAATAATTTAAGATTTTGAATACTACCTCCCTCATTTCTTCTAATTACATTAAGAACTATGGCTGAACAGGGAGCCGGTACGGGATGAACTGTGTACCCCCCTCTCTCGCATTTTTTTGCTCATAGGGGGCCTAGGGTAGACTTGACTATTTTTTCTCTTCATGTAGCCGGTATCTCCTCCATTTTAGGGGCTATTAATTTTATTTCTACAATTATTAATATGCGAGCCCCGTTTATAAGGTTAGAAAAAATACCTCTTTTTGTTTGGTCAGTACTCCTAACTGCCATTTTACTTTTATTAGCTCTGCCTGTGCTTGCAGGGGGCATCACTATATTATTACTAGACCGAAATTTTAACACTTCTTTTTTTGACCCTGCGGGCGGGGGAGACCCTATTTTATACCAACATTTATTTTGATTTTTTGGGCATCCCGAAGTGTATATTTTAATTTTGCCTGGTTTTGGGATTATCTCTCAAATTGTAATTCA
>Eukaryota;Obazoa;Opisthokonta;Metazoa;Tardigrada;Tardigrada_X;Tardigrada_XX;Macrobiotus;Macrobiotus_persimilis;EU244608
GGTCAACAAATCATAAAGATATTGGGACATTGTATTTTATTTTTGGTCTGTGAGCCGCATGTATCGGAACTTCTCTAAGATTTATTATTCGAAGAGAGTTAAGACAACCCGGCATTTTATTTGGGGATGAGCAAATATATAATGTAACCGTAACAAGCCATGCATTTGTTATAATTTTTTTTTTTGTTATGCCTATTTTAATCGGAGGATTCGGAAACTGACTCGTGCCCCTTATAATTGGAGCTCCTGACATAGCATTTCCACGAATAAATAACCTTAGATTCTGATTACTACCTCCCTCTTTTACTTTAATTATGACAAGAACTATAAGAGAACAAGGAGCAGGAACTGGATGAACGGTATACCCCCCCTATCTCACTTTTTTGCGCATAGGGGACCAAGTGTAGATCTGACTATTTTTTCTCTTCACATTGCCGGAGTATCTTCTATTCTCGGAGCAATTAACTTCATCTCAACAATTATTAACATACGTGCACCAAAAGTCCACTTAGAAAACATACCTCTTTTCGTATGGTCCGTGCTTATTACAGCAATTTTATTGTTATTGGCCCTTCCAGTACTAGCTGGAGGAATCACAATGTTGCTAATAGATCGCAATTTCAACACTTCTTTTTTTGACCCTGCAGGAGGTGGAGATCCTATTTTATATCAACATTTATTTTGATTTTTTGGTCACCCTGAAGTTTA
>Eukaryota;Obazoa;Opisthokonta;Metazoa;Tardigrada;Tardigrada_X;Tardigrada_XX;Macrobiotus;Macrobiotus_polypiformis;KX810011
AACACTTTATTTTATATTTGGCTTATGAACAGCTTGTGTCGGGACATCTTTAAGCTTTTTAATTCGATCAGAATTAAGACAACCTGGATTACTATTCTCAGACGAACAAATATATAATGTAATCGTTACAAGTCACGCATTTATTATAATTTTCTTTTTTGTTATGCCTGTACTGATTGGAGGATTTGGAAATTGATTAGTTCCTCTCATAATCAGAGCTCCAGATATGGCCTTTCCTCGTATAAATAACCTAAGATTTTGGATACTCCCTCCGTCCTTTATTTTAATTACTCTAAGAACTATGGCCGAACAAGGAGCAGGAACTGGTTGAACCGTGTACCCCCCTCTTTCTCATTTTTTTGCGCATAGCGGGCCTAGTGTAGACCTTACAATCTTTTCTTTACATGTGGCAGGAATTTCTTCTATTTTAGGGGCCATTAATTTTATTTCAACCATTATTAACATGCGGGCACCTCATCTAAGATTAGAAAAAATACCTTTATTCGTGTGATCTGTCTTATTAACGGCAATCTTACTTCTGTTAGCATTACCTGTTCTAGCCGGGGGAATTACAATACTGCTCCTAGATCGGAATTTCAACACGTCATTTTTCGATCCCGCGGGAGGGGGAGACCCGATTCTGTACCAACACCTATTT
>Eukaryota;Obazoa;Opisthokonta;Metazoa;Tardigrada;Tardigrada_X;Tardigrada_XX;Macrobiotus;Macrobiotus_pseudopallarii;MN888316
GACCTGCATGTGTGGGAACCTCCCTTAGCTTCATTCTTCGAAGGGAATTAAGACAACCGGGTCTGCTCTTTTCAGATGAGCAAATATATAATGTTACAGTCACAAGACATGCTTTTATCATAATCTTCTTCTTTGTAATACCTATTTTAATTGGGGGTTTTGGAAACTGATTAGTGCCACTGATATTAAGTGCCCCTGATATAGCATTTCCTCGAATAAACAATTTAAGGTTTTGACTTTTACCGCCATCGTTAATCCTGATTTTAACAAGAACTATAAGAAAACAAGGAGCTGGTACAGGTTGAACCGTTTATCCACCTCTCTCTCATTTTTTTGCACATAGAGGCCCAAGAGTTGACCTTACAATTTTTTCACTTCACATCGCCGGGATTTCATCAATTCTAGGTGCCGTAAACTTCATCTCCACTATTATTAATATACGTGCTCCTAGCTTGTCTTTTGAAAAAATACCTTTATTTGTTTGATCTGTGTTAATCACAGCTATTCTTTTGCTGCTAGCTCTTCCTGTTCTTGCTGGAGGGATTACTATGCTACTTATGGACCGAAACTTTAATACGTCTTTTTTTGATCCTGCTGGAGGTGGAGACCCCGTTCTTTATCAACATTTATTC
>Eukaryota;Obazoa;Opisthokonta;Metazoa;Tardigrada;Tardigrada_X;Tardigrada_XX;Macrobiotus;Macrobiotus_rebecchii;OP477442
AACACTATATATTATTTTTGGACTTTGAGCTGCATGTGTGGGGACATTCCGAAGTTTTATTATTCGAAGAGAGTTAAGACAACCTGGACTGTTATTTAATCACCAACAAATATATAATGTTACCGTGACTAGCCACGCTTTTATTATAATTTTTTTTTTTGTTATACCTATCTTAATTGGAGGATTTGGAAATTTATTAATCTATCTTATAATTAGAGCCCCTGATACAGCTTTTCCTCGACTAAATAACCTAAGACTTTGACTTTTACCTCCTTCATTTAAACTTATTATAAGAAGAACAATAAGTGAACAAGGAGCAGGAACAAGGTGGACTGTTTATCCACCTCTTTCTGACGTTTTTGCTCATAGAAGCGCAAGAGTAGACTTGACTATTTTCTCTCTGCATATCGCCGGAGGTACCTCGAATCTCGGGGCCATTAATTTAATTTTGACTATCATTAATATACGGGCTCCAAGCATATCTCTTGAAAATATGCCCCTTTTTGTTTGATCTGTTCTTATTACTGCTTTCCTACTTCTCTCAGCATTACCCGTTCTTGCTGGCGGAATTACTATACTTTTAATAGACCGAAATCTTAATACTTCATTCTTTGACCCTGCTGGAGGAGGAGACCTAGTTTTGTACCAACATCTGTTT
>Eukaryota;Obazoa;Opisthokonta;Metazoa;Tardigrada;Tardigrada_X;Tardigrada_XX;Macrobiotus;Macrobiotus_recens;MH057768
TACCTTATATTTTATTTTTGGTCTATGAGCTGCTTGTGTAGGAACCTCACTTAGTTTTATTATTCGAAGAGAACTCAGACAACCCGGAATTTTATTTAGAGATGAACAACTATACAATGTTACAGTTACTAGTCACGCATTCATTATAATTTTTTTCTTTGTTATACCTATTCTAATTGGAGGATTTGGTAATTGATTAATTCCGCTAATAATTAGGGGACCAGATATAGCCTTCCCCCGAATAAATAACCTAAGATTTTGATTATTACCTCCCTCTTTTACTCTTATTATGACAAGTTCAATAACAGAACAAGGTGCAGGAACAGGATGAACAGTATATCCTCCTCTTTCTCATTTTTTTGCCCACAGAGGACCTAGAGTTGATTTAACTATTTTTTCTCTTCATATTGCAGGAGTATCCTCTATTTTAGGAGCTATTAATTTTATTTCTACAATTTTGAATATGCGTGCACCTAATTTATCTCTTGAAAATATGCCTCTTTTTGTATGATCTGTACTAATTACTGCAATTTTACTTCTTTTAGCCCTTCCTGTTTTAGCGGGAGGAATTACTATATTACTAATAGATCGAAACTTTAACACCTCCTTTTTTGATCCTGCAGGAGGGGGAGACCCCATTTTATATCAACATTTATTT
>Eukaryota;Obazoa;Opisthokonta;Metazoa;Tardigrada;Tardigrada_X;Tardigrada_XX;Macrobiotus;Macrobiotus_ripperi;MN888312
GGGCTGCTTGCGTAGGGACCTCTCTCAGATTTATTCTACGAAGAGAACTAAGTCAACCGGGTGTGCTCTTTTCAGATGAACAGTTATATAATGTCACAGTCACAAGACATGCTTTCATTATAATTTTTTTCTTTGTGATGCCTATCTTAATCGGGGGTTTTGGAAATTGACTTGTTCCCCTAATAATCAGTGCGCCTGATATAGCCTTCCCTCGAATAAATAATCTTAGATTCTGATTGTTACCGCCGTCCCTTATCCTAATCTTAAGTAGAACGATAAGTGAGCAGGGCGCAGGAACAGGATGAACAGTATACCCCCCCCTTTCTCATTTTTTTGCACATAGAAGACCAAGAGTAGATCTAACAATTTTTTCACTCCATATCGCAGGTGTCTCTTCAATTTTAGGGGCTGTCAATTTTATTTCTACCATTATTAATATGCGAGCACCAAGCCTATATATAGAAAAAATACCACTATTTGTGTGGTCTGTTTTAATTACTGCTATTCTACTACTATTGGCCCTCCCCGTGTTAGCAGGAGGAATTACAATATTATTAATAGATCGAAACTTTAACACCTCCTTTTTTGATCCCAGCGGAGGGGGAGATCCGATCCTCTACCAGCACTTATTC
>Eukaryota;Obazoa;Opisthokonta;Metazoa;Tardigrada;Tardigrada_X;Tardigrada_XX;Macrobiotus;Macrobiotus_rybaki;MW593931
GACTCTTTATTTTATTTTTGGGCTTTGGGCCGCATGTGTTGGGACATCTCTTAGATTTATTATTCGAAGAGAATTAAGACAACCTGGAATCTTATTTGGAGACGAACAAATATATAATGTTACAGTAACAAGACATGCATTTATTATAATTTTCTTTTTTGTAATACCTATTCTTATCGGAGGATTTGGAAACTGATTAGTCCCTCTCATAATTGGGGCCCCAGATATAGCATTCCCACGGATAAATAACCTTAGATTTTGACTTCTACCCCCATCATTTACTCTTATTATAACAAGTACTATAAGAGAGCAAGGTGCCGGAACAGGATGAACAGTGTACCCCCCCCTGTCCCATTTTTTTGCCCATAGCGGCCCAAGTGTTGACTTAACCATTTTTTCCTTGCATATTGCAGGAGTATCATCTATTCTTGGAGCTATCAATTTTATCTCAACAATTATTAATATGCGTGCACCAAGCATTAATCTTGAAAATATGCCTTTATTTGTTTGATCTGTTCTTATTACCGCTATTCTTCTACTGTTAGCGCTTCCAGTACTGGCTGGGGGTATTACTATATTGTTAATAGACCGAAATTTTAACACTTCTTTCTTTGACCCGGCCGGGGGCGGAGACCCAATCTTATACCAACATTTATTT
>Eukaryota;Obazoa;Opisthokonta;Metazoa;Tardigrada;Tardigrada_X;Tardigrada_XX;Macrobiotus;Macrobiotus_sandrae;OK662994
ACATTATACTTTATTTTCGGCTTATGAGCTGCATGTGTTGGAACTTCTCTTAGATTTATTATTCGAAGAGAACTAAGACAACCTGGAATTCTTTTTGGTGATGAACAAATATATAACGTAACTGTCACAAGTCATGCTTTTATTATAATTTTTTTTTTCGTAATACCCATTCTTATTGGAGGATTTGGAAACTGATTAGTCCCTCTTATAATTGGTGCCCCAGACATGGCTTTTCCTCGTATAAATAATTTAAGATTTTGACTTCTACCCCCCTCCTTTACTCTTATTATAACTAGAACTATAAGTGAACAAGGGGCAGGAACAGGATGAACCGTTTATCCACCTCTATCTCACTTCTTTGCTCATAGAGGACCTAGTGTAGACTTAACTATTTTTTCTCTTCATATTGCTGGAGTATCTTCTATTTTAGGAGCAATTAACTTTATTTCTACAATTATTAACATACGAGCCCCTAGAGTACACTTAGAAAATATACCTCTATTTGTATGATCAGTTCTTATCACAGCTATCCTACTTTTACTAGCACTTCCAGTTTTAGCGGGAGGAATTACTATACTTTTAATAGACCGCAACTTTAACACTTCTTTCTTTGACCCGGCAGGAGGGGGTGATCCAATTTTGTACCAACACTTATTTTGATTCTTTG
>Eukaryota;Obazoa;Opisthokonta;Metazoa;Tardigrada;Tardigrada_X;Tardigrada_XX;Macrobiotus;Macrobiotus_scoticus;KY797267
CGGCCTGTGAACTGCATGTGTGGGCACATCATTAAGATTTCTAATTCGAAGTGAATTAAGACAACCAGGACTACTTCTCGCTGACGAGCAACTCTATAATGTGATCGTAACCAGCCACGCCTTTATTATAATTTTTTTTTTTGTTATGCCTATCTTAATTGGGGGATTTGGAAACTGATTAGTACCTTTAATGATTAGGGCTCCAGATATAGCTTTTCCCCGTATAAATAATCTAAGTTTTTGAATACTGCCTCCATCTTTTTTCCTAATCACAACTAGCACCATGGCAGAACAAGGAGCTGGGACAGGATGGACAGTGTACCCCCCCCTTTCAAATTATTTTGCTCACAGGGGGCCAAGGGTAGATTTAACCATTTTCTCACTTCATATCGCTGGAATTTCCTCTATTTTAGGAGCAATTAATTTTATTTCTACTATTGTTAATATACGAGCCCCCTATTTATCTTTAGAAAAAATACCACTATTTGTGTGATCCGTTTTTTTAACAGCCATTCTACTTCTGCTGGCCCTACCCGTATTGGCTGGAGGTATCACGATACTTTTGCTAGACCGAAACTTTAATACTTCTTTTTTTGATCCTGCTGGTGGAGGAGACCCAATTTTATATCAACATCTGTTTTGATTTTTTGGTCACCCTGAAGTATATATTCTCATTCTGCCTGGATTTGGTATTATTTCACAAATTGTAATCCACTATAGGGGAAAATCTTTAACCTTTGG
>Eukaryota;Obazoa;Opisthokonta;Metazoa;Tardigrada;Tardigrada_X;Tardigrada_XX;Macrobiotus;Macrobiotus_shonaicus;MG757136
AACATTGTACTTTATATTCGGACTTTGGACGGCTTGTGCCGGGACATCTTTAAGCTTCTTAATTCGAACAGAATTAAGACAACCTGGTCTTTTATTTTCAGATGAACAGCTGTACAATGTAATTGTTACCAGTCACGCATTTGTTATAATTTTCTTCTTTGTGATACCAGTTTTAATCGGAGGATTCGGAAATTGACTTGTACCTCTAATAATTAGAGCCCCCGATATGGCATTTCCTCGAATAAACAATCTTAGATTTTGAATGCTTCCTCCCTCATTTTTTTTAATTACAATTAGATCAATAGCAGAACAAGGGGCCGGAACAGGATGAACTGTATACCCCCCCCTATCCCATTTTTTTGCTCACAGTGGACCAAGTGTAGACTTAACTATTTTTTCACTTCACGTAGCAGGAATTTCTTCCATTTTAGGAGCTATTAATTTCATTTCTACAATTATAAATATGCGAGCTCCCCATTTAAGATTAGATAAAATACCCTTATTTGTTTGATCTGTTTTACTAACAGCTATCCTACTACTACTAGCTTTACCTGTTCTGGCGGGAGGAATTACAATACTTCTCTTAGACCGAAACTTCAATACATCTTTCTTCGATCCTGCAGGGGGAGGGGACCCAATCCTCTATCAACACTTATTT
>Eukaryota;Obazoa;Opisthokonta;Metazoa;Tardigrada;Tardigrada_X;Tardigrada_XX;Macrobiotus;Macrobiotus_siderophilus;OP561776
CTGTGAGCAGCTTGTGTGGGAACTTCTCTAAGTTTTATTCTTCGAAGAGAGCTCAGACAGCCAGGACTTCTTTTTTCAGATGAGCAAATATATAATGTAACAGTTACAAGTCATGCTTTTATTATAATTTTTTTTTTTGTTATACCCATTCTTATTGGGGGGTTTGGGAACTGATTAGTGCCACTTATAATCAGAGCTCCAGACATGGCCTTTCCCCGTATAAACAATCTTAGATTTTGACTACTTCCCCCCTCCCTTATCTTAATCTTAAGTAGCACGATAAGAGAACAAGGAGCAGGAACAGGATGAACTGTTTATCCTCCCCTTTCTCACTTTTTTGCCCATAGTGGGCCGAGAGTTGACCTCACAATTTTCTCACTCCATATCGCAGGGGTCTCTTCTATTCTAGGAGCCATTAACTTTATCTCCACAATTATTAATATGCGCGCCCCCAGAGTGTCAATAGAAAAAATACCTCTTTTTGTTTGGTCAGTCTTAATTACGGCAATCTTATTACTTCTAGCTCTTCCTGTTCTAGCGGGGGGGATTACCATACTTCTAATAGATCGTAATTTTAATACTTCTTTTTTTGATCCTGCAGGAGGGGGTGACCCTGTTTTATAC
>Eukaryota;Obazoa;Opisthokonta;Metazoa;Tardigrada;Tardigrada_X;Tardigrada_XX;Macrobiotus;Macrobiotus_sottilei;MW246133
TACTTTATATTTTATATTTGGGCTTTGAACTGCCTGTGTGGGCACATCCCTTAGGTTCCTTATTCGAAGTGAATTAAGACAACCTGGCCTTCTTTTTTCAGATGAGCAAATGTATAATGTTGTAGTTACTAGTCATGCATTTATTATAATCTTCTTTTTTGTTATGCCTATCCTTATCGGAGGCTTCGGAAACTGATTAATTCCCCTTATAATTAGAGCGCCTGATATGGCTTTTCCACGTATAAATAATCTAAGATTTTGAATGTTGCCACCTTCTTTTTTCTTGATTACTATGAGATCTATGGCTGAACAAGGGGCAGGAACCGGGTGAACTGTCTACCCCCCTCTATCTCATTTTTTTGCTCATAGAGGGCCTAGGGTGGATTTGACCATTTTCTCACTTCACGTGGCGGGCATCTCATCCATTTTGGGGGCAATTAATTTTATTTCCACAATTATTAATATACGAGCTCCACATTTAAGATTAGAAAAAATACCTCTTTTTGTTTGATCTGTTTTGCTTACGGCCATTCTACTTCTACTGGCTTTACCTGTGCTGGCGGGAGGAATCACAATACTGCTAATAGATCGAAACTTTAATACTTCTTTCTTTGACCCAGCAGGGGGTGGAGATCCTATTCTTTACCAACACTTATTT
>Eukaryota;Obazoa;Opisthokonta;Metazoa;Tardigrada;Tardigrada_X;Tardigrada_XX;Macrobiotus;Macrobiotus_terminalis;AY598775
TTTTTGGCTTATGAGCTGCCTGTGTAGGTACATCTTTAAGATTTATTATTCGAAGAGAATTAAGACAACCTGGTATCTTATTTGGAGACGAACAAATATACAACGTCACTGTCACAAGACACGCCTTTATCATAATTTTTTTTTTTGTTATACCTATCCTTATTGGAGGATTCGGAAACTGATTAGTGCCCTTAATAATTGGAGCACCTGATATGGCCTTCCCTCGAATAAATAACTTAAGATTTTGGCTACTCCCCCCCTCTTTCACTCTTATTATAACAAGTACTATAAGAGAACAAGGAGCCGGGACAGGGTGAACGGTATACCCCCCCCTATCTCATTTCTTTGCGCATAGCGGGCCTAGCGTGGATTTAACAATTTTCTCCCTTCATATTGCAGGAGTTTCTTCGATTCTAGGAGCAATTAATTTTATTTCAACCATTATTAATATACGAGCCCCAAGAGTAAGTTTAGAAAATATACCCCTTTTTGTATGATCCGTGCTTATTACAGCAATTCTACTTTTATTAGCTCTGCCAGTACTGGCAGGAGGCATTACTATATTATTAATAGACCGAAATTTTAATACTTCTTTTTTTGATCCTGCAGGAGGAGGGGACCCTATTTTATAC
>Eukaryota;Obazoa;Opisthokonta;Metazoa;Tardigrada;Tardigrada_X;Tardigrada_XX;Macrobiotus;Macrobiotus_terminalis;JN673960
TATGGGCCGCTTGCGTGGGTACCTCCCTCAGGTTTATTATCCGGAGAGAGCTAAGACAACCAGGTATTTTATTTGGAGATGAACAAATATATAATGTAACTGTAACAAGCCACGCTTTTATTATAATTTTCTTCTTTGTAATACCAATCCTAATCGGAGGATTTGGTAACTGACTCGTGCCCCTAATAATCGGAGCACCAGACATGGCCTTTCCACGCATAAACAATCTAAGATTTTGACTCTTACCTCCGTCTTTTACTTTAATCATAACAAGCACAATAAGAGAACAAGGTGCCGGTACAGGATGAACAGTATACCCCCCCCTTTCACACTTCTTTGCCCACAGAGGACCCAGAGTTGATTTAACTATTTTTTCTTTACATATCGCTGGAGTATCTTCTATTCTTGGGGCTATTAATTTTATTTCTACCATTCTCAACATACGAGCACCCAGAATTCATTTAGAAAATATACCGTTATTTGTCTGGTCTGTCCTTATTACTGCCATTCTACTACTCCTAGCACTACCCGTTCTAGCGGGGGGAATTACCATACTTCTTATAGATCGAAACTTTAATACGTCCTTTTTTGATCCTGCGGGAGGAGGAGACCCAATTTTATAC
>Eukaryota;Obazoa;Opisthokonta;Metazoa;Tardigrada;Tardigrada_X;Tardigrada_XX;Mesobiotus;Mesobiotus_sp.;OR803041
CATAAAGATATCGGCACCCTATATTTTTTATTCGGCTTATGGTCAGCCACAGTAGGTACCTCCCTAAGAATAATTATTCGACTTGAATTAAGTCAACCAGGAACGTTGTTTAATGACGAACAATTATATAATGTAAGAGTTACTAGACATGCATTTATTATAATTTTTTTTTTTGTTATGCCAATTCTCATTGGAGGCTTTGGTAACTGACTAGTGCCCCTAATACTTAACGCCCCAGACATGGCTTTTCCTCGGATAAATAATCTCAGATTTTGACTTCTGCCACCTTCAATACTTCTTATTTTATCGGGATCAATAAGAGAACAAGGAGCCGGCACAGGTTGAACAGTTTATCCTCCGTTATCAAATTATTTTGCTCATAGGGGACCTAGAGTAGACTTAACTATTTTTTCCCTTCATATTGCAGGAGCATCTTCCATTCTTGGTGCTATTAACTTCATTACCACTATTTTAAATATACGAACTCAATCTATAACTATAGATATGTTGCCCCTATTTGTATGATCTGTTCTTTTAACAGCTGTTTTATTACTTCTTTCCCTTCCAGTGCTCGCTGGAGCAATCACCATACTTCTTTTAGACCGAAATTTTAATACATCTTTCTTTGATCCTGCAGGTGGAGGTGACCCAATTCTTTACCAACACCTATTTTGATTCTTT
>Eukaryota;Obazoa;Opisthokonta;Metazoa;Tardigrada;Tardigrada_X;Tardigrada_XX;Mesobiotus;Mesobiotus_sp.;OR803037
TCAACAAATCATAAAGATATTGGTACTTTATATTTTCTTTTTGGTTTATGATCTGCTACAGTAGGGACTTCCTTAAGAATAATTATTCGATTAGAATTAAGACAACCTGGTAATTTATTCAATGATGAACAAATATATAATGTTAGAGTAACTAGACATGCTTTCATTATAATTTTTTTTTTTGTCATACCTATTTTAATCGGAGGTTTCGGAAATTGATTAGTTCCTTTGATATTAAATGCTCCAGATATAGCTTTTCCACGAATAAACAATCTTAGATTTTGATTATTACCACCCTCTATTATCTTAATTTTAATAAGTTCAATAACCGAACAAGGAGCCGGAACAGGTTGAACAGTTTATCCTCCTTTATCTAACTTTTTTGCACATAGGGGTCCTAGAGTGGATATAACAATTTTTTCTCTTCATATTGCAGGAGCTTCTTCAATTTTAGGTGCTATTAATTTTATTACAACTATTTTAAATATACGAACCCATTCTCTTACTATAGACCTTGTTCCTTTATTTGTATGATCTGTACTTCTAACTGCAATTTTATTATTATTAAGACTACCCGTTTTAGCAGGAGCTATTACAATATTATTATTAGATCGAAATTTCAATACTTCTTTTTTCGACCCAGCAGGAGGTGGAGATCCTTTATTATATCAACATTTATTCTGATTCTTTGGGCATCCAGAAGTTTATATTCTAATTTTACCTGGTTTTGGCATCGTTTCTCAAATTATTATTCATTTCAGAGGAAAAAATATAACATTCGGCCATATTGGAATAATTTATGCC
>Eukaryota;Obazoa;Opisthokonta;Metazoa;Tardigrada;Tardigrada_X;Tardigrada_XX;Mesobiotus;Mesobiotus_sp.;OQ968314
AACACTTTACTTTTTATTTGGTCTTTGAGCTGCCACTGTTGGCACTTCTTTAAGAATGCTTATTCGACTAGAACTAAGACAGCCTGGGAACCTTTTTAACGATGAACAAATTTATAATGTAAACGTAACAAGACACGCTTTTATCATAATTTTCTTTTTCGTTATGCCTATTTTAATTGGTGGTTTTGGGAACTGATTAGTACCTCTAATATTGAGAGCTCCAGATATAGCATTCCCGCGAATAAATAATTTAAGATTCTGACTTCTTCCCCCTTCAATTATTTTAATTTTGATAAGAAATATCGTCGAACAAGGGGCTGGAACAGGTTGAACAGTATACCCCCCTTTATCTAACTTCTTCGCACATAGAGGCCCTAGTGTAGATATAACTATTTTTTCCTTACATATTGCTGGAGCATCCTCTATCCTGGGAGCTATTAATTTTATTACCACAGTATTAAATATACGGAATACATCAATTACTATAGATGTTGTACCCTTATTCGTGTGATCAGTACTTTTAACTGCTATTCTGCTACTTTTATCCCTACCTGTTTTAGCGGGGGCTATTACTATATTGTTATTGGATCGAAATTTTAATACTTCCTTTTTTGATCCAGCAGGAGGAGGAGACCCTATCTTATATCAACACCTATTT
>Eukaryota;Obazoa;Opisthokonta;Metazoa;Tardigrada;Tardigrada_X;Tardigrada_XX;Mesobiotus;Mesobiotus_sp.;MT904513
TGGTCAACAAATCATAAAGATATTGGTACACTTTACTTTTTATTTGGGCTTTGATCTGCCACTGTAGGAACCTCTTTAAGTATAATTATTCGATTAGAACTTATACAACCTGGTAGTTTATTTAATGACGAACAATTATATAATGTTAGTGTAACAAGACATGCTTTTATTATGATTTTTTTTTTCGTAATACCTATTTTAATTGGGGGTTTTGGTAACTGACTTGTACCCTTAATACTAAACGCCCCTGATATAGCATTTCCACGAATAAATAATTTAAGATTTTGACTTTTGCCACCTTCAATTATTATAATTATTTCGAGTTCGATAGCTGAGCAAGGTGCTGGAACAGGTTGAACAGTATACCCCCCCCTTTCAAATTTTTTTGCACATAGTGGCCCAAGAGTTGACATAACTATCTTCTCACTTCATATTGCCGGAGCCTCTTCAATTTTAGGAGCCATTAATTTTATTACAACAATTTTAAATATACGAACAACATCTCTTTCTATAGATCTAGTACCTTTGTTCGTATGATCTGTTTTATTAACAGCAATTCTACTTCTTCTTTCTTTGCCCGTACTTGCAGGAGCTATTACAATACTTTTACTAGACCGAAACTTTAACACATCCTTTTTTGATCCTGCAGGAGGAGGAGACCCTGTTTTATACCAACATTTATTCTGATTTTTTGGTCACCC
>Eukaryota;Obazoa;Opisthokonta;Metazoa;Tardigrada;Tardigrada_X;Tardigrada_XX;Mesobiotus;Mesobiotus_sp.;OP825091
CTGTCGGCACTTCGTTAAGAATAATTATTCGTGTTGAGTTAAGACAACCAGGAAATTTTTTAAATGATGAACAAATATTTAATGTTGTTGTCACCAGACATGCTTTTGTCATGATTTTTTTTTTTGTGATACCTATTTTAATTGGAGGCTTCGGCAATTGACTAATCCCTCTAATATTAAATGCTCCANACATAGCTTTCCCTCGAATAAATAATTTAANATTTTGGCTGCTACCACCTTCTTTACTTCTTTTGCTAAATAGTGCTATTGTGGAAAGAGGGGCGGGAACAGGATGGACTGTTTATCCTCCACTTTCCAACTACTTTGCCCATAGGGGTCCTAGAGTAGATATAACTATTTTTTCTCTCCACATTGCTGGAGCCTCTTCTATTTTAGGCGCCATTAATTTTATCACAACTATTCTAAATATACGTCCCAAAAGAGTACCCATAGATTTAATTTCTTTATTTATTTGATCTGTTTTTTTAACAGCCATCTTACTATTACTATCCCTTCCTGTTTTAGCAGGAGCTATTACTATATTACTAATAGATCGAAATTTCAACACCTCTTTCTTTGATCCTGCGGGAGGAGGAGATCCTGTATTATACCAACATCT
>Eukaryota;Obazoa;Opisthokonta;Metazoa;Tardigrada;Tardigrada_X;Tardigrada_XX;Mesobiotus;Mesobiotus_sp.;OQ968323
ATTTTATTTTTGGTCTTTGATCTGCCTGTGTTGGAACATCTTTAAGATTAATTATTCGTGTTGAACTAAGACAACCTGGCAATTTTTTCAATGATGAACAAATTTATAATGTAGCTGTGACAAGTCATGCTTTTGTAATAATTTTTTTTTTTGTTATACCAATCTTAATTGGAGGATTTGGAAATTGATTAGTTCCTTTAATACTTAGAGCACCAGATATAGCTTTCCCCCGAATAAACAATTTAAGATTTTGATTATTGCCTCCTTCCTTGTTACTTTTACTAAGAAGATCTTTAGTAGAAACAGGAGCAGGTACAGGATGAACAGTTTACCCACCTTTATCAAGATATTTTGCCCATAGAGGTGCTAGTGTTGATATAACTATTTTCTCCCTTCATATCGCAGGAGCATCTTCTATTTTAGGAGCCATTAACTTCATTACAACCATTTTAAATATGCGCCCTAATAGCCTTTCTATAGATTTAATATCTTTATTTGTTTGATCAGTTTTTTTAACAGCTATTTTGCTTTTATTGTCTCTGCCCGTATTAGCTGGTGCTATTACAATACTATTAATAGACCGAAATTTTAATACTTCTTTTTTTGATCCAGCTGGAGGGGGAGATCCAATTTTA
>Eukaryota;Obazoa;Opisthokonta;Metazoa;Tardigrada;Tardigrada_X;Tardigrada_XX;Mesobiotus;Mesobiotus_barabanovi;MN313170
AACCCTTTATATCATATTCGGATTGTGGTCTGCCACTATCGGAACTTCTTTAAGAATAATTATTCGACTAGAATTAAGTCAACCAGGCAGATTACTAAACGATGAACAAATTTATAATGTAAGAGTAACAAGACACGCTTTTATTATAATTTTCTTCTTTGTTATACCTATTCTAATTGGTGGCTTTGGAAATTGACTTGTTCCACTAATACTTAATGCTCCAGATATAGCTTTTCCCCGAATGAATAATTTAAGATTTTGACTACTGCCTCCCTCTATTGTATTAATTTTAATAAGGTCTGTTACTGAGCAAGGTGCTGGCACAGGATGAACAGTATACCCCCCCCTATCAAGATTTTTTGCACATAGGGGTCCAAGAGTAGACATAACTWTTTTTTCTCTTCATATTGCTGGTGCTTCTTCAATTTTGGGAGCTATTAACTTTATTACAACAATTTTAAACATACGAGTTAATTCTTTAACCATAGACTTAGTGCCTTTGTTTGTGTGGTCTGTATTATTAACAGCCATTTTATTGTTACTATCTCTGCCTGTATTAGCAGGTGCCATCACCATACTTCTCCTAGATCGAAACTTTAACACATCTTTTTTTGATCCTGCCGGTGGTGGCGACCC
>Eukaryota;Obazoa;Opisthokonta;Metazoa;Tardigrada;Tardigrada_X;Tardigrada_XX;Mesobiotus;Mesobiotus_datanlanicus;MK578905
GGTTTGTGATCGGCCTGTTTAGGCACTTCTTTAAGTATAATTGTACGATTTGAACTTAGACAACCTGGGAGCCTATTAAATGATGAACAAATTTATAACGTAAGAGTAACCAGGCACGCCTTCATTATAATTTTTTTTTTTGTAATACCTGTTCTTATTGGAGGTTTTGGGAATTGATTAACCCCCCTTATATTAAACGCCCCAGACATAGCTTTTCCTCGAATAAATAATCTAAGATTTTGACTATTACCGCCCTCAATTATCCTTATCTTAATAAGATCAATAACTGAGCAAGGAGCTGGAACAGGATGAACAGTTTACCCTCCCCTATCCAATTTTTTTGCTCATAGGGGCCCTAGAGTAGATATAACAATTTTTTCTTTACACATCGCAGGAGCTTCTTCAATTTTAGGAGCCATCAACTTTATTACAACTATTTTAAATATACGAGTAGCCTCAATAACTATAGATTTAGTTCCACTTTTTATTTGATCAGTATTACTTACAGCTATTTTACTATTACTATCACTACCTGTTCTAGCGGGCGCAATCACTATACTACTATTAGACCGAAACTTTAATACCTCTTTTTTTGATCCCGCAGGAGGTGGTGATCCCTTACTATACCAACATTTATTCTGATTCTTTGGACACCCAGAAGTTTATATTTTAATCTTACCTGGATTTGGTATAATCTCTCAAATTATTACTCACTTCAGAGGAAAACATTCAACCTTCGGTCATATTGGAATAATTTATGCCATAAGAACAATTGGACTCTTAGG
>Eukaryota;Obazoa;Opisthokonta;Metazoa;Tardigrada;Tardigrada_X;Tardigrada_XX;Mesobiotus;Mesobiotus_diegoi;OP143857
GACACTATATTTTTTATTCGGACTCTGAGCCGCAACAATTGGGACTTCCCTAAGTATAATTATTCGTTTAGAACTAAGACAACCTGGAAGTTTATTTAATGACGAACAATTATATAATGTAAGAGTAACAAGACATGCCTTTATCATAATTTTTTTTTTTGTTATACCTATTCTAATTGGAGGGTTTGGTAACTGGCTAGTTCCACTTATACTAAATGCTCCAGACATAGCATTCCCGCGAATAAACAATTTAAGATTCTGATTACTCCCCCCTTCAATTATACTTATTATTTCTAGTTCCATAACAGAACAAGGAGCTGGGACAGGGTGAACAGTATACCCACCCTTATCAAGCTTTTTTGCCCATAGAGGCCCAAGAGTTGATATAACTATTTTTTCCCTTCATATTGCTGGGGCATCCTCTATTCTAGGGGCTATTAATTTTATTACGACTATCTTAAACATACGAACTAGTTCCCTAACAATAGACCTTATTCCTTTATTTGTTTGATCTGTCTTATTAACAGCTATTTTACTTCTTCTATCCCTACCAGTACTTGCTGGAGCTATTACTATACTATTATTAGACCGAAACTTCAACACATCTTTTTTTGATCCTGCAGGAGGCGGTGACCCAATTTTATACCAGCATTTATTC
>Eukaryota;Obazoa;Opisthokonta;Metazoa;Tardigrada;Tardigrada_X;Tardigrada_XX;Mesobiotus;Mesobiotus_dilimanensis;MN257047
ATAAAGATATTGGAACACTGTATTTCCTCTTCGGATTATGATCAGCAACTGTTGGGACTTCCCTGAGCATAATTATCCGAATAGAATTAAGCCAAGCTGGAAGAATTATTTCAGACGACCAGATTTATAATGTAACTGTAACTAGACATGCTTTTATTATAATTTTTTTCTTCGTAATACCTATTTTAATTGGTGGTTTTGGAAATTGACTTGTGCCTTTAATACTAACGGCACCTGACATAGCTTTTCCCCGAATAAATAATTTAAGGTTCTGACTTCTGCCTCCCTCACTCTGCTTAATAATTAGAAGAACTATAAGAGAACAGGGGGCAGGAACAGGTTGAACAGTTTACCCACCCCTATCAAACTTTTTCGCACATAGGGGCCCTGCCGTAGACTTAACAATCTTCTCACTACACATTGCTGGAGCCTCTTCGATTTTAGGGGCCATTAACTTCATCACAACTATCCTTAATATACGCCCACCCTCCTTAACATTGGAGCTGATTCCCTTATTTGTTTGATCAGTTCTCCTTACAGCTATTTTACTCCTACTTTCCTTACCCGTATTAGCAGGAGCTATTACCATACTTCTACTTGACCGTAATTTCAACACATCATTCTTTGACCCTGCGGGAGGGGGAGACCCTATCCTTTACCAACATCTATTTTGATTTTTTGGACACCCAGAAGTTTATATCCTAATTTTGCCTGGTTTCGGAATTATTTCTCAAATTATTATTCACTTCAGAGGAAAGCACATTACTTTCGGCCACCTAGG
>Eukaryota;Obazoa;Opisthokonta;Metazoa;Tardigrada;Tardigrada_X;Tardigrada_XX;Mesobiotus;Mesobiotus_ethiopicus;MF678794
TTATGGGCTGCGACAATCGGCACATCTTTAAGAATAATTATCCGGCTAGAGTTAAGCCAACCAGGAGCTTTGTTTAGAGACGAGCAAATATATAATGTGTCAGTGACAAGACATGCTTTTATTATGATTTTTTTTTTTGTTATACCTATTTTAATTGGGGGTTTTGGTAACTGACTAGTGCCCCTTATGCTGAATGCCCCTGACATAGCTTTCCCCCGGATAAACAATTTAAGTTTTTGACTTTTACCCCCCTCAATTATACTAATATTAGTTAGTACTATGACAGAACAGGGGGCGGAAACAGGTTGAACCGTATACCCCCCGCTGTCAAACTTTTTTGCCCATAGCGGGCCTAGAGTAGATTTAACTATTTTTTCACTTCATATCGCGGGGGCTTCCTCAATTTTGGGGGCAGTAAATTTTATTACAACAATTTTAAATATGCGAACTTCTTCTATAACAATAGATATTGTGCCGCTATTTGTCTGATCAGTTTTTTTAACAGCTATTTTATTACTTCTGTCTCTGCCGGTTTTAGCGGGAGCAATTACAATACTACTGTTAGACCGAAACTTTAATACTTCTTTTTTTGATCCTGCAGGAGGGGGAGACCCTATTCTTTACCAACACCTATTTTG
>Eukaryota;Obazoa;Opisthokonta;Metazoa;Tardigrada;Tardigrada_X;Tardigrada_XX;Mesobiotus;Mesobiotus_fiedleri;MH676056
GACACTTTATTTTCTCTTTGGCCTATGGGCTGCCCCCGTAGGTACTTCTTTAAGAGTAATAATTCGGCTCGAACTAAGACAACCAGGAAACGTGTTTAACGACGAACAACTATTTAATGTTACAATTACTAGACATGCATTTATCATAATTTTTTTTTTCGTGATACCTATTTTAATTGGGGGTTTTGGAAACTGACTAGTTCCACTAATACTAAACGCACCAGACATATCTTTTCCACGTATAAACAATCTAAGATTCTGACTATTACCTTCATCTATTTTACTTATTATTATGGGCTCAATAACTGAACAAGGGGCAGGAACTGGATGAACAGTATACCCCCCTCTATCCAATTTTTTCGCTCATAGGGGCTCAAGCGTAGACATAACAATTTTCTCTCTCCATATTGCAGGAGCCTCCTCAATTCTAGGAGCCATTAATTTTATTTCAACAATTATAAACATACGACCTCAGTCTATATCAATAGAATTGATCTCTTTATTCGTATGATCTGTTTTATTAACAGCAATCTTACTACTGCTATCTTTACCAGTACTTGCTGGAGCCATTACAATACTCCTTCTAGACCGAAACTTCAATACTTCCTTCTTTGATCCTGCTGGAGGAGGA
>Eukaryota;Obazoa;Opisthokonta;Metazoa;Tardigrada;Tardigrada_X;Tardigrada_XX;Mesobiotus;Mesobiotus_furciger;MW727944
AACCCTATACTTTCTATTTGGACTATGAGCTGCAACCGTAGGAACTTCATTAAGAATAATTATTCGATTAGAATTAAGACAACCTGGAAATTTAATAGGAGACGAACAAATTTACAACGTGAGAGTCACAAGACACGCTTTTATTATAATTTTTTTCTTTGTTATACCTATTCTAATCGGTGGTTTCGGAAATTGACTAGTGCCTCTGATATTATCTGCCCCTGATATGGCCTTCCCCCGAATAAACAACCTAAGATTCTGATTATTACCCCCATCACTCATATTAATCCTTTCAAGATCAATAGCCGAGCAAGGTGCTGGAACAGGCTGAACCGTATACCCCCCCCTTTCAAGATTTTTTGCTCATAGTGGCCCAAGAGTTGACTTAACCATTTTTTCTTTGCATATTGCTGGAGCCTCCTCTATCTTAGGTGCAATTAACTTTATTACAACTATTTTAAATATACGAATCAACTCACTAACAATGGATCTAGTTCCCCTATTTGTTTGATCAGTTCTATTAACCGCTATTTTACTTCTTTTATCCCTACCGGTTTTAGCAGGCGCAATCACGATACTTCTTTTAGACCGAAATTTTAACACTTCTTTTTTTGATCCTGCAGGAGGGGGAGACCCAATCTTATACCAACACCTATTT
>Eukaryota;Obazoa;Opisthokonta;Metazoa;Tardigrada;Tardigrada_X;Tardigrada_XX;Mesobiotus;Mesobiotus_furciger;MW727948
AACCTTATACTTTCTATTTGGGCTATGAGCTGCAACCGTAGGAACTTCATTAAGAATAATTATTCGATTAGAGTTAAGACAACCTGGAAATTTAATAGGGGATGAACAAATTTACAACGTGAGAGTCACAAGACACGCCTTTATTATAATTTTTTTCTTTGTTATACCCATTCTAATCGGCGGTTTCGGAAATTGACTAGTGCCTCTAATATTATCTGCCCCTGATATAGCCTTCCCCCGAATAAACAACCTAAGATTTTGATTATTACCCCCATCACTCATATTAATCCTTTCAAGATCAATAGCCGAGCAAGGTGCTGGAACAGGTTGAACCGTATACCCTCCCCTTTCAAGATTTTTTGCTCATAGTGGCCCAAGAGTTGACTTAACTATTTTTTCTTTGCATATTGCTGGAGCCTCCTCTATCTTAGGTGCAATTAACTTTATCACAACTATTTTAAATATACGAATCAACTCACTAACGATGGATCTAATTCCCCTATTTGTTTGATCAGTTCTATTAACCGCTATTTTACTCCTTTTATCCCTACCGGTTTTAGCAGGCGCAATCACGATACTTCTTTTAGACCGAAATTTTAATACTTCTTTTTTTGATCCTGCAGGAGGGGGAGACCCAATCTTATACCAACATCTATTT
>Eukaryota;Obazoa;Opisthokonta;Metazoa;Tardigrada;Tardigrada_X;Tardigrada_XX;Mesobiotus;Mesobiotus_furciger;JX865306
CGGTCAACAAATCATAAAGATATTGGAACTCTGTATTTTATATTTGGATTATGAGCTGCCACAGTCGGGACCTCACTTAGAATAATTATCCGTTTTGAACTAAGCCAACCCGGTAGCCTCGTAGGAGATGAACAAATTTATAATGTTACTGTAACTAGACATGCCTTTATTATAATTTTCTTTTTTGTCATGCCTATTCTAATCGGTGGTTTTGGAAACTGATTAGTCCCTTTAATATTGGCTGCCCCTGATATAGCTTTTCCTCGAATAAACAATTTAAGATTTTGGCTATTGCCTCCCTCAATACTTTTAATTTTATCTAGAGCTATAGCAGAACAAGGAGCTGGAACAGGTTGAACTGTTTATCCCCCGCTGTCTAGTTATTTCGCCCATAGAGGCCCAAGAGTTGACCTAACAATTTTTTCATTACATATCGCAGGAGCCTCTTCAATTCTAGGAGCAATCAACTTTATTACTACTATTCTTAATATACGAATTGATTCGTTAGAAATAGAATTGGTACCCTTATTTGTTTGGTCTGTTCTATTAACAGCTATTTTGCTATTATTGTCTTTACCTGTTTTAGCAGGGGCTATTACCATATTACTCCTAGATCGTAATTTTAACACCTCATTTTTTGACCCTTCTGGAGGTGGGGACCCTGTATTATACCAGCATCTTTTTTGATTTTTTGGTCACCC
>Eukaryota;Obazoa;Opisthokonta;Metazoa;Tardigrada;Tardigrada_X;Tardigrada_XX;Mesobiotus;Mesobiotus_furciger;MW727955
AACCTTATACTTCTTATTTGGCTTATGAGCTGCTACTGTAGGAACATCTTTAAGAATAATCATTCGATTTGAATTAAGCCAACCAGGAAATCTAATTAACGATGAGCAAATCTATAATGTTACAGTCCCAAGACACGCCTTTATCATAATTTTTTTTTTTGTTATACCAATTCTAATTGGGGGTTTCGGGAATTGACTTGTTCCCCTAATATTATCTGCACCAGACATAGCTTTTCCTCGAATAAACAACTTAAGATTTTGATTACTGCCCCCTTCTTTGATATTAATTTTAACTAGGTCTATAACAGAACAAGGAGCAGGAACCGGTTGAACAGTTTACCCACCACTTTCAAGATTTTTTGCCCACAGAGGGCCCAGAGTGGATTTAACTATTTTTTCACTACATATTGCTGGAGCATCTTCAATTTTGGGGGCTATCAATTTTATTACGACCATTTTGAATATACGAATCAGCTCTCTTACTATAGACCTAGTTCCTTTATTTGTTTGATCTGTTCTACTAACTGCAATCTTACTATTGCTTTCTTTACCTGTTTTAGCAGGTGCAATTACTATGCTATTGTTAGATCGAAATTTTAACACTTCTTTCTTCGATCCAGCAGGAGGGGGAGACCCTATCCTTTATCAGCATCTCTTT
>Eukaryota;Obazoa;Opisthokonta;Metazoa;Tardigrada;Tardigrada_X;Tardigrada_XX;Mesobiotus;Mesobiotus_furciger;JX865308
CGGTCAACAAATCATAAAGATATTGGAACTTTGTACTTTTTATTTGGGTTATGAGCTGCCACTGTAGGCACTTCACTTAGCATAATTATTCGATTTGAATTAAGCCAACCCGGGAAGCTTATCGATGACGAACAGATTTATAATGTAACAGTTACTAGCCACGCTTTTATCATAATTTTCTTTTTTGTTATGCCTATTTTAATTGGTGGGTTTGGAAATTGACTGGTGCCCATTATACTTTCAGCACCAGACATAGCTTTCCCTCGAATAAATAATCTAAGATTTTGACTGCTGCCCCCCTCTATAATATTAATTTTATCCAGCTCAATAACAGAACAAGGCGCCGGAACTGGATGAACCGTGTACCCTCCTTTATCAAGCTATTTTGCTCACAGCGGAGCAAGAGTCGATTTAACAATTTTTTCCCTCCACGTAGCAGGGGCTTCCTCTATTCTAGGAGCTATCAATTTTATTACAACAATTCTTAATATACGAATTGCATCATTAGAAATAGAGTTCGTGCCTCTTTTCGTATGGTCTGTCCTTATCACAGCTGTTCTGCTTTTACTGTCTTTACCAGTTCTGGCCGGCGCTATTACTATACTTCTCCTAGATCGTAATTTCAACACATCCTTCTTTGACCCCGCAGGTGGGGGGGACCCAATCCTCTACCAACACCTATTTTGATTTTTTGGTCACCC
>Eukaryota;Obazoa;Opisthokonta;Metazoa;Tardigrada;Tardigrada_X;Tardigrada_XX;Mesobiotus;Mesobiotus_furciger;MH195153
AACACTTTATTTTCTCTTCGGACTATGATCAGCTACAATTGGAACTTCCTTAAGTATAATTATTCGACTTGAACTAAGACAACCCGGGAGTCTTATTAACGACGAACAAATCTATAATGTAAGTGTAACAAGACATGCTTTTATTATAATTTTTTTTTTTGTGATGCCTATTTTAATTGGGGGCTTTGGAAATTGACTAGTTCCACTAATATTAAATGCTCCAGATATAGCTTTCCCCCGAATAAATAATTTAAGTTTCTGACTTTTGCCTCCTTCAATTTTATTAATTTTAATAAGCTCAATAACAGAGCAAGGGGCAGGTACCGGATGAACTGTATACCCACCACTGTCAAGATTTTTTGCACATAGGGGCCCTAGAGTAGACATAACCATTTTTTCTCTACACATTGCCGGGGCTTCATCAATTTTAGGGGCTATCAACTTCATTACTACAATCTTAAATATACGAACACAATCTTTAACTATGGACTTAGTCCCTCTATTTGTTTGATCTGTTTTATTAACAGCTATTTTATTACTTTTATCTTTACCCGTCTTAGCGGGTGCCATTACCATACTTTTATTAGACCGAAATTTTAACACTTCTTTTTTTGATCCTGCTGGTGGTGGTGACCCTATTTTATACCAACACTTATTT
>Eukaryota;Obazoa;Opisthokonta;Metazoa;Tardigrada;Tardigrada_X;Tardigrada_XX;Mesobiotus;Mesobiotus_furciger;MW727939
AACTCTGTATTTTATATTCGGATTATGAGCTGCCACAATCGGAACCTCACTTAGAATAATTATTCGTTTTGAACTAAGCCAACCCGGTAGCCTCGTAGGAGATGAACAAATTTATAATGTTACTGTAACTAGACATGCCTTTATTATAATTTTCTTTTTTGTTATGCCTATTCTAATCGGTGGTTTTGGAAACTGATTAGTCCCTTTAATATTGGCTGCCCCTGATATAGCTTTTCCTCGAATAAACAATTTAAGATTTTGACTATTGCCTCCATCGATACTTTTAATTTTATCTAGAGCTATAGCAGAACAAGGAGCTGGAACAGGATGAACTGTTTACCCCCCTCTGTCCAGTTATTTCGCTCATAGAGGCCCAAGAGTTGACCTAACAATTTTTTCATTACATATTGCAGGAGCCTCTTCCATTCTAGGGGCAATCAACTTTATTACTACCATTCTCAATATACGAATTGATTCGTTAGAAATAGAATTGGTACCCTTATTTGTTTGGTCTGTTCTATTAACAGCTATTTTGCTATTATTGTCTTTACCTGTTTTAGCAGGGGCTATTACCATATTACTCCTAGATCGTAATTTTAACACCTCCTTTTTTGACCCTTCTGGAGGTGGAGACCCTGTATTATACCAGCATCTTTTT
>Eukaryota;Obazoa;Opisthokonta;Metazoa;Tardigrada;Tardigrada_X;Tardigrada_XX;Mesobiotus;Mesobiotus_harmsworthi;MH195154
AACTCTTTACTTTCTATACGGACTCTGATCAGCTACCGTAGGCACTTCTTTAAGAATAATTATTCGTTTAGAATTAAGACAACCGGGAAGTTTATTCAACGATGAACAATTATATAATGTAAGAGTAACAAGCCACGCTTTCATCATAATTTTTTTCTTTGTAATACCAACCCTAATTGGAGGTTTTGGAAATTGATTAGTTCCACTTATATTAAACGCACCTGATATAGCATTCCCTCGAATGAACAATCTAAGATTTTGGCTGCTCCCACCCTCAATCAGACTTATTTTAATAAGATCAATAAGAGAACAAGGTGCCGGAACAGGTTGAACAGTATACCCACCCCTATCCAGATTTTTCGCCCATAGAGGACCCAGAGTTGACATAACTATTTTCTCTCTCCATATTGCCGGAGCTTCCTCAATTCTAGGAGCAATTAACTTTATTACAACTATCTTAAATATACGAACTCAATCCATTACCATAGATCTTGTACCATTATTTGTCTGATCCGTTTTACTAACAGCTATTTTATTACTATTATCTCTACCAGTTTTAGCTGGAGCAATTACAATATTATTATTAGACCGAAATTTCAATACCTCATTCTTCGACCCAGCAGGAGGAGGAGATCCTATTCTATATCAACATTTATTC
>Eukaryota;Obazoa;Opisthokonta;Metazoa;Tardigrada;Tardigrada_X;Tardigrada_XX;Mesobiotus;Mesobiotus_harmsworthi;MH195150
TAGGAACATCTTTAAGAATAATCATTCGTCTTGAACTAAGACAACCGGGAAGACTTTTCAACGACGAACAAATTTATAATGTTAGTGTTACAAGTCATGCATTTATTATAATTTTCTTCTTTGTAATACCTATTTTAATTGGTGGTTTTGGAAACTGATTAGTCCCACTTATACTTAATGCTCCTGATATAGCTTTCCCTCGTATAAACAATCTAAGATTCTGGCTCCTGCCTCCGTCTATTATTTTAATTTTAATAAGGTCTATAACAGAACAAGGTGCGGGTACCGGATGAACCGTGTACCCCCCCCTATCTAGTTTTTTTGCCCATAGTGGTCCTAGAGTAGACATGACTATTTTTTCTTTGCATATTGCTGGAGCTTCTTCAATTTTAGGAGCAATCAATTTTATTACTACGATTCTTAATATACGAACACAATCTTTAACCATAGACCTCGTACCCCTTTTTGTTTGATCTGTACTCTTAACAGCAATTCTTCTTTTATTGTCCCTCCCAGTTTTAGCAGGAGCCATTACAATACTACTATTAGACCGAAATTTCAACACATCTTTTTTTGATCCTGCTGGAGGAGGGGATCCCATTTTATATCAGCACCTCTTTT
>Eukaryota;Obazoa;Opisthokonta;Metazoa;Tardigrada;Tardigrada_X;Tardigrada_XX;Mesobiotus;Mesobiotus_harmsworthi;GU113140
ATTTATTTTCGGACTTTGAGCGGCACAATTGGAACATCTTTAAGAATAATTATTCGATTAGAATTAAGACAACCAGGAAGTTTATTTCTAGACGAACAACTATACAATGTGTCCGTAACTAGACATGCTTTCATCATAATTTTTTTTTTCGTAATACCTATCTTAATCGGAGGATTTGGAAATTGATTAGTTCCTTTAATACTAAATGCCCCCGATATAGCTTTTCCCCGAATAAATAATCTAAGATTTTGATTATTACCTCCTTCACTTATTCTAATTATAAGAAGAGCTATAACAGAACAAGGAGCCGGAACTGGATGAACAGTATACCCCCCCCTATCCAGATTTTTTGCTCATAGAAGATCAAGAGTTGATATAACAATTTTTTCGCTTCACATTGCAGGTGCCTCCTCAATTCTAGGAGCTATTAACTTTATTACCACAATCCTTAACATACGATCAAATTCTATAAGAATAGATTTACTTCCTTTATTCGTATGATCGGTTTTATTAACAGCTATCCTTTTATTGCTTTCTTTACCAGTTCTTGCAGGAGCAATTACTATACTATTACTTGACCGAAACTTCAACACTTCTTTCTTTGATCCTGCGGGAGGGGGCGATCCAATTTTATATCAACATCTTTTTTGATTTTTCGGTCATCCTGAAGTTTATATTTTAATTTTACCAGGTTTTGGTATCATTTCCCAAATTATTATTCATTCTACAGGAAAACATATAACATTTGGCCACATTGGAATAATTTACGCCATAAGCACTATCGGACTTTTAGGATTTATTGTATGAGCACACAAAAATTTAACAC
>Eukaryota;Obazoa;Opisthokonta;Metazoa;Tardigrada;Tardigrada_X;Tardigrada_XX;Mesobiotus;Mesobiotus_hilariae;KT226108
ACACTATATTTTATTTTTGGTTTATGGGCAGCAACTGTAGGCACATCACTAAGAATGATTATTCGATTTGAACTAAGACAACCCGGTGCATTAATTAATGATGAACAGATTTATAATGTGGCCGTAACCAGACATGCTTTTATTATAATTTTTTTTTTTGTAATACCTATTTTAATTGGAGGTTTTGGTAACTGGCTGGTCCCCCTAATACTATCAGCCCCTGATATAGCTTTCCCCCGAATAAACAACCTAAGATTCTGATTACTACCCCCTTCTTTACTCTTAATTTTAAGAAGAAGATTAACAGAACAAGGAGCGGGCACAGGTTGAACTGTATACCCACCCCTCTCAAGATTTTTCGCGCATAGGGGGCCCAGCGTTGATTTAACAATTTTCTCTTTACACATTGCTGGGGCCTCTTCTATTTTAGGGGCTATTAATTTTATTACAACAATTTTAAATATACGAGTAAACTCCATAAGCATAGACCTTGTTCCTCTCTTCGTATGGTCTGTTCTACTTACCGCCCTTCTACTTTTATTTTCTTTACCAGTACTTGCAGGAGCTATTACAATATTACTACTGGATCGAAATTTTAACACCTCTTTCTTTGATCCTGCGGGCGGAGGTGACCCAATTCTTTACCAACATTTATTTTGATTTTTTGGACACCCTGAAGT
>Eukaryota;Obazoa;Opisthokonta;Metazoa;Tardigrada;Tardigrada_X;Tardigrada_XX;Mesobiotus;Mesobiotus_imperialis;OL311514
AACGTTATATTTTTTCTTTGGACTATGAGCAGCTACAGTAGGAACGTCACTCAGAATAATTATTCGATTAGAATTAAGTCAACCTGGAAGTTTATTTAATGACGAACAATTCTATAATGTAGCTGTTACCAGACATGCATTTATTATAATCTTCTTCTTCGTAATACCAATTCTAATCGGGGGATTTGGAAACTGACTAATTCCACTAATATTAAATGCTCCTGATATAGCATTTCCACGAATAAATAACTTAAGATTTTGATTATTACCACCCTCATTAATTTTAATCCTATCAAGTTCTATCGTAGAACAAGGAGCAGGAACTGGATGAACTGTTTATCCACCTTTATCAAGATTTTTTGCCCATAGAGGACCTAGAGTTGATATGACAATTTTTTCATTACATGTAGCTGGAGCCTCATCGATCCTTGGAGCAATTAACTTTATCACTACTATCCTAAACATACGAAGATCTAATATAACAATAGAGCTGTTGCCTTTATTTGTATGATCAGTACTATTAACAGCCATTTTATTACTGTTATCACTCCCAGTATTAGCAGGAGCAATTACCATATTATTACTAGATCGAAATTTTAACACTTCATTCTTCGATCCGAGGGGGGGAGGAGATCCCATCCTTTATCAACATTTATTT
>Eukaryota;Obazoa;Opisthokonta;Metazoa;Tardigrada;Tardigrada_X;Tardigrada_XX;Mesobiotus;Mesobiotus_insanis;MF441491
AATCATAAAGATATTGGCTCTCTTTATTTCCTATTTGGATTATGATCCGCTTGTATGGGGACTTCATTAAGTATAATTGTGCGATTTGAATTAAGACAGCCCGGAAGTTTACTTAATGATGAACAAATTTACAATGTCAGAGTGACTAGACACGCATTCGTTATAATTTTTTTTTTTGTTATACCTGTGTTAATTGGGGGGTTTGGAAATTGATTAATCCCACTTATATTAAATGCACCTGATATAGCTTTTCCTCGAATAAATAATTTAAGATTTTGATTATTACCACCTTCAATTATTCTCATCTTAATGAGATCAATAGCTGAACAAGGGGCCGGAACAGGGTGAACTGTTTATCCCCCCCTATCCAATTTTTTTGCTCATAGGGGCCCTAGAGTAGATATAACAATTTTTTCCCTTCATATTGCAGGGGCTTCCTCAATTCTTGGAGCTATTAATTTTATTACTACAATTTTAAATATACGAGTAGCTTCAATAACCATAGACTTAATTCCTCTTTTTATTTGATCAGTATTACTCACAGCTATTTTATTATTATTATCACTACCTGTCTTAGCAGGTGCAATTACTATACTCCTTCTTGACCGAAATTTTAACACATCTTTCTTTGATCCTGCAGGAGGAGGAGATCCTCTATTATATCAACATTTATTCTGATTCTTCGGACATCCAGAAGTTTATATTTTAATCTTACCAGGATTTGGAATAATTTCTCAAATTATTACTCATTTTAGAGGAAAACATTCAACA
>Eukaryota;Obazoa;Opisthokonta;Metazoa;Tardigrada;Tardigrada_X;Tardigrada_XX;Mesobiotus;Mesobiotus_maklowiczi;OP143855
TTGGCTTTGATCGGCTACTGTGGGTACTTCTCTAAGCATAATTATTCGATTAGAACTTATACAACCAGGAAGACTTTTTAATGATGAACAACTATATAATGTAACAGTAACTAGACATGCTTTTATTATAATTTTTTTTTTTGTTATACCAATTTTAATTGGAGGGTTTGGAAACTGACTAGTGCCCCTAATATTAAATGCTCCTGATATAGCTTTTCCTCGAATAAATAATTTAAGATTTTGGCTGCTTCCACCTTCAATTATTCTTATCATTTCTAGTTCTATAACAGAACAAGGAGCAGGAACAGGTTGAACAGTATACCCTCCCCTTTCCAACTTTTTTGCTCATAGAGGCCCTAGGGTTGATATAACAATTTTTTCTTTACATATTGCCGGTGCCTCTTCTATTTTAGGAGCAATCAATTTTATCACAACGATCTTAAACATGCGAACTAACTCTCTTACAATAGATCTAGTGCCGCTTTTTGTATGATCTGTTTTATTGACTGCTATTTTACTACTATTATCCCTACCCGTATTAGCTGGAGCTATTACAATACTACTTTTAGATCGAAATTTTAACACTTCATTTTTTGACCCTGCAGGGGGTGGGGATCCCGTATTATACCAACATTTATTCTGATTTTTTGGTCATCCTGAAGTATATATTTTAATTCT
>Eukaryota;Obazoa;Opisthokonta;Metazoa;Tardigrada;Tardigrada_X;Tardigrada_XX;Mesobiotus;Mesobiotus_marmoreus;OL311516
AACACTATATTTTCTCTTTGGTCTGTGGTCTGCTACCGTAGGCACATCCTTAAGTATAATTATCCGAACAGAACTAAGCCAACCAGGAAGAATTATTTCAGATGATCAAATTTACAATGTGACCGTAACAAGCCATGCCTTTATCATAATTTTCTTCTTCGTCATACCTATTCTTATTGGAGGATTTGGAAACTGATTAGTCCCACTAATATTATCTGCTCCTGACATGGCCTTTCCACGAATAAATAACCTAAGATTCTGACTTTTACCACCCTCCCTTTGTTTAATATTAACCGGTTCCATAAGAGAGCAAGGTGCAGGTACAGGATGAACAGTTTATCCCCCCTTATCTAACTTTTTTGCTCACAGAGGGCCTGCTGTAGATTTAACAATTTTCTCCCTTCACATTGCTGGAGCATCCTCAATTCTAGGAGCAATCAACTTCATTACCACAATCCTTAACATACGGCCCCCATCCTTAACAATAGAGTTAGTACCATTATTTGTTTGATCAGTATTATTAACAGCCATTTTGCTACTCCTATCCCTCCCTGTTTTAGCTGGTGCCATTACTATGCTTCTCTTAGACCGAAACTTCAACACATCCTTCTTTGACCCGGCCGGAGGAGGCGACCCTATTCTTTACCAGCACTTATTT
>Eukaryota;Obazoa;Opisthokonta;Metazoa;Tardigrada;Tardigrada_X;Tardigrada_XX;Mesobiotus;Mesobiotus_occultatus;OR803042
CATAAAGATATTGGTACTTTATATTTCTTATTTGGTCTCTGATCTGCTACTGTAGGGACATCATTAAGAATAATTATTCGATTAGAGTTAAGACAACCCGGAAACCTTTTTAATGACGAACAAATTTATAATGTCAGAGTAACAAGACATGCTTTTATTATAATTTTTTTTTTCGTAATACCTGTTTTAATTGGGGGTTTTGGAAATTGATTAGTCCCCCTTATATTAAATGCTCCAGACATGGCTTTTCCTCGAATAAATAATTTAAGTTTTTGGCTACTGCCCCCATCAATTATCCTCATTCTTATAAGATCAATAACAGAACAAGGGGCTGGAACCGGTTGAACAGTATACCCTCCTCTATCTAGTTTTTTTGCGCACAGAGGCCCCAGAGTAGATATAACAATTTTTTCTTTGCATATTGCAGGAGCTTCTTCAATTTTAGGGGCAATCAATTTTATCACAACTATTTTAAACATACGATCAAACTCCTTAACAATAGACTTAGTTCCACTATTTGTTTGATCTGTTCTTCTTACAGCAATTCTTCTACTATTAAGACTTCCTGTCCTAGCTGGAGCAATTACTATATTGCTTTTGGATCGAAATTTTAACACATCTTTTTTTGATCCAGCAGGAGGA
>Eukaryota;Obazoa;Opisthokonta;Metazoa;Tardigrada;Tardigrada_X;Tardigrada_XX;Mesobiotus;Mesobiotus_peterseni;OP143859
TACTTTGTACTTCCTTTTTGGGCTATGAGCTGCTACAGTGGGAACTTCTTTAAGAATAATTATTCGACTTGAATTAAGACAACCCGGAAGTTTATTTAATGACGAACAGATTTACAATGTAAGAGTAACAAGTCATGCTTTCATTATAATCTTTTTCTTTGTTATACCAATTCTAATTGGGGGTTTTGGGAATTGATTAGTTCCCCTAATATTAAATGCTCCTGACATAGCTTTTCCTCGAATGAATAATCTAAGCTTTTGACTGCTACCACCATCAATTATATTAATTCTAATAAGATCAGTAACTGAACAAGGAGCTGGCACAGGATGAACTGTTTATCCCCCACTTTCAAGCTTTTTCGCCCATAGCGGGCCAAGAGTAGATATAACAATTTTTTCCCTTCATATCGCTGGTGCATCATCAATTTTAGGAGCAATCAATTTCATTACAACTATTTTAAATATGCGCACTTATTCTTTAAAAATACATTTAGTCCCCCTATTTGTATGGTCTGTTCTTCTAACTGCAATTCTCTTATTACTATCTTTGCCAGTATTAGCAGGTGCTATTACTATATTATTATTAGATCGTAACTTTAACACATCGTTCTTTGACCCAAGAGGAGGTGGTGACCCTATTTTATACCAACACTTATTT
>Eukaryota;Obazoa;Opisthokonta;Metazoa;Tardigrada;Tardigrada_X;Tardigrada_XX;Mesobiotus;Mesobiotus_philippinicus;KX129796
TTTTTTTTTGGATTATGAGCAGCTACGGTAGGTACATCACTTAGAATAATCATTCGATTAGAGCTAAGACAACCTGGAAGATTATTTAATGACGAACAATTCTATAATGTAGTTGTAACTAGACACGCATTTATTATAATTTTTTTTTTTGTTATACCTATTCTGATCGGTGGATTTGGTAACTGACTAGTTCCACTTATACTAAATGCACCTGACATAGCATTTCCCCGAATAAATAACCTAAGATTTTGATTACTTCCTCCATCTTTAATTTTAATTTTATCTAGTTCAATCGTAGAACAGGGTGCAGGCACCGGATGAACTGTTTATCCGCCCCTATCAAGATTTTTTGCGCATAGAGGACCTAGAGTCGACATAACCATTTTTTCCCTTCATGTAGCTGGAGCTTCCTCAATTCTTGGGGCTATCAACTTTATTACAACTATTTTAAACATACGAATACATAATATGACAATAGAACTACTACCCCTATTTGTATGATCAGTTCTTCTTACTGCTATTTTATTGCTCTTATCCCTCCCTGTACTTGCAGGTGCAATCACTATATTACTTTTAGATCGAAATTTTAACACCTCCTTTTTCGACCCAAGAGGAGGAGGAGACCCTATTCTATACCAACACTTATTTTGATTCTTCGGTCATCCCGAAGTCTATATTTTAATTCTTCCTGGGTTTGGAATTATTTCACAACTAATTATCCATTTCAGTGGAAAACATTTAACTTTCGGGCATATCGGAATGA
>Eukaryota;Obazoa;Opisthokonta;Metazoa;Tardigrada;Tardigrada_X;Tardigrada_XX;Mesobiotus;Mesobiotus_radiatus;MH195147
AACACTTTACTTCCTATTTGGCTTATGAGCTGCCACTGTAGGAACATCTTTAAGAATAATTATCCGACTAGAGCTTAGACAGCCTGGAGCACTATTCGGAGATGAGCAAATATATAATGTCTCAGTAACTAGACATGCTTTTATTATAATTTTCTTTTTTGTCATGCCTATCTTAATTGGAGGTTTTGGCAATTGATTAGTTCCATTAATACTAAATGCCCCAGACATGGCATTTCCTCGAATAAATAATTTAAGATTTTGGTTACTGCCCCCTTCAATTATATTAATACTTATTAGAACAATAACAGAACAAGGGGCAGGAACAGGTTGAACAGTCTACCCTCCGCTTTCTAATTTTTTTGCACATAGAGGCCCAAGAGTTGATTTAACTATTTTTTCACTCCATATCGCAGGGGCCTCTTCAATCTTAGGTGCAGTAAATTTTATTACAACAATTCTCAATATGCGAACTTCTTCAATAACAATAGATATCGTACCATTATTTGTTTGATCAGTTCTATTAACAGCAATTTTACTACTTCTTTCACTACCTGTTTTAGCTGGAGCTATTACTATATTACTATTAGACCGAAACTTTAATACATCTTTTTTTGATCCTGCAGGAGGGGGGGACCCAATTCTTTACCAGCACTTGTTT
>Eukaryota;Obazoa;Opisthokonta;Metazoa;Tardigrada;Tardigrada_X;Tardigrada_XX;Mesobiotus;Mesobiotus_romani;MH195149
CACTTTATTTCTTATTTGGTTTATGATCCGCTACTGTAGGAACTTCTTTAAGAATACTTATTCGATTAGAATTAAGCCAACCAGGAAACTTATTTAATGATGAACAAATTTACAATGTAAATGTAACCAGACATGCCTTCATTATAATTTTCTTCTTTGTTATACCAATCCTTATTGGGGGATTCGGAAACTGATTAGTACCATTAATATTAAGTGCACCTGATATGGCATTCCCACGGATAAATAACTTAAGATTTTGATTATTACCACCATCAATTATTTTAATTTTAATAAGAAGAATTACTGAACAAGGAGCTGGTACAGGGTGAACTGTATACCCACCACTATCAAACTTTTTTGCACATAGGGGCCCTAGAGTCGACATGACTATTTTTTCACTTCACATTGCTGGAGCTTCTTCAATTTTAGGAGCAATTAATTTCATTACCACGGTGTTAAATATACGAAATACATCAATTACAATGGATGTAGTACCACTATTTGTGTGATCAGTTTTATTAACAGCTATTCTACTTCTATTATCTCTACCAGTTTTAGCAGGAGCAATCACTATGTTACTTCTAGATCGAAATTTTAACACATCCTTTTTTGACCCAGCAGGCGGTGGTGACCCTATTTTATATCAACACTTATTCTG
>Eukaryota;Obazoa;Opisthokonta;Metazoa;Tardigrada;Tardigrada_X;Tardigrada_XX;Mesobiotus;Mesobiotus_skorackii;MW656257
TTCGGACTTTGATCTGCTACTGTTGGGACTTCACTAAGTATAATTATTCGTTTAGAATTAAGTCAACCAGGTAATTTAATTAATGATGAACAAATTTATAATGTGAGAGTAACTAGACATGCTTTTGTAATAATTTTTTTTTTTGTAATACCAATTTTAATTGGAGGTTTTGGAAATTGATTAATTCCTCTTATACTAAATGCCCCAGATATAGCTTTCCCACGTATGAACAACCTAAGATTCTGATTATTGCCACCATCTATTTTACTTCTTCTAAGAAGTTCCATTACAGAAAGAGGAGCAGGAACAGGATGAACTGTATATCCCCCCTTATCTAGTTTTTTCGCACACAGGGGACCCAGAGTAGATATAACTATTTTTTCTCTTCATATCGCTGGAGCATCTTCAATTTTAGGTGCTATTAATTTTATTACTACTATTCTAAATATACGAACATCAAATATAACAATAGATTTATTACCACTATTTGTTTGATCTGTCCTATTAACAGCAATCCTACTATTATTATCCCTACCTGTATTAGCTGGAGCTATCACAATACTTCTTTTAGATCGAAACTTCAACACTTCTTTTTTCGATCCTGCAGGAGGAGGAGATCCTATTCTTTATC
>Eukaryota;Obazoa;Opisthokonta;Metazoa;Tardigrada;Tardigrada_X;Tardigrada_XX;Mesobiotus;Mesobiotus_sp.;OP684779
GGTCAACAAATCATAAAGATATTGGCACTCTATATTTTTTATTTGGTTTATGGTCAGCAACCGTAGGAACATCACTAAGTATAATTATTCGACTTGAGTTAAGTCAACCCGGAAGTCTTTTCAACGACGAACAAATTTACAATGTGAGGGTAACTAGACATGCTTTCATTATAATTTTCTTTTTTGTTATGCCTATTTTGATTGGAGGTTTCGGAAACTGACTAGTACCTTTAATACTAAATGCACCAGATATAGCCTTTCCTCGAATAAACAACTTAAGATTTTGACTACTGCCTCCCTCTTTAATCTTAATTTTAATAAGATCAGCTACTGAACAAGGGGCTGGTACAGGGTGAACTGTATACCCCCCCCTATCAAGATTTTTTGCCCACAGAGGCCCAAGAGTAGATATAACCATTTTTTCTTTACATATTGCTGGTGCTTCATCTATTCTAGGAGCTATCAATTTTATTACCACAATCTTAAACATACGTGTACAATCTCTCACTATAGATTTAGTACCTTTGTTTGTCTGATCTGTTCTATTAACAGCTATTTTACTACTACTATCTTTACCTGTACTCGCCGGCGCTATCACAATATTGTTACTAGACCGAAATTTTAATACTTCATTTTTTGATCCCGCAGGTGGGGGGGACCCAATTCTTTACCAGCATTTGTTTTGATTTTTTGGTCACCC
>Eukaryota;Obazoa;Opisthokonta;Metazoa;Tardigrada;Tardigrada_X;Tardigrada_XX;Minibiotus;Minibiotus_sp.;JX865313
CAACAAATCATAAAGATATTGGCACCTTATATTTTATATTTGGTCTATGAGCTGCCACTGTCGGCACCTCCTTAAGATTTATTATTCGTTCAGAACTCAGTCAACCTGGTAACTTCTTTGGGGACGAACAAATCTTCAATGTAACAGTGACTAGACACGCATTTGTTATAATTTTTTTTTTTGTGATGCCTATTCTAATCGGTGGGTTTGGAAACTGACTAGTCCCTTTAATAATTGGCGCCCCAGATATAGCCTTTCCACGAATAAACAACTTAAGCTTTTGATTATTACCCCCCTCTTTTATGCTTATCGCAACAGGAACTATAAGAGAACAAGGAGCTGGAACAGGATGAACTATTTATCCCCCCCTCTCTAATTATTTTGCTCATAGAGGACCTAGAGTAGACTTAACTATTTTTTCGTTACACATCGCTGGAGCCTCTTCAATTTTAGGTGCCATTAACTTTTTATCTACTATTTTAAATATACGATCAAAATGTATAACATTAGAAAATATACCTCTTTTCGTATGATCTGTATTAATTACTGCTACTTTATTACTTCTAGCTCTTCCAGTTCTTGCAGGAGCAATCACTATATTACTATTAGACCGAAATTTTAACACCTCTTTTTTTGACCCAAGGGGAGGGGGAAACCCAATTCTTTACCAACATTTATTTTGATTTTTTGGTCACCC
>Eukaryota;Obazoa;Opisthokonta;Metazoa;Tardigrada;Tardigrada_X;Tardigrada_XX;Minibiotus;Minibiotus_sp.;JX865309
CGGTCAACAAATCATAAAGATATTGGTACTTTATATTTTATTTTCGGTCTCTGGGCAGCTTGCGTAGGTACCTCATTAAGATTTATTATTCGAAGAGAATTAAGTCAACCCGGAATCTTATTCGGAGATGAACAAATATACAACGTTACTGTAACTAGTCATGCTTTTATCATAATTTTCTTTTTTGTAATACCAATTCTAATTGGAGGTTTTGGAAACTGACTAGTACCCCTAATAATCGGGGCCCCAGACATAGCTTTTCCCCGAATAAATAATATAAGATTTTGACTTCTACCCCCCTCGTTTACACTCATTATAACAAGCACAATAAGGGAACAAGGAGCAGGAACAGGCTGAACCGTATACCCACCTCTATCTCACTTTTTTGCACACAGAGGACCTAGAGTTGACCTAACCATTTTCTCTCTACATATTGCAGGTATCTCATCCATTCTAGGAGCCATCAACTTTATTACAACCATTATTAATATACGAACACCTAGATTAACACTTGAAAACATGCCTTTATTCGTTTGATCCGTCTTAATTACAGCCATTTTACTTCTCCTAGCTCTCCCTGTATTAGCTGGAGGGATTACAATACTACTAATAGATCGAAATTTTAATACCTCATTTTTTGATCCAGCTGGAGGGGGAGATCCTATTTTATACCAACACTTATTCTGATTTTTTGGTCACCC
>Eukaryota;Obazoa;Opisthokonta;Metazoa;Tardigrada;Tardigrada_X;Tardigrada_XX;Minibiotus;Minibiotus_citlalium;OP684766
CAACAAATCATAAAGATATTGGTACACTATATTTTATTTTTGGTCTTTGAGCTGCTTGCGTCGGGACCTCTCTGAGATTTATTATCCGATCAGAATTAAGCCAACCAGGACAATTATTTTGTGACGAACAACTGTATAATGTTACTGTAACAAGTCATGCTTTTGTTATAATTTTCTTTTTTGTTATACCTATTCTTATTGGTGGTTTTGGAAATTGATTAATTCCTTTAATAATCGGTGCCCCCGATATAGCTTTTCCCCGTATAAATAATTTAAGTTTTTGATTATTGCCCCCCTCCTTCATATTAATTTTAAGAAGAACAATGGCTGAACAAGGGGCGGGAACAGGATGAACAGTATATCCTCCCCTATCTAATTATTTTGCCCATAGCGGGCCTAGTGTGGATCTAACTATTTTTTCCCTACATATTGCGGGAGTATCATCTATTTTAGGAGCTATTAATTTTATCTCAACTATTATTAATATACGAGCTCCTCAACTAAGTATAGAACAGATACCTCTTTTTGTGTGATCAGTATTGATCACTGCAATCTTATTATTATTAGCTCTACCTGTTCTTGCAGGAGGTATCACAATACTATTGTTAGACCGGAATTTTAATACTTCTTTTTTTGACCCAGCGGGAGGGGGAGACCCTATTCTATATCAACATTTATTCTGATTTTTTGGTCACCCTGAAGTTTA
>Eukaryota;Obazoa;Opisthokonta;Metazoa;Tardigrada;Tardigrada_X;Tardigrada_XX;Minibiotus;Minibiotus_furcatus;FJ435802
CACCTTATATTTTATTTTCGGCCTATGGGCAGCCACGGTAGGAACTTCTCTAAGTTTCATTATTCGATCAGAACTTAGTCAACCCGGACAGCTATTTTGTGACGAACAACTTTATAACGTTACTGTTACTAGACACGCTTTCGTAATAATTTTTTTTTTTGTTATACCTATTCTAATTGGAGGCTTTGGAAACTGACTTGTACCCCTTATAATTGGAGCGCCCGATATGGCTTTTCCCCGAATGAACAACTTGAGTTTTTGACTCCTGCCCCCTTCATTTACTTTAATCTCAGCAAGAACAATGGCTGAACAAGGGGCAGGAACCGGATGAACTGTGTATCCACCCTTGTCCAATTACTTTGCCCATAGGGGGCCCAGCGTAGACTTAACCATTTTTTCACTACATATCGCGGGGGTCTCCTCAATTTTAGGAGCTATTAATTTTATTTCAACAATTATTAATATACGAGCACCCCACCTATCCCTAGAGCAAATACCTCTATTTGTATGATCTGTACTAATTACAGCTATTTTACTATTACTAGCTCTTCCAGTGTTAGCGGGAGGAATTACTATGCTGCTTTTGGACCGAAATTTTAATACTTCTTTCTTTGATCCCGCAGGAGGAGGAGATCCAATTCTTTACCAGCATCTATTT
>Eukaryota;Obazoa;Opisthokonta;Metazoa;Tardigrada;Tardigrada_X;Tardigrada_XX;Minibiotus;Minibiotus_gumersindoi;FJ435803
TAGGCACCTCTTTAAGCTTTATTATCCGCTCAGAACTAAGTCAACCAGGAAGATTATTGGGCGACGAACAAATTTTTAATGTAACAGTAACCAGACATGCCTTTGTAATAATTTTTTTCTTTGTTATACCAATTTTAATCGGTGGCTTTGGGAATTGACTAATTCCCTTAATAATTGGAGCCCCAGATATAGCTTTCCCCCGCATGAACAACTTAAGGTTTTGACTACTACCTCCGTCATTTTTATTAATCATATCTAGAACAATAAGAGAACAAGGAGCAGGAACAGGATGAACAGTATACCCCCCCCTTTCAAACTATTTTGCTCATAGGGGACCAAGTGTTGATCTTACAATTTTTTCTCTTCATGTGGCCGGAGCATCTTCTATTTTAGGGGCAATTAACTTCATCTCCACCATTGTAAATATACGCACTAAATCAATAAGGCTAGAAAATATACCCCTTTTTGTGTGATCAGTCCTAATTACGGCTATTTTATTACTTTTAGCACTACCAGTGCTCGCTGGGGCTATTACAATACTCTTGCTAGATCGAAACTTTAATACTGCTTTTTTTGATCCGAGGGGGGGAGGAGACCCTATCTTATACCAACATCTTTTTTGATTTTTTGGCCACCCTGAAGT
>Eukaryota;Obazoa;Opisthokonta;Metazoa;Tardigrada;Tardigrada_X;Tardigrada_XX;Minibiotus;Minibiotus_intermedius;OP013286
GTCAACAAATCATAAAGATATTGGCACTCTATATTTTATTTTCGGCCTATGATCTGCCACAGTAGGTACTTCTTTGAGATTCATTATTCGCTCAGAATTAAGCCAACCAGGCAGACTCCTAAGAGACGATCAGATCTTCAACGTTACCGTTACCAGTCATGCATTCATTATAATTTTTTTTTTCGTTATACCAATTTTAATCGGAGGATTTGGAAACTGATTAGTCCCCCTAATGATCGGAGCTCCTGACATAGCCTTTCCTCGAATAAATAACCTAAGTTTTTGACTCTTACCTCCATCATTAATCCTTATCACTAGTAGAACAATAAGAGAACAAGGGGCAGGAACTGGATGAACAGTATATCCCCCATTATCTAACTATTTTGCTCATAGAGGCCCAAGAGTCGATCTTACTATTTTTTCTCTACATATTGCCGGAGCATCTTCTATTCTAGGAGCAATTAACTTTATTTCAACTATTTTAAATATACGTATAAAAGCAATAAAAATAGAAAATATACCTCTATTTGTATGATCTGTCCTAATTACTGCAGTTCTTTTACTATTAGCCCTTCCAGTGTTAGCAGGAGCTATCACTATACTTCTACTAGATCGTAATTTCAATACATCATTCTTTGATCCTAGAGGAGGAGGAGATCCTATCCTCTATCAACATCTATTTTGATTCTTTGGACATCCCGAAGTGTACATTCTTATTCTACCAGGCTTTGGCATTATCTCTCAGATCATCATTCACTACAGAGGAAAACATTTAACATTTGGCCATCTAGGCATA
>Eukaryota;Obazoa;Opisthokonta;Metazoa;Tardigrada;Tardigrada_X;Tardigrada_XX;Minibiotus;Minibiotus_intermedius;ON005160
TACTGTGGGAACCTCTTTAAGATTCATTATTCGATCAGAATTAAGCCAACCAGGTAGTCTTCTAGGAGATGATCAGATTTTTAACGTTACTGTAACCAGACACGCATTTATTATAATTTTCTTCTTCGTTATACCAATTTTAATTGGAGGGTTTGGTAATTGACTAGTTCCTCTAATAATCGGAGCTCCTGATATAGCTTTTCCTCGAATAAACAATCTAAGTTTCTGACTCTTACCTCCCTCCTTAATTCTTATCACAAGTAGTACAATAAGAGAACAAGGTGCAGGAACTGGATGGACAGTCTACCCCCCATTATCAAATTATTTTGCCCACAGAGGCCCAAGAGTTGATCTTACTATTTTTTCTCTTCACATTGCAGGAGCATCTTCCATTCTAGGAGCAATCAACTTTATTTCAACCATCCTAAACATACGAATAAAAGCAATAAAAATAGAAAATATGCCCCTATTCGTCTGATCTGTCCTGATCACTGCAATTCTTTTATTACTAGCTCTTCCTGTGCTAGCAGGAGCCATCACAATACTTCTATTAGACCGTAATTTTAACACATCATTCTTCGATCCAAGAGGAGGAGGAGATCCTATTCTCTACCAACATCTATTTTGATTTTTTGGT
>Eukaryota;Obazoa;Opisthokonta;Metazoa;Tardigrada;Tardigrada_X;Tardigrada_XX;Minibiotus;Minibiotus_ioculator;MT023412
AACACTATATCTCATTTTTTGTTTATGGTCAGCAAGAGTAGGAACCTCTCTTAGCTTTATTATTCGATCAGAATTAAGACAACCAGGACATTTGTTTAGGGACGAACAACTATACAATGTTACCGTAACAAGACACGCATTTATTATAATTTTTTTTTTTGTTATGCCTATTTTAATTGGGGGGTTTGGAAACTGACTTGTTCCCCTAATAATTGGAGCTCCAGATATGGCCTTTCCGCGCATAAATAACTTAAGGTTCTGACTACTGCCCCCTTCTTTTATACTAATCTGCACAAGAACAATAAGAGAACAAGGAGCCGGAACAGGATGAACTGTATATCCCCCCCTGTCAAACTATTTTGCACACAGAGGTCCCAGGGTAGACTTAACTATCTTCTCCCTACATGTAGCAGGAGTTTCCTCTATTTTAGGGGCTATTAATTTTATTTCGACGATTATTAATATACGTGCACCCCATCTCTCCTTAGAACAAATACCATTATTTGTATGGTCCGTTCTAATTACTGCAATCTTACTTCTACTAGCCTTACCCGTATTAGCAGGAGGGATTACAATATTACTTCTAGACCGAAATTTTAACACTTCCTTTTTTGACCCTGCCGGAGGAGGAGATCCTATTCTATACCAACACCTCTTT
>Eukaryota;Obazoa;Opisthokonta;Metazoa;Tardigrada;Tardigrada_X;Tardigrada_XX;Minibiotus;Minibiotus_pentannulatus;MT023413
CTCTGAGCGGCGACATTAGGCACATCGTTAAGATTTATCATTCGTTCAGAATTAAGACAACCTGGTCAATTATTTTGTGACGAACAACTCTATAATGTAACCGTTACTAGTCATGCTTTTATTATAATTTTTTTCTTTGTCATACCTATTTTAATCGGAGGATTCGGAAATTGACTAGTACCCCTTATAATTGGAGCTCCCGATATAGCCTTTCCACGAATAAACAATCTAAGTTTCTGATTACTACCTCCGTCATTCACGCTTATTCTGAGAAGAACTATAGCAGAACAGGGGGCTGGAACAGGCTGAACAGTATACCCCCCCTTATCTAATTATTTTGCTCACAGAGGCCCAAGAGTAGATTTAACAATTTTTTCTCTCCATATCGCTGGAGTGTCTTCTATTTTAGGAGCTATTAATTTTATCTGTACAATTATTAATATACGAGCCCCACAGCTAACTATAGAACAAATACCACTCTTTGTGTGATCAGTCTTAATTACAGCAGTATTACTACTATTATCTCTTCCAGTACTTGCAGGAGGAATTACTATACTTCTATTAGACCGAAATTTCAATACCTCCTTTTTTGATCCTGCAGGAGGTGGAGATCCTATTCTCTATCAACACCTTTTCTGATTCTTCGGACATCCAGAAGTATATATTTTAATTTTACCTGGATTCGGTATTATTTCTCAAATTATTATTCACTTTAGAGGCAAGCCTCTAACATTTGGCCACTTAGGTATAATTTATGCAATAAGAACAATTGGACTATTAGGTTTTATCGTTT
>Eukaryota;Obazoa;Opisthokonta;Metazoa;Tardigrada;Tardigrada_X;Tardigrada_XX;Paramacrobiotus;Paramacrobiotus_sp.;MT731035
TTTATTTCATATTCGGCTTATGGGCTGCGACAGTAGGAACCTCTTTAAGATTTATTATTCGATCAGAGTTAAGACAACCTGGACACTTTTTTAGAGATGAACAACTCTTTAATGTAACAGTCACAAGTCATGCCTTTGTGATAATTTTTTTTTTTGTTATACCTATTTTAATTGGAGGATTTGGAAATTGATTAATTCCTCTAATAATCGGCGCCCCCGATATAGCTTTTCCTCGAATAAATAATTTAAGATTTTGGCTACTCCCCCCATCTTTTTTTCTAATTCTAATTGGAACAATAGCTGAACAAGGAGCAGGTACAGGATGGACAGTATACCCTCCCCTGTCTCATTTTTTTGCGCATAGGGGACCTAGTGTAGATCTAACTGTTTTCTCTCTTCATATTGCTGGAGCATCTTCAATTCTTGGAGCAATTAATTTTATTACAACTATTTTGAATATACGAACCCCGTCCATAACTTTAGAACTAATACCATTATTTGTGTGATCTGTTTTTATTACAGCAATCCTCTTATTACTAGCTCTACCCGTATTAGCAGGGGCAATTACAATATTGCTATTAGATCGAAACTTTAATACCTCCTTTTTCGACCCTGCCGGAGGAGGAGATCCA
>Eukaryota;Obazoa;Opisthokonta;Metazoa;Tardigrada;Tardigrada_X;Tardigrada_XX;Paramacrobiotus;Paramacrobiotus_sp.;MH676013
TACCCTATATTTCATTTTCGGATTATGAGCAGCAACAGTAGGAACTGCCCTTAGTTTTATTATTCGATCAGAAWTAAGACAACCAGGACAATTATTTAGGGATGAACAATTATACAATGTAACTGTTACAAGCCATGCATTTATTATAATTTTTTTTTTCGTCATACCTATTCTTATTGGAGGCTTCGGAAACTGATTAATTCCCTTAATAATTGGAGCTCCAGATATGGCTTTCCCTCGAATAAACAACTTAAGATTTTGATTACTACCCCCTTCTTTTCTACTAATTTCAACAAGAACAATAGCTGAACAAGGAGCAGGTACCGGCTGAACAGTATATCCCCCCTTATCTCACTATTTTGCTCATAGAGGACCAAGTGTTGATTTAACCATTTTCTCTCTTCATATTGCCGGTGTTTCCTCTATTTTAGGAGCTATCAACTTCATTTCCACAATTTTAAATATGCGAAGCCCTTATCTTTCACTTGAACAAATACCCTTATTTGTATGATCAGTATTAATTACAGCAATTCTTCTACTTCTAGCCTTACCTGTATTAGCAGGAGGAATTACTATACTTCTTCTAGATCGAAACTTTAACACGTCATTTTTTGACCCCGCAGGAGGAGGGGATCCTATTTTATATCAACACCTATTT
>Eukaryota;Obazoa;Opisthokonta;Metazoa;Tardigrada;Tardigrada_X;Tardigrada_XX;Paramacrobiotus;Paramacrobiotus_sp.;MH676003
ACATCTTTAAGTTTCATTATTCGCTCTGAATTAAGACAACCTGGACAACTATTTAACGATGAGCAATTATTTAATGTGACGGTAACTAGACATGCATTCGTAATAATTTTTTTTTTTGTAATACCTATTTTAATTGGTGGGTTTGGTAATTGACTTGTCCCTTTAATAATTGGAGCCCCTGATATAGCATTTCCTCGAATAAATAATTTGAGATTTTGGTTATTGCCACCATCATTTCTCCTCATTTTGATAGGAACTATGGCAGAACAAGGTGCAGGTACTGGATGAACCGTATATCCGCCCCTTTCACATTACTTTGCCCATAGAGGACCGAGAGTAGATTTAACTATTTTCTCACTCCATATTGTTGGGGCATCATCTATTCTAGGAGCAATTAATTTTATTACTACAATTATAAATATACGAAGATTCTCAATAACATTAGAGCAGATACCCCTATTTATATGATCTGTTCTCATTACTGCAATCTTACTCCTATTAGCTCTACCTGTTTTAGCTGGGGCAATTACTATATTATTATTAGATCGAAATTTTAATACTTCCTTTTTTGACCCGGCAGGAGGAGGAGACCCTATTCTATACCAACATTTATTCTGATTTTTTGGACACCCAGAAGTTTATATTTTAATTTTGCCTGGCTTCGGAATTATTTCTCAGGTAATTATTCACTTTAGAGGAAAATCCCTTACTTTCGGTCATTTGGGAATAATT
>Eukaryota;Obazoa;Opisthokonta;Metazoa;Tardigrada;Tardigrada_X;Tardigrada_XX;Paramacrobiotus;Paramacrobiotus_sp.;MH676008
AACATTATACTTCATTTTTGGATTATGAACAGCTACTGTAGGAACCTCTTTAAGATTTATTATCCGATCAGAATTAAGCCAACCAGGTAATCTATTCAGCGACGAACAAATATTTAACGTAACAGTAACCAGCCATGCTTTTATTATAATTTTTTTTTTTGTTATACCAATCCTAATCGGAGGATTTGGAAACTGATTAGTCCCTCTCATAATTGGGGCCCCTGATATAGCCTTTCCCCGTATAAATAATTTAAGATTCTGACTACTACCCCCTTCTTTTATATTAGTTTTGATAAGGACTATAACAGAACAAGGAGCAGGGACTGGATGGACTGTATACCCCCCTCTCTCTCACTACTTTGCTCATAGAGGGCCTAGAGTAGACTTAACCATTTTTTCCCTCCACATTGCCGGTGCGTCTTCTATTTTGGGGGCCATTAACTTTATTACTACTATTATTAATATGCGAACTAAAAATATATCTATAGAACAAATACCTCTATTTGTTTGATCCGTGTTAATCACAGCCATTCTTCTATTATTGGCCCTACCAGTACTCGCTGGTGCAATTACAATACTTCTTTTAGACCGAAATTTTAACACATCTTTCTTTGATCCCGCAGGTGGTGGA
>Eukaryota;Obazoa;Opisthokonta;Metazoa;Tardigrada;Tardigrada_X;Tardigrada_XX;Paramacrobiotus;Paramacrobiotus_sp.;MH676000
CTATATTTTATTTTTGGCTTATGGACCGCTACAATTGGAACATCTCTAAGTTTTATTGTACGCTCAGAATTAAGACAACCAGGAAACTTATTCAACGATGAACAATTATTTAATGTAACAGTCACAAGACATGCATTCGTGATAATTTTTTTTTTTGTTATACCAATTTTAATTGGAGGATTTGGAAATTGATTAGTACCAATAATAGTAGGAGCCCCCGATATAGCTTTTCCCCGCATAAATAATTTAAGATTTTGGCTACTACCCCCATCTTTTTTTCTTATTCTAATTGGAACTATAGCAGAGCAAGGGGCGGGGACTGGTTGAACAGTTTACCCCCCCTTATCTAACTATTTTGCTCACAGAGGTCCAAGTGTAGATTTAACTATTTTTTCCCTTCATATCGCCGGGGCTTCATCAATTTTAGGAGCCATTAATTTTATTACCACAATTATAAACATACGTTCAAAAAATATAAGTATAGAACAAACACCCCTATTCGTATGATCAGGGCTAATTACTGCCATCTTGCTATTACTAGCTTTACCTGTCTTAGCTGGAGCCATCACTATACTACTTCTAGATCGAAATTTTAATACATCCTTCTTTGATCCTGCAGGGGGAGGG
>Eukaryota;Obazoa;Opisthokonta;Metazoa;Tardigrada;Tardigrada_X;Tardigrada_XX;Paramacrobiotus;Paramacrobiotus_sp.;MH676010
AACCCTATACTTTCTATTTGGGCTATGAGCCGCTACAGTAGGAACCTCTTTAAGTCTTATTATTCGCTCAGAGCTCAGACAACCAGGACAGCTATTTAACGATGAACAATTGTTTAATGTAACTGTAACCAGACACGCATTTGTCATAATTTTTTTTTTTGTGATACCTATTCTAATTGGTGGGTTTGGAAATTGATTAGTTCCGTTAATAATTGGAGCCCCTGATATAGCATTTCCTCGAATAAACAATCTAAGGTTCTGGCTACTACCCCCATCCTTTCTTCTTATTTTAATGGGAACCATAGCCGAACAAGGAGCCGGTACAGGCTGAACCGTCTACCCCCCACTCTCTCACTATTTCGCTCACAGAGGACCAAGAGTTGATTTAACTATCTTTTCGCTCCATATTGCGGGCGCTTCATCTATTTTAGGGGCAATTAACTTCATTACCACAATTATAAACATACGAAGATTCTCTATGAGATTAGAGCAAATACCTCTGTTCGTGTGGTCTGTTCTTATTACTGCAATTTTACTATTATTAGCGTTACCCGTTTTAGCCGGAGCAATCACCATATTACTGCTAGATCGAAACTTTAATACTTCTTTCTTTGACCCGGCAGGAGGTGGA
>Eukaryota;Obazoa;Opisthokonta;Metazoa;Tardigrada;Tardigrada_X;Tardigrada_XX;Paramacrobiotus;Paramacrobiotus_sp.;MH676007
CACATTATATTTTATTTTTGGCTTATGGGCAGCAACAGTAGGAACTGCTCTTAGTTTTATTATTCGTTCAGAATTAAGACAACCAGGCCAACTATTTAGAGACGAACAATTATACAATGTCACTGTTACAAGTCATGCATTTATTATAATTTTTTTTTTTGTTATACCTATTCTTATCGGAGGATTCGGAAACTGACTAATTCCTCTAATAATTGGGGCTCCCGATATAGCATTTCCACGAATAAATAACCTAAGATTTTGATTATTACCTCCCTCTTTCTTATTAATTTCAACAAGCACCATAGCTGAACAAGGAGCAGGAACAGGTTGAACAGTATATCCCCCGCTATCTCACTACTTTGCACACAGAGGACCAAGTGTAGACCTAACTATCTTCTCTCTTCACATTGCAGGAGTATCATCCATTTTAGGAGCTATTAATTTTATTTCCACAATTCTAAATATACGCAGCCCTCACCTTTCTCTTGAACAAATACCTTTATTTGTGTGATCAGTTCTAATTACAGCTATTCTTTTACTTTTAGCTCTACCCGTACTAGCCGGAGGAATTACTATACTCCTTTTAGATCGAAATTTTAATACCTCTTTCTTTGATCCCGCTGGAGGAGGAGATCCTATTTTATATCAACATCTATTC
>Eukaryota;Obazoa;Opisthokonta;Metazoa;Tardigrada;Tardigrada_X;Tardigrada_XX;Paramacrobiotus;Paramacrobiotus_sp.;MH676017
AACCCTTTATTTTATTTTCGGACTATGAGCTGCTACAATTGGCACGTCACTAAGATTTATTGTACGATCAGAGCTTAGACAGCCAGGAAATCTTTTTAATGATGAACAGTTATTTAATGTTACAGTAACAAGACACGCTTTTGTAATGATTTTCTTTTTTGTTATACCCATCTTAATTGGAGGATTTGGTAATTGATTAATCCCGTTAATAATTGGTGCCCCCGATATGGCTTTCCCCCGTATAAATAATTTAAGATTTTGATTACTACCCCCCTCATTCTTTTTAATTTTAATTGGCACTATAGCTGAACAAGGTGCTGGAACAGGATGAACTGTATACCCACCATTATCCAATTATTTTGCCCATAGAGGACCTAGTGTAGACCTTACTATTTTTTCTCTTCATATTGCTGGTGCCTCCTCTATTTTAGGAGCTATTAACTTTATTACTACTATTATAAATATACGATCTAAAAATATAAGCATAGAACAAACACCCCTATTTGTGTGATCTGTTTTAATTACTGCCATTTTATTATTACTAGCCCTTCCTGTCTTAGCCGGAGCTATTACTATATTACTAATAGATCGAAACTTTAATACTTCTTTCTTTGACCCAGCTGGGGGTGGAGACCCCATTCTTTACCAACATCTTTTT
>Eukaryota;Obazoa;Opisthokonta;Metazoa;Tardigrada;Tardigrada_X;Tardigrada_XX;Paramacrobiotus;Paramacrobiotus_sp.;MH676009
CATGGCTTATGAGCAGCCACAATCGGGACCTCTCTTAGCTTTATTATCCGATCTGAACTAAGCCAGCCAGGACAACTTTTTGGAGACGAACAATTGTTTAATGTAACGGTGACAAGACATGCATTTGTGATAATTTTTTTTTTTGTTATACCAATTTTAATTGGGGGGTTTGGAAACTGACTGGTTCCTCTTATAATCGGAGCCCCGGATATAGCCTTCCCTCGAATAAATAACTTAAGATTTTGGCTTCTGCCCCCCTCGTTTCTTCTTATTCTAATAGGCACAATATCTGAACAAGGGGCGGGCACTGGATGAACAGTGTACCCTCCACTCTCTCACTACTTTGCACACAGGGGGCCAAGAGTTGATCTAACAATTTTCTCTTTGCATATCGCTGGGGCATCTTCTATTTTGGGGGCTATTAATTTTATTACGACTATTTTAAACATACGGAGATCTTCTATAAGGATAGAACAAATGCCCCTATTTGTTTGATCTGTTTTAATCACAGCTATTCTGCTTCTTTTAGCACTACCTGTTTTAGCGGGGGCCATTACCATACTTTTACTTGATCGCAATTTCAACACATCTTTTTTTGATCCAGCGGGGGGGGGA
>Eukaryota;Obazoa;Opisthokonta;Metazoa;Tardigrada;Tardigrada_X;Tardigrada_XX;Paramacrobiotus;Paramacrobiotus_arduus;MK041020
GGAACCTCTCTTAGGTTTATTATCCGCTCAGAGTTAAGTCAACCAGGACAAATATTCGGAGACGAGCAATTATTTAATGTCACTGTGACTAGACACGCATTCGTAATAATTTTTTTTTTTGTGATACCTATTTTAATTGGAGGATTCGGAAACTGGTTAGTTCCATTAATAATTGGAGCTCCGGACTTGGCTTTTCCTCAAATAAATAACCTAAGATTTTGAACTTTGCCCCCCTCTTTCCTTCTAATTCTTATAGGAACACTAGCAGAACAAGGTGCAGGTACAGGATGAACCGTGTACCCTCCCTTATCTCATTATTTCGCCCACAGAGGACCAAGAGTTGACTTAACAATCTTTTCTTTACACATCGCTGGAGCTTCCTCTATTTTAGGAGCAATCAACTTTATCACAACTATTTTAAACATACGTATTTCTTCTCTAACAATAGAACAAATACCTCTCTTTGTATGATCTGTTTTAATTACTGCCGTCTTGCTTCTCTTGGCACTACCAGTTTTAGCTGGAGCAATTACTATACTTTTATTAGATCGTAACTTTAATACTTCATTCTTTGACCCAGCTGGAGGAGGAGATCCAATTCTTTAT
>Eukaryota;Obazoa;Opisthokonta;Metazoa;Tardigrada;Tardigrada_X;Tardigrada_XX;Paramacrobiotus;Paramacrobiotus_areolatus;MH675998
CTCTATATTTTATCTTTGGGTTATGAGCTGCTACTGTAGGAACATCTCTAAGTTTTATTATTCGATCCGAACTCAGTCAACCTGGATACCTATTTGCAGATGAACAACTCTACAATGTAACAGTTACAAGACATGCTTTTATTATAATTTTTTTTTTTGTTATGCCTATTCTGATTGGAGGATTTGGAAACTGACTTATTCCTCTCATAATTGGAGCTCCTGATATGGCTTTTCCTCGTATAAACAATCTAAGATTTTGATTGTTACCCCCTTCATTTATTTTAATTTCTACAAGAACAATAGCTGAACAAGGAGCAGGAACCGGATGAACAATTTATCCCCCTTTGTCTCACTATTTTGCGCATAGAGGACCTAGAGTAGATCTAACCATTTTTTCTCTTCATATTGCAGGAGTATCTTCTATTCTAGGAGCTATTAATTTTATTTCTACTATCCTCAATATACGAAGCCCTTTTATATCCTTAGAGCAAATACCTTTATTTGTATGATCTGTCTTAATCACTGCCATTTTACTATTATTAGCTTTACCGGTATTAGCCGGAGGAATTACTATACTTCTATTAGATCGAAATTTTAACACTTCTTTTTTTGATCCTAGAGGGGGAGGGGATCCTATTTTATATCAGCACTTATTT
>Eukaryota;Obazoa;Opisthokonta;Metazoa;Tardigrada;Tardigrada_X;Tardigrada_XX;Paramacrobiotus;Paramacrobiotus_celsus;MK041017
GGCACCTCTTTAAGCTTTATTATTCGATCTGAGCTAAGACAACCAGGACAATTATTCAGAGACGAACAACTTTTTAATGTTACAGTAACAAGTCATGCCTTTGTAATAATTTTCTTCTTCGTTATACCAATCTTAATTGGAGGTTTCGGAAATTGATTAGTGCCCCTAATAATTGGAGCCCCAGATATGGCCTTTCCTCGCATAAACAACTTAAGTTTTTGACTACTACCTCCATCTTTTCTTCTTATTCTTATAGGAACTATAGCCGAACAAGGTGCAGGAACAGGATGAACAGTTTACCCTCCCCTTTCTCACTACTTCGCTCATAGTGGACCAAGAGTTGATCTAACAATTTTTTCTCTTCATATAGCTGGGGCATCCTCCATTTTAGGAGCTATTAATTTTATTACAACTATTTTAAATATACGCAGGTGCTCAATAAGAATAGAACAGATACCCCTTTTTGTTTGATCTGTGCTAATCACTGCAATCTTACTACTCTTAGCATTACCTGTGTTAGCAGGGGCAATCACCATGTTACTCCTTGATCGTAACTTTAATACTTCTTTTTTTGACCCTGCCGGAGGAGGAGACCCAATCTTATAC
>Eukaryota;Obazoa;Opisthokonta;Metazoa;Tardigrada;Tardigrada_X;Tardigrada_XX;Paramacrobiotus;Paramacrobiotus_depressus;MK041013
GGTACCTCATTAAGCTTTATTATCCGGTCTGAACTAAACCAACCAGGACAACTGTTTGGAGACGAGCAATTATTTAATGTGACAGTAACAAGACATGCATTTGTTATAATTTTCTTTTTTGTTATACCCATTTTAATCGGAGGTTTTGGAAATTGACTGGTGCCGTTAATAATTGGCGCACCAGATATAGCCTTTCCTCGCATAAATAACTTAAGTTTTTGATTATTGCCCCCGTCTTTTCTCCTTATTCTTATAGGGACAATATCCGAACAGGGAGCTGGGACAGGATGAACAGTTTACCCCCCCCTTTCTCACTACTTTGCTCATAGGGGGCCTAGTGTAGATCTTACAATTTTCTCCCTTCACATTGCAGGAGCTTCCTCAATTTTGGGGGCAATTAATTTTATTACCACTATTTTAAATATACGTAGATACTCAATAAGAATAGAACAAATACCCCTTTTTGTTTGGTCTGTTCTTATTACTGCAATCTTACTTCTCTTAGCATTGCCAGTATTAGCTGGTGCCATTACTATACTACTTCTAGATCGAAACTTTAATACCTCTTTTTTTGATCCTGCAGGAGGAGGAGACCCTATTTTATAC
>Eukaryota;Obazoa;Opisthokonta;Metazoa;Tardigrada;Tardigrada_X;Tardigrada_XX;Paramacrobiotus;Paramacrobiotus_depressus;MK041016
GGCACCTCATTAAGATTTATTATCCGGTCTGAACTAAGTCAACCAGGACAACTATTTGGAGACGAGCAATTATTTAATGTAACAGTAACAAGACATGCATTTGTTATAATCTTCTTTTTTGTTATGCCCATTTTAATCGGAGGTTTTGGAAATTGACTTGTACCGCTAATAATTGGCGCACCAGATATGGCCTTTCCTCGCATAAATAACTTAAGTTTTTGATTACTACCCCCATCTTTTCTCCTTATTCTTATAGGGACAATATCCGAACAAGGGGCTGGAACAGGATGAACAGTTTACCCTCCCCTTTCTCATTACTTTGCTCATAGAGGACCTAGTGTAGATCTTACAATCTTCTCCCTTCACATTGCAGGGGCTTCTTCAATTTTGGGAGCAATTAATTTTATTACAACTATTTTAAATATGCGTAGATACTCAATAAGAATAGAACAAATACCCCTTTTTGTTTGGTCTGTTCTTATTACTGCAGTCTTACTTCTCTTAGCATTGCCAGTATTAGCTGGTGCCATTACTATACTACTTTTAGACCGAAACTTTAACACCTCTTTTTTTGATCCTGCAGGAGGAGGAGACCCTATTTTATAC
>Eukaryota;Obazoa;Opisthokonta;Metazoa;Tardigrada;Tardigrada_X;Tardigrada_XX;Paramacrobiotus;Paramacrobiotus_depressus;MK041015
GGTACCTCATTAAGCTTCATTATTCGATCTGAACTAAGCCAACCAGGACAACTGTTTGGAGACGAGCAATTATTTAATGTGACAGTAACAAGACATGCATTTGTTATAATCTTCTTTTTTGTTATGCCCATTTTAATCGGAGGTTTTGGAAATTGACTCGTGCCACTAATAATTGGCGCACCAGATATGGCCTTTCCTCGCATAAATAACTTAAGGTTTTGATTGCTACCTCCGTCTTTTCTCCTTATTCTTATAGGAACAATATCCGAACAGGGGGCTGGGACAGGATGAACAGTTTACCCCCCCCTTTCTCACTACTTTGCTCATAGAGGACCTAGTGTAGATCTTACAATTTTCTCCCTTCATATTGCAGGAGCTTCCTCAATTTTGGGAGCAATTAATTTTATTACAACTATTTTAAATATACGTAGATACTCAATAAGAATAGAACAAATACCCCTTTTTGTGTGGTCTGTTCTTATTACTGCAGTCTTACTTCTCTTAGCATTACCAGTATTAGCTGGTGCCATTACTATACTACTTCTAGATCGAAACTTTAACACCTCTTTTTTTGATCCTGCAGGAGGAGGAGACCCTATTCTATAC
>Eukaryota;Obazoa;Opisthokonta;Metazoa;Tardigrada;Tardigrada_X;Tardigrada_XX;Paramacrobiotus;Paramacrobiotus_filipi;MT260372
CACCTTATATTTCATTTTTGGTCTTTGAGCAGCGACCGTAGGGACGTCTTTAAGATTTATTGTTCGCTCAGAATTGAGTCAACCTGGACAACTATTCAACGATGAACAACTATTCAATGTAACAGTCACTAGTCATGCCTTTGTAATAATTTTTTTTTTTGTTATACCAACACTTATTGGAGGGTTTGGGAACTGATTAGTACCGCTTATAATCGGAGCCCCCGACATAGCTTTTCCGCGTATAAATAACTTAAGATTCTGATTACTCCCTCCCTCTTTCTTCTTAATTCTGCTTAGCACTATTAGAGAACAAGGAGCAGGAACTGGATGAACCGTATACCCACCTCTGTCCCATTACTTTGCTCATAGGGGTCCAAGAGTAGATCTCACTATTTTTTCACTACATGTGGCGGGAGCTTCCTCGATCTTAGGAGCTATCAATTTCATTACAACAATTATAAATATACGCACCCCCCAGTTGTCCCTAGAACAGATACCACTCTTTGTGTGATCTGTGCTAATTACAGCGACACTTCTATTACTTGCTCTCCCTGTCCTAGCAGGAGCCATCACGATGCTCCTGCTAGATCGAAACTTTAATACTTCTTTTTTCGACCCTAGGGGAGGGGGAGACCCCCTTCTATACCAACACCTTTTT
>Eukaryota;Obazoa;Opisthokonta;Metazoa;Tardigrada;Tardigrada_X;Tardigrada_XX;Paramacrobiotus;Paramacrobiotus_lachowskae;MF568534
TTATGAGCTGCCACAATTGGAACATCTCTAAGATTTACTATTCGATCAGAGCTTAGACAACCCGGGAACTTTTTTTCAGACGAACAATTATTTAATGTAGTTGTAACAAGACATGCCTTTATTATAATTTTTTTTTTTGTGATGCCTATTTTAATTGGAGGATTTGGAAACTGATTAGTCCCATTAATAATTGGGGCTCCAGATATAGCATTTCCACGAATAAATAATCTAAGGTTCTGACTACTACCCCCCTCATTTTTTTTAATTTCTATAAGAACAATAACAGAACAGGGGGCGGGGACAGGGTGGACGGTGTACCCCCCGCTCTCTCATTTTTTTGCCCATAGCGGACCTAGTGTAGACTTAGCTATTTTTTCTTTACATATTGCAGGAGCCTCTTCCATTTTAGGAGCAATTAATTTTATTACCACAATTATTAATATACGAAGCCCTCAAATATCACTAGAACAAATACCCTTATTTGTATGATCTGTCTTAATTACTGCTGTTTTATTACTTTTAGCCCTACCTGTACTTGCAGGAGCAATTACAATACTTCTTTTAGACCGAAATTTCAACACTTCATTCTTTGATCCTGCGGGGGGAGGTGACCCAATCCTATATCAACACCTATTTTGATTTTT
>Eukaryota;Obazoa;Opisthokonta;Metazoa;Tardigrada;Tardigrada_X;Tardigrada_XX;Paramacrobiotus;Paramacrobiotus_metropolitanus;LC637242
ATATTTTCTACAAATCACAAAGATATTGGAACACTATACTTTATTTTTGGACTTTGAGCTGCAACTGTAGGGACTTCATTAAGATTTTTATTACGATCAGAATTAAGACAACCTGGAAATCTATTTGAAAATGAACAAATATTTAATGTAGCTGTTACAAGACATGCTTTTGTTATAATTTTTTTTTTTGTAATACCTGTATTAATTGGAGGATTTGGAAACTGACTTGTACCTCTTATAATTGGGGCTCCAGATATAGCATTTCCTCGAATAAACAATTTAAGATTTTGATTGCTTCCCCCCTCTTTTTTTTTAATTATATTAAGAACTATAAGAGAACAAGGAGCAGGAACAGGATGAACAGTATACCCACCTTTATCAAATTATTTCGCTCATAGAGGTCCTAGTGTTGACTTAACAATTTTTTCTCTTCATATTGCTGGTGCCTCTTCTATTTTAGGAGCTATTAATTTTATTACAACGATTTTTAATATACGAGTCAAAAGTATAAGATTAGAACAAATACCTTTATTTGTTTGATCTGTTTTATTAACTGCTATCCTTCTATTATTAGCTCTACCTGTTCTAGCTGGAGCTATCACAATACTTCTCTTAGACCGAAATTTTAATACTTCTTTTTTTGATCCAAGAGGAGGAGGAGATCCAATTCTTTACCAACATCTTTTTTGATTTTTTGGCCACCCTGAAGTGTATATTTTAATTTTACCAGGATTTGGAATTATTTCACAAGTTATTATTCACTTTAGAGGAAAACCTATAACCTTTGGACATTTAGGCATAATTTATGCAATAAGAACTATTGGTCTTTTAGGATTTATTGTATGAGCTCACCATATATTTACAGTAGGTATAGATTTGGATACCCGAGCCTACTTTACCGCTGCAACAATAATTATTGCTATTCCTACTGGAGTTAAGGTATTTAGCTGACTAAGAACAATTTTCGGAAGAAAAGTAAAATTCAGATCTCCTTTATGATGAAGAATAGGATTTATTTTTTTATTCAGACTTGGAGGATTAACAGGGATTGTTCTTTCTAATTCAAGAATTGATATTTCTTTACATGATACATACTATGTTGTAGCACACTTTCATTATGTACTTTCTATAGGCGCAGTTTTTGCAATTATTTGTGGGATTACTCATTGATTCCCACTAATAACAGGAACTCAATTAAATAATAAGTGACTACAAACGCAATTTATTATTATATTTTTAGGTGTAAATCTTACTTTTTTTCCTCAACATTTCTTAGGATTAAGAGGTATACCTCGACGATATGTAGACTATCCAGATACTTTTTTTTCATGAAATATACTTTCATCATTAGGATCAGTAATCTCAACACTAGCTGTAATTTTTTTATTTTTTATTGTATGAGAAAGACTAATCTCTATTCGACAAAGAAATAATATTTATATTAATTCACTAAAAGAATGAAATAATATAGCACCACCTGCACCCCATACTTATAATCAAATTTCCATTTTAATAATAAAATATTTTAAATACTTGAGAACAACTTAA
>Eukaryota;Obazoa;Opisthokonta;Metazoa;Tardigrada;Tardigrada_X;Tardigrada_XX;Paramacrobiotus;Paramacrobiotus_spatialis;MK041002
GGAACGTCTTTAAGATTTATTATTCGATCTGAACTGAGCCAACCAGGACAACTATTTGGTGACGAACAATTATTTAATGTCACAGTAACAAGACATGCATTCGTAATAATTTTTTTTTTTGTTATACCTATTCTGATCGGGGGGTTCGGAAACTGGCTGGTCCCCATAATAATTGGAGCTCCTGATATAGCCTTTCCTCAAATAAACAATTTAAGCTTTTGACTACTGCCGCCCTCTTTTATTCTTATTATAATAGGCACAATATCGGAACAAGGAGCTGGCACGGGGTGAACCGTGTATCCTCCCCTCTCACATTACTTTGCTCACAGAGGACCTAGTGTCGACTTAACTATTTTTTCATTGCATATTGCAGGCGCATCCTCTATTTTAGGAGCCATTAATTTTATCACAACCATTATAAATATACGAAGAGCTTCCATAAGAATAGAACAAATACCTCTTTTTGTTTGATCCGTGTTAATTACTGCTATTTTACTTCTCTTGGCCCTACCAGTATTGGCGGGTGCCATTACAATACTGTTATTAGACCGAAACTTTAACACTTCTTTTTTTGATCCAGCTGGTGGAGGAGATCCTATTCTATAT
>Eukaryota;Obazoa;Opisthokonta;Metazoa;Tardigrada;Tardigrada_X;Tardigrada_XX;Paramacrobiotus;Paramacrobiotus_spatialis;MK040995
GGAACTTCCCTAAGTTTTATTATCCGATCTGAATTAAGACAACCAGGTCAACTAATTGGTGACGAACAAATTTTTAATGTCACTGTAACCAGACACGCATTTGTTATAATTTTCTTTTTTGTTATACCCATCCTAATTGGAGGGTTTGGAAACTGATTAGTGCCTCTAATAATTGGGGCTCCAGATATAGCTTTTCCTCGAATAAATAACTTAAGGTTTTGACTACTCCCCCCTTCTTTTCTCCTTATTTTAATGGGGACAATGTCTGAGCAAGGTGCTGGAACAGGATGAACCGTATACCCTCCCCTATCGCACTATTTTGCTCATAGCGGCCCCAGTGTAGACCTAACTATTTTTTCTCTCCATATTGCTGGCGCCTCGTCTATTTTAGGGGCGATTAACTTCATTACAACAATTATTAATATACGAAGTTCTTCTATAACAATAGAACAGATACCTTTATTTGTGTGATCCGTTTTAATTACAGCAATTTTATTACTATTGGCCCTTCCCGTATTAGCAGGAGCTATCACGATACTACTACTAGATCGAAATTTCAACACTTCTTTTTTTGACCCATCGGGAGGAGGAGACCCCATTCTCTAT
>Eukaryota;Obazoa;Opisthokonta;Metazoa;Tardigrada;Tardigrada_X;Tardigrada_XX;Paramacrobiotus;Paramacrobiotus_sp.;KF788251
TGAGCAGCTACAGTGGGAACTTCTTTAAGTTTTATTATTCGATCTGAACTCAGACAACCTGGGCAATTTTTTGGAGACGAACAACTATTCAATGTTACTGTAACCAGACATGCCTTCATTATAATTTTTTTTTTTGTTATACCTGTTTTAATTGGAGGCTTTGGAAATTGACTGGTACCTCTTATAGTGGGGGCCCCTGATATAGCTTTCCCCCGAATAAACAATTTAAGATTCTGACTACTACCTCCTTCTTTTATACTTATTGTAATAGGTACTTTAAGAGAACAAGGAGCAGGGACAGGATGAACAGTTTATCCACCCTTATCTCATTACTTCGCTCATAGAGGTCCTAGAGTAGATTTAACAATTTTCTCGCTTCATATTGCTGGGGCCTCCTCAATCCTAGGAGCTATTAATTTTATTACTACTATTATTAATATACGAAGATATAATATATTACTTGAACAAATACCCCTATTTGTTTGATCTGTGCTAATTACTGCGACACTTTTACTTCTAGCTTTGCCAGTGTTAGCTGGAGCAATTACAATACTTCTACTAGATCGTAATTTTAATACCTCTTTTTTTGACCCTGCAGGAGGGGGAGACCCCATCCTATACCAGCATCTTTTTTGGTTTTTTGGACACCCTGAAGTATATATTCTAATTTTACCAGGATTTGGAATTATCTCCCAAGTGATTGTACATTATAGGGGAAAACC
>Eukaryota;Obazoa;Opisthokonta;Metazoa;Tardigrada;Tardigrada_X;Tardigrada_XX;Paramacrobiotus;Paramacrobiotus_sp.;FJ435808
TCTCTATTTTATTTTTGGGCTTTGGGCAGCCACCATTGGGACCTCTTTGAGATTTATTATCCGATCTGAATTAAGCCAACCTGGACAATTGTTTGCAGACGAGCAATTATTTAATGTTACAGTAACAAGACATGCCTTTGTTATAATTTTCTTTTTTGTGATACCTATTCTTATTGGGGGGTTTGGTAACTGATTGGTCCCCCTCATAATTGGGGCTCCAGATATGGCTTTTCCTCGAATAAACAACTTAAGATTTTGACTCCTGCCTCCTTCTTTTCTTCTTATCCTTATGGGAACAATGGCAGAACAAGGGGCGGGTACTGGATGAACTGTTTACCCGCCACTCTCCCACTATTTTGCTCATAGCGGCCCTAGGGTTGACCTAACAATTTTTTCTCTTCATATCGCCGGAGCATCTTCTATTTTAGGAGCTATTAATTTTATTACTACAATTCTTAATATACGATCTTATTCTATAAGAATAGAGCAAATACCTTTATTTGTATGGTCAGTGCTTATCACCGCTATTTTACTCCTTTTAGCTCTACCCGTTTTAGCTGGGGCTATTACTATACTACTTCTAGACCGAAATTTTAATACTTCTTTTTTTGACCCGGCAGGAGGGGGGGACCCTATTTTATACCAGCATCTGTTTTGATTCTTTGGCCACCCAGAGGTCTACATTCTAATTCTTCCGGGATTTGGTATTATTTCTCAAGTTATTATCCACTTTAGAGGAAAGTCACTAACATTTGGACATTTGGGTATAATTTATGCAATAAGAAC
>Eukaryota;Obazoa;Opisthokonta;Metazoa;Tardigrada;Tardigrada_X;Tardigrada_XX;Paramacrobiotus;Paramacrobiotus_sp.;EU244598
GGTCAACAAATCATAAAGATATTGGAACTCTTTATTTTATTTTTGGATTATGAGCTGCCACGATCGGCACATCTCTAAGATTTATTGTACGATCAGAGCTTAGACAACCAGGAAATTTATTTAATGATGAACAACTTTTTAATGTTACAGTGACAAGACATGCATTCGTAATAATTTTCTTTTTTGTTATACCCATTTTAATTGGGGGATTTGGTAATTGATTAGTCCCTCTAATAATTGGAGCTCCGGACATAGCTTTTCCCCGTATAAATAATCTTAGATTCTGACTATTACCCCCCTCATTTTTCTTAATTTTAATTGGTACTATAGCTGAACAAGGTGCTGGGACAGGATGAACAGTATACCCCCCATTATCCAATTATTTTGCACATAGAGGACCTAGTGTAGACCTTACTATTTTTTCTCTTCATATTGCTGGTGTTTCCTCCATCCTAGGGGCTATTAATTTTATTACTACTATTATAAATATACGATCTAAAAATATAACCATAGAACAAACCCCCCTATTTGTGTGATCTGTTTTAATTACTGCCATTTTATTATTATTAGCCCTTCCTGTTTTAGCTGGAGCTATTACTATGCTATTGTTAGACCGAAACTTTAATACTTCTTTCTTTGACCCGGCTGGTGGGGGAGACCCTATTCTGTATCAACACTTATTTTGATTTTTTGGTCACCCTGAAGTTTA
>Eukaryota;Obazoa;Opisthokonta;Metazoa;Tardigrada;Tardigrada_X;Tardigrada_XX;Paramacrobiotus;Paramacrobiotus_sp.;MK040992
GGAACTTCTCTAAGATTTATTATCCGATCAGAATTAAGACAACCTGGTCAATTATTCGGAGATGAACAATTATTTAATGTTACAGTAACAAGCCATGCATTTGTGATAATTTTTTTCTTTGTGATACCTATTCTTATTGGAGGATTTGGGAACTGACTTGTACCTCTAATAATCGGAGCCCCCGATATAGCATTTCCTCGAATAAATAATTTAAGATTTTGGCTTTTGCCCCCGTCTTTCCTTCTTATTCTCATAGGGACAATATCAGAACAAGGAGCAGGGACAGGATGAACAGTGTACCCGCCTCTGTCTCACTATTTTGCTCACAGGGGCCCAAGAGTTGACCTAACAATCTTTTCTCTCCACATTGCTGGAGCGTCATCTATCTTAGGAGCTATTAATTTTATTACCACTATCTTGAATATACGTTCTTCGTCTATAAGAATAGAACAAATACCTCTTTTTGTTTGATCCGTTCTCATTACAGCTGTTTTACTTTTACTAGCCTTGCCGGTATTAGCAGGAGCAATCACTATACTACTACTTGACCGAAATTTTAACACTTCATTTTTTGATCCAGCGGGAGGAGGAGACCCAATTCTTTAT
>Eukaryota;Obazoa;Opisthokonta;Metazoa;Tardigrada;Tardigrada_X;Tardigrada_XX;Paramacrobiotus;Paramacrobiotus_sp.;EU244605
GGTCAACAAATCATAAAGATATTGGTACACTTTATTTTATTTTCGGCTTATGAGCAGCTACAGTAGGCACATCATTAAGATTTATTATTCGATCCGAATTAAGACAACCCGGATATCTATTTAGAGATGAGCAACTATATAATGTTACAGTGACAAGACATGCATTTATTATAATTTTTTTCTTTGTTATACCAATCTTAATTGGGGGATTTGGAAACTGACTAGTACCTCTTATAATTGGAGCTCCTGATATAGCTTTTCCTCGAATAAATAATCTTAGATTTTGACTACTGCCCCCATCTTTTCTTCTAATTACAACAAGCACTATAGCCGAACAAGGAGCAGGAACTGGATGAACAGTATACCCCCCCCTTTCCCACTACTTCGCTCATAGCGGACCAAGTGTAGACTTAACAATTTTTTCTCTCCATATTGCTGGAGTATCTTCAATTTTAGGAGCAATTAACTTTATTTCAACTATTCTAAATATACGAAGACCCCACCTAAGACTCGAACAAATACCTTTGTTTGTGTGATCAGTTCTAATTACAGCCATTCTTCTATTATTGGCTCTTCCAGTATTAGCAGGAGGTATTACTATACTTCTTCTAGATCGAAACTTTAACACATCTTTCTTTGATCCAGCAGGAGGGGGAGACCCTATTTTATACCAACACCTTATTCTGATTTTTTGGTCACCCTGAAGTTTA
>Eukaryota;Obazoa;Opisthokonta;Metazoa;Tardigrada;Tardigrada_X;Tardigrada_XX;Paramacrobiotus;Paramacrobiotus_sp.;EU244599
GGTCAACAAATCATAAAGATATTGGAACTATTTATTTTATTTTTGGATTATGAGCTGCCACGATCGGCACATCTTTAAGATTTATTGTACGATCAGAGCTTAGACAGCCAGGAAATTTATTTAATGATGAACAACTTTTTAATGTTACAGTGACAAGACATGCATTCGTAATAATTTTCTTTTTTGTTATACCCATTTTAATTGGGGGATTTGGTAATTGATTGGTCCCTCTAATAATTGGAGCTCCGGACATAGCTTTCCCCCGTATAAATAATCTTAGATTCTGGCTATTACCCCCCTCATTTTTCTTAATTTTAATCGGTACTATAGCTGAACAAGGTGCTGGAACAGGATGAACAGTATACCCCCCGCTATCCAATTATTTTGCACATAGAGGACCTAGTGTAGACCTCACTATTTTTTCTCTTCATATTGCAGGCGCTTCCTCCATCCTAGGGGCTATTAATTTTATCACCACTATTATAAATATACGATCTAAAAATATAACCATAGAACAAACCCCTTTATTTGTGTGATCTGTTTTAATCACTGCCACTTTATTATTATTAGCCCTTCCTGTTTTAGCTGGAGCTATTACTATACTATTATTAGACCGAAACTTTAATACTTCCCTTTTTGACCCGGCTGGTGGGGGAGACCCTATTCTATATCAACACTTATTTTGATTTTTTGGTCACCCTGAAGTTTA
>Eukaryota;Obazoa;Opisthokonta;Metazoa;Tardigrada;Tardigrada_X;Tardigrada_XX;Paramacrobiotus;Paramacrobiotus_sp.;GU339056
AAATCACAAATCTTTCTTTTTTTGGCTTATGGGCAGCCACAGTAGGCACATCCTTAAGATTCCTAATTCGATCCGAACTAAGTCAACCAGGAAGACTTATAGGGGACGAACAACTTTATAATGTAACTGTAACTAGACACGCATTTGTCATAATTTTTTTTTTCGGGATACCTATTTTAATCGGGGGATTCGGGAATTGATTATTACCACTAAAAATTAGAGCTCCAAATATGGCTTTCCCCCGAATAAACAACATAAGCTTTTGGCTTCTGCCCCCTTCTTTCATTTTAATTATAACCAGAACAATAAGAGAACAAGGCGCTGGAACTGGGTGAACGGTATATCCCCCATTATCCCAATACTTTGCTCATAGAGGGCCTAAAGAAAACTTAACTATTTTTTCTCTTCATGTAGCAGGAGTGTCTTCTATTTTGGGAGCAATTAATTTCATCTCAACAATCATAAATATACAACCACCCTCAATAATAAAAAAAAACATGCCCTTATTTGTTTGATCAGGGCTAATTACCGCAGTGCTACTGCTTTTAGCCCTCCCGGTATTAGCTGGAGGAATTACTATGTTACTAATAAACCGTAATTTCAACACCTCATTTTTCGATCCTGCAGGAGGGGGGGACCCTATCTTATACCAGCACTTATTCTGATTTTTCGGGCATCCTGAAGTGTATATTTTAATTCTTCCAGGATTCGGGATTATTTCACAAATTATTATTCATTACAGGGGTAAGCATCTAACTTTTGGGCACCTAGGAATAATCTATGCAATAAGAACTATTGGGTTATTAGGTTTTATTGTTTGAGCCCTCCATATATTTCAAATG
>Eukaryota;Obazoa;Opisthokonta;Metazoa;Tardigrada;Tardigrada_X;Tardigrada_XX;Sisubiotus;Sisubiotus_hakaiensis;OM523181
AACACTATACTTTCTTTTCGGACTTTGATCTGCAAGAGTGGGAACCTCCTTAAGCTTTCTTATCCGCTCCGAACTTAGCCAACCAGGCATTTTTTTAAAAGACGAACAAATATTTAATGTCACAGTTACAAGACACGCCTTTATTATAATTTTTTTCTTCGTTATGCCTATTTTAATTGGCGGATTTGGAAACTGGTTAGTACCCCTTATAATTGGTGCCCCAGACATAGCTTTTCCCCGCATAAACAATCTAAGGTTCTGAATATTGCCCCCTTCACTTATCCTCATCATAACAAGAACCATAACAGAACAAGGGGCAGGCACAGGCTGAACAGTATACCCCCCCCTATCAAGATTTTTCGCACACAGAGGAGCAGCAGTAGACTTAACAATCTTCTCACTACATGTGGCTGGAGCCTCGTCCATTCTTGGAGCCGTCAACTTTATTACCACAATTATAAATATACGAAGTCCTGCTATAAGCCTCGAAAACATACCCTTGTTCGTGTGATCCGTCTTAATCACCGCAATTTTATTATTGCTTGCACTACCCGTACTAGCTGGAGGAATCACAATACTGCTATTAGACCGTAATTTCAACACCTCGTTTTTTGACCCTGCCGGAGGAGGAGACCCAATCCTGTATCAACACCT
>Eukaryota;Obazoa;Opisthokonta;Metazoa;Tardigrada;Tardigrada_X;Tardigrada_XX;Sisubiotus;Sisubiotus_spectabilis;MN888324
AACCCTATATTTTATATTTGGGCTTTGAGCAGCTACAGTAGGAACCTCATTAAGCTTTATTATTCGATCAGAGTTAAGCCAACCTGGAATTCTTATAAAAGACGAACAGCTTTATAATGTGACTGTAACCAGACACGCTTTTATCATGATTTTCTTTTTTGTAATACCTATTCTAATTGGTGGTTTTGGAAACTGACTTATTCCTTTAATAATTGGAGCGCCTGATATAGCTTTTCCCCGAATAAACAATCTAAGTTTATGAATATTACCTCCTTCATTTACACTTATTACCACGAGAACCATAAGAGAACAAGGAGCAGGGACAGGATGAACCGTCTACCCTCCCCTATCTAATTTTTTTGCCCACAGGGGCCCTAGAGTAGACTTGACTATTTTTTCACTACACCTTGCCGGAGTATCTTCAATTTTAGGAGCAATTAATTTTATTTCCACTATTATAAACATACGAAGACCTGCTCTTAATTGAGAAACAATACCTCTTTTCGTGTGATCTGTTTTAATTACAGCAATCTTACTACTTTTAGCTCTACCTGTATTAGCTGGGGGAATTACTATACTGCTCTTAGATCGAAACTTCAACACCTCCTTTTTTGATCCTGCTGGAGGAGGAGATCCTATTTTATACCAACACCTGTTT
>Eukaryota;Obazoa;Opisthokonta;Metazoa;Tardigrada;Tardigrada_X;Tardigrada_XX;Tenuibiotus;Tenuibiotus_sp.;OR145335
TCAACAAATCATAAAGATATTGGAACGCTATACTTTATTTTCGGGCTGTGGGCTGCTACAGTAGGAACCTCGCTAAGATTTATTATTCGCTCAGAATTGAGCCAACCAGGGCATTTATTTTCTGACGAACAACTTTACAACGTAACAGTAACCAGGCATGCTTTTATTATAATTTTTTTTTTTGTTATACCTATTTTAATCGGGGGATTTGGGAATTGACTAGTTCCTCTTATAATTGGAGCACCTGACATGGCCTTTCCCCGAATAAATAACTTAAGTTTTTGATTACTACCCCCCTCTCTTATTCTAATCTCAGCTAGAACAATAGCTGAACAGGGGGCAGGCACGGGGTGAACAGTATACCCGCCACTTTCAACCTACTTTGCCCATAGTGGCCCTAGAGTTGACTTAACAATTTTTTCTCTCCATATTGCTGGTATTTCCTCTATTCTAGGGGCCATTAACTTTATCTCTACTATTTTAAATATGCGAGCCCCTCACATATCACTAGAACAAATACCCCTATTTGTTTGATCTGTCTTAATTACTGCTATTTTGCTATTATTGGCCTTACCTGTATTAGCGGGGGGAATTACAATATTACTAATAGACCGTAATTTTAACACATCTTTTTTTGACCCGGCGGGAGGGGGGGATCCTATTTTATATCAGCATCTTTTTTGATTTTTTGGCCATCCC
>Eukaryota;Obazoa;Opisthokonta;Metazoa;Tardigrada;Tardigrada_X;Tardigrada_XX;Tenuibiotus;Tenuibiotus_ciprianoi;MN888328
AACACTTTATTTTATTTTTGGCCTATGGGCAGCCACAGTAGGGACCTCTCTAAGATTTATTATCCGCTCAGAGCTTAGCCAACCTGGCCACTTATTTTCTGATGAACAACTTTACAATGTTACTGTCACAAGACACGCGTTTATTATAATTTTCTTTTTTGTAATGCCCATCTTAATCGGCGGCTTTGGAAACTGACTAGTCCCCTTAATGATCGGGGCTCCTGATATAGCTTTTCCACGAATGAATAATTTAAGTTTCTGACTATTGCCCCCCTCCCTAATTTTAATTACAACCAGGACAATGGCCGAACAAGGGGCCGGCACAGGATGAACAGTCTACCCGCCGCTATCTAATTACTTTGCCCACAGGGGGCCCAGGGTTGATTTAACTATCTTTTCCCTTCATATCGCAGGTATTTCATCAATTTTAGGAGCCATTAACTTTATCTCAACTATTTTAAACATGCGAGCGCCCCACATGTCCCTCGAACAAATACCCTTATTTGTGTGATCTGTTCTTATTACAGCCATCTTACTACTATTGGCCTTACCTGTTTTAGCGGGAGGTATTACAATACTTTTAATAGATCGAAATTTTAACACCTCATTTTTTGACCCTGCGGGTGGGGGGGACCCAATTCTTTACCAACACCTATTC
>Eukaryota;Obazoa;Opisthokonta;Metazoa;Tardigrada;Tardigrada_X;Tardigrada_XX;Tenuibiotus;Tenuibiotus_tenuiformis;MN888330
GACACTTTATTTTATTTTTGGTCTATGGGCAGCTACAGTAGGCACATCGCTCAGATTTATCATTCGATCAGAATTAAGCCAACCTGGACATTTATTCTCGGATGAACAATTTTACAATGTTACAGTCACTAGACATGCTTTTATTATAATTTTTTTCTTTGTTATACCTATCCTAATTGGAGGTTTTGGAAACTGACTAGTGCCCCTCATAATCGGGGCGCCTGATATAGCTTTTCCCCGAATAAACAATTTAAGATTTTGACTTTTGCCCCCCTCGCTGATCTTAATCACTACTAGGACTATGGCAGAGCAAGGGGCGGGTACAGGATGAACTGTATACCCGCCCCTATCTAACTATTTTGCGCATAGAGGGCCGAGAGTAGATCTCACTATTTTTTCTTTACATATTGCTGGTATTTCATCTATTCTGGGGGCTATTAATTTTATTTCCACCATCTTAAACATACGCGCCCCCCACATATCTCTTGAACAGATACCCCTATTCGTCTGGTCTGTGCTTATCACAGCTATCCTGCTACTATTGGCATTACCTGTTTTAGATGGTGCTATCACAATACTTGTAATAGACCGAAACTTGTCCACCTCCTTTTTTGATCCGGCGGGGGGTGGTGACCCTATTCTATACCAACACCTATTT
>Eukaryota;Obazoa;Opisthokonta;Metazoa;Tardigrada;Tardigrada_X;Tardigrada_XX;Tenuibiotus;Tenuibiotus_zandrae;MN444827
GACACTATATTTTATTTTTGGCCTATGAGCTGCTACGGTAGGGACCTCTCTAAGGTTTATTATTCGTTCAGAATTAAGCCAACCAGGACATTTATTTTCTGACGAACAATTTTATAATGTAACAGTAACTAGTCATGCCTTTATTATAATTTTTTTTTTCGTTATACCTATCTTAATTGGGGGTTTCGGAAATTGACTAATTCCTCTTATAATCGGGGCCCCAGACATAGCCTTTCCACGAATAAACAATTTAAGTTTCTGATTGCTGCCCCCATCTCTTATTTTAATTTCAGCTAGAGCAGTAGCTGAGCAAGGAGCAGGGACGGGGTGAACAGTATACCCCCCACTTTCAAATTATTTCGCTCACAGAGGTCCGAGAGTAGATTTAACAATCTTTTCTCTTCATATTGCTGGGATTTCCTCAATTTTAGGTGCTATTAACTTTATTTCCACTATTCTCAATATACGAGCCCCCCATATATCCCTTGAACAGATGCCCCTATTCGTATGATCCGTTTTAATTACTGCCATTTTATTATTGTTAGCTTTACCGGTGTTAGCTGGGGGTATTACAATATTACTAATAGACCGTAATTTTAATACTTCTTTTTTTGACCCAGCTGGGGGGGGTGACCCTATTCTATACCAACATCTTTTC
>Eukaryota;Obazoa;Opisthokonta;Metazoa;Tardigrada;Tardigrada_X;Tardigrada_XX;Xerobiotus;Xerobiotus_sp.;MN888325
CACCTTATACTTTATTTTTGGCCTATGAGCGGCTTGCGCCGGAACCTCACTAAGCTTTATTATTCGAAGAGAACTAAGACAGCCAGGACTCCTATTCTCTGACGAGCAAATGTATAACGTTACTGTAACTAGACATGCTTTCATTATAATTTTCTTCTTCGTTATACCTACCTTAATTGGAGGATTTGGGAATTGATTAGTGCCGCTAATAATTAGAGCACCAGATATAGCTTTTCCCCGAATAAATAATCTTAGATTTTGACTGTTGCCGCCATCTCTCTTACTAATTATATCAAGCACTATAAGAGAACAAGGAGCAGGAACAGGATGAACAGTTTACCCACCCTTGTCTCACTTTTTTGCCCATAGAGGACCAAGAGTAGACTTAACGATCTTTTCCCTCCACGTAGCAGGAGTTTCTTCCATTCTTGGTGCTATCAATTTTATTTCAACTATTATTAATATGCGGGCCCCCTCTATTCTCTTAGAAAAAATACCTCTTTTTGTTTGAAGTGTACTAGTTACTGCTATTCTTCTATTGCTTGCTTTACCCGCTCTAGCAGGAGCAATTACAATACTTCTAATAGATCGAAATTTTAATACTTCTTTTTTTGACCCAGCTGGAGGTGGAGATCCTATTTTATATCAACACTTATTT
>Eukaryota;Obazoa;Opisthokonta;Metazoa;Tardigrada;Tardigrada_X;Tardigrada_XX;Xerobiotus;Xerobiotus_gretae;MW581666
TATATTTTATTTTTGGGCTATGAGCTGCTTGTGCTGGCACTTCCTTGAGATTTATTATTCGAAGAGAATTAAGACAACCAGGCTTACTTTTTTCTGACGAACAAATATATAATGTTACTGTAACAAGACATGCCTTTATTATAATTTTTTTTTTTGTGATGCCCACATTAATTGGAGGTTTTGGGAACTGATTAGTTCCTCTTATGATTAGAGCCCCGGATATAGCCTTTCCTCGAATAAACAATTTAAGATTTTGACTTTTGCCCCCCTCTCTACTATTAATTATATCGAGAACAATAAGAGAACAAGGAGCCGGAACAGGGTGAACAGTGTACCCTCCCCTATCTCACTTTTTTGCTCATAGAAGCCCAAGAGTCGACTTAACAATTTTTTCTCTTCATGTGGCCGGAGTGTCTTCAATCCTAGGAGCTATTAATTTTATTTCTACAATTATTAATATGCGTGCCCCAGCAATTTCTTTAGAAAAAATACCTCTATTTGTTTGAAGAGTGTTAATCACAGCCATTCTTTTACTATTAGCTTTGCCTGTGCTAGCGGGGGCCATTACAATACTATTAATAGACCGAAATTTTAATACCTCTTTCTTTGACCCCGCTGGAGGAGGAGATCCTATTCTCTATCAGCATTTATTTTGATTCTTTGGTCATCCAGAAGTATATATTTTAATTCTCCCCGGATTTGGTATTATTTCTCAAATCGTGATTCATTACAGAGGTAAACACTTAACCTTCGGACATTTAGGAATAATTTACGCCATGTCTACAATGG
>Eukaryota;Obazoa;Opisthokonta;Metazoa;Tardigrada;Tardigrada_X;Tardigrada_XX;Xerobiotus;Xerobiotus_pseudohufelandi;AY598776
TTTGGGCTGTGGGCTGCTTGTGCTGGCACTTCACTAAGATTTATTATTCGAAGAGAATTAAGACAACCTGGCCTACTTTTTTCTGACGAACAAATATATAATGTAACTGTAACTAGACATGCTTTTATCATAATTTTTTTCTTTGTTATGCCAACCCTTATTGGAGGTTTCGGCAATTGATTAGTGCCTCTAATAATTAGAGCACCAGACATGGCCTTCCCTCGAATAAATAACTTAAGATTTTGACTTCTCCCTCCTTCATTATTGTTAATCATGTCTAGTACAATGAGAGAACAGGGGGCCGGGACAGGGTGAACAGTATACCCACCCCTGTCCCACTTCTTTGCCCACAGAGGCCCGAGAGTAGATTTAACAATTTTTTCCCTTCACGTAGCTGGGGTGTCGTCAATTCTAGGTGCAATTAATTTCATTTCTACTATTATTAATATGCGGGCTCCAGCCATTTCACTTGAAAAAATACCACTCTTCGTGTGAAGTGTGTTAATTACTGCTATTCTTCTTTTGCTAGCTCTTCCTGTACTAGCAGGAGCTATTACAATGCTTTTAATGGATCGAAATTTTAACACTTCCTTTTTTGATCCTGCTGGAGGTGGAGATCCTATTTTATACCA
>Eukaryota;Obazoa;Opisthokonta;Metazoa;Tardigrada;Tardigrada_X;Tardigrada_XX;Xerobiotus;Xerobiotus_pseudohufelandi;AY598777
TGGGCTGTGAGCTGCTTGTGCTGGCACTTCACTAAGATTTATTATTCGAAGAGAATTAAGACAACCTGGCCTACTTTTTTCTGACGAGCAAATATATAATGTAACTGTAACTAGACATGCTTTCATCATAATTTTTTTCTTTGTTATGCCGACCCTTATTGGAGGTTTCGGCAACTGATTAGTGCCTCTAATAATTAGAGCGCCCGACATGGCCTTCCCTCGAATAAATAACTTAAGATTTTGACTTCTCCCCCCTTCATTATTGTTAATTATGTCTAGTACAATAAGAGAACAGGGGGCCGGGACAGGCTGAACAGTATACCCGCCCTTGTCCCACTTCTTTGCCCACAGAGGCCCGAGAGTAGATTTAACAATTTTTTCCCTTCACGTAGCTGGGGTGTCGTCAATTCTAGGTGCAATTAATTTCATTTCTACTATTATTAATATGCGAGCTCCAGCCATTTCACTTGAAAAAATACCACTCTTCGTGTGAAGCGTGTTAATTACCGCTATTCTCCTTTTGCTAGCTCTTCCTGTACTAGCAGGAGCTATTACAATGCTTTTAATGGATCGAAATTTTAATACTTCCTTTTTCGATCCTGCTGGAGGGGGAGACC
>Eukaryota;Obazoa;Opisthokonta;Metazoa;Tardigrada;Tardigrada_X;Tardigrada_XX;Dactylobiotus;Dactylobiotus_ovimutans;MT132332
ATATTGGAACACTATATTTTATTTTCGGCCTATGGGCTGCTACCGTAGGAACTTCACTAAGATTTATTATTCGATCTGAATTAAGACAACCTGGCTCTATTTTAATAGACGATCAAATATATAATGTAATTGTAACTAGACATGCATTTATTATAATTTTCTTTTTCGTAATACCTATTCTTATTGGGGGATTTGGAAACTGACTAGTGCCCTTAATAATCGGAGCCCCAGATATAGCTTTCCCACGAATAAATAATTTAAGATTCTGACTGCTACCCCCCTCATTCATACTAATTACCAGAGGTACAATAAGAGAACAAGGAGCTGGAACAGGATGAACAGTTTACCCGCCTTTATCCCAATACTTCGCCCATAGTGGACCAAGTGTAGACCTAACTATTTTCTCCCTACATATTGCAGGAGTATCATCCATTCTGGGTGCAATTAATTTTATCTCCACTATTATTAATATACGATCACCAGCAATAAGAATAGAAAATATGCCGCTATTCGTGTGATCTGTACTAATTACAGCAATCTTACTACTACTTGCCCTACCTGTACTAGCTGGGGGTATTACAATACTACTACTAGATCGTAATTTTAATACTTCATTCTTTGATCCTGCAGGAGGGGGAGATCCAATTCTATACCAACACTTATTCTGATTTTT
>Eukaryota;Obazoa;Opisthokonta;Metazoa;Tardigrada;Tardigrada_X;Tardigrada_XX;Dactylobiotus;Dactylobiotus_parthenogeneticus;MT373803
AACCCTATATTTTATTTTTGGGCTATGAGCAGCCACAGTTGGAACATCCCTAAGCTTTATTATTCGATCAGAATTAAGCCAACCAGGCTCAATTCTAAACGATGACCAAATATACAACGTAATTGTAACAAGACATGCTTTTATCATAATTTTCTTCTTTGTAATACCTATTTTAATTGGGGGGTTTGGAAACTGATTAGTCCCCCTAATGATTGGAGCCCCAGACATAGCGTTCCCACGAATAAACAACTTAAGATTCTGATTACTACCGCCATCCTTCTTACTAATCACAAGAGGTACCATAAGAGAACAGGGGGCAGGTACAGGATGAACAGTGTATCCACCACTCTCTCAATATTTTGCCCATAGAGGACCAAGAGTAGACCTAACCATCTTCTCTTTACACATTGCAGGAATCTCCTCTATCTTAGGAGCAATTAACTTTATCTCCACAATTATCAATATACGATCTCCAGCCATAAGAATAGAAAACATACCCTTATTTGTATGATCAGTGCTAATCACAGCAATCCTACTATTACTAGCATTACCAGTACTTGCAGGTGGAATTACAATACTACTACTAGACCGTAACTTCAATACCTCATTCTTTGACCCTGCGGGGGGGGGTGACCCAATTTTATACCAACACTTATTC
>Eukaryota;Obazoa;Opisthokonta;Metazoa;Tardigrada;Tardigrada_X;Tardigrada_XX;Murrayon;Murrayon_dianeae;FJ435801
AACACTATATTTTATTTTTGGATTATGGGCTGCCACAATTGGAACCTCTTTAAGATTTATTATCCGATCAGAATTAAGTCAACCTGGTTCACTATTAAATGACGAACAAATATATAATGTAATTGTAACTAGCCATGCTTTTATTATAATTTTTTTCTTTGTAATACCTATTTTAATTGGGGGATTTGGAAATTGATTAGTTCCTTTAATATTAGGAGCACCAGACATAGCCTTTCCCCGAATAAATAATCTAAGATTTTGACTGCTACCCCCTTCTTTTTTACTTATTATAACCAGAACAATAAGAGAACAAGGAGCAGGAACAGGCTGAACAGTCTATCCTCCTTTATCTCAATATTTTGCTCACAGAGGACCAAGAGTAGACCTAACTATTTTTTCATTACATTTAGCAGGAGTATCTTCAATCTTAGGAGCTATTAATTTTATCTCAACAATTATTAATATACGAGCTCCCCACATTATATTAGAAAATATACCTTTATTTGTATGATCTGTTTTAATTACTGCTGTATTACTTCTATTAGCTTTACCTGTACTAGCAGGAGGAATCACAATACTTCTACTAGATCGAAACTTTAATACATCTTTTTTCGATCCTGCCGGAGGAGGAGACCCTATTTTATACCAACATTTATTTTGATTTTTCGGTCACCCTGAAGTC
>Eukaryota;Obazoa;Opisthokonta;Metazoa;Tardigrada;Tardigrada_X;Tardigrada_XX;Murrayon;Murrayon_pullari;AY598772
TTCGGCCTATGGGCTGCTACTGTAGGAACATCATTAAGATTTATCATTCGCTCAGAACTAAGTCAACCCGGCTCAATATTAAATGACGAACAAATATATAATGTTATTGTGACAAGCCATGCTTTTATCATAATTTTTTTCTTTGTAATACCTATTTTAATTGGAGGATTCGGAAACTGATTAATTCCATTAATAATTGGAGCCCCAGACATGGCTTTCCCTCGAATAAATAACTTAAGATTTTGATTACTCCCTCCCTCTTTTATTTTAATCACAAGAGGAACTATATCTGAACAAGGAGCAGGAACAGGATGAACAGTATACCCCCCCTTGTCTCAATACTTTGCCCACAGTGGGCCTAGAGTAGACTTAACTATTTTTTCTTTACATATTGCTGGAGTGTCTTCAATTCTAGGAGCAGTAAACTTTATTTCTACAATTATCAATATACGAGCACCTTCAATAAGTCTAGAAAACATGCCTTTATTAGTATGATCAGTATTAATTACAGCAATTTTACTATTACTAGCATTGCCAGTGTTAGCAGGAGGAATTACAATACTTCTACTAGATCGTAATTTTAATACTTCATTCTTTGATCCTGCTGGGGGAGGAGACCCTATCCTATACC
>Eukaryota;Obazoa;Opisthokonta;Metazoa;Tardigrada;Tardigrada_X;Tardigrada_XX;Diaforobiotus;Diaforobiotus_sp.;MT808073
CTGTTAGCGTGGGAACTTCACTCAGATTTATTATTCGATCTGAACTATCACAACCAGGTATCCTATTAGGAGATGAACACATATATAATGTAACAGTAACTAGTCATGCATTTATTATGATTTTTTTTTTTGTTATACCAATTTTAATTGGTGGCTTTGGGAATTGATTAGTACCGCTAATAATTAGTGCTCCAGACATAGCTTTTCCTCGAATAAATAATATAAGCTTCTGACTACTACCCCCCTCCTTTACCCTCATTATAACGAGAACTATAAGAGAACAAGGAGCAGGAACAGGATGAACAGTATACCCCCCACTGTCTCAATATTTTGCACATAGAGGCCCCAGAGTAGATCTGACTATTTTTTCACTTCATATTGCAGGAGTTTCTTCAATTCTGGGAGCCATTAATTTCATCTCCACTATTATAAACATACGAGCCCCCTCAATAACTATAGAAAATATACCATTATTTGTATGATCAGTTTTAATTACTGCTATTCTACTATTGCTTTCACTTCCTGTATTAGCTGGGGGTATCACAATATTATTAATAGATCGAAATTTTAATACTTCTTTTTTTGACCCCGCAGGAGGAGGGGACCCTATTTT
>Eukaryota;Obazoa;Opisthokonta;Metazoa;Tardigrada;Tardigrada_X;Tardigrada_XX;Diaforobiotus;Diaforobiotus_hyperonyx;OM151286
AACCCTATATTTTATTTTCGGTCTATGAGCCGCCACGGTAGGAACATCTTTAAGCTTTCTTATTCGCTCTGAACTAAGACAACCAGGAAGTCTATTGGGGGACGAACAACTATATAATGTAACAGTTACAAGACACGCATTTATTATGATTTTTTTCTTTGTTATACCTATTTTAATTGGAGGGTTTGGCAACTGATTGGTCCCCTTAATAATCAGAGCACCAGATATGGCATTTCCACGAATAAATAACATAAGTTTTTGACTTTTGCCCCCGTCGTTTACTCTTATTATAACTAGAACTATAAGAGAGCAAGGGGCAGGAACAGGTTGAACAGTATACCCCCCTCTATCACAATATTTTGCCCATAGAGGGCCAAGAGTAGATCTGACTATTTTTTCATTGCATATCGCAGGAGTATCTTCAATCTTAGGAGCCATTAATTTCATTTCAACAATTATAAATATGCGACCGCCATTCATAAATATAGAAAACATACCATTATTTGTATGGTCTGTATTAATTACTGCAGTTTTATTGTTACTAGCTTTGCCAGTACTTGCAGGAGGAATTACAATATTATTAATAGATCGAAACTTTAACACATCGTTTTTTGATCCGGCAGGTTGGGGAGACCCCATTTTATATCAACACTTGTTC
>Eukaryota;Obazoa;Opisthokonta;Metazoa;Tardigrada;Tardigrada_X;Tardigrada_XX;Diaforobiotus;Diaforobiotus_islandicus;MT808072
CTGCAAGAGTTGGTACGTCTCTAAGATTCATTATTCGATCAGAACTAAGACAACCTGGAAGATTGTTAGGAGATGAACAACTCTATAATGTTACTGTAACCAGCCATGCTTTTATCATAATTTTTTTTTTTGTTATACCTATCCTTATTGGAGGATTTGGTAATTGACTTGTTCCTCTAATAATTAGAGCGCCAGATATGGCGTTCCCGCGAATAAATAACATAAGTTTTTGATTGCTTCCTCCTTCATTTACGCTAATTATAACCAGATCAATAGCAGAACAAGGGGCAGGAACAGGATGAACTGTCTATCCCCCGCTTTCCCAATATTTTGCGCATAGGGGGCCAAGAGTTGATTTAACAATTTTTTCCTTACACATTGCAGGAGTCTCTTCAATTCTTGGAGCAATTAATTTTATTTCTACGATTATAAATATACGATCACCCTCAATAATAATAGAAAATATGCCTTTATTCGTATGGTCTGTTCTAATTACTGCCGTACTTCTATTACTCTCACTTCCCGTGCTGGCAGGAGGAATTACGATACTTTTAATAGATCGTAATTTTAATACGTCATTCTTTGATCCCGCAGGAGGAGGAGATCCCATCCTATACCAGCATTTATTT
>Eukaryota;Obazoa;Opisthokonta;Metazoa;Tardigrada;Tardigrada_X;Tardigrada_XX;Diaforobiotus;Diaforobiotus_svalbardicus;MT808074
CGGCAACAGTCGGTACCTCTTTGAGATTTATTATTCGATCCGAATTAAGTCAACCGGGAAATTTATTAGGAGACGAACAAATATATAATGTAACAGTAACTAGACATGCCTTTGTAATAATTTTTTTTTTTGTTATGCCAATTCTCATTGGAGGGTTTGGAAACTGATTGGTTCCTCTTATAATTAGAGCACCAGACATGGCCTTTCCTCGGATAAACAATATAAGATTTTGGCTACTTCCGCCTTCTTTTACATTAATTATAACAAGAACTATAAGAGAACAGGGTGCAGGAACAGGATGAACTGTGTACCCACCCTTATCACAATACTTTGCCCATAGGGGACCAAGAGTAGACTTAACTATTTTTTCTCTCCACATTGCAGGAATCTCATCAATTTTAGGGGCAATTAACTTTATTTCTACAATTATAAACATACGACCGCCTTCTATAACAATAGAAAATGTCCCTCTATTTGTCTGATCTGTTCTAATCACAGCAATCCTATTGCTACTATCTTTACCTGTGCTAGCAGGAGGAATTACTATATTACTAATAGACCGAAACTTTAATACATCATTTTTTGATCCAGCAGGAGGCGGNGACCCT
>Eukaryota;Obazoa;Opisthokonta;Metazoa;Tardigrada;Tardigrada_X;Tardigrada_XX;Richtersius;Richtersius_sp.;JX865316
TTTATTTTTGGCCTATGAGCTGCAAGAGTTGGTACATCTTTAAGATTTATTATCCGATCAGAATTAAGACAACCTGGAAGAATATTAGGAGATGAACAATTATATAATGTCACTGTAACTAGACATGCTTTCATCATAATTTTTTTTTTTGTAATGCCTATTCTTATTGGAGGGTTTGGCAACTGGCTTGTTCCTTTAATAATTAGAGCGCCAGATATAGCTTTTCCACGAATAAATAATATAAGTTTTTGACTACTACCTCCTTCATTTACACTAATTATAACAAGATCAATAACAGAACAAGGAGCAGGAACAGGATGAACAGTTTACCCCCCACTTTCTCAATATTTTGCGCATAGGGGACCAAGAGTTGACCTAACAATTTTTTCCCTTCATATTGCAGGAGTATCTTCAATTCTTGGAGCAATTAACTTTATTTCTACAATTATAAACATACGCTCACCCTCAATAATAATAGAAAATATGCCTCTATTCGTATGGTCTGTATTAATTACTGCAGTGTTATTGTTACTGTCACTTCCCGTGTTGGCAGGAGGGATTACAATACTACTGATAGATCGGAATTTTAATACGTCATTCTTTGACCCAGCAGGAGGAGGTGACCCGATTTTATACCA
>Eukaryota;Obazoa;Opisthokonta;Metazoa;Tardigrada;Tardigrada_X;Tardigrada_XX;Richtersius;Richtersius_coronifer;EU244606
GGTCAACAAATCATAAAGATATTGGAACCTTATACTTTATGTTCCGTCTTTGAGCTGCAACAGTAGGTACTTCTCTAAGATTTATTATTCGATCAGAACTTAGACAACCTGGGAATCTTTTAAGAGATGAGCAACTTTATAATGTAACGGTGACCAGCCACGCATTTGTGATAATTTTTTTTTTCGTCATACCCATCCTAATTGGGGGTTTCGGAAATTGGTTAGTTCCCCTAATAATTAGTGCCCCTGATATAGCATTCCCGCGAATGAACAATATAAGGTTTTGGCTATTGCCGCCTTCTTTTATATTAATTATAACAAGAACTATGGCAGAACAAGGGGCAGGAACAGGATGAACGGTATACCCTCCCTTATCTCAATACTTCGCCCATAGGGGGCCTAGAGTTGACTTAACAATCTTCTCACTACATATTGCCGGAGTTTCCTCTATTTTAGGGGCTATTAATTTTATCTCAACAATTATTAACATACGACCGCCCTCTATAACAATAGAAAACATACCATTATTTGTATGGTCAGTTTTAATCACAGCTGTATTACTTCTGTTAGCCCTTCCGGTATTAGCAGGAGGAATCACAATACTGCTCTTAGACCGAAACTTTAACACTTCTTTTTTTGATCCAGCAGGAGGGGGAGACCCCGTGCTATACCAGCACTTGTTTTGATTTTTTGGTCACCCTGAAGTTTA
>Eukaryota;Obazoa;Opisthokonta;Metazoa;Tardigrada;Tardigrada_X;Tardigrada_XX;Richtersius;Richtersius_coronifer;KT778685
ATACTTCGTTTTTGGGCTATGGGCTGCCACAGTCGGGACTTCATTGAGATTCCTAATTCGGTCTGAACTAAGTCAACCAGGAAGCCTTATAGGTGATGAACAGCTCTATAACGTAACAGTAACTAGACATGCATTTGTCATAATTTTTTTTTTCGTCATGCCTATTCTGATCGGCGGATTTGGTAACTGACTGGTTCCGCTAATAATTAGAGCCCCTGACATAGCTTTTCCACGTATAAACAATATAAGCTTTTGACTTTTACCGCCTTCTTTTACTTTGATTATAACTAGCACAATAAGAGAACAGGGAGCAGGGACCGGATGAACAGTATACCCGCCCTTATCTCAATATTTTGCCCATAGAGGACCAAGGGTAGACTTAACTATTTTTTCTCTTCATGTAGCGGGAGTGTCCTCTATTTTAGGAGCAATTAACTTCATCTCAACAATTATAAATATACGGCCACCGTCAATAAGAATAGAAAATATGCCCCTATTTGTATGATCCGTGTTAATTACAGCAGTATTGTTACTATTAGCCCTACCTGTTCTTGCAGGAGGAATTACTATACTTTTGATAGACCGAAACTTCAACACTTCTTTTTTTGACCCTGCGGGAGGAGGAGACC
>Eukaryota;Obazoa;Opisthokonta;Metazoa;Tardigrada;Tardigrada_X;Tardigrada_XX;Richtersius;Richtersius_coronifer;MK214326
CAGCAACAGTCGGAACCTCCCTAAGCTTTATTGTTCGATCAGAACTGAGTCAGCCGGGAAGCCTTCTAGGAGACGAACAGCTTTATAACGTAACAGTAACAAGTCATGCCTTTGTTATAATTTTTTTTTTCGTTATACCGATTTTAATCGGGGGATTTGGTAATTGACTAGTGCCTCTAATAATTAGAGCACCAGATATGGCTTTTCCCCGAATAAACAATATAAGTTTCTGGCTGCTACCTCCTTCTTTTATTCTTATTATAACGAGTAGAATGGCAGAACAAGGAGCAGGTACAGGATGAACAGTATACCCCCCCTTATCTCAATATTTTGCACACAGTGGCCCCAGTGTTGATTTAACAATTTTTTCCCTGCACATCGCCGGAGTGTCCTCAATTTTGGGAGCCATTAACTTTATTTCTACTATTCTAAACATACGACCGCCCTCAATAAGAATAGAAAATATGCCCCTATTTGTATGATCCGTTTTAATTACAGCAACCTTATTGTTGCTGGCTCTTCCTGTATTAGCAGGGGGAATTACTATGCTGCTTTTAGATCGAAATTTTAACACATCTTTTTTTGACCCTGCTGGAGGGGGAGACCCGGTACTATACCAACACTTATTT
>Eukaryota;Obazoa;Opisthokonta;Metazoa;Tardigrada;Tardigrada_X;Tardigrada_XX;Richtersius;Richtersius_coronifer;EU244607
GGTCAACAAATCATAAAGATATTGGTACCTTATACTTCATTTTCGGGCTATGGGCCGCCACAGTTGGGACCTCATTGAGATTTCTAATCCGGTCTGAGCTGAGCCAACCAGGAAGTCTTATAGGAGATGAACAGCTCTATAACGTAACAGTAACTAGACATGCATTTGTTATAATTTTTTTTTTTGTCATGCCCGTTCTAATCGGAGGATTTGGTAACTGGCTAGTTCCGCTAATAGTTAGAGCCCCCGACATAGCTTTTCCACGTATAAATAATATAAGATTTTGGCTTCTACCACCCTCTTTTACTCTGATCATAACTAGCACAATAAGGGAACAGGGGGCGGGGACCGGGTGAACAGTATACCCGCCTTTATCTCAATACTTTGCCCATAGGGGTCCAAGGGTGGACTTAACTATTTTTTCTCTTCATGTAGCAGGAGTATCTTCTATTTTAGGAGCAATTAATTTCATCTCAACAATTATAAATATACGCCCACCCTCAATGAGAATAGAAAACATACCCCTATTTGTATGATCCGTATTAATCACAGCAGTACTGTTATTGTTAGCCCTACCAGTGCTTGCAGGGGGAATTACTATACTGCTGATAGACCGAAATTTCAACACCTCTTTTTTTGACCCTGCGGGAGGGGGGGACCCAATCTTATACCAACACTTGTTCTGATTTTTTGGTCACCCTGAAGTTTA
>Eukaryota;Obazoa;Opisthokonta;Metazoa;Tardigrada;Tardigrada_X;Tardigrada_XX;Richtersius;Richtersius_coronifer;AY598781
TTTATTTTATATTTGGCCTGTGGGCAGCAACAGTAGGCACTTCGCTTAGATTTATTATCCGGTCAGAGCTTAGTCAACCAGGAAGCCTATTAGGAGATGAACAACTATACAATGTAACAGTAACAAGACATGCCTTTATTATAATTTTTTTTTTTGTTATGCCTATTTTGATTGGCGGATTCGGCAATTGATTAGTGCCCTTAATGATTAGTGCCCCAGATATGGCTTTTCCTCGCATAAACAATATAAGATTCTGACTGTTGCCCCCCTCTTTCATCCTGATTATAACCAGCACAATGGCTGAACAGGGAGCAGGAACAGGATGAACAGTATACCCACCACTATCTCAATACTTTGCACACAGAGGACCTAGGGTTGACTTAACAATTTTTTCCTTACATATCGCAGGAGTTTCTTCTATCCTAGGGGCTATTAATTTCATTTCTACTATTATGAACATACGACCGCCGTCGATAAACATAGAAAATATACCTCTTTTTGTATGATCTGTGTTAATCACCGCAGTATTGTTACTCCTAGCCCTGCCGGTTCTAGCAGGAGGTATCACCATATTGCTACTAGATCGAAATTTTAACACATCCTTTTTTGATCCAGCAGGAGGAGGGGATCCTGTTCTATAC
>Eukaryota;Obazoa;Opisthokonta;Metazoa;Tardigrada;Tardigrada_X;Tardigrada_XX;Richtersius;Richtersius_coronifer;KT778687
CTCTATATTTCATTTTTGGGCTATGGGCTGCCACAGTCGGAACCTCATTGAGATTCCTAATTCGGTCTGAACTAAGCCAACCAGGAAGCCTTATAAGTGATGAACAGCTTTATAACGTAACAGTAACTAGACATGCATTTGTCATAATTTTTTTTTTCGTCATGCCTATTCTGATCGGCGGATTTGGTAACTGGCTGGTTCCGCTAATAATCAGAGCCCCTGACATAGCTTTTCCACGTATAAACAATATAAGTTTTTGACTTTTACCGCCTTCTTTTACTCTGATTATGACCAGCACAATAAGAGAACAGGGAGCAGGGACCGGGTGAACAGTATACCCGCCCTTATCTCAATATTTTGCCCATAGAGGGCCAAGGGTAGACTTAACTATTTTTTCTCTTCATGTAGCGGGAGTATCCTCTATTTTAGGAGCAATCAACTTCATCTCAACAATTATAAATATACGGCCACCGTCAATAAGAATAGAAAATATGCCCCTATTTGTATGATCCGTGTTTATTACAGCAGTATTGTTACTATTAGCCCTACCTGTTCTTGCAGGAGGAATTACTATACTTTTGATAGACCGAAACTTCAACACTTCTTTTTTCGACCCTGCGGGAGGAGGAGACCCGATCCTATATCAACACTTATTCTGAT
>Eukaryota;Obazoa;Opisthokonta;Metazoa;Tardigrada;Tardigrada_X;Tardigrada_XX;Richtersius;Richtersius_tertius;MK214323
TTGGACTATGGGCAGCAACAGTAGGAACCTCTCTCAGCTTTATTATTCGTTCAGAATTAAGACAACCAGGGAGTCTGTTGGGAGATGAGCAGCTCTACAATGTAACCGTAACCAGACACGCTTTTATTATGATTTTTTTTTTTGTTATGCCCATCCTTATCGGAGGGTTTGGGAACTGACTAGTGCCCTTAATGATCAGAGCACCCGATATGGCTTTTCCCCGAATAAACAACATAAGTTTTTGACTGCTACCCCCTTCTTTTATTCTTATTATAACAAGAACAATAGCAGAGCAAGGAGCAGGTACCGGATGAACAGTATACCCTCCGCTGTCTCAATACTTTGCCCATAGGGGCCCCAGAGTAGATCTAACAATTTTTTCACTGCATATTGCAGGAGTATCCTCAATCTTGGGAGCTATCAACTTTATTTCTACTATTCTAAATATACGGCCACCATCCATAGAAATGGAAAATATGCCCCTGTTTGTATGATCAGTGTTAATTACGGCAGTACTCTTACTACTAGCTCTTCCGGTACTGGCAGGAGGAATCACTATGCTCCTCTTAGATCGAAACTTTAATACATCTTTTTCGACCCCGGCTGGGGGCGGAGACCCCGTTCTTTACCAACATTTATTT
>Eukaryota;Obazoa;Opisthokonta;Metazoa;Tardigrada;Tardigrada_X;Tardigrada_XX;Richtersius;Richtersius_ziemowiti;MT246504
GGTCAACAAATCATAAAGATATTGGTACCTTATACTTCATTTTTGGGTTATGGGCAGCAACAGTAGGAACTTCTTTAAGATTTCTAATCCGCTCTGAGCTAAGGCAACCAGGTAGACTTATAGGAGACGAACAGCTTTATAATGTAACGGTAACTAGCCACGCATTTGTTATAATTTTTTTTTTCGTGATACCTATTTTAATTGGAGGTTTCGGAAACTGGCTGGTACCGCTAATAATCAGAGCCCCAGATATGGCCTTTCCTCGAATGAACAATATAAGCTTTTGACTTTTGCCCCCCTCTTTTACTCTGATTATAACCAGAACAATAAGGGAGCAAGGAGCAGGAACAGGGTGAACTGTATATCCGCCCTTATCTCAATACTTTGCCCACAGAGGACCAAGAGTAGATTTAACTATCTTCTCTCTTCACGTTGCCGGGGTATCGTCTATTCTGGGGGCAATTAATTTTATCTCAACAATCATAAATATGCGCCCCCCCTCAATAAGAATAGAGAATATACCGCTGTTTGTTTGATCCGTTCTCATTACAGCTGTGCTACTATTACTAGCACTACCCGTTCTTGCAGGGGGAATTACCATACTCTTAATAGATCGAAACTTCAACACCTCTTTTTTTGACCCTGCTGGAGGGGGAGACCCTATCTTGTATCAGCATTTGTTTTGATTTTTTGGT
>Eukaryota;Obazoa;Opisthokonta;Metazoa;Tardigrada;Tardigrada_X;Tardigrada_XX;Florarctus;Florarctus_sp.;MT999946
TACTCTATATTTTATTTTTGGATTATGAACTGGAGGATTTGGTTCATGTTTAAGTTTTATTATTCGTTTAGAATTATCTCACCCAGGAAAAATATTTAATGATGATCATTTTTATAATGTAGTAGTAACTTCACATGCTTTAATTATAATTTTTTTTATAGTAATACCAATTTTAATTGGTGGTTTTGGTAATTGATTAGTACCATTAATAATTAGGGCTCCTGATATAGCTTTTCCTCGTATAAATAATTTAAGTTTTTGATTATTACCAACATCATTAATTTTATTAATTTTATCATCTATTAATGGGGGTGTAGGTGGTGGGTGAACAATTTATCCTCCGTTGTCCTCATTATTAGGTCATGCTGATAGAAGTGTTGATTTTGCTATTTTTTCTCTACATGTGGCTGGTGCTTCATCAATTTTGGGTGCTGTTAATTTTATTACTACTATTATTAATATGCGACCTTTCTATATAAAAATAGAAAACATCACTCTTTTCGTTTGGTCCGTTCTTATTACAGCAATTTTATTATTATTATCATTACCAGTTTTAGCAGGAGCAATTACAATATTATTATTAGATCGAAATTTCAACACCTCTTTTTTTGAT
>Eukaryota;Obazoa;Opisthokonta;Metazoa;Tardigrada;Tardigrada_X;Tardigrada_XX;Acanthechiniscus;Acanthechiniscus_goedeni;OP729912
ATTTTTGATTCGTACTGAACTATCACAGCCAAGTATTTTTTTAGGGGATGAACATTTATATAATGTGTTGGTTACTTCTCATGCTTTGGTTATAATTTTTTTTATGGTTATACCCATTCTCATTGGTGGATTTGGTAATTGGTTAGTTCCTTTAATAATTGGGGCTCCAGATATAGCCTTCCCACGTATAAATAATTTAAGGTTTTGGTTATTGCCCCCAGCTTTGTTTTTATTGGTTTTTTCTTCTAATTCTTTTGGAGGAGCTGGTACGGGTTGGACTATATACCCCCCCCTTTCAAAATTTATTGGGCATTCTAACACTACTGTTGATATAGCTATTTTTGCTCTTCATATTGCTGGTGCTTCTTCTATCTTGGGGGCCATTAATTTTATTACAACTATTTTAAATATACGTTCTTTATCAATAAATTTAGAAAATATGGGCTTATTTGTGTGGTCTGTGCTTATTACAGCAATTTTACTTTTATTATCTTTACCTGTTTTGGCTGGCGGAATTACTATACTATTGTTAGACCGGAACTTTAATTGTTCTTTTTTTGACCCTGCTGGGGGGGGGGATCCAATTTTGTTCCAGCATTTGTTTTGATTTTTT
>Eukaryota;Obazoa;Opisthokonta;Metazoa;Tardigrada;Tardigrada_X;Tardigrada_XX;Barbaria;Barbaria_ganczareki;PP084945
TATAAAGATATTGGCACTTTATATTTTATTTTTGGTCTTTGAGCAGCCTCTGTTGGGTCTAGTCTAAGCTTTATTATTCGTACAGAATTATCCCAACCTGGTATTTGACTCGGAGATGAACACCTATATAATGTTTTGGTAACATCACACGCATTAATTATAATTTTTTTTATGGTGATGCCTATTTTAATTGGGGGTTTTGGAAATTGATTAGTTCCTATTATAATCGGGGCCCCCGATATATCTTTCCCACGTATAAATAATTTAAGTTTCTGATTATTACCCCCGTCTTTAATTTTTCTTTTAATTTCTTCTAATGTTAGATCTGGTATAGGTTCCGGTTGAACTTTATATCCCCCTTTGTCAGAGTATATTGGTCATTCTAATTTCACCGTTGACATAGCTATTTTTTCTTTACATATTGCGGGGGCTTCTTCTATTTTAGGGGCTGTTAATTTTATTACTACTATTTTAAATATGCGTTTTTATTCTCAAAAAATAGAACAAGCTCCTTTGTTTGTTTGATCTGTTTTAATCACAGCTATCTTGTTATTACTGTCTTTACCTGTATTAGCTGGGGGTATTACTATATTATTATTAGATCGTAATTTCAATAGCTCATTTTTTGA
>Eukaryota;Obazoa;Opisthokonta;Metazoa;Tardigrada;Tardigrada_X;Tardigrada_XX;Bryodelphax;Bryodelphax_sp.;OM901124
TGGTCAACAAATCATAAAGATATTGGTACTTTATATTTTATTTTTGGGCTTTGGTCTGCTGCCCTAGGTTCGAGTCTAAGTTTTATTATTCGTACTGAAATGTCACAGCCCGGGTTTTTTTTGGGGGATGAACATTTATACAATGTTTTTGTTACTTCTCATGCTCTAATTATAATTTTTTTTATAGTGATACCAATTTTAATTGGAGGGTTTGGTAATTGACTTGTCCCTCTGATAATCGGTTCCCCTGATATAGCTTTTCCTCGTATGAATAATTTAAGTTTTTGGCTTTTACCCCCCTCTCTAGTTTTATTAATTACTTCATCAATAGTAGGTGGGGGTTCGGGGACTGGTTGAACCCTTTACCCCCCCTTATCCGGGTTTATATCTCATTCAAGCTCTAGAGTTGATTTAGTTATTTTTTCTTTACATATTGCGGGGGCTTCTTCTATTTTGGGGGCTATTAATTTTATTACCACTATTTTCAATATGCGGTTTTTTTCCCAAACTTATGAGCGAATGCCACTTTTTGTTTGATCTGTTTTGATTACCGCCTTTTTGTTATTATTATCTCTCCCAGTTTTGGCTGGGGGGATCACTATACTTTTATTGGATCGTAATTTTAGAACTTCTTTTTTTGACCCCGCAGGAGGGGGGGATCCTATTTTATTTCAGCATTTATTTTGATTTTTTGG
>Eukaryota;Obazoa;Opisthokonta;Metazoa;Tardigrada;Tardigrada_X;Tardigrada_XX;Bryodelphax;Bryodelphax_sp.;MW655785
AACAAATCATAAAGATATTGGTACTTTATATTTTATTTTTGGTTTGTGATCTGCTTCTTTAGGTTCTAGTTTGAGTTTTATAATCCGTACAGAGTTGTCTCAACCTGGGCTTTTTTTGGGAGACGAACATTTATATAATGTATTGGTAACTTCTCATGCTTTAGTAATGATTTTTTTTATAGTTATGCCTATTTTAATTGGCGGTTTTGGTAACTGATTAGTACCTCTAATAATTGGCTCTCCTGATATGGCTTTCCCGCGGATAAATAATTTAAGATTTTGGATATTACCCCCCTCACTTATGCTTCTTATTTCTTCTTCCAACTTAGGCGGAGGTTCTGGAACTGGTTGAACTATTTACCCTCCACTTTCTAGATTTATTGGTCATTCAAATTCTAGTGTAGACATAGTTATTTTTTCTTTGCATATTGCGGGGGCTTCTTCTATTCTTGGGGCTATCAATTTTATTACAACAATTTTTAATATACGTTTTATATCACAAAACTATGAACGAATACCTCTTTTTGTTTGATCGGTTTTAATTACTGCATTTTTATTATTATTATCTCTTCCTGTTTTAGCCGGGGGGGTTACTATGCTTTTACTTGATCGTAACTTTAGGACCAGGTTTTTTGACCCTGCCGGAGGTGGAGATCCTATCCTATTTCAACA
>Eukaryota;Obazoa;Opisthokonta;Metazoa;Tardigrada;Tardigrada_X;Tardigrada_XX;Bryodelphax;Bryodelphax_parvulus;JX683827
TTAAGGTTTATAATTCGTACAGAGTTATCTCAACCTGGGCTTTTTTTAGGTGATGAACATTTATATAATGTTTTAGTAACTTCTCACGCATTAGTTATAATTTTTTTTATAGTTATACCTATTTTAATCGGTGGTTTTGGTAATTGACTGGTCCCATTAATAATTGGTTCCCCAGATATGGCTTTTCCCCGAATAAATAATCTAAGTTTTTGAATGTTGCCCCCTTCTCTTGTGCTTTTAATTTCTTCATCTAATTTAGGGGGTGGGGCAGGAACAGGCTGAACCATTTACCCCCCCCTTTCTAGGTTTATTGGACATTCAAATTCTAGTGTTGACATAGTTATTTTTTCTTTACATATCGCGGGTGCATCTTCTATTCTAGGTGCCATTAATTTTATTACAACAATTTTTAACATACGTTTTATATCTCAAAATTATGAACGAATGCCTCTTTTTGTCTGGTCTGTGCTAATTACTGCATTTTTGTTATTATTTTCTTTACCCGTTTTAGCAGGAGGAATTGCCATACTCTTACTGGATCGAAATTTTAGAACTAGCTTTTTTGATCCTGCTGGGGGAGGTGATCCTATTTTATTCCAACAC
>Eukaryota;Obazoa;Opisthokonta;Metazoa;Tardigrada;Tardigrada_X;Tardigrada_XX;Claxtonia;Claxtonia_mauccii;OQ029484
AGATATCGGTACTTTATATTTCATTTTTGGGTTGTGATCTGCTTCTGTTGGTTCTAGTTTAAGTTTTATTATTCGTACTGAGTTATCACAGCCAGGTATTTGATTAGGTGATGAACATCTTTATAATGTTCTTGTTACCTCTCATGCTTTAATTATGATTTTTTTTATAGTTATACCAATTTTGATTGGAGGGTTTGGTAATTGGTTAATTCCTATTATGATTGGTGCTCCAGATATATCTTTCCCTCGTATAAACAATTTAAGTTTTTGGTTATTACCCCCATCTTTAATTTTGTTATTAACTTCTTCTAATGTAAGTTCTGGGGTTGGAACGGGTTGAACAATGTACCCTCCTTTATCTGAATACATTGGTCATTCAAATTTTACTGTTGATATAGCTATTTTTTCATTACATATTGCTGGTGCTTCTTCTATTTTAGGAGCTATTAATTTTATTACAACTATTATAAATATACGTTTTTATTCACAAAATCTAGAACAGGCTCCTCTTTTTGTTTGATCTGTTTTAATTACAGCTATTTTACTTTTATTATCTTTACCTGTATTAGCTGGCGGTATTACAATATTGTTGTTAGATCGAAATTTTA
>Eukaryota;Obazoa;Opisthokonta;Metazoa;Tardigrada;Tardigrada_X;Tardigrada_XX;Claxtonia;Claxtonia_wendti;KC344280
GCTTCTGTTGGATCAAGATTGAGTTTTATTATTCGTACTGAATTATCACAACCAGGTATCTGGTTAGGCGATGAGCATCTTTACAATGTTTTAGTTACTTCTCATGCTCTTATTATGATTTTTTTTATAGTAATGCCTATTTTAATTGGGGGGTTTGGTAATTGATTGGTTCCAATTATAATTGGTGCTCCTGATATATCTTTTCCTCGAATAAATAATTTGAGTTTTTGGATATTGCCTCCTTCTCTTATTCTTTTGTTAATCTCTTCTAATGTAAGATCGGGTGTTGGTTCTGGTTGAACTATATATCCTCCTTTATCTGAATTTATTGGGCATTCAAATTTTACTGTTGAGATAGCTATTTTTTCTTTGCATATTGCTGGTGCTTCTTCTATTTTGGGGGCTGTAAATTTTATTACTACTATTCTTAATATACGAATATTTTCTCAAAATTTAGAGCAATCACCTTTGTTTGTTTGATCATTATTAATTACTGCTATTCTTTTGTTGTTATCATTGCCTGTCTTAGCAGGTGGTATTACTATATTATTATTGGATCGTAATTTTAATAGCTCTTTTTTTGATCCTGCAGGTGGTGGAGATCCGATTCTGTTTCAGCATTTGTTTTGGTTTTTTGGGCATCCAGAAGT
>Eukaryota;Obazoa;Opisthokonta;Metazoa;Tardigrada;Tardigrada_X;Tardigrada_XX;Claxtonia;Claxtonia_wendti;GU329528
AGCTTGAGTTTTATTATCCGTACTGAGTTATCCCAACCAGGTATCTGGTTGGGGGATGAGCATCTTTATAACGTTTTAGTTACTTCTCATGCTCTTATTATGATTTTTTTTATAGTCATACCTATTTTAATTGGTGGATTCGGTAATTGATTGGTCCCTATTATAATTGGAGCTCCAGATATGTCTTTTCCTCGAATAAATAATTTAAGTTTTTGGATATTACCCCCTTCTCTTATTTTATTGTTGATTTCTTCTAATGTCAGATCTGGTGTTGGATCTGGTTGAACGATATACCCTCCTTTGTCAGAATACATTGGTCATTCAAATTTTACTGTCGACATGGCTATTTTTTCTTTGCATATTGCTGGTGCTTCATCCATTTTAGGAGCTGTTAATTTTATTACTACAATTTTCAACATGCGAATATTTTCTCAAAATCTGGAGCAGTCTCCTTTGTTTGTTTGATCCGTATTAATTACTGCTATTCTTTTATTACTATCTTTGCCTGTTTTAGCAGGTGGTATTACTATATTACTGTTGGATCGTAATTTTAATAGTTCTTTCTTCGACCCTGCTGGTGGGGGTGATCCAATTTTATTTCAACATTTATTTTGATTTTTTGGGCATCCAGAAGTTTATATTTTAATTTTACCTGGGTTTGGTTTGATTTCTCAGATAATTCTTCACTTGTCTAATAAACCTTTAGTTTTCGGTAATTTAGGTATAATCTATGCAATAAGGACTATTGGGCTATTAGGTTTTATTGTTTGAGCACATCATAATATTTTACA
>Eukaryota;Obazoa;Opisthokonta;Metazoa;Tardigrada;Tardigrada_X;Tardigrada_XX;Cornechiniscus;Cornechiniscus_sp.;ON704751
TATTTTATTTTTGGTTTCTGATCTGCCTCAGTAGGATCTAGTTTAAGATTTGTTATTCGTACTGAATTATCACAACCTGGTATTTTTTTAGGTGATGAACACTTGTATAATGTTATGGTTACATCTCATGCTTTAGTAATAATTTTTTTTATAGTAATACCTATTTTGATTGGGGGCTTTGGTAATTGGTTGGTTCCTTTAATGATTGGTGCTCCCGATATGGCGTTTCCTCGGATGAATAATTTAAGCTTTTGGCTTCTTCCTCCTGCACTTTTACTTCTTCTTAGATCTACAAATACTTATGGGGGAGCTGGTACTGGATGGACACTATATCCTCCTTTATCTAGATATTTGGGACATTCTAATGTTACAGTTGATATGGCTATTTTTTCTTTACATATTGCTGGTGCTTCTTCTATTTTGGGGGCTGTTAATTTTATTACTACAATTTTTAATATGCGTTCTTTTTCTCAAAATTTAGAAAATATAAGGTTGTTTGTTTGGTCTGTTTTAATTACTGCTTTTTTGTTATTACTTTCTCTTCCTGTATTAGCGGGGGGTATTACTATACTTCTTATAGATCGTAATTTTAATAGTTCCTTTTTCGATCC
>Eukaryota;Obazoa;Opisthokonta;Metazoa;Tardigrada;Tardigrada_X;Tardigrada_XX;Cornechiniscus;Cornechiniscus_cornutus;MT420437
TATTTTTTATTCGGCTTTTGGTCTGCTTCTATCGGTTCCAGTTTGAGTTTTCTCATTCGTACTGAATTGTCTCAACCCGGTATTTTTTTAGGGGACGAGCATCTGTATAATGTGTTGGTTACTTCTCATGCCCTTGTAATGATTTTCTTTATAGTGATGCCCATTTTAATTGGGGGTTTTGGTAATTGGTTAGTCCCCCTTATAATTGGTGCACCCGATATGGCTTTCCCTCGTATGAACAACCTAAGTTTTTGGCTTTTGCCTCCGGCCCTTTTTTTATTATTAAGCTCTTCTAATACTTTTGGTGGGGCTGGCACAGGTTGGACTTTGTACCCCCCCTTATCTAATTATTTGGGCCATTCTAATGTGACTGTGGATATAGCCATTTTTGCTTTACACATCGCTGGGGCCTCTTCTATCCTTGGGGCTATTAATTTTATTACAACTATTTTTAATATGCGTTCTTTTTCTCAGAATTTAGAAAGAATGAGCCTCTTTGTCTGATCAGTGCTGATTACTGCTTTTTTGCTTTTGTTATCCCTTCCTGTTTTGGCCGGAGGCATTACTATATTGTTAATGGATCGTAATTTCAATAGTTCTTTTTTTGATCC
>Eukaryota;Obazoa;Opisthokonta;Metazoa;Tardigrada;Tardigrada_X;Tardigrada_XX;Cornechiniscus;Cornechiniscus_cornutus;MT420439
TATTTTCTATTCGGCTTCTGGTCTGCTTCTATCGGTTCCAGTTTGAGTTTTCTCATTCGTACTGAATTGTCTCAGCCCGGCATTTTTTTAGGGGACGAGCATTTATATAATGTGTTGGTTACTTCTCATGCCCTTGTAATGATTTTCTTTATGGTGATGCCCATTTTAATTGGGGGTTTTGGTAATTGGTTAGTCCCCCTTATAATTGGTGCACCCGATATGGCTTTTCCTCGTATGAACAATCTAAGTTTTTGGCTTTTGCCTCCGGCCCTTTTTTTATTATTAAGCTCTTCTAACACTTTTGGTGGAGCTGGCACAGGTTGGACTTTGTACCCCCCCCTTTCTAATTATTTGGGCCACTCTAATGTGACTGTGGATATAGCCATTTTTGCTTTACACATTGCTGGGGCCTCTTCTATTCTTGGGGCTATTAATTTTATTACAACTATTTTTAATATGCGTTCTTTTTCTCAGAATTTAGAAAGAATGAGCCTCTTTGTTTGATCAGTGTTGATTACCGCTTTTTTGCTTTTGCTATCCCTTCCTGTTTTGGCCGGAGGCATTACTATATTGATTATGGATCGTAATTTCAATAGTTCTTTTTTTGATCC
>Eukaryota;Obazoa;Opisthokonta;Metazoa;Tardigrada;Tardigrada_X;Tardigrada_XX;Cornechiniscus;Cornechiniscus_cornutus;MT420438
TATTTTTTATTCGGCTTTTGGTCTGCTTCTATCGGTTCCAGTTTGAGTTTTCTCATTCGTACTGAATTGTCCCAGCCCGGTATTTTTTTAGGGGACGAGCATCTATATAATGTGTTGGTTACTTCTCATGCCCTTGTAATGATTTTCTTTATAGTGATGCCCATTTTAATTGGGGGTTTTGGTAATTGGTTAGTCCCCCTTATAATTGGTGCATCTGATATAGCTTTTCCTCGTATGAACAACCTAAGTTTTTGGCTTTTGCCCCCGGCCCTTTTTTTATTATTAAGCTCTTCTAATACTTTTGGTGGAGCTGGCACAGGTTGGACTTTATACCCCCCTCTATCTAATTATTTGGGCCATTCTAATGTAACTGTGGATATAGCCATTTTTGCTTTGCACATTGCTGGGGCCTCATCTATCCTTGGGGCTATTAATTTTATTACAACTATTTTTAATATGCGTTCTTTTTCTCAAAATTTAGAAAGAATGAGCCTATTTGTCTGATCAGTGTTGATTACCGCTTTTTTGCTTTTGCTATCTCTTCCTGTTTTGGCCGGAGGCATTACTATATTGTTAATGGATCGTAATTTCAATAGTTCTTTTTTTGATCC
>Eukaryota;Obazoa;Opisthokonta;Metazoa;Tardigrada;Tardigrada_X;Tardigrada_XX;Cornechiniscus;Cornechiniscus_holmeni;ON704748
TATTTTATTTTTGGGTTTTGAGCAGCTTCTGTAGGTTCTAGATTGAGTTTTATTATTCGTACAGAATTATCACAACCGGGGATTTTTCTTGGCGATGAGCATATTTACAATGTTCTTGTGACTTCTCATGCATTGGTGATGATTTTTTTTATAGTTATGCCCATTTTAATTGGTGGTTTTGGTAATTGATTAGTTCCTTTAATGGTTGGTGCTCCAGATATGGCTTTTCCTCGTATAAATAATTTAAGTTTTTGGATATTACCCCCAGCCCTTCTTCTTTTATTGAGCTCCACTAACACATACGGGGGGGCGGGTACGGGCTGAACGTTTTATCCTCCACTTTCTAGTTATTTAGGTCATTCAAATATTACAGTTGATATGGCTATTTTTTCTTTACATATTGCTGGAGCTTCTTCTATTTTGGGTGCTGTTAATTTTATTACTACTATTTTCAATATACGTTCTTATTCCCAAAATTTGGAAAATATAAGTTTGTTTGTTTGGTCTGTTCTAATTACTGCCTTTTTGCTTCTTTTATCTCTCCCGGTTTTGGCGGGGGGCATTACAATGTTGTTAATAGACCGTAATTTTAATAGTTCTTTTTTCGATCC
>Eukaryota;Obazoa;Opisthokonta;Metazoa;Tardigrada;Tardigrada_X;Tardigrada_XX;Cornechiniscus;Cornechiniscus_imperfectus;MT420451
TATTTTGTTTTTGGTTTTTGATCTGCCTCTGTTGGTTCAAGATTAAGTTTTATTATTCGAACAGAGTTATCTCAACCTGGTATTTTTCTTGGTGATGAACACCTTTATAATGTGATTGTAACATCTCATGCTCTAGTAATGATTTTTTTCATAGTAATACCTATTTTGATTGGGGGCTTTGGTAATTGACTTGTTCCTTTGATGATTGGTGCTCCTGATATAGCTTTTCCTCGTATGAATAATTTAAGTTTTTGGCTATTGCCTCCTGCTCTTTTTCTTCTTTTGACATCTACCAATGTCTATGGGGGAGCTGGTACTGGTTGAACTATTTATCCTCCACTTTCTAGTTATATGGGTCATTCTAACGTGACGGTTGATATAGCCATTTTTTCTCTTCATATCGCTGGAGCATCTTCTATTTTCGGGGCTATTAATTTTATTACTACCATTTTTAATATGCGTTCACTTTCTCAAAATTTAGAAAATATGAGTCTTTTTGTTTGATCTGTTCTGATCACAGCTTTCTTGTTGTTATTATCACTTCCTGTATTAGCGGGAGGTATTCCTATCCTTTTAATGGATCGAAATTTTAATAGTTCTTTTTTTGATCC
>Eukaryota;Obazoa;Opisthokonta;Metazoa;Tardigrada;Tardigrada_X;Tardigrada_XX;Cornechiniscus;Cornechiniscus_lobatus;MT420440
TATTTTCTTTTTGGATTTTGAGCTGCCTCTGTTGGCTCTAGTTTGAGTTTTCTTATTCGTACTGAACTGTCTCAACCTGGTATTTTTTTGGGGGACGAACATTTGTACAATGTTCTAGTTACATCTCATGCTTTAGTTATAATTTTTTTTATGGTTATGCCCATTTTAATTGGTGGTTTTGGTAATTGACTAGTGCCTTTAATAATCGGAGCTCCAGATATAGCTTTTCCCCGTATAAATAATTTAAGATTTTGATTACTACCCCCTGCTCTCTTATTAATTATTGGTTCTTCTAATACCTTGGGCGGGGCGGGAACCGGTTGGACTATTTATCCCCCTCTTTCTAGCTATATCGGACATTCTAATGTGACTGTCGATATAGCGATTTTTTCTTTACATATTGCTGGTGCCTCATCTATTTTGGGGGCTATTAATTTCATTACCACAATTTTTAATATACGCTCTTTTTCACAAAATTTGGAGAATATAAGTTTATTTGTATGATCGGTTTTAATTACTGCCTTTTTGCTTTTACTCTCTTTACCTGTGTTAGCTGGGGGCATTACTATGCTGCTACTAGTCCGAAATTTTAATAGCTCTTTTTTCGATCC
>Eukaryota;Obazoa;Opisthokonta;Metazoa;Tardigrada;Tardigrada_X;Tardigrada_XX;Cornechiniscus;Cornechiniscus_lobatus;EU244602
GGTCAACAAATCATAAAGATATTGGCACTTTGTATTTTATTTTTGGGTTCTGATCTGCCTCTGTCGGCTCTAGATTTAGACTTATTATTCGAACAGAATTGTCTCAACCTGGTATTTTTCTTGGGGATGAGCATTTATATAATGTTTTGGTTACTTCCCACGCTTTAGTTATAATTTTCTTTATAGTTATGCCAATTTTAATTGGAGGTTTTGGTAATTGATTAGTGCCCCTTATAATTGGGGCTCCGGATATGGCGTTCCCTCGGATGAATAATTTGAGTTTTTGACTTTTACCACCTGCTCTCATGCTACTTTTAATATCTTCTAATACTTATGCGGGGGCCGGAACCGGCTGGACTCTTTATCCACCTCTATCAAGCTACTCAGGCCATTCTAATGTGACTGTTGATATAGCTATTTTTTCTTTGCATATTGCCGGAGCTTCTTCTATTTTGGGTGCTATTAATTTTATTACTACTATTTTTAACATGCGCTCTTTATCTCTGAGTCTTGAAAATATAAGTTTATTTGTTTGATCTGTTTTGATTACTGCCTTTTTACTTCTTTTTTCTCTACCTGTTTTAGCAGGTGGTATTACCATACTTTTAATAGATCGTAATTTTAATAGCTCATTTTTTGATCCTTCCGGGGGTGGTGATGCCAATTCTTTTTCAGCANGAATTTTGATTTTTTGGTCACCCTGAAGTTTA
>Eukaryota;Obazoa;Opisthokonta;Metazoa;Tardigrada;Tardigrada_X;Tardigrada_XX;Cornechiniscus;Cornechiniscus_lobatus;ON704750
TATTTTCTTTTTGGATTTTGAGCTGCCTCTGTTGGCTCCAGCTTGAGTTTTCTTATTCGTACTGAACTGTCTCAACCTGGTATTTTTTTGGGGGACGAACATTTGTACAATGTTTTAGTTACATCTCATGCCTTAGTTATAATTTTTTTTATGGTTATGCCCATTTTAATTGGTGGTTTTGGTAATTGACTGGTGCCTTTAATAATTGGGGCCCCAGATATAGCTTTTCCCCGTATAAATAATTTAAGATTTTGATTACTACCCCCTGCTCTTTTATTACTTATTGGTTCTTCTAATACTTTGGGCGGGGCGGGAACCGGTTGGACTATTTATCCCCCTCTCTCTAGCTATATCGGACACTCTAATGTCACTGTCGATATAGCGATTTTTTCTTTACATATTGCTGGTGCCTCATCTATTTTGGGGGCTATTAATTTCATTACCACAATTTTTAATATACGTTCTTTTTCGCAAAATTTGGAGAATATAAGTTTATTTGTATGATCGGTTTTAATTACTGCTTTTTTGCTTTTATTCTCTTTACCTGTGCTAGCTGGGGGCATTACTATGCTGCTACTAGACCGAAATTTTAATAGTTCTTTTTTCGACCC
>Eukaryota;Obazoa;Opisthokonta;Metazoa;Tardigrada;Tardigrada_X;Tardigrada_XX;Cornechiniscus;Cornechiniscus_madagascariensis;MT420450
TATTTTCTTTTTGGATTTTGGGCTGCTTCTGTTGGCTCTAGCCTAAGTTTTCTTATTCGTACTGAATTGTCTCAACCTGGAATTTTTTTAGGTGATGAACATTTGTATAATGTTTTAGTTACATCTCATGCTTTGGTTATAATTTTTTTTATAGTTATGCCTATTTTAATTGGGGGTTTTGGTAACTGGTTAGTTCCGTTAATAATTGGGGCTCCAGATATGGCTTTTCCTCGTATAAACAATTTAAGTTTTTGGTTGTTACCTCCCTCTCTTTTATTACTTGTTGGCTCTTCTAATACTTTTGGCGGTGCGGGAACAGGTTGAACCATTTATCCCCCTCTTTCTAGTTATATTGGGCATTCTAATGTTACTGTTGATATGGTTATCTTTTCTTTACACATTGCTGGTGTTTCATCTATTTTAGGTTCTATTAATTTCATTACTACAATTTTTAACATGCGTTCTTTTTCACAAAATTTGGAGAATATAAGTTTATTTGTGTGATCAGTTTTAATCACTGCTTTTTTGCTTTTGTTTTCTTTACCTGTATTAGCTGGGGGCATCACTATGTTACTATTAGACCGAAATTTTAATAGTTCTTTTTTTGATCC
>Eukaryota;Obazoa;Opisthokonta;Metazoa;Tardigrada;Tardigrada_X;Tardigrada_XX;Cornechiniscus;Cornechiniscus_subcornutus;MT420456
TATTTTATTTTTGGTTTTTGGTCTGCGTCTATTGGATCAAGTTTAAGCTTTATTATCCGAACCGAATTATCTCAACCAGGAATCTTTCTTGGGGATGAGCATCTGTATAATGTATTGGTTACTTCACATGCTTTAGTCATAATTTTTTTTATAGTCATACCTATTTTAATTGGGGGCTTTGGAAATTGGTTAGTCCCCTTGATGATTGGTGCCCCCGATATGGCCTTTCCTCGAATAAATAATCTTAGCTTTTGACTTTTACCTCCTGCCCTTATGTTGTTATTAGCCTCTTCTAACACCTACGGTGGAGTCGGGACAGGATGAACTCTTTATCCCCCTTTGTCTAGCTATTTAGGTCACTCTAACGTCACTGTTGATATAGCTATTTTTTCATTGCATATTGCTGGGGCTTCTTCTATTCTGGGGGCTATTAATTTTATTACTACTATTTTTAACATACGTTCTCTTTCGCAAAATTTAGAGAATATAAGTTTATTTGTATGATCTGTTTTAATCACCGCATTTTTGCTACTTTTATCCCTCCCAGTTTTGGCCGGTGGGATTACCATACTGTTAATAGATCGAAACTTTAATAGCTCTTTTTTTGATCC
>Eukaryota;Obazoa;Opisthokonta;Metazoa;Tardigrada;Tardigrada_X;Tardigrada_XX;Diploechiniscus;Diploechiniscus_oihonnae;MG063724
TTTTGGTCTGTGGTCCGCCTCTGTTGGCTCTAGACTAAGTTTTATTATTCGTACTGAGTTGGCTCAACCAGGTGTTTGACTGGGGGATGAACATTTATATAATGTTCTTGTTACTTCTCATGCTTTAATTATGATTTTTTTTATGGTTATGCCTATTTTGATTGGGGGTTTTGGAAATTGATTGGTTCCTTTGATAATTGGAGCTCCTGATATATCTTTTCCTCGTATGAATAATTTAAGTTTTTGACTTTTGCCTCCTTCTTTGGTTTTATTGTTAGCTTCTTCCAATACTAGTTCGGGTGCAGGTTCTGGTTGAACTTTATATCCTCCTCTTTCTGAATACATTGGCCATTCTAACTTTACTGTTGATATAGCTATTTTTTCTTTACACATTGCTGGGGCTTCTTCTATTTTGGGGGCTGTTAATTTTATCACTACAATTATTAATATGCGATTTTTGTCTCAAAATTTGGAACAATCTCCTTTATTTGTTTGATCAGTATTAATCACTGCTGTTTTATTGCTATTATCTTTGCCTGTTTTGGCTGGGGGTATTACTATACTTTTATTAGATCGTAATTTCAACAGTTCTTTTTTTGATCCTGCTGGTGGTGGCGACCCCATTTTGTTTCAACATTTGTTTTGATTTTTTGGTCACCC
>Eukaryota;Obazoa;Opisthokonta;Metazoa;Tardigrada;Tardigrada_X;Tardigrada_XX;Diploechiniscus;Diploechiniscus_oihonnae;MT418513
ATCATAAAGATATTGGTACTTTGTATTTTATTTTTGGTTTGTGGTCCGCCTCTGTTGGCTCTAGACTAAGTTTTATTATTCGTACTGAGTTGGCTCAACCAGGTGTTTGACTGGGGGACGAACATTTGTATAATGTTCTTGTTACCTCTCATGCTTTAATTATGATTTTTTTCATGGTTATGCCTATTTTAATTGGCGGTTTTGGGAATTGATTGGTTCCTTTGATAATTGGAGCTCCTGATATATCTTTTCCTCGTATGAATAATTTAAGTTTTTGACTTTTGCCCCCCTCTTTGGTTTTATTGTTAGCTTCCTCTAATACTAGTTCGGGTGCAGGTTCTGGTTGAACTTTATATCCTCCTCTTTCTGAATACATTGGTCATTCTAACTTTACTGTTGATATAGCTATTTTTTCTTTACACATTGCTGGGGCTTCTTCTATTCTGGGGGCTGTTAATTTTATTACTACAATTATTAATATGCGATTTTTGTCTCAAAATTTGGAACAATCTCCTTTATTTGTTTGATCAGTATTAATTACTGCTGTTTTATTGTTGTTATCTTTGCCTGTTTTGGCCGGGGGCATTACTATACTTTTATTAGATCGTAATTTCAATAGTTCTTTTTTTGATCCTGCTGGTGGTGGCGATCCCATTTTGTTTCAACATTTGTTTTGATT
>Eukaryota;Obazoa;Opisthokonta;Metazoa;Tardigrada;Tardigrada_X;Tardigrada_XX;Echiniscus;Echiniscus_sp.;OR506701
AATCATAAAGATATTGGTACATTATATTTTATTTTTGGTCTATGGGCTGCATCAGTGGGCTCTAGTTTGAGTTTTATTATTCGTACAGAATTATCACAACCAGGTATTTGGTTAGGAGATGAACATTTATATAACGTTTTAGTAACATCTCATGCCTTAATTATAATTTTTTTTATGGTTATACCTATTTTGATCGGTGGTTTTGGAAATTGATTAGTACCCATTATAGTTGGTGCTCCTGATATATCATTTCCTCGATTAAATAATCTTAGATTTTGGTTATTACTCCCTTCTTTAATTTTATTATTGGTATCTTCAAATGTTAGTTCGGGAGTTGGTTCAGGTTGAACAATATATCCCCCCCTATCTGAGTTTATTGGCCATTCTAATTTTAGTATTGACTTAGCCATTTTTTCATTACATATTGCAGGTGCTTCTTCTATTTTAAGTGCAATTAATTTTATTACTACTATTTTAAACATGCGGTTTTTTTCACTTAGTATAGAACAATCTTCTTTATTTGTTTGATCTGTTTTTATTACAGCTATTTTATTACTATTGTCTTTACCAGTGTTGGCAGGAGCTATTACGATACTTTTAATAGACCGAAATTTTAATAGTTCATTTTTTGATCCTGCAGGGGG
>Eukaryota;Obazoa;Opisthokonta;Metazoa;Tardigrada;Tardigrada_X;Tardigrada_XX;Echiniscus;Echiniscus_sp.;OP870176
TATTGGTACATTATATTTTATTTTTGGTTTGTGGTCGGCTTCAGTAGGTTCTAGTTTAAGATTTATTATTCGTACTGAATTATCACAACCTGGTGTTTGATTAGGTGATGAGCATTTATATAATGTTTTAGTAACATCTCATGCTTTAGTTATAATTTTTTTTATAGTTATACCAATTTTAATTGGAGGTTTTGGAAATTGGTTGGTTCCTATTATGATCGGTGCCCCAGATATATCTTTCCCTCGTATAAATAATTTAAGTTTTTGGTTATTACCCCCCTCTTTAATTTTGCTTCTATCTTCCTCTAATGTAAGCTCAGGTGTGGGATCTGGTTGGACTATGTATCCCCCATTATCAGAGTTTATTGGTCACTCTAATTTTAGAGTAGATATGGCAATCTTTTCCTTGCATATTGCTGGTGCTTCATCTATTTTGGGAGCTGTAAATTTTATTACTACTATTATTAACATGCGTTATTATTCTCAAAATTTGGAACAATCCCCTTTATTTGTATGGTCGGTTTTCATCACAGCTATTTTATTGTTATTATCATTACCAGTATTAGCTGGGGGTATTACAATGCTTTTGTTAGATCGTAATTTTAATAGTTCTTTTTTCGATCCTGCTGGGGGAGGGGATCCTATTTTATTTCAGCATTTATTTTGATTTTTT
>Eukaryota;Obazoa;Opisthokonta;Metazoa;Tardigrada;Tardigrada_X;Tardigrada_XX;Echiniscus;Echiniscus_sp.;OR889732
ATATATTTTATTTTTGGTTTATGGTCTGCTTCTATTGGATCAAGTTTAAGTTTTATTATTCGTACTGAATTATCACAACCTGGTATTTGATTGGGTGATGAACATTTATATAATGTTTTAGTTACTTCTCATGCTCTAATTATAATTTTTTTTATAGTTATACCCATTTTAATTGGTGGTTTTGGTAATTGGTTATTACCTATTATGATTGGTGCTCCTGATATATCTTTCCCCCGTATAAACAATTTAAGATTTTGATTGTTACCCCCTTCTTTGCTTTTATTATTAATTTCTTCTAATGTTAGTTCGGGAATGGGCTCTGGTTGAACTATATACCCCCCTCTGTCGGAATTTATTGGACATTCAAATTTCACTGTTGATATAGCTATTTTTTCTTTACACATTGCAGGAAGTTTTTCTATTTTGGGGGCTATTAATTTTATTACTACTATTATAAATATGCGATTTTTTTCTTTAAATTGGGAGCAAATACCTTTGTTTGTTTGATCTATTTTTATTACGGCTATTTTATTATTATTATCATTACCAGTTTTAGCGGGTGGTATTACTATACTTTTATTAGATCGTAATTTCAATAGGTCTTTTTTTGATCCTGCAGGGGGGGGTGATCCAATTTTATTTCAACATTT
>Eukaryota;Obazoa;Opisthokonta;Metazoa;Tardigrada;Tardigrada_X;Tardigrada_XX;Echiniscus;Echiniscus_sp.;KJ857008
TCATTATATTTTTTATTAGGACTTTGATCAGCTGCTATAGGATCTAGATTAAGTATAATTATTCGGTCAGAGCTGTCTCAACCGGGCTCTATAATCCAAGATGATCACATCTATAATGTTATTGTAACTTCTCATGCTCTAATTATAATTTTTTTTATAGTAATACCTGTGCTAATCGGGGGGTTTGGCAATTGACTAGTCCCTATAATAATCGGGGCGCCCGACATATCGTTTCCTCGAATAAACAACCTTAGATTTTGGCTGTTACCGCCCGCACTTATATTATTAGTTACCTCAACCCTTAAAAACGGAGTGGGCAGGGGTTGAACAATATACCCCCCTCTTACACAATATATCGGCCACCCTAACAACTCTGTCGACTTTGCAATTTTTTCACTCCACATTGCGGGGGCCTCTTCAATTCTAGGTGCTATCAATTTTATTTCTACAATTATTAACATACGATTCACAACTATAAAATTAGAAATGATACCCCTTTTTGTTTGATCAGTGCTCATTACCGCTATTCTTTTGTTATTATCATTGCCGGTACTGGCGGGGGGGATTACCATATTATTACTAGACCGAAACTTCAACACAAGATTCTTTGATCCGGCGGGGGGCGGAGACCCTATTCTATTTCAACACTTATTT
>Eukaryota;Obazoa;Opisthokonta;Metazoa;Tardigrada;Tardigrada_X;Tardigrada_XX;Echiniscus;Echiniscus_sp.;OR506704
AATCATAAAGATATTGGTACATTATATTTTATTTTTGGTCTATGGGCCGCATCAGTGGGCTCTAGTTTGAGTTTTATTATTCGTACAGAGTTATCACAACCAGGTATTTGGTTAGGAGATGAACATCTATATAACGTTTTAGTAACATCTCATGCCTTAATTATAATTTTTTTTATGGTTATACCTATTTTGATTGGTGGTTTTGGAAATTGATTAGTACCTATTATAGTTGGTGCTCCTGATATATCATTTCCTCGATTAAATAATCTTAGATTTTGGTTGTTACCCCCTTCTCTAATTTTATTATTGGTATCTTCAAATGTTAGTTCGGGGGCTGGTTCAGGTTGAACAATATATCCCCCTTTATCTGAGTTTATTGGCCATTCTAATTTTAGTATTGACTTAGCTATTTTTTCATTACATACTGCGGGTGCTTCATCTATTTTAAGTGCAATTAATTTTATCACTACTATTTTAAATATGCGGTTTTTTTCACTTAATATAGAGCAATCTTCTTTATTTGTTTGATCTGTTTTTATTACAGCTATTTTATTAATATTATCTTTACCAGTGTTGGCGGGAGGTATTACGATACTTTTAATAGACCGAAATTTTAATAGTTCATTTTTTGATCCTGCAGGGGG
>Eukaryota;Obazoa;Opisthokonta;Metazoa;Tardigrada;Tardigrada_X;Tardigrada_XX;Echiniscus;Echiniscus_sp.;KC146126
TTATATTTTATTTTTGGATTATGGTCTGCTTCTGTTGGTTCTAGTTTAAGTTTTATTATTCGTACTGAATTATCACAGCCAGGTATTTGATTGGGTGATGAACATCTTTATAATGTTCTTGTTACTTCTCACGCTTTAATTATGATTTTTTTTATAGTTATACCAATTTTGATTGGAGGATTTGGTAATTGGTTAATTCCTATTATGATTGGTGCTCCAGATATATCTTTCCCTCGTATAAATAATTTAAGTTTTTGGTTATTACCTCCATCTTTAATTTTGTTATTAACTTCTTCTAATGTAAGTTCTGGGGTTGGAACGGGTTGAACAATATACCCTCCTTTATCTGAATACATTGGTCATTCAAATTTTACTGTTGATATAGCTATTTTTTCACTACATATTGCTGGTGCTTCTTCTATTTTAGGTGCTATTAATTTTATTACAACTATTATAAATATACGTTTTTATTCACAAAATTTAGAACAGGCTCCTCTTTTTGTTTGATCTGTTTTAATTACAGCTATTTTACTTTTATTATCTTTACCTGTATTAGCTGGTGGCATTACAATATTACTATTAGATCGAAATTTTAACAGTTCTTTTTTTGACCCAGCTGGGGGAGGGGATCCTATTTTATTTCAACATTTATTCTGGTTTTTTGGACATCCTGAAGTTTATATTTTAATTTTACCAGGATTTGGTTTAATTTCTCAAATTATTTTACATCTTTCTAATAAACCTTTAGCTTTTGGTAATTTAGGAATGATTTATGCTATGAGAACTATTGGTTTACTAGGTTTTATTGTTTGAGCCCA
>Eukaryota;Obazoa;Opisthokonta;Metazoa;Tardigrada;Tardigrada_X;Tardigrada_XX;Echiniscus;Echiniscus_sp.;KJ857005
ACATTATATTTTCTTTTAGGCCTATGATCAGCAGCAATAGGGTCAAGATTAAGAATAATTATTCGATCAGAACTCTCTCAACCTGGGTCTTTAATCCAAGATGATCACCTTTATAATGTGGTTGTGACTTCTCACGCCCTAATTATAATTTTTTTTATAGTGATACCCACATTAATCGGGGGCTTCGGCAATTGATTGGTTCCTTTAATAATTGGTGCACCGGATATATCTTTTCCACGAATGAATAACTTGAGATTTTGGCTTTTACCCCCGTCTCTAATACTACTAATCTCATCTACTTTAAAAAATGGGGTTGGTAGAGGTTGAACCATATACCCCCCCCTTACACAATACATCGGGCACCCCAACAACTCTGTGGATTTTGCAATCTTTTCTCTGCATATCGCAGGAGCATCCTCAATCTTAGGTGCCATCAATTTTATTTCAACTATTATTAATACACGTTTTATTTCCATAAAAATGGAAATAATACCACTATTTGTTTGATCAGTTTTAATCACCGCGATTTTACTATTATTATCATTACCAGTATTGGCAGGAGGGATTACCATGTTACTATTAGACCGAAATTTTAATACTAGATTTTTTGATCCGGCCGGTGGTGGAGACCCTATTCTATTCCAACACTTATTT
>Eukaryota;Obazoa;Opisthokonta;Metazoa;Tardigrada;Tardigrada_X;Tardigrada_XX;Echiniscus;Echiniscus_sp.;FJ616993
TTGGGTCAACAAATCATAAAGATATTGGTACTTTATATTTTATTTTTGGTTTATGATCTGCTTCAATTGGGTCTAGTTTGAGCTTTATTATTCGTACAGAATTATCTCAACCTGGAATTTGGTTGGGAGATGAACATTTATATAATGTTTTAGTTACTTCTCATGCTTTGATTATAATTTTTTTTATGGTTATGCCTATTTTAATCGGTGGTTTTGGTAATTGACTTGTCCCTATTATAATTGGAGCTCCTGATATATCTTTTCCTCGTATAAATAATTTAAGTTTTTGATTGCTTCCACCATCTTTGATTTTTTTATTGCTATCTTCTAATGTTAGTTCTGGGGTTGGTTCTGGTTGAACAATATATCCCCCACTATCAGAATATATTGGTCATTCTAATTTTACTGTTGACATCGCTATTTTTTCTTTACATATTGCTGGTTCTTCTTCTATTTTGGGAGCTGTTAATTTCATTACTACTATTATTAATATGCGAATTTATTCTCAAAATTTAGAAAAATCTCCTCTATTTGTTTGATCTGTTTTAATTACTGCTATTCTTCTTTTACTATCTCTACCTGTTTTGGCTGGGGGTATCACCATACTTTTACTAGATCGTAATTTTAACAGTTCTTTTTTTGATCCGGCAGGAGGGGGAGATCCCATTCTTTTTCAACATTTATTTTGATTTTTTGGTCACCCTGAAGTTTA
>Eukaryota;Obazoa;Opisthokonta;Metazoa;Tardigrada;Tardigrada_X;Tardigrada_XX;Echiniscus;Echiniscus_blumi;EF620382
GATCTGCTTCTGTTGGGTCTAGTTTGAGTTTTATTATTCGTACAGAATTAGCTCAACCTGGTATTTTTTTGGGTGATGAACATTTATATAATGTTTTTGTTACTTCTCATGCTTTAATTATAATTTTTTTTATGGTTATACCTATTTTGATTGGAGGTTTTGGAAATTGGTTGATTCCTTTAATAATTGGTGCTCCTGATATAGCTTTTCCTCGAATAAATAATTTGAGTTTTTGATTATTACCTCCATCTTTGATGTTATTAATTAGTTCTTCTAATATTAGCTCAGGGGCAGGTACTGGTTGAACTATATACCCCCCTTTGTCAGAATATATTGGTCATTCAAATGTTACTGTTGATATAGCTATTTTTTCTTTACATATCGCAGGAGCTTCTTCAATTTTAGGGGCTGTAAATTTTATTACAACTATTATTAATATGCGTATAAAATCTCAAAATATAGAACAAATAACTTTATTTGTTTGGTCTGTCTTAATTACTGCTATTTTATTATTATTATCTCTTCCTGTTTTAGCTGGCGGAATTACTATATTATTATTAGATCGTAATTTTAATAGTTCTTTTTTTGATCCTGCTGGTGGTGGTGACCCTGTTCTTTTTCAACAT
>Eukaryota;Obazoa;Opisthokonta;Metazoa;Tardigrada;Tardigrada_X;Tardigrada_XX;Echiniscus;Echiniscus_canadensis;MF459630
CATCCCAAATCATAAAGATATTGGTACTCTATATTTTATTTTTGGTCTATGGTCTGCTTCTGTTGGGTCTAGTTTAAGTTTCATTATTCGTACTGAGCTCTCTCAACCTGGAGTTTGATTGGGGGATGAACATCTTTATAATGTTTTAGTGACATCCCATGCTTTGGTTATAATTTTTTTTATAGTTATGCCCATTTTAATTGGTGGTTTTGGTAATTGATTGGTCCCTATTATGATTGGTGCTCCTGATATGTCTTTTCCTCGTATAAACAATTTAAGTTTTTGGTTATTGCCCCCTTCTTTAATTCTATTACTTATTTCATCTAATGTAAGTTCTGGAGTTGGTTCAGGTTGAACTATATATCCTCCTTTATCTGAGTTTATTGGACATTCTAACTTTAGTGTAGATATGGCAATTTTCTCTTTACATATTGCTGGTGCTTCTTCTATTTTAGGGGCTGTTAACTTTATTACCACTATTATTAATATGCGTTATTTTTCTCAAAATTTAGAGCAGTCTCCTTTATTTGTTTGATCGGTATTGATTACTGCTATTTTACTTTTATTATCTTTACCTGTTTTAGCTGGTGGAATTACAATATTATTATTAGACCGTAATTTTAATAGTTCTTTTTTTGATCCTGCGGGAGGGGGGGATCCTATTCTTTTTCAACATTTATTTTGGTTTTTTGGTCATCCTGAAGTTTATATTTTAATTTTACCCT
>Eukaryota;Obazoa;Opisthokonta;Metazoa;Tardigrada;Tardigrada_X;Tardigrada_XX;Echiniscus;Echiniscus_granulatus;OR227942
ACATTATATTTTATTTTTGGTTTATGATCTGCATCTGTGGGCTCTAGCCTTAGTTTTATTATTCGGACTGAGTTATCGCAACCTGGTATTTGGTTAGGAGATGAACACCTATACAATGTTTTGGTTACTTCTCATGCTTTAATTATGATTTTTTTTATAGTTATACCTATTCTAATTGGAGGGTTTGGGAATTGATTAATTCCTATTATAATTGGTGCTCCCGATATATCTTTTCCTCGAATAAATAATTTAAGTTTTTGATTATTGCCTCCTTCTTTAATTTTATTATTAGTATCCTCTAATGTTAGTTCTGGTGTAGGTTCAGGTTGAACTATATATCCCCCATTATCAGAATTTATCGGACACTCAAACTTTAGGGTTGATATAGCTATTTTTTCTTTACATATTGCTGGTGTTTCTTCTATTTTAGGCGCTGTAAATTTTATTACAACTATTATTAATATACGTTATTTTTCTCAAAATTTAGAGCAATCCCCCCTTTTTGTTTGATCTGTTTTAATTACTACTATTCTTTTGCTTTTATCTTTACCTGTACTTGCGGGAGGAATTACTATGCTTTTGGTGGATCGTAATTTTAATAGTTCTTTTTTTG
>Eukaryota;Obazoa;Opisthokonta;Metazoa;Tardigrada;Tardigrada_X;Tardigrada_XX;Echiniscus;Echiniscus_granulatus;EU244600
GGTCAACAAATCATAAAGATATTGGCACATTATATTTTATTTTTGGTTTATGATCCGCTTCTGTGGGTTCTAGACTTAGTTTTATTATTCGTACTGAGCTATCACAGCCGGGTATTTGACTAGGAGATGAGCATTTATACAATGTTTTGGTTACTTCACATGCTCTAATCATAATTTTTTTTATAGTTATACCTATTTTAATTGGTGGATTTGGAAATTGATTAGTCCCCATTATAATTGGTGCTCCCGATATATCTTTTCCACGGATAAATAATTTAAGTTTTTGGTTATTGCCCCCTTCTTTAATTTTGTTATTAGTTTCTTCTAATGTTAGTTCGGGTGTGGGTTCAGGTTGGACAATATACCCACCTTTATCCGAATTTATTGGACATTCGAATTTTAGGGTTGACATGGCTATTTTTTCTTTACATATTGCAGGTGCTTCTTCTATTTTGGGGGCTGTAAATTTTATTACAACTATTATCAATATACGTTATTTCTCTCAGAAATTTGGAACAATCACCTCTTTTTGTATGGTCAGTTTTAATTACAGCTATTCTTTTGCTTTTGTCATTACCTGTACTTGCGGGGGGCATTACAATGCTTTTGTTAGATCGTAATTTTAATAGTTCTTTTTTTGACCCAGCAGGTGGGGGGGACCCCTATTCTTTTTTCAACATTTATTTTGATTTTTTGGTCACCCTGAAGTTTA
>Eukaryota;Obazoa;Opisthokonta;Metazoa;Tardigrada;Tardigrada_X;Tardigrada_XX;Echiniscus;Echiniscus_hoonsooi;OK047273
CTAATCATAAAGATATTGGAACCCTTTATTTTATTTTTGGTTTATGGTCATCATCTGTTGGGTCGAGCTTAAGTTTTATCATTCGTACAGAATTATCACAACCTGGTATTTGGGTAGGAGATGAGCATTTATATAATGTGTTAGTTACTTCTCATGCTTTGATTATAATTTTTTTTATAGTAATACCGATTTTAATTGGGGGTTTTGGTAATTGATTAGTACCTCTTATAATTGGTGCTCCTGATATATCTTTTCCTCGTATAAATAATTTGAGTTTTTGATTATTACCCCCTTCTTTGATTTTATTATTGGTATCTTCTAATGTTAGTTCTGGTGTAGGTTCAGGCTGAACAATGTATCCACCTTTATCTGAATTTATTGGTCATTTTAATTTTAGTGTGGATATTGTTATTTTTTCTTTACATATTGCTGGGGCTTCATCAATTTTAGGTGCTGTAAATTTTATTACAACTATTATTAATATACGCTATTTTTTTCAAAACTTAGAACAAACCCCATTATTTGTTTGATCGGTGTTGATTACAGCAATCCTTCTACTATTATCTCTACCAGTCTTAGCTGGGGGTATTCCAATATTATTATTAGATCGTAATTTTAATAGTTCTT
>Eukaryota;Obazoa;Opisthokonta;Metazoa;Tardigrada;Tardigrada_X;Tardigrada_XX;Echiniscus;Echiniscus_lineatus;OR271985
GATATTGGTACACTTTATTTTATTTTTGGCTTGTGATCAGTTTCTGTTGGTTCAAGTTTAAGTTATATTATTCGTACTGAACTTTCTCAACCAGGAATTTGATTAGGTGATGAACATTTATATAATGTTTTAGTGACTTCACATGCTTTAGTAATGATTTTTTTTATAGTTATACCTATTTTAATTGGTGGTTTTGGTAATTGGTTAGTTCCAATTATAATTGGTGCTCCTGATATATCTTTTCCTCGTATAAATAATTTAAGTTTTTGATTATTACCACCTTCTTTGATTTTTTTGTTGACCTCATCTAATATAAGATTAGGAGTTGGTTCCGGTTGAACTATATACCCCCCCTTATCTGAGTTTATTGGACATTCTAACTTTAGAGTGGATATAGCTATTTTTTCTCTACATATTGCTGGTGCTTCATCAATTTTAGGAGCTGTTAATTTTATTACTACTATTTTAAATATACGTCATTATTCTCAAAATTTAGAACAAACTCCACTTTTTGTTTGATCTGTTTTAATTACTGCTGTGTTATTATTATTGTCATTGCCTGTATTAGCTGGTGGTATTACTATGCTTTTATTGGATCGTAATTTTAATAGATCTTTTTTTGATCCTTCTGGGGGAGGGGATCCTATTTTATTTCAACATCTTTTTTGATTCTTTGG
>Eukaryota;Obazoa;Opisthokonta;Metazoa;Tardigrada;Tardigrada_X;Tardigrada_XX;Echiniscus;Echiniscus_masculinus;MT106223
CATAAGGATATTGGCACTCTATATTTTATTTTTGGTTTATGATCCGCCTCTGTCGGTTCTAGACTGAGTTTTATTATTCGTACCGAACTATCTCAACCAGGTATTTGGTTAGGAGATGAGCATCTATATAACGTATTGGTTACTTCTCATGCTCTAATTATGATTTTCTTTATAGTTATACCTATTTTAATTGGTGGTTTTGGTAATTGATTAGTTCCTTTGATAATTGGTGCACCAGATATGTCTTTCCCCCGGATAAACAATTTAAGTTTCTGATTATTACCCCCCTCTTTGATTTTATTATTATGTTCTTCTAACGTAAGCTCCGGTGTAGGTTCGGGTTGAACAATATATCCCCCCCTTTCCGAATTTATTGGACACTCAAATTTCAGCGTAGATATAGCCATCTTTTCTTTACACATTGCGGGAGCCTCTTCTATTTTAGGAGCTATTAACTTTATCACCACAATTATTAATATACGTCACCTTTCACTTAATTTAGAACAATCTCCCCTATTTGTGTGATCTGTTCTTATTACCGCAATTCTTCTTCTTTTATCTTTACCAGTTCTTGCTGGAGGCATCCCTATGTTGTTGTTAGACCGCAACTTCAATAGTTCTTTGTTCGATCC
>Eukaryota;Obazoa;Opisthokonta;Metazoa;Tardigrada;Tardigrada_X;Tardigrada_XX;Echiniscus;Echiniscus_merokensis;FJ435813
TATATTTTATTTTTGGTTTATGGTCTGCTTCAATTGGTTCGAGTTTAAGATTTATTATTCGTACAGAGTTGGCTCAACCAGGGATTTGGTTGGGAGATGAACATCTTTATAATGTTTTAGTTACTTCTCATGCTTTAATCATGATTTTTTTTATGGTTATACCCGTTTTAATTGGGGGGTTTGGTAATTGATTAATTCCAATAATGGTAGGTGCCCCTGATATGTCTTTTCCTCGAATAAATAATCTAAGGTTTTGGTTGTTGCCCCCTTCTTTAATTTTGTTGCTTTCTTCTTCTAATGTAAGTTCAGGGGTGGGTTCAGGATGGACATTATACCCACCCCTATCTGAATTTATTGGGCATTCTAATTTTACGGTGGATATAGCTATTTTTTCTTTGCATATTGCTGGGGCTTCTTCAATTTTAGGAGCAATTAATTTTATTACTACAATTTTGAATATGCGTTATTTTTCTCAAAATATAGAACAAATACCTTTATTTGTTTGGTCGGTTTTGATCACTGCTATTTTACTCTTGTTATCTTTACCTGTTTTAGCTGGGGGCATTACTATATTATTATTAGACCGAAATTTTAATAGTTCATTTTTTGATCCTTCTGGGGGGGGGGATCCTATT
>Eukaryota;Obazoa;Opisthokonta;Metazoa;Tardigrada;Tardigrada_X;Tardigrada_XX;Echiniscus;Echiniscus_quadrispinosus;MZ798397
ATCATAAAGATATTGGTACTTTATATTTTATTTTTGGTTTATGATCTGCTTCTGTCGGGTCTAGATTAAGATTTATTATTCGGACAGAACTCTCACAACCTGGAATTTGATTGGGTGATGAACATCTGTATAATGTTTTAGTAACATCTCATGCTCTAGTTATGATTTTTTTCATGGTAATGCCTATTTTAATTGGGGGTTTTGGAAATTGACTAGTTCCTATTATAATTGGTGCTCCTGATATGTCTTTTCCTCGGATAAATAATTTGAGTTTTTGGTTATTACCTCCTTCTTTAATTTTACTATTAGTTTCTTCAAATGTTAGTTCAGGTGTTGGGTCTGGTTGAACTATATATCCCCCTTTATCGGAGTTTATTGGTCATTCTAATTTTAGAGTAGATATAGCTATTTTTTCTTTGCATATTGCTGGTGCTTCTTCTATTTTAGGGGCTGTAAATTTTATTACTACTATTATTAATATGCGTTATTTTTCTCAAAATTTAGAACAATCACCATTGTTTGTTTGGTCCGTGTTAATTACTGCTGTTCTTTTGTTATTATCTTTACCTGTACTTGCGGGGGGTATTACCATACTTTTGTTAGATCGTAATTTTAACAGTTCTTTTTTTGACCCAGCTGGTGGTGGAGATCCTATTTTATTTCAACATCTATTTTGATTTTTTGGTCA
>Eukaryota;Obazoa;Opisthokonta;Metazoa;Tardigrada;Tardigrada_X;Tardigrada_XX;Echiniscus;Echiniscus_robertsi;OQ029482
GGCACTCTTTATTTTATTTTTGGACTGTGGTCCGCTTCTGTTGGTTNTAGTCTTAGTTTTATTATCCGTACTGAGCTAGCACAACCCGGAATTTGATTGGGGGATGAGCATTTGTATAACGTTTTGGTAACATCTCATGCTCTAATTATAATTTTTTTTATGGTAATGCCTATTCTCATTGGTGGGTTTGGTAACTGGTTAATTCCTCTAATAGTAGGAGCTCCTGATATGTCCTTTCCACGTATGAACAATTTGAGTTTTTGATTGTTACCCCCTTCACTAATATTATTACTATGTTCTTCTAACACTAGATCGGGTGCGGGCTCAGGTTGGACTTTATACCCCCCTCTATCAGAATATATTGGCCATTCTAATTTTACAGTAGACATAGCTATTTTTTCTTTACATGTTGCTGGGGCTTCTTCAATTTTAGGGGCAGTAAACTTTATTACTACTATTTTAAACATGCGGTTTTTATCTTTAAATATAGAACAAACCCCTTTATTTGTTTGGTCCGTTCTTATCACTGCTATTTTATTGTTGTTATCCTTACCACTTTTAGCCGGTGGTATTACTATGTTGTTGTTAGACCGTAATTTTAACACTTCTTTCTTTGATCCTGGA
>Eukaryota;Obazoa;Opisthokonta;Metazoa;Tardigrada;Tardigrada_X;Tardigrada_XX;Echiniscus;Echiniscus_spiniger;OR227952
ACATTATATTTTATTTTTGGTTTGTGGTCTGCTTCTGTTGGTTCTAGTTTAAGTTTTATTATTCGAACTGAGCTATCTCAACCTGGTATCTGATTGGGTGATGAACATTTATATAATGTTTTAGTTACATCCCATGCTTTGGTGATGATTTTTTTTATGGTTATGCCAATTCTAATTGGTGGTTTTGGTAACTGGTTGGTTCCTTTGATAATCGGTGCTCCTGACATATCTTTTCCCCGTATAAATAATTTAAGTTTTTGGCTTTTACCCCCATCTATAATCTTTCTTTTAATTTCTTCAAATGTTAGTTCTGGTGTGGGCTCTGGTTGAACAATATACCCCCCCCTATCTGAATTTATTGGGCATTCCAATTTTACTGTTGATATAGCTATTTTTTCACTACATATTGCTGGTGCTTCTTCTATTTTAGGGGCTATTAATTTTATTCCTCCTATCATTCATATACGTTTTTATTCTTTGAGTATAGAACAGTCTTCTTTATTTGTTTGATCTGTTTTTATTACGGCCATTTTATTATTATTATCTTTACCCGTCTTGGCTGGCGGTATTACTAAGTTATTATTCGATCGTAATTTTAATAGTTCTTTTTTTG
>Eukaryota;Obazoa;Opisthokonta;Metazoa;Tardigrada;Tardigrada_X;Tardigrada_XX;Echiniscus;Echiniscus_testudo;EF620367
GATCTGCTTCTGTTGGTTCTAGTTTAAGTTTTATTATTCGTACAGAGTTATCACAACCTGGAATTTGACTTGGTGATGAACATTTATATAATGTTTTAGTTACTTCTCATGCTCTTATTATAATTTTTTTTATAGTTATACCTATTTTAATTGGTGGATTTGGTAATTGATTAATCCCTATTATAATTGGAGCCCCTGACATATCTTTCCCTCGAATAAATAATTTAAGTTTTTGATTATTACCCCCCTCCCTTATTTTATTATTAGTCTCATCTAATGTTAGCTCAGGTGTTGGATCAGGTTGAACTATATATCCCCCCTTATCTGAATTTATTGGTCATTCAAATTTTACTGTTGATATGGCTATTTTTTCTTTACATATTGCTGGTGCTTCTTCAATTTTGGGAGCTATTAATTTTATCACTACTATTATTAACATACGTTTTTATTCTCAAAAATTAGAACAAAGTTCATTGTTTGTTTGATCTGTTTTAATTACAGCTATTTTACTTTTATTATCATTACCTGTGCTTGCTGGGGGTATTACTATATTATTGTTAGATCGAAATTTTAATAGTTCTTTTTTTGATCCAGCAGGAGGTGGAGACCCAATTTTGTTTCAACAC
>Eukaryota;Obazoa;Opisthokonta;Metazoa;Tardigrada;Tardigrada_X;Tardigrada_XX;Echiniscus;Echiniscus_testudo;EU244601
GGTCAACAAATCATAAAGATATTGGCACTTTATATTTTATTTTTGGTTTATGATCTGCCTCTGTTGGTTCCAGTTTAAGTTTTATTATTCGTACAGAGTTGTCCCAACCTGGGATTTGGCTTGGTGATGAACATTTATATAATGTATTAGTTACTTCTCATGCTTTTATTATGATTTTTTTCATGGTTATACCTATTTTAATTGGGGGGTTTGGTAATTGGTTAATTCCTATTATAATTGGGGCTCCTGATATGTCATTTCCTCGAATAAATAATTTAAGTTTTTGATTATTACCCCCCTCCCTTATTTTATTATTAGTTTCTTCTAATGTTAGTTCAGGTGTAGGTTCAGGTTGAACTATATACCCCCCATTATCTGAATTTATTGGGCATTCAAATTTTACTGTTGATATAGCTATTTTCTCTTTACATATTGCTGGTGCTTCTTCAATTCTAGGAGCTATTAATTTTATTACGACTATTATTAATATACGTTTTTATTCACAAAAATTAGAACAAAGTTCATTATTTGTTTGATCTGTTTTAATTACAGCTATTTTACTTTTATTATCATTACCTGTGCTTGCTGGTGGTATTACTATGTTGTTATTAGATCGGAATTTTAATAGTTCTTTTTTTGACCCAGCTGGGGGTGGAGATCCTATTTTGTTTCAACACCTGTTTTGATTTTTTGGTCACCCTGAAGTTTA
>Eukaryota;Obazoa;Opisthokonta;Metazoa;Tardigrada;Tardigrada_X;Tardigrada_XX;Echiniscus;Echiniscus_tristis;MN239903
TATTTTATCTTTGGCTTATGATCTGCATNAATTGGTTCGAGTTTAAGATTTATTATTCGTACAGAACTTTCCCAACCCGGTATTTGACTTAGTGATGAACATTTATATAATGTTTTAGTTACTTCTCATGCTTTAATTATAATTTTTTTCATAGTTATACCAATCTTAATTGGTGGTTTTGGTAACTGATTAATTCCTATTATAATTGGAGCACCAGATATATCATTTCCTCGTATAAATAATTTAAGTTTTTGGCTATTGCCTCCTTCTTTGATCCTTTTAATTACTTCTTCCAATGTTAGATCAGGAGTGGGTTCAGGTTGAACCATGTACCCCCCCCTATCTGAGTTTATTGGTCACTCTAATTTTACAGTTGATATGGCAATTTTTTCTCTACATATTGCAGGGGCATCATCAATTTTAGGTGCTATTAATTTTATTACTACCATTTTTAATATACGATTTTTTTCTTTAAATATAGAACAATCACCATTATTTGTGTGATCTGTATTAATTACTGCAATTTTATTATTATTATCATTACCAGTATTGGCTGGAGGTATTACTATATTGTTGTTAGATCGAAATTTTAATAGATCATTTTTTGATCCTGCTGGAGGTGGAGATCCTATTTTATTTCAACATTTATTTT
>Eukaryota;Obazoa;Opisthokonta;Metazoa;Tardigrada;Tardigrada_X;Tardigrada_XX;Nebularmis;Nebularmis_auratus;MW178237
TATCATAAGGATATTGGCACTCTTTATTTTATTTTTGGTCTTTGGTCAGCATCTTTAGGTTCTAGTTTAAGATTTGTCATCCGTACTGAGCTATCTCAACCAGGAATTTGATTAGGAGATGAGCATTTGTATAATGTTTTGGTTACTTCTCATGCTTTAGTAATAATTTTTTTTATAGTTATGCCCATTCTTATTGGTGGTTTTGGTAATTGATTAGTTCCTCTTATAGTTGGTGCTCCTGATATATCTTTTCCTCGTATAAATAATTTAAGTTTTTGACTTTTACCCCCTTCTTTAATTTTTCTTATGCTTTCTTCTAATATTAGCTCTGGTGTAGGTTCTGGTTGAACGATATATCCTCCTTTATCAGAATTTATTGGTCATTCAAATTTTACTGTAGACATAGCAATTTTTTCATTGCATATTGCTGGTGCTTCTTCTATTTTAGGAGCTGTTAACTTTATTACCACCATTTTAAACATACGTAATTTTTCTCAAAATTTAGAACAATCATCATTGTTTGTTTGATCGGTTTTAATTACTGCAATTTTGTTGCTTTTATCTTTACCTGTTTTAGCTGGGGGAATTACTATGCTTCTGTTAGATCGTAATTTTAATAGTTC
>Eukaryota;Obazoa;Opisthokonta;Metazoa;Tardigrada;Tardigrada_X;Tardigrada_XX;Nebularmis;Nebularmis_burmensis;MW178238
TATCATAAGGATATTGGTACTTTATATTTTATTTTTGGTTTATGATCCGCTTCTATTGGTTCAAGTTTAAGTTTTATTATTCGTACTGAATTATCGCAACCAGGAATTTGATTGGGTGATGAACATTTATATAATGTTTTAGTTACTTCTCATGCTTTGATTATGATTTTTTTTATAGTTATGCCCATTTTAATTGGGGGATTTGGTAATTTATTAGTACCTATTATAATTGGGGCTCCTGATATATCTTTTCCTCGTATAAATAATTTGAGTTTTTGATTGCTTCCTCCATCATTGTTATTTCTTTTAGTGTCTTCTAATGTTAGTTCTGGTGTTGGATCCGGTTGAACTATATATCCTCCTTTATCTGAGTACATTGGTCATTCTAATTTTACTGTTGATATAGCTATTTTTTCATTACATATTGCTGGTGCATCTTCTATTTTGGGTGCTGTAAATTTTATTACTACTATTTTAAATATGCGTTTTTTTTCTCAAAATTTAGAACAATCTCCTTTATTTGTTTGGTCTGTTTTAATTACGGCTATTTTATTGCTTTTATCTTTACCTGTTTTAGCTGGTGGTATTACTATGTTGTTATTAGATCGTAATTTTAATAGTTC
>Eukaryota;Obazoa;Opisthokonta;Metazoa;Tardigrada;Tardigrada_X;Tardigrada_XX;Nebularmis;Nebularmis_crebraclava;OK047274
GATATTGGCACTCTTTATTTTATTTTTGGCTTGTGATCAGCTTCTGTTGGATCAAGATTGAGTTTTATTATTCGTACTGAGTTATCCCAACCAGGTATTTGATTAGGTGATGAGCATCTTTACAATGTTTTAGTTACTTCTCATGCTCTTATTATGATTTTTTTTATAGTTATGCCCATTTTAATTGGGGGGTTTGGTAATTGATTGGTTCCCATTATAATTGGTGCTCCTGATATGTCTTTTCCTCGAATAAATAATTTGAGTTTTTGGATATTGCCACCTTCTTTGATTCTTTTGTTAACTTCTTCTAATGTAAGATCGGGTGTTGGCTCTGGTTGAACTATATATCCTCCCTTATCAGAATATATCGGGCATTCAAATTTTACTGTTGATATAGCTATTTTTTCTTTACATATTGCTGGTGCTTCTTCTATTTTAGGGGCTGTAAATTTTGTTACTACTATTCTTAATATACGAATGTTTTCTCAAAATTTAGAGCAATTACCTTTGTTTGTTTGATCAGTGTTAATCACTGCTGTTCTTTTATTATTATCTTTGCCTGTTTTAGCAGGTGGTATTACTATATTATTATTGGATCGTAATTTCAATAGTTCTTTTTTTGATCCTGCTGGTGG
>Eukaryota;Obazoa;Opisthokonta;Metazoa;Tardigrada;Tardigrada_X;Tardigrada_XX;Nebularmis;Nebularmis_indicus;MW178239
TATCATAAGGATATTGGTACTCTATATTTTATTTTTGGTTTATGATCTGCTTCTATTGGTTCTAGTTTAAGTTTCATTATTCGTACTGAATTATCTCAACCAGGTATTTGATTGGGAGATGAACATTTATATAATGTTTTAGTTACATCTCATGCTTTAATTATAATTTTTTTTATAGTCATGCCTATTTTAATTGGGGGATTTGGTAATTGATTGGTGCCTATTATAATTGGGGCTCCAGACATATCATTTCCTCGTATAAACAATTTAAGTTTTTGATTATTACCTCCTTCTTTATTATTTCTTTTGGTTTCTTCTAATGTTAGTTCTGGAGTTGGGTCTGGATGAACTATATATCCTCCTTTGTCTGAGTATATTGGTCATTCTAATTTTACTGTTGATATAGCTATTTTTTCTTTGCATATTGCTGGGGCTTCTTCTATTTTAGGGGCTGTAAATTTCATTACTACTATCTTAAATATACGGTTTTTTTCTCAAAATTTAGAACAATCCCCCTTGTTTGTATGATCTGTATTAATCACAGCCGTTTTATTATTATTATCTTTACCAGTTTTAGCCGGAGGTATTACTATATTATTATTAGACCGAAATTTTAATAGCTC
>Eukaryota;Obazoa;Opisthokonta;Metazoa;Tardigrada;Tardigrada_X;Tardigrada_XX;Nebularmis;Nebularmis_indicus;MW178240
TATCATAAGGATATTGGTACTTTATATTTTATTTTTGGTTTATGATCTGCTTCTATTGGTTCTAGTTTAAGTTTTATTATTCGTACTGAATTATCTCAACCAGGTATTTGATTGGGTGATGAACATTTATATAATGTTTTGGTTACATCTCATGCTTTAATTATAATTTTTTTTATAGTTATACCTATTTTAATTGGTGGATTTGGTAATTGATTGGTGCCTATTATAATTGGTGCTCCAGACATATCATTTCCTCGTATAAATAATTTAAGTTTTTGATTATTACCTCCTTCTTTGTTATTTCTTTTGGTTTCTTCTAACGTTAGTTCTGGAGTTGGGTCTGGATGAACTATATATCCTCCCCTGTCTGAGTATATTGGTCATTCTAATTTTACTGTTGATATAGCTATTTTTTCTTTACATATTGCTGGGGCTTCTTCTATTTTAGGGGCTGTGAATTTTATTACTACTATTTTAAACATACGGTTTTTTTCTCAAAATTTAGAACAATCTCCTTTGTTTGTATGATCTGTTTTAATTACAGCTGTTTTATTATTATTATCTCTACCAGTTTTAGCTGGAGGTATTACTATGTTATTGTTAGATCGAAATTTTAATAGATC
>Eukaryota;Obazoa;Opisthokonta;Metazoa;Tardigrada;Tardigrada_X;Tardigrada_XX;Pseudechiniscus;Pseudechiniscus_sp.;PP090880
GCCTCATTGGGTCGAGTCTTAGCTTTATTATTCGTACAGAGTTGTCTCAACCCGGTATTTGACTGGGGGATGAACATTTATACAATGTTTTAGTTACTTCTCATGCTTTAGTTATAATTTTTTTTATAGTTATGCCTATTTTAATTGGGGGATTTGGAAATTGATTAGTCCCTCTTATAATTGGGGCCCCTGATATGTCTTTTCCTCGTATAAATAATTTAAGTTTTTGATTATTACCCCCCTCTATACTATTTTTGTTAATTTCTTCGAATGTGAGTTCTGGTGTAGGTTCGGGTTGAACAATATACCCCCCTCTTTCTGAGTATATTGGACATTCCAATTTTACTGTGGACATAGCTATTTTTTCTCTGCATATTGCCGGTGCTTCTTCCATTTTGGGGGCTATTAATTTTATTACAACCATTATTAACATGCGAATTTATTCTCAAAATCTAGAACAAGCTCCTTTGTTTGTTTGATCCGTATTAATCACTGCTATTCTATTATTATTATCTTTACCTGTTTTAGCGGGGGGTATTACAATATTACTTCTTGATCGTAATTTTAATAGCTCTTTTTTTGACCCTGCAGGAGGAGGTGATCCTATTCTATTTCAA
>Eukaryota;Obazoa;Opisthokonta;Metazoa;Tardigrada;Tardigrada_X;Tardigrada_XX;Pseudechiniscus;Pseudechiniscus_sp.;OK047278
CTAATCATAAGGATATTGGATCATTGTATTTTTTATTAGGTTTATGATCAGCTTCTATAGGTTCAAGGTTAAGCATTATTATTCGTTGAGAGCTTTCACAACCGGGTAGATTGATTAAAGATGATCATTTATATAACGTAATTGTAACATCACATGCTTTAGTAATGATTTTTTTTATAGTAATACCCATTTTGATTGGAGCTTTTGGTAATTGATTAGTACCCATAATAATTGGTGCACCTGATATATCATTTCCTCGTTTGAATAATTTAAGCTTTTGGCTTTTATTACCTGCTTTAATCTTATTAATTATATCATCTTTAAAAACTGGAGTTGGAAGGGGTTGAACTATATATCCTCCCCTTACTCAATTTATTAGCCATCCTGACAGATCTGTAGATTTAGCAATTTTTTCTTTACATTTAGCTGGAATCTCTTCAATTTTAGGGGCTATTAATTTTATTACTACTATTATAAATATACGATTTATTGCAATAAAAATCGAAATAATACCTTTATTTGTATGGTCTGTTTTAATTACAGCAATTTTATTATTGTTATCTTTACCCGTATTAGCAGGAGGAATCACGATATTACTTTTTGATCGTAATTTTAATACTAGATTTTTTGATCCTGCAGGAGG
>Eukaryota;Obazoa;Opisthokonta;Metazoa;Tardigrada;Tardigrada_X;Tardigrada_XX;Pseudechiniscus;Pseudechiniscus_angelusalas;MN528468
TCCACTAACCATAAGGATATTGGAACTTTATATTTTTTATTGGGGTTATGATCTGCTAGTTTAGGTTCTAGGCTTAGTATAATTATTCGGTCAGAGTTATCACAACCTGGTTCTTTTATTAAAGATGATCATATTTACAATGTGATAATTACTTCTCACGCTTTAATTATAATTTTTTTTATGGTTATACCACTTATAATCGGAGGATTTGGTAATTGACTTTTACCTGTCTTAGTGGGTAGACCCGATATATCTTTTCCACGAATGAACAATCTTAGATTTTGGCTTTTACCACCTTCCTTAATATTTTTAATTCTTTCTTCTTTTAAAAATGGAGTGGGAGGGGGTTGAACAATTTATCCTCCCCTTTCACAATTTTTAGGACATCCTGATAGATCTGTGGATATAGTTATTTTTTCTTTACATTTAGCTGGGGCCTCATCAATTTTAGGAGCCATTAATTTTATTACTACTACTATCAATACACGATTTAATAGTATAAAGTTAGAAATAATGCCTCTTTTTGTATGATCTGTCTTTATCACTGCAATTCTTTTATTGTTATCTTTACCTGTATTAGCTGGAGGTGTAACCACATTTTTGATACATCGAAATTTTAATAGTAGGTTTTTTGATCCAGCCGGAGGAGGTGATCCAATTTTGTTTCAACATTTATTTTGATTTTTTGGTC
>Eukaryota;Obazoa;Opisthokonta;Metazoa;Tardigrada;Tardigrada_X;Tardigrada_XX;Pseudechiniscus;Pseudechiniscus_facettalis;FJ435811
GGGCAGCTTCAGTCGGTTCTAGTATAAGTGTAATTATTCGATCTCAACTATCTATGCCAGGAGGGTTTTTAATAGATGATCACATTTATAATGTAGTTGTTACTTCTCATGCATTAATTATAATTTTTTTCATGGTTATACCAGTTTTAATCGGAGGATTTGGTAATTGGCTTGTACCACTAATAATTGGGGCTCCAGATATATCTTTCCCACGTATAAATAATTTAAGTTTTTGGTTATTACCACCTTCTTTTCTACTTTTGATTATCTCTTCCGTAAGGGGGGGTGCAGGAACAGGTTGAACTATTTACCCACCTCTCTCACAATTTATTGGACACTCTAATATTTCTGTAGATTTAGCAATTTTTTCTTTACATATCGCTGGGGCTTCTTCTATTTTGGGGGCTATTAATTTTATCACAACTATCTTTAACATACGGATGATATCTATAAAAATAGAAAATATATCTTTATTTGTGTGATCTGTATTAATTACAGCAATTTTATTGTTATTATCCTTACCTGTCTTGGCTGGGGGTATTACAATACTGTTATTAGACCGAAATTTTAATAGTTCTTTTTTTGATCCTTCGGGGGGGGGGGATCCAATTTTATTCCAACATTTGTTTTGATTTTTTGGACACCCAGAAGTT
>Eukaryota;Obazoa;Opisthokonta;Metazoa;Tardigrada;Tardigrada_X;Tardigrada_XX;Pseudechiniscus;Pseudechiniscus_indistinctus;MN528471
TCAAGGTTAAGAATTATTATTCGTTGAGAACTCTCTCAACCCGGCAGCCTTATCAAAGATGACCATTTATACAATGTAATTGTAACTTCACACGCGCTTGTTATAATTTTTTTTATAGTTATGCCAATTCTGATTGGGGCCTTTGGGAATTGGCTCGTCCCTATGATAATTGGAGCACCAGACATGTCATTCCCGCGTTTAAATAACTTAAGATTTTGATTGTTATTGCCTGCTTTAATATTACTGGTTATATCATCTTTAAAGACAGGAGTGGGAAGAGGGTGAACTATATACCCCCCGTTAACTCAGTATATCAGACATCCTGATAGTTCGGTTGATTTAGCTATTTTTTCTCTCCATTTAGCGGGGATTTCTTCTATTTTAGGTGCCATCAATTTTATCTCTACCATTACCAATATACGATTTATTACTATAAAACTCGAAATAATGCCTCTTTTTGTTTGGTCTGTTTTGATTACCGCCGTCTTATTATTACTCTCTTTACCTGTATTAGCCGGTGGCATCACGATGTTACTTTTTGATCGAAATTTTAATACCAGGTTTTTTGACCCGTCGGGGGGTGGCGACNCAATTTTGTTTCAACACTTATTTTGATTTTTTG
>Eukaryota;Obazoa;Opisthokonta;Metazoa;Tardigrada;Tardigrada_X;Tardigrada_XX;Pseudechiniscus;Pseudechiniscus_juanitae;MT038052
TTGGAACYTTATATTTTATTTTGGGGTTATGAGCAGCMTCAATTGGTTCTAGACTAAGAGTTATTATTCGTTCTCAATTGTCTATACCCAACAGATTTTTAGAGGACGAACATACTTATAATGTTATTGTTACTTCACACGCTTTAATTATAATTTTTTTTATAGTAATACCTGTTTTAATTGGAGGTTTTGGTAATTGATTAATTCCTTTAATAATTGGTGCACCTGATATATGTTTTCCTCGTATAAATAATTTAAGATTTTGACTACTGCCTCCTTCATTTTTATTATTAATTATTTCTTTTTTGGGGGGGGGGGCCGGGACAGGTTGAACTTTATATCCTCCTCTTTCAGAATTTATTGGACATTCTAACGTTTCTGTAGATTTAGCAATTTTTTCTTTACATGTAGCCGGAGCTTCGTCTATCCTAGGGGCAATTAATTTTATTACCACCATTATTAACATACGAATAAATTCTATAAAAATAGAAAATATATCTTTATTTGTGTGGTCTATTTTAATCACAACAATTTTATTATTATTATCATTACCTGTATTAGCAGGTGGAATTACAATATTACTAATAGAYCGAAATTTCAATAGTTCTTTTTTTGACCCTTCAGGGGGGGGGAACCCTATTTTATTTCAACATCTTTTTTGATTTTTTGGCCACCCAGAAGTTWATATT
>Eukaryota;Obazoa;Opisthokonta;Metazoa;Tardigrada;Tardigrada_X;Tardigrada_XX;Pseudechiniscus;Pseudechiniscus_lacyformis;MN528472
CATAAAGATATTGGGACTTTATATTTTATTCTAGGTTTATGGTCAGCTTCAATAGGATCTAGGTTAAGAATAATTATTNGAAGGGAATTATCCCAACCAGGTAGTATTTTAATGGATGATCACATTTATAATGTTATTGTTACTTCTCACGCCCTTATTATAATTTTTTTTATGGTTATGCCAATTTTAATTGGGGGGTTTGGGAATTGATTAGTACCTCTAATAATCGGAGCCCCCGATATATCATTCCCCCGTATAAATAATCTAAGGTTTTGACTTTTACCCCCTTCATTAATAATATTAATTATTTCTTCGCTCAGGGGTGGGGGTGCTGGTACTGGATGAACAATATACCCCCCCCTATCAGAATATTTAGGGCACGCTAATGTTTCTGTGGATTTAGCAATTTTTTCGCTACATATTGCTGGAGCTTCTTCTATTTTGGGGGCTATCAATTTTATCACCACTATTATCAATATACGTATTGTGTCCCAAAAAATAGAAAATATACCATTATTTGTATGATCTGTGCTGATCACCGCTGTGCTTTTATTACTATCACTACCAGTATTAGCTGGTGGAATTACAATACTTTTATTAGATCGTAATTTTAACAGATCTTTTTTTGACCCGGCGGGGGGGGGTGATCCAATTTTGTTCCAACACCTTTTTTGATTTTTTGGTCACCC
>Eukaryota;Obazoa;Opisthokonta;Metazoa;Tardigrada;Tardigrada_X;Tardigrada_XX;Pseudechiniscus;Pseudechiniscus_suillus;MK804900
TATTTTATTCTAGGACTTTGGGCAGCAACATTGGGATCAAGATTAAGAGTTATTATTCGTTCTGAACTATCTCAGCCAGGGGGATTAATTGAAGATAACCACATTTACAATGTGTTAGTAACTTCTCATGCTTTAATTATAATTTTTTTTATAGTCATGCCTATTTTAATTGGGGGGTTTGGTAATTGGTTAGTACCTTTGATAATCGGGGCCCCGGATATATCCTTTCCTCGCATAAATAATTTGAGATTTTGATTATTGCCCCCATCTTTGATACTATTAATTATTTCCTCGCTTAGGGGGGGGGGTGCCGGCACTGGTTGGACAATTTACCCCCCCCTTTCAGAATATATTGGGCACTCTAATATTTCGGTCGATTTAGCTATTTTTTCTCTTCATATTGCTGGGGCCTCTTCTATTCTAGGGGCTATTAATTTCATCACTACTATTGTCAACATACGTATAAGGTCCCAAAAAATGGAGAACATGCCCCTATTTGTTTGGTCAGTGTTAATTACAGCCATTTTACTTTTACTCTCTTTACCAGTACTTGCTGGGGGTATCACCATATTATTACTAGATCGGAATTTTAACAGGGCTTTTTTTGATCCAGCTGGGGGGGGTGATCCGGTATTGTTCCAACATCTATTC
>Eukaryota;Obazoa;Opisthokonta;Metazoa;Tardigrada;Tardigrada_X;Tardigrada_XX;Pseudechiniscus;Pseudechiniscus_suillus;MK804907
TATTTTGTTCTGGGTTTTTGAGCAGCTTCTGTAGGTTCTAGCCTAAGAGTTATTATCCGGTCACAATTATCAAATCCAGGAGGTTTTATTATGGATGACCATATTTATAACGTTATTGTAACTTCTCATGCTTTAATCATGATTTTTTTTATGGTGATACCTGTTTTAATTGGGGGGTTTGGTAATTGGTTAGTTCCTTTAATGATCGGAGCACCTGATATATCTTTTCCCCGAATAAATAATTTGAGATTTTGATTGTTACCCCCTTCTTTTGTCCTTTTAATTATCTCTTCACTGACGGGGGGGGCAGGAACAGGTTGGACTATTTATCCTCCTCTCTCCGAATTTATCGGGCACTCTAATATATCTGTAGATTTAGCTATTTTTTCCTTACACATTGCTGGTGCTTCCTCCATTCTTGGGGCTGTTAATTTTATCACCACTATTTTGAATATGCGAACTATAAGATTGAAAATAGAAAATATGCCCTTATTTGTTTGATCTGTGCTAATTACTGCTATTTTATTGCTTTTATCTTTACCTGTTTTAGCAGGGGGTATTACTATGCTTTTGTTAGACCGAAATTTTAACAGTTCATTTTTTGACCCATCGGGGGGGGGGGACCCTATTTTATTCCAACATTTATTTTGATTTT
>Eukaryota;Obazoa;Opisthokonta;Metazoa;Tardigrada;Tardigrada_X;Tardigrada_XX;Pseudechiniscus;Pseudechiniscus_suillus;MK804904
TATTTTGTTCTAGGATTATGAGCCTCTTCTCTAGGCTCCAGATTAAGTGTTATTATTCGATCACAACTATCTATTCCTGGGGGATTTATTATAGATGATCATATTTATAATGTAATTGTAACTTCTCATGCTTTAATTATAATTTTTTTTATAGTAATACCAGTTTTAATCGGAGGATTTGGAAATTGGTTGGTGCCCTTAATAATTGGTGCACCCGACATATCTTTCCCCCGAATAAATAATTTAAGGTTCTGATTATTACCTCCTTCGTTTATTTTATTAATTACTTCTTCTATAACAGGGGGGGGGGTAGGAACAGGTTGAACTATTTATCCCCCTCTTTCTGAGTTTATCGGACATTCTAATCTTTCTGTGGACTTAGCTATTTTTTCTTTACATATTGCTGGGGCTTCTTCTATTTTAGGAGCTATTAATTTTATCACCACTATTTTAAACATACGAAATTTGTCAATAAAAATAGAAAATATATCATTATTTGTTTGATCTATTTTAATTACTGCCATTTTGTTATTATTATCTTTACCTGTATTGGCAGGGGGTATCACTATATTATTGTTAGATCGAAACTTTAACAGATCTTTTTTTGACCCCTCTGGAGGGGGTGACCCTATTTTATTTCAACATTTA
>Eukaryota;Obazoa;Opisthokonta;Metazoa;Tardigrada;Tardigrada_X;Tardigrada_XX;Pseudechiniscus;Pseudechiniscus_suillus;MK804902
TTTGTTTTGGGGGGGTGATCCGCTTCAATTGGGTCAAGATTAAGCTTAATTATCCGTGCTGAACTATCCCAACCGGGGAGTGTTTTGGCTGACGAGCATATTTATAATGTTATTGTTACTTCACATGCTTTGGTTATAATTTTTTTTATAGTAATACCTATTATGATTGGGGGATTTGGGAATTGATTGGTGCCTATTATAATTGGGGCTCCTGATATATCTTTCCCCCGTATAAATAATTTAAGATTTTGATTATTGCCTCCCTCATTATTGTTGTTACTCTCATCTTCTATAAGGGGGGGGGGAGCTGGGACTGGGTGGACTATTTACCCCCCTCTTTCAGAATTTCTGGGGCACTCTAGATTATCTGTGGATTTGGCAATTTTTTCTTTACATATTGCAGGGGCTTCTTCAATTTTAGGGGCTATTAACTTTATTACAACTATTTTAAATCTGCGAATAAGAAATTTAAAAATAGAAAATATATCTCTATTCGTTTGATCGGTCTTTATCACCGCTATTCTTTTGTTGCTGTCTTTACCAGTTTTAGCAGGGGGCATCACGATACTTTTATTAGACCGAAATTTTAACAGCAGCTTTTTTGACCCAGCTGGGGGGGGTGATCCCATTTTATTTCAACATCTT
>Eukaryota;Obazoa;Opisthokonta;Metazoa;Tardigrada;Tardigrada_X;Tardigrada_XX;Pseudechiniscus;Pseudechiniscus_suillus;MN528467
AAATCATAAAGATATTGGATCTCTTTATTTTATTTTAGGTTTATGGGCAGCTTCAGTAGGCTCTAGTATAAGTGTAATTATTCGATCTCAACTATCTATGCCAGGGGGGTTTTTAATAGATGATCATATTTATAATGTAGTTGTAACTTCTCATGCATTAATTATAATTTTTTTCATGGTTATACCAGTTTTAATCGGGGGATTTGGTAATTGGCTTGTACCACTAATAATCGGGGCTCCAGATATATCTTTCCCACGTATAAATAATTTAAGTTTTTGGTTACTGCCACCATCTTTTCTACTTTTGATCATCTCTTCCGTAAGGGGGGGTGCAGGAACAGGTTGAACTATTTACCCCCCTCTTTCACAATTTATCGGGCATTCTAATATTTCTGTAGATCTAGCAATTTTTTCTTTACATATTGCTGGGGCTTCTTCTATTTTGGGGSCTATCAATTTTATCACAACTATCTTTAACATACGAATGATATCTATAAAAATAGAAAATATATCTTTATTTGTGTGATCTGTATTAATTACAGCAATTTTATTATTATTATCCTTACCTGTCTTAGCTGGGGGTATTACAATACTGTTATTGGACCGAAATTTTAATAGTTCTTTTTTTGATCCTTCTGGGGGGGGGGATCCAATTTTATTTCAACATTTGTTTTGATTTTTTGGTCACCCT
>Eukaryota;Obazoa;Opisthokonta;Metazoa;Tardigrada;Tardigrada_X;Tardigrada_XX;Pseudechiniscus;Pseudechiniscus_suillus;MK804903
ACATTATATTTTATCCTAGGTTTTTGAGCAGCTTCTGTGGGTTCTAGTTTAAGAGTTATTATTCGTTCTCAATTATCTAACCCAGGAGGATTTGTATCAGATGATCACATTTACAACGTCATTGTAACTTCTCACGCTTTAATCATAATTTTCTTTATAGTTATACCAGTTTTAATCGGAGGTTTTGGTAATTGATTAGTACCCTTAATAATTGGTGCGCCAGACATATCTTTTCCTCGAATAAACAACTTAAGGTTTTGATTACTACCTCCTTCTTTTATACTTTTAATTATTTCTTCTTTGACAGGGGGTGCAGGCACAGGTTGAACCATTTATCCCCCTCTGTCTGAATTTACAGGTCACTCTAATATTTCTGTGGACTTAGCTATTTTTTCTTTACATATTGCTGGTGTTTCTTCTATTCTTGGAGCTGTTAACTTCATCACCACTATTCTAAACATACGAACTATAAGACTAAAAATAGAAAATATACCACTATTTGTATGGTCTGTTCTAATTACTGCTATCTTATTATTGCTATCTTTACCTGTTTTAGCTGGGGGAATTACTATGCTTTTATTAGACCGAAATTTCAATAGTTCTTTTTTTGACCCGTCTGGAGGGGGGGACCCTATCTTGTTCCAACATTTATTCTGATTTTTTGGCCACCCT
>Eukaryota;Obazoa;Opisthokonta;Metazoa;Tardigrada;Tardigrada_X;Tardigrada_XX;Pseudechiniscus;Pseudechiniscus_xiai;MK804894
TATTTTATCTTGGGTTTATGATCAGCTTCTATGGGGTCTAGATTAAGGATAATTATCCGGAGGGAATTATCCCAACCCGGTAGTATTTTAATAGACGATCACATTTATAATGTTATTGTTACTTCTCATGCTCTTGTCATGATTTTTTTTATAGTTATGCCGATTTTAATTGGGGGGTTTGGAAATTGATTAGTACCCCTGATAATCGGAGCACCCGATATGTCATTCCCTCGAATAAATAACTTAAGGTTTTGACTTTTACCCCCTTCATTAATAACATTAATCATTTCTTCCATGAGGAGGGGAGGCGCTGGTACTGGATGGACACTTTACCCCCCCCTCTCAGAATATTTAGGACATGCTAATGTTTCAGTGGATTTAGCGATTTTTTCTTTACATATTGCGGGAGCTTCTTCAATTTTGGGGGCTATCAATTTTATTACTACTATTATCAACATACGAATTGTGTCTCAAAAAATAGAAAATATACCATTGTTTGTGTGGTCTGTTTTAATCACCGCTGTGCTTTTACTATTATCATTACCAGTATTAGCTGGTGGGATCACAATACTCTTATTAGACCGTAATTTTAACAGGTCGTTTTTTGACCCGGCGGGGGGGGGGGATCCAATCTTATTCCAACACCTCTTTTGATTTTTTGGACAC
>Eukaryota;Obazoa;Opisthokonta;Metazoa;Tardigrada;Tardigrada_X;Tardigrada_XX;Pseudechiniscus;Pseudechiniscus_sp.;MT038069
ACATAAAGATATTGGCACGCTATATTTTTTACTGGGTTTGTGATCAGCATCACTTGGATCCAGGCTTAGTATAATCATTCGATCAGAATTATCACAACCAGGTTCATTAATTCAAGATGATCACATTTATAACGTAATCGTTACATCTCATGCCCTAATTATAATTTTTTTTATAGTAATACCCATTCTAATTGGAGGGTTTGGTAATTGACTAGTACCTCTAATAATTGGGGCACCAGATATATCATTTCCCCGAATAAATAATCTTAGTTTTTGACTTTTACCACCTTCATTAATACTTCTTGTATCATCAACTATTAAAAACGGTGTTGGAGGCGGTTGAACTATATATCCACCACTCACCCAATATTTAGGTCATCCCAATAGATCGGTAGAATTAGCAATCTTTTCATTACACATCGCAGGAGCTTCTTCAATTTTAGGAGCTATTAATTTTATTTCTACAATTATTAACATACGATTTAGTACTATAAAATTAGAAATAATACCTTTATTTGTATGATCAGTCCTAATCACAGCCATTTTATTACTCCTTTCATTGCCTGTACTAGCAGGAGGTATTACTATACTACTTTTAGACCGTAATTTCAATACCAGATTTTTCGATCCAGCGGGGGGGGGAGATCVAATTTTATTCCAGCATCTATTTTGATTTTTTGGACACCCAGAAGTTTATATT
>Eukaryota;Obazoa;Opisthokonta;Metazoa;Tardigrada;Tardigrada_X;Tardigrada_XX;Testechiniscus;Testechiniscus_laterculus;OQ029483
AGATATNGGAACTTTATATTTTATTTTTGGTATTTGATCCGCTTCTGTAGGCTCAAGTTTAAGTTTTATTATCCGTACTGAACTTTCTCAACCTGGAATTTTTTTAGGTGATGAGCATTTGTATAATGTTTTTGTTACTTCTCATGCTTTAATTATAATTTTTTTTATAGTTATACCCATTTTAATTGGTGGTTTTGGTAATTGGTTGGTTCCTTTAATGATTGGTGCTCCTGATATAGCTTTTCCTCGTATGAATAATTTAAGTTTTTGGTTATTACCTCCATCTATAATATTATTATTGTGTTCTTCTAATATTAGAACTGGTGCTGGGACTGGTTGAACTATATATCCTCCTCTTTCTGAATATATTGGTCATTCAAATGTAACTGTAGATATAGCTATTTTTTCCCTACATATTGCTGGGGCTTCTTCTATTTTAGGTGCTGTTAATTTTATTACTACTATTCTAAATATACGTATAAAATCTCAAAATATAGAAAAGATGCCTTTGTTTGTTTGGTCAGTACTCATTACAGCTATTTTATTATTGTTATCTCTTCCTGTTTTAGCTGGTGGGATTACTATATTACTATTAGATCGTAATTTTAA
>Eukaryota;Obazoa;Opisthokonta;Metazoa;Tardigrada;Tardigrada_X;Tardigrada_XX;Testechiniscus;Testechiniscus_meridionalis;OQ472391
CATAAGGATATTGGTACTCTTTATTTCATTTTTGGTCTTTGATCGGCATCCGTAGGTTCTAGCTTAAGATTTATTATTCGTACAGAGCTTTCTCAACCCGGTCTATGATTGGGGGATGAACACCTTTATAATGTACTTGTAACTTCTCATGCATTAATTATGATTTTTTTTATAGTTATACCAATTTTAATTGGGGGTTTTGGCAATTGGTTAATTCCCATTATGGTCGGGGCTCCGGATATATCTTTTCCTCGCATAAATAACCTTAGATTTTGGCTATTGCCTCCATCTTTAATTTTGTTGTTAGTTTCATCTAATGTTAGTTCCGGTGTTGGTTCCGGTTGAACAATATACCCCCCACTTTCAGAATTTATCGGACATTCTAATTTCACTGTTGACATAGCTATTTTTTCCTTACATGTTGCAGGGGCTTCTTCTATTTTAGGTGCCATCAATTTTATTACTACCATTTTGAATATGCGTTTCCTTTCTTTAAACATGGAACAAATACCATTATTTGTTTGGTCTGTATTTATTACAGCTATTTTGCTCTTATTATCTCTTCCTGTTTTAGCAGGTGGAATTACTATATTGCTCTTGGATCGTAATTTTAATAGTTCTTTTTTTGACCC
>Eukaryota;Obazoa;Opisthokonta;Metazoa;Tardigrada;Tardigrada_X;Tardigrada_XX;Viridiscus;Viridiscus_perviridis;OR502563
AATCATAAGGATATTGGTACTTTATATTTTATTTTTGGTTTGTGGTCAGCTTCTGTTGGTTCTAGTTTAAGTTTTATTATTCGTACTGAACTTTCTCAGCCTGGTATTTGATTGGGTGATGAACATTTATATAATGTTTTAGTAACTTCACATGCTCTTATTATAATTTTTTTTATGGTTATACCTATTTTAATTGGGGGGTTTGGTAATTGATTAGTTCCTATCATGATTGGAGCTCCTGATATATCTTTTCCTCGTATGAATAATTTGAGTTTTTGATTATTACCACCTTCTTTAATTTTTTTATTGGTGTCTTCTAATGTTAGATCTGGTGTTGGTTCTGGTTGGACTTTATATCCCCCTTTATCTGAATATATTGGTCATTCTAATTTTACAGTAGATATAGCTATTTTTTCTTTGCATATTGCTGGTGCTTCTTCTATTCTTGGTGCTATTAATTTTATTACAACCATTATAAATATGCGTATTTATTCTCAAAATTTGGAACAATCACCTTTGTTTGTTTGATCAGTTTTAATTACGGCTATTTTGCTTTTATTATCTTTACCTGTTTTAGCTGGGGGCATTACTATACTCTTATTGGATCGTAATTTTAATAGTTCATTTTTTGATCCCAGCG
>Eukaryota;Obazoa;Opisthokonta;Metazoa;Tardigrada;Tardigrada_X;Tardigrada_XX;Viridiscus;Viridiscus_viridianus;OR502566
AATCATAAGGATATTGGAACTTTGTATTTTATTTTTGGTTTATGATCTGCTTCAGTAGGTTCTAGTTTGAGTTTTATTATTCGAACTGAGTTGTCTCAGCCTGGAATTTGATTGGGAGATGAGCATTTATATAACGTTTTAGTCACTTCTCATGCTCTTATCATGATTTTCTTTATGGTTATACCAATTTTAATTGGGGGTTTTGGTAATTGGTTAGTTCCTATTATGATTGGTGCTCCTGATATGTCTTTTCCTCGTATGAATAATTTAAGTTTTTGGTTATTACCTCCGTCTTTAATTTTTTTATTAATTTCTTCTAATGTTAGCTCTGGTGTTGGTTCTGGTTGAACTATATATCCTCCTCTTTCTGAATTTATCGGACATTCTAACTTTACTGTTGATATGGTTATTTTTTCTTTACATATTGCTGGGGCTTCTTCCATTTTAGCAGCTGTTAATTTTATTACTACTATTATGAATATACGAATTTATTCTCAAAATTTAGAGCAATCTCCTCTTTTTGTTTGATCAGTTTTAATTACTGCTATTTTATTACTTTTATCTTTGCCTGTTTTAGCTGGTGCTATTACAATACTTTTATTTGATCGTAATTTTAATAGTTCTTTTTTTGACCCTGCTG
>Eukaryota;Obazoa;Opisthokonta;Metazoa;Tardigrada;Tardigrada_X;Tardigrada_XX;Viridiscus;Viridiscus_viridissimus;MZ852046
ACACTTTATTTTATTTTTGGTCTGTGGTCGGCTTCTGTCGGTTCAAGTTTAAGTTTTATCATTCGTACGGAGCTGTCTCAGCCCGGTATTTGATTAGGTGATGAGCATTTATATAATGTTTTGGTAACTTCTCATGCCCTTGTTATGATTTTTTTTATAGTAATACCTATTTTAATTGGTGGTTTTGGTAATTGATTGGTTCCTATTATAATTGGGGCTCCTGATATATCATTTCCACGGATGAATAATTTAAGTTTTTGACTTTTACCTCCCTCTTTAATCTTGTTGTTAATTTCTTCAAATGTTAGCTCAGGTATAGGTTCTGGTTGAACTATATATCCTCCTTTGTCTGAATACATTGGACATTCTAATTTTACTGTAGATGCGGCTATTTTTTCTTTACACATTGCGGGGGCTTCATCTATTCTTGGAGCTGTTAATTTTATTACCACTATTATAAACATACGGATTTACTCTCAAAATTTAGAGCAATCTCCTTTGTTTGTTTGGTCTGTTTTAATTACCGCTATTCTTTTACTATTATCTTTACCTGTGTTAGCAGGATCTATTACTATACTTTTGTTAGATCGTAATTTTAATAGCTCTTTTTT
>Eukaryota;Obazoa;Opisthokonta;Metazoa;Tardigrada;Tardigrada_X;Tardigrada_XX;Echiniscoides;Echiniscoides_sp.;JQ689537
GACTATTTATTTTATTTTTGGTATTTGGTCTGGGTTAATTGGTTCTTCAATAAGAATATTGATTCGTTTAGAATTATCTACTGTTGGTCAGTTTTTAGGTGATGAACAAACTTATAATGTTTTAGTAACTGCTCATGCACTCTTAATAATTTTCTTTATAGTAATACCTATTATGATTGGGGGGTTTGGTAATTGATTGGTACCAATAATGATTGGAGCCCCTGATATAGCATTTCCTCGAATGAATAATTTAAGATTTTGATTATTAATCCCATCATTAATATTAATTATTTTATCTTCAATAACTGGTGTTGGGGCTGGTACAGGATGAACGATTTATCCTCCATTATCAAGATTAGTAGGGCATGCTAATAAATCAGTGGATTTAGCAATTTTTGCATTACATTTAGCTGGGGCCTCTTCTATTTTAGGGGCTATTAATTTTATTTGTACTATTATTAATATACGACCTTTATCTATAAAAATGGAAATAATACCTTTGTTTGTGTGATCAGTTTTTATTACCACAATTTTGTTATTATTATCTCTTCCTGTTTTAGCTGGTGCTATTACTATATTAATTTTAGATCGTAATTTTAACACATCTTTTTTTGACCCTGCAGGAGGTGGAGATCCAATTTTGTTTCAGCATTTATTT
>Eukaryota;Obazoa;Opisthokonta;Metazoa;Tardigrada;Tardigrada_X;Tardigrada_XX;Echiniscoides;Echiniscoides_sp.;JQ689506
AACTATTTATTTTATTTTTGGTATTTGATCTGGTTTGTTAGGATCTTCCATAAGTTTTATTATTCGTATAGAGTTATCATCAGTGGGTCAATTTATAGGTGAAGAACAAACTTACAACGTATTAGTTACAGCACACGCACTTTTAATAATTTTTTTTATAGTTATACCTATTATAATTGGGGGGTTTGGTAATTGATTGGTACCTTTGATAATTGGAGCACCTGATATAGCGTTTCCTCGTATAAACAATTTAAGGTTTTGATTGTTAATCCCTTCTTTAATTTTAATTGTTAGTTCAAGATTTATTAGTATTGGGGCAGGGACAGGGTGAACTATTTATCCCCCCTTATCAAGTATTTTAGGACATGCCAATAAATCTGTTGATTTAGCTATTTTTTCTCTACATTTAGCGGGAGCCTCATCAATTTTGGGGGCAGTTAATTTTATTAGAACTATTTTAAATATGCGACCTAAAATGTTAACATTAGAAATTATACCTTTGTTTGTTTGATCTGTATTAATTACAGCTATTTTACTTTTGTTATCCTTACCCGTCTTAGCAGGAGCTATTACAATATTAATTTTAGATCGTAACTTTAATACTTCATTTTTTGACCCTGCTGGAGGAGGAGATCCTATTTTATTCCAACATTTATTT
>Eukaryota;Obazoa;Opisthokonta;Metazoa;Tardigrada;Tardigrada_X;Tardigrada_XX;Echiniscoides;Echiniscoides_sp.;JQ689588
TACTATTTATTTTATTTTTGGGATTTGATCAGGGTTGGTGGGATCTTCTATAAGATTTTTAATTCGAATGGAATTATCAACAGTTGGTCAATTTATGGGGGAAGAGCAAATCTATAATGTTTTGGTAACTGCCCACGCTCTATTAATAATTTTTTTTATGGTAATACCTATTATGATTGGGGGTTTCGGAAATTGATTGGTACCTCTAATAATTGGGGCCCCAGACATAGCTTTCCCTCGTATAAACAACCTAAGTTTCTGGATACTAGTACCCTCTTTACTGTTGATTACTAATTCTTCATTAATGGGGGTGGGGGCAGGTACAGGGTGAACTATTTACCCTCCCCTTTCTAGAGGCTTAGGACATTCTGGTAAATCAGTGGATTTTGCTATTTTTTCATTACATTTGGCTGGGGCTTCTTCGATTTTGGGGGCTATTAATTTTATTACTACTATTATTAATATACGACCTGTAACAATAAAACTTGAGATTATACCTTTATTTGTTTGATCGGTACTAATCACAGCAATCTTGTTATTACTATCCCTGCCTGTNTTAGCCGGAGCTATCACCATACTAATCTTGGATCGAAATTTTAATACTTCTTTTTTTGACCCTGCAGGGGGAGGAGACCCAGTTTTATTCCAACATTTATTT
>Eukaryota;Obazoa;Opisthokonta;Metazoa;Tardigrada;Tardigrada_X;Tardigrada_XX;Echiniscoides;Echiniscoides_sp.;JF437865
TACTATTTATTTTATTTTTGGTATTTGATCAGGGTTGCTTGGTTCTTCTATAAGATTTTTAATCCGAATAGAATTATCAACAGTCTCTCAGTTTATAGGAGAAGAACAAACTTATAATGTTTTAGTGACTGCTCATGCTCTTTTAATAATTTTTTTTATGGTAATACCAATTATAATTGGTGGGTTTGGTAATTGATTGGTACCAATAATAATTGGTGCTCCTGATATAGCTTTCCCACGTATAAATAATTTGAGGTTTTGATTGTTAATCCCTTCTTTAGTTCTTATTATTTCTTCTTCTTTAACAGGAATTGGGGCAGGAACTGGATGAACTATCTACCCCCCTTTATCAAGTTTATTAGGGCATGCAAATAAATCTGTAGATTTTGCAATTTTTTCTTTGCATTTAGCAGGAGCTTCATCAATTTTGGGAGCAGTAAATTTCATTTCCACTATTATTAATATACGTTTTAATTGTATAAAAATAGAAACAATGCCATTATTTGTCTGATCAGTATTTATCACCGCTATTTTATTGTTATTATCTTTACCAGTATTAGCAGGAGCTATTACAATATTAATTTTAGATCGTAATTTTAATACTTCATTTTTTGACCCAGCAGGCGGTGGAGATCCTATTCTTTTTCAACATTTATTT
>Eukaryota;Obazoa;Opisthokonta;Metazoa;Tardigrada;Tardigrada_X;Tardigrada_XX;Echiniscoides;Echiniscoides_sp.;JF437786
AACCATTTATTTTATTTTTGGTATTTGAGCAGGATTGTTAGGATCTTCTATGAGGTTTCTTATCCGTATAGAATTGTCCACGGTTGGACAATTCATAGGTGAGGAACAGACATATAACGTTTTAGTAACTGCTCATGCATTACTAATAATTTTTTTCATAGTTATACCCATTATAATTGGAGGGTTTGGTAATTGGTTGGTTCCATTAATAATTGGGGCACCCGATATAGCTTTTCCTCGGATAAACAATTTAAGGTTTTGGTTGTTAATTCCGTCGTTAATTTTAATTATTAATTCTTCTTTGATTGGGGTAGGTGCTGGAACAGGTTGAACTATCTATCCCCCACTCTCCAGAATTTTAGGGCATGCTAATAAATCGGTTGATTTAGCTATTTTTTCTTTACACTTAGCCGGAGCTTCGTCAATTTTGGGGGCAGTGAATTTTATTAGTACTATTATTAATATACGACCCAAAATAATATTAATAGAAATTATACCTCTATTTGTATGGTCTGTTTTAATTACAGCAATTTTATTATTACTATCTTTACCGGTGTTAGCTGGGGCCATCACCATGCTGATTTTAGATCGTAATTTTAATACTTCTTTCTTTGACCCAGCTGGTGGAGGAGATCCCATTTTATTTCAACATTTATTT
>Eukaryota;Obazoa;Opisthokonta;Metazoa;Tardigrada;Tardigrada_X;Tardigrada_XX;Echiniscoides;Echiniscoides_sp.;JF437864
TACTATTTATTTTATTTTTGGTATTTGATCAGGTCTTGTGGGTTCATCTATAAGATTTATTATTCGAATAGAGTTATCTACTGTTGGTCAATTTATTGGAGATGAACAAACTTATAATGTCTTAGTTACAGCTCATGCCTTATTAATAATTTTTTTTATGGTTATACCTATCATAATTGGAGGGTTTGGAAATTGATTAGTTCCTTTAATAATTGGTGCCCCTGATATAGCTTTTCCTCGAATAAATAATTTAAGTTTTTGATTATTAATTCCCTCATTAATTTTAATTGTAAGATCTAGTTTTATTAGTATTGGAGCAGGAACTGGATGAACAATTTACCCACCCCTATCTAGTATTTTAGGTCATGCTAATAAATCTGTTGATTTAGCTATTTTTTCTTTACATTTAGCAGGTGCTTCTTCTATTTTGGGGGCGGTTAATTTTATTAGAACAATTTTAAATATACGACCTAAAATATTAACTTTAGAGGTTATACCATTGTTTGTTTGATCTGTGTTAATTACAGCTATTTTGCTTTTATTATCCTTACCAGTTTTAGCTGGGGTTATTACTATATTAATTTTAGATCGTAACTTTAATACTACATTTTTTGATCCTGCAGGAGGGGGAGACCCTATTTTATTTCAGCACTTATTT
>Eukaryota;Obazoa;Opisthokonta;Metazoa;Tardigrada;Tardigrada_X;Tardigrada_XX;Echiniscoides;Echiniscoides_sp.;JQ689527
TACTATTTACTTCTTATTTGGTATTTGGGCTGGTTTATTAGGATCTTCAATAAGTTTCTTAATTCGTATGGAACTATCCACTGTTGGCCAATTTATTGGAGAGGAGCAAACTTACAATGTTTTAGTAACAGCGCATGCGCTGTTAATAATTTTTTTTATAGTAATACCAATCATAATTGGGGGTTTTGGTAATTGGCTTGTACCTATAATAATTGGTGCTCCTGACATAGCTTTTCCTCGAATAAATAATCTAAGTTTTTGACTTTTAACTCCTTCATTGTTGTTTATTGTGTTGTCTTCTATTGTAGGAGTAGGAGCTGGTACAGGTTGAACAATTTATCCACCTTTGTCTAGGTTGTTAGGACACGCTAACAAATCAGTAGATTTAGCTATCTTTTCTTTGCATTTAGCCGGAGCATCTTCTATTTTAGGGGCTATTAATTTTATTACCACAATTGTAAATATACGACCTAGGTTTATAAAAATGGAATTAGTCTCTTTATTTGTATGGTCAGTACTAATTACGGCTGTATTGCTGTTACTATCTCTTCCAGTTTTAGCTGGAGCTATTACTATGTTAATTTTAGATCGTAATTTTAATACTAGATTTTTTGACCCAGCAGGGGGTGGTGATCCTATTTTATTCCAACATCTGTTT
>Eukaryota;Obazoa;Opisthokonta;Metazoa;Tardigrada;Tardigrada_X;Tardigrada_XX;Echiniscoides;Echiniscoides_sp.;JF437856
TACTCTTTATTTTATTTTTGGTATTTGAGCTGGTTTATTAGGTTCTTCTATAAGGTTTATTATTCGAATAGAACTTTCAACCGTCGGGTTGTTTATGGGGGATGAGCAACTATATAATGTAATTGTTACTGCCCATGCGTTATTAATAATTTTTTTTATGGTTATGCCAATCATAATCGGAGGATTTGGTAATTGGTTAATTCCAATTATAATTGGGGCTCCTGACATAGCCTTTCCACGTATAAACAATATGAGTTTTTGATTGTTAATCCCTTCATTAACTTTAGTTATTTATTCATCTATGATCGGGAGGGGGGCCGGTACTGGATGAACTATATACCCTCCTCTGTCAAGTATTTTAGGACACGCCAACAAATCTGTGGATATGGCTATTTTATCCTTACATTTGGCTGGAATTTCTTCAATTTTAGGGGCAATCAATTTTATTTCAACTATTATTAATATAAAACCAAAACATTTAAGGTTAGAAATATTACCATTGTTTGTCTGATCAGTTATTATTACAGCTATTTTGTTGTTATTATCTTTGCCTGTTTTAGCTGGGGCAATTACAATATTAATTTTGGATCGTAATTTTAATACATCTTTTTTTGACCCTGCGGGAGGGGGAGACCCTATTTTATTCCAGCACTTATTT
>Eukaryota;Obazoa;Opisthokonta;Metazoa;Tardigrada;Tardigrada_X;Tardigrada_XX;Echiniscoides;Echiniscoides_sp.;JQ689587
TATTTATTTTATTTTTGGGNTTTGATCTGGGTTGTTAGGATCTTCCATAAGATTTTTGATTCGTATAGAACTATCTAGTGTAGGACAATTTATAGGAGATGAACAAACTTATAATGTATTGGTAACTGCTCATGCTTTATTAATAATTTTTTTTATAGTAATACCAATTATAATTGGAGGATTTGGTAATTGATTAGTGCCTTTAATAATTGGAGCTCCCGATATGGCGTTCCCACGGATAAATAATTTAAGGTTTTGATTATTATTACCTTCTTTAATGTTAATTGTGACTTCTTCTTTAGTGGGAGTAGGAGCTGGAACAGGTTGAACAATTTACCCACCTTTATCTAGAATTCTAGGTCATGCAAACAAATCGGTAGATTTTGCAATTTTTTCTTTGCATTTAGCTGGAGCTTCTTCTATTTTAGGAGCAGTTAATTTTATTAGTACTATTATTAATATACGACCTGCCCCTATGAAAATAGAAATAATACCTCTATTTGTATGGTCTGTGTTAATTACAGCTATTTTGTTACTGTTGTCATTACCTGTATTAGCTGGAGCCATTACTATATTGATCTTAGATCGTAATTTTAATACATCATTTTTCGACCCTGCTGGAGGAGGAGATCCAATTTTGTTTCAACATTTATTT
>Eukaryota;Obazoa;Opisthokonta;Metazoa;Tardigrada;Tardigrada_X;Tardigrada_XX;Echiniscoides;Echiniscoides_sp.;JQ689546
AACAATTTATTTCATTTTTGGTATTTGATCTGGTTTAATTGGCTCTTCAATAAGGTTTCTTATTCGTATAGAACTATCCACAGTATCACAATTTATAGGTGATGAACAAACTTATAATGTTTTAGTAACAGCTCATGCTTTATTAATAATTTTTTTTATAGTTATACCTATCATAATTGGAGGATTTGGTAATTGATTAGTACCTATAATAATTGGAGCTCCAGATATAGCATTTCCTCGAATAAATAACCTAAGATTTTGATTATTAATCCCCTCTTTAATATTGATTGTAATATCCTCATTTGTAGGTATTGGAGCGGGTACGGGGTGAACAATTTATCCTCCATTATCTAGTTTATTAGGGCATGCAAATAAATCCGTAGATTTAGCTATTTTTTCTTTACATTTAGCTGGGGCTTCTTCAATTTTAGGAGCTATTAATTTTATTTGTACTATTATAAATATACGTCCTATTTCTATAAAAATAGAAGTTGTCCCATTATTTGTATGATCAGTTTTAATTACTGCTATTTTATTGTTATTATCCTTACCTGTTTTAGCTGGAGCTATTACTATATTAATTTTAGACCGTAATTTTAATACTTCCTTTTTTGATCCAGCAGGAGGGGGTGATCCTATTTTATTTCAACATTTATTT
>Eukaryota;Obazoa;Opisthokonta;Metazoa;Tardigrada;Tardigrada_X;Tardigrada_XX;Echiniscoides;Echiniscoides_sp.;JQ689547
AACAATTTATTTCATTTTTGGTATTTGATCTGGTTTAATTGGTTCTTCAATAAGGTTTCTTATTCGTATAGAACTATCTACAGTATCACAATTTATGGGCGATGAACAGACTTATAATGTTTTGGTAACTGCTCATGCTTTACTAATAATTTTTTTTATAGTTATACCTATCATAATTGGAGGATTTGGTAATTGATTAGTGCCTATAATAATTGGAGCTCCAGATATAGCATTTCCTCGAATAAACAACCTAAGATTTTGATTATTAATCCCCTCTTTAATATTGATTGTAATATCCTCATTTGTAGGTATTGGAGCGGGTACGGGGTGAACAATTTATCCTCCATTATCTAGTTTATTAGGACATGCAAATAAATCCGTAGACTTAGCTATTTTTTCTTTGCATTTAGCTGGAGCTTCTTCAATTCTAGGGGCTATTAATTTTATTTGTACTATTATAAATATACGTCCTATTTCTATAAAAATAGAAGTTGTCCCATTATTTGTATGATCAGTTTTAATTACTGCTATTTTATTATTATTATCCTTACCTGTTTTAGCTGGAGCTATTACTATATTAATTTTAGACCGTAATTTTAATACTTCCTTCTTTGATCCAGCAGGGGGAGGTGATCCTATTTTATTTCAACACTTATTT
>Eukaryota;Obazoa;Opisthokonta;Metazoa;Tardigrada;Tardigrada_X;Tardigrada_XX;Echiniscoides;Echiniscoides_sp.;JF437866
TACTATTTATTTTATTTTTGGTATTTGATCAGGATTGTTGGGATCATCCATGAGGTTTTTAATTCGTATAGAGTTATCAACTGTGTCACAATTTATAGGAGAAGAACAAACTTATAATGTGCTAGTTACTGCGCATGCTTTATTAATAATCTTTTTCATGGTTATGCCAATCATGATTGGCGGATTTGGAAACTGGCTAGTCCCTATAATGATTGGAGCTCCGGATATGGCCTTCCCACGTATGAATAATTTAAGATTTTGATTATTAATTCCTTCTTTGGTTTTAATCGTATCTTCTTCTTTGGTAGGTGTTGGTGCAGGGACCGGTTGAACTATTTACCCTCCATTATCTAGATTATTAGGTCATGCTAATAAATCTGTTGATTTTGCTATTTTTTCTTTACATTTAGCAGGGGCCTCCTCAATTCTTGGGGCGGTAAATTTTATTTCGACTATTATCAACATGCGGTTTAATTCTATAAAGATGGAAATTATACCTTTGTTTGTTTGGTCAGTGTTTATTACAGCTATTTTACTTTTACTTTCACTACCAGTGTTAGCAGGTGCTATTACAATGCTGATTTTAGATCGTAATTTTAATACTTCTTTTTTTGATCCAGCAGGAGGGGGAGACCCTATCTTATTTCAACATTTATTT
>Eukaryota;Obazoa;Opisthokonta;Metazoa;Tardigrada;Tardigrada_X;Tardigrada_XX;Echiniscoides;Echiniscoides_sp.;JQ689561
TACTATTTATTTTTTATTTGGTATTTGATCAGGTTTATTAGGATCATCAATAAGTTTTATTATTCGTATAGAATTATCAACTATTTCTCAATTTATAGGTGATGAACAAATTTATAATGTTTTAGTAACTGCTCACGCTTTGTTAATAATTTTTTTTATAGTTATACCAATTATGATTGGTGGATTTGGTAATTGATTAGTACCTTTAATAATTGGTGCACCAGATATAGCTTTCCCACGAATAAATAATTTAAGATTTTGATTATTAATCCCCTCTTTATTATTAATTGTAAACTCATCAATAGTTGGAGTGGGTGCAGGTACTGGTTGAACTATTTATCCCCCTTTATCTAGATTTTTAGGACATGCCAATAAATCAGTTGATTTAGCTATTTTTTCATTACATTTAGCTGGTGCCTCTTCTATTTTAGGAGCTATTAATTTTATTTGTACTATTATTAATATACGACCAATTATAATAAAAATAGAAATTGTACCTTTATTTGTATGATCAGTTTTAATTACAGCTGTTTTATTGCTATTATCACTGCCAGTTTTAGCTGGTGCTATCACTATACTTTTATTAGATCGTAATTTTAATACCACTTTTTTTGATCCTGCTGGAGGTGGGGACCCTATTTTATTTCAACATTTATTT
>Eukaryota;Obazoa;Opisthokonta;Metazoa;Tardigrada;Tardigrada_X;Tardigrada_XX;Echiniscoides;Echiniscoides_sp.;JF437796
AACCATTTATTTTATTTTTGGTATTTGAGCCGGACTGTTGGGATCTTCCATAAGATTTCTTATCCGTATGGAATTATCTACGGTTGGACAATTTATAGGTGAAGAACAAACGTATAACGTTTTAGTAACTGCTCATGCATTGTTAATAATTTTTTTCATGGTTATACCCATTATAATTGGAGGATTTGGTAATTGGTTGGTTCCATTAATAATTGGGGCTCCAGATATAGCTTTTCCTCGGATAAATAATTTAAGGTTTTGGTTGTTAATTCCGTCATTAATTTTAATTGTTAATTCTTCTTTAATTGGGGTAGGTGCCGGAACAGGTTGAACTATTTATCCTCCACTTTCCAGAATTTTAGGGCATGCTAATAAATCGGTAGATTTAGCTATTTTTTCTTTACACTTAGCCGGAGCTTCGTCAATCTTGGGGGCAGTAAATTTTATTAGTACTATTATTAATATACGACCCAAAATAATACTAATAGAAATTATGCCTCTATTTGTATGGTCTGTTTTAATTACAGCAATCCTCTTATTATTATCCTTACCGGTATTGGCTGGAGCCATCACCATACTAATTCTAGATCGTAACTTTAATACTTCTTTCTTTGACCCAGCTGGCGGAGGGGATCCCATTTTATTTCAGCATTTATTT
>Eukaryota;Obazoa;Opisthokonta;Metazoa;Tardigrada;Tardigrada_X;Tardigrada_XX;Echiniscoides;Echiniscoides_sp.;JQ689526
TACTATTTACTTCTTATTTGGTATTTGGGCTGGTTTATTAGGTTCATCAATAAGTTTCTTAATTCGTATGGAACTATCCACTGTTGGTCAATTTATTGGAGAGGAACAAACTTACAATGTTTTAGTGACAGCTCATGCGCTGTTAATAATTTTTTTTATAGTAATACCAATCATAATTGGGGGTTTTGGTAATTGGCTTGTACCTATAATAATTGGTGCTCCTGACATAGCTTTTCCTCGAATAAATAATCTAAGTTTTTGACTTTTAACTCCTTCATTGTTGTTTATTGTGCTGTCTTCTATTGTAGGGGTAGGAGCTGGTACAGGTTGAACAATTTATCCACCTTTGTCTAGGTTGTTAGGACACGCTAACAAATCAGTAGATTTAGCTATCTTTTCTTTACATTTGGCCGGAGCGTCTTCTATTTTGGGGGCTATTAATTTTATTACTACAATTGTAAATATACGACCTAGGTTTATAAAAATGGAATTGGTATCTTTATTTGTATGATCAGTACTAATTACAGCTGTATTGCTGTTACTATCTCTTCCAGTTTTGGCCGGAGCTATTACTATATTAATTTTAGATCGAAATTTTAACACTAGATTTTTTGATCCAGCAGGGGGGGGTGACCCTATTTTATTTCAACACCTGTTT
>Eukaryota;Obazoa;Opisthokonta;Metazoa;Tardigrada;Tardigrada_X;Tardigrada_XX;Echiniscoides;Echiniscoides_sp.;JQ689522
TACAATTTATTTTATTTTTGGGGTTTGATCTGGTTTAATTGGTTCATCTATAAGATTTCTTATTCGTATAGAACTTTCCACAGTAACTCAATTTATAGGTGATGAGCAAACGTACAATGTTCTTGTTACTGCTCATGCATTATTAATAATTTTTTTCATAGTAATACCAATTATAATTGGGGGATTTGGTAATTGATTAGTTCCTATAATAATTGGAGCCCCTGATATAGCCTTTCCTCGTATAAATAATTTAAGGTTTTGATTATTAATTCCTTCTTTAATACTAATTGTCTTATCATCTTTTATTGGAGTAGGTGCTGGTACCGGATGAACTATTTACCCTCCATTATCGAGTTTGTTAGGACATGCTAATAAATCAGTGGATTTAGCTATTTTTTCTTTACATTTAGCAGGTGCGTCTTCAATTTTGGGGGCAATTAATTTTATTTGTACTATCATAAATATACGACCTATTTCTATAAAAATAGAAGTAGTTTCTTTATTTGTGTGGTCAGTGTTTATTACTGCTATTTTATTACTCTTATCTTTACCAGTATTAGCAGGGGCTATTACAATATTAATTTTAGATCGTAATTTTAACACTTCATTTTTTGACCCCGCTGGNGGGGGGGACCCTATCCTATTTCAACATTTGTTT
>Eukaryota;Obazoa;Opisthokonta;Metazoa;Tardigrada;Tardigrada_X;Tardigrada_XX;Echiniscoides;Echiniscoides_sp.;JQ689483
GACTATTTATTTTTTATTTGGACTTTGATCAGGGGGAGTAGGCTCTTCATTAAGAGCTTTAATTCGGTTAGAATTAAATAGTTCAGGTTCAGTTATTGGAGATTATCATCTGTATAATGTGATTGTTACTAGACATGCTTTATTAATGATTTTTTTTATAGTAATGCCTATAATAATTGGGGGGTTTGGTAATTGATTAGTTCCTTTAATAATTGGAGCTCCAGATATAGCTTTTCCTCGTATAAATAACTTAAGATTTTGGTTATTACCTCCTTCTTTGATTCTTATTTTATCTTCTACTATATTTGGGGGGGGAGTAGGAACTGGATGGACTTTATACCCTCCTTTATCTAGTATTTTAGGACATAATAATAAAGCAGTGGACTTAGCTATTTTTTCTTTACATATTGCTGGAGCATCTAGTATTTTGGGGGCTATTAATTTTATGACTACTATTATTAATATACGTTTAAAATTTTTTAAATTAGAAAATATACCTCTTTTTGTTTGGGCTACTTTTATTACTGCTATTTTATTATTACTTTCATTACCTGTATTAGCCGGAGCTATTACTATATTATTGTTAGATCGTAATTTTAATACTTCCTTTTTTGATCCTGCTGGGGGGGGTGATCCAGTACTTTTTCAACATTTATTT
>Eukaryota;Obazoa;Opisthokonta;Metazoa;Tardigrada;Tardigrada_X;Tardigrada_XX;Echiniscoides;Echiniscoides_sp.;JQ689568
TACTATTTATTTTATTTTTGGAATTTGATCGGGTTTACTTGGATCATCTATAAGATTCTTAGTTCGTATAGAATTATCCACTGTGTCTCAATTTATAGGAGATGAACAAGTGTATAATGTTTTAGTTACAGCTCACGCTTTGTTAATAATTTTTTTTATAGTAATACCTATTATAATTGGTGGTTTTGGTAATTGGTTAGTACCAATAATAATTGGAGCTCCTGACATAGCCTTCCCACGAATAAATAACTTAAGTTTTTGACTGTTAATCCCCTCTTTAATTTTAATTGTATCTTCTTCAATAATTGGTGTTGGGGCTGGTACAGGATGGACTATTTATCCTCCTTTATCAAGATTGTTAGGTCATTCTAATAAGTCTGTTGATTTAGCAATTTTTTCTCTACATCTAGCTGGGGCTTCATCTATTTTAGGAGCTATCAATTTTATTTCCACAATTATAAACATGCGCTCTTCTTCTATAAAAATAGAAATAATACCACTATTTGTGTGGTCTGTTTTTATTACTGCTATTTTATTACTTCTTTCTTTACCTGTATTAGCAGGAGCAATTACAATATTAATTCTAGATCGAAATTTTAACACTAGATTTTTTGACCCTGCGGGAGGAGGTGATCCAATTTTGTTTCAACATTTATTT
>Eukaryota;Obazoa;Opisthokonta;Metazoa;Tardigrada;Tardigrada_X;Tardigrada_XX;Echiniscoides;Echiniscoides_sp.;JF437860
AACAATTTATTTTATTTTTGGAATTTGAGCTGGTTTATTAGGTTCATCTATGAGATTTTTAATTCGTATAGAATTATCCACTGTTGGACAGTTCATGGGAGATGAACAAACGTACAATGTACTTGTTACAGCTCATGCTTTATTAATAATTTTTTTTATAGTTATACCTATCATAATTGGGGGGTTTGGTAATTGGTTGATTCCATTAATAATTGGGGCTCCAGATATAGCTTTCCCCCGAATAAACAACCTGAGATTTTGATTATTAATCCCATCATTAATTTTAATTGTTAATTCTTCGGTTATCGGAGTAGGAGCTGGGACCGGCTGAACCATTTATCCTCCTTTATCTAGTATTTTGGGGCACGCTAACAAATCTGTAGATCTTGCGATTTTTTCTTTGCATTTGGCTGGAGCTTCGTCTATTTTGGGAGCTGTTAACTTTATTAGAACCATTATAAATATGCGGCCAAAAACAATATTGATAGAAATTATACCCTTATTTGTATGGTCAGTATTAATTACAGCTGTTTTATTATTATTATCATTACCAGTCTTGGCTGGAGCCATTACCATACTCATTTTAGATCGAAACTTTAACACCTCTTTTTTTGATCCAGCTGGAGGAGGAGATCCCATCCTTTTTCAGCATTTATTT
>Eukaryota;Obazoa;Opisthokonta;Metazoa;Tardigrada;Tardigrada_X;Tardigrada_XX;Echiniscoides;Echiniscoides_sp.;JQ689539
TACAATTTATTTTTTATTTGGTATTTGATCAGGTTTGTTAGGTTCATCAATAAGATTTTTAATCCGTATAGAATTATCCACTGTTTCTCAATTTATAGGTGAAGAGCAAATTTATAATGTTTTAGTAACTGCTCATGCTTTATTAATAATTTTTTTTATGGTTATACCTATTATAATTGGAGGGTTTGGTAATTGATTAGTACCTTTAATAATTGGGGCACCTGATATAGCTTTCCCACGAATAAACAACTTGAGTTTTTGATTATTAATTCCTTCATTAATTTTAATTATTTCTTCTTCAGTAATAGGAATTGGAGCAGGTACTGGTTGAACTATTTATCCTCCTTTGTCTAGTTTATTAGGCCATGCTAATAAGTCAGTTGATTGTGCTATTTTTTCATTACATTTAGCTGGGGCTTCTTCAATTTTAGGAGCAATTAATTTTATTACTACTATTATTAATATACGATTTAGAAATTTAAAAATAGAGATAATACCTTTATTTGTATGATCTGTTTTTATTACAGCAATTTTATTATTATTATCTTTACCAGTATTAGCAGGTGCTATTACTATATTAATTTTAGATCGTAATTTTAATACGACATTTTTTGATCCTGCAGGAGGAGGTGATCCTATTTTATTTCAACATTTGTTT
>Eukaryota;Obazoa;Opisthokonta;Metazoa;Tardigrada;Tardigrada_X;Tardigrada_XX;Echiniscoides;Echiniscoides_sp.;JQ689582
TACTATTTATTTTATTTTTGGGATTTGATCTGGATTGTTAGGATCATCAATAAGATTTTTAATTCGTATAGAATTATCAAGTGTTGGTCAATTTATAGGAGATGAACAAACTTACAATGTATTAGTAACTGCTCATGCTCTATTAATAATTTTTTTTATAGTAATACCCATTATAATCGGAGGATTTGGTAATTGATTGGTCCCTTTAATAATTGGTGCACCTGATATGGCATTCCCCCGAATAAACAATTTAAGATTTTGATTATTATTACCTTCTTTAATTTTAATTATTACTTCATCAATGGTTGGTGTAGGTGCTGGTACAGGTTGAACTATTTACCCTCCACTTTCTAGTATTTTAGGTCACGCTAATAAATCAGTAGATTTTGCAATTTTTTCTTTGCATTTGGCTGGAGCATCTTCCATTCTAGGGGCTGTCAACTTTATTAGTACAATTATTAACATACGCCCCCTTCCAATAAAAATAGAAATAATACCTTTATTTGTGTGGTCCGTTTTAATTACAGCTATCTTATTATTATTATCTTTACCTGTGCTAGCAGGTGCCATTACTATGTTGATTTTAGATCGGAATTTTAATACCTCATTTTTTGACCCAGCGGGAGGAGGAGATCCAATTTTATTTCAACATCTATTT
>Eukaryota;Obazoa;Opisthokonta;Metazoa;Tardigrada;Tardigrada_X;Tardigrada_XX;Echiniscoides;Echiniscoides_sp.;KX363655
TGGTCAACAAATCATAAAGATATTGGAACAATTTATTTCATTTTTGGTATTTGATCTGGATTGTTAGGATCATCAATAAGATTTTTAATTCGTATAGAATTATCTACTGTTTCTCAATTTATAGGAGAAGAACAAACTTATAATGTACTAGTTACAGCACATGCACTTTTAATAATTTTTTTTATAGTGATACCTATTATGATTGGGGGGTTTGGTAATTGATTAGTTCCTATAATAATTGGGGCTCCAGATATAGCCTTTCCTCGTATAAATAATCTTAGATTTTGATTATTAGTTCCATCGTTAATTTTAATTATTTCATCTTCTTTAGTAGGAATTGGGGCTGGTACAGGATGAACTATTTATCCTCCTCTTTCTAGGTTATTAGGGCATGCAAATAAATCAGTAGATTTTGCAATTTTTTCTTTACATTTAGCAGGAGCTTCTTCAATCTTAGGGGCAGTTAATTTTATTTCTACTATTATTAACATACGGTTTAATTCTATAAAAATGGAAATTATACCTTTATTTGTGTGGTCTGTTTTTATTACAGCTATTCTTTTATTATTATCATTACCAGTTTTAGCAGGAGCTATTACTATATTAATTTTAGATCGTAATTTTAATACTTCGTTTTTCGATCCAGCAGGAGGGGGAGATCCAATTTTATTTCAACATTTGTTTTGATTTTTTGGTCACCCTGAAGTTTA
>Eukaryota;Obazoa;Opisthokonta;Metazoa;Tardigrada;Tardigrada_X;Tardigrada_XX;Echiniscoides;Echiniscoides_sp.;JQ689578
AACAATTTATTTCATTTTTGGGGTTTGGTCAGGATTATTAGGTTCATCTATAAGATTTTTAATTCGAATAGAATTGTCTACAGTAAACCAATTAATAGGAGAAGAACAAACTTACAATGTTTTAGTAACAGCTCATGCACTTTTAATAATTTTTTTTATAGTAATACCTATTATGATTGGAGGATTTGGTAATTGATTAGTACCAATAATAATTGGTGCCCCTGATATAGCATTTCCACGAATAAACAATTTAAGATTTTGATTATTAATTCCTTCTTTATTGTTAATTGTGTATTCTTCTTTAACAGGAATTGGAGCTGGTACAGGATGAACTATTTACCCTCCTTTATCTAGGTTAATAGGTCATAGCAATAAATCTGTAGATTTTGCTATTTTCTCATTACACTTAGCAGGAGCTTCTTCAATTTTAGGAGCCATTAATTTTATTTCCACTATTATTAATATACGATTTAGCATAATGAAAATAGAAACTATGCCTTTATTTGTTTGAAGTGTATTCATCACAGCTATTTTATTATTACTGTCTTTACCAGTGTTAGCAGGAGGTATCACAATATTAATTTTAGATCGTAATTTTAATACCTCATTCTTTGACCCTTCTGGAGGAGGAGACCCAATTTTATTTCAACATTTATTT
>Eukaryota;Obazoa;Opisthokonta;Metazoa;Tardigrada;Tardigrada_X;Tardigrada_XX;Echiniscoides;Echiniscoides_sp.;JQ689491
TACTATTTATTTCTTATTTGGTATTTGAGCTGGTTTATTAGGTTCATCAATGAGTTTCTTAATTCGTATGGAGCTATCCACTGTTGGCCAATTTATTGGAGAAGAACAAACTTACAATGTTTTAGTAACAGCGCATGCGCTGTTAATGATTTTCTTCATGGTAATACCAATCATAATTGGGGGTTTTGGTAATTGACTTGTACCTATAATAATTGGTGCTCCTGATATAGCTTTCCCTCGAATAAATAACCTAAGTTTTTGACTTTTAACCCCTTCGTTGTTGTTTATTGTATTGTCTTCTATTGTGGGGGTAGGAGCTGGTACAGGTTGAACAATTTATCCTCCTTTGTCTAGGTTGTTAGGACACGCTAACAAATCAGTAGATTTAGCTATTTTTTCTTTGCATTTGGCAGGGGCATCTTCTATTTTAGGGGCTATTAATTTTATTACCACAATTGTAAATATACGACCTAGGTTTATAAAAATGGAATTGGTCTCTTTATTTGTATGATCAGTACTAATTACAGCTGTATTGTTACTACTATCTCTTCCAGTTTTGGCAGGAGCTATTACTATATTAATTTTGGATCGTAATTTTAATANTAGGTTTTTTGACCCAGCAGGGGGTGGGGATCCTATTTTATTCCAACATTTATTT
>Eukaryota;Obazoa;Opisthokonta;Metazoa;Tardigrada;Tardigrada_X;Tardigrada_XX;Echiniscoides;Echiniscoides_sp.;JQ689590
TACTATTTATTTTATTTTTGGGATTTGATCAGGTTTGGTGGGATCTTCTATAAGATTTTTAATTCGAATGGAATTATCAACAGTTGGTCAATTTATGGGGGAAGAACAAATCTATAATGTTTTGGTAACCGCCCACGCTCTATTAATAATTTTTTTTATGGTGATACCTATTATGATTGGGGGTTTCGGAAATTGATTGGTACCTCTAATAATTGGGGCCCCAGACATAGCTTTCCCTCGTATAAACAACCTAAGTTTCTGGATACTAGTACCCTCTTTACTATTAATTACTAATTCTTCATTGATGGGAGTGGGGGCAGGTACAGGGTGAACTATTTACCCTCCCCTTTCTAGAGGCTTAGGGCATTCTGGTAAAGCTGTGGATTTTGCTATTTTTTCATTACATTTGGCTGGGGCTTCTTCAATTTTAGGGGCTATTAATTTTATTACGACTATTATTAATATACGACCTGTAACAATGAAACTTGAGATTATACCTTTATTTGTTTGATCGGTACTAATTACAGCAATCTTGTTATTACTATCCCTGCCTGTATTGGCTGGGGCTATCACCATACTAATCTTGGATCGAAATTTTAATACTTCTTTTTTTGACCCTGCAGGGGGAGGAGACCCAGTTTTGTTCCAACATTTATTT
>Eukaryota;Obazoa;Opisthokonta;Metazoa;Tardigrada;Tardigrada_X;Tardigrada_XX;Echiniscoides;Echiniscoides_sp.;JF437858
ACAATTTATTTTATTTTTGGAATTTGAGCTGGTTTATTAGGTTCATCTATAAGGTTTTTAATCCGTATAGAATTATCCACTGTTGGACAGTTCATGGGAGATGAGCAAACGTATAATGTGCTTGTTACAGCTCATGCTTTATTGATGATTTTTTTTATAGTCATACCTATCATAATTGGGGGGTTTGGTAATTGGTTAATTCCATTGATAATTGGGGCTCCAGATATAGCTTTCCCCCGAATAAACAACCTAAGATTTTGACTATTAATTCCATCATTAATTTTAATTGTTAGTTCTTCGGTTATCGGAGTAGGAGCTGGAACTGGTTGAACCATTTATCCCCCTTTATCCAGTATTTTGGGGCACGCTAACAAGTCTGTAGATCTTGCGATTTTTTCTTTACATTTGGCTGGAGCTTCGTCTATTTTGGGAGCTGTTAACTTTATTAGAACTATTATAAATATACGGCCAAAAACAATATTGATAGAAATTATACCTTTATTTGTATGGTCAGTATTGATTACAGCTATTTTATTATTATTATCATTGCCAGTGTTAGCTGGAGCTATCACCATACTCATTTTAGATCGAAATTTTAATACCTCTTTTTTTGANCCAGCTGGGGGAGGAGACCCCATCTTTTTTCAGCATTTATTT
>Eukaryota;Obazoa;Opisthokonta;Metazoa;Tardigrada;Tardigrada_X;Tardigrada_XX;Echiniscoides;Echiniscoides_sp.;JQ689573
TACTTTATATTTTATTTTTGGAATTTGAGCAGGATTAATTGGATCTGCAATGAGTATTTTAATTCGTATAGAATTATCAACAGTAGGACAATTTATTGGAGATGAACAGACTTATAATGTTTTAGTTACAGCTCATGCTCTTTTAATAATCTTTTTTATAGTAATGCCTATTATAATTGGTGGGTTTGGTAATTGATTAGTACCAATAATAATTGGGGCTCCTGATATAGCATTTCCTCGAATAAATAATTTAAGATTTTGATTGTTAATCCCATCTTTAACATTAATCATCTTATCTTCTATAGTAGGGGTTGGAGCTGGTACTGGTTGAACAATTTATCCTCCTTTATCAAGTTTACTAGGTCATGCTAACAAATCTGTGGACTTAGCTATCTTTTCATTACATTTAGCTGGTGCATCATCTATTTTAGGAGCTATTAATTTTATCTGCACAATCATAAATATACGCCCTTATTCAATAAAAATAGAAATTATACCTTTATTTGTATGGTCTGTTTTCATTACAGCTATTTTATTATTACTATCTTTACCTGTTTTAGCTGGAGCAATTACTATATTAATTTTAGATCGTAATTTTAATACTACATTTTTTGACCCTGCTGGAGGAGGAGATCCTATTTTATTTCAACATTTATTT
>Eukaryota;Obazoa;Opisthokonta;Metazoa;Tardigrada;Tardigrada_X;Tardigrada_XX;Echiniscoides;Echiniscoides_sp.;JQ689575
TACAATTTATTTTATATTTGGTATTTGAGCAGGTTTATTAGGTTCCTCAATAAGAATATTAATTCGAATAGAGTTATCTACTGTAGGACAATTTATTGGTGATGAGCAAACTTATAATGTTTTAGTAACAGCTCATGCTTTGTTAATAATTTTTTTTATAGTAATACCAATTATAATTGGGGGGTTTGGTAACTGGTTAGTACCTTTAATAATTGGAGCACCAGATATGGCATTTCCACGAATAAATAATCTAAGATTTTGGTTATTAATCCCTTCTTTATTATTAATTATTTTTTCTTCTATAGTTGGAGTAGGTGCAGGTACCGGATGAACGATTTACCCTCCGTTATCTAGTATCTTAGGTCACGCCAATAAGTCAGTTGATTTAGCAATTTTTTCATTACATTTAGCTGGAGCATCATCAATCCTTGGAGCTATTAACTTTATCTGTACTATTGTTAATATACGGCCAATTATAATAAAAATGGAAATTGTACCTCTTTTTGTTTGATCAGTTTTTATTACCGCGATTTTACTGCTGTTGTCATTACCCGTTTTAGCCGGAGCAATTACCATATTGATTTTAGATCGTAATTTTAATACTTCTTTTTTTGACCCAGCAGGAGGAGGTGATCCTATTTTATTTCAACATTTATTT
>Eukaryota;Obazoa;Opisthokonta;Metazoa;Tardigrada;Tardigrada_X;Tardigrada_XX;Echiniscoides;Echiniscoides_sp.;JQ689574
TACAATTTATTTTTTATTTGGAATTTGAGCAGGTCTATTAGGNTCTTCAATAAGAATGCTAATTCGAATAGAGTTATCTACTGTAGGTCAATTTATTGGAGATGAGCAAATCTATAATGTTTTAGTGACAGCTCATGCTTTATTAATAATTTTTTTTATAGTAATACCAATTATGATTGGGGGGTTTGGTAATTGATTAGTTCCTTTAATAATTGGTGCACCAGATATAGCTTTCCCACGAATAAATAATTTGAGATTTTGATTATTAATTCCTTCTTTATTATTAATCATTATTTCTTCTATAGTAGGGGTTGGTGCAGGTACTGGATGAACAATTTACCCTCCCTTATCAAGAATTTTAGGTCACGCCAATAAATCTGTTGATTTAGCTATTTTTTCATTACATTTAGCTGGAGCATCATCAATCCTTGGAGCTATTAATTTTATCTGTACTGTTATAAATATACGACCAATTATAATAAAAATGGAAATTATTCCTCTTTTTGTTTGATCAGTTTTTATTACTGCAATCTTACTGCTATTGTCATTACCTGTTTTAGCTGGTGCTATTACAATATTAATTTTAGATCGTAATTTTAATACCTCTTTTTTTGACCCTGCGGGAGGAGGAGATCCTATTTTATTTCAACATCTATTT
>Eukaryota;Obazoa;Opisthokonta;Metazoa;Tardigrada;Tardigrada_X;Tardigrada_XX;Echiniscoides;Echiniscoides_sp.;JF437859
GACAATTTATTTTATCTTTGGGATTTGAGCTGGTTTATTAGGTTCATCTATAAGATTTTTAATCCGTATAGAATTATCCACTGTTGGACAGTTCATGGGAGATGAGCAAACGTATAATGTGCTTGTTACAGCTCATGCTTTATTGATGATTTTTTTTATAGTTATACCTATCATAATTGGAGGGTTTGGTAATTGGTTAATTCCATTAATAATTGGGGCTCCAGATATAGCTTTCCCCCGAATAAACAACCTAAGATTTTGATTATTGATTCCATCATTAATTTTAATTGTTAATTCTTCGCTTATCGGAGTGGGAGCTGGAACCGGTTGAACCATTTATCCCCCTTTATCCAGTGTTTTGGGGCACGCTAACAAATCTGTAGATATTGCGATTTTCTCTTTACATTTGGCGGGAGCTTCGTCTATTTTGGGAGCTGTTAACTTTATTAGAACCATTATAAATATACGGCCAAAAACAATATTAATAGAAATTATACCTTTATTTGTATGATCAGTATTAATTACAGCTGTTTTATTATTATTATCATTGCCAGTGTTGGCTGGAGCCATTACCATACTCATTTTAGATCGAAATTTTAACACCTCTTTTTTTGATCCAGCTGGGGGAGGAGATCCCATCCTCTTTCAGCATTTATTT
>Eukaryota;Obazoa;Opisthokonta;Metazoa;Tardigrada;Tardigrada_X;Tardigrada_XX;Echiniscoides;Echiniscoides_sp.;JQ689557
TACTATTTATTTTATTTTTGGAATTTGATCAGGACTACTTGGATCATCTATAAGATTTTTAGTACGTATAGAATTATCTACTGTGTCTCAATTTATAGGAGATGAACAAGTGTATAATGTTTTAGTTACAGCTCATGCTTTGTTAATAATTTTTTTTATGGTTATACCTATTATAATTGGTGGCTTTGGTAATTGATTAGTACCAATAATAATTGGAGCTCCCGATATAGCCTTCCCACGAATAAATAATTTAAGTTTTTGGTTATTAATTCCCTCTTTAATTTTAATTGTATCTTCTTCAATAATTGGTGTGGGGACTGGTACAGGATGGACTATTTATCCTCCTTTATCAAGATTGTTAGGTCATTCTAATAAGTCTGTTGATTTAGCAATTTTTTCTTTACATTTAGCTGGAGCTTCATCTATTTTAGGAGCTATTAATTTCATTACTACAATTATAAATATGCGCTCTTCTTCTATAAAAATAGAAATAATACCATTATTTGTGTGGTCTGTTTTTATTACTGCTATCTTATTACTTCTTTCTTTGCCTGTATTAGCAGGAGCAATTACAATATTGATTCTAGATCGTAATTTTAATACTAGATTTTTTGATCCTGCGGGAGGAGGTGACCCAATTTTGTTTCAACATTTATTT
>Eukaryota;Obazoa;Opisthokonta;Metazoa;Tardigrada;Tardigrada_X;Tardigrada_XX;Echiniscoides;Echiniscoides_sp.;JQ689556
TACTATTTATTTTATTTTCGGNATTTGATCCGGACTGCTAGGGTCTTCAATAAGATTTTTAATTCGGATAGAATTGTCAACAGTAGGTCAATTTATAGGTGATGAACAAACATACAATGTTTTAGTAACGGCCCATGCCCTATTAATAATTTTTTTTATAGTTATACCAATTATAATTGGAGGTTTTGGGAATTGACTTGTACCTATAATAATTGGAGCTCCTGATATAGCTTTTCCTCGGATAAATAATTTGAGATTTTGATTATTAGTACCCTCATTAACCTTAATTATTTTTTCTTCGTTAGTAGGAATTGGGGCTGGTACTGGTTGAACTATTTATCCTCCCTTATCTAGTTTACTAGGTCACCCTAGTAAATCAGTGGATTTCGCGATTTTTTCTTTACATTTAGCCGGGGCTTCTTCAATCTTAGGAGCAGTAAATTTTATCTCTACTGTGATTAATATACGATTTAACATACTAAAAATAGAAATTATGCCTTTATTTGTATGGTCCGTTTTTATCACAGCTATTCTACTTTTATTATCACTTCCTGTATTAGCAGGAGCCATTACAATACTAATTTTAGACCGCAACTTTAATACCTCTTTTTTCGATCCTGCTGGAGGAGGAGACCCAATTTTATTTCAACACCTATTT
>Eukaryota;Obazoa;Opisthokonta;Metazoa;Tardigrada;Tardigrada_X;Tardigrada_XX;Echiniscoides;Echiniscoides_sp.;JQ689508
TACTATTTATTTTATTTTTGGGATTTGATCAGGACTTTTAGGTTCTTCTATAAGATTTTTGATTCGTATAGAACTATCAACTGTAACACAATTTATAGGAGAAGAACAAACTTACAATGTATTAGTGACGGCCCATGCATTATTAATAATTTTTTTTATAGTAATACCTATTATAATTGGGGGATTTGGTAATTGATTAATCCCTATAATAATTGGGGCTCCAGATATAGCTTTCCCTCGTATAAATAACTTGAGGTTCTGATTATTAATTCCTTCTTTGATTTTAATTATTTCGTCTGCTGCTGTAGGAGTAGGAGCTGGAACGGGGTGAACAATTTATCCCCCTCTCTCTAGTTTATTAGGACATGCAAATAAATCTGTTGATTTTGCTATTTTTTCACTACATTTAGCTGGGGCTTCTTCAATTTTAGGGGCTGTTAATTTTATTTCTACAATTATTAATATACGATTTAAACTAATAAAAATGGAAATAATACCTTTATTTGTTTGAAGGGTTTTTATTACTGCTGTATTATTACTTCTATCTTTACCAGTATTAGCTGGAGCTATTACTATATTAATTTTAGATCGTAATTTTAATACTTCTTTTTTTGACCCAGCAGGAGGAGGAGACCCTATTTTATTTCAACACTTATTT
>Eukaryota;Obazoa;Opisthokonta;Metazoa;Tardigrada;Tardigrada_X;Tardigrada_XX;Echiniscoides;Echiniscoides_sp.;JF437857
TACATTGTATTTTGTTTTTGGGATTTGAGCAGGGTTAATTGGGTCATCATTGAGATTTTTGATTCGTATAGAATTATCTACAGTTGGTATATTTATAGGAGATGCCCAAGTTTATAATGTTATTATTACTGCGCACGCTTTGCTTATAATTTTCTTTATAGTTATACCCATTATGATTGGGGGGTTTGGTAATTGATTAATTCCATTAATAATTGGAGCCCCAGATATAGCTTTTCCTCGAATAAATAACTTAAGATTTTGATTATTAACTCCATCATTATTATTGATTATTACATCATCGATGATTGGTGATGGAGCTGGTACAGGTTGGACCATATATCCTCCTTTATCTAGGATTTTAGGACACGCTAATAAATCTGTGGACATTGCTATTTTTTCCTTACATTTGGCGGGAGCTAGTAGAATTTTGGGAGCTATTAATTTTATAGTTACTGTAATTAACATGCGACCAATTACTATAAAATTAGAAATTATACCGCTTTTTGTTTGATCTGTTTTAATTACAGCTGTTTTATTGTTATTATCTTTACCTGTGTTGGCCGGAGCTATTACTATGCTTATTTTGGACCGTAATTTTAATACATCTTTTTTTGACCCAGCTGGAGGAGGAGATGTAATTCTTTTTCAGCACTTGTTT
>Eukaryota;Obazoa;Opisthokonta;Metazoa;Tardigrada;Tardigrada_X;Tardigrada_XX;Echiniscoides;Echiniscoides_sp.;JQ689535
ACAATATATTTTTTTTTTGGTATTTGATCTGGTTTCCGGGGATCTTCTATAAGATTTTTAATTCGTATAGAACTTTCTACAGTTTCTCAATTTATAGGAGAAGAACAAACTTATAATGTTTTGGTAACTGCACATGCTTTGTTAATAATTTTTTTTATAGTAATACCAATTATAATTGGGGGATTTGGTAACTGATTAGTTCCATTAATAATCGGAGCTCCAGATATAGCTTTTCCTCGAATAAATAATTTAAGATTTTGATTATTGATTCCTTCTTTAATTTTAATTATTTCTTCTTCTCTAGTCGGTGTGGGTGCTGGTACTGGTTGAACTATCTATCCGCCTTTATCTAGAATCTTAGGTCATGCTAGTAAATCTGTAGATTTTGCTATTTTTTCTTTACATTTAGCTGGGGCTTCATCAATTTTAGGAGCTGTTAATTTTATTTCAACTATTATTAATATACGGTTTAACTCTATGAAAATGGAAATTATACCTTTGTTTGTGTGATCAGTGTTTATTACAGCTATTTTGCTTTTGTTATCTTTACCTGTCTTAGCTGGGGTTATTACTATGTTAATTTTAGATCGAAATTTTAATACATCTTTTTTTGACCCTGCAGGAGGTGGTGATCCTATTCTGTTTCAACATTTATTT
>Eukaryota;Obazoa;Opisthokonta;Metazoa;Tardigrada;Tardigrada_X;Tardigrada_XX;Echiniscoides;Echiniscoides_sp.;JQ689516
AACAATTTATTTTATTTTTGGTATTTGATCTGGTTTAATTGGGTCTTCCATAAGATTTCTTATTCGTATGGAATTGTCAACAGTGAGTCAATTTATAGGTGATGAGCAAACTTATAATGTTTTGGTTACTGCTCATGCTTTGTTAATGATTTTTTTTATAGTTATACCTATTATAATTGGAGGGTTTGGTAACTGATTGGTACCTATAATGATTGGAGCTCCAGATATAGCATTTCCACGAATAAATAATTTGAGATTCTGGTTATTAATCCCTTCTCTTATATTAATTGTAATATCTTCTTTTGTAGGAATTGGAGCCGGTACAGGATGAACAATTTATCCTCCTCTATCTAGCTTACTGGGTCATGCAAATAAATCTGTAGATTTGGCAATTTTCTCATTGCATTTAGCTGGTGCATCGTCTATTTTAGGTGCAATTAATTTTATTTGTACTATCATAAATATACGTCCTATTTCTATGAAAATAGAAGTAGTACCATTATTTGTCTGGTCTGTTTTTATTACAGCTATTTTATTATTATTATCTTTACCTGTTTTAGCTGGAGCTATTACCATATTAATTTTAGATCGTAATTTTAACACTTCTTTTTTTGATCCTGCAGGGGGAGGTGATCCCATTTTGTTTCAACATTTATTT
>Eukaryota;Obazoa;Opisthokonta;Metazoa;Tardigrada;Tardigrada_X;Tardigrada_XX;Echiniscoides;Echiniscoides_sp.;JF437735
AACCATCTATTTTATTTTTGGTATTTGAGCAGGATTGTTGGGATCCTCTATAAGGTTTCTTATCCGTATAGAATTGTCCACGGTTGGACAATTCATAGGTGAAGAACAGACATATAACGTTTTAGTAACTGCTCATGCATTACTAATAATTTTTTTCATAGTTATACCCATTATAATTGGAGGGTTTGGTAATTGGTTGGTTCCATTGATAATTGGGGCACCCGATATAGCTTTCCCTCGGATAAACAATTTAAGGTTTTGATTGTTAATTCCCTCGTTAATTTTAATTGTTAATTCTTCTTTAATTGGGGTAGGTGCTGGAACAGGTTGGACTATCTACCCCCCACTCTCCAGAATTCTAGGGCATGCTAATAAATCGGTTGATTTAGCTATTTTTTCTTTACACTTAGCCGGAGCTTCGTCAATTTTGGGAGCAGTAAATTTTATTAGTACTATTATTAATATACGACCCAAAATAATATTAATAGAAATTATACCTCTATTTGTATGATCTGTTTTGATTACAGCAATTTTATTGTTACTATCTTTACCGGTGTTAGCTGGGGCCATCACTATGCTGATTTTAGATCGTAACTTTAATACTTCTTTCTTTGACCCAGCTGGTGGAGGAGATCCCATTTTATTTCAACATTTGTTT
>Eukaryota;Obazoa;Opisthokonta;Metazoa;Tardigrada;Tardigrada_X;Tardigrada_XX;Echiniscoides;Echiniscoides_sp.;JQ689509
TACACTTTATTTTATTTTCGGAATTTGATCTGGTCTAATTGGTTCTTCTATAAGGTTTTTAATTCGTATAGAGCTCTCAACTGTGGGTCAATTTATGGGAGATGAACAAACTTATAATGTTTTAGTAACAGCCCACGCTTTATTAATGATTTTTTTTATAGTAATACCTATTATAATTGGAGGATTTGGAAATTGGTTAGTCCCTTTAATAGTGGGTGCTCCTGATATAGCTTTTCCACGTATAAATAATTTGAGATTTTGACTCTTAGTTCCATCATTATTATTAATTATTAATTCTAGAATAACTGGGGTAGGTGCTGGTACTGGATGAACTATTTATCCGCCTTTATCTAGTATTTTGGGGCATGCCAATAAATCTGTGGATATAGCTATTTTTTCTTTACATCTGGCTGGAGCATCTTCCATTTTAGGGGCAGTGAATTTTATCACGACCATTTTAAATATACGACCTGTTGCTGTTAAATTAGAAATATTACCTTTATTTGTTTGATCAGTTTTAATTACAGCGATTCTTTTATTATTATCTTTACCTGTTTTGGCTGGAGCAATTACTATATTGATTTTAGATCGTAATTTCAACACCACTTTTTTTGACCCTGCAGGAGGAGGAGACCCAGTTTTATTTCAACACCTATTT
>Eukaryota;Obazoa;Opisthokonta;Metazoa;Tardigrada;Tardigrada_X;Tardigrada_XX;Echiniscoides;Echiniscoides_sp.;JQ689510
TACACTTTATTTTATTTTTGGAATTTGATCTGGCCTAATTGGTTCTTCTATAAGGTTTTTAATTCGTATGGAACTCTCGACTGTAGGTCAATTTATGGGAGATGAGCAGACTTATAATGTTTTAGTGACAGCCCACGCTTTATTAATGATTTTTTTTATAGTAATACCTATTATAATTGGAGGGTTTGGTAATTGGTTAGTGCCTTTAATAGTAGGTGCTCCTGATATAGCTTTTCCACGTATAAATAATTTGAGGTTTTGACTGTTAATTCCGTCATTGTTATTAATTATTAATTCTAGAATAACTGGGGTAGGTGCAGGTACTGGATGAACTATTTATCCACCTTTATCTAGTATTTTAGGGCATGCTAATAAATCTGTGGATATAGCTATTTTTTCTTTACATCTGGCTGGAGCGTCCTCCATTTTAGGAGCAGTAAATTTTATTACAACCATTTTAAACATACGACCTGTTGCTGTTAAATTAGAAATATTACCTTTATTTGTTTGATCGGTTTTGATTACAGCGATTCTTTTATTATTATCTTTACCTGTTTTGGCTGGGGCAATTACTATATTAATTTTAGATCGTAATTTCAATACTACATTTTTTGACCCTGCAGGAGGAGGAGACCCAGTTTTATTTCAACATCTATTT
>Eukaryota;Obazoa;Opisthokonta;Metazoa;Tardigrada;Tardigrada_X;Tardigrada_XX;Echiniscoides;Echiniscoides_sp.;JQ689530
TTTATTTTNGGTATTTGATCNNGTCTCANNGGATCTTCAATAAGATTCTTAATTCGAATAGAATTGTCTACCGTAGGTCAATTTATAGGAGAAGAACAAACTTATAATGTACTAGTTACGGCTCATGCTCTATTAATAATTTTTTTTATAGTAATACCTATTATGATCGGGGGATTCGGTAATTGATTAATTCCTATAATAATCGGAGCCCCTGACATAGCATTCCCTCGAATGAATAATTTGAGATTTTGGTTGTTAGTTCCTTCATTATTTTTAATCGTATCATCATCTATAGTGGGAGTAGGAGCTGGTACAGGATGAACTATTTACCCTCCTCTGTCGAGATTATTAGGACATGCTAATAAATCTGTAGACTTTGCTATCTTTTCTTTGCATTTAGCAGGGGCTTCATCTATCCTGGGAGCTGTTAATTTTATTTCAACGATTATTAACATGCGCTTTAATTCAATAACTTTAGAAGTCATACCCTTGTTTGTTTGGTCAGTACTGATTACTGCTATTTTACTATTACTTTCTTTACCTGTACTAGCAGGAGCCATTACTATACTTATTTTAGATCGAAATTTCAACACTTCGTTTTTTGATCCTGCAGGAGGTGGAGACCCCATTTTGTTTCAACATTTATTT
>Eukaryota;Obazoa;Opisthokonta;Metazoa;Tardigrada;Tardigrada_X;Tardigrada_XX;Echiniscoides;Echiniscoides_sp.;MW046193
TTTGGGATTAGATCAGGTTTACTTGGATCATCTATAAGATTTTTAGTACGTATAGAATTATCTACTGTGTCTCAGTTTATAGGAGATGAACAAGTGTATAATGTTTTAGTTACAGCTCACGCTTTGTTAATAATTTTTTTTATAGTTATACCTATTATAATTGGTGGTTTTGGTAATTGGTTGGTGCCTATGATAATTGGGGCACCTGATATAGCTTTTCCACGAATAAATAATTTAAGTTTTTGATTATTAATTCCTTCTTTAATTTTAATTGTATCTTCTTCAATGATTGGAGTTGGGGCTGGTACAGGATGAACTATTTACCCTCCTTTATCAAGATTGTTAGGTCATTCCAATAAGTCTGTTGATTTAGCAATTTTTTCTTTACATTTGGCTGGAGCCTCATCTATTTTAGGAGCTATCAATTTCATTACTACAATTATAAATATGCGCTCTTCTTCTATAAAAATAGAAATAATACCATTATTTGTATGATCTGTTTTTATTACCGCTATCTTACTACTTCTTTCTTTACCTGTGTTAGCTGGAGCAATTACAATGTTGATTTTGGATCGTAATTTTAATACTAGATTTTTTGACCCTGCAGGAGGAGGTGACCCAATTTTATTCCAACATTTATTTTGATTTTTTGGTCACCCTGAAGT
>Eukaryota;Obazoa;Opisthokonta;Metazoa;Tardigrada;Tardigrada_X;Tardigrada_XX;Echiniscoides;Echiniscoides_hoepneri;JF437843
AACAATTTATTTTATTTTTGGGATTTGATCAGGACTTTTAGGATCTTCAATGAGATTTTTAATTCGTATAGAACTATCAACAGTTGGGCAATTTATAGGTGAAGAACAAACCTATAATGTGTTGGTCACAGCTCATGCACTTTTAATAATTTTCTTTATAGTTATACCTATTATGATTGGGGGGTTTGGTAATTGATTAATCCCTTTAATAATTGGATCTCCAGATATAGCTTTTCCTCGAATAAACAATTTAAGATTTTGGTTATTAATTCCTTCATTGGTATTAATTGTAACATCTAGGGGGGTTGGAAATGGAGTTGGTACAGGATGAACAATTTACCCTCCTCTATCCAGTGTTTTAGGACACGCTAATAAATCAGTAGATATAGCCATTTTTTCGCTTCATTTGGCTGGAGCGTCTTCTATTTTAGGAGCAATCAACTTTATTAGAACCATTACTAATATACGCCCAATTAGTATAAAATTAGAAGTAATGCCTTTATTCGTATGGTCTGTTTTAATTACTGCAATCTTATTATTACTATCATTACCTGTGTTAGCTGGAGCAATCACTATGTTAATTTTAGATCGAAATTTTAATACTTCTTTTTTTGACCCAGCGGGAGGGGGAGACCCTATTTTATTTCAACATTTATTT
>Eukaryota;Obazoa;Opisthokonta;Metazoa;Tardigrada;Tardigrada_X;Tardigrada_XX;Echiniscoides;Echiniscoides_pollocki;JQ689505
TACTTTATATTTTATTTTTGGTATTTGATCTGGATTATTAGGATCATCTATAAGATTTTTAATTCGAATAGAACTTTCAACTGTAGGACAATTTATAGGAGAAGAACAAACCTATAATGTTTTAGTAACTGCACATGCACTGTTAATAATTTTTTTTATAGTAATACCTATTATAATTGGTGGATTTGGAAATTGATTGGTACCTTTAATAATTGGGGCTCCGGATATAGCTTTTCCACGAATAAATAATTTGAGTTTTTGGTTATTAATTCCAGCTTTATTGATAATTGTATTATCTTCTCTAATGGGAGTAGGAGCAGGTACGGGTTGAACAATTTATCCCCCACTTTCAAGAATTTTAGGTCATAGACACAAGTCTGTAGATTTTGCTATCTTTTCTCTTCATTTAGCAGGTGCTTCATCTATTTTAGGAGCTATTAATTTTATTTGTACTATTATTAATATACGATCGTTGTTAATAAAAATAGAGTTTATACCTTTATTTGTTTGGNCTGTATTTTTAACTGCTATTTTATTGTTGTTGTCGTTACCTGTACTAGCTGGAGCAATTACAATATTAATTTTAGATCGTAATTTTAATACTACTTTTTTTGANCCTTCAGGAGGGGGGGATCCAATTTTGTTTCAACATTTGTTT
>Eukaryota;Obazoa;Opisthokonta;Metazoa;Tardigrada;Tardigrada_X;Tardigrada_XX;Echiniscoides;Echiniscoides_sigismundi;KX363659
TGGTCAACAAATCATAAAGATATTGGAACCATTTATTTTATTTTTGGTATTTGAGCAGGACTGTTGGGATCTTCCATAAGATTTCTTATCCGTATGGAATTATCTACGGTTGGACAATTTATAGGTGAAGAACAAACGTATAACGTTTTAGTAACTGCTCATGCATTGTTAATAATTTTTTTCATGGTTATACCCATTATAATTGGAGGCTTTGGTAATTGATTGGTTCCATTAATAATTGGGGCACCGGATATAGCTTTTCCTCGGATAAATAATTTAAGATTTTGATTGTTAATTCCGTCGTTGATTTTAATTGTAAATTCTTCTTTAATTGGGGTAGGTGCTGGAACAGGTTGAACTATTTATCCTCCACTTTCCAGAATTTTAGGGCATGCTAATAAATCGGTAGATTTAGCTATTTTTTCTTTACACTTAGCCGGAGCTTCGTCAATTTTGGGGGCAGTAAATTTTATTAGTACTATTATTAATATACGACCCAAAATAATACTAATAGAAATTATGCCTCTATTTGTATGGTCTGTTTTGATCACAGCAATTCTATTATTATTATCCTTACCGGTGTTGGCTGGAGCCATCACCATACTAATTCTAGATCGTAACTTTAATACTTCTTTCTTTGACCCAGCTGGTGGGGGGGACCCCATTTTATTTCAGCATTTATTTTGATTTTTTGGTCACCCTGAAGTTTA
>Eukaryota;Obazoa;Opisthokonta;Metazoa;Tardigrada;Tardigrada_X;Tardigrada_XX;Isoechiniscoides;Isoechiniscoides_sifae;KX363649
TGGTCAACAAATCATAAAGATATTGGAACAATTTATTTTTTATTTGGGATATGGGCTGGTATAATAGGTTCTTCTTTAAGTAGTTTAATTCGCTTGGAATTATCAAATGCAAGAAGTGAAGTTTTACAAAATAATCATTTATATAATGTGATTGTAACTAGTCATGCTCTTATTATAATTTTTTTTATGGTTATACCTATAATAATTGGGGGGTTTGGTAATTGGTTATTACCTTTAATAATTAGCTCTCCTGATATAAGATTTCCGCGGATAAATAATTTAAGGTTTTGGTTATTACCTCCTTCTTTAATTTTATTATTAACTTCAAACCAAACTGGGGTAGGAAGAGGATGAACACTGTATCCCCCCCTCTCTAGTATTTTAGGGCATAATAACATATCAGTTGATTTAGCTATTTTTTCTTTACATTTAGCTGGAGCTTCTTCAATTTTAGGAGCAATTAATTTTATTACTACAATTATAAATATGCGGTCTAAAATAATAAATTTAGATAAAACCCCCTTATTTGTATGATCAGTTCTAATTACAGCAGTTTTATTACTTTTATCTTTACCTGTTTTAGCTGGGGCAATTACTATGTTATTAATAGATCGTAATTTTAACACTTCTTTTTTTGACCCAGCTGGTGGGGGGGATCCTATTTTATTTCAACATTTATTTTGATTTTTCGGTCATCCAGAAGTTTA
>Eukaryota;Obazoa;Opisthokonta;Metazoa;Tardigrada;Tardigrada_X;Tardigrada_XX;Pseudobiotus;Pseudobiotus_spinifer;KF938944
TTACTGCGATGAATATTTTCCACAAATCATAAAGATATCGGCACACTATATTTTATTTTTGGCTTATGGGCCGCTACAATTGGCACATCTCTAAGATTTATTATCCGCTTAGAGCTTGCACAACCTGGAAATTTATTTACTGACGAACAAATGTATAATGTTTCTGTCACAGCTCATGCGTTTATTATAATTTTCTTTTTTGTTATGCCTATCCTTATCGGAGGGTTTGGAAACTGATTAGTGCCTCTAATAATCGGGGCCCCCGACATGGCCTTCCCTCGAATAAATAATTTAAGTTTCTGATTACTGCCCCCCTCTTTTACACTAATCCTAAGCAGAGCTTTAACAGAACAAGGAGCAGGGACAGGCTGAACTGTATACCCTCCTTTGTCTCACTACTTTGCACACAGTGGGCCTGCTGTTGATTTAGCTATTTTCTCTCTGCATTTAGCAGGGGTATCTTCTATCCTTGGTGCTATTAACTTCATTTCCACTATTTTTAATATACGAAGCCCTTCTATCACAATAGAGCACGTCCCTTTATTTGTTTGATCGGTTTTAATTACAGCCATCTTACTGCTGTTGTCCCTGCCTGTCCTAGCTGGGGCAATTACAATACTGCTTTTAGACCGAAACTTCAACACATCTTTTTTTGACCCTGCTGGCGGGGGAGACCCTATCCTGTACCAACACTTATTCTGATTTTTTGGACACCCCGAAGTATATATTCTTATTTTGCCTGGCTTTGGGATTATCTCCCAAATTATTACACAAAGAAGAGGGAAACATTTAACTTTTGGGCACCTAGGAATAATTTATGCAATAAGAACAATCGGGCTATTAGGGTTTATTGTGTGAGCCCACCATATATTTACAGTGGGAATAGATCTAGACACACGAGCCTACTTTACAGCAGCAACCATAATTATCGCCATTCCAACAGGCATTAAAGTTTTTAGTTGACTAAGCACCCTTTACGGAACTAAACTCCTAAACAACCCGCCTATTTGATGAGTTCTAGGGTTTATTACCCTGTTCACAACGGGAGGCTTAACAGGAATTATCCTTTCTAATTCCACCTTAGACATTGTATTACACGACACTTACTATGTAGTCGCTCACTTTCATTATGTGCTATCAATAGGAGCTGTATTTGCTATTTTAGCCGGAATCTTCCAATGATCCCCCCTAATCCTGGGAATTTCTTTTAACAGAGTTTGAGCACAAGCTCAATTCATTTTAATATTCCTAGGGGTTAATTTGACCTTTTTCCCACAACATTTCATAGGTCTCGCAGGAATACCGCGACGATATGTGGACTACCCGGACACTTTCTTTGCATGGAATTTAATATCCTCTTTCGGTTCCGTTTTATCTGTCCTTGCAAGAATTTTAATATTTTTTATCCTATGGGAGGCCCTCATTTCCCAACGTCAAATTTTAACTAGTATCTCTACTAACACAATTCTCGAATGAAAACAACAAACTCCCCCCATATCCCACTCTTTTACTCAATTATCCTTGTTAACTAAATAA
>Eukaryota;Obazoa;Opisthokonta;Metazoa;Tardigrada;Tardigrada_X;Tardigrada_XX;Batillipes_tardigrada;Batillipes_longispinosus;KF938943
CTGCGATGATTATTTTCAACTAACCATAAAGATATTGGTACCTTGTATTTTTTGTTTGGGCTCTGATCCGCTAGCGTAGGATCTTCACTAAGAATAATTATTCGAACTGAACTGTCTACTAGTGGCGCACTTATAGGAGATGATCATATTTATAATGTTGTTGTGACTGCTCACGCCTTAATTATGATTTTCTTTATAGTTATACCTATTTTAATTGGTGGATTTGGTAATTGATTAGTTCCAATTATAATTGGGGCTCCCGACATGGCATTTCCTCGAATAAATAATTTAAGTTTTTGACTATTACCTCCTGCATTTCTTTTATTATTAACTTCCTCTCTTGCTGGTACGGGTGCTGGCACGGGATGAACTGTTTATCCTCCACTTTCTCATTATTTTGCTCATGGCAATCCATCTGTAGATCTAGCTATCTTTAGTCTTCATATTGCTGGTGCATCATCCATTTTAGGAGCTATTAATTTTATTACTACTATTATTAATATGCGTAGAATTTTATTAACTCTAGAAGAAATACCACTATTTGTTTGATCAGTATTAATTACAGCAGTTTTATTGTTACTATCATTACCAGTTTTAGCTGGGGGTATTACAATATTATTACTAGATCGGAATTTTAACACCTCATTTTTTGATCCTGCTGGAGGTGGAGATCCCATTTTGTTTCAGCACCTCTTTTGATTCTTTGGTCATCCTGAAGTTTATATTCTTATTCTTCCAGCGTTTGGGTTGATTTCACAAATAGTAATCCAAGCAGCAAATAAAAGACAAGCATTTGGACATTTAGGAATAATTTATGCAATAAGATCAATTGGTTTATTAGGATTTATTGTATGAGCACACCACATGTTCACAGTTGGTATAGATTTAGATACTCGAGCTTATTTTACAGCTGCAACTATAATTATTGCCATCCCTACTGGTATTAAAGTTTTTAGTTGAATGACTACACTGTACGGAGCACAATTATTTTTAACACCTCAGCTATTATGAGTATTAGGATTTATTTTCTTATTTACTCTTGGTGGGCTTACAGGTATTGTGTTATCAAACTCTAGACTAGACATTTTATTACATGATACTTATTATGTAGTTGCTCATTTTCACTATGTCCTTTCTATGGGAGCTGTATTTGCCATTATTGGTGGGCTTATTAATTGATTTCCACTATTTACAGGCATATTAATAAATGATAATTGATTAATTGCTCACTTCTTTGTAATATTTATTGGAGTCAACTTAACTTTCTTTCCACAACATTTCTTAGGATTGGCTGGGATGCCTCGACGTTATTCTGACTTTCCAGACATATATCAGTCTTGAAATAATTTGTCTTCATTAGGCTCAATAATTTCTGTTATTGGAGTTTTTATGTTTGCTGGTATTTTATGAGAGGCTTTGATTTCCAAGCGCATAGTAACAAATGTTTTACACTCTAGGTCCTTAAGAGAGTGATCTAACTTAATACCAGCATCATCTCATACATTTAATCAATTAATAATTATTAATT
>Eukaryota;Obazoa;Opisthokonta;Metazoa;Urochordata;Urochordata_X;Appendicularia;Appendicularia_X;Appendicularia_X_sp.;MW124510
CTCTTTGTATTTGTTGACTGGATTAAGTTTCAGAATTACAGGTTCTAGTCTAAGCAGAATGCTTCGTATGGAGCTCACTGGTCTAGGTACTAGTGGCATGGATAGACATGCCTATAATGTGGTTGTTACTGGCCATGGCATCATTATGATTTTTTTTTTTGTGATGCCTATGCTCATCGGTGGTTTTAGAAATTGGCTTATACCGTTTATGATGGGAGTTCCTGATATGGCTTGGCCTCGCCTTAACAATTTTTCTTTTTGGATGCTTTTGCCAGCTTCCATGTGTTTGGCATGGGGCTTACTTCAAGGCAGGGTAAGATCTGGATGGACAATATACCCTCCTCTTTCAGCTTTGGAGACTCCTATGGATGCTATGATATTTAGTTTACATCTTGCTAGAATTAGTTCCATACTTGGTGCTATAAATTTCTTGACTACCATATTGATGAATGGTCCTAAGAGATTTTCTATGTATAATCTTTATCTTTATCTATATTGTATGGCAGTTACTGTTTTTATGCTTTTGACCACATTACCTGTTTTAGCAGCCGGCATTACTATGATTTTGTTTGATCGTCACTTTAACACTTCGTTCTTTAATGTAGCTAGAAGAGGTGATCCTATACTTTTTCAGCATTTGTTT
>Eukaryota;Obazoa;Opisthokonta;Metazoa;Urochordata;Urochordata_X;Appendicularia;Oikopleuridae;Oikopleuridae_sp.;MW124512
CTCACTATATCTTTTGACAGGCCTTAGTTTTGGCGTCACTGGCTCAAGTTTGAGCGGGATGTTACGGATGGAGCTCACTGGGCTTAGGACCAGTGGCATGGATGGACATGCTTTTAATGTTGTGGTCACAGGCCATGGCATCATAATGATCTTTTTTTTCGTTATGCCCATGTTGATTGGAGGGTTTGGCAATTGGTTGATTCCTTTTATGATGGGGGTCCCAGATATGGCTTGGCCTCGGTTAAATAATTTTTCTTTCTGGATGCTCCTGCCTGCTTCTATGTGTTTGGCTTGGGGCCTACTACAGAGAGGCGTAAGATCTGGTTGGACCATATACCCTCCTCTTTCTGCTTTGGAGACCCCTATGGATGCCATGATATTTAGTCTCCATTTGGCAGGAATAAGTTCTATTTTGGGGGCGATAAATTTTCTTACTACCATATTAATGAACGGACCTAAGGGCTTTTCTATGTATAATCTTTACTTATATTTGTATTGTATGATGGTCACTGTTTTTATGCTTCTTACCACTTTGCCTGTGCTAGCAGCTGGAATTACTATGATTTTGTTCGATCGTCACTTTAATACTGCTTTCTTTAATGTCGCAGGTGGGGGAGATCCTATCCTCTTTCAACATTTGTTT
>Eukaryota;Obazoa;Opisthokonta;Metazoa;Urochordata;Urochordata_X;Appendicularia;Oikopleura;Oikopleura_sp.;OR378930
CTCTTTGTATTTGCTTACTAGGTTGAGTTTCAGAATCACTGGTTCTAGCCTTAGCGGTATGCTTCGTATGGAGCTTACTGGTCTCGGCACTAGTGGAATGGATGGCCATGCCTATAATGTTGTTGTAACTGGGCACGGGATTATCATGATTTTTTTCTTTGTCATGCCTATGCTTATCGGTAGATTTAGAAATTGGCTGATCCCATTTATGATGGGCGTTCCTGACATGGCTTGGCCCCGTCTAAATAACTTTTCTTTTTGGATGCTGCTTCCCGCTTCTATGTGTTTGGCATGGGGCTTACTGCAGGGTAGAGTTGGTTCTAGATGGACCATATATCCTCCTCTTTCTGCTTTAGAGACTCCTATGGATGCTATGATTTTTAGTCTTCACTTGGCTAGAATTAGTTCTATATTGAGGGCCATAAATTTTTTAACTACTATACTTATGAATGGTCCAAAGGGGTTTTCTATGTATAACCTATATCTTTACTTATACTGTATGGCAGTTACTGTTTTTATGCTTTTAACTACTTTGCCTGTCTTGGCGGCTGGAATTACTATGATATTGTTCGACCGTCATTTTAATACTTCTTTTTTTAATGTGGCTGGCGGGGGAGATCCTATATTGTTTCAGCATCTGTTT
>Eukaryota;Obazoa;Opisthokonta;Metazoa;Urochordata;Urochordata_X;Appendicularia;Oikopleura;Oikopleura_longicauda;LC222754
GTTCTAGTTTAAGTAGAATGCTTCGTATGGAGCTTACAGGTCTTAGAAGCAGCAGAATGGATAGACATGCCTATAATGTGGTCGTCACCGGGCATGGAATCATTATGATTTTTTTCTTTGTCATGCCCATGCTCATTAGGGGCTTCAGAAACTGGCTTATTCCTTTTATGATGGGTGTTCCTGATATGGCCTGGCCTCGTCTTAACAATTTTTCTTTTTGGATGCTACTTCCTGCTTCTATGTGTTTAGGTTGGGGGCTTCTTCAAGGTGGTGTAGGATCTAGGTGGACAATTTATCCTCCCCTATCAGCCCTAGAGACTCCTATGGATGCCATGATTTTTAGTCTCCATCTTGCTGGAATTAGTTCTATACTTGGTGCTATAAATTTTTTAACTACTATACTTATGAATGGCCCCAAGGGCTTTTCTATGTATAACTTATATTTATACCTATATTGTATGGCTGTTACTGTGTTTATGCTTTTAACTACCCTTCCTGTTCTCGCTGCCAGAATAACTATGATATTGTTTGATCGTCATTTTAATACTTCTTTCTTTAATGTAGCTAGAGGCAGAGATCCTATACTTTTTCAACATCTTTTCTGATTTTTTGGTCACCCTGAAGTTTA
>Eukaryota;Obazoa;Opisthokonta;Metazoa;Urochordata;Urochordata_X;Ascidiacea;Ascidiacea_X;Ascidiacea_X_sp.;MG422949
TACATTATATGTAATTTTTGGTATATGATGTGGTCTTCTTGGAACTGGTTTAAGTTTACTAATTCGTTTTGAATTAGGAACAGCAGGTGCCTTTTTAGGTGATGATCATTTTTATAATGTGATTGTAACCGCTCATGCTTTTGTTATAATTTTCTTTATAGTTATACCCCTTATAATTGGGGGATTTGGGAACTGGATAGTTCCTTTATTAATTGGAGCTCCGGATATGAGATTTCCCCGAATAAACAACATAAGGTTTTGATTGTTACCCCCTTCCTTTGTATTACTTCTCTGCTCTACTCTCATAGAAGGTGGTGCTGGTACGGGATGAACAGTCTATCCTCCATTAAGAGGGCCTGTGGCCCATGGAGGGACTTCAGTAGATCTTGCTATTTTTTCGCTTCACTTAGCAGGGGCCTCTTCTCTCTTGGGTGCTATTAATTTCATTACTACTATTTTTAATATACGGTCCTCAGCTATAACTATAGAACGATTAAGTTTGTTTGTATGGTCTGTTTTAGTTACGGCCTTTCTTCTTCTTCTCTCTCTTCCGGTCTTAGCCGGAGCAATTACTATACTGCTAACTGACCGGAATTTTAATACAAGGTTTTTTGATCCAGCAGGAGGAGGGGATCCTATTCTATATCAGCACTTAT
>Eukaryota;Obazoa;Opisthokonta;Metazoa;Urochordata;Urochordata_X;Ascidiacea;Ascidiacea_X;Ascidiacea_X_sp.;MH339218
TACGTTGTATTTTTTGTTTGGTATTTGGGCTGGTATTATTGGTACTGGTATGAGTGTATATATTCGGATTGAGTTGTCTCAAGTGAGGCAGGTTATTAGAGATGGGCAGTTATATAACGTGTTAGTGACGGCACATGCTTTTTTGATAATTTTTTTTTTCGTTATACCGGTAATGATCGGTGGGTTTGGTAATTGATTATTGCCTTTGATATTAAGGTGTCCAGATATGGCTTTTCCGCGTCTAAATAATATAAGTTTTTGATTACTGCCACCTTCTCTGTTTTTATTGTTGATTTCTTCTGTAACTGAGAATGGTGTGGGAACTGGGTGGACAGTGTATCCACCATTGGCCGGAAATTTAGCTCATTCTGGTCCTGCTTTGGATTTTGCTATTTTTTCTTTGCATTTGGCAAGGATTTCAAGCATTTTAGGGGCTTTGAATTTTATGACTACTATATTTAATATAGGGATGAAGGGTGGTGGTTTATTTCAGATGAGCCTGTTTTGTTGGTCTGTGCTGATTACTGCTTTGTTATTATTGCTTTCTTTGCCAGTTTTGGCTGCTGCTATTACGATGTTGTTGTTTGATCGGAATTTGAATACGTCTTTTTTTGATCCTGCTGGAGGTGGGGACCCCGTCTTATATCAACACCTTTTT
>Eukaryota;Obazoa;Opisthokonta;Metazoa;Urochordata;Urochordata_X;Ascidiacea;Ascidiacea_X;Ascidiacea_X_sp.;MH339219
TACTTTGTATTTTTTGTTTGGTGTGTGGGCGGGTTTGATTAGAACTAGGATGAGTGTTTTTATTCGGTTAGAGTTGTCTCAAATTAGGCAAGTAGTAAGGGATAGACAGTTGTATAATGTAGTGGTTACTGCTCATGCGTTTGTTATAATTTTTTTTTTTGTGATACCAATTTTAATTGGTGGATTTAGGAATTGGTTGTTGCCAATAATAGTGAGGAGTCCTGATATGGCTTTTCCTCGTTTAAATAACATAAGTTTTTGGTTGTTGCCACCGGCTTTATTTTTATTGTTAATTAGTTCGGTTGTAGAGAGTAGGGTTAGAACTGGCTGAACTGTTTATCCTCCTTTGGCGGGTAATTTAGCTCATTCAAGGTCTGCTTTGGATTGTGCGATTTTTTCTTTACATTTGGCTAGAGTTTCTAGTATTTTAAGATCTTTGAATTTTATGACTACTTTATTTAACATGAAAACTAAGGGATGATCTATATTTTCCATGCCTTTGTTTTGTTGAACTGTTTTGGTTACTACTATTTTACTTTTACTTTCTTTGCCTGTGTTAGCAGCTGCAATTACTATATTATTATTTGATCGTAATTTTAATACTTCATTTTTTGATCCGAGAGGAAGAAGGGATCCAGTATTATATCAGCATCTGTTT
>Eukaryota;Obazoa;Opisthokonta;Metazoa;Urochordata;Urochordata_X;Ascidiacea;Ascidiacea_X;Ascidiacea_X_sp.;MG421923
AACTTTATATTTTATTTTTAGGATTTTTTCGAGACTTATTAGAACTGCCATAAGTGTATTGATTCGGAATGAAATATCTCAAACAAGATATGTAATTAGAGACAGACAAATTTATAATGTGGTTGTTACTGCTCATGCTTTTCTTATAATCTTTTTTTTTGTAATACCTATCTTAATTGGAAGATTTGGTAATTGATTATTGCCAATAATAATTAGGACTCCTGATATGGCATTTCCACGAATGAATAACATAAGTTTTTGGTTGTTACCCCCTGCCCTATTATTATTATTATTAAGTGGTTTAGTTGAAAGTAGAGTTAGGACAGGATGAACTGTGTATCCCCCTTTATCAGGAAATATGGCCCATAGTGGTAGCTCATTAGATATGGCTATCTTTTCATTACACCTTGCTGGTATATCTAGTATTATAAGATCTATTAATATAATAACAACTATAATTAATATAAAATCTAAAGGGTGGAATATATTTAATATATCATTATTTTGTTGATCAATTATAATTACTGTTATTTTACTTTTATTAAGTCTTCCTGTATTGGCGGCTGCCATTACTATATTACTGTTTGATCGTAATTTAAACACTACATTTTTTGATCCTGCTAGAAGAAGAGATCCTGTTCTATACCAACATTTATTT
>Eukaryota;Obazoa;Opisthokonta;Metazoa;Urochordata;Urochordata_X;Ascidiacea;Aplousobranchia;Aplousobranchia_sp.;MT873562
GTGATCTGCTTTTTTTGGAACAGCCTTAAGTTTGTTGGTTCGTTTAGAATTGTCTCAAACTAAGCAAGTTATTGGCAATGGTCAGATTTATAATGTTGTAGTCACTGCTCACGCTTTAATTATGATTTTTTTTTTTGTAATACCAACTCTTATTAGAAGATTTGGAAATTGGTTATTACCCCTATTTTTAAGAGCTCCAGATATAGCTTTCCCTCGACTTAATAATATGAGTTTTTGGTTATTACCTCCTTCTCTTATTTTACTCTGTTTGTCTGTTTTTGTAGGAGATAGAGTTAGGACTGGATGGACTATTTATCCTCCTTTGTCTTCAAGAATTGCTCACGCATCAAGGGCTATAGATTTGGGAATTTTTTCTCTCCACCTAGCTAGGATTTCTAGTATTTTAAGATCTATAAATTTTTTAGTTACTATTAATAATATAAAAATAATAAATTTAAATAATTTTTCTTTGTTTTGTTGATCTATGGTAGTAACTACAATTTTGTTAATTTTATCTTTACCTGTTTTGGCAGCTGCGATTACTATGTTGTTGTTTGATCGTAATATAAATACATCTTTTTTTGACCCCTCAGGTGGAGGAGATCCTATTTTATTTCAGCATTTATTTTGGTTTTTTGGACATCCTGAAGTTTATGTTTTGATTTTACCTAGGTTTGGAATTATTTCGCAAGTTGTAGTATTTTATTCTAGAAAAAAGGTAATTTTTAGATATTATAGAATAGTGTGGGCCATATGTAGAATTGGTTTTTTAGGTTTTTTAGTTTGGGC
>Eukaryota;Obazoa;Opisthokonta;Metazoa;Urochordata;Urochordata_X;Ascidiacea;Aplousobranchia;Aplousobranchia_sp.;LR136943
ATTTGGTCAGCTTTTTTTGGAGCGAGTTTGAGTTTTTTGATTCGATTAGAATTATCTCAAACAAGACAAGTAATTAGAAATAGACAAATTTATAATGTTGTAGTTACTGGGCATGCTTTGATTATAATTTTTTTTTTTGTTATACCCACTTTAATTAGAGGTTTTAGAAACTGATTGTTACCATTAATAGTGAGAGCTCCTGATATAGCTTTTCCTCGGTTAAATAATATAAGTTTTTGGTTATTACCCCCTTCAATAATTTTGTTGGGTCTTTCTATTTTTGTTGGAGAAGGAGTAAGAACTGGTTGGACTATTTATCCTCCGTTATCTTCCAGGTTAGCTCATGCTAGTGCGGCTATAGATATAAGAATTTTTTCATTACATCTAGCTAGGGTTTCAAGTATCTTAAGATCTATAAATTTTTTGGTTACTTTAGGTAATATGAAGACTAAGAGAATGTCTTATAGTTCATATTCTTTGTTTTGTTGATCGGTTATTGTCACAACTATTCTTTTGGTTTTGAGTTTGCCAGTTTTGGCGGCGGCCATTACTATATTATTATTTGATCGTAATTTGAATACCTCTTTTTTTGATCCGTCTGGAAGGGGAGATCCTATTTTATTTCAGCATTTGTTTTGATTTTTTAGACATCCTGAGGTGTATATCTTAATTTTGCCGAGATTTGGGATTATTAGTCAGGTAGTAGTATTTTATTCAGGTAAATCTACGATTTTTAGATATTATAGAATAGTTTGGGCAATGTGTAGGATTAGATTTTTCAGGTTTCTT
>Eukaryota;Obazoa;Opisthokonta;Metazoa;Urochordata;Urochordata_X;Ascidiacea;Aplousobranchia;Aplousobranchia_sp.;MZ580875
AACTTTGTATTTTATTTTTGGAATATGGTCTGCTTTTTTAAGGGCTGCTTTATCTAGCACTATTCGAATAGAGCTATCTCAAACGGGACAGATCATTAGAAATGGTCAGATTTATAATGTAGTTGTTACTGCTCATGGTTTGGTTATAATTTTTTTTTTTGTGATACCTACTTTAATTAGAGGTTTTAGAAATTGGTTGTTACCTTTAATAACAAGAGCTCCTGATATAGCTTTCCCGCGTTTAAATAATCTTAGCTTTTGACTTCTTCCTCCGTCTCTTTTTTTTCTTTTAAATTCTGCTTTTATTAGAAGTGGAGTAAGAACTAGGTGGACCCTATATCCTCCGTTATCTTCTAATTTAGCACATTCCAGCCCCGCAGTGGACTTAGGAATTTTTTCTTTGCATTTAGCTAGAATCTCAAGTATTTTAGGCTCTATAAATTTTTTAGTTACAATAATAAATATAAAATCTCCTTCTTTTAAATTTAGTAATATAAGTTTATTTTGTTGATCAGTTTTTGTAACTACTATTTTATTAGTTCTTTCTCTCCCTGTGTTAGCAGCTGCTATTACTATATTATTATTTGATCGTAATTTTAACACTAGTTTTTTTGACCCTTCTGGAGGTAGAGATCCTATTCTTTTTCAACATCTTTTT
>Eukaryota;Obazoa;Opisthokonta;Metazoa;Urochordata;Urochordata_X;Ascidiacea;Aplousobranchia;Aplousobranchia_sp.;LR136942
AGAACTTTATATTTTTTATTTAGACTTTGATCTGCTTTCTTCAGAGCTAGTTTAAGTTTTTTAATCCGTATAGAGCTATCTCAGGCTGGACAGGTTATTAGGAATGGTCAAATTTATAATGTTGTCGTAACCGGACATGCTTTGGTAATGATTTTTTTTTTTGTTATACCTGTTTTGATTAGGGGTTTTGGTAACTGACTTTTACCTTTAATAGTAGGAGCTCCAGATATGGCTTTCCCCCGTTTGAATAATATGAGTTTTTGGTTATTACCTCCTTCAATAATTTTATTGGCTTTGTCGGTTTTCGTAGGGGATAGAGTCAGAACGGGTTGAACTATTTATCCTCCTCTTTCCTCTGGTTTAGCTCACTCTAGTGCTGCGGTTGATATGGGTATTTTTTCATTGCATTTAGCTAGAATTTCTAGTATTTTAAGATCCATGAATTTTTTAGTTACATTAGGTAATATAAAAATAAAAAGGTTAAGGTATAGAAATTACCCTTTATTTTGTTGATCGGTTGTAGTAACTACTATTCTTTTAGTACTCAGTCTACCCGTATTAGCTGCTGCTATTACAATACTTTTATTCGATCGAAATTTGAATACTTCTTTTTTTGATCCTTCTAGAAGGGGAGATCCTATTTTATTCCAACATTTGTTTTGATTTTTTAGACATCCTGAGGTTTATATTTTAATTTTGCCAGGGTTTAGAATTATTTCTCAAGTTGTTGTTTTTTATTCTAGGAAGGATACTATTTTTGGTTATTATAGAATAGTTTGGGCTATATGTGGTATTGGTTTTTTAAGATTTTTAGTATGGGCC
>Eukaryota;Obazoa;Opisthokonta;Metazoa;Urochordata;Urochordata_X;Ascidiacea;Clavelina;Clavelina_sp.;MW858362
ATTGGAACATTGTATTTTTTTTTTAGAATATATTCTGCTATTATTAGAGCTGGTTTAAGTTTTATTATTCGTTTAGAACTATCTCAATCAAGAAGTTTAATTAGAAATAGGCAGATTTATAATGTAATTGTCACATCTCATGCATTAATTATAATTTTTTTTTTTATTATACCTATTATAATTAGGAGATTTGGTAATTGGCTTTTACCTTTAATAATCAGAGCACCAGATATAGCATTCCCACGATTAAATAATATAAGTTTTTGACTACTCCCTCCTGCATTACTACTTTTAATTATATCTGTTTTTATTAGAGAGAGGTCTAGGACTAGGTGAACCTTTTACCCCCCTTTATCAGGTATTTTAGCCCATAGTGGGGCTTCTGTGGATATAGGTATTTTTTCTTTACATATAGCTGGTATTTCTAGTATTTTAAGGTCTATAAATTTTTTAGTAACCTTATCTAATATAAAATTAAAAAGATTTGAATTTAATAATCTTAGTTTATTTTGTTGATCTATTAGGGTCACTACAATTTTATTAGTTCTTTCTTTACCTGTTTTAGCTGCTGCAATCACTATATTATTATTTGATCGAAATTTAAATACTAGCTTTTTTGACCCTATGGGTAGAAGAGATCCTATTTTATTTCAACATTTATTCTGATTTTTTAGACACCCTGAAGTATACATTTTAATTTTACCTGGTTTTAGGATAATTAGTCATGTTGTTATATTTTATTCAGGTAAAGATAATATTTTTAGATATTATAGGATAGTTTGAGCGATATGTGGTATTGGGTTTTTAAGGTTTTTAGTTTGGGCCC
>Eukaryota;Obazoa;Opisthokonta;Metazoa;Urochordata;Urochordata_X;Ascidiacea;Clavelina;Clavelina_australis;AM706464
TTTTTTTTTAGAATTTACTCATCTTTAGTAGGGACTAGGTTAAGTATAATTATTCGAACTGAACTATCCCAAACAAGACAGTTAATTAGAAATAGGCAAATTTATAACGTTGTAGTTACAGCACATGCTCTTATTATAATTTTTTTTTTTATTATACCTATTATAATTAGAGGTTTCAGAAATTGACTTTTACCTATAATAATTAGGGCGCCAGACATAGCTTTTCCTCGTTTAAACAATATAAGTTTTTGACTATTGCCTCCAGCATTACTATTATTAGTTTTATCTGTTTTTAATAGAGATAGAGTGAGAACCGGATGAACTATTTATCCTCCTCTTTCTAGAATTTTAGCACATAGTAGTAGGGCTGTGGATATAGGTATTTTTTCATTACATTTAGCTAGAATTTCTTCTATTTTAAGATCTACAAATTTTTTAGTTACTATAAGTAATATAAAACTAAAAAGATTTGATTATAGTAATTTAAGTTTATTTTGTTGGTCTGTTATTGTTACAACTATTTTATTAGTTCTGCTCATACCGGTACTTGCTGCAGCTATTACTATATTATTATTTGATCGTAATCTAAATACTAGTTTTTTTGACCCTATAGGTAGAAGAGATCCTATTCTTTT
>Eukaryota;Obazoa;Opisthokonta;Metazoa;Urochordata;Urochordata_X;Ascidiacea;Clavelina;Clavelina_delavallei;AY603105
TTATATTTTTTGTTGAGAATTTATTCAGCACTTGTTAGAACTAGATTAAGTATAATCATTCGAACAGAGCTTTCTCAAACAAGACAGCTTATTAGAAATAGGCAAATTTATAATGTGGTAGTTACTGCTCATGCTTTATTAATAATTTTTTTTTTTATTATACCAGTAATAATTGGTGGATTTAGAAATTGATTGTTACCTATGATAGTAAGAGCTCCAGATATGGCTTTCCCTCGGTTAAATAACATAAGTTTTTGATTATTACCTCCGGCTTTATTTCTTTTGGTTTTATCTGTTTTTAACAGAGATAGAGTAAGGACTAGATGAACTATTTATCCTCCTCTTTCTAGAATTTTAGCTCATAATAGTAGGGCTGTCGATATAGGTATTTTTTCATTACATTTAGCTAGAATTTCTAGTATTTTAAGGTCTATAAATTTTTTAGTTACAATTAGAAATATAAAATTAAAAAGGTTTGATTATAATAATTTAAGTTTGTTTTGTTGATCTGTAGTTGTTACTACTATTTTATTAGTGTTATCATTACCTGTGTTAGCTGCAGCTATTACTATACTATTATTTGATCGTAATTTAAATACTAGTTTTTTTGATCCTAT
>Eukaryota;Obazoa;Opisthokonta;Metazoa;Urochordata;Urochordata_X;Ascidiacea;Clavelina;Clavelina_flava;AM706478
TCTGCTTTAGTCGGAACTGGGTTAAGTATAGTGATTCGTACAGAGTTATCTCAGACAAGACAAATTATTGGTAATAGGCAGATTTATAATGTAGTGGTTACGGCTCATGCTTTATTGATGATTTTTTTTTTTATTATACCAGTTATGATTAGAGGGTTTGGTAATTGACTTTTGCCATTAATAGTAAGGTCTCCTGATATGGCTTTTCCTCGATTAAATAATATGAGTTTTTGGCTTTTACCTCCTGCTTTATTATTATTAATTATATCTGTATTTAATAGGGATAGGGTGAGGACTAGATGGACTATTTATCCTCCTTTGTCAAGAGTTTTGGCACATTCTAGTAGAGCTGTTGATATGGGTATTTTTTCTTTGCATTTAGCAGGGATTTCAAGTATTTTGGGATCTATAAATTTTTTAGTTACTATATCTAATATAAAATTGAAAAGATTTAGTTATCATAATTTAAGTCTTTTTTGCTGGTCTGTAATTGTAACTACTATTTTACTAGTATTATCTTTGCCAGTTTTGGCTGCGGCTATTACTATACTTTTATTTGATCGTAATTTAAATACTAGTTTTTTTGACCCTATAAGAAGGGG
>Eukaryota;Obazoa;Opisthokonta;Metazoa;Urochordata;Urochordata_X;Ascidiacea;Clavelina;Clavelina_lepadiformis;FJ839918
ATGAGTTTAAGACGTTGATTTATGTCTACTAATCATAAAGATATTGGTACTTTATATTTTTTTTTAAGAATTTATTCGGCTTTAGTGAGAACTGGTTTAAGTATAATTATTCGTACTGAGCTTTCACAAACTGGGCAATTAATTGGTAATGGTCAGATTTATAATGTAGTAGTAACTGCACATGCTCTTTTAATAATTTTTTTTTTTATTATACCTGTTATAATTAGAGGATTTAGAAATTGGCTATTACCTATAATAGTAGGATCTCCTGATATAGCTTTCCCGCGTTTAAATAATATAAGTTTCTGATTACTGCCTCCAGCTTTATTTCTTCTTGTATTATCTGTTTTTAATAGGGACAGGGTAAGGACAGGGTGGACTATTTACCCACCATTATCTGGCATTTTAGCTCATAGTAGTGGGGCTGTAGATATAGGTATTTTTTCTTTACATTTAGCTAGGGTTTCTAGTATTTTAAGGTCTATAAATTTTTTAGTTACAATAAGTAATATGAAATTAAAAGGTTTTGATTATAATAATTTAAGTTTATTTTGTTGATCTGTTGTTGTAACCACTGTTTTACTGGTGCTATCTCTACCTGTTTTAGCTGCTGCTATTACCATACTGCTTTTTGATCGTAATTTAAATACTAGTTTTTTTGATCCTATAGGAAGGAGAGATCCTATTCTTTTTCAACATTTATTTTGGTTTTTCGGACATCCTGAAGTATACATTTTAATTTTGCCAGGGTTTGGTATAATCAGTCAAATTGTAGTCTTTTATTCTGGTAAGGATAATATTTTTAGGTATTATAGAATAGTTTGGGCAATATGTAGAATTAGGTTTCTTGGTTTTTTAGTTTGAGCACATCATATATTTAGTGTAGGTATAGATGTTGATTCTCGAGCTTATTTTACTGCTGCTACCATAATTATTGCTGTTCCAACCAGAATTAAGATTTTTTCATGAGTTTCTACTTTATTAAGAAGATTAATCACCTGAAGTTTATCTATATATTGATTTTTTAGGTTTTTGTTTCTTTTTACTATTAGAGGTCTAACTAGGATTGTTTTAGCTAATTGTAGTTTAGATTTAGTTCTTCATGACACATACTATGTAGTTGCTCATTTCCATTATGTATTATCTATAGGGGCTGTGTTTACTATTTTTGCAAGATTTTTTCATTGGTTTCCTTTATTTTACGGTTTAGTATTTAATGATATTTTAGGTAAAATTCACTTTTGGTTAATATTTATTGGAGTTAATTTAACTTTTTTTCCACAACATTTCTTAGGCTTAGCTAGAATACCTCGTCGATACAATGATTTTCCTGATTTTTTTTTAACATGAAATATTATTTCTTCTGTTAGATCTATAATTAGCGTAGCTAGGGTATTGTTTTTTATGCTTATGGCTTGAGAAAGTATTATTAGTAAAGTTGAAATCGAAAATATTGAACATTCTCACAGTAGAGCTTTAGAATTTACTATTAGAGTTCCTCCTATGTCACATACTTGAATAGAAAGACCATTTAAAGCATAA
>Eukaryota;Obazoa;Opisthokonta;Metazoa;Urochordata;Urochordata_X;Ascidiacea;Clavelina;Clavelina_lepadiformis;OM909150
AATCATAAAGATATTGGTACTTTATATTTTTTTTTAAGAATTTATTCGGCTTTAGTGAGAACTGGTTTAAGTATAATTATTCGTACTGAGCTTTCACAAACTGGGCAATTAATTGGTAATGGTCAGATTTATAATGTAGTAGTAACTGCACATGCTCTTTTAATAATTTTTTTTTTTATTATACCTGTTATAATTAGAGGATTTAGAAATTGGCTATTACCTATAATAGTAGGATCTCCTGATATAGCTTTCCCGCGTTTAAATAATATAAGTTTCTGATTACTGCCTCCAGCTTTATTTCTTCTTGTATTATCTGTTTTTAATAGGGACAGGGTAAGGACAGGGTGGACTATTTACCCACCATTATCTGGCATTTTAGCTCATAGTAGTGGGGCTGTAGATATAGGTATTTTTTCTTTACATTTAGCTAGGGTTTCTAGTATTTTAAGGTCTATAAATTTTTTAGTTACAATAAGTAATATGAAATTAAAAGGTTTTGATTATAATAATTTAAGTTTATTTTGTTGATCTGTTGTTGTAACCACTGTTTTACTGGTGCTATCTCTACCTGTTTTAGCTGCTGCTATTACCATACTGCTTTTTGATCGTAATTTAAATACTAGTTTTTTTGATCCTATAGGAAGGAGAGATCCTATTCTTTTTCAACATTTATTTTGGTTTTTCGGACATCCTGAAGTATACATTTTAATTTTGCCAGGGTTTGGTATAATCAGTCAAATTGTAGTCTTTTATTCTGGTAAGGATAATATTTTTAGGTATTATAGAATAGTTTGGGCAATATGTAGAATTAGGTTT
>Eukaryota;Obazoa;Opisthokonta;Metazoa;Urochordata;Urochordata_X;Ascidiacea;Clavelina;Clavelina_meridionalis;KC017434
GATATTGGAACCCTTTATTTTATATTTAGAATATATTCCGCACTTGTTAGAACAGCATTAAGTATAGTTATTCGAAATGAACTTTCTCAAACAAGAGAGTTAATTGGTAATAGGCAAATTTATAATGTAGTTGTAACAGCACATGCTTTACTTATAATTTTTTTCTTTATTATACCTATAATAATTAGAAGGTTTGGTAATTGATTATTACCAATAATAATCAGAGCCCCAGATATGGCTTTCCCTCGTTTAAATAACATGAGTTTTTGACTATTGCCCCCTGCTTTAATAGTACTATTACTTTCAATATTTGTGAGAGATAGGGTTAGGACAGGATGGACTATTTATCCTCCCTTATCCGGGATTATTGCACATAATAATAGAGCTATAGATTTAAGAATTTTCTCATTACATTTAGCTAGAGTTTCAAGTATTTTAAGGTCTATAAATTTTCTGGTTACTATAATAAATATAAAATCAAAAAGATTCTATTTTTATAATTTATCTTTATTTTGTTGATCTATTTTAGTAACTACTATTTTACTTATTTTATCATTACCTGTATTAGCTGCTGCTATTACTATACTTCTTTTTGATCGTAATCTAAATACCTCTTTTTT
>Eukaryota;Obazoa;Opisthokonta;Metazoa;Urochordata;Urochordata_X;Ascidiacea;Clavelina;Clavelina_meridionalis;AM706470
TTAGTTAGAACTGCTTTGAGTATAATTATTCGAAACGAACTTTCTCAAACAAGAGAATTAATTGGAAATAGGCAAATTTATAATATAATTGTTACAGCGCATGCTTTACTTATAATTTTTTTCTTTATTATACCTATAATAATTAGAAGATTTAGAAATTGATTACTTCCTCTGATAATTAGAGCCCCTGACATAGCTTTCCCTCGGTTAAATAATATAAGTTTTTGATTACTACCTCCTGCTTTTATATGTTTATTATTTTCAATATTTATTAGAGAGAGAGTTAGAACTAGGTGAACTATTTATCCTCCACTTTCTAGAATCCTTACTCATAATAGTAGAGCAATAGATTTAAGAATTTTTTCTCTACATTTAGCTAGAATTTCTAGGATTTTAAGATCTATAAATTTCTTAGTAACTTTAATAAACATAAAAACCAAAAGACTTTCTTATAATGAATTATCGTTATTTTGCTGATCTATTTTAGTCACTACTATTTTATTAATTCTATCTCTACCAGTATTAGCAGCAGCTATTACTANATTACTTTTTGATCGTAATTTAAATACATCTTTCTTTGATCCTATAGGAAGAAGAGATCCTATTCTTTTTCAACATCTTTTTTGATTTTTTGGTC
>Eukaryota;Obazoa;Opisthokonta;Metazoa;Urochordata;Urochordata_X;Ascidiacea;Clavelina;Clavelina_moluccensis;AM706472
TCATAAAGATATTGGAACATTATATTTTTTTTTAAGAATTTACTCAGCTTTAGTAGGAACTAGATTAAGTATAATTATTCGTACAGAACTATCTCAAGCTAGACAACTAATTAGAAATAGGCAGATTTATAATGTAGTTGTAACTGCTCATGCTTTACTAATAATTTTTTTTTTTATCATACCAGTAATAATTAGAGGTTTTAGGAATTGACTTCTACCTCTTATAATTAGAGCTCCAGATATAGCTTTCCCTCGTCTTAATAATATAAGTTTTTGGTTACTTCCACCTGCTTTATTTCTTCTTATTTTATCCGTATTTAATAGAGATAGAGTAGGAACTAGGTGAACAATTTATCCTCCTCTTTCAAGAATTCTAGCTCATAGTAGTAGAGCTGTAGACATGAGGATTTTTTCACTTCATTTAGCTAGAATTTCTAGTATTTTAAGATCTATGAATTTTTTAGTAACTTTAAGTAATATAAAATTAAAAAGATTTGATTATAATAATTTGAGTCTTTTTTGTTGATCCGTTATNGTAACTACAATTTTATTAGNGTTATCACTTCCAGTTTTAGCAGCAGCTATTACTATACTTCTTTTTGATCGAAATTTAAATACTAGTTTTTTTGATCCTATAAGAAGAAGAGATCCTATTTTATTTCAACATCTTTTTTGATTTTTTGGT
>Eukaryota;Obazoa;Opisthokonta;Metazoa;Urochordata;Urochordata_X;Ascidiacea;Clavelina;Clavelina_oblonga;MW285097
ATAAAGATATTGGTACTTTATATTTTTTTTTAAGAATCTATTCTGCTTTTGTCAGAACCAGGTTAAGCATAATTATTCGAACAGAATTGTCACAAGCAAGGCAATTAATTGGTAATAGGCAAATTTACAATGTTGTTGTTACCGCACATGCTTTACTTATAATTTTTTTTTTTATTATACCTGTAATAATTAGAAGATTTAGAAATTGGTTACTTCCTCTAATAGTAAGAGCTCCAGATATAGCTTTTCCTCGGTTAAATAATATAAGTTTTTGATTACTGCCACCAGCATTGTTTTTGTTGATTTTATCTGTATTTAATAGAGACAGGGTTAGAACTAGGTGAACTATTTATCCTCCTTTATCAAGGGTTCTTGCACATAGTAGTAGAGCGGTAGACATAGGGATTTTTTCATTACATTTAGCTAGGATCTCTAGTATTTTAAGATCAATAAATTTTTTAGTAACTATAAGTAATATAAAATTAAAAAGGTTCGATTATAATAATTTAAGTCTTTTTTGTTGATCTGTAATTGTAACTACTATTTTATTAGTATTATCTTTACCAGTATTAGCAGCTGCTATTACTATACTTTTATTCGATCGTAATCTAAATACTAGCTTTTTTGATCCTATAAGAGGTGGAGACCCTATTCTATTTCAACATTTATTTTGATTTTTTGGTCACCCTGAA
>Eukaryota;Obazoa;Opisthokonta;Metazoa;Urochordata;Urochordata_X;Ascidiacea;Clavelina;Clavelina_picta;JN703740
GATATTGGTACTTTATATTTTTTTTTAAGGATTTACTCAGCTTTGGTTGGTACTAGGTTAAGTATAATTATTCGTACTGAACTTTCTCAATCTAGACAGTTGATCGGAAATAGGCAAATTTATAATGTAGTTGTTACAGCTCATGCTTTATTAATAATTTTTTTTTTTATTATGCCAGTTATGATTAGGGGATTTAGAAATTGGTTATTACCTTTAATAGTTAGGTCTCCTGATATAGCTTTTCCTCGTTTGAATAATATAAGTTTTTGATTACTTCCTCCTGCTCTTTTTCTTTTGGTATTATCTGTGTTTAACAGAGATAGGGTGAGAACTAGGTGAACAATTTATCCTCCTTTGTCTAGAGTTCTTGCTCATAGTAGTGGGGCAGTTGATATAAGGATTTTTTCACTTCATTTAGCTAGGATTTCCAGTATTTTAAGGTCTATAAACTTCTTAGTTACTATAAGTAATATGAAGCTAAAGAGGTTTGATTATAATAACTTAAGCTTATTTTGTTGGTCTGTGATTGTTACTACTATTTTATTAGTATTATCTTTACCTGTTTTAGCAGCAGCAATTACTATACTATTATTTGATCGTAATTTAAACACTAGTTTTTTTGACCCTAT
>Eukaryota;Obazoa;Opisthokonta;Metazoa;Urochordata;Urochordata_X;Ascidiacea;Distaplia;Distaplia_sp.;KU221227
TTTATATTTTTTTTTTAGAACATGGTCTGCTATTATTAGAACAAGATTGTCGTGAATTATTCGGTCAGAATTATCTCAAGGTAGTAAAATAATTAGGACAAGACATCTTTATAACACAGTGGTTACAGGGCATGCTCTAGTAATAATTTTTTTTTTTGTAATACCTATATTAATTAGGAGATTTAGAAATTGATTGTTACCCCTAATACTTAGATCTCCTGATATAGCATTTCCTCGATTAAATAATCTTAGTTTTTGACTATTACCTCCTTCAATATTATTATTGCTAACTTCTATATTTATTAGAAATAGGGTAAGGACTAGGTGGACTTTATATCCTCCTTTATCTGGTACTTTGACTCATCAAAGTCCTAGGGTGGATTTAGGTATTTTTTCTTTACATTTAGCTAGAGTTTCAAGTATTTTAAGGTCAATAAATTTTTTAGTAACTATAATAAATATAAAAACATTTTTTTTTAAGTTTAATAATATAACGTTATTTTGTTGGTCTGTTTTTGTGACAACAGTTTTATTAATTTTATCTTTACCTGTACTGGCTGCGGCAATTACTATACTTTTGTTTGATCGTAATTTTAATACT
>Eukaryota;Obazoa;Opisthokonta;Metazoa;Urochordata;Urochordata_X;Ascidiacea;Distaplia;Distaplia_bermudensis;OM926002
AGATTATCTTGGGTTATCCGATCTGAATTATCACAAAGAGGTAAGATAATTAGAAAAGGTCATTTATACAATGTAGTTGTGACTAGGCATGCTTTAGTAATAATTTTTTTTTTTGTTATACCTATAATAATTAGAAGGTTTAGAAATTGATTATTGCCTTTAATACTAAGATCTCCTGATATAGCATTCCCTCGGTTAAATAATTTAAGTTTTTGACTATTACCTCCGTCAATATTACTACTCCTAACTTCAATGTTTATTAGACAGGGTGTAAGAACTAGATGAACAATATATCCGCCTCTCTCAGGAAGAGTTGCTCATCAAATACCTGGTGTAGATTTAGCTATTTTTTCACTACATTTAGCAAGAGTTTCAAGTATTTTAAGATCAATAAATTTTTTAGTTACAATAATAAATATAAAAACATTTTTCTTTAAATTTAGTAATATAACTCTTTTCTGCTGGTCAGTTTTTGTAACCACAGTATTATTAGTATTATCCCTCCCTGTGTTAGCTGCTGCTATTACTATGCTTTTGTTTGATCGTAATTTTAATACTAATTTTTTTAAAGCTTCAAGAAGGAGAGATCCTATTTTGTTTCAACATTTATTTTGATTTTTTAGGCATCCTGAGGTTTATATTCTTATTTTACCAAGATTTGGGATTATTAGTCATGTTGTAGTATTTTATTCT
>Eukaryota;Obazoa;Opisthokonta;Metazoa;Urochordata;Urochordata_X;Ascidiacea;Distaplia;Distaplia_bermudensis;MG525009
AAAGATATTGGAACTTTGTATTTTTTTTTTAGAACTTGATCTGCAATTATTAGGACGAGATTATCTTGAATTATTCGATCAGAATTATCACAAAGAGGTAAAATAATTAGAAAGAGGCATTTATATAATGTTGTTGTTACTGGACATGCTTTAATTATAATTTTTTTTTTTGTTATACCAATGATAATTAGAAGATTTGGTAATTGATTATTACCTTTAATATTAAGGTCACCTGATATAGCATTTCCTCGATTAAATAATTTAAGTTTTTGGTTACTTCCTCCTTCAATATTTTTACTTCTTACTTCTATATTTATTAGGCAAGGGGTAGGTACAAGATGAACTATATATCCTCCTTTATCAGGAAGGATTGCTCATCAAATACCAAGAGTAGATTTAGCTATTTTTTCTTTACATCTTGCTAGAGTTTCAAGTATTTTAAGATCAATAAATTTTTTAGTTACTATAATGAATATAAAGACATTTTTTTTTAAATTTAGTAATATAACATTATTTTGTTGATCAGTATTTGTTACTACTATTTTATTAATTTTATCTCTTCCAGTATTAGCTGCGGCAATTACTATACTTTTATTTGATCGTAATTTTAATACTAATTTTTTTAAAGCTTCAGGAAGAAGAGATCCTATCT
>Eukaryota;Obazoa;Opisthokonta;Metazoa;Urochordata;Urochordata_X;Ascidiacea;Distaplia;Distaplia_bermudensis;MH258863
GATATTAGGACTTTGTATTTTTTTTTTAGAACATGATCTGCTATTATTAGAACAAGATTGTCTTGGGTTATTCGATCTGAGTTATCTCAAGGTAGTAAGATAATTAGGACAAGACATCTTTATAATACTGTAGTTACAAGACATGCTTTAATTATGATTTTTTTTTTTGTAATACCTATGCTTATTAGGGGGTTTAGAAATTGATTATTGCCTTTAATACTGAGGTCCCCTGATATAGCGTTTCCTCGTTTAAATAATCTTAGTTTTTGATTGTTACCTCCTTCTATACTTTTATTATTAACTTCTATGTTTATTAGAAATAGAGTAAGGACAAGGTGGACTATATACCCTCCTCTATCTGGTACTTTAACACACCAAAGTCCTAGAGTAGATTTAGGTATTTTTTCTTTACATTTAGCTGGAGTTTCAAGTATTTTAAGGTCAATAAATTTTTTAGTGACTATAATGAATATAAAAACGTTTTTTTTAAAATTCAATAATATAACATTGTTCTGTTGGTCTGTTTTTGTAACAACTGTTTTATTAATTTTATCTTTACCTGTTTTGGCTGCAGCAATCACTATACTTTTATTTGATCGTAATA
>Eukaryota;Obazoa;Opisthokonta;Metazoa;Urochordata;Urochordata_X;Ascidiacea;Rhopalaea;Rhopalaea_idoneta;LC455704
TTTTTGACTAATCATAAAGATATTAGGACTTTGTATTTTGTGTTAGGTACTTGGTTTGCCTTGTTTAGGGCTAGTTTGAGTATGGTTATTCGGTTGGAGTTGTCTCAAAGAGGGCAGATTATTGGTAATGGGCAGGTTTATAATGTTGTTGTTACTGCTCACGCTTTGATTATAATTTTTTTTTTTGTTATACCGATGTTGATTAGGGGTTTCAGGAATTGGTTGTTGCCTTTAATGGTTAGGGCGCCTGATATGGCTTTTCCTCGTTTGAATAATATGAGTTTTTGGCTTTTACCGCCTGCTTTGCTTTTATTGGCTGTGTCTGTTTTTGTAAGGGATGGAGTGAGGACAGGGTGAACTATTTATCCTCCACTTTCTTCGGGCCTTGCTCATTCTAGTGGGGCTGTGGATATGGGTATTTTTTCTTTGCATTTGGCTAGAGTTAGTAGTATTTTGGGTTCTATGAATTTTTTGGTGACGTTGAAAAATATAAAGAGTAAAGGGGTGAGTTATGGAAACTTCTCCTTGTTCTGTTGGTCTGTCATTGTTACAACTATTTTGTTAGTTTTGTCTTTGCCAGTGTTGGCTGCGGCTATTACAATGTTGCTTTTCAATCGTAATTTAAATACAAGTTTAAAG
>Eukaryota;Obazoa;Opisthokonta;Metazoa;Urochordata;Urochordata_X;Ascidiacea;Rhopalaea;Rhopalaea_idoneta;LN877970
ATATATATGTATATGTGGTTTAATCGTTGAGTGATATCTACTAATCATAAGGATATCAGAACACTTTATTTTTTTTTGAGAGCTTGATCGGCTATATTTGGAACTTCTTTGAGTATGGTAATTCGTTTAGAATTATCTCAAGGTGGTCAAGTTATTGGTAATGGGCAGGTTTATAATGTAATTGTTACTGCTCATGCTTTGATTATAATTTTTTTTTTTGTTATACCTATACTTATTGGTGGGTTTAGGAATTGGTTATTGCCTCTTATGGTGGGAGCACCAGATATGGCTTTTCCTCGTTTAAATAATATAAGTTTTTGGTTGTTACCTCCTTCTTTATTACTTTTGATTTTGTCTGTTTTTGTTGGTGATAGGGTTGGAACTAGATGGACTATTTATCCTCCTTTGTCTTCTGGTTTGGTTCATTCTTCTGGAGCTGTAGATATAGGTATTTTTTCTTTACATTTGGCTGGTATTTCTAGTATTTTGGGTTCTATAAATTTTTTAGTTACTTTGGGTAATATGAAAATGAAAGGTTTGAGGTATGGAGGATTTTCTTTATTTTGTTGGTCTGTAATTGTGACTACTATTCTTTTGGTTTTGTCTTTACCTGTTTTAGCTGCTGCTATTACGATGCTTTTATTTGATCGTAATGTAAATACTAGTTTTTTTGATCCTACTGGTGGTGGTGATCCTATTTTATTTCAGCATCTTTTTTGATTTTTTGGTCATCCTGAGGTTTATATTCTTATTTTGCCTAGATTTGGGATTATTAGTCAGGTGGTGGTTTTTTATTCTGGAAAGGATTCTATTTTTGGTTATTATGGTATAGTTTGGGCTATATGTGGAATTGGTTTTTTAGGTTTTCTTGTTTGGGCTCATCATATATTTAGTGTGGGTATAGATGTGGATTCTCGTGCTTATTTTACTGCTGCTACTATAATTATTGCTGTTCCTACTAGGATTAAGGTTTTTTCTTGAGTTTCTACTTTGTTAGGAGGACATGTTCATATAGGTTTATCTATAATATGGTTCTTTGGTTTTCTTTTTTTATTTACAATTAGAAGGTTAACTAGGATTGTTCTTTCTAATTGTAGTTTAGATTTGGTTTTACATGATACTTATTATGTAGTGGCTCATTTTCATTATGTGTTGTCTATGGGTGCTGTTTTTGCCATTTTTTGTGGTTTTTATCATTGGTTCCCCCTTTTTTATAGAGTTAGTTTTAATTTAGTTTTAGGTAAGATTCATTTTTGATTTATGTTTGTGGGAGTGAATATAACTTTTTTTCCTCAACATTTTTTAGGTTTGGCTGGGATACCTCGGCGTTATAATGATTATCCTGATTTTTTTTTAACTTGAAATGTGGTTTCTTCTGTTGGTTCTCTTTTTTCTAGTATTTCTGTTTTAGTATTTTTGATTGTTTTATGGGAGGGCTTTTTGTCAGGTAGTGTGTTATATAATAGTGAATTTGGAACTAGTGGTTCTTTAGAATTTGTACATGGTTTTCCTCCTACATCTCATACGTGAATGGAGAGTCCTTTTAAGGTTTAG
>Eukaryota;Obazoa;Opisthokonta;Metazoa;Urochordata;Urochordata_X;Ascidiacea;Didemnidae;Didemnidae_sp.;LR136924
TAGAACATTATATCTGATCTTTAGAATAATTATAAGAGTTGTTAGATCCTCTTTTAGTTTAATTATTCGGATGGAGAATTCTACAAATAAAATGCTTACTTTTTCTGGGCAAAATTATAATTCTATTATTACTTTGCATGCTTTTATTATAATTTTCTTTTTTGTTATACCTATTATAATTAGAAGATTTGGTAATTGGTTAGTGCCTTTAATAATTAGAGCACCTGATATAGCATTTCCTCGTGCTAATAATTTTAGTTTTTGGCTTTTAATTCCATCTTTCGTATTTTTAATTTTTTCATTTATTCTTCCTATAGGAGCGAGAACTAGGTGGACTATTTACCCTCCATTATCTTCTTATATAACACATTCTAGTAGATCTGTTGATTTAGTGATTTTTTCTTTACATATTGCTAGAATTTCTTCTATTCTTAGTTCTATTAATTTTATTGTTACAATTATATCTATAAGAAATAAAAAAGAGTATATAATAAATTACAGTCTTTTTGTTTGATCAATTTTAATTACTACTGTATTATTATTAATATCTTTACCAGTATTGGCAGCTGGTATTACTATGTTATTGTTAGATCGAAATTTTAATACTAGTTTTTTCGATCCCCAAAGAGGTAGAGATCCTATTTTATTTCAACATTTATTTTGATTTTTTAGACATCCTGAAGTTTATGTATTAATTTTACCTAGATTTAGAATTACAAGTCATGTAGTAAGTTATTATTGTGGAAAGAAAAATGTTTTCAGATATTATAGAATGGTTTGGGCTTTATGTAGTATTAGGTTTTTGAGATTTTTAGTATGAGCTCATCATATATTTACTGTAGGTATA
>Eukaryota;Obazoa;Opisthokonta;Metazoa;Urochordata;Urochordata_X;Ascidiacea;Didemnidae;Didemnidae_sp.;MZ580867
TACTTTATATTTTATTTTTGGTTTTTGATCTGCTCTTTTGAGGACAAGTTTAAGTATAATTGTGCGTATAGAAATAAGTCAGAGAAGACAAATTATTAGAAATAGACAATTATATAATGCTATAGTAACTGCTCATGCATTAGTTATAATTTTTTTTTTTGTTATACCTACAATAGTAAGAAGATTTGGTAATTGATTGTTACCTTTAATATCAAGAGCTCCGGATATAGCTTTTCCACGTATAAATAATTTAAGTTTTTGACTTTTACCTCCAGCTCTTTTTTTTCTTTTTATTTCTATACTTACTAATCCTAGAGTGAGAACCGGTTGAACTCTTTATCCACCTTTATCATCTAACATTGCACATGCAAGACCTTCTGTTGATTTAGGTATTTTATCATTACATGTCGCAAGAGCGTCTAGTATTATAGGTTCAATTAATTTTTTAGTAACTTTAGGGAATATAAAATATAAAGGAGGTAATATAATAAATTTGCCTTTATTTTGTTGAGCAATTATCGTTACAGCTTTATTGCTAGTATTATCATTACCTGTTTTGGCTGCTGCTATTACAATATTATTATTTGATCGTAACTTTAATACTAGTTTTTTTGATCCTATTGGTAGAAGGGATCCAATTTTATTTCAACATTTATTT
>Eukaryota;Obazoa;Opisthokonta;Metazoa;Urochordata;Urochordata_X;Ascidiacea;Didemnum;Didemnum_sp.;MW363021
AGGATCTGATCAGCTCTTTTTGGGGCTAGATTTAGTTATCTAATCCGACTTGAAATAAGTCAAACTAGAAGTATACTAAAAGATAGACAAATTTATAATAGTATTATTACAGCTCATGCTTTATTGATAATTTTTTTTTTTATCATACCTGTAATAATTAGAAGATTTAGGAATTGATTAATTCCTCTAATTCTTAGATCACCTGATATGGCTTTCCCCCGTTTAAATAATTTTAGTTTTTGATTATTACCAATTTCTATAGTTTTTTTTTTTTTATCATTTACTTTTAAAAGAAGAGCAGGGACTGGTTGAACTATTTATCCCCCCCTCTCTTCTAGACTAGTTCATAATAACAGGGCTATAGATTTAGTTATTTTTTCTTTACATGTTGCTGGCGCTAGTTCAATTATAAGAGCTATTAATTTTTTAGTTACCTTGTCTAATTTAAATACTAAAAGAGCAGTATTTATAAATCTTTCTTTACTGAGATGGTCTTATTTTGTTACAATAATTTTATTATTACTTTCTCTACCTGTTTTAGCAGCAGCTATTACTTTACTTCTATTAGATCGTAATGTTAATACTAATTTTTTTGATCCTTCAAGAAGAAGGGATCCTATTCTTTTCCAACATTTATTTTGATTTTTTAGACATCCTGAAGTTTATATTTTAATTTTACCTAGATTTAGACTTATTAGTGAAATTATTATTTTTTATTCTAATAAAAAAAATATATTCAGATTTTACAGAATAGTGTGAGCTATATGTAGTATTAGATTTTTAAGATTTTTCGTCTGAGCACACCATATA
>Eukaryota;Obazoa;Opisthokonta;Metazoa;Urochordata;Urochordata_X;Ascidiacea;Didemnum;Didemnum_sp.;MW728885
CTGCTATGGTGGGTGCTAGTTTTAGTATGATTATTCGGTTTGAATTATCACAAACTAGAAGTAATTTGAGAAATGGACAAATTTATAATTCCATTATTACTGCACACGCTTTTATTATGATTTTTTTTTTTGTTATGCCTATTTTAATTAGGAGATTTAGAAATTGATTATTACCCCTAATAATTAGAGCTCCTGATATGGCTTTTCCTCGTTTAAATAATTTTAGTTTTTGACTATTGCCTCCTTCTTTATTATTTTTAGTTATATCTTTGTTCTTTAAAAATAGAGCTAGAACAAGGTGAACAGTTTATCCCCCCTTATCTTCTTGGTTAGCTCATTCTAATAGGGCTGTAGATTTAGTGATTTTTTCTTTACATTTGGCTAGAATGTCTAGTATTATAGGATCTATTAATTTTATAGTAACTTTACTAAATATAAATTATAAAAGGTCTAATATATTTAATCTTCCTCTTTTTTGTTGAGCTATTTTTGTTACTGTTATTTTATTATTATTATCTTCGCCAGTATTAGCCGCTGCTATTACAATATTACTTTTAGATCGTAATTTAAATACTAGTTTTTTTGACCCTATAGGAGGTG
>Eukaryota;Obazoa;Opisthokonta;Metazoa;Urochordata;Urochordata_X;Ascidiacea;Didemnum;Didemnum_sp.;KC017439
GATATTAGAACTTTGTATTTAATTTTTGGTATTTGAGCTTCCATAGTGAGAGCTAGTTTTAGCATAGTAATTCGTTTGGAATTATCACAAACAAGAACCAATATTAGAAATAGACAAATTTATAATATAATCATTACCGCTCATGCTTTTATTATAATTTTTTTTTTTATCATACCAGTTATAATTAGAGGTTTTAGAAATTGATTATTACCTTTAATGATCGGAGCCCCTGATATAGCTTTTCCTCGTCTGAATAATTTTAGTTTTTGACTACTCCCTCCGTCTCTTTTATTTTTATTAATATCTTTATTTTTTAAAGGTGGGGCTAGGACTAGATGAACTGTTTATCCTCCTTTGTCCTCTTGGTTAGCTCACTCTAATAGAGCAGTAGATTTAGTAATTTTCTCTTTGCATTTAGCTAGAATATCTAGTATTATAAGATCTATTAATTTTATAGTAACATTGTTAAATATAAATTATAAAACATCATCAATATTTAATCTTCCTTTATTTTGTTGGGCTATTTTTGTTACTGTTATTTTATTGTTACTATCACTACCAGTGTTAGCAGCAGCAATTACTATGTTATTATTAGATCGTAATTA
>Eukaryota;Obazoa;Opisthokonta;Metazoa;Urochordata;Urochordata_X;Ascidiacea;Didemnum;Didemnum_sp.;KX641024
AAAGATATTAGAACTTTATATTTATTATTTAGAGTATGAGCTGCCTTAGTAGGAGCGGGATTTAGTTTAGTAATCCGTTTAGAATTATCACAAACTAGATCTAATATTAGAAATAGGCAGATTTATAATTTTGTTATTACAGCTCATGCTTTTATTATAATTTTTTTCTTTATTATACCTGTTATAATTAGAAGGTTTAGAAATTGATTATTACCATTAATAATTAGAGCTCCTGATATAGCTTTCCCTCGTTTGAATAATTTTAGTTTTTGATTATTACCACCTGCTTTATTATTTTTATTATTATCATTATTTTTTAAAAGAAGAGCAAGAACGAGATGAACAGTTTATCCCCCACTATCATCATGATTAGCACATTCAAATAGAGCTGTTGATATAGCTATTTTTTCATTACATTTAGCAGGGATATCAAGTATTATAGGATCTATTAATTTTATAGTTACTTTATTAAATATAAATTATAAAACATCTAATATATTTAATTTACCTTTATTTTGTTGAGCAATTTTTATTACTGTTATTTTACTTTTATTATCATTACCAGTTTTAGCAGCAGCTATTACTATATTATTATTAGATCGTAATTTAAAATACAAGT
>Eukaryota;Obazoa;Opisthokonta;Metazoa;Urochordata;Urochordata_X;Ascidiacea;Didemnum;Didemnum_sp.;LR136925
AGAACTTTATATTTATTATTTAGGGTGTGAGCTGCTTTGGTAAGAGCTAGTTTTAGTTTAATTATTCGTCTTGAGTTATCCCAGACAAGATCTTTAATTAGAAATAGGCAAATTTATAATTTAGTAATTACATCTCATGCTTTAATTATAATTTTTTTTTTTATTATACCAGTGATAATTAGGGGTTTTAGAAATTGATTATTACCATTAATAATCGGAGCTCCTGATATAGCTTTCCCTCGATTGAATAATTTTAGTTTTTGATTATTGCCACCATCATTGCTTTTTCTTTTAATATCATTATTTTTTAAAAGGGGAGCTGGAACTAGATGGACCATTTATCCTCCTTTGTCTTCTTGATTAGCACATTCTAATAGAGCCGTTGATTTAGCTATTTTTTCCTTACATTTAGCGGGTATATCTAGTATTATAAGATCTATTAATTTTATAGTAACTTTATTAAATATAAATTATAAAACTTCAACTATATTTAATTTACCATTGTTTTGTTGGGCTATTTTTGTGACTGTTTTATTGTTGTTGCTTTCATTGCCTGTATTAGCTGCAGCAATTACTATACTTTTATTAGATCGTAATTTAAATACTAGTTTTTTTGATCCTATGGGGGGAAGAGATCCTATTTTATTTCAACATTTATTTTGATTTTTTAGGCATCCAGAGGTTTATATTTTAATTTTACCTGGTTTCAGAATTATTAGTCAAGTTGTTATTTTTTATTCTGGTAAGAAAAATATTTTTAGGTATTACAGAATAATTTGAGCTATATTAAGAATTAGATTTTTAGGATTTTTAGTGTGAGCACATCATATATTTAGTGTGAGA
>Eukaryota;Obazoa;Opisthokonta;Metazoa;Urochordata;Urochordata_X;Ascidiacea;Didemnum;Didemnum_sp.;JQ731747
TCAAAAGATATTAGAACATTATATTTATTTTTTAGAATTTGAGCAGCTATAGTAAGAGCTAGATTTAGTATTATTATTCGTATAGAGTTAAGTTCTACTAGATCTAATATTAGAAATAGACAAATTTACAATTTTGTAATTACATCTCATGCTTTTATTATAATTTTTTTTTTTATTATACCAGTAATAATTAGAAGATTTAGAAATTGATTATTACCTTTAATAATCAGAGCTCCGGATATAGCTTTTCCACGTTTAAATAATTTTAGTTTTTGGTTACTTCCCCCTTCTATTTTATTTTTAATTTTGTCTTTGTTTTTTAAAAGAAGAGCTAGGACTGGATGGACTGTTTATCCTCCTTTATCCTCATGATTAGCACATTCTAATAGAGCTGTTGATTTAGTAATTTTTTCTTTGCATTTAGCAAGAATATCTAGTATTATAAGGTCTATTAATTTTATAGTAACCTTACTAAATATAAATTATAAAAGATCTTCTATATTTAATATATCTTTATTTTGCTGGGCTATTTTTGTTACTGTAATTTTACTTTTATTATCTTTACCAGTACTTGCAGCAGCAATTACAATGTTATTATTAAATCGTAAT
>Eukaryota;Obazoa;Opisthokonta;Metazoa;Urochordata;Urochordata_X;Ascidiacea;Didemnum;Didemnum_sp.;KC017432
AGATATTAGAACATTATATTTATTATTTGGTATTTGGGCTGCTTTAGTAAGAGCAAGTTTTAGTATAATTATCCGATTAGAATTATCTCAGACAGGTAGTATTATTAGGAATAGGCAGATTTATAATTTTGTTATCACAGCCCATGCTTTTATTATAATTTTTTTTTTTATTATACCAGTTATAATTAGAAGATTTAGAAATTGATTATTACCTTTAATAATCAGAGCTCCTGATATAGCTTTTCCCCGGTTGAATAATTTCAGTTTTTGACTATTACCTCCTTCTTTATTATTTTTATTAATATCACTTTTTTTTAAAAGAAGAGCAAGAACTAGATGAACAGTATATCCACCATTATCATCTTGATTAGCACATTCAAATAGAGCTGTGGATATAGCTATTTTTTCTTTACATTTAGCTAGAATGTCTAGTATTATAAGGTCTATTAATTTTATAGTAACCTTATTAAATATAAATTATAAAACATCAAGTATATTTAATTTACCTTTATTTTGTTGAGCTATTTTTGTAACTGTTATTTTATTATTATTATCTTTACCTGTTTTAGCCGCTGCTATTACTATGCTTTTACTAGATCGTAATTTAA
>Eukaryota;Obazoa;Opisthokonta;Metazoa;Urochordata;Urochordata_X;Ascidiacea;Didemnum;Didemnum_albidum;MZ580852
AACCTTATATTTTTTTTTTGGCATTTGATCAGCTATTATTAGATCTAGTTTTAGTTTTTTAATCCGATTAGAAATATCTCAAACTAGGTCAATTTTACACGATAGACAACTTTATAACAGTATTGTCACAGCTCATGCATTATTAATAATTTTTTTTTTTATCATACCTGTTATAATTAGAAGATTTGGTAATTGGTTACTACCTTTAATGGTTAGAGCTCCTGACATAGCTTTTCCCCGTTTGAACAATCTTAGCTTTTGGCTCCTTCCTGTATCTCTTATATTTTTATTGTTATCTTTATTTTTTAAAAATAGAGCTAGAACTAGGTGAACTTTGTATCCTCCTCTTTCAGCAGGCATAGCTCACTATAATAGAGCAGTGGATTTGGTTATTTTTTCTTTACATTTAGCTAGGGCATCCTCAATTATAGGAGCTATTAATTTCATAGTAACCTTAACTAACATGAAAGCCGGAAGGTTAGACATAATAAATTTATCTTTATTAAGATGATCTTATTTTATTACTATAATTTTATTGTTGCTTTCTTTACCTGTGTTAGCTGCTGCTATTACTCTTTTATTATTAGATCGAAACCTTAATACAAGTTTTTTTGACCCTTCAGGAGGAAAAGATCCTATTTTATTTCAACACTTATTC
>Eukaryota;Obazoa;Opisthokonta;Metazoa;Urochordata;Urochordata_X;Ascidiacea;Didemnum;Didemnum_albopunctatum;KC017444
AGATATTAGAACTTTATATTTATTTTTTAGAATATGATCTGCTTTGATTAGAGCTAGATTTAGTATAATCATTCGTTTAGAATTATCTCAGACAGGGAGTTCTATTGGTAATGGACAAGTATATAATTTTATTATTACAGCTCATGCTTTTGTAATAATTTTTTTTTTTGTAATGCCAGTTATAATTAGAGGTTTCGGTAATTGGTTATTACCTTTAATAATTAGGGCTCCAGATATAGCTTTTCCTCGTTTAAATAATTTTAGTTTTTGGTTATTACCTCCTTCCTTATTATTTTTATTATTATCTCTTTTTTTTAAAAGAGGTGCTGGTACTAGATGAACTGTTTATCCACCTTTATCTTCTTGATTAGCACATTCAAATAGAGCTGTAGATTTAGTTATTTTTTCGTTACATTTAGCTAGAATATCTAGTATTATAAGATCTATTAATTTTATAGTTACTTTATTGAATATAAATTATAAAACTTCTAGTATATTTAATTTACCTTTATTTTGTTGAGCAATTTTTATTACAGTTATTTTATTATTATTATCATTACCAGTTCTTGCTGCAGCTATTACTATATTATTATTAGATCGATA
>Eukaryota;Obazoa;Opisthokonta;Metazoa;Urochordata;Urochordata_X;Ascidiacea;Didemnum;Didemnum_apuroto;KU221211
ATCACTATACTTATTATTTAGGGTTTGAGCAGCAATAGTCGGAGCTAGTTTTAGTTTAATCATCCGGTTAGAAATATCCCAAACCAGAACTTTAATTAGAAATAGACAAATTTACAATTTCGTAATCACCGCACATGCTTTTATTATAATTTTTTTTTTTATTATACCAGTGATAATTAGAGGTTTTAGAAACTGATTATTACCTATAATAATTAGAGCTCCGGATATAGCTTTTCCTCGTTTAAACAATTTTAGTTTTTGATTACTCCCTCCTTCATTATTATTTTTATTATTATCAATATTCTTTAAAAGAAGAGCGGGAACAAGATGAACAGTATATCCTCCTTTATCTTCTTGATTAGCTCATTCAAATAGATCTGTTGATTTAGTAATTTTTTCTTTGCATTTAGCTAGAATATCTAGTATTATAAGATCTATTAATTTTATAGTAACTTTATTAAATATGAGACATAAAAATTCTAGCATTTTTGAATGGCCTCTTTTTTGTTGATCAATTTTTGTTACAGTAATTTTATTGTTATTATCTTTACCTGTTTTAGCAGCAGCAATTACTATACTATTATTAGATCGTAATTTAAATACT
>Eukaryota;Obazoa;Opisthokonta;Metazoa;Urochordata;Urochordata_X;Ascidiacea;Didemnum;Didemnum_conchyliatum;MH258858
AAAGATATTAGAACATTATATCTTCTTTTTGGTATTTGAGCAGCAATAGTCAGAGCTGGTTTTAGTTTAATTATTCGTTTAGAACTTTCTCAAACTAGGACTAATATCAGAAATAGACAAATTTATAATGCAATTATTACTGCTCACGCTTTTATTATAATTTTTTTTTTTATTATACCAGTTATAATTAGGAGATTTAGAAATTGATTATTACCTTTAATAATTAGAGCTCCTGATATAGCTTTTCCTCGTTTAAATAATTTTAGTTTTTGATTACTACCTCCTTCATTATTATTTTTATTAATATCTTTGTTTTTTAAAGGTAGAGTTAGAACTGGGTGAACTGTATATCCTCCTTTATCTTCTTGACTTGCTCATTCTAATAGAGCAGTTGATTTAGCTATTTTCTCTTTACATTTAGCAAGAATATCGAGTATTATAAGATCTATTAATTTTATAGTAACTTTATTAAATATAAATTATAAGACATCTAATATATTTAACCTGCCTTTATTTTGTTGAGCAATTTTTGTTACTGTTATTTTATTATTATTATCTTTACCTGTTTTAGCAGCAGCTATTACTATATTATTATTAGATCGTAAT
>Eukaryota;Obazoa;Opisthokonta;Metazoa;Urochordata;Urochordata_X;Ascidiacea;Didemnum;Didemnum_cuculliferum;KU221199
GAACTTTATATTTATTATTCGGTATCTGAGCTGCTATAGTTAGAGCTGGTTTTAGTTTAATTATTCGTTTAGAATTATCTCAGACTAGAAGTGTTATTAGAAATAGACAAATTTATAATTTTGTCATCACAGCTCATGCTTTTATTATAATTTTTTTCTTCATTATACCAGTAATAATTAGAAGATTTAGAAACTGATTATTGCCTTTAATAATCAGAGCTCCTGATATAGCCTTTCCACGGTTGAATAATTTTAGTTTTTGATTACTTCCTCCTTCATTATTGTTTCTTTTAATATCTTTATTTTTTAAAGGAAGAGCTAGGACTAGATGAACAGTTTATCCTCCTCTTTCTTCTTGATTAGCTCATTCTAATGGAGCAGTGGATTTGGTTATTTTTTCTCTACATTTGGCTGGTATATCTAGTATTATAAGATCTATTAATTTTATAGTAACTCTACTAAATATAAATTATAAAACATCTACTATATTTAATTTACCATTATTTTGTTGGGCTATTTTTATTACTGTCATTCTTTTATTGTTATCTTTACCAGTGTTGGCTGCAGCTATTACTATACTATTGTTAGACCGTAATTTAAATACT
>Eukaryota;Obazoa;Opisthokonta;Metazoa;Urochordata;Urochordata_X;Ascidiacea;Didemnum;Didemnum_fragile;KU221201
GAAATTTATATTTATTATTTAGATTTTGAGCTGCTATTGTTAGAGCTAGTTTTAGTTTAATTATTCGTTTAGAGCTTTCTCAGACTGGAAAAGTAATTAGAAATAGACAAATTTATAATTTTATTATTACAGCCCATGCTTTTATTATAATTTTTTTTTTTATTATACCTATTATAATTAGGGGTTTCGGTAATTTACTTTTACCATTAATAATTAGAGCTCCAGATATAGCTTTTCCTCGATTAAATAATTTAAGTTTTTGATTGCTTCCTCCTTCTTTAATTTTTCTTTTATTATCTTTATTTTTTAAAGGAAGAGCAGGGACTAGATGAACAGTTTATCCCCCTCTTTCCTCTTGATTAGCTCATACTAATAGAGCTGTTGATTTAGTAATTTTTTCTTTACATTTAGCTAGAATATCAAGTATTATAGGTTCTATTAATTTTATAGTAACATTAATTAATATAAATTATAAAACTTCTACCATATTTAATTTACCTCTATTTTGTTGAGCTATTTTTATTACTATTATTTTATTATTATTATCTCTTCCAGTTTTAGCAGCTGCTATTACTATACTACTCTTAGATCGTAATTTAAATACT
>Eukaryota;Obazoa;Opisthokonta;Metazoa;Urochordata;Urochordata_X;Ascidiacea;Didemnum;Didemnum_fulgens;JX846617
AGATATTAGAACTTTATATTTATTATTTAGAATTTGAGCATCAATAGTAGGAGCAAGATTTAGTTTAATTATTCGAATTGAACTATCTCAAACTAGGTCTACTATTAGGAATAGACAAATTTATAATTTTGTTATTACAGCTCATGCTTTTATTATAATTTTTTTTTTTATTATACCAGTTATAATTAGAAGATTTAGAAATTGACTTCTTCCTTTAATAATTAGAGCTCCTGATATAGCCTTTCCACGTTTAAATAATTTTAGTTTTTGGTTGTTACCTCCGTCTTTAGTTTTCTTAATAATATCTTTATTTATAAAAAGAAGAGCAAGAACTAGGTGAACAATTTATCCTCCATTATCATCTTGATTAACACATTCAAATAGAGCTGTTGATTTAGTAATTTTCTCTTTACATTTAGCTAGAATATCTAGTATTATAGGATCAATTAATTTTATAGTTACTTTATTAAATATAAATTATAAGACATCTACTATATTTAATTTATCGTTATTTTGTTGAGCTATTTTTATTACAGTAATTTTACTTTTATTATCTCTTCCAGTTTTAGCAGCAGCTATAACTATATTATTATTAGATCGTATA
>Eukaryota;Obazoa;Opisthokonta;Metazoa;Urochordata;Urochordata_X;Ascidiacea;Didemnum;Didemnum_granulatum;KU221204
TACTTTATATTTACTTTTTGGAATTTGAGCTGCAATAGTTAGAGCAAGGTTTAGTCTAATTATTCGTTTAGAATTATCCCAAACAAGATCTAACATCGGTAATAGACAAATTTATAATGCTGTCATCACCGCCCATGCTTTTATTATAATTTTTTTTTTTATTATACCAGTAATAATTAGAAGATTTGGTAATTGACTTTTACCATTAATAATTAGAGCCCCGGATATGGCTTTCCCACGATTAAATAATTTTAGTTTTTGACTTCTTCCTCCTTCATTATTGTTTTTATTAATATCTTTATTTTTTAAAAGAAGAGTAAGAACTAGATGAACAGTTTACCCCCCATTATCTTCTTGACTTGCTCATTCAAACAGAGCCGTGGATTTAGCTATTTTTTCCTTACATTTAGCTAGAATATCTAGTATTATAAGATCTATTAATTTTATAGTAACCTTATTAAATATAAATTACAAAACATCTAATATATTTAAATTGCCCTTGTTTTGTTGAGCTATTTTTGTAACTGTTATTTTATTATTATTATCTTTACCAGTTCTAGCTGCAGCAATTACTATGTTATTATTAGATCGTAATTTAAATACT
>Eukaryota;Obazoa;Opisthokonta;Metazoa;Urochordata;Urochordata_X;Ascidiacea;Didemnum;Didemnum_granulatum;JQ013198
ACTTTATACTTAATCTTTAGGATTTGAGCTGCTATAGTTAGAGCTAGATTCAGCATAATTATTCGAATAGAGTTGAGTTCTACAAGAACTAACATAAGAAATAGACAAATTTATAATTTTGTCATCACGGCTCATGCTTTTATTATAATTTTCTTTTTCATTATACCAGTAATAATTAGAGGTTTTAGAAACTGATTATTACCTTTGATAATCAGAGCTCCGGACATAGCTTTTCCTCGTTTGAACAATTTTAGTTTCTGATTACTCCCTCCTTCTATTTTATTTTTAATTTTATCTTTATTTTTTAAAAGAAGAGCTAGAACTAGATGAACAGTTTATCCTCCTTTATCTTCTTGATTAGCACATTCAAATAGAGCTGTAGATTTAGTTATTTTTTCTCTTCATTTAGCTAGAATATCTAGTATTATGGGATCAATTAATTTTATAGTAACTTTATTAAATATAAATTATAAAAGATCAAATATATTTAATATATCCTTGTTTTGTTGAGCTATTTTTGTAACCGTCATATTACTATTATTATCTTTACCAGTTTTAGCCGCAGCTATTACTATATTATTATTATTATTGCTTCTCCTCCTC
>Eukaryota;Obazoa;Opisthokonta;Metazoa;Urochordata;Urochordata_X;Ascidiacea;Didemnum;Didemnum_ligulum;KU221202
GAACTTTATATTTTATTTTTAGAATTTGATTTGCTTTGTTGGGAGCTAGATTTAGTTTTTTAATTCGGTTAGAGATATCTCAAACCAGTACACTACTTAAAGATAGACAAATATATAACAGTGTAATTACAGCTCATGCTTTATTAATAATTTTTTTTTTTATTATACCTGTAATAATTAGAAGATTTAGAAATTGATTAATTCCATTGATACTTAGATCTCCTGATATAGCCTTTCCTCGATTAAATAATTTAAGTTTTTGATTACTACCTGTTTCTTTAACTTTTTTTTTTTTATCTTTTTTCTTTAAAAGAAGAGCTAGGACTAGATGAACTATTTATCCTCCATTATCTTCAGGTATAGCTCATTATAATAGAGCAGTAGATCTTGTTATTTTTTCTTTACACGTAGCGAGAGCTAGTTCAATTATAAGAGCTATTAATTTCATAGTAACATTATCCAATATAAAGGCAAAAGGATTAATTTTTATAAATTTATCTTTATTAAGGTGATCTTATTTTGTTACTATAATTTTGTTATTATTATCTCTTCCAGTTTTAGCGGCAGCAATTACTTTATTACTTCTAAATCGAAATTTAAATACA
>Eukaryota;Obazoa;Opisthokonta;Metazoa;Urochordata;Urochordata_X;Ascidiacea;Didemnum;Didemnum_ligulum;KU221210
AACTTTATATTTTATTTTTAGAATCTGATCGGCATTATTAAGAGCTAGATTTAGTTATTTAATTCGATTGGAAATATCTCCAACTAGAAGTATAATTTATGACAGACAAGTGTATAATAGTATTATTACAGCTCATGCATTGTTAATAATTTTTTTTTTTATTATACCAGTTATGATTAGAAGATTTAGAAATTGATTAATCCCTTTAATACTAGGATCTCCAGACATAGCATTCCCACGAATGAATAATTTAAGTTTTTGATTACTACCAATTTCAATAATTTTTTTTTTCTTATCTTTTACATTTAAAAGAAGAGCTAGGACAAGATGAACTATTTATCCTCCTCTATCATCAGGAATAGCTCATTATAATAGAGCTATGGATTTGGTGATCTTCTCTTTACATGTTGCTAGGGCTAGCTCTATTATAGGTGCTATCAATTTTATAGTTACCTTAACAAATATAAAATCTAAAGGTTTGGATTTTATAAATCTCTCTTTACTAAGGGGATCATATTTTGTAACTATAATCTTATTATTACTCTCACTTCCAGTATTAGCTGCAGCTATTACTTTGCTTCTACTTGATCGAAACGTTAATACT
>Eukaryota;Obazoa;Opisthokonta;Metazoa;Urochordata;Urochordata_X;Ascidiacea;Didemnum;Didemnum_mutabile;KU221207
AACTTTATATTTATTATTTAGAATATGAGCAGCAATGATTAGAGCTAGCTTTAGTTTAATTATTCGTATAGAAATATCTCAACCTAGAAAAACTATTAGGAATAGACAAATTTATAATTCAGTAATTACTGCTCATGCTTTTATTATAATTTTTTTTTTTATTATACCTATTATAATTAGAAGATTTGGAAATTGATTATTACCTATTATATTAAGAGCCCCTGATATAGCTTTTCCTCGGCTTAATAATTTCAGTTTTTGATTATTACCACCTTCTTTTATATTTTTATTATTATCTTTATTATTTAAAAGAAGAGCTGGTACTGGTTGAACAGTTTATCCTCCTTTATCATCTAGATTAGCTCACCCTAACAGAGCTGTTGATCTCGTGATTTTTTCTTTACATTTAGCTAGAATATCAAGTATTATAAGAGCTATTAATTTTATAGTTACTATTTTAAATATAAATTATAAAACAGGTACTATGTTTAATTTGCCTTTATTTTGTTGAGCTATTTTTATTACAGTAATTTTACTTCTTCTTTCTTTACCTGTATTAGCGGCTGCTATTACTATGCTTTTATTAGATCGTAATTTAAATACT
>Eukaryota;Obazoa;Opisthokonta;Metazoa;Urochordata;Urochordata_X;Ascidiacea;Didemnum;Didemnum_perlucidum;KX650791
AAAAAAACAAAAAAAAATAATTTAAATACTTCGACTAAATCAAAAGATATTAGAACTTTATATTTATTATTTAGATTGTGGGCTGCGATAGTAGGTGCTAGGTTTAGTTTAGTAATTCGTTTAGAATTATCTCAGACTAGATCTAATATTAGAAATAGACAAATTTATAATTTTGTAATTACAGCTCATGCTTTTATTATAATTTTTTTTTTTATTATACCAGTTATAATTAGAAGGTTTAGAAATTGACTACTTCCTTTAATAATTAGAGCTCCTGATATAGCATTTCCTCGTTTAAATAATTTTAGTTTTTGATTGTTACCACCTTCTTTATTATTTTTGTTATTATCTTTATTTTTTAAGAGAAGAGCAAGAACAGGGTGAACAGTATATCCTCCATTATCTTCTTGATTAGCTCATTCAAATAGGGCAGTAGATATAGCTATTTTTTCATTACATTTAGCAGGAATATCTAGTATTATAAGATCTATTAATTTTATAGTGACTTTATTAAATATGAATTATAAAACATCTAGTATGTTTAATTTACCTTTATTTTGTTGAGCTATTTTTATTACTGTTATTTTATTATTATTATCTTTACCAGTATTAGCGACGACTATAACTTGTGAGT
>Eukaryota;Obazoa;Opisthokonta;Metazoa;Urochordata;Urochordata_X;Ascidiacea;Didemnum;Didemnum_pseudovexillum;OM909165
GCTATAGTAAGAGCTAGTTTTAGTTTAATTATTCGGTTAGAATTATCTCAATCAAGAAGTAGCATTGGAAATAGACAAATTTATAATTTTATTATTACAGCTCATGCTTTTATTATAATTTTTTTTTTTATTATACCTGTTATAATTAGAAGATTTAGAAATTGATTATTACCAATAATAATCAGAGCTCCTGATATAGCTTTTCCTCGTTTAAATAATTTTAGTTTTTGATTATTACCACCTTCTCTATTTTTTTTATTAATATCATTATTTTTTAAAAGAAGAGCAAGAACTAGATGAACAGTTTATCCTCCATTATCCTCTTGATTAGCTCATTCTAATAGATCTGTTGATTTGGTTATTTTTTCTTTACATTTAGCTAGAATATCTAGTATTATAAGATCTATTAATTTTATAGTAACTTTAATAAATATAAATTATAAATCTTCTTCTATATTTAATTTACCTTTATTTTGTTGAGCTATTTTTATTACAGTTATCTTATTATTATTATCTTTACCTGTATTAGCTGCTGCTATTACTATATTATTATTAGATCGAAATTTAAATACTAGTTTTTTTGATCCTATAGGTAGAAGAGATCCTATTTTATTTCAGCATCTTTTTTGATTTTTTAGACACCCAGAAGTATATATTTTAATTTTGCCTAGATTTAGAATTATTAGTCAGGTTGTTATTTTTTATTCTGGAAAAAAAAATATTTTTAGATATTATAGAATA
>Eukaryota;Obazoa;Opisthokonta;Metazoa;Urochordata;Urochordata_X;Ascidiacea;Didemnum;Didemnum_sordidum;KU221197
GAACTTTATATTTATTATTTAGAATTTGAGCGGCAATAGTAAGAGCTGGTTTTAGTTTAATTATTCGTTTAGAACTATCTCAAACTAGATCTATAATTAGAAATGGGCAAGTTTATAATTTTATTATTACCGCTCACGCTTTTATTATAATTTTTTTTTTTATTATACCTGTAATAATTAGAAGATTTAGAAATTGGTTATTACCCTTAATACTTAGAGCTCCTGATATAGCTTTTCCTCGTCTAAATAATTTTAGTTTTTGATTATTACCTCCTTCATTATTATTTTTGTTACTATCATTATTTTTTAAAGGGGGGGCTAGAACTAGATGGACAGTGTATCCTCCTTTATCTTCCTGATTAGCTCATTCTAATAGAGCAGTGGATTTAGTTATTTTTTCTTTACACTTAGCTAGAATATCTAGTATTATAAGATCTATTAATTTTATGGTAACTTTATTAAATATAAATTATAAAACATCTAATATATTTAATTTACCTTTGTTTTGTTGAGCTATTTTTATTACTGTAATTTTACTTTTATTATCTTTACCTGTTTTAGCTGCCGCTATTACTATATTATTATTAGATCGTAATTTAAATACT
>Eukaryota;Obazoa;Opisthokonta;Metazoa;Urochordata;Urochordata_X;Ascidiacea;Didemnum;Didemnum_vexillum;KM259617
ATGTATTTACAACGTTGATTAATATCGACTAATCATAAAGATATTAGAACATTATATTTAATTTTTAGGATTTGAGCTGCTATAGTTAGAGCTAGATTTAGTATAATTATTCGAATAGAACTAAGTTCTACAAGAACTAATATTAGAAATAGACAAATTTATAATTTTGTTATCACAGCTCATGCTTTTATTATAATTTTTTTTTTTATTATRCCAGTAATAATTAGAAGATTTAGAAATTGATTATTACCTTTAATAATTAGAGCTCCAGATATAGCTTTCCCCCGTTTAAATAATTTTAGTTTTTGATTACTTCCTCCATCTATTTTATTTTTAATTTTATCTTTATTTTTTAAAAGAAGAGCTAGAACTAGATGAACAGTTTACCCTCCTTTATCTTCTTGATTAGCACATTCAAATAGAGCTGTAGATTTAGTTATTTTTTCTCTTCATTTAGCTAGAATATCTAGTATTATAAGATCAATTAATTTTATAGTAACTTTATTAAATATAAATTACAAAAGATCAAATATATTTAATATATCTTTATTCTGCTGAGCTATTTTTGTAACTGTAATTTTATTATTATTATCTTTACCAGTTTTAGCTGCAGCTATTACTATATTATTATTAGATCGTAATTTAAATACWAGTTTTTTTGATCCTATAAGAAGAGGTGATCCTATTCTATTTCAACATTTATTTTGATTTTTTGGTCATCCAGAAGTTTATATTTTAATTTTACCAAGATTTAGAATTATTAGTCAAGTAGTAATTTTTTATTCAAGAAARAAAACTATTTTTAGATACTATAGAATAGTATGAGCTATAATARGAATTAGATTTTTAAGATTTTTAGTTTGAGCTCATCATATATTTAGTGTTAGATTAGATATTGATACTCGAGCTTATTTTACAGCTGCTACTATAATTATCGCWGTKCCTACTAGAATTAAAATTTTTTCATGRATTGTTACTTTAATTAGAAGAAATATTTATTATAGTTTATCTATATTTTGATTTTTTAGATTTCTTTTCTTATTTACTGTTAGAAGATTAACTAGAATTGTTTTATCTAATTCTAGTTTAGATTTATATTTACATGATACTTATTATGTTGTAAGACATTTTCATTATGTATTATCTATAAGAGCTGTTTTTGCTATTATTAGTAGAGTTTAYCATTATTTCCCATTATTTTTTAGATTACAATTTAATTCTATATTAAGAAAAATYCATTTTTGATTAATATTTATTAGAGTTAATTTAACTTTTTTCCCTCAACACTTTTTAAGACTTTCTAGAATACCACGACGTTATATAGATTACCCAGATTTTTATTTAACTTGAAATGTTATTTCTTCTTTTAGGTCTTTAATTAGTTTTATATCYTTTATTATTGCAATAATTGTTTTATGAGAAAGATTTTATATTAAAAAATATATTTTTAAAAATGAAAATAAAAATATAGAATTTAGTTATTTAAAAATTCCATCACATACTTGAATACAGTCTCCATTTGTATTTAGTCAAAATTCTATTTAG
>Eukaryota;Obazoa;Opisthokonta;Metazoa;Urochordata;Urochordata_X;Ascidiacea;Diplosoma;Diplosoma_sp.;KU221220
AACTTTGTATTTTTTATTTAGATTTATATCTAGAATAATTAGAGCTAGTTTGAGTTTTGTAATTCGAATTGAATTATCAAAACCTGGACAATTTATAAGAAATAGGCAAGTTTACAATGCTGTTGTAACTGCTCATGCTTTAGTTATAATTTTTTTTTTTGTAATACCCACTTTAATTAGAAGGTTTAGAAATTGACTATTGCCATTGATATTAAGAGCTCCTGATATAGCTTTTCCACGTTTAAATAATATAAGTTTTTGATTATTACCCCCAGCCTTTTTATTATTAATTTTTTCTTTATTCACTAGAGCCGGAATAAGAACTAGGTGAACTATTTACCCTCCTCTTTCTTCTTACTTAGCACATCCTACCTCTTCTGTTGACATAGGTATTTTTTCTTTACATTTGGCTAGAGTTTCTAGTATTTTAGGATCTATAAATTTTTTAGTTACTTTAAACAATATACATGCAAAAAGAATAGGTTTTTTTTCATATTCGCTTTTTTGTTGAGCTGTATTAGTAACTACTATTCTATTAGTATTATCGTTGCCTGTTTTAGCTGCTGCTATTACAATGTTACTTTTTGATCGAAACTTAAATACT
>Eukaryota;Obazoa;Opisthokonta;Metazoa;Urochordata;Urochordata_X;Ascidiacea;Diplosoma;Diplosoma_sp.;KU221184
ACTTTATATTTTCTTTTTAGGTTTACAGCTGGTATAATTAGAGCTAGTTTAAGTTTTGTTATTCGCTTAGAACTATCTCAACCAAGACAATTAATAAGAAATAGGCAAGTCTATAATGCAGTAGTAACTGCACATGCATTAGTTATAATTTTTTTTTTTGTTATACCTACTTTAATTAGAAGATTTAGAAATTGATTATTACCTTTAATATTAAGAGCTCCTGATATAGCTTTTCCTCGATTAAATAATATAAGTTTTTGACTTCTACCACCTGCTTTTTTATTACTTGTTTTTTCTTTATTTACTAGAATAAGAATGAGAACTAGATGAACAATTTACCCCCCTCTTTCTTCATATATAGCTCACTCTTCTGCTGCAGTAGATATAAGAATCTTTTCTCTTCATTTAGCTAGAGTATCTAGTATTTTGAGATCTATAAATTTTTTAGTAACTTTAAATAATATAAAAACAAAAAGAATAGGATTTTTTTCGTATCCTCTTTTTTGTTGAGCTGTAATAGGAACTACTATTTTATTAGTATTATCCCTACCGGTATTAGCAGCAGCTATTACTATATTACTATTTGATCGTAATCTTAATACT
>Eukaryota;Obazoa;Opisthokonta;Metazoa;Urochordata;Urochordata_X;Ascidiacea;Diplosoma;Diplosoma_sp.;MH258861
GATATTAGAACCTTATATTTTTTTTTTAGATTTACTTCTAGAATAATTAGAGCTAGTTTAAGTTTTGTTATTCGTGTAGAGTTATCTCAACCTAGGCAATTAATAAGAAATAGACAAGTTTATAATGCTATTGTTACCGCTCATGCTTTAATGATGATTTTTTTTTTTGTTATACCAACTTTGATTAGAAGATTTAGAAATTGATTATTACCTTTAATACTAAGAGCTCCTGATATAGCTTTTCCTCGTTTAAATAATATAAGTTTTTGACTTCTCCCCCCCGCTTTTTTATTATTAACTTTTTCTTTGTTTACTAGAATAAGAATAAGAACAAGATGAACTATTTATCCTCCTCTTTCTTCTTTTTTAGCACATTCATCTGCTTCTGTTGATATAAGAATTTTTTCTTTGCATTTGGCTAGAATTTCTAGCATTTTAAGATCTATAAATTTTTTAGTAACTTTAAATAATATAAAAACAAAAAGAATAAGATTTTTTTCTTATCCATTGTTTTGTTGAGCTGTAATCGTTACTACTATTTTATTAGTTTTATCACTACCGGTATTAGCTGCTGCAATTACAATGTTATTATTTGATCGAATA
>Eukaryota;Obazoa;Opisthokonta;Metazoa;Urochordata;Urochordata_X;Ascidiacea;Diplosoma;Diplosoma_sp.;KU221226
AACCTTATATTTTTTTTTTAGATTTATATCTGGTATAATTAGGGCTAGTTTAAGTTTTGTTATTCGAGTAGAATTATCTAAACCTAGACAACTAATAAGAAATGGTCAAGTGTATAATGCAGTAGTTACAGCTCATGCATTAGTAATAATTTTTTTTTTTGTTATACCAACCTTAGTAAGAGGATTTAGAAATTGATTACTACCATTAATACTTAGAGCACCTGACATAGCTTTTCCTCGTTTAAATAATATAAGTTTTTGATTATTACCACCAGCTTTTTTATTATTACTTTTTTCACTTTTTACTAGAATAAGAATAAGAACAAGGTGAACTATTTACCCTCCTCTTTCATCTTATTTAGCTCATCCTACAGCTTCTGTAGATATAGGTATTTTTTCATTACACTTAGCTAGAGTATCTAGTATTTTAGGTTCTATAAACTTTTTAGTTACATTAAATAACATACATTCTAAAAGAGTAAGGTTTTTTTCTTATTCTCTTTTTTGTTGAGCTATTATTGTAACAGCTATTTTATTAGTATTATCATTACCTGTATTAGCTGCAGCTATTACTATATTACTTTTTGATCGTAATTTAAATACT
>Eukaryota;Obazoa;Opisthokonta;Metazoa;Urochordata;Urochordata_X;Ascidiacea;Diplosoma;Diplosoma_listerianum;MT983895
TCATAAAGACATTAGAACTTTGTACTTTATTTTTAGATTAACTTCTAGAATAATTAGAGCTAGTTTAAGTTTTATCATTCGTTTAGAGCTCTCTCAACCTAGGCAATTGATTAGAAATAGACAATTATATAATGCTGTAGTGACTGCTCACGCTCTAGTAATAATTTTTTTTTTTGTAATACCTACTATAATTAGAAGATTTAGAAATTGGTTATTACCTTTAATACTAAGAGCTCCTGATATAGCTTTTCCTCGTCTAAATAATATGAGTTTTTGATTATTACCCCCTGCTTTCTTATTACTATCTTTTTCTTTATTTACTAGATCAAGAATAAGAACTAGGTGGACAATATACCCTCCATTATCTTCTTTTGGTGCTCATCCGTCTAGCGCTGTAGATATAAGAATTTTTTCTTTACATCTAGCAAGAGTTTCTAGTATTTTAAGATCTATAAATTTTTTAGTAACTCTAAGGAATATAAAAACAAAAAGAATAAGATATTTTTCTTATCCTCTTTTCTGTTGAGCTGTTTTAGTAACTACTGTACTTTTAGTACTATCTTTACCTGTTTTAGCAGCAGCAATTACTATATTACTTTTTGATCGTAATTTGAATACAAGTTTTTTTGATCCTTCTAGAAGAAGAGATCCTGTCCTTTTTCAACATCTTTTCTGGTTTTTCAGGCATCCTGAAGTATATATTTTAATTTTACCTAGATTTAGGATTATTAGTCAAGTAGTAATATTTTATAGTAGAAAAGATAGAGTTTTTAGATATTATAGAATAGTGTGAGCTATGTGTAGAATTAGATTTTTAAGATTTTTAGTATGGGCTCATCATATATTTAGTGTAGGTATAGATACTGA
>Eukaryota;Obazoa;Opisthokonta;Metazoa;Urochordata;Urochordata_X;Ascidiacea;Diplosoma;Diplosoma_listerianum;KU221221
AACTTTATATTTTATATTTAGGCTGACTTCTAGAATAATTGGAGCAAGCTTAAGCTATATTATTCGTTTAGAATTATCTAAACCCAGACAGTTAATTAGAAATAGACAATTATATAATGCTGTAGTGACAGCACATGCTTTAGTAATAATTTTTTTCTTTGTTATACCTACAATAATCGGAGGTTTTAGAAACTGATTATTACCTTTAATACTAAGAGCACCTGATATAGCTTTTCCCCGTTTAAATAATATAAGTTTTTGACTTCTTCCTCCTGCTTTTTTTTTATTATCTTTTTCATTATATACTAGATCTAGAATAAGAACAAGATGAACTATGTATCCACCTTTGTCATCAGCAAGTGCTCACCCTTCTATATCTGTTGACATAGGAATTTTTTCATTACATTTAGCTAGAGTTTCAAGTATTTTAAGATCTATAAATTTTTTAGTAACATTAAGAAATATAAAAACAAAAAGAACAGGTTTTTTTTCATACCCTCTTTTTTGTTGAGCAGTTTTAGTTACAACTGTTTTATTAGTATTATCTTTGCCTGTGTTAGCTGCTGCTATCACTATATTATTATTTGATCGAAATTTAAACACT
>Eukaryota;Obazoa;Opisthokonta;Metazoa;Urochordata;Urochordata_X;Ascidiacea;Diplosoma;Diplosoma_listerianum;KX650794
AACAACAAAACACAAATATAGTTCAAAAATAAAAAAAAAAAAAAAAAACAAAATAAAAAAAAAAAAAAAAAAAAAAAAAAAAAAAAAAAAAAAATTTATAAAATTTTTGACTAATCATAAAGATATTAGAACTTTATATTTTATATTTAGACTAACTTCAAGAATAATTAGAGCTAGTTTAAGTTTTATTATTCGTTTAGAATTATCTCAACCTAGACAATTAATTGGTAATAGACAATTATACAACGCGGTTGTAACAGCTCATGCTTTAGTTATAATTTTTTTTTTTGTAATACCTACAATAATTAGAAGATTTAGAAATTGATTATTACCTTTAATACTAAGAGCACCAGATATAGCTTTTCCTCGTTTAAATAATATAAGTTTTTGACTTTTACCACCTGCTTTTTTCTTATTATCATTTTCATTATTTACTAGATCTAGAATAAGAACTAGATGAACTTTGTATCCTCCTTTATCTGCTTTTAGAGCTCATCCTAGTAGTGCTGTAGATATAGGTATTTTTTCTTTACATTTAGCAAGAGTTTCTAGTATTTTAAGATCTATAAACTTTTTAGTAACTTTAAGAAATATAAAAACAAAAAGAATAAGATTTTTTTCTTATCCCCTTTTTTGTTGAGCTGTTTTAGTTACTACTGTTTTATTAATTTTATCTTTACCTGTTAGCATACGTGCTCATCATCAGAGCCA
>Eukaryota;Obazoa;Opisthokonta;Metazoa;Urochordata;Urochordata_X;Ascidiacea;Diplosoma;Diplosoma_simile;AB723717
TCGACTAATGATGAAGATGTTAGAACATTGTATGTTTTTTTTAGGTTTATATCAAGAATTATTAGATCAAGTTTAAGTTACATTATTCGTATAGAACTTGCTAATCCTAGAAAAATAATAAGAAATAGACAATTGTATAATATAATTGTAACTGCTCATGCGTTGGTTATAATTTTTTTTTTGGTAATACCCACGCTTATTAGAAGATTTGGTAACTGGTTATTACCTCTTATATTAAGAGCTCCAGATATAGCTTTTCCTCGATTAAATAATATAAGTTTTTGATTACTTCCTCCATCTTTAATACTTTTAATAATATCTATATTTACAAGAATAAGAATAAGAACTAGATGGACTATTTACCCACCTTTGTCATCTTATTTAGCCCATTCTTCTCCAGCGGTGGATATAGGTATTTTTTCTCTTCATTTAGCTAGAATTTCTAGTATTTTAAGATCTATAAATTTTTTAGTTACATTAAACAATATAAATATAAAAAATATAAGATTTTTTTCATATTCTTTGTTTTGTTGAGCAGTTTTAGTTACAACTATTTTATTAGTTTTTTCCCTACCAGTATTAGCAGCAGCTATTACTATATTACTTTTTGATCGTAATTTAAATACAAGTT
>Eukaryota;Obazoa;Opisthokonta;Metazoa;Urochordata;Urochordata_X;Ascidiacea;Diplosoma;Diplosoma_spongiforme;AY600972
TTATATTTTTTTTTTGGGTTTACATCTAGAATAATTGGTGCTAGTTTAAGTTTTGTGATTCGGGCAGAATTATCCAAACCTAGACAACTCATTAGAAATAGACAATTGTATAATGCTGTAGTAACAGCTCATGCTTTAGTTATAATTTTCTTCTTTGTGATACCAACTCTTATTAGGAGGTTTAGAAACTGACTTTTACCACTCATACTTAGGGCACCTGACATAGCTTTCCCTCGGTTAAATAACATAAGTTTTTGACTTCTCCCCCCTGCTTTTCTCTTATTAGTTTTTTCTTTATTTACAAGAGCTAGAATAAGAACTAGATGAACTATTTATCCTCCTCTTTCTTCTTATTTAGCACACCCTACTGCATCAGTTGATATGGGTATTTTCTCTTTGCATTTAGCGGGGGTTTCTAGTATTTTAAGATCTATAAATTTTTTAGTAACCATAAATAATATAAGTACTAAAGGGGCTAGGTTTTTTTCTTATAGCTTATTTTGTTGAGCTGTTATAGTAACTACTGTCTTATTGGTCCTATCTCTTCCGGTTTTAGCAGCTGCTATCACTATGTTACTATTTGATCGTAATTTAAATACAAGTTTTTTTGATCCTTC
>Eukaryota;Obazoa;Opisthokonta;Metazoa;Urochordata;Urochordata_X;Ascidiacea;Lissoclinum;Lissoclinum_abdominale;KY741542
TGATTTTTTGGTCACCCTGAAGTTAAACAAAAACAAGTTATTAGAAATAGACATCTTTATAATGCTACAGTCACAGCACATGCTTTAGTTATAATTTTTTTTTTTGTTATACCTACTATAGTAGGTGGGTTTAGAAATTGATTATTACCCCTAATAATTGGAGCCCCCGATATAGCATTTCCCCGATTAAATAATTTAAGTTTTTGGTTGTTACCTCCAGCATTAATGTTTTTAATTGCATCTATATTGACTAATCCAAGGATAGGTACAAGATGAACTATTTATCCTCCTTTATCTTCTAATATTGCTCATTCAAGACCTTCAGTAGATTTAAGAATTTTATCTTTACATATTGCAAGGGCATCTAGTATCATAGGTTCTATTAATTTTTTAGTTACATTAAGAAATATAAAATACAAAAGAAGAAATATAATAAATTTATCTTTATTTTGTTGAGCTATTTTAGTAACAGCTGTTCTTTCTCTTCCAGTTTTAGCACCTGCAATTACTATATTGTTGTTTGATCGCAATTTTAAAAGTAGTTTCTTTGATCCTACTAGAAGAAGGGATCCCATTTTATTTCAACATTTATTTTGATTTTTTGGACACCCCGAGTTAATTCTACCTGGATTTAGAATTATTAGACAGGCAGTTATATTTT
>Eukaryota;Obazoa;Opisthokonta;Metazoa;Urochordata;Urochordata_X;Ascidiacea;Lissoclinum;Lissoclinum_fragile;KX650799
AAAAAAAAAAAAAAAAATATTTTCAATTTGACTAAATCTAAAGATATTAGAACATTATATTTTATTTTCAGATTTTTATCAGCTGTTTTAGGAACTAGTTTAAGTTTAATTGTTCGTTTAGAAATAAACCAAAGAAGACAGGTTATTAGAAATAGACATCTTTATAATGCTACAGTCACAGCACATGCTTTAGTTATAATTTTTTTTTTTGTTATACCTACTATAGTAGGTGGGTTTAGAAATTGATTATTACCATTAATAATTGGAGCTCCCGATATAGCATTTCCCCGATTAAATAATTTAAGTTTTTGGTTGTTACCTCCAGCATTAATGTTTTTAATTGCATCTATATTGACTAATCCTAGGATAGGTACAAGATGAACTATTTATCCTCCTTTATCTTCTAATATTGCTCATTCAAGACCTTCAGTAGATTTAAGAATTTTATCTTTACATATTGCAAGGGCATCTAGTATCATAGGTTCTATTAATTTTTTAGTTACGTTAAGAAATATAAAATACAAAAGAAGAAATATAATAAATTTATCTTTATTTTGTTGAGCTATTCTAGTAACAGCTATATTATTAGTTCTTCTCTTCCAGTCTAGCAAAGTGAGTCGACTAAGAAATGAG
>Eukaryota;Obazoa;Opisthokonta;Metazoa;Urochordata;Urochordata_X;Ascidiacea;Lissoclinum;Lissoclinum_fragile;KM924171
TTTAGATTTATATCAGCTATTTTAAGAACTAGTTTAAGTTTAATTGTTCGTTTAGAAATAAGCCAAAGAAGGCAAGTAATTAGAAATAGACATTTGTATAATGCAACGGTCACGGCCCATGCTTTAGTGATAATTTTTTTTTTTGTCATACCAACAATAGTGGGAAGATTTGGGAATTGGCTATTACCAATTATAATTGGGGCCCCGGATATAGCTTTTCCCCGTTTAAATAATTTAAGTTTTTGATTATTACCCCCGGCTTTGTTATTTTTAATTGCTTCAATACTAACAAATCCAAGAATAAGAACAAGATGAACAATCTATCCCCCTTTATCTTCAAATATTGCCCATTCAAGACCTTCGGTTGATTTAGGAATTTTGTCTTTACATATTGCAAGAGCTTCAAGTATTATGGGTTCAATTAATTTTTTGGTAACAATAAGAAATATAAAATATAAAAGAATAAAAATAATAAATTTATCTTTATTTTGTTGAGCAATTTTAGTAACGGCAATACTTTTAGTTCTTTCCCTTCCGGTTTTAGCGGCGGCAATTACAATGTTATTGTTTGATCGTAATTTTAATAGTAGTTTTTTTGATCCTAC
>Eukaryota;Obazoa;Opisthokonta;Metazoa;Urochordata;Urochordata_X;Ascidiacea;Lissoclinum;Lissoclinum_patella;KJ009363
GTTATACCCATTATAGTTAGGGGATTTGGTAATTGACTAATCCCACTTATACTCAGGGTGCCAGATATGTCTTTTCCTCGTTTAAATAATTTGAGTTTCTGACTACTCCCACCTTCTTTTTTTTTTATAATAATATCATCTATTATCAACAATGGGGCGAGAACTGGGTGGACAATCTACCCCCCTCTATCTTCTGGTTTAGCCCATAGTGATTCTAGTGTTGATTTTGTTATTTTTTCTCTCCATATTGCTAGAGTATCTAGTATTTTAAGATCTATTAATTTCCTAGTAACTATATTTAATATAGGTATAGTTTCTAAAAATTCATATTCTCTTTTTTGTTGAGCTATAATTATTACTTCTTTTCTTCTACTTCTATCGCTCCCTGTTCTTGCAGCAGGAATTACAATGCTTATTCTAGATCGTAAATTTAACACGTGTTTTTTTGACCCTATTGGTGGTAGGGATCCTATTCTTTTTCAACACCTATTTTGATTTTTTAGACATCCGGAAGTATATATTCTTATTATCCCAGCTTTTGGAGTGATAAACCAAGTACTTTCTTTTTATTCTGGTAAAAATAATATTGTTAGATATATTAGAATAGTGTGAGCGATGGGGGGGATTGGTTTTCTAGGTTTTTTAGTATGGGCTCATCATATATTTACTGTAGGAATAAATATTGACACACGAGCTTATTTTTCCGCAGCTACAATACTTATTGCAATCCCAACT
>Eukaryota;Obazoa;Opisthokonta;Metazoa;Urochordata;Urochordata_X;Ascidiacea;Lissoclinum;Lissoclinum_patella;KJ009368
TAACTGATTAATTCCGCTTATATTAGGTGTACCTGATATATCTTTTCCTCGTTTAAATAACCTTAGCTTTTGACTTCTCCCACCTTCTTTTATTTTTATAATACTATCTTCTATTATTAATAATAGAGCTGGTACAAGGTGAACAGTGTATCCACCCTTATCATCAGGTGTGGTTCACAGTGATTCAAGTGTGGATTTTGTAATTTTTTCTCTCCATATTGCTAGAGTATCAAGTATTCTAAGGTCTATTAATTTTTTAGTAACTCTTTTTAACATAAGACTATCATCTATATATAGATACACTCTTTTTTGTTGAGCTATAATTATTACATCTATTTTACTCCTACTATCACTTCCAGTTTTAGCAGCCGGTATTACAATATTAATCCTCGATCGGAAGTTTAATACTTGTTTTTTCGACCCTATTAGAGGTGGTGATCCAGTTCTTTTTCAACACTTATTTTGGTTTTTCGGACACCCAGAGGTGTATATTTTAATTATTCCAGCTTTTGGTGTTATGAACCAAGTACTTTCTTTTTACGCAGGTAAGAATAATATTATCAGGTATATTAGAATGGTTTGGGCTATAGGGGGAATTGGTTTTTTAGGTTTTTTAGTATGAGCGCATCACATGTTTACTGTCGGTATAAACATCGATA
>Eukaryota;Obazoa;Opisthokonta;Metazoa;Urochordata;Urochordata_X;Ascidiacea;Lissoclinum;Lissoclinum_patella;KJ009371
TTTAATTATTCGAGTAAATCTATCCTCTACTAATAGTGTTATTAATAATAGGCAGGTTTATAATACGATCGTAACTTTACATGCTTTTATTATGATTTTTTTTTTTGTTATACCTATTATAGTTAGGGGTTTTGGTAATTGATTAATTCCCCTAATGTTAGGTGTACCTGATATGTCTTTTCCTCGTTTAAATAATCTTAGTTTTTGACTCCTTCCACCTTCTTTTATTTTTATAATACTTTCTTCTATTATTAATAACAGAGCTGGTACAGGGTGGACAGTATACCCACCTCTGTCATCGGGTATAGTCCATAGTGATTCAAGCGTTGATTTTGTAATCTTTTCTCTCCACATTGCTAGAGTATCAAGTATTCTGAGGTCTATTAATTTTTTAGTAACTCTTTTTAATATAAGACTAACATCTATATATGGATATACTCTTTTTTGTTGAGCTATAATTATTACATCAATCTTACTTCTACTATCTCTTCCAGTTTTAGCAGCTGGTATTACAATATTAATTCTTGATCGTAAGTTTAATACTTGTTTTTTTGATCCTATTAGAGGTGGTGATCCAATCTTATTTCAACACCTATTTTGATTTTTCAGACATCCTGAGGTGTATATTCTAATCATCCCGGCTTTTGGGGTAATAAACCAAGTGCTTTCCTTTTACTCCGGTAAGAATAGCATTGTCAGATATATTAGAATAGTATGGGCTATAGGGGGGATTGGTTTTTTAGGTTTTTTAGTATGAGCGCACCATATATTTACTGTTGGTATAAATATTGATACTCGAGCTTATTTTTCCGCTGCAACAATAATTATTGCTATTCCAACAGGAATTAAAATTTTTTCCTGAATTAACACACTACTTAGTGGGACCATTCGTTTT
>Eukaryota;Obazoa;Opisthokonta;Metazoa;Urochordata;Urochordata_X;Ascidiacea;Lissoclinum;Lissoclinum_perforatum;OM913528
TTACTTTTTGGTTTTTTTGCAGCCTTAATTGGATCTAGTTTAAGTTTAGTTATTCGAGTGGAGATATCTAACACTGGACAACTTATTAGAAATAGGCAGATCTATAACACTGTTGTAACAGCCCATGCTTTAGTAATAATTTTTTTTTTTGTTATACCTACAATAGTTGGAAGATTTAGGAACTGACTACTTCCCTTATTTTTAAGAGCCCCAGATATAGCTTTTCCACGGATAAACAATTTCAGTTTTTGACTTCTCCCCCCAGCATTTATACTATTATTTATTTCTATATTCTCTAATCCTGGGGTTAGAACTAGATGAACCCTATATCCCCCCTTGTCATCTAATATTGCTCATTCAAGACCTTCAGTAGATTTATCAATTTTATCCCTACATATTGCTAGAGCTAGCTCAATTATAGGTTCTGTAAATTTTTTAGTTACTCTTATATTAATAGGATTTAAAAGAAGTACGATGATAAATTTACCTTTATTTTGCTGATCAATAATTGTCACAGCTTTGTTGTTAGTATTATCACTTCCTGTTTTAGCTGCTGCAATTACTATATTGTTGTTTGATCGAAATTTTAATTCTAGTTTTTTTGATCCTGTCAGAGGGAGAGATCCTATTTTATTTCAACATCTTTTTTGGTTTTTCGGTCACCCTGAAGTATATATTTTGATTTTACCAAGGTTTAGAATTATTAGTCACGTAGTTGTCTTTTA
>Eukaryota;Obazoa;Opisthokonta;Metazoa;Urochordata;Urochordata_X;Ascidiacea;Lissoclinum;Lissoclinum_vareau;KU221205
AACTCTTTATTTTATTTTTAGGTTTTTGGCAGCAATATTAAGAACTAGTTTGAGTATAGTTATTCGTTTGGAAATAAGCCAGGGTGGACAGGTTATTAGGAATGGTCACTTGTATAACGTTACTGTTACGGCACATGCTTTGGTTATAATTTTTTTTTTTGTTATGCCAACGATAGTTGGGGGTTTTGGAAATTGACTTCTACCTCTTATAGTTAGAGCTCCGGATATAGCGTTTCCTCGTTTAAATAATTTAAGCTTTTGATTGCTACCCCCATCTATATTTTTGCTTCTTTTGTCATTTTTATCTAATCCTAGGATAAGGACGGGGTGAACGTTATATCCACCTTTGTCTTCTAATATTGCACATGCTAGGCCTTCAGTAGATTTAAGAATTTTGTCTCTTCATATCGCTAGGGCTTCGAGTATTATGAGGTCTATTAATTTTATCGTTACTTTAGTAAATATAAAGTTTAAAAGTGGTAATATGATAAATATGTCGCTGTTTTGTTGGGCTATTATTGTAACTGCTTTTTTGTTGGTGTTGTCGTTACCTGTGTTAGCGGCAGCTATCACTATATTATTATTTGATCGAAATTTTAAT
>Eukaryota;Obazoa;Opisthokonta;Metazoa;Urochordata;Urochordata_X;Ascidiacea;Polysyncraton;Polysyncraton_lacazei;AY600986
CTTTATTTTTTTTTTAGGTTTTTTTCTTCCTTAGGTAGGTCTAGTTTAAGTTTTTTAATTCGGTTAGAAATATCTCAATCGGGCCAAATTATTGGGAATAGGCAAATTTATAACGCAGTAGTTACAGCACATGCTTTAATTATAATTTTTTTTTTTGTTATACCTATTATAATTGGTGGGTTTGGTAATTGATTACTTCCTCTTATGCTAAGATCTCCTGATATAGCTTTTCCTGGATTAAATAATATAAGTTTTTGGTTATTACCGCCTTCTTTTATACTTTTAGTTTTATCTATATTTACAGGTGATGGGGCAAGAACCAGATGAACTATTTACCCCCCACTGTCGTCTAATTTAGCCCACTCGGGGAGATCCGTGGATTTGGCTATTTTTTCTTTACATCTGGCAAGAGTATCTAGTATTCTTAGATCTATGAATTTTTTAGTGACTATAATAAATATAAAAACAAAAAGATCAACATTTTTGAATTTTTCTCTTTTTTGTTGATCTATTATGGTCACAACTATCTTATTAGTGTTGTCCTTGCCTGTTCTAGCAGCAGCAATTACTATATTACTTTTTGATCGAAATTTAAATACTAGTTTTTTTGATCCTTC
>Eukaryota;Obazoa;Opisthokonta;Metazoa;Urochordata;Urochordata_X;Ascidiacea;Polysyncraton;Polysyncraton_maurizeliae;KR604727
TTTTTTTCGAACTAAATCAAAAGATATTAGAACTTTATATTTATTTTTTAGAATTTGAGCGGCTTTAGTTAGGGCAAGGTTTAGTATTATTATTCGGTTTGAGCTATCGCAAACAAGAACCAATATTGGTAATAGACAATTATATAATTCTATTATCACTGCTCATGCTTTTATTATAATTTTTTTTTTTATTATGCCTGTAATAATTAGAAGATTTGGTAATTGATTATTACCTCTAATAATTAGAGCTCCAGACATAGCTTTTCCTCGGTTGAATAATTTTAGTTTTTGATTACTACCCCCTTCTTTATTATTTCTTTTAATATCTTTATTTTTTAAAAATAGAGCTAGAACTGGTTGAACAGTTTACCCTCCTTTATCTTCTTGGTTAGCACATTCTAATAGGGCAGTAGATTTAGTTATTTTTTCTTTACATTTAGCAAGAATATCAAGTATTATAAGATCTATTAATTTTATAGTAACTTTAATAAACATAAATTATAAAGGTTCAAAAATATTTGATTTACCATTATTTTGTTGAGCAGTATTTGTGACTGTTATTCTTTTACTATTATCATTACCTGTTTTAGCTGCAGCTATTACTATATTATTATTA
>Eukaryota;Obazoa;Opisthokonta;Metazoa;Urochordata;Urochordata_X;Ascidiacea;Polysyncraton;Polysyncraton_poro;KU221217
GAACTTTGTATTTTATTTTCGGGTTTTGGTCTTCTATACTAAGGTCTAGTTTAAGTTTTGTTATTCGTATGGAAATATCATTCCCTAGACAGAATTTAGGAGACGGCCAAGTTTATAACACTGTAGTCACGGCACATGCTTTGGTTATAATTTTTTTTTTTGTTATGCCGATCATGATCGGAGGTTTTAGAAATTGATTGTTACCATTAATACTTAGGTCCCCTGATATGTCCTTCCCTCGACTCAATAATATAAGTTTTTGACTTCTCCCTCCTTCTATGCTTTTATTGTTGTTGTCTATATTCATTGGCGACGGGGCCAGGACCGGTTGGACTATTTATCCACCGCTTTCTTCGGGGGTAGCTCACTCTAAAAGGTCCGTCGATTTAGCTATTTTTTCCTTACATTTAGCTAGGGTTTCCAGCATTTTAAGATCTATAAATTTTTTAGTAACTATGTTTAATATAAAATCAAAAAGAACTTCTTTTTATAATTATTCTCTTTTTATTTGGGCTATTCTGGTTACTACTGTGTTATTAGTGCTTTCATTACCAGTTTTGGCGGCAGCTATTACTATACTTTTGTTCGATCGTAATTTGAATACT
>Eukaryota;Obazoa;Opisthokonta;Metazoa;Urochordata;Urochordata_X;Ascidiacea;Trididemnum;Trididemnum_sp.;MT873563
GTTCGTTTAGAAATAAGTCAAGGAAGACAAGTTATTAGAAATAGACATTTATATAATGCTACAGTTACTGCACATGCATTAGTTATAATTTTTTTTTTTGTTATACCAACAATAGTAGGTAGATTTGGAAATTGATTGTTGCCTCTTATAATTAGAGCTCCAGATATAGCATTTCCTCGCTTAAATAATTTGAGTTTTTGATTACTACCTCCAGCATTAATATTTTTAATTGCTTCTATATTAACTAATCCTAGAATAGGTACAAGATGAACAATCTACCCTCCACTATCTTCTAATATTGCTCATTCCAGACCTTCTGTTGATTTAGGTATTTTATCTTTGCATATTGCAAGAGCATCTAGTATTATAGGTTCTATTAATTTTTTGGTAACTATAAGAAATATAAAGTATAAAAGAAGAAAAATAATAAATTTATCCTTATTTTGTTGAGCTATTTTAGTAACAGCCATATTATTAGTACTTTCTCTTCCAGTATTAGCAGCTGCTATCACTATATTATTATTTGATCGTAATTTTAATAGTAGTTTTTTTGATCCTACAAGAGGTAGAGATCCTATTTTGTTTCAACATCTTTTTTGATTTTTTAGGCATCCAGAAGTATATATTTTAATTTTGCCTGGGTTTAGAATTATTAGTCATGTTGTTATATTTTATTCTAATAAACCTGTTTTTAGGTACTTTGGAATAGTATGAGCCATATGTGGTATTAGGTT
>Eukaryota;Obazoa;Opisthokonta;Metazoa;Urochordata;Urochordata_X;Ascidiacea;Trididemnum;Trididemnum_cereum;OM926007
TTTATTTTTAGAATTTGATCGGCTATATTTAGAAGCTCTTTAAGTATATTTATTCGATTAGAATTATCCCAACCTAGACAGGTAGTTAGAAATAGGCAATTATATAATGTTGTAGTTACAGCTCATGCTTTAGTTATAATTTTTTTTTTTGTAATACCAACTATAATTAGAGGTTTTGGTAATTGATTATTACCTTTAATAATTAGAGCACCAGATATAGCTTTTCCACGATTAAATAATATAAGTTTTTGACTCCTACCTCCAGCTATATTTTTATTAAGATTATCTATATTTATTAGAGATAGAGTAAGAACTAGATGAACTATCTATCCTCCTTTATCTTCTAGATTAGCTCATAGTAGTGGTGCTGTGGATTTAGGTATTTTTTCATTACACTTAGCTAGAGTTTCAAGTATTTTAAGATCTATAAATTTTTTAGTAACTTTAAGAAATATAAAAATAAAAGGTTTAAAATACACATCCTATTCTCTTTTTGTATGATCCGTAATTGTAACTACAATTTTGTTGGTTCTTTCTTTACCTGTTTTAGCTGCTGCAATTACTATACTATTATTTGATCGTAATTTAAACACTAGTTTTTTTGATCCATCCAGAAGAAGAGACCCTATTTTATTTCAACATTTATTTTGATTTTTTAGACACCCTGAAGTATATATTTTAATTTTACCTAGATTTGGTATTATTAGTCAAGTAGTTGTTTTTTATTCAAGAAAAGATTCTATTTTTAGATATTATAGAATAGTTTGAGCTATATGTAGAATTAGGTTT
>Eukaryota;Obazoa;Opisthokonta;Metazoa;Urochordata;Urochordata_X;Ascidiacea;Trididemnum;Trididemnum_cyanophorum;JF506187
TTTAGAATTTGATCTGCGGTATTCAGATCTAGTTTAAGTATGTTTATTCGGCTAGAATTATCTCAACCAGGACAAATTGTAGGCAATAGGCAGCTTTATAATGTAATTGTTACAGCCCATGCTTTAGTGATAATCTTTTTTTTTGTTATGCCCACTCTTATTAGAGGTTTTAGAAATTGATTATTACCTTTAATAATTGGAGCCCCTGATATAGCTTTTCCACGTTTAAATAATATAAGCTTTTGACTACTACCTCCAGCTATTATTTTGTTAAGAATATCAATGTTTGTTAGAGATAGAGTGAGAACTGGTTGGACAATTTATCCTCCTCTTTCTTCTAGATTAGCCCATTCTAGTAGAGCTGTAGATTTAAGAATTTTTTCTTTACATTTAGCTAGAGTTTCTAGTATTTTAAGGTCTATAAACTTTTTAGTCACTTTAAGAAATATAAAAATAAAAAGAATAGAATACACTACTTATTCTTTATTTAGCTGATCAGTAATTGTAACTACTGTTTTGTTAGTTTTATCTCTTCCAGTATTAGCTGCTGCTATTACTATGCTATTATTTGATCGTAACTTAAATACTAGCTTTTTTGACCCTTC
>Eukaryota;Obazoa;Opisthokonta;Metazoa;Urochordata;Urochordata_X;Ascidiacea;Trididemnum;Trididemnum_fetia;KU221206
AACTTTATATTTTTTTTTTAGATTATGATCTGCAATATTTAGATCAAGTTTAAGTATATTTATTCGATTAGAACTTTCTCAACCTAGACAAGTAGTCGGTAATAGACAACTTTATAATGTTATTGTCACAGCTCATGCTTTAATTATAATTTTTTTTTTTGTTATACCTACAATAATTAGAAGATTTAGAAATTGATTGCTACCTCTAATAATCGGCGCCCCTGATATAGCATTTCCTCGTTTAAATAATATAAGTTTTTGACTTTTGCCTCCTGCTTTGATTTTACTAAGATTGTCAATATTTGTTAGAGATAGAGTAAGAACTAGATGAACAATTTATCCTCCACTTTCCTCTAGATTAGCTCATAGTTCAAGAGCTGTAGACATAGGTATTTTTTCTTTACATTTAGCAAGAATTTCGAGTATTTTAAGATCTATAAATTTTTTAGTAACTTTAAGAATAATAAAAATAAAAGGTATAAATTACACTACTTATTCTCTTTTTTCTTGATCCGTGATTGTAACAACTATTTTATTAGTCCTTTCATTACCCGTCCTTGCAGCAGCTATTACAATATTATTATTCGATCGAAATTTAAATACT
>Eukaryota;Obazoa;Opisthokonta;Metazoa;Urochordata;Urochordata_X;Ascidiacea;Trididemnum;Trididemnum_maragogi;KU221183
ACTTTATATTTTTTTTTCAGAATTTGATCCGCAGTTTTTAGATCTAGTTTAAGTATGTTTATCCGTTTAGAATTATCTCAACCCAGACAAATTGTAGGAAATAGACAGCTTTATAATGTAATTGTGACAGCTCATGCTTTAGTAATAATTTTTTTTTTTGTTATACCCACTCTTATTAGAAGGTTTAGAAACTGACTTCTACCTCTTATAATTGGGGCTCCTGATATAGCTTTTCCGCGCTTAAATAATATAAGCTTTTGATTGTTACCTCCTGCTATTATTTTGTTAAGGATATCTATATTTATTAGAGATGGGGTCAGGACTGGTTGAACAATTTATCCTCCTCTTTCTTCTAGATTAGCTCATTCTAGTAGAGCTGTTGATCTGAGAATTTTTTCTTTACACTTAGCTAGGGTCTCAAGTATTTTAGGTTCTATAAATTTTTTAGTTACTTTAAGAAATATAAAAATAAAAAGGATAGAATACACTACTTATTCTTTATTTAGTTGGTCTGTAATTGTTACTACTATTTTATTGGTCCTATCCTTGCCAGTTTTAGCTGCTGCTATTACTATATTACTATTTGATCGTAATTTAAATACT
>Eukaryota;Obazoa;Opisthokonta;Metazoa;Urochordata;Urochordata_X;Ascidiacea;Trididemnum;Trididemnum_pigmentatum;KU221224
AACTTTGTATTTTTGTTTCGGGCTTTGGTCCGCTTTATTTAGATCTAGCTTAAGTTTATTTATTCGAGTAGAGTTATCTCAAACTGGACAGGTAGTAGGTAATAGACAACTTTATAATGTAGTAGTAACCGCACATGCTCTTATTATAATTTTTTTTTTCGTTATACCTACTATAATTAGAGGTTTCAGAAATTGATTATTGCCTTTAATAATCGGTGCCCCTGACATAGCTTTTCCTCGTTTGAATAATATAAGTTTTTGATTACTCCCTCCGGCTATTTTTATACTTAGAATTTCTATATTTGTAAGAGAAAGAGTTAGAACTAGGTGAACGATCTACCCTCCATTATCTTCTAGAATTGCTCATGCTAGTGGGGCTATAGATTTAGGTATTTTCGCTTTACATCTAGCAAGAGTTTCTAGTATTTTAAGATCAATAAATTTTTTAGTAACTTTAAGAAATATAAAATTAAAAAGAATAAATTATACTTCTTTTTCTTTGTTTTGCTGATCTGTTGTTGTTACTACTATTTTATTAGTTTTATCTTTACCTGTTTTAGCTGCTGCGATTACTATACTATTATTTGATCGTAATTTGAATACT
>Eukaryota;Obazoa;Opisthokonta;Metazoa;Urochordata;Urochordata_X;Ascidiacea;Trididemnum;Trididemnum_savignii;MH258886
GATATTAGAACTTTATATTTTTTGTTTAGAATTTGATCAGCTATCGTAGGTTCTAGTTTAAGTTTATTAATTCGTATAGAACTATCAACACCTAGACAAGTTATTGGTAATAGACAAATATATAATGTAGTAGTTACTGCACATGCATTAATTATAATTTTTTTTTTTGTTATACCTACTATAATTAGAGGTTTTGGTAACTGATTATTACCACTAATAATCAGAGCACCTGATATAGCCTTTCCCCGATTAAATAATATAAGTTTTTGATTACTACCTCCTGCATTATTGTTGTTAGTTCTTTCTATATTTGTTGGAGATAGAGTAAGAACGAGGTGAACTATTTATCCTCCCTTATCATCTAGATTAGCTCATTCAAGTAGAGCTGTGGATTTAGGTATTTTTTCATTACATTTAGCTAGAATTTCAAGTATTTTAAGATCTATAAATTTTTTAGTTACATTAAGAAATATAAAAAGAATTAGATTTGAATATACAGAATACCCATTATTTGTTTGATCTGTTATTGTTACTACCTTACTATTAGTTCTATCTTTACCAGTATTAGCCGCAGCTATAACAATGTTATTATTTGATCGTATTA
>Eukaryota;Obazoa;Opisthokonta;Metazoa;Urochordata;Urochordata_X;Ascidiacea;Trididemnum;Trididemnum_tomarahi;KU221203
GTACATTATATTTTTGTTTTAGAATATGATCTGCTCTATTTAGATCTAGTTTAAGTTTATTTATTCGTTTAGAGCTTTCCCAATCTGGACAAGTAGTAGGTAATAGGCAACTATACAATGTTGTAGTTACTGCCCATGCTTTGGTTATAATTTTTTTTTTTGTCATACCAACTATGATTAGAGGTTTTAGAAATTGATTATTACCTTTAATAATTGGCACCCCAGATATAGCTTTTCCTCGTTTAAATAATATAAGCTTTTGACTCCTCCCCCCAGCTATTTTTTTATTAAGAATTTCAATATTTGTGAGAGAAAGGGTAAGAACTAGATGAACAATTTATCCTCCTTTGTCCTCCAGAATTGCCCACGCTAGCAGAGCTATAGATTTAAGAATCTTTGCTTTACATTTAGCAAGAGTATCTAGTATTTTAAGATCTATAAATTTTTTAGTTACTTTAAGGAATATAAAATTAAAAGGATTAAATTATACTTCTTTTTCACTTTTTTGTTGATCAGTTATTGTAACTACTATTTTATTAGTGCTTTCTTTACCCGTTTTAGCTGCTGCTATTACTATGTTATTATTTGATCGTAATTTAAATACT
>Eukaryota;Obazoa;Opisthokonta;Metazoa;Urochordata;Urochordata_X;Ascidiacea;Cystodytes;Cystodytes_aucklandicus;AY523059
CTTTATTTTGCTTTTAGAATATGATCTGCTTTATTCAGATCCAGTCTAAGTATATTGGTTCGTCTAGAGCTATCTCAAACTGGACAGATTATTAGAAATAGACAGGTTTATAATGTTATTGTAACTGCTCATGCTTTAATTATAATTTTTTTTTTTGTTATACCTACAATAATTAGGGGTTTTGGAAACTGATTGTTGCCTTTAATGGTTAGAGCTCCTGATATAGCGTTTCCTCGGTTAAATAATATAAGTTTTTGATTATTACCTCCTTCTCTGATTTTATTAAGATTATCTGTATTCGTAAGAGATAGAGTTGGTACTAGATGAACAATTTATCCTCCTCTTTCCTCTGGTTTAGCCCATTCTAGTGCGGCAGTAGATATAGGTATCTTTTCCTTGCACTTAGCTAGAGTATCTAGTATTTTAGGATCTATGAATTTTTTAGTGACTATAAGAAATATAAAAACTAAAAGACTTATATATAGAAATTATTCCTTATTTTGTTGATCGGTTATTGTAACTACAGTATTATTGGTCCTATCTCTACCTGTTTTGGCAGCTGCCATTACAATACTTTTATTTGATCGAAATTTGAATACAAGTTTTTTTGATCCCTC
>Eukaryota;Obazoa;Opisthokonta;Metazoa;Urochordata;Urochordata_X;Ascidiacea;Cystodytes;Cystodytes_dellechiajei;AY523042
CTTTATTTTGCTTTTAGAATATGATCTGCATTATTTAGATCTAGTTTAAGCATGTTAGTTCGATTAGAATTGTCTCAAACAGGACAGATTATTAGAAATGGTCAGGTTTACAATGTAATTGTAACAGCTCATGCCCTAATTATAATTTTTTTTTTTGTTATACCTACTATAATTAGGAGATTTAGAAATTGGTTATTGCCTTTAATAATTAGAGCTCCTGATATAGCCTTTCCTCGATTAAATAATATAAGTTTTTGATTACTTCCTCCTTCCTTAATTTTATTAAGATTATCTATATTTGTAGGAGACGGAGTAAGGACTAGATGAACAATTTATCCTCCTCTTTCTTCTAGATTAGCTCATTCTAGTGCAGCAGTAGATATAGGTATTTTTTCTCTACATTTAGCAAGAGTATCTAGTATTTTAAGATCTATAAATTTTTTAGTAACTATAGGTAATATAAAAACTAAAAGATTAAAATATAGAAATTATTCTTTATTTTGTTGATCTGTAATTGTAACTACGATTTTATTAGTTTTATCTTTACCAGTTTTAGCTGCAGCCATTACTATGCTTCTTTTTGATCGAAATTTAAATACTAGTTTTTTTGATCCCTC
>Eukaryota;Obazoa;Opisthokonta;Metazoa;Urochordata;Urochordata_X;Ascidiacea;Cystodytes;Cystodytes_dellechiajei;MW363020
ATGTGGTCCGCATTATTTAGGTCCAGTTTAAGTATGCTGGTTCGATTAGAATTATCCCAAACAGGACAAATTATCAGAAACAGGCAAGTTTACAATGTAATTGTAACAGCCCATGCTCTAATTATAATTTTTTTCTTTGTTATACCCACCATAATCAGAGGTTTTGGAAATTGATTATTACCATTAATAATTGGAGCTCCTGATATGGCCTTCCCTCGATTAAATAATATGAGTTTTTGACTGCTCCCCCCCTCCCTAATTTTATTGAGACTATCGATATTTGTAAGAGACAGAGTGGGGACTAGATGGACAATTTATCCTCCTCTTTCTTCTGGATTAGCCCATTCTAGCGCTGCTGTAGATATGGGCATCTTTTCTCTACATTTAGCAAGAGTATCCAGCATTCTAAGATCAATAAATTTTTTGGTTACTATGAGAAATATGAAGACTAAAAGATTAAAATATAGAAATTACTCTTTGTTTTGTTGGTCAGTAATTGTGACTACAGTTTTATTGGTCCTATCTTTGCCTGTTTTAGCAGCAGCTATTACTATACTTCTTTTCGACCGTAATTTAAATACTAGTTTTTTTGACCCCTCTAGAAGAAGAGATCCTATCTTATTTCAACATTTATTTTGATTTTTTAGGCATCCTGAAGTTTATATTTTAATTTTACCAGGATTTGGGATTATTAGCCAAGTAGTAGTTTTTTATTCAAGAAAGGATTCTATTTTTAGGTATTATAGAATAGTTTGAGCCATATGTGGCATTGGATTCCTAGGATTCTTAGTTTGAGCCCACCATATATTTAGT
>Eukaryota;Obazoa;Opisthokonta;Metazoa;Urochordata;Urochordata_X;Ascidiacea;Cystodytes;Cystodytes_dellechiajei;AY523043
CTCTATTTTGCCTTCAGAATATGGTCTGCATTATTTAGATCCAGTTTAAGTATATTAGTTCGATTAGAATTATCCCAAACAAGACAGATTATTAGAAATAGACAAGTTTACAATGTAATTGTAACAGCTCATGCTCTAATTATAATTTTTTTTTTTGTTATACCTACTATAATTAGAGGCTTTAGGAACTGATTATTACCATTAATAATTAGAGCCCCTGACATAGCCTTTCCTCGATTGAATAATATAAGTTTCTGGCTACTCCCTCCCTCTCTAATTTTATTAAGATTATCAATATTTGTAAGAGATAGAGTAGGAACTAGATGAACAATTTATCCTCCTCTTTCTTCTAGGCTAGCCCATTCTAGTGCTGCTGTAGACATAGGTATTTTTTCCCTACACTTGGCAAGAGTGTCCAGCATCTTAAGATCGATGAATTTTCTAGTTACTATAAGAAATATGAAAACTAAAAGACTAAAATATAGAAATTACTCTTTATTTTGTTGGTCAGTAATTGTAACTACAATTTTATTAGTTTTATCTTTACCGGTTTTAGCTGCAGCCATTACTATACTTCTTTTTGATCGTAATTTAAATACCAGCTTCTTTGATCCTTC
>Eukaryota;Obazoa;Opisthokonta;Metazoa;Urochordata;Urochordata_X;Ascidiacea;Cystodytes;Cystodytes_dellechiajei;AY523045
CTTTATTTTGCTTTTGGAATATGGTCCGCATTATTTAGATCCAGTTTAAGCATGTTAGTTCGATTAGAATTGTCCCAAACAAGACAAATTATTAGAAATAGGCAAGTTTACAATGTAATTGTAACGGCTCATGCTTTGATTATAATTTTCTTTTTCGTGATACCCACTATAATTAGAGGTTTTGGAAATTGGCTATTGCCATTAATAATTAGGGCCCCTGATATAGCCTTCCCCCGATTAAATAATATAAGTTTTTGACTACTTCCTCCTTCTCTAATCTTATTAAGATTATCAATATTTGTAAGAGACAGAGTAGGAACTGGATGAACAATTTATCCTCCTCTTTCTTCTGGGCTAGCTCACTCTAGCGCCGCTGTAGATATAGGTATTTTCTCTCTACATTTAGCAAGAGTATCCAGTATTCTAAGATCAATAAATTTTTTAGTTACTATAGGAAATATGAAAACTAAAAGATTAAAATATAGGAATTACTCTTTATTTTGTTGGTCAGTGATTGTGACTACTGTTCTATTAGTCCTGTCTTTACCAGTTTTAGCAGCAGCCATTACTATACTTCTCTTCGATCGCAATTTAAATACTAGTTTCTTTGACCCTTC
>Eukaryota;Obazoa;Opisthokonta;Metazoa;Urochordata;Urochordata_X;Ascidiacea;Cystodytes;Cystodytes_dellechiajei;AY523064
CTTTATTTTGCTTTCAGAATATGGTCTGCATTATTTGGGTCTAGTTTAAGTATATTAGTTCGATTGGAATTGTCTCAAACGAGACAAATTATTAGAAATAGGCAAGTTTACAATGTAATTGTAACAGCCCATGCTCTAATTATGATTTTTTTTTTCGTTATACCCACTATAATCAGAGGTTTTAGGAATTGGTTATTACCCCTAATAATTGGAGCCCCTGATATGGCTTTTCCTCGATTAAATAATATAAGTTTCTGACTACTCCCTCCTTCTTTAATTTTATTAAGGTTGTCAATATTTGTAGGAGATAGAGTGGGAACTAGATGAACAATTTATCCTCCTCTTTCTTCTAGATTAGCTCATTCTAGTGCTGCTGTAGATATAGGTATCTTTTCTTTGCATTTAGCAAGAGTGTCTAGTATCTTAAGATCAATAAATTTTCTAGTTACTATGAGAAATATGAAAACTAAAGGATTGAAATATAGAAATTATTCTTTGTTTTGTTGATCAGTGATTGTAACTACAATTTTGCTAGTTCTATCTTTACCAGTTTTAGCGGCGGCCATTACTATACTTCTTTTTGACCGTAATTTAAATACTAGTTTCTTTGATCCTTC
>Eukaryota;Obazoa;Opisthokonta;Metazoa;Urochordata;Urochordata_X;Ascidiacea;Cystodytes;Cystodytes_lobatus;ON062319
CATAAGGATATTGGAACTTTATATTTTATTTTTAGAATATGATCAGCATTATTTAGGTCTAGTTTAAGTATATTAGTTCGTTTAGAACTATCTCAAACTGGGCAAATTATTAGAAATAGACAAGTTTATAATGTAATTGTCACTGCTCATGCTTTAATTATGATTTTTTTTTTTGTTATACCTACTCTGATTAGAAGATTTGGAAATTGATTGCTACCTTTAATAGTGAGGGCTCCTGATATAGCTTTTCCACGTTTAAATAATATAAGCTTTTGGCTTCTCCCCCCTTCTTTAATTTTATTAGGTTTATCTGTATTTGTAAGAGATAGAGTAAGAACTGGTTGAACAATTTATCCTCCTTTATCTTCTGGTTTGGCACACTCTAGTGCAGCAGTGGATATAAGAATTTTTTCTTTACATTTGGCTAGGGTTTCTAGCATTTTAAGATCAATAAATTTTTTAGTTACTATAAGGAATATAAAATCTAAAAGGATAAAATATAGAAGTTATTCTTTATTTTGTTGATCTGTAATTGTTACTACTATTTTATTGGTTCTATCTTTACCTGTACTAGCCGCCGCTATTACTATACTTTTATTTGATCGTAATTTAAATACTAGTTTTTTTGATCCTTCAGGAAGAAGGGATCCTATTTTATTTCAACATTTATTTTGATTTTTTAGACATCCTGAGGTATATATCCTTATTTTACCAGGTTTTAGAATTATTAGTCAAGTTGTAGTTTTTTACTCTGGAAAGGACTCTATTTTTAGGTATTACAGAATAGTTTGAGC
>Eukaryota;Obazoa;Opisthokonta;Metazoa;Urochordata;Urochordata_X;Ascidiacea;Eudistoma;Eudistoma_sp.;KT693193
CTTTTACGTTCAGTATTTGATGAGTAGGACACAGGTATATTATAAGAACTTCAATAAGAGTTCTCATTCGTATAGAATTGGGACAACCAGGATCACTACTTGGTTCAGACCAACTTTATAATACCATTGTCACCGCACACGCCTTTCTTATAATTTTCTTTCTTGTAATACCTGTATTTATTGGGGGGTTCGGAAACTGACTTCTTCCACTTATACTAGGGTCACCAGATATAGCATTTCCACGACTTAATAATTTAAGATTCTGATTTCTGCCACCTGCTCTTTTCCTGTTAGTATCCTCAACTATAATCGAAAGAGGAGCAGGAACAGGATGAACTATCTACCCACCCCTATCCTCAAATATAGGACACGCAGGACCACCCATAGATTTAACTATCTTCTCCCTACATTTAGCTGGGGCTTCTTCAATCCTAGGGTCTCTAAACTTCTTCACCACTATTATAAACGCACGAGCTAAAGGTCTAACCCTTGAGCGAATACAATTATTCGTGTGGGCTGTAAAAGTTACTGTAGTGCTTCTACTTCTATCATTACCAGTTTTAGCTGCCGCTATCACTATGCTGCTAACAGACCGAAACGTAAATACTTCATTCTTTGACCCAAAAGGTGGTGGAGACCCAGTTCTATTTCAACACCTATTTTGATTTTTTGGTCACCCTGAAGT
>Eukaryota;Obazoa;Opisthokonta;Metazoa;Urochordata;Urochordata_X;Ascidiacea;Eudistoma;Eudistoma_sp.;MW285107
AAAGATATTAGAACATTGTATTTTTGTTTTAGAATTTTATCTGCAGTTTTTAGAACTAGGTTAAGTTTCTTAATTCGAATAGAATTGTCCCAGACGGGTCAGGTTATTGGAAATGGTCAAATTTATAATGTAGTGGTGACGGCTCATGCCTTGGTGATAATTTTTTTTTTCGTTATACCGGTTTTAATCGGGGGGTTTAGGAATTGACTCTTACCCCTAATATTAGGGGCCCCAGATATGGCCTTTCCTCGATTGAATAATATAAGTTTTTGATTGTTGCCACCTGCTTTTATTTTATTAGGATTATCTTTTTTTATTGGGGAAAGAGTTAGGACAGGGTGAACTGTTTATCCTCCTTTATCCTCCGGTCTAGCACACGCTAGAGCTGCTGTAGATTTGGGTATTTTCTCTCTTCATTTAGCGGGGGTGTCTAGTATTTTAGGCTCTATGAACTTTCTTGTGACTATGGGGAATATAATAAGAAAAAGAATTAATTATAGGTCTTATTCTTTATTTGTTTGGTCAGTTTTGGTTACAACAGTTTTACTGGTTCTCAGCTTGCCTGTTTTGGCTGCTGCTATTACGATGCTATTATTTGATCGTAATT
>Eukaryota;Obazoa;Opisthokonta;Metazoa;Urochordata;Urochordata_X;Ascidiacea;Eudistoma;Eudistoma_amplum;KC017442
TATTAGTACTTTATATTTTTTGTTTGGGTTATGGTCGGCTTTTTTTAGAGCTAGTTTAAGTTTTTTAATTCGTTTGGAATTGTCTCAAACTAGGCAGGTTATTAGGAATGGACAATTGTATAATGTTGTTGTTACTGGTCATGCTTTAGTTATAATTTTTTTTTTTGTTATGCCTGTGTTGATTAGAGGTTTTGGAAATTGGTTACTTCCTTTAATAGTTAGGGCTCCTGATATAGCTTTTCCTCGTTTAAATAATATAAGTTTTTGGCTTCTCCCCCCTTCTATAGTCTTGTTGGCTCTTTCTGTTTTTGTTAGGGATAGAGTTAGAACAGGTTGAACAATTTATCCTCCTTTGTCTTCGGGTTTAGCTCATTCAAGTGCTGCTGTTGATATAGGTATTTTTTCTTTACATTTAGCTAGGGTTTCTAGTATTTTAAGATCTATAAATTTTTTGGTTACTTTAGGTAATATAAAAAGAAAAGGTATTATGTATAGGCATTATCCTCTTTTTTGTTGGTCAGTTATTGTTACTACTATTTTATTGGTGTTAAGTCTTCCTGTGTTAGCTGCAGCTATTACAATATTATTATTTGATCGTAATTTAA
>Eukaryota;Obazoa;Opisthokonta;Metazoa;Urochordata;Urochordata_X;Ascidiacea;Eudistoma;Eudistoma_amplum;KX138485
TTTTTTGAACTAATTTAAAAGATATTAGAACCTTATATTTTTTGTTTGGTATATGGTTAGCGTTTTTTAGGGCTAGTTTAAGTTTTTTGATTCGAATAGAACTATCTCAAACTAGGCAGGTTTTTAGAAACGGTCAATTATATAAAGTTGTAGTCACTAGGCACGCTTTAGTAATAATTTTTTTTTTTGTGATACCTGTTTTGATTAGAAGGTTTAGAAATTGATTATTGCCTTTAATAGTGAGGGCTCCTGATATAGCTTTTCCTCGTCTTAACAACATAAGTTTTTGATTACTTCCTCCTGCTATGCTTTTATTGATATTATCTGTATTTGTGGGAGATAGAGTAGGAACTGGTTGGACAGTTTATCCTCCTCTTTCTTCTAGATTAGCTCACTCTAGTGCTGCTGTGGATATAGGTATTTTTTCTTTGCATTTAGCAGGTGTTTCTAGTATTTTAAGATCTATGAATTTTTTAGTTACATTAAGAAATATAAAAGGTAAAAGAATGATATATAGGAATTATCCTCTGTTTTTTATATGAGACAACATGGGATTTGCTATACAAAAACACCGGCCTGCTACCTTAGTTTATCCCATAG
>Eukaryota;Obazoa;Opisthokonta;Metazoa;Urochordata;Urochordata_X;Ascidiacea;Eudistoma;Eudistoma_amplum;KM411609
CCTTTTTTTTTCATTTTTTGTATTAGAACCTTATATTTTTTGTTTGGTATATGGTCAGCGTTTTTTAGGGCTAGTTTAAGTTTTTTGATTCGAATAGAACTATCTCAAACTAGGCAGGTTATTAGAAACGGTCAATTATATAATGTAGTAGTCACTAGGCACGCTTTAGTAATAATTTTTTTTTTTGTGATACCTGTTTTGATTAGAAGGTTTAGAAATTGATTATTGCCTTTAATAGTGAGGGCTCCTGATATAGCTTTTCCTCGTCTTAACAACATAAGTTTTTGATTACTTCCTCCTGCTATGCTTTTATTGATATTATCTGTATTTGTGGGAGATAGAGTAGGAACTGGTTGGACAGTTTATCCTCCTCTTTCTTCTAGATTAGCTCACTCTAGTGCTGCTGTGGATATAGGTATTTTTTCTTTGCATTTAGCAGGTGTTTCTAGTATTTTAAGATCTATGAATTTTTTAGTTACATTAAGAAATATAAAAGGTAAAAGAATGATATATAGGAATTATCCTCTGTTTTGTTGATCAGTTATTGTAACAACAATTTTATTAGTATTAAGTTTACCAGTACTTGCTGCTGCTATTACAATGTTATTGTTTGATCGACATTTCTCCGGGCACCGCCGGGGACACACTTTTCACTTTTTTTTTTTTTTTCCGCGCTTTTTTGTT
>Eukaryota;Obazoa;Opisthokonta;Metazoa;Urochordata;Urochordata_X;Ascidiacea;Eudistoma;Eudistoma_banyulensis;AY600973
TTATATTTTGTTTTTAGAATTTGGTCAGCTTTTTTCAGAGCTAGTTTGAGTTTTTTAATTCGAATAGAATTGTCTCAAACTAGACAAGTTATTAGAAACGGACAGATTTATAATGTAGTAGTAACTGGACATAGGTTGGTTATAATTTTTTTTTTTGTAATACCTGTTTTGATTAGAGGTTTTAGGAATTGGCTTTTACCTTTAATGGTTGGGGCTCCTGATATAGCTTTTCCTCGTTTGAATAATATGAGTTTTTGGTTATTACCTCCTGCTATAATATTATTAGGATTGTCAATTTTCGTTGGGGAAGGGGTTGGAACTAGATGAACTATTTATCCCCCACTATCTTCAAGATTAGCTCATGCTAGTGCTGCGGTTGATATGGGTATTTTTTCTTTACATTTGGCGAGGGTTTCTAGTATTTTAAGATCGATAAATTTTTTAGTGACTTTAAGAAACATAAAAAGAAAGAGAGTAAGTTATAGGTCTTATTCTTTATTCTGTTGATCTGTTATTGTTACTACTGTTTTACTAGTATTAAGTTTGCCTGTTTTAGCTGCAGCTATTACTATATTACTATTTGATCGAAACTTAAATACGTCTTTTTTTGATCCTTC
>Eukaryota;Obazoa;Opisthokonta;Metazoa;Urochordata;Urochordata_X;Ascidiacea;Eudistoma;Eudistoma_elongatum;HG005369
AAACAWAAAGATATTGGAACATTATATTTTTTATTTAGATTGTGATCTGCTTTTTTCGGAGCTAGTTTAAGTTTTTTAATTCGTATAGAACTATCTCAAGCTAGACAAGTAATTGGTAATGGACAGGTTTATAATGTAGTTGTAACTGGACACGCCTTAGTTATAATTTTTTTTTTTGTGATACCTGTTTTAATCAGAAGATTTGGTAATTGATTGTTACCTCTTATGGTCAGGGCCCCTGATATAGCTTTCCCTCGATTAAATAATATAAGCTTTTGGCTTCTTCCTCCCTCTATAGTTTTACTAGCTATATCTGTATTTGTTAGAGACGGAGTGGGTACAAGGTGAACTATTTATCCTCCACTCTCGTCAAGGTTGGCTCATTCAAGCGCAGCTGTTGATATAGGTATTTTTTCATTACATTTAGCTAGAGTGTCAAGTATTTTGAGATCTATAAATTTTTTAGTAACTTTAGGTAATATAAAAATAAAAAGATTAAATTATAGAAATTATCCTCTTTTTTGTTGATCTGTTATTGTAACAACTATTTTATTAGTTTTAAGTTTACCTGTGTTAGCAGCAGCTATTACTATATTACTTTTTGATCGTAATTTAAATACTTCTTTTTTTGACCCTTCAAGAGGTAGAGATCCTATTTTATTTCAGCATTTGTTTTGATTTTTTGGTCACGGAAAATTAAAA
>Eukaryota;Obazoa;Opisthokonta;Metazoa;Urochordata;Urochordata_X;Ascidiacea;Eudistoma;Eudistoma_lakshmiani;KT026593
TAAAAATATAATAAAATAAATATTAAAATAAAAAAAATTTTTTTTGTTTTTTTTTTTTTTTTTTTTTTTGAAATTCTCAGAGTTTGAGACTATATATTTTATGTTTAGGAACTTAAAGAATATTTTGAGGAGAGTTAACAGTTTTTTAATTCGGAAGTATTTTCAGCTAGGCAAAGAAATTGGGAATAGGAAGTTATCAAAGGGGGTGGAAAAGATGAAGGCAGTAAAAATTTTTTTTTTGTCATGCCCGAATAAGAGGATGAAATTGGTTATTACCTTTAATAGTAAGAGCTCCAGATATGGCTTTTCCTCGTTTGAATAACATGAGTTTTTGACTATTACCTCCTGTAGTTTTACTATCACTTTCAGTATTTGGATATGGAATAGGGACTGGATGGATGTATCCTCCGTTATCTTCTGGTAGAGCTCATCATAGTAGTGCTGTAGACATAGGTATTTTTTTCTTAACACTTGGCAGGAGGTTTCTAGGAATTTAAGGATAAAAAAATTTTTAGTAACAGAAAAAAAAAAGGCAAAAAGAATTAAGATTAGGCATCCTTTATTTTGTTGATGCCGTGATAGCTGTTTTATTGGTCTCATAGCTTTACCTGTTCTAGCAGCAGCTATACTATATTC
>Eukaryota;Obazoa;Opisthokonta;Metazoa;Urochordata;Urochordata_X;Ascidiacea;Eudistoma;Eudistoma_laysani;KU667263
TTTTTGGTGCTAGTCTCAGTCTTTCTCACACTGGTCAAGTTATTGTTAAATGGGCAGTTATATAACGTAGTTGTTACTAGGCATGCTTTAGTGATAATTTTTTTTTTTGTCATGCCCGTTTTAATTAAAGGGTTTAGGAATTGGTTGTTCCCTTTAATAGTTGGGGCCCCTGATATGGCTTTTCCTCGTTTGAATAACATGAGTTTTTGATTATTACCCCCTGCTATAGTTTTACTTGCCCTTTCCGTTTTTGTAAGGGATGGTGGGGGGACTGGATGGACTATCTACCCTCCGTTATCTTCGGGTTTACCTCATTCAAGTGCTGCTGTTGACATAGGTATTTTTTCTTTACCCTTGGCAGGTGTTTCTAGTATTTTAAGGTCAATAAACTTTTTATTGACTTTAAAAAATATAAAAGGTAAAAAAATTATTTTTAGGCATTACCCTTTTTTTTGTTGGTCCGTGTTTGTTCCTCCTTTTTTTTTGGTTCTCCGTTTCCCTGTTCTTGCTGCCGCTTTTCCTTTGCTTCTGTTTGATTGTAAAATTAAAAACCAAAAAAACCAACACCCCCCTCCTTCTCCCGGCCGCGCCACCGGTCTT
>Eukaryota;Obazoa;Opisthokonta;Metazoa;Urochordata;Urochordata_X;Ascidiacea;Eudistoma;Eudistoma_microlarvum;KU667266
GGGGAATATTTTTTATTAGGTTATGATCCGCTTTTTTCAGAGCTAGTTTAAGTTTTTTAATTCGGATAGAATTGTCTCAGACAGGACAGGTAATTAGGAACGGCCAGTTGTATAATGTTGTTGTTACCAGGCATGCGTTGGTCATAATTTTTTTTTTTGTTATACCTGTTCTAATCAAAGGGTTTAAAAATTGGTTGTTACCTTTGATAGTAAGGGCGCCTGATATAGCTTTTCCTCGGTTAAATAATATAAGTTTTTGGCTTTTACCTCCAGCAATAATTTTACTTGGTTTATCAGTTTTTGTTGGGGGTAGGGTGAGGACTAAATGAACGATTTATCCGCCTCTTTCTTCAAGGCTAGCTCATTCCAGCGCCGCTGTTGATATAGGTATTTTTTCTTTACATTTAGCAAGGGTTTCTAGTATCCTAAAATCTATGAATTTTTTAGTTACATTAGGAAATATGAAAAGAAAAAAAATTTCCTACAAAAATTATCCTTTATTTTGTTGGTCTGTTATGGTAACTACCGTTTTATTGGGGTTAAGTTTACCTGTATTAGCTGCAGCTATCACTATATTGCTATTTGATCGTAATTTAAAAACAAGTTTA
>Eukaryota;Obazoa;Opisthokonta;Metazoa;Urochordata;Urochordata_X;Ascidiacea;Eudistoma;Eudistoma_obscuratum;MH258869
ATTAGAACATTGTATTTTATTTTTAGAATCTGATCAGCTATGTTTAGGACTAGGTTAAGTTTTTTAATTCGTATAGAGTTATCTCAGACAAGACAAGTGATCGGCAATGGACAGATTTATAATGTAGTTGTTACAGCTCATGCTTTGATTATAATTTTTTTTTTTGTGATGCCCGTTTTGATTAGGGGTTTCGGTAATTGGTTACTCCCATTAATATTAAGAGCTCCTGATATAGCATTCCCCCGTTTAAATAATATAAGCTTTTGGTTATTGCCTCCTGCTTTAATTTTATTGGGATTGTCTTTTTTTGTTAGAGAAAGGGTGGGTACTAGATGAACTATTTATCCGCCGTTATCCTCAGGTTTGGCTCATGCTAGTGCTGCCGTTGATTTGGGGATTTTTTCATTACATTTAGCTAGGGTTTCTAGTATCTTAAGATCTATGAATTTTTTAGTTACCTTAGGTAACATAAAAGGAAAGAGGATAAGGTATAGATCTTATACTTTGTTTAGTTGATCTGTTTTGGTTACGACTATTTTGTTAGTATTGAGTTTGCCTGTTTTAGCGGCTGCTATTACCATACTTTTATTTGATCGTAATATAAATACTTCGTTTTTTGACC
>Eukaryota;Obazoa;Opisthokonta;Metazoa;Urochordata;Urochordata_X;Ascidiacea;Eudistoma;Eudistoma_ovatum;KX138478
TTTTTTGACTTATTTAAAAGATATTAGAACTTTGTATTTTTTGTTTAGGTTGTGAAGTGCTTTTTTTGGTGCTAGTTTCAGTTTTTTAATTTGTATAGAGCTTTCTCAGACTGGTCAAGTTATTGGGAATAGGCAGTTATATAAAGTAGTTGTTACTAGGCCTGCTTTAGTGATAATTTTTTTTTTTGTCATGCCCGTTTTAATTAGAGGGTTTAGGAATTGGTTGTTGCCTTTAATAGTTGGTGCTCCTGATATGGCTTTTCCTCGTTTGAATAACATGAGTTTTTGATTATTACCTCCTGCTATAGTTTTACTTGCACTTTCCGTTTTTGTTAGGGATGGTGTGGGGACTGGATGGACTATCTACCCTCCGTTATCTTCTGGTTTAGCTCATTCAAGTGCTGCTGTTGACATAGGTATTTTTTCTTTACACTTGGCAGGTGTTTCTAGTATTTTAAGGTCAATAAACTTTTTAGTGACTTTAAGAAATATAAAAGGTAAAAGAATTATATTTAGGCATTACCCTTTATTTTTTTGAGTCCGTGATTGTTACTATATATGTTATTGGTTCTCAGTTACCTGTCTTGCTGCCCGCAAAAATATTAT
>Eukaryota;Obazoa;Opisthokonta;Metazoa;Urochordata;Urochordata_X;Ascidiacea;Eudistoma;Eudistoma_planum;AY600977
TTGTATTTTTGTTTTAGGATTTTTTCTTCTATTTTTAGGACTGGTTTAAGTTTTTTAATTCGAATGGAATTATCACAAACAGGTCAGGTAATCGGTAATGGGCAGATTTATAATGTAGTAGTTACAGCCCACGCATTGGTAATAATTTTTTTTTTTGTTATACCTGTTTTAATTAGAGGATTTGGAAATTGGTTGTTACCTCTTATATTAGGGGCTCCTGATATGGCGTTTCCTCGTTTGAATAATATGAGTTTTTGGCTTTTACCTCCTGCCTTTATTCTTTTAGGTTTATCCTTTTTTATTGGAGAAAGAGTAAGGACCGGGTGGACTGTTTATCCCCCTTTATCTTCTGGGTTAGCACATTCTAGCGTAGCTGTGGATTTGGGTATTTTTTCTCTTCATTTAGCTAGGGTGTCTAGTATTTTAAGATCAATAAATTTTCTTGTTACCATAAGAAATATGATGAGAAAAAGAATTAATTATAGGTCTTATTCTTTATTTGTGTGGTCGGTTTTAGTGACAACTATTTTATTAGTGTTGAGTTTACCTGTTTTGGCTGCAGCTATTACTATGCTTTTATTTGATCGTAATTTAAATACTTCTTTTTTCGACCCGGC
>Eukaryota;Obazoa;Opisthokonta;Metazoa;Urochordata;Urochordata_X;Ascidiacea;Eudistoma;Eudistoma_plumbeum;AY600978
TTGTATTTTATGTTTAGAGTGTGGTCTGCTTTTTTTAGGGCTAGTTTGAGTTTTTTAATTCGAATGGAATTATCTCAAACAAGGCAGGTGATTGGTAACAGGCAGATTTATAACGTAGTTGTTACGGGTCATGCTTTGGTAATGATTTTTTTTTTTGTTATACCGGTATTAATTGGGGGTTTTAGAAATTGGTTATTACCTTTAATAGTAGGGGCTCCTGATATGGCTTTTCCTCGTTTAAATAATATAAGTTTTTGGCTTTTACCTCCTGCAATATTGTTATTAGCTTTATCTGTTTTTGTGGGGGAGGGGGTTAGGACAAGGTGAACTGTTTATCCTCCTTTATCTTCGAGGTTGGCTCATGCTAGTGCGGCTGTTGATATGGGTATTTTTTCTTTGCATTTAGCAAGGGTTTCTAGTATTTTAAGATCTATAAATTTTTTAGTAACGTTGGGTAATATAAAAAGAAAGAGGATTAATTTTAGGTCTTATTCTTTATTTTGTTGGTCGGTTATTGTGACTACTATTTTATTAGTGTTAAGTTTGCCTGTTTTGGCTGCTGCTATTACTATACTTTTGTTTGATCGTAATTTGAATACGTCTTTTTTTGATCCGTC
>Eukaryota;Obazoa;Opisthokonta;Metazoa;Urochordata;Urochordata_X;Ascidiacea;Eudistoma;Eudistoma_posidoniarum;AY600974
TTGTATTTTGTGTTTAGAATCTGATCCGCCTTTTTCGGAGCTAGTTTAAGTTTTTTAATTCGGATGGAGTTATCTCAGACTGGACAAGTTATCAGAAACAGGCAGATTTACAACGTAGTGGTTACTAGACACGCGTTGGTTATGATTTTTTTTTTTGTCATACCTGTTTTAATTGGAGGTTTTAGGAATTGGCTTTTACCCTTGATGGTGGGGGCTCCTGATATAGCTTTTCCTCGTTTAAATAATATGAGTTTTTGGTTATTACCCCCGGCTATAATATTATTGAGATTATCTATTTTTGTTGGTGAGAGAGTTAGAACAAGGTGGACTATTTATCCCCCATTATCTTCGAGATTAGCTCACGCTAGTGCTGCTGTTGATATGGGTATTTTTTCTTTACATTTGGCAAGGGTTTCTAGTATTTTAAGGTCTATGAATTTTCTAGTCACACTTGGTAATATAAAAAGGAAAAGGGTAGGTTATAGGTCTTATTCTTTATTTTGTTGGTCTGTTATTGTTACTACGGTTTTGTTAGTGTTAAGTTTACCAGTTTTAGCTGCAGCAATTACTATGTTGTTATTTGATCGAAATTTAAATACGTCTTTTTTTGATCCATC
>Eukaryota;Obazoa;Opisthokonta;Metazoa;Urochordata;Urochordata_X;Ascidiacea;Eudistoma;Eudistoma_psammion;ON062318
ACTTTGTATTTTTTGTTTAGAATTTGGTCTGCATTTTTTAGAGCGAGTTTGAGTTTTGTAATTCGGATAGAATTGTCCCAAACAGGGCAAGTTATCAGGAATAGACAAATTTATAATGTAGTAGTGACTGGTCATGCTCTTGTTATGATTTTTTTTTTTGTGATGCCTGTTCTTATTAGGAGGTTTAGAAATTGGCTTTTACCTCTAATAATCAGGGCTCCTGATATAGCCTTCCCCCGTTTAAATAATATGAGTTTCTGATTGCTCCCACCTGCGTTGATTTTATTAGCTTTATCGATTTTTGTGGGGGAGAGAGTAAGGACTGGATGAACAGTCTATCCTCCATTGTCATCCGGTTTGGCACACGCTAGTGGGGCAGTGGATATGGGAATTTTTTCTTTGCATCTGGCTAGGGTTTCAAGTATTTTAGGGTCTATAAATTTTTTGGTGACTTTAGGCAATATAAAAAGTAAGAGGATAAGGTACGGATCTTATTCTCTTTTTTGTTGATCTGTTATTGTGACAACTATTCTCTTAGTACTAAGTTTACCGGTTTTAGCAGCGGCTATTACAATATTACTCTTTGACCGTAACTTGAATACTTCTTTTTTTGACCCTTCAAGGAGGGGAGATCCAATTTTGTTCCAGCACTTGTTTTGATTTTTCGGCCACCCTGAAGTTTATATTTTAATTCTGCCTAGATTTGGGATTATTAGTCAGGTGGTTGTCTTCTATTCAAGGAAAGAATCTATTTTTGGGTACTACAGGATAGTTTGGGCCATGTGCAGAATTAGATTTTTAAGATTTTTAGTTTGGGCGCACCATATATTTAGTGTGAGAATAGATGTTGATTCCCGAGCTATTTTTACTGCA
>Eukaryota;Obazoa;Opisthokonta;Metazoa;Urochordata;Urochordata_X;Ascidiacea;Eudistoma;Eudistoma_reginum;MW363024
TTATTATTCGGGGTTTGGTCAGCTTTTTTTGGCGCGAGTTTAAGTTTTGTAATTCGATTGGAATTGTCACAAACAAGACAAGTAATTGGAAATAGGCAAATTTATAATGTTGTAGTTACTGCACATGCTCTTATTATGATTTTCTTCTTTGTAATGCCTGTTTTAATTGGGGGGTTTAGAAACTGGTTACTACCCCTAATAATTAGGGCTCCTGACATAGCCTTCCCACGATTAAATAACATGAGCTTTTGGTTACTACCTCCCGCTTTAATCTTGTTAGCACTCTCAGTTTTTGTGGGAGACAGGGTAAGGACGGGGTGAACAATTTATCCGCCTCTTTCATCTGGTTTAGCACATGCTAGTGCAGCGGTTGATATGGGTATTTTTTCTTTGCATTTAGCGGGGGTTTCAAGCATTTTAAGGTCTATAAATTTTTTAGTTACGTTAAGAAATATAAAAGCGAAGAGGGTGGGGTATGGTCAATATTCATTGTTCTGCTGATCTGTTATTGTTACCACTATCTTATTAGTTTTAAGTTTGCCTGTGTTAGCTGCAGCCATTACAATACTGTTGTTCGACCGGAATTTGAATACATCTTTTTTTGATCCATCAAGAAGGGGAGATCCTATTTTATTTCAGCATCTTTTTTGATTTTTCAGACATCCAGAAGTATATATTTTAATTTTACCTGGTTTTGGTATTATTAGTCAAGTAGTAGTTTTTTATTCAGGTAAGGAAACGATTTTTAGGTATTATAGGATGGTGTGGGCGATATGTGGGATTGGGTTTTTGAGGTTTTTAGTG
>Eukaryota;Obazoa;Opisthokonta;Metazoa;Urochordata;Urochordata_X;Ascidiacea;Eudistoma;Eudistoma_saldanhai;MW363023
TTATATTTTATATTTAGGATTTGGTCTGCTTTTTTTGGAGCTAGTTTAAGTTTTTTAATCCGAATAGAATTATCCCAGACGGGGCAAGTGATTAGAAATGGGCAAATTTATAATGTTGTGGTAACGGGACATGCTTTAGTTATAATTTTTTTTTTTGTTATACCTGTTTTAATTAGGGGTTTTAGGAATTGGTTATTGCCTTTGATGGTTGGAGCGCCTGATATGGCTTTTCCTCGATTAAATAATATGAGCTTTTGGCTTTTGCCACCGGCAATGTTGTTATTGGCTTTGTCAGTGTTTGTGGGGGAGAGAGTAAGAACTAGATGGACGGTTTACCCCCCTTTGTCTTCAGGATTGGCACATGCTAGTGCAGCGGTGGATATAGGGATTTTTTCTTTACATTTGGCAAGGGTTTCTAGTATTTTAAGGTCAATGAATTTTTTGGTGACTTTAGGCAATATAAAGGGGAAGGGGATGAATTTTAGGTCTTATTCTTTATTTTGTTGGTCTGTTATTGTGACTACTATTTTGTTGGTTTTAAGTCTCCCTGTCTTAGCTGCGGCTATTACTATGCTTTTGTTCGATCGTAATTTGAATACATCGTTTTTTGATCCTTCAGGAAGAGGAGATCCGATTTTATTTCAGCATTTATTTTGGTTTTTTAGACATCCTGAAGTTTATATTTTAATTTTACCTAGGTTTAGAATTATTAGTCAGGTTGTGGTTTTTTATTCTGGTAAGGAGTCTATTTTTAGATATTACGGAATAGTTTGGGCCATGTGTAGGATTGGGTTTTTGGGTTTTTTAGTTTGGGCC
>Eukaryota;Obazoa;Opisthokonta;Metazoa;Urochordata;Urochordata_X;Ascidiacea;Eudistoma;Eudistoma_tumidum;KR703627
GTATTTGGGGTCCCCGGCACTTTGATCAGCTTTTTTTAGAGCGAGTTTAAGTTTTTTAATTCGGATAGAATTATCACAAGCAGGACAAGTAATTGGTAATAGACAAGTATATAAGGTATTTGTAACAAGGCACGCCTTATTTATAATTTTTTTTTTTGTAAGGCCATTTTTAATTAGAAGGTTTAAAAATTGACTTTTACCCCTAAAAATTGGAGCGCCGGAAATACCATTCCCCCCAAATAAAATAATTTTTTGATTATTGCCCCCTTCAAAAATTTTATTACTTTTGTCTATTTTTGTTAAAAATAAAGTTAAAACAAAATGAACAATTTACCCCCCTTTATCTCCTAAACCCCACCCAAGGGCTGCAGAAAACAAAAAAATTTTTTCTTTACATTTAGAAGGGGAATCTAGAATAAAATCAAAAAATTTATTTACTTTAAAAAATATAAAACCTAAAGGGATTAAATTTAGAATTTATTCTTTATTTTGTTGAGCTGTTGTTGTTACAACAATCCTATTTCTAATTTTACCGGTTTTACCGGCGGCTATAACAATATTATTTGATCAAAATTTAAATACTTCTTTTTTTGATCTTTCTAAAGTTAGGAATCCAATTTTGTTTCACTTTTATTTTGATTTTTGGTCACCGGAATTAAAA
>Eukaryota;Obazoa;Opisthokonta;Metazoa;Urochordata;Urochordata_X;Ascidiacea;Eudistoma;Eudistoma_viride;KJ944392
TACTTTATATTTTTTTTTTAGACTTTGATCAGCTTTTTTTAGAGCGAGTTTAAGTTTTTTAATTCGGATAGAATTATCACAAGCAGGACAAGTAATTGGTAATAGACAAGTATATAAGGTAGTTGTAACAAGGCACGCCTTAGTTATAATTTTTTTTTTTGTAATGCCAGTTTTAATTAGGAGGTTTAGAAATTGACTTTTACCTCTTATAATTGGAGCGCCTGATATAGCATTTCCTCGCTTAAATAATATGAGTTTTTGATTATTGCCTCCTTCAATAATTTTATTACTTTTGTCTATTTTTGTTAGAGATAGAGTTAGAACAAGATGAACGATTTATCCTCCTTTATCTTCTAGATTAGCTCACTCAAGTGCTGCAGTAGACATAAGAATTTTTTCTTTACATTTAGCAAGGGTATCTAGTATTTTAAGATCAATAAATTTTTTAGTTACTTTAAGAAATATAAAAACTAAAAGGATTAGATATAGAAATTATTCTTTATTTTGTTGAGCTGTTGTTGTTACTACTATTCTATTAGTTCTAAGTTTACCTGTTTTAGCTGCTGCTATTACTATATTATTATTTGATCGAAATTTAAATACTTCTTTTTTTGATCCTTCTAGAGGT
>Eukaryota;Obazoa;Opisthokonta;Metazoa;Urochordata;Urochordata_X;Ascidiacea;Nephtheis;Nephtheis_fascicularis;AM706489
AGAACTAGACTTAGTTATAATTNTTCGTACTGAACTTTCTCAAACTAGACAGTTAATTAGAAATAGGCAAATTTATAATGTTGTAGTAACTGCTCATGCTTTATTAATAATTTTTTTTTTTATTATACCTGTTATAATTAGAGGTTTTAGAAATTGATTACTTCCTTTAATAGTTAGATCTCCTGATATAGCTTTTCCACGTTTAAATAATATAAGTTTTTGACTTTTACCTCCTGCTTTATTTTTACTTATTTTATCAGTTTTTAATAGAGATAGAGTAAGAACTAGATGAACTATTTATCCTCCTTTATCTAGAGTTTTAGCTCATAGTAGAAGAGCAGTAGATATAAGAATTTTTTCTTTACATTTAGCTNGAATTTCTAGTATTTTAAGATCTATAAATTTTTTAGTAACTATAAGTAATATAAAACTTAAAAGATTTAATTACAGAAATTTAAGTCTTTTTTGTTGATCTGTAATTGTTACTACAATTTTATTAGTTTTATCTTTACCTGTTTTAGCAGCAGCTATTACTATATTATTATTTGATCGNAATCTCAATACTAGTTTTTTTGATCCTATAAGAAGAAGAGATCCAATTCTTTTTCAACATTTATTTTGATTTTTTG
>Eukaryota;Obazoa;Opisthokonta;Metazoa;Urochordata;Urochordata_X;Ascidiacea;Polycitor;Polycitor_sp.;MW363026
TCTGCTTTTCTGAGGGCTTCTTTAAGTGGTTTAATTCGAGTTGAGTTGTCTCAAAATAGGCAGGTTATCGGCAATGGGCAGATTTATAATGTTGTAGTTACGGCTCATGCTTTGGTTATAATTTTTTTTTTTGTTATACCAACATTAATTGGTAGGTTTGGTAATTGGTTGTTGCCTTTAATATTAGGCTCGCCGGATATGGCTTTCCCCCGTTTAAATAACATAAGTTTTTGGTTATTACCTCCTAGTTTGACTTTGTTGCTATTGTCTGTTTTTGTTGGGGAGAGAGTTAGAACGGGCTGGACTATTTATCCTCCTTTATCATCTTCTTTAGCTCACTCCAGCGCGGCGGTTGACATAAGAATTTTCTCTTTACATCTGGCTAGAGTTTCTAGTATTTTAGGTTCCATAAATTTTTTAGTTACAATAAGAAATATAGGTTCTAAAAGGGTATTTAGCGGTAATATATCTCTTTTTTGTTGATCAGTAGCTGTCACAACTATTTTGTTGGTATTATCTTTACCTGTTTTAGCCGCAGCTATTACTATATTATTATTTGATCGTAATTTGAATACTAGTTTTTTTGATCCTGCAGGGGGGAGAGATCCTATTTTATTTCAACATTTATTTTGGTTTTTTAGACACCCTGAGGTGTATATTTTAATTTTACCTGGTTTTGGTATTATTAGCCAAGTGGTAGTTTTTTATTCTAGAAAACAAACTATCTTCGGTTATTATAGGATAGTATGAGCTATATGTGGTATTGGTTTTTTAGGTTTTTTA
>Eukaryota;Obazoa;Opisthokonta;Metazoa;Urochordata;Urochordata_X;Ascidiacea;Polycitor;Polycitor_giganteus;KC017429
AGATATTGGGACTTTATATTTTATTTTTGGTATTTGATCTGCTTTATTTAGGGCTAGTTTAAGTTTGTTAATTCGTTTAGAATTATCTCAAACTGGGTGTGTAATTAGAAATAGACAAGTTTATAATGTGGTTGTTACAGCTCATGCTTTAGTAATAATTTTTTTTTTTGTTATGCCAACTTTAATTGGTGGGTTTGGAAATTGATTATTACCATTAATAATTAGGGCACCAGATATAGCTTTTCCTCGTTTAAATAATATAAGTTTTTGGTTGTTGCCTCCTTCAATAGTTTTATTAGCATTATCTGTTTTTGTTAGGGATAGGGTAAGAACTAGGTGGACTATTTATCCACCATTATCTTCGAGATTAGCTCACTCAAGTGCTGCTGTAGATATAGGAATTTTTTCTTTACATTTAGCTAGGATTTCTAGTATTTTGGGTTCAATAAATTTTTTAGTAACGATAGGGAATATGAAAAGTAAGGGTGTAAGATATCATAATTATTCATTATTTTGTTGATCGGTAATTGTTACAACTATTTTATTGATTTTATCTTTACCTGTTTTAGCTGCTGCTATTACTATACTATTATTTGATCGTAATTTGAATACTAGTTTTTT
>Eukaryota;Obazoa;Opisthokonta;Metazoa;Urochordata;Urochordata_X;Ascidiacea;Polycitorella;Polycitorella_coronaria;AM709504
ATCATAAAGATATTGGAACGTTGTATTTTATTTTTAGAATATGATCTGCTTTTTTCGGCTCAAGTTTAAGTTTTTTGATTCGATTGGAGTTATCGCAAACAGGTCAAATTATTAGAAATAGACAAGTCTATAATGTTGTTGTTACTGCACATGCTTTAGTAATAATTTTTTTTTTTGTTATGCCGACTATGATTAGGGGTTTTGGTAATTGACTTTTGCCTTTGATAGTGGGTGCTCCCGATATAGCCTTTCCTCGTTTGAATAATATGAGTTTTTGGTTATTACCTCCGTCGTTGGTTATGTTGGGTTTATCTGTTTTTGTTGGTGATAGAGTAAGAACAGGTTGAACTGTCTATCCTCCACTATCTTCAAGGTTGGCTCATTCTAGTGGAGCTGTTGATATAAGGATTTTTTCTTTACATTTGGCTAGGGTTTCTAGTATTTTAAGGTCTATGAATTTTTTAGTTACCTTAGGTCATATGAAGGCAAAGAGGTTAAAGTACGGTAATTATTCTTTGTTTTGTTGATCTGTTATTGTAACTACAATTTTATTAGTGTTGTCTTTGCCGGTTTTGGCAGCTGCTATCACTATGTTGCTGTTTGATCGTAATTTGAATACAAGTTTTTTTGATCCAT
>Eukaryota;Obazoa;Opisthokonta;Metazoa;Urochordata;Urochordata_X;Ascidiacea;Sigillina;Sigillina_signifera;MW363029
[truncated: 15,337,257 more chars]
