# Supplementary material for: A novel taxonomic database for eukaryotic mitochondrial cytochrome oxidase subunit I gene (eKOI), with a focus on protists diversity
Source: Database (Oxford). 2025 Sep 24;2025:baaf057. doi: 10.1093/database/baaf057 (PMC12462617; doi:10.1093/database/baaf057)
Supplement: baaf057_Supplemental_File [file baaf057_supplemental_file.zip › metadata.csv]

ID	paper	primer	sequence	primer	sequence	Collection_Date	lat_lon	ecosystem
SRR1706034	Drummond, A. J., Newcomb, R. D., Buckley, T. R., Xie, D., Dopheide, A., Potter, B. C., ... & Nelson, N. (2015). Evaluating a multigene environmental DNA approach for biodiversity assessment. GigaScience, 4(1), s13742-015.	LCO1490	5’-GGTCAACAAATCATAAAGATATTGG-3’	HCO2198	5’-TAAACTTCAGGGTGACCAAAAAATCA-3’	04/12/2010	36.22456597 S 175.069838 E	soil
SRR1706039	Drummond, A. J., Newcomb, R. D., Buckley, T. R., Xie, D., Dopheide, A., Potter, B. C., ... & Nelson, N. (2015). Evaluating a multigene environmental DNA approach for biodiversity assessment. GigaScience, 4(1), s13742-015.	LCO1490	5’-GGTCAACAAATCATAAAGATATTGG-3’	HCO2198	5’-TAAACTTCAGGGTGACCAAAAAATCA-3’	04/12/2010	36.22456597 S 175.069838 E	soil
SRR1706044	Drummond, A. J., Newcomb, R. D., Buckley, T. R., Xie, D., Dopheide, A., Potter, B. C., ... & Nelson, N. (2015). Evaluating a multigene environmental DNA approach for biodiversity assessment. GigaScience, 4(1), s13742-015.	LCO1490	5’-GGTCAACAAATCATAAAGATATTGG-3’	HCO2198	5’-TAAACTTCAGGGTGACCAAAAAATCA-3’	04/12/2010	36.21828298 S 175.070321 E	soil
SRR1706049	Drummond, A. J., Newcomb, R. D., Buckley, T. R., Xie, D., Dopheide, A., Potter, B. C., ... & Nelson, N. (2015). Evaluating a multigene environmental DNA approach for biodiversity assessment. GigaScience, 4(1), s13742-015.	LCO1490	5’-GGTCAACAAATCATAAAGATATTGG-3’	HCO2198	5’-TAAACTTCAGGGTGACCAAAAAATCA-3’	04/12/2010	36.21828298 S 175.070321 E	soil
SRR1706054	Drummond, A. J., Newcomb, R. D., Buckley, T. R., Xie, D., Dopheide, A., Potter, B. C., ... & Nelson, N. (2015). Evaluating a multigene environmental DNA approach for biodiversity assessment. GigaScience, 4(1), s13742-015.	LCO1490	5’-GGTCAACAAATCATAAAGATATTGG-3’	HCO2198	5’-TAAACTTCAGGGTGACCAAAAAATCA-3’	04/12/2010	36.21672898 S 175.073758 E	soil
SRR1706059	Drummond, A. J., Newcomb, R. D., Buckley, T. R., Xie, D., Dopheide, A., Potter, B. C., ... & Nelson, N. (2015). Evaluating a multigene environmental DNA approach for biodiversity assessment. GigaScience, 4(1), s13742-015.	LCO1490	5’-GGTCAACAAATCATAAAGATATTGG-3’	HCO2198	5’-TAAACTTCAGGGTGACCAAAAAATCA-3’	04/12/2010	36.21672898 S 175.073758 E	soil
SRR1706064	Drummond, A. J., Newcomb, R. D., Buckley, T. R., Xie, D., Dopheide, A., Potter, B. C., ... & Nelson, N. (2015). Evaluating a multigene environmental DNA approach for biodiversity assessment. GigaScience, 4(1), s13742-015.	LCO1490	5’-GGTCAACAAATCATAAAGATATTGG-3’	HCO2198	5’-TAAACTTCAGGGTGACCAAAAAATCA-3’	04/12/2010	36.21282997 S 175.074535 E	soil
SRR1706074	Drummond, A. J., Newcomb, R. D., Buckley, T. R., Xie, D., Dopheide, A., Potter, B. C., ... & Nelson, N. (2015). Evaluating a multigene environmental DNA approach for biodiversity assessment. GigaScience, 4(1), s13742-015.	LCO1490	5’-GGTCAACAAATCATAAAGATATTGG-3’	HCO2198	5’-TAAACTTCAGGGTGACCAAAAAATCA-3’	04/12/2010	36.21535703 S 175.075321 E	soil
SRR1706079	Drummond, A. J., Newcomb, R. D., Buckley, T. R., Xie, D., Dopheide, A., Potter, B. C., ... & Nelson, N. (2015). Evaluating a multigene environmental DNA approach for biodiversity assessment. GigaScience, 4(1), s13742-015.	LCO1490	5’-GGTCAACAAATCATAAAGATATTGG-3’	HCO2198	5’-TAAACTTCAGGGTGACCAAAAAATCA-3’	04/12/2010	36.21535703 S 175.075321 E	soil
Belize_01	Bakker, J., Wangensteen, O. S., Baillie, C., Buddo, D., Chapman, D. D., Gallagher, A. J., ... & Mariani, S. (2019). Biodiversity assessment of tropical shelf eukaryotic communities via pelagic eDNA metabarcoding. Ecology and Evolution, 9(24), 14341-14355.	jgHCO2198	5?-TAIACYTCIGGRTGICCRAARAAYCA-3?	mlCOIintF-XT	5?-GGWACWRGWTGRACWITITAYCCYCC-3?	22/01/2015	16.742425 -87.826622	marine
Belize_02	Bakker, J., Wangensteen, O. S., Baillie, C., Buddo, D., Chapman, D. D., Gallagher, A. J., ... & Mariani, S. (2019). Biodiversity assessment of tropical shelf eukaryotic communities via pelagic eDNA metabarcoding. Ecology and Evolution, 9(24), 14341-14355.	jgHCO2198	5?-TAIACYTCIGGRTGICCRAARAAYCA-3?	mlCOIintF-XT	5?-GGWACWRGWTGRACWITITAYCCYCC-3?	22/01/2015	16.739591 -87.825214	marine
Belize_03	Bakker, J., Wangensteen, O. S., Baillie, C., Buddo, D., Chapman, D. D., Gallagher, A. J., ... & Mariani, S. (2019). Biodiversity assessment of tropical shelf eukaryotic communities via pelagic eDNA metabarcoding. Ecology and Evolution, 9(24), 14341-14355.	jgHCO2198	5?-TAIACYTCIGGRTGICCRAARAAYCA-3?	mlCOIintF-XT	5?-GGWACWRGWTGRACWITITAYCCYCC-3?	21/01/2015	16.753905 -87.829629	marine
Belize_04	Bakker, J., Wangensteen, O. S., Baillie, C., Buddo, D., Chapman, D. D., Gallagher, A. J., ... & Mariani, S. (2019). Biodiversity assessment of tropical shelf eukaryotic communities via pelagic eDNA metabarcoding. Ecology and Evolution, 9(24), 14341-14355.	jgHCO2198	5?-TAIACYTCIGGRTGICCRAARAAYCA-3?	mlCOIintF-XT	5?-GGWACWRGWTGRACWITITAYCCYCC-3?	21/01/2015	16.734768 -87.821916	marine
Belize_05	Bakker, J., Wangensteen, O. S., Baillie, C., Buddo, D., Chapman, D. D., Gallagher, A. J., ... & Mariani, S. (2019). Biodiversity assessment of tropical shelf eukaryotic communities via pelagic eDNA metabarcoding. Ecology and Evolution, 9(24), 14341-14355.	jgHCO2198	5?-TAIACYTCIGGRTGICCRAARAAYCA-3?	mlCOIintF-XT	5?-GGWACWRGWTGRACWITITAYCCYCC-3?	23/01/2015	16.734019 -87.823741	marine
Belize_06	Bakker, J., Wangensteen, O. S., Baillie, C., Buddo, D., Chapman, D. D., Gallagher, A. J., ... & Mariani, S. (2019). Biodiversity assessment of tropical shelf eukaryotic communities via pelagic eDNA metabarcoding. Ecology and Evolution, 9(24), 14341-14355.	jgHCO2198	5?-TAIACYTCIGGRTGICCRAARAAYCA-3?	mlCOIintF-XT	5?-GGWACWRGWTGRACWITITAYCCYCC-3?	20/01/2015	16.720795 -87.873390	marine
Belize_07	Bakker, J., Wangensteen, O. S., Baillie, C., Buddo, D., Chapman, D. D., Gallagher, A. J., ... & Mariani, S. (2019). Biodiversity assessment of tropical shelf eukaryotic communities via pelagic eDNA metabarcoding. Ecology and Evolution, 9(24), 14341-14355.	jgHCO2198	5?-TAIACYTCIGGRTGICCRAARAAYCA-3?	mlCOIintF-XT	5?-GGWACWRGWTGRACWITITAYCCYCC-3?	24/01/2015	16.719798 -87.872900	marine
Belize_08	Bakker, J., Wangensteen, O. S., Baillie, C., Buddo, D., Chapman, D. D., Gallagher, A. J., ... & Mariani, S. (2019). Biodiversity assessment of tropical shelf eukaryotic communities via pelagic eDNA metabarcoding. Ecology and Evolution, 9(24), 14341-14355.	jgHCO2198	5?-TAIACYTCIGGRTGICCRAARAAYCA-3?	mlCOIintF-XT	5?-GGWACWRGWTGRACWITITAYCCYCC-3?	20/01/2015	16.715376 -87.875989	marine
Jamaica_01	Bakker, J., Wangensteen, O. S., Baillie, C., Buddo, D., Chapman, D. D., Gallagher, A. J., ... & Mariani, S. (2019). Biodiversity assessment of tropical shelf eukaryotic communities via pelagic eDNA metabarcoding. Ecology and Evolution, 9(24), 14341-14355.	jgHCO2198	5?-TAIACYTCIGGRTGICCRAARAAYCA-3?	mlCOIintF-XT	5?-GGWACWRGWTGRACWITITAYCCYCC-3?	30/01/2015	18.470843 -77.402583	marine
Jamaica_02	Bakker, J., Wangensteen, O. S., Baillie, C., Buddo, D., Chapman, D. D., Gallagher, A. J., ... & Mariani, S. (2019). Biodiversity assessment of tropical shelf eukaryotic communities via pelagic eDNA metabarcoding. Ecology and Evolution, 9(24), 14341-14355.	jgHCO2198	5?-TAIACYTCIGGRTGICCRAARAAYCA-3?	mlCOIintF-XT	5?-GGWACWRGWTGRACWITITAYCCYCC-3?	02/02/2015	18.471855 -77.401480	marine
Jamaica_03	Bakker, J., Wangensteen, O. S., Baillie, C., Buddo, D., Chapman, D. D., Gallagher, A. J., ... & Mariani, S. (2019). Biodiversity assessment of tropical shelf eukaryotic communities via pelagic eDNA metabarcoding. Ecology and Evolution, 9(24), 14341-14355.	jgHCO2198	5?-TAIACYTCIGGRTGICCRAARAAYCA-3?	mlCOIintF-XT	5?-GGWACWRGWTGRACWITITAYCCYCC-3?	30/01/2015	18.462589 -77.407249	marine
Jamaica_04	Bakker, J., Wangensteen, O. S., Baillie, C., Buddo, D., Chapman, D. D., Gallagher, A. J., ... & Mariani, S. (2019). Biodiversity assessment of tropical shelf eukaryotic communities via pelagic eDNA metabarcoding. Ecology and Evolution, 9(24), 14341-14355.	jgHCO2198	5?-TAIACYTCIGGRTGICCRAARAAYCA-3?	mlCOIintF-XT	5?-GGWACWRGWTGRACWITITAYCCYCC-3?	02/02/2015	18.463221 -77.405946	marine
Jamaica_05	Bakker, J., Wangensteen, O. S., Baillie, C., Buddo, D., Chapman, D. D., Gallagher, A. J., ... & Mariani, S. (2019). Biodiversity assessment of tropical shelf eukaryotic communities via pelagic eDNA metabarcoding. Ecology and Evolution, 9(24), 14341-14355.	jgHCO2198	5?-TAIACYTCIGGRTGICCRAARAAYCA-3?	mlCOIintF-XT	5?-GGWACWRGWTGRACWITITAYCCYCC-3?	30/01/2015	18.475094 -77.419606	marine
Jamaica_06	Bakker, J., Wangensteen, O. S., Baillie, C., Buddo, D., Chapman, D. D., Gallagher, A. J., ... & Mariani, S. (2019). Biodiversity assessment of tropical shelf eukaryotic communities via pelagic eDNA metabarcoding. Ecology and Evolution, 9(24), 14341-14355.	jgHCO2198	5?-TAIACYTCIGGRTGICCRAARAAYCA-3?	mlCOIintF-XT	5?-GGWACWRGWTGRACWITITAYCCYCC-3?	02/02/2015	18.473628 -77.420228	marine
Jamaica_07	Bakker, J., Wangensteen, O. S., Baillie, C., Buddo, D., Chapman, D. D., Gallagher, A. J., ... & Mariani, S. (2019). Biodiversity assessment of tropical shelf eukaryotic communities via pelagic eDNA metabarcoding. Ecology and Evolution, 9(24), 14341-14355.	jgHCO2198	5?-TAIACYTCIGGRTGICCRAARAAYCA-3?	mlCOIintF-XT	5?-GGWACWRGWTGRACWITITAYCCYCC-3?	29/01/2015	18.509661 -77.918802	marine
Jamaica_08	Bakker, J., Wangensteen, O. S., Baillie, C., Buddo, D., Chapman, D. D., Gallagher, A. J., ... & Mariani, S. (2019). Biodiversity assessment of tropical shelf eukaryotic communities via pelagic eDNA metabarcoding. Ecology and Evolution, 9(24), 14341-14355.	jgHCO2198	5?-TAIACYTCIGGRTGICCRAARAAYCA-3?	mlCOIintF-XT	5?-GGWACWRGWTGRACWITITAYCCYCC-3?	28/01/2015	18.478746 -77.942029	marine
Jamaica_09	Bakker, J., Wangensteen, O. S., Baillie, C., Buddo, D., Chapman, D. D., Gallagher, A. J., ... & Mariani, S. (2019). Biodiversity assessment of tropical shelf eukaryotic communities via pelagic eDNA metabarcoding. Ecology and Evolution, 9(24), 14341-14355.	jgHCO2198	5?-TAIACYTCIGGRTGICCRAARAAYCA-3?	mlCOIintF-XT	5?-GGWACWRGWTGRACWITITAYCCYCC-3?	29/01/2015	18.485105 -77.937299	marine
Jamaica_10	Bakker, J., Wangensteen, O. S., Baillie, C., Buddo, D., Chapman, D. D., Gallagher, A. J., ... & Mariani, S. (2019). Biodiversity assessment of tropical shelf eukaryotic communities via pelagic eDNA metabarcoding. Ecology and Evolution, 9(24), 14341-14355.	jgHCO2198	5?-TAIACYTCIGGRTGICCRAARAAYCA-3?	mlCOIintF-XT	5?-GGWACWRGWTGRACWITITAYCCYCC-3?	28/01/2015	18.493893 -77.935327	marine
Jamaica_11	Bakker, J., Wangensteen, O. S., Baillie, C., Buddo, D., Chapman, D. D., Gallagher, A. J., ... & Mariani, S. (2019). Biodiversity assessment of tropical shelf eukaryotic communities via pelagic eDNA metabarcoding. Ecology and Evolution, 9(24), 14341-14355.	jgHCO2198	5?-TAIACYTCIGGRTGICCRAARAAYCA-3?	mlCOIintF-XT	5?-GGWACWRGWTGRACWITITAYCCYCC-3?	29/01/2015	18.490476 -77.935679	marine
Jamaica_12	Bakker, J., Wangensteen, O. S., Baillie, C., Buddo, D., Chapman, D. D., Gallagher, A. J., ... & Mariani, S. (2019). Biodiversity assessment of tropical shelf eukaryotic communities via pelagic eDNA metabarcoding. Ecology and Evolution, 9(24), 14341-14355.	jgHCO2198	5?-TAIACYTCIGGRTGICCRAARAAYCA-3?	mlCOIintF-XT	5?-GGWACWRGWTGRACWITITAYCCYCC-3?	29/01/2015	18.509661 -77.918802	marine
TurksCaicos01	Bakker, J., Wangensteen, O. S., Baillie, C., Buddo, D., Chapman, D. D., Gallagher, A. J., ... & Mariani, S. (2019). Biodiversity assessment of tropical shelf eukaryotic communities via pelagic eDNA metabarcoding. Ecology and Evolution, 9(24), 14341-14355.	jgHCO2198	5?-TAIACYTCIGGRTGICCRAARAAYCA-3?	mlCOIintF-XT	5?-GGWACWRGWTGRACWITITAYCCYCC-3?	21/02/2015	21.489242 -71.544499	marine
TurksCaicos02	Bakker, J., Wangensteen, O. S., Baillie, C., Buddo, D., Chapman, D. D., Gallagher, A. J., ... & Mariani, S. (2019). Biodiversity assessment of tropical shelf eukaryotic communities via pelagic eDNA metabarcoding. Ecology and Evolution, 9(24), 14341-14355.	jgHCO2198	5?-TAIACYTCIGGRTGICCRAARAAYCA-3?	mlCOIintF-XT	5?-GGWACWRGWTGRACWITITAYCCYCC-3?	24/02/2015	21.523266 -71.502067	marine
TurksCaicos03	Bakker, J., Wangensteen, O. S., Baillie, C., Buddo, D., Chapman, D. D., Gallagher, A. J., ... & Mariani, S. (2019). Biodiversity assessment of tropical shelf eukaryotic communities via pelagic eDNA metabarcoding. Ecology and Evolution, 9(24), 14341-14355.	jgHCO2198	5?-TAIACYTCIGGRTGICCRAARAAYCA-3?	mlCOIintF-XT	5?-GGWACWRGWTGRACWITITAYCCYCC-3?	19/02/2015	21.491370 -71.517633	marine
TurksCaicos04	Bakker, J., Wangensteen, O. S., Baillie, C., Buddo, D., Chapman, D. D., Gallagher, A. J., ... & Mariani, S. (2019). Biodiversity assessment of tropical shelf eukaryotic communities via pelagic eDNA metabarcoding. Ecology and Evolution, 9(24), 14341-14355.	jgHCO2198	5?-TAIACYTCIGGRTGICCRAARAAYCA-3?	mlCOIintF-XT	5?-GGWACWRGWTGRACWITITAYCCYCC-3?	23/02/2015	21.491240 -71.517264	marine
TurksCaicos05	Bakker, J., Wangensteen, O. S., Baillie, C., Buddo, D., Chapman, D. D., Gallagher, A. J., ... & Mariani, S. (2019). Biodiversity assessment of tropical shelf eukaryotic communities via pelagic eDNA metabarcoding. Ecology and Evolution, 9(24), 14341-14355.	jgHCO2198	5?-TAIACYTCIGGRTGICCRAARAAYCA-3?	mlCOIintF-XT	5?-GGWACWRGWTGRACWITITAYCCYCC-3?	19/02/2015	21.524710 -71.514431	marine
TurksCaicos06	Bakker, J., Wangensteen, O. S., Baillie, C., Buddo, D., Chapman, D. D., Gallagher, A. J., ... & Mariani, S. (2019). Biodiversity assessment of tropical shelf eukaryotic communities via pelagic eDNA metabarcoding. Ecology and Evolution, 9(24), 14341-14355.	jgHCO2198	5?-TAIACYTCIGGRTGICCRAARAAYCA-3?	mlCOIintF-XT	5?-GGWACWRGWTGRACWITITAYCCYCC-3?	23/02/2015	21.524191 -71.515107	marine
TurksCaicos07	Bakker, J., Wangensteen, O. S., Baillie, C., Buddo, D., Chapman, D. D., Gallagher, A. J., ... & Mariani, S. (2019). Biodiversity assessment of tropical shelf eukaryotic communities via pelagic eDNA metabarcoding. Ecology and Evolution, 9(24), 14341-14355.	jgHCO2198	5?-TAIACYTCIGGRTGICCRAARAAYCA-3?	mlCOIintF-XT	5?-GGWACWRGWTGRACWITITAYCCYCC-3?	21/02/2015	21.509974 -71.546088	marine
TurksCaicos08	Bakker, J., Wangensteen, O. S., Baillie, C., Buddo, D., Chapman, D. D., Gallagher, A. J., ... & Mariani, S. (2019). Biodiversity assessment of tropical shelf eukaryotic communities via pelagic eDNA metabarcoding. Ecology and Evolution, 9(24), 14341-14355.	jgHCO2198	5?-TAIACYTCIGGRTGICCRAARAAYCA-3?	mlCOIintF-XT	5?-GGWACWRGWTGRACWITITAYCCYCC-3?	27/02/2015	21.507338 -71.549741	marine
TurksCaicos09	Bakker, J., Wangensteen, O. S., Baillie, C., Buddo, D., Chapman, D. D., Gallagher, A. J., ... & Mariani, S. (2019). Biodiversity assessment of tropical shelf eukaryotic communities via pelagic eDNA metabarcoding. Ecology and Evolution, 9(24), 14341-14355.	jgHCO2198	5?-TAIACYTCIGGRTGICCRAARAAYCA-3?	mlCOIintF-XT	5?-GGWACWRGWTGRACWITITAYCCYCC-3?	21/02/2015	21.490505 -71.533662	marine
TurksCaicos10	Bakker, J., Wangensteen, O. S., Baillie, C., Buddo, D., Chapman, D. D., Gallagher, A. J., ... & Mariani, S. (2019). Biodiversity assessment of tropical shelf eukaryotic communities via pelagic eDNA metabarcoding. Ecology and Evolution, 9(24), 14341-14355.	jgHCO2198	5?-TAIACYTCIGGRTGICCRAARAAYCA-3?	mlCOIintF-XT	5?-GGWACWRGWTGRACWITITAYCCYCC-3?	20/02/2015	21.484253 -71.534393	marine
TurksCaicos11	Bakker, J., Wangensteen, O. S., Baillie, C., Buddo, D., Chapman, D. D., Gallagher, A. J., ... & Mariani, S. (2019). Biodiversity assessment of tropical shelf eukaryotic communities via pelagic eDNA metabarcoding. Ecology and Evolution, 9(24), 14341-14355.	jgHCO2198	5?-TAIACYTCIGGRTGICCRAARAAYCA-3?	mlCOIintF-XT	5?-GGWACWRGWTGRACWITITAYCCYCC-3?	23/02/2015	21.483943 -71.534468	marine
TurksCaicos12	Bakker, J., Wangensteen, O. S., Baillie, C., Buddo, D., Chapman, D. D., Gallagher, A. J., ... & Mariani, S. (2019). Biodiversity assessment of tropical shelf eukaryotic communities via pelagic eDNA metabarcoding. Ecology and Evolution, 9(24), 14341-14355.	jgHCO2198	5?-TAIACYTCIGGRTGICCRAARAAYCA-3?	mlCOIintF-XT	5?-GGWACWRGWTGRACWITITAYCCYCC-3?	24/02/2015	21.453852 -71.568077	marine
TurksCaicos13	Bakker, J., Wangensteen, O. S., Baillie, C., Buddo, D., Chapman, D. D., Gallagher, A. J., ... & Mariani, S. (2019). Biodiversity assessment of tropical shelf eukaryotic communities via pelagic eDNA metabarcoding. Ecology and Evolution, 9(24), 14341-14355.	jgHCO2198	5?-TAIACYTCIGGRTGICCRAARAAYCA-3?	mlCOIintF-XT	5?-GGWACWRGWTGRACWITITAYCCYCC-3?	24/02/2015	21.454711 -71.569944	marine
TurksCaicos14	Bakker, J., Wangensteen, O. S., Baillie, C., Buddo, D., Chapman, D. D., Gallagher, A. J., ... & Mariani, S. (2019). Biodiversity assessment of tropical shelf eukaryotic communities via pelagic eDNA metabarcoding. Ecology and Evolution, 9(24), 14341-14355.	jgHCO2198	5?-TAIACYTCIGGRTGICCRAARAAYCA-3?	mlCOIintF-XT	5?-GGWACWRGWTGRACWITITAYCCYCC-3?	27/02/2015	21.454881 -71.572573	marine
TurksCaicos15	Bakker, J., Wangensteen, O. S., Baillie, C., Buddo, D., Chapman, D. D., Gallagher, A. J., ... & Mariani, S. (2019). Biodiversity assessment of tropical shelf eukaryotic communities via pelagic eDNA metabarcoding. Ecology and Evolution, 9(24), 14341-14355.	jgHCO2198	5?-TAIACYTCIGGRTGICCRAARAAYCA-3?	mlCOIintF-XT	5?-GGWACWRGWTGRACWITITAYCCYCC-3?	27/02/2015	21.448875 -71.567181	marine
TurksCaicos16	Bakker, J., Wangensteen, O. S., Baillie, C., Buddo, D., Chapman, D. D., Gallagher, A. J., ... & Mariani, S. (2019). Biodiversity assessment of tropical shelf eukaryotic communities via pelagic eDNA metabarcoding. Ecology and Evolution, 9(24), 14341-14355.	jgHCO2198	5?-TAIACYTCIGGRTGICCRAARAAYCA-3?	mlCOIintF-XT	5?-GGWACWRGWTGRACWITITAYCCYCC-3?	23/02/2015	21.484726 -71.520559	marine
TurksCaicos17	Bakker, J., Wangensteen, O. S., Baillie, C., Buddo, D., Chapman, D. D., Gallagher, A. J., ... & Mariani, S. (2019). Biodiversity assessment of tropical shelf eukaryotic communities via pelagic eDNA metabarcoding. Ecology and Evolution, 9(24), 14341-14355.	jgHCO2198	5?-TAIACYTCIGGRTGICCRAARAAYCA-3?	mlCOIintF-XT	5?-GGWACWRGWTGRACWITITAYCCYCC-3?	23/02/2015	21.483477 -71.519860	marine
TurksCaicos18	Bakker, J., Wangensteen, O. S., Baillie, C., Buddo, D., Chapman, D. D., Gallagher, A. J., ... & Mariani, S. (2019). Biodiversity assessment of tropical shelf eukaryotic communities via pelagic eDNA metabarcoding. Ecology and Evolution, 9(24), 14341-14355.	jgHCO2198	5?-TAIACYTCIGGRTGICCRAARAAYCA-3?	mlCOIintF-XT	5?-GGWACWRGWTGRACWITITAYCCYCC-3?	24/02/2015	21.481869 -71.519097	marine
TurksCaicos19	Bakker, J., Wangensteen, O. S., Baillie, C., Buddo, D., Chapman, D. D., Gallagher, A. J., ... & Mariani, S. (2019). Biodiversity assessment of tropical shelf eukaryotic communities via pelagic eDNA metabarcoding. Ecology and Evolution, 9(24), 14341-14355.	jgHCO2198	5?-TAIACYTCIGGRTGICCRAARAAYCA-3?	mlCOIintF-XT	5?-GGWACWRGWTGRACWITITAYCCYCC-3?	27/02/2015	21.484656 -71.521063	marine
TurksCaicos20	Bakker, J., Wangensteen, O. S., Baillie, C., Buddo, D., Chapman, D. D., Gallagher, A. J., ... & Mariani, S. (2019). Biodiversity assessment of tropical shelf eukaryotic communities via pelagic eDNA metabarcoding. Ecology and Evolution, 9(24), 14341-14355.	jgHCO2198	5?-TAIACYTCIGGRTGICCRAARAAYCA-3?	mlCOIintF-XT	5?-GGWACWRGWTGRACWITITAYCCYCC-3?	20/02/2015	21.456078 -71.563766	marine
Bahamas01	Bakker, J., Wangensteen, O. S., Baillie, C., Buddo, D., Chapman, D. D., Gallagher, A. J., ... & Mariani, S. (2019). Biodiversity assessment of tropical shelf eukaryotic communities via pelagic eDNA metabarcoding. Ecology and Evolution, 9(24), 14341-14355.	jgHCO2198	5?-TAIACYTCIGGRTGICCRAARAAYCA-3?	mlCOIintF-XT	5?-GGWACWRGWTGRACWITITAYCCYCC-3?	09/02/2015	25.747522 -79.249553	marine
Bahamas02	Bakker, J., Wangensteen, O. S., Baillie, C., Buddo, D., Chapman, D. D., Gallagher, A. J., ... & Mariani, S. (2019). Biodiversity assessment of tropical shelf eukaryotic communities via pelagic eDNA metabarcoding. Ecology and Evolution, 9(24), 14341-14355.	jgHCO2198	5?-TAIACYTCIGGRTGICCRAARAAYCA-3?	mlCOIintF-XT	5?-GGWACWRGWTGRACWITITAYCCYCC-3?	07/02/2015	25.726562 -79.295653	marine
Bahamas03	Bakker, J., Wangensteen, O. S., Baillie, C., Buddo, D., Chapman, D. D., Gallagher, A. J., ... & Mariani, S. (2019). Biodiversity assessment of tropical shelf eukaryotic communities via pelagic eDNA metabarcoding. Ecology and Evolution, 9(24), 14341-14355.	jgHCO2198	5?-TAIACYTCIGGRTGICCRAARAAYCA-3?	mlCOIintF-XT	5?-GGWACWRGWTGRACWITITAYCCYCC-3?	08/02/2015	25.726562 -79.295653	marine
Bahamas04	Bakker, J., Wangensteen, O. S., Baillie, C., Buddo, D., Chapman, D. D., Gallagher, A. J., ... & Mariani, S. (2019). Biodiversity assessment of tropical shelf eukaryotic communities via pelagic eDNA metabarcoding. Ecology and Evolution, 9(24), 14341-14355.	jgHCO2198	5?-TAIACYTCIGGRTGICCRAARAAYCA-3?	mlCOIintF-XT	5?-GGWACWRGWTGRACWITITAYCCYCC-3?	10/02/2015	25.726562 -79.295653	marine
Bahamas05	Bakker, J., Wangensteen, O. S., Baillie, C., Buddo, D., Chapman, D. D., Gallagher, A. J., ... & Mariani, S. (2019). Biodiversity assessment of tropical shelf eukaryotic communities via pelagic eDNA metabarcoding. Ecology and Evolution, 9(24), 14341-14355.	jgHCO2198	5?-TAIACYTCIGGRTGICCRAARAAYCA-3?	mlCOIintF-XT	5?-GGWACWRGWTGRACWITITAYCCYCC-3?	09/02/2015	25.778076 -79.297283	marine
Bahamas06	Bakker, J., Wangensteen, O. S., Baillie, C., Buddo, D., Chapman, D. D., Gallagher, A. J., ... & Mariani, S. (2019). Biodiversity assessment of tropical shelf eukaryotic communities via pelagic eDNA metabarcoding. Ecology and Evolution, 9(24), 14341-14355.	jgHCO2198	5?-TAIACYTCIGGRTGICCRAARAAYCA-3?	mlCOIintF-XT	5?-GGWACWRGWTGRACWITITAYCCYCC-3?	08/02/2015	25.702672 -79.303250	marine
Bahamas07	Bakker, J., Wangensteen, O. S., Baillie, C., Buddo, D., Chapman, D. D., Gallagher, A. J., ... & Mariani, S. (2019). Biodiversity assessment of tropical shelf eukaryotic communities via pelagic eDNA metabarcoding. Ecology and Evolution, 9(24), 14341-14355.	jgHCO2198	5?-TAIACYTCIGGRTGICCRAARAAYCA-3?	mlCOIintF-XT	5?-GGWACWRGWTGRACWITITAYCCYCC-3?	09/02/2015	25.702940 -79.303027	marine
Bahamas08	Bakker, J., Wangensteen, O. S., Baillie, C., Buddo, D., Chapman, D. D., Gallagher, A. J., ... & Mariani, S. (2019). Biodiversity assessment of tropical shelf eukaryotic communities via pelagic eDNA metabarcoding. Ecology and Evolution, 9(24), 14341-14355.	jgHCO2198	5?-TAIACYTCIGGRTGICCRAARAAYCA-3?	mlCOIintF-XT	5?-GGWACWRGWTGRACWITITAYCCYCC-3?	09/02/2015	25.795269 -79.239509	marine
Bahamas09	Bakker, J., Wangensteen, O. S., Baillie, C., Buddo, D., Chapman, D. D., Gallagher, A. J., ... & Mariani, S. (2019). Biodiversity assessment of tropical shelf eukaryotic communities via pelagic eDNA metabarcoding. Ecology and Evolution, 9(24), 14341-14355.	jgHCO2198	5?-TAIACYTCIGGRTGICCRAARAAYCA-3?	mlCOIintF-XT	5?-GGWACWRGWTGRACWITITAYCCYCC-3?	13/02/2015	25.797046 -79.248568	marine
Bahamas10	Bakker, J., Wangensteen, O. S., Baillie, C., Buddo, D., Chapman, D. D., Gallagher, A. J., ... & Mariani, S. (2019). Biodiversity assessment of tropical shelf eukaryotic communities via pelagic eDNA metabarcoding. Ecology and Evolution, 9(24), 14341-14355.	jgHCO2198	5?-TAIACYTCIGGRTGICCRAARAAYCA-3?	mlCOIintF-XT	5?-GGWACWRGWTGRACWITITAYCCYCC-3?	09/02/2015	25.748293 -79.262442	marine
Bahamas11	Bakker, J., Wangensteen, O. S., Baillie, C., Buddo, D., Chapman, D. D., Gallagher, A. J., ... & Mariani, S. (2019). Biodiversity assessment of tropical shelf eukaryotic communities via pelagic eDNA metabarcoding. Ecology and Evolution, 9(24), 14341-14355.	jgHCO2198	5?-TAIACYTCIGGRTGICCRAARAAYCA-3?	mlCOIintF-XT	5?-GGWACWRGWTGRACWITITAYCCYCC-3?	08/02/2015	25.677480 -79.284373	marine
Bahamas12	Bakker, J., Wangensteen, O. S., Baillie, C., Buddo, D., Chapman, D. D., Gallagher, A. J., ... & Mariani, S. (2019). Biodiversity assessment of tropical shelf eukaryotic communities via pelagic eDNA metabarcoding. Ecology and Evolution, 9(24), 14341-14355.	jgHCO2198	5?-TAIACYTCIGGRTGICCRAARAAYCA-3?	mlCOIintF-XT	5?-GGWACWRGWTGRACWITITAYCCYCC-3?	08/02/2015	25.651266 -79.293583	marine
Bahamas13	Bakker, J., Wangensteen, O. S., Baillie, C., Buddo, D., Chapman, D. D., Gallagher, A. J., ... & Mariani, S. (2019). Biodiversity assessment of tropical shelf eukaryotic communities via pelagic eDNA metabarcoding. Ecology and Evolution, 9(24), 14341-14355.	jgHCO2198	5?-TAIACYTCIGGRTGICCRAARAAYCA-3?	mlCOIintF-XT	5?-GGWACWRGWTGRACWITITAYCCYCC-3?	07/02/2015	25.651266 -79.293583	marine
Bahamas14	Bakker, J., Wangensteen, O. S., Baillie, C., Buddo, D., Chapman, D. D., Gallagher, A. J., ... & Mariani, S. (2019). Biodiversity assessment of tropical shelf eukaryotic communities via pelagic eDNA metabarcoding. Ecology and Evolution, 9(24), 14341-14355.	jgHCO2198	5?-TAIACYTCIGGRTGICCRAARAAYCA-3?	mlCOIintF-XT	5?-GGWACWRGWTGRACWITITAYCCYCC-3?	07/02/2015	25.64766 -79.312079	marine
BVI01	Bakker, J., Wangensteen, O. S., Baillie, C., Buddo, D., Chapman, D. D., Gallagher, A. J., ... & Mariani, S. (2019). Biodiversity assessment of tropical shelf eukaryotic communities via pelagic eDNA metabarcoding. Ecology and Evolution, 9(24), 14341-14355.	jgHCO2198	5?-TAIACYTCIGGRTGICCRAARAAYCA-3?	mlCOIintF-XT	5?-GGWACWRGWTGRACWITITAYCCYCC-3?	25/02/2017	18.416065 -64.586189	marine
BVI02	Bakker, J., Wangensteen, O. S., Baillie, C., Buddo, D., Chapman, D. D., Gallagher, A. J., ... & Mariani, S. (2019). Biodiversity assessment of tropical shelf eukaryotic communities via pelagic eDNA metabarcoding. Ecology and Evolution, 9(24), 14341-14355.	jgHCO2198	5?-TAIACYTCIGGRTGICCRAARAAYCA-3?	mlCOIintF-XT	5?-GGWACWRGWTGRACWITITAYCCYCC-3?	25/02/2017	18.423109 -64.613564	marine
BVI03	Bakker, J., Wangensteen, O. S., Baillie, C., Buddo, D., Chapman, D. D., Gallagher, A. J., ... & Mariani, S. (2019). Biodiversity assessment of tropical shelf eukaryotic communities via pelagic eDNA metabarcoding. Ecology and Evolution, 9(24), 14341-14355.	jgHCO2198	5?-TAIACYTCIGGRTGICCRAARAAYCA-3?	mlCOIintF-XT	5?-GGWACWRGWTGRACWITITAYCCYCC-3?	25/02/2017	18.449133 -64.645255	marine
BVI04	Bakker, J., Wangensteen, O. S., Baillie, C., Buddo, D., Chapman, D. D., Gallagher, A. J., ... & Mariani, S. (2019). Biodiversity assessment of tropical shelf eukaryotic communities via pelagic eDNA metabarcoding. Ecology and Evolution, 9(24), 14341-14355.	jgHCO2198	5?-TAIACYTCIGGRTGICCRAARAAYCA-3?	mlCOIintF-XT	5?-GGWACWRGWTGRACWITITAYCCYCC-3?	26/02/2017	18.385451 -64.471362	marine
BVI05	Bakker, J., Wangensteen, O. S., Baillie, C., Buddo, D., Chapman, D. D., Gallagher, A. J., ... & Mariani, S. (2019). Biodiversity assessment of tropical shelf eukaryotic communities via pelagic eDNA metabarcoding. Ecology and Evolution, 9(24), 14341-14355.	jgHCO2198	5?-TAIACYTCIGGRTGICCRAARAAYCA-3?	mlCOIintF-XT	5?-GGWACWRGWTGRACWITITAYCCYCC-3?	26/02/2017	18.372929 -64.488524	marine
BVI06	Bakker, J., Wangensteen, O. S., Baillie, C., Buddo, D., Chapman, D. D., Gallagher, A. J., ... & Mariani, S. (2019). Biodiversity assessment of tropical shelf eukaryotic communities via pelagic eDNA metabarcoding. Ecology and Evolution, 9(24), 14341-14355.	jgHCO2198	5?-TAIACYTCIGGRTGICCRAARAAYCA-3?	mlCOIintF-XT	5?-GGWACWRGWTGRACWITITAYCCYCC-3?	01/03/2017	18.453958 -64.575063	marine
BVI07	Bakker, J., Wangensteen, O. S., Baillie, C., Buddo, D., Chapman, D. D., Gallagher, A. J., ... & Mariani, S. (2019). Biodiversity assessment of tropical shelf eukaryotic communities via pelagic eDNA metabarcoding. Ecology and Evolution, 9(24), 14341-14355.	jgHCO2198	5?-TAIACYTCIGGRTGICCRAARAAYCA-3?	mlCOIintF-XT	5?-GGWACWRGWTGRACWITITAYCCYCC-3?	27/02/2017	18.498384 -64.415018	marine
BVI08	Bakker, J., Wangensteen, O. S., Baillie, C., Buddo, D., Chapman, D. D., Gallagher, A. J., ... & Mariani, S. (2019). Biodiversity assessment of tropical shelf eukaryotic communities via pelagic eDNA metabarcoding. Ecology and Evolution, 9(24), 14341-14355.	jgHCO2198	5?-TAIACYTCIGGRTGICCRAARAAYCA-3?	mlCOIintF-XT	5?-GGWACWRGWTGRACWITITAYCCYCC-3?	27/02/2017	18.498384 -64.415018	marine
BVI09	Bakker, J., Wangensteen, O. S., Baillie, C., Buddo, D., Chapman, D. D., Gallagher, A. J., ... & Mariani, S. (2019). Biodiversity assessment of tropical shelf eukaryotic communities via pelagic eDNA metabarcoding. Ecology and Evolution, 9(24), 14341-14355.	jgHCO2198	5?-TAIACYTCIGGRTGICCRAARAAYCA-3?	mlCOIintF-XT	5?-GGWACWRGWTGRACWITITAYCCYCC-3?	27/02/2017	18.498384 -64.415018	marine
BVI10	Bakker, J., Wangensteen, O. S., Baillie, C., Buddo, D., Chapman, D. D., Gallagher, A. J., ... & Mariani, S. (2019). Biodiversity assessment of tropical shelf eukaryotic communities via pelagic eDNA metabarcoding. Ecology and Evolution, 9(24), 14341-14355.	jgHCO2198	5?-TAIACYTCIGGRTGICCRAARAAYCA-3?	mlCOIintF-XT	5?-GGWACWRGWTGRACWITITAYCCYCC-3?	27/02/2017	18.498384 -64.415018	marine
BVI11	Bakker, J., Wangensteen, O. S., Baillie, C., Buddo, D., Chapman, D. D., Gallagher, A. J., ... & Mariani, S. (2019). Biodiversity assessment of tropical shelf eukaryotic communities via pelagic eDNA metabarcoding. Ecology and Evolution, 9(24), 14341-14355.	jgHCO2198	5?-TAIACYTCIGGRTGICCRAARAAYCA-3?	mlCOIintF-XT	5?-GGWACWRGWTGRACWITITAYCCYCC-3?	27/02/2017	18.511643 -64.352053	marine
BVI12	Bakker, J., Wangensteen, O. S., Baillie, C., Buddo, D., Chapman, D. D., Gallagher, A. J., ... & Mariani, S. (2019). Biodiversity assessment of tropical shelf eukaryotic communities via pelagic eDNA metabarcoding. Ecology and Evolution, 9(24), 14341-14355.	jgHCO2198	5?-TAIACYTCIGGRTGICCRAARAAYCA-3?	mlCOIintF-XT	5?-GGWACWRGWTGRACWITITAYCCYCC-3?	27/02/2017	18.511643 -64.352053	marine
BVI13	Bakker, J., Wangensteen, O. S., Baillie, C., Buddo, D., Chapman, D. D., Gallagher, A. J., ... & Mariani, S. (2019). Biodiversity assessment of tropical shelf eukaryotic communities via pelagic eDNA metabarcoding. Ecology and Evolution, 9(24), 14341-14355.	jgHCO2198	5?-TAIACYTCIGGRTGICCRAARAAYCA-3?	mlCOIintF-XT	5?-GGWACWRGWTGRACWITITAYCCYCC-3?	27/02/2017	18.511643 -64.352053	marine
FCN-2A	Brantschen, J., Pellissier, L., Walser, J. C., & Altermatt, F. (2022). Evaluation of primer pairs for eDNA?based assessment of Ephemeroptera, Plecoptera, and Trichoptera across a biogeographically diverse region. Environmental DNA, 4(6), 1356-1368.		GTTTGACCCTAATCTATGGGGTGATAC		GTCGGTAAAACTCGTGCCAGC		NA	freshwater
FCN-2B	Brantschen, J., Pellissier, L., Walser, J. C., & Altermatt, F. (2022). Evaluation of primer pairs for eDNA?based assessment of Ephemeroptera, Plecoptera, and Trichoptera across a biogeographically diverse region. Environmental DNA, 4(6), 1356-1368.		GTTTGACCCTAATCTATGGGGTGATAC		GTCGGTAAAACTCGTGCCAGC		NA	freshwater
PCP-2	Brantschen, J., Pellissier, L., Walser, J. C., & Altermatt, F. (2022). Evaluation of primer pairs for eDNA?based assessment of Ephemeroptera, Plecoptera, and Trichoptera across a biogeographically diverse region. Environmental DNA, 4(6), 1356-1368.		GTTTGACCCTAATCTATGGGGTGATAC		GTCGGTAAAACTCGTGCCAGC		NA	freshwater
PCP-3	Brantschen, J., Pellissier, L., Walser, J. C., & Altermatt, F. (2022). Evaluation of primer pairs for eDNA?based assessment of Ephemeroptera, Plecoptera, and Trichoptera across a biogeographically diverse region. Environmental DNA, 4(6), 1356-1368.		GTTTGACCCTAATCTATGGGGTGATAC		GTCGGTAAAACTCGTGCCAGC		NA	freshwater
PCP-4	Brantschen, J., Pellissier, L., Walser, J. C., & Altermatt, F. (2022). Evaluation of primer pairs for eDNA?based assessment of Ephemeroptera, Plecoptera, and Trichoptera across a biogeographically diverse region. Environmental DNA, 4(6), 1356-1368.		GTTTGACCCTAATCTATGGGGTGATAC		GTCGGTAAAACTCGTGCCAGC		NA	freshwater
T002-BSR1	Brantschen, J., Pellissier, L., Walser, J. C., & Altermatt, F. (2022). Evaluation of primer pairs for eDNA?based assessment of Ephemeroptera, Plecoptera, and Trichoptera across a biogeographically diverse region. Environmental DNA, 4(6), 1356-1368.		GTTTGACCCTAATCTATGGGGTGATAC		GTCGGTAAAACTCGTGCCAGC			freshwater
T002-BSR2	Brantschen, J., Pellissier, L., Walser, J. C., & Altermatt, F. (2022). Evaluation of primer pairs for eDNA?based assessment of Ephemeroptera, Plecoptera, and Trichoptera across a biogeographically diverse region. Environmental DNA, 4(6), 1356-1368.		GTTTGACCCTAATCTATGGGGTGATAC		GTCGGTAAAACTCGTGCCAGC			freshwater
T007-BEL1	Brantschen, J., Pellissier, L., Walser, J. C., & Altermatt, F. (2022). Evaluation of primer pairs for eDNA?based assessment of Ephemeroptera, Plecoptera, and Trichoptera across a biogeographically diverse region. Environmental DNA, 4(6), 1356-1368.		GTTTGACCCTAATCTATGGGGTGATAC		GTCGGTAAAACTCGTGCCAGC			freshwater
T007-BER1	Brantschen, J., Pellissier, L., Walser, J. C., & Altermatt, F. (2022). Evaluation of primer pairs for eDNA?based assessment of Ephemeroptera, Plecoptera, and Trichoptera across a biogeographically diverse region. Environmental DNA, 4(6), 1356-1368.		GTTTGACCCTAATCTATGGGGTGATAC		GTCGGTAAAACTCGTGCCAGC			freshwater
T007-BER2	Brantschen, J., Pellissier, L., Walser, J. C., & Altermatt, F. (2022). Evaluation of primer pairs for eDNA?based assessment of Ephemeroptera, Plecoptera, and Trichoptera across a biogeographically diverse region. Environmental DNA, 4(6), 1356-1368.		GTTTGACCCTAATCTATGGGGTGATAC		GTCGGTAAAACTCGTGCCAGC			freshwater
T009-SOL1	Brantschen, J., Pellissier, L., Walser, J. C., & Altermatt, F. (2022). Evaluation of primer pairs for eDNA?based assessment of Ephemeroptera, Plecoptera, and Trichoptera across a biogeographically diverse region. Environmental DNA, 4(6), 1356-1368.		GTTTGACCCTAATCTATGGGGTGATAC		GTCGGTAAAACTCGTGCCAGC			freshwater
T009-SOL2	Brantschen, J., Pellissier, L., Walser, J. C., & Altermatt, F. (2022). Evaluation of primer pairs for eDNA?based assessment of Ephemeroptera, Plecoptera, and Trichoptera across a biogeographically diverse region. Environmental DNA, 4(6), 1356-1368.		GTTTGACCCTAATCTATGGGGTGATAC		GTCGGTAAAACTCGTGCCAGC			freshwater
T009-SOR1	Brantschen, J., Pellissier, L., Walser, J. C., & Altermatt, F. (2022). Evaluation of primer pairs for eDNA?based assessment of Ephemeroptera, Plecoptera, and Trichoptera across a biogeographically diverse region. Environmental DNA, 4(6), 1356-1368.		GTTTGACCCTAATCTATGGGGTGATAC		GTCGGTAAAACTCGTGCCAGC			freshwater
T011-SOL1	Brantschen, J., Pellissier, L., Walser, J. C., & Altermatt, F. (2022). Evaluation of primer pairs for eDNA?based assessment of Ephemeroptera, Plecoptera, and Trichoptera across a biogeographically diverse region. Environmental DNA, 4(6), 1356-1368.		GTTTGACCCTAATCTATGGGGTGATAC		GTCGGTAAAACTCGTGCCAGC			freshwater
T011-SOR1	Brantschen, J., Pellissier, L., Walser, J. C., & Altermatt, F. (2022). Evaluation of primer pairs for eDNA?based assessment of Ephemeroptera, Plecoptera, and Trichoptera across a biogeographically diverse region. Environmental DNA, 4(6), 1356-1368.		GTTTGACCCTAATCTATGGGGTGATAC		GTCGGTAAAACTCGTGCCAGC			freshwater
T011-SOR2	Brantschen, J., Pellissier, L., Walser, J. C., & Altermatt, F. (2022). Evaluation of primer pairs for eDNA?based assessment of Ephemeroptera, Plecoptera, and Trichoptera across a biogeographically diverse region. Environmental DNA, 4(6), 1356-1368.		GTTTGACCCTAATCTATGGGGTGATAC		GTCGGTAAAACTCGTGCCAGC			freshwater
T014-LUL1	Brantschen, J., Pellissier, L., Walser, J. C., & Altermatt, F. (2022). Evaluation of primer pairs for eDNA?based assessment of Ephemeroptera, Plecoptera, and Trichoptera across a biogeographically diverse region. Environmental DNA, 4(6), 1356-1368.		GTTTGACCCTAATCTATGGGGTGATAC		GTCGGTAAAACTCGTGCCAGC			freshwater
T014-LUR1	Brantschen, J., Pellissier, L., Walser, J. C., & Altermatt, F. (2022). Evaluation of primer pairs for eDNA?based assessment of Ephemeroptera, Plecoptera, and Trichoptera across a biogeographically diverse region. Environmental DNA, 4(6), 1356-1368.		GTTTGACCCTAATCTATGGGGTGATAC		GTCGGTAAAACTCGTGCCAGC			freshwater
T015-VSR1	Brantschen, J., Pellissier, L., Walser, J. C., & Altermatt, F. (2022). Evaluation of primer pairs for eDNA?based assessment of Ephemeroptera, Plecoptera, and Trichoptera across a biogeographically diverse region. Environmental DNA, 4(6), 1356-1368.		GTTTGACCCTAATCTATGGGGTGATAC		GTCGGTAAAACTCGTGCCAGC			freshwater
T016-VSL1	Brantschen, J., Pellissier, L., Walser, J. C., & Altermatt, F. (2022). Evaluation of primer pairs for eDNA?based assessment of Ephemeroptera, Plecoptera, and Trichoptera across a biogeographically diverse region. Environmental DNA, 4(6), 1356-1368.		GTTTGACCCTAATCTATGGGGTGATAC		GTCGGTAAAACTCGTGCCAGC			freshwater
T016-VSL2	Brantschen, J., Pellissier, L., Walser, J. C., & Altermatt, F. (2022). Evaluation of primer pairs for eDNA?based assessment of Ephemeroptera, Plecoptera, and Trichoptera across a biogeographically diverse region. Environmental DNA, 4(6), 1356-1368.		GTTTGACCCTAATCTATGGGGTGATAC		GTCGGTAAAACTCGTGCCAGC			freshwater
T017-VSL1	Brantschen, J., Pellissier, L., Walser, J. C., & Altermatt, F. (2022). Evaluation of primer pairs for eDNA?based assessment of Ephemeroptera, Plecoptera, and Trichoptera across a biogeographically diverse region. Environmental DNA, 4(6), 1356-1368.		GTTTGACCCTAATCTATGGGGTGATAC		GTCGGTAAAACTCGTGCCAGC			freshwater
T017-VSL2	Brantschen, J., Pellissier, L., Walser, J. C., & Altermatt, F. (2022). Evaluation of primer pairs for eDNA?based assessment of Ephemeroptera, Plecoptera, and Trichoptera across a biogeographically diverse region. Environmental DNA, 4(6), 1356-1368.		GTTTGACCCTAATCTATGGGGTGATAC		GTCGGTAAAACTCGTGCCAGC			freshwater
T017-VSR1	Brantschen, J., Pellissier, L., Walser, J. C., & Altermatt, F. (2022). Evaluation of primer pairs for eDNA?based assessment of Ephemeroptera, Plecoptera, and Trichoptera across a biogeographically diverse region. Environmental DNA, 4(6), 1356-1368.		GTTTGACCCTAATCTATGGGGTGATAC		GTCGGTAAAACTCGTGCCAGC			freshwater
T017-VSR2	Brantschen, J., Pellissier, L., Walser, J. C., & Altermatt, F. (2022). Evaluation of primer pairs for eDNA?based assessment of Ephemeroptera, Plecoptera, and Trichoptera across a biogeographically diverse region. Environmental DNA, 4(6), 1356-1368.		GTTTGACCCTAATCTATGGGGTGATAC		GTCGGTAAAACTCGTGCCAGC			freshwater
T018-VSR1	Brantschen, J., Pellissier, L., Walser, J. C., & Altermatt, F. (2022). Evaluation of primer pairs for eDNA?based assessment of Ephemeroptera, Plecoptera, and Trichoptera across a biogeographically diverse region. Environmental DNA, 4(6), 1356-1368.		GTTTGACCCTAATCTATGGGGTGATAC		GTCGGTAAAACTCGTGCCAGC			freshwater
T018-VSR2	Brantschen, J., Pellissier, L., Walser, J. C., & Altermatt, F. (2022). Evaluation of primer pairs for eDNA?based assessment of Ephemeroptera, Plecoptera, and Trichoptera across a biogeographically diverse region. Environmental DNA, 4(6), 1356-1368.		GTTTGACCCTAATCTATGGGGTGATAC		GTCGGTAAAACTCGTGCCAGC			freshwater
T022-VDL1	Brantschen, J., Pellissier, L., Walser, J. C., & Altermatt, F. (2022). Evaluation of primer pairs for eDNA?based assessment of Ephemeroptera, Plecoptera, and Trichoptera across a biogeographically diverse region. Environmental DNA, 4(6), 1356-1368.		GTTTGACCCTAATCTATGGGGTGATAC		GTCGGTAAAACTCGTGCCAGC			freshwater
T022-VDL2	Brantschen, J., Pellissier, L., Walser, J. C., & Altermatt, F. (2022). Evaluation of primer pairs for eDNA?based assessment of Ephemeroptera, Plecoptera, and Trichoptera across a biogeographically diverse region. Environmental DNA, 4(6), 1356-1368.		GTTTGACCCTAATCTATGGGGTGATAC		GTCGGTAAAACTCGTGCCAGC			freshwater
T025-SGR1	Brantschen, J., Pellissier, L., Walser, J. C., & Altermatt, F. (2022). Evaluation of primer pairs for eDNA?based assessment of Ephemeroptera, Plecoptera, and Trichoptera across a biogeographically diverse region. Environmental DNA, 4(6), 1356-1368.		GTTTGACCCTAATCTATGGGGTGATAC		GTCGGTAAAACTCGTGCCAGC			freshwater
T032-AGL1	Brantschen, J., Pellissier, L., Walser, J. C., & Altermatt, F. (2022). Evaluation of primer pairs for eDNA?based assessment of Ephemeroptera, Plecoptera, and Trichoptera across a biogeographically diverse region. Environmental DNA, 4(6), 1356-1368.		GTTTGACCCTAATCTATGGGGTGATAC		GTCGGTAAAACTCGTGCCAGC			freshwater
T034-AGL1	Brantschen, J., Pellissier, L., Walser, J. C., & Altermatt, F. (2022). Evaluation of primer pairs for eDNA?based assessment of Ephemeroptera, Plecoptera, and Trichoptera across a biogeographically diverse region. Environmental DNA, 4(6), 1356-1368.		GTTTGACCCTAATCTATGGGGTGATAC		GTCGGTAAAACTCGTGCCAGC			freshwater
T034-AGL2	Brantschen, J., Pellissier, L., Walser, J. C., & Altermatt, F. (2022). Evaluation of primer pairs for eDNA?based assessment of Ephemeroptera, Plecoptera, and Trichoptera across a biogeographically diverse region. Environmental DNA, 4(6), 1356-1368.		GTTTGACCCTAATCTATGGGGTGATAC		GTCGGTAAAACTCGTGCCAGC			freshwater
T034-AGR2	Brantschen, J., Pellissier, L., Walser, J. C., & Altermatt, F. (2022). Evaluation of primer pairs for eDNA?based assessment of Ephemeroptera, Plecoptera, and Trichoptera across a biogeographically diverse region. Environmental DNA, 4(6), 1356-1368.		GTTTGACCCTAATCTATGGGGTGATAC		GTCGGTAAAACTCGTGCCAGC			freshwater
T035-AGR1	Brantschen, J., Pellissier, L., Walser, J. C., & Altermatt, F. (2022). Evaluation of primer pairs for eDNA?based assessment of Ephemeroptera, Plecoptera, and Trichoptera across a biogeographically diverse region. Environmental DNA, 4(6), 1356-1368.		GTTTGACCCTAATCTATGGGGTGATAC		GTCGGTAAAACTCGTGCCAGC			freshwater
T039-AGL1	Brantschen, J., Pellissier, L., Walser, J. C., & Altermatt, F. (2022). Evaluation of primer pairs for eDNA?based assessment of Ephemeroptera, Plecoptera, and Trichoptera across a biogeographically diverse region. Environmental DNA, 4(6), 1356-1368.		GTTTGACCCTAATCTATGGGGTGATAC		GTCGGTAAAACTCGTGCCAGC			freshwater
T040-ZHL1	Brantschen, J., Pellissier, L., Walser, J. C., & Altermatt, F. (2022). Evaluation of primer pairs for eDNA?based assessment of Ephemeroptera, Plecoptera, and Trichoptera across a biogeographically diverse region. Environmental DNA, 4(6), 1356-1368.		GTTTGACCCTAATCTATGGGGTGATAC		GTCGGTAAAACTCGTGCCAGC			freshwater
T040-ZHL2	Brantschen, J., Pellissier, L., Walser, J. C., & Altermatt, F. (2022). Evaluation of primer pairs for eDNA?based assessment of Ephemeroptera, Plecoptera, and Trichoptera across a biogeographically diverse region. Environmental DNA, 4(6), 1356-1368.		GTTTGACCCTAATCTATGGGGTGATAC		GTCGGTAAAACTCGTGCCAGC			freshwater
T040-ZHR1	Brantschen, J., Pellissier, L., Walser, J. C., & Altermatt, F. (2022). Evaluation of primer pairs for eDNA?based assessment of Ephemeroptera, Plecoptera, and Trichoptera across a biogeographically diverse region. Environmental DNA, 4(6), 1356-1368.		GTTTGACCCTAATCTATGGGGTGATAC		GTCGGTAAAACTCGTGCCAGC			freshwater
T040-ZHR2	Brantschen, J., Pellissier, L., Walser, J. C., & Altermatt, F. (2022). Evaluation of primer pairs for eDNA?based assessment of Ephemeroptera, Plecoptera, and Trichoptera across a biogeographically diverse region. Environmental DNA, 4(6), 1356-1368.		GTTTGACCCTAATCTATGGGGTGATAC		GTCGGTAAAACTCGTGCCAGC			freshwater
T041-ZHL1	Brantschen, J., Pellissier, L., Walser, J. C., & Altermatt, F. (2022). Evaluation of primer pairs for eDNA?based assessment of Ephemeroptera, Plecoptera, and Trichoptera across a biogeographically diverse region. Environmental DNA, 4(6), 1356-1368.		GTTTGACCCTAATCTATGGGGTGATAC		GTCGGTAAAACTCGTGCCAGC			freshwater
T041-ZHL2	Brantschen, J., Pellissier, L., Walser, J. C., & Altermatt, F. (2022). Evaluation of primer pairs for eDNA?based assessment of Ephemeroptera, Plecoptera, and Trichoptera across a biogeographically diverse region. Environmental DNA, 4(6), 1356-1368.		GTTTGACCCTAATCTATGGGGTGATAC		GTCGGTAAAACTCGTGCCAGC			freshwater
T041-ZHR1	Brantschen, J., Pellissier, L., Walser, J. C., & Altermatt, F. (2022). Evaluation of primer pairs for eDNA?based assessment of Ephemeroptera, Plecoptera, and Trichoptera across a biogeographically diverse region. Environmental DNA, 4(6), 1356-1368.		GTTTGACCCTAATCTATGGGGTGATAC		GTCGGTAAAACTCGTGCCAGC			freshwater
T041-ZHR2	Brantschen, J., Pellissier, L., Walser, J. C., & Altermatt, F. (2022). Evaluation of primer pairs for eDNA?based assessment of Ephemeroptera, Plecoptera, and Trichoptera across a biogeographically diverse region. Environmental DNA, 4(6), 1356-1368.		GTTTGACCCTAATCTATGGGGTGATAC		GTCGGTAAAACTCGTGCCAGC			freshwater
T042-ZHL1	Brantschen, J., Pellissier, L., Walser, J. C., & Altermatt, F. (2022). Evaluation of primer pairs for eDNA?based assessment of Ephemeroptera, Plecoptera, and Trichoptera across a biogeographically diverse region. Environmental DNA, 4(6), 1356-1368.		GTTTGACCCTAATCTATGGGGTGATAC		GTCGGTAAAACTCGTGCCAGC			freshwater
T042-ZHL2	Brantschen, J., Pellissier, L., Walser, J. C., & Altermatt, F. (2022). Evaluation of primer pairs for eDNA?based assessment of Ephemeroptera, Plecoptera, and Trichoptera across a biogeographically diverse region. Environmental DNA, 4(6), 1356-1368.		GTTTGACCCTAATCTATGGGGTGATAC		GTCGGTAAAACTCGTGCCAGC			freshwater
T043-ZHL1	Brantschen, J., Pellissier, L., Walser, J. C., & Altermatt, F. (2022). Evaluation of primer pairs for eDNA?based assessment of Ephemeroptera, Plecoptera, and Trichoptera across a biogeographically diverse region. Environmental DNA, 4(6), 1356-1368.		GTTTGACCCTAATCTATGGGGTGATAC		GTCGGTAAAACTCGTGCCAGC			freshwater
T043-ZHL2	Brantschen, J., Pellissier, L., Walser, J. C., & Altermatt, F. (2022). Evaluation of primer pairs for eDNA?based assessment of Ephemeroptera, Plecoptera, and Trichoptera across a biogeographically diverse region. Environmental DNA, 4(6), 1356-1368.		GTTTGACCCTAATCTATGGGGTGATAC		GTCGGTAAAACTCGTGCCAGC			freshwater
T043-ZHR1	Brantschen, J., Pellissier, L., Walser, J. C., & Altermatt, F. (2022). Evaluation of primer pairs for eDNA?based assessment of Ephemeroptera, Plecoptera, and Trichoptera across a biogeographically diverse region. Environmental DNA, 4(6), 1356-1368.		GTTTGACCCTAATCTATGGGGTGATAC		GTCGGTAAAACTCGTGCCAGC			freshwater
T044-ZHL1	Brantschen, J., Pellissier, L., Walser, J. C., & Altermatt, F. (2022). Evaluation of primer pairs for eDNA?based assessment of Ephemeroptera, Plecoptera, and Trichoptera across a biogeographically diverse region. Environmental DNA, 4(6), 1356-1368.		GTTTGACCCTAATCTATGGGGTGATAC		GTCGGTAAAACTCGTGCCAGC			freshwater
T044-ZHL2	Brantschen, J., Pellissier, L., Walser, J. C., & Altermatt, F. (2022). Evaluation of primer pairs for eDNA?based assessment of Ephemeroptera, Plecoptera, and Trichoptera across a biogeographically diverse region. Environmental DNA, 4(6), 1356-1368.		GTTTGACCCTAATCTATGGGGTGATAC		GTCGGTAAAACTCGTGCCAGC			freshwater
T044-ZHR2	Brantschen, J., Pellissier, L., Walser, J. C., & Altermatt, F. (2022). Evaluation of primer pairs for eDNA?based assessment of Ephemeroptera, Plecoptera, and Trichoptera across a biogeographically diverse region. Environmental DNA, 4(6), 1356-1368.		GTTTGACCCTAATCTATGGGGTGATAC		GTCGGTAAAACTCGTGCCAGC			freshwater
T045-ZHL1	Brantschen, J., Pellissier, L., Walser, J. C., & Altermatt, F. (2022). Evaluation of primer pairs for eDNA?based assessment of Ephemeroptera, Plecoptera, and Trichoptera across a biogeographically diverse region. Environmental DNA, 4(6), 1356-1368.		GTTTGACCCTAATCTATGGGGTGATAC		GTCGGTAAAACTCGTGCCAGC			freshwater
T045-ZHL2	Brantschen, J., Pellissier, L., Walser, J. C., & Altermatt, F. (2022). Evaluation of primer pairs for eDNA?based assessment of Ephemeroptera, Plecoptera, and Trichoptera across a biogeographically diverse region. Environmental DNA, 4(6), 1356-1368.		GTTTGACCCTAATCTATGGGGTGATAC		GTCGGTAAAACTCGTGCCAGC			freshwater
T045-ZHR1	Brantschen, J., Pellissier, L., Walser, J. C., & Altermatt, F. (2022). Evaluation of primer pairs for eDNA?based assessment of Ephemeroptera, Plecoptera, and Trichoptera across a biogeographically diverse region. Environmental DNA, 4(6), 1356-1368.		GTTTGACCCTAATCTATGGGGTGATAC		GTCGGTAAAACTCGTGCCAGC			freshwater
T046-ZHL1	Brantschen, J., Pellissier, L., Walser, J. C., & Altermatt, F. (2022). Evaluation of primer pairs for eDNA?based assessment of Ephemeroptera, Plecoptera, and Trichoptera across a biogeographically diverse region. Environmental DNA, 4(6), 1356-1368.		GTTTGACCCTAATCTATGGGGTGATAC		GTCGGTAAAACTCGTGCCAGC			freshwater
T046-ZHL2	Brantschen, J., Pellissier, L., Walser, J. C., & Altermatt, F. (2022). Evaluation of primer pairs for eDNA?based assessment of Ephemeroptera, Plecoptera, and Trichoptera across a biogeographically diverse region. Environmental DNA, 4(6), 1356-1368.		GTTTGACCCTAATCTATGGGGTGATAC		GTCGGTAAAACTCGTGCCAGC			freshwater
T047-ZHL1	Brantschen, J., Pellissier, L., Walser, J. C., & Altermatt, F. (2022). Evaluation of primer pairs for eDNA?based assessment of Ephemeroptera, Plecoptera, and Trichoptera across a biogeographically diverse region. Environmental DNA, 4(6), 1356-1368.		GTTTGACCCTAATCTATGGGGTGATAC		GTCGGTAAAACTCGTGCCAGC			freshwater
T047-ZHL2	Brantschen, J., Pellissier, L., Walser, J. C., & Altermatt, F. (2022). Evaluation of primer pairs for eDNA?based assessment of Ephemeroptera, Plecoptera, and Trichoptera across a biogeographically diverse region. Environmental DNA, 4(6), 1356-1368.		GTTTGACCCTAATCTATGGGGTGATAC		GTCGGTAAAACTCGTGCCAGC			freshwater
T047-ZHR1	Brantschen, J., Pellissier, L., Walser, J. C., & Altermatt, F. (2022). Evaluation of primer pairs for eDNA?based assessment of Ephemeroptera, Plecoptera, and Trichoptera across a biogeographically diverse region. Environmental DNA, 4(6), 1356-1368.		GTTTGACCCTAATCTATGGGGTGATAC		GTCGGTAAAACTCGTGCCAGC			freshwater
T047-ZHR2	Brantschen, J., Pellissier, L., Walser, J. C., & Altermatt, F. (2022). Evaluation of primer pairs for eDNA?based assessment of Ephemeroptera, Plecoptera, and Trichoptera across a biogeographically diverse region. Environmental DNA, 4(6), 1356-1368.		GTTTGACCCTAATCTATGGGGTGATAC		GTCGGTAAAACTCGTGCCAGC			freshwater
T048-ZHL1	Brantschen, J., Pellissier, L., Walser, J. C., & Altermatt, F. (2022). Evaluation of primer pairs for eDNA?based assessment of Ephemeroptera, Plecoptera, and Trichoptera across a biogeographically diverse region. Environmental DNA, 4(6), 1356-1368.		GTTTGACCCTAATCTATGGGGTGATAC		GTCGGTAAAACTCGTGCCAGC			freshwater
T048-ZHR1	Brantschen, J., Pellissier, L., Walser, J. C., & Altermatt, F. (2022). Evaluation of primer pairs for eDNA?based assessment of Ephemeroptera, Plecoptera, and Trichoptera across a biogeographically diverse region. Environmental DNA, 4(6), 1356-1368.		GTTTGACCCTAATCTATGGGGTGATAC		GTCGGTAAAACTCGTGCCAGC			freshwater
T048-ZHR2	Brantschen, J., Pellissier, L., Walser, J. C., & Altermatt, F. (2022). Evaluation of primer pairs for eDNA?based assessment of Ephemeroptera, Plecoptera, and Trichoptera across a biogeographically diverse region. Environmental DNA, 4(6), 1356-1368.		GTTTGACCCTAATCTATGGGGTGATAC		GTCGGTAAAACTCGTGCCAGC			freshwater
T049-ZHL1	Brantschen, J., Pellissier, L., Walser, J. C., & Altermatt, F. (2022). Evaluation of primer pairs for eDNA?based assessment of Ephemeroptera, Plecoptera, and Trichoptera across a biogeographically diverse region. Environmental DNA, 4(6), 1356-1368.		GTTTGACCCTAATCTATGGGGTGATAC		GTCGGTAAAACTCGTGCCAGC			freshwater
T049-ZHL2	Brantschen, J., Pellissier, L., Walser, J. C., & Altermatt, F. (2022). Evaluation of primer pairs for eDNA?based assessment of Ephemeroptera, Plecoptera, and Trichoptera across a biogeographically diverse region. Environmental DNA, 4(6), 1356-1368.		GTTTGACCCTAATCTATGGGGTGATAC		GTCGGTAAAACTCGTGCCAGC			freshwater
T049-ZHR2	Brantschen, J., Pellissier, L., Walser, J. C., & Altermatt, F. (2022). Evaluation of primer pairs for eDNA?based assessment of Ephemeroptera, Plecoptera, and Trichoptera across a biogeographically diverse region. Environmental DNA, 4(6), 1356-1368.		GTTTGACCCTAATCTATGGGGTGATAC		GTCGGTAAAACTCGTGCCAGC			freshwater
T050-ZHL1	Brantschen, J., Pellissier, L., Walser, J. C., & Altermatt, F. (2022). Evaluation of primer pairs for eDNA?based assessment of Ephemeroptera, Plecoptera, and Trichoptera across a biogeographically diverse region. Environmental DNA, 4(6), 1356-1368.		GTTTGACCCTAATCTATGGGGTGATAC		GTCGGTAAAACTCGTGCCAGC			freshwater
T050-ZHL2	Brantschen, J., Pellissier, L., Walser, J. C., & Altermatt, F. (2022). Evaluation of primer pairs for eDNA?based assessment of Ephemeroptera, Plecoptera, and Trichoptera across a biogeographically diverse region. Environmental DNA, 4(6), 1356-1368.		GTTTGACCCTAATCTATGGGGTGATAC		GTCGGTAAAACTCGTGCCAGC			freshwater
T050-ZHR1	Brantschen, J., Pellissier, L., Walser, J. C., & Altermatt, F. (2022). Evaluation of primer pairs for eDNA?based assessment of Ephemeroptera, Plecoptera, and Trichoptera across a biogeographically diverse region. Environmental DNA, 4(6), 1356-1368.		GTTTGACCCTAATCTATGGGGTGATAC		GTCGGTAAAACTCGTGCCAGC			freshwater
T050-ZHR2	Brantschen, J., Pellissier, L., Walser, J. C., & Altermatt, F. (2022). Evaluation of primer pairs for eDNA?based assessment of Ephemeroptera, Plecoptera, and Trichoptera across a biogeographically diverse region. Environmental DNA, 4(6), 1356-1368.		GTTTGACCCTAATCTATGGGGTGATAC		GTCGGTAAAACTCGTGCCAGC			freshwater
T058-BER1	Brantschen, J., Pellissier, L., Walser, J. C., & Altermatt, F. (2022). Evaluation of primer pairs for eDNA?based assessment of Ephemeroptera, Plecoptera, and Trichoptera across a biogeographically diverse region. Environmental DNA, 4(6), 1356-1368.		GTTTGACCCTAATCTATGGGGTGATAC		GTCGGTAAAACTCGTGCCAGC			freshwater
T059-BEL1	Brantschen, J., Pellissier, L., Walser, J. C., & Altermatt, F. (2022). Evaluation of primer pairs for eDNA?based assessment of Ephemeroptera, Plecoptera, and Trichoptera across a biogeographically diverse region. Environmental DNA, 4(6), 1356-1368.		GTTTGACCCTAATCTATGGGGTGATAC		GTCGGTAAAACTCGTGCCAGC			freshwater
T060-BEL1	Brantschen, J., Pellissier, L., Walser, J. C., & Altermatt, F. (2022). Evaluation of primer pairs for eDNA?based assessment of Ephemeroptera, Plecoptera, and Trichoptera across a biogeographically diverse region. Environmental DNA, 4(6), 1356-1368.		GTTTGACCCTAATCTATGGGGTGATAC		GTCGGTAAAACTCGTGCCAGC			freshwater
T063-BEL1	Brantschen, J., Pellissier, L., Walser, J. C., & Altermatt, F. (2022). Evaluation of primer pairs for eDNA?based assessment of Ephemeroptera, Plecoptera, and Trichoptera across a biogeographically diverse region. Environmental DNA, 4(6), 1356-1368.		GTTTGACCCTAATCTATGGGGTGATAC		GTCGGTAAAACTCGTGCCAGC			freshwater
T063-BER1	Brantschen, J., Pellissier, L., Walser, J. C., & Altermatt, F. (2022). Evaluation of primer pairs for eDNA?based assessment of Ephemeroptera, Plecoptera, and Trichoptera across a biogeographically diverse region. Environmental DNA, 4(6), 1356-1368.		GTTTGACCCTAATCTATGGGGTGATAC		GTCGGTAAAACTCGTGCCAGC			freshwater
T066-ZHL1	Brantschen, J., Pellissier, L., Walser, J. C., & Altermatt, F. (2022). Evaluation of primer pairs for eDNA?based assessment of Ephemeroptera, Plecoptera, and Trichoptera across a biogeographically diverse region. Environmental DNA, 4(6), 1356-1368.		GTTTGACCCTAATCTATGGGGTGATAC		GTCGGTAAAACTCGTGCCAGC			freshwater
T066-ZHL2	Brantschen, J., Pellissier, L., Walser, J. C., & Altermatt, F. (2022). Evaluation of primer pairs for eDNA?based assessment of Ephemeroptera, Plecoptera, and Trichoptera across a biogeographically diverse region. Environmental DNA, 4(6), 1356-1368.		GTTTGACCCTAATCTATGGGGTGATAC		GTCGGTAAAACTCGTGCCAGC			freshwater
T066-ZHR1	Brantschen, J., Pellissier, L., Walser, J. C., & Altermatt, F. (2022). Evaluation of primer pairs for eDNA?based assessment of Ephemeroptera, Plecoptera, and Trichoptera across a biogeographically diverse region. Environmental DNA, 4(6), 1356-1368.		GTTTGACCCTAATCTATGGGGTGATAC		GTCGGTAAAACTCGTGCCAGC			freshwater
T067-BLL2	Brantschen, J., Pellissier, L., Walser, J. C., & Altermatt, F. (2022). Evaluation of primer pairs for eDNA?based assessment of Ephemeroptera, Plecoptera, and Trichoptera across a biogeographically diverse region. Environmental DNA, 4(6), 1356-1368.		GTTTGACCCTAATCTATGGGGTGATAC		GTCGGTAAAACTCGTGCCAGC			freshwater
T067-BLR1	Brantschen, J., Pellissier, L., Walser, J. C., & Altermatt, F. (2022). Evaluation of primer pairs for eDNA?based assessment of Ephemeroptera, Plecoptera, and Trichoptera across a biogeographically diverse region. Environmental DNA, 4(6), 1356-1368.		GTTTGACCCTAATCTATGGGGTGATAC		GTCGGTAAAACTCGTGCCAGC			freshwater
T067-BLR2	Brantschen, J., Pellissier, L., Walser, J. C., & Altermatt, F. (2022). Evaluation of primer pairs for eDNA?based assessment of Ephemeroptera, Plecoptera, and Trichoptera across a biogeographically diverse region. Environmental DNA, 4(6), 1356-1368.		GTTTGACCCTAATCTATGGGGTGATAC		GTCGGTAAAACTCGTGCCAGC			freshwater
T068-JUL1	Brantschen, J., Pellissier, L., Walser, J. C., & Altermatt, F. (2022). Evaluation of primer pairs for eDNA?based assessment of Ephemeroptera, Plecoptera, and Trichoptera across a biogeographically diverse region. Environmental DNA, 4(6), 1356-1368.		GTTTGACCCTAATCTATGGGGTGATAC		GTCGGTAAAACTCGTGCCAGC			freshwater
T068-JUL2	Brantschen, J., Pellissier, L., Walser, J. C., & Altermatt, F. (2022). Evaluation of primer pairs for eDNA?based assessment of Ephemeroptera, Plecoptera, and Trichoptera across a biogeographically diverse region. Environmental DNA, 4(6), 1356-1368.		GTTTGACCCTAATCTATGGGGTGATAC		GTCGGTAAAACTCGTGCCAGC			freshwater
T068-JUR1	Brantschen, J., Pellissier, L., Walser, J. C., & Altermatt, F. (2022). Evaluation of primer pairs for eDNA?based assessment of Ephemeroptera, Plecoptera, and Trichoptera across a biogeographically diverse region. Environmental DNA, 4(6), 1356-1368.		GTTTGACCCTAATCTATGGGGTGATAC		GTCGGTAAAACTCGTGCCAGC			freshwater
T069-JUL1	Brantschen, J., Pellissier, L., Walser, J. C., & Altermatt, F. (2022). Evaluation of primer pairs for eDNA?based assessment of Ephemeroptera, Plecoptera, and Trichoptera across a biogeographically diverse region. Environmental DNA, 4(6), 1356-1368.		GTTTGACCCTAATCTATGGGGTGATAC		GTCGGTAAAACTCGTGCCAGC			freshwater
T070-TGL1	Brantschen, J., Pellissier, L., Walser, J. C., & Altermatt, F. (2022). Evaluation of primer pairs for eDNA?based assessment of Ephemeroptera, Plecoptera, and Trichoptera across a biogeographically diverse region. Environmental DNA, 4(6), 1356-1368.		GTTTGACCCTAATCTATGGGGTGATAC		GTCGGTAAAACTCGTGCCAGC			freshwater
T070-TGL2	Brantschen, J., Pellissier, L., Walser, J. C., & Altermatt, F. (2022). Evaluation of primer pairs for eDNA?based assessment of Ephemeroptera, Plecoptera, and Trichoptera across a biogeographically diverse region. Environmental DNA, 4(6), 1356-1368.		GTTTGACCCTAATCTATGGGGTGATAC		GTCGGTAAAACTCGTGCCAGC			freshwater
T070-TGR1	Brantschen, J., Pellissier, L., Walser, J. C., & Altermatt, F. (2022). Evaluation of primer pairs for eDNA?based assessment of Ephemeroptera, Plecoptera, and Trichoptera across a biogeographically diverse region. Environmental DNA, 4(6), 1356-1368.		GTTTGACCCTAATCTATGGGGTGATAC		GTCGGTAAAACTCGTGCCAGC			freshwater
T070-TGR2	Brantschen, J., Pellissier, L., Walser, J. C., & Altermatt, F. (2022). Evaluation of primer pairs for eDNA?based assessment of Ephemeroptera, Plecoptera, and Trichoptera across a biogeographically diverse region. Environmental DNA, 4(6), 1356-1368.		GTTTGACCCTAATCTATGGGGTGATAC		GTCGGTAAAACTCGTGCCAGC			freshwater
T072-TGL1	Brantschen, J., Pellissier, L., Walser, J. C., & Altermatt, F. (2022). Evaluation of primer pairs for eDNA?based assessment of Ephemeroptera, Plecoptera, and Trichoptera across a biogeographically diverse region. Environmental DNA, 4(6), 1356-1368.		GTTTGACCCTAATCTATGGGGTGATAC		GTCGGTAAAACTCGTGCCAGC			freshwater
T072-TGL2	Brantschen, J., Pellissier, L., Walser, J. C., & Altermatt, F. (2022). Evaluation of primer pairs for eDNA?based assessment of Ephemeroptera, Plecoptera, and Trichoptera across a biogeographically diverse region. Environmental DNA, 4(6), 1356-1368.		GTTTGACCCTAATCTATGGGGTGATAC		GTCGGTAAAACTCGTGCCAGC			freshwater
T074-NWL1	Brantschen, J., Pellissier, L., Walser, J. C., & Altermatt, F. (2022). Evaluation of primer pairs for eDNA?based assessment of Ephemeroptera, Plecoptera, and Trichoptera across a biogeographically diverse region. Environmental DNA, 4(6), 1356-1368.		GTTTGACCCTAATCTATGGGGTGATAC		GTCGGTAAAACTCGTGCCAGC			freshwater
T074-NWL2	Brantschen, J., Pellissier, L., Walser, J. C., & Altermatt, F. (2022). Evaluation of primer pairs for eDNA?based assessment of Ephemeroptera, Plecoptera, and Trichoptera across a biogeographically diverse region. Environmental DNA, 4(6), 1356-1368.		GTTTGACCCTAATCTATGGGGTGATAC		GTCGGTAAAACTCGTGCCAGC			freshwater
T074-NWR1	Brantschen, J., Pellissier, L., Walser, J. C., & Altermatt, F. (2022). Evaluation of primer pairs for eDNA?based assessment of Ephemeroptera, Plecoptera, and Trichoptera across a biogeographically diverse region. Environmental DNA, 4(6), 1356-1368.		GTTTGACCCTAATCTATGGGGTGATAC		GTCGGTAAAACTCGTGCCAGC			freshwater
T075-ZGL1	Brantschen, J., Pellissier, L., Walser, J. C., & Altermatt, F. (2022). Evaluation of primer pairs for eDNA?based assessment of Ephemeroptera, Plecoptera, and Trichoptera across a biogeographically diverse region. Environmental DNA, 4(6), 1356-1368.		GTTTGACCCTAATCTATGGGGTGATAC		GTCGGTAAAACTCGTGCCAGC			freshwater
T076-ZGL1	Brantschen, J., Pellissier, L., Walser, J. C., & Altermatt, F. (2022). Evaluation of primer pairs for eDNA?based assessment of Ephemeroptera, Plecoptera, and Trichoptera across a biogeographically diverse region. Environmental DNA, 4(6), 1356-1368.		GTTTGACCCTAATCTATGGGGTGATAC		GTCGGTAAAACTCGTGCCAGC			freshwater
T076-ZGL2	Brantschen, J., Pellissier, L., Walser, J. C., & Altermatt, F. (2022). Evaluation of primer pairs for eDNA?based assessment of Ephemeroptera, Plecoptera, and Trichoptera across a biogeographically diverse region. Environmental DNA, 4(6), 1356-1368.		GTTTGACCCTAATCTATGGGGTGATAC		GTCGGTAAAACTCGTGCCAGC			freshwater
T076-ZGR1	Brantschen, J., Pellissier, L., Walser, J. C., & Altermatt, F. (2022). Evaluation of primer pairs for eDNA?based assessment of Ephemeroptera, Plecoptera, and Trichoptera across a biogeographically diverse region. Environmental DNA, 4(6), 1356-1368.		GTTTGACCCTAATCTATGGGGTGATAC		GTCGGTAAAACTCGTGCCAGC			freshwater
T076-ZGR2	Brantschen, J., Pellissier, L., Walser, J. C., & Altermatt, F. (2022). Evaluation of primer pairs for eDNA?based assessment of Ephemeroptera, Plecoptera, and Trichoptera across a biogeographically diverse region. Environmental DNA, 4(6), 1356-1368.		GTTTGACCCTAATCTATGGGGTGATAC		GTCGGTAAAACTCGTGCCAGC			freshwater
T079-AGR2	Brantschen, J., Pellissier, L., Walser, J. C., & Altermatt, F. (2022). Evaluation of primer pairs for eDNA?based assessment of Ephemeroptera, Plecoptera, and Trichoptera across a biogeographically diverse region. Environmental DNA, 4(6), 1356-1368.		GTTTGACCCTAATCTATGGGGTGATAC		GTCGGTAAAACTCGTGCCAGC			freshwater
T084-JUL1	Brantschen, J., Pellissier, L., Walser, J. C., & Altermatt, F. (2022). Evaluation of primer pairs for eDNA?based assessment of Ephemeroptera, Plecoptera, and Trichoptera across a biogeographically diverse region. Environmental DNA, 4(6), 1356-1368.		GTTTGACCCTAATCTATGGGGTGATAC		GTCGGTAAAACTCGTGCCAGC			freshwater
T084-JUL2	Brantschen, J., Pellissier, L., Walser, J. C., & Altermatt, F. (2022). Evaluation of primer pairs for eDNA?based assessment of Ephemeroptera, Plecoptera, and Trichoptera across a biogeographically diverse region. Environmental DNA, 4(6), 1356-1368.		GTTTGACCCTAATCTATGGGGTGATAC		GTCGGTAAAACTCGTGCCAGC			freshwater
T084-JUR1	Brantschen, J., Pellissier, L., Walser, J. C., & Altermatt, F. (2022). Evaluation of primer pairs for eDNA?based assessment of Ephemeroptera, Plecoptera, and Trichoptera across a biogeographically diverse region. Environmental DNA, 4(6), 1356-1368.		GTTTGACCCTAATCTATGGGGTGATAC		GTCGGTAAAACTCGTGCCAGC			freshwater
T087-JUL1	Brantschen, J., Pellissier, L., Walser, J. C., & Altermatt, F. (2022). Evaluation of primer pairs for eDNA?based assessment of Ephemeroptera, Plecoptera, and Trichoptera across a biogeographically diverse region. Environmental DNA, 4(6), 1356-1368.		GTTTGACCCTAATCTATGGGGTGATAC		GTCGGTAAAACTCGTGCCAGC			freshwater
T087-JUR1	Brantschen, J., Pellissier, L., Walser, J. C., & Altermatt, F. (2022). Evaluation of primer pairs for eDNA?based assessment of Ephemeroptera, Plecoptera, and Trichoptera across a biogeographically diverse region. Environmental DNA, 4(6), 1356-1368.		GTTTGACCCTAATCTATGGGGTGATAC		GTCGGTAAAACTCGTGCCAGC			freshwater
T087-JUR2	Brantschen, J., Pellissier, L., Walser, J. C., & Altermatt, F. (2022). Evaluation of primer pairs for eDNA?based assessment of Ephemeroptera, Plecoptera, and Trichoptera across a biogeographically diverse region. Environmental DNA, 4(6), 1356-1368.		GTTTGACCCTAATCTATGGGGTGATAC		GTCGGTAAAACTCGTGCCAGC			freshwater
T088-JUL1	Brantschen, J., Pellissier, L., Walser, J. C., & Altermatt, F. (2022). Evaluation of primer pairs for eDNA?based assessment of Ephemeroptera, Plecoptera, and Trichoptera across a biogeographically diverse region. Environmental DNA, 4(6), 1356-1368.		GTTTGACCCTAATCTATGGGGTGATAC		GTCGGTAAAACTCGTGCCAGC			freshwater
T088-JUL2	Brantschen, J., Pellissier, L., Walser, J. C., & Altermatt, F. (2022). Evaluation of primer pairs for eDNA?based assessment of Ephemeroptera, Plecoptera, and Trichoptera across a biogeographically diverse region. Environmental DNA, 4(6), 1356-1368.		GTTTGACCCTAATCTATGGGGTGATAC		GTCGGTAAAACTCGTGCCAGC			freshwater
T088-JUR1	Brantschen, J., Pellissier, L., Walser, J. C., & Altermatt, F. (2022). Evaluation of primer pairs for eDNA?based assessment of Ephemeroptera, Plecoptera, and Trichoptera across a biogeographically diverse region. Environmental DNA, 4(6), 1356-1368.		GTTTGACCCTAATCTATGGGGTGATAC		GTCGGTAAAACTCGTGCCAGC			freshwater
T088-JUR2	Brantschen, J., Pellissier, L., Walser, J. C., & Altermatt, F. (2022). Evaluation of primer pairs for eDNA?based assessment of Ephemeroptera, Plecoptera, and Trichoptera across a biogeographically diverse region. Environmental DNA, 4(6), 1356-1368.		GTTTGACCCTAATCTATGGGGTGATAC		GTCGGTAAAACTCGTGCCAGC			freshwater
T089-SOL1	Brantschen, J., Pellissier, L., Walser, J. C., & Altermatt, F. (2022). Evaluation of primer pairs for eDNA?based assessment of Ephemeroptera, Plecoptera, and Trichoptera across a biogeographically diverse region. Environmental DNA, 4(6), 1356-1368.		GTTTGACCCTAATCTATGGGGTGATAC		GTCGGTAAAACTCGTGCCAGC			freshwater
T089-SOR1	Brantschen, J., Pellissier, L., Walser, J. C., & Altermatt, F. (2022). Evaluation of primer pairs for eDNA?based assessment of Ephemeroptera, Plecoptera, and Trichoptera across a biogeographically diverse region. Environmental DNA, 4(6), 1356-1368.		GTTTGACCCTAATCTATGGGGTGATAC		GTCGGTAAAACTCGTGCCAGC			freshwater
T092-BEL2	Brantschen, J., Pellissier, L., Walser, J. C., & Altermatt, F. (2022). Evaluation of primer pairs for eDNA?based assessment of Ephemeroptera, Plecoptera, and Trichoptera across a biogeographically diverse region. Environmental DNA, 4(6), 1356-1368.		GTTTGACCCTAATCTATGGGGTGATAC		GTCGGTAAAACTCGTGCCAGC			freshwater
T092-BER1	Brantschen, J., Pellissier, L., Walser, J. C., & Altermatt, F. (2022). Evaluation of primer pairs for eDNA?based assessment of Ephemeroptera, Plecoptera, and Trichoptera across a biogeographically diverse region. Environmental DNA, 4(6), 1356-1368.		GTTTGACCCTAATCTATGGGGTGATAC		GTCGGTAAAACTCGTGCCAGC			freshwater
T093-LUL1	Brantschen, J., Pellissier, L., Walser, J. C., & Altermatt, F. (2022). Evaluation of primer pairs for eDNA?based assessment of Ephemeroptera, Plecoptera, and Trichoptera across a biogeographically diverse region. Environmental DNA, 4(6), 1356-1368.		GTTTGACCCTAATCTATGGGGTGATAC		GTCGGTAAAACTCGTGCCAGC			freshwater
T093-LUL2	Brantschen, J., Pellissier, L., Walser, J. C., & Altermatt, F. (2022). Evaluation of primer pairs for eDNA?based assessment of Ephemeroptera, Plecoptera, and Trichoptera across a biogeographically diverse region. Environmental DNA, 4(6), 1356-1368.		GTTTGACCCTAATCTATGGGGTGATAC		GTCGGTAAAACTCGTGCCAGC			freshwater
T093-LUR1	Brantschen, J., Pellissier, L., Walser, J. C., & Altermatt, F. (2022). Evaluation of primer pairs for eDNA?based assessment of Ephemeroptera, Plecoptera, and Trichoptera across a biogeographically diverse region. Environmental DNA, 4(6), 1356-1368.		GTTTGACCCTAATCTATGGGGTGATAC		GTCGGTAAAACTCGTGCCAGC			freshwater
T093-LUR2	Brantschen, J., Pellissier, L., Walser, J. C., & Altermatt, F. (2022). Evaluation of primer pairs for eDNA?based assessment of Ephemeroptera, Plecoptera, and Trichoptera across a biogeographically diverse region. Environmental DNA, 4(6), 1356-1368.		GTTTGACCCTAATCTATGGGGTGATAC		GTCGGTAAAACTCGTGCCAGC			freshwater
T094-BEL1	Brantschen, J., Pellissier, L., Walser, J. C., & Altermatt, F. (2022). Evaluation of primer pairs for eDNA?based assessment of Ephemeroptera, Plecoptera, and Trichoptera across a biogeographically diverse region. Environmental DNA, 4(6), 1356-1368.		GTTTGACCCTAATCTATGGGGTGATAC		GTCGGTAAAACTCGTGCCAGC			freshwater
T094-BER1	Brantschen, J., Pellissier, L., Walser, J. C., & Altermatt, F. (2022). Evaluation of primer pairs for eDNA?based assessment of Ephemeroptera, Plecoptera, and Trichoptera across a biogeographically diverse region. Environmental DNA, 4(6), 1356-1368.		GTTTGACCCTAATCTATGGGGTGATAC		GTCGGTAAAACTCGTGCCAGC			freshwater
T101-URR1	Brantschen, J., Pellissier, L., Walser, J. C., & Altermatt, F. (2022). Evaluation of primer pairs for eDNA?based assessment of Ephemeroptera, Plecoptera, and Trichoptera across a biogeographically diverse region. Environmental DNA, 4(6), 1356-1368.		GTTTGACCCTAATCTATGGGGTGATAC		GTCGGTAAAACTCGTGCCAGC			freshwater
T101-URR2	Brantschen, J., Pellissier, L., Walser, J. C., & Altermatt, F. (2022). Evaluation of primer pairs for eDNA?based assessment of Ephemeroptera, Plecoptera, and Trichoptera across a biogeographically diverse region. Environmental DNA, 4(6), 1356-1368.		GTTTGACCCTAATCTATGGGGTGATAC		GTCGGTAAAACTCGTGCCAGC			freshwater
T114-BER1	Brantschen, J., Pellissier, L., Walser, J. C., & Altermatt, F. (2022). Evaluation of primer pairs for eDNA?based assessment of Ephemeroptera, Plecoptera, and Trichoptera across a biogeographically diverse region. Environmental DNA, 4(6), 1356-1368.		GTTTGACCCTAATCTATGGGGTGATAC		GTCGGTAAAACTCGTGCCAGC			freshwater
T114-BER2	Brantschen, J., Pellissier, L., Walser, J. C., & Altermatt, F. (2022). Evaluation of primer pairs for eDNA?based assessment of Ephemeroptera, Plecoptera, and Trichoptera across a biogeographically diverse region. Environmental DNA, 4(6), 1356-1368.		GTTTGACCCTAATCTATGGGGTGATAC		GTCGGTAAAACTCGTGCCAGC			freshwater
T119-NEL1	Brantschen, J., Pellissier, L., Walser, J. C., & Altermatt, F. (2022). Evaluation of primer pairs for eDNA?based assessment of Ephemeroptera, Plecoptera, and Trichoptera across a biogeographically diverse region. Environmental DNA, 4(6), 1356-1368.		GTTTGACCCTAATCTATGGGGTGATAC		GTCGGTAAAACTCGTGCCAGC			freshwater
T119-NEL2	Brantschen, J., Pellissier, L., Walser, J. C., & Altermatt, F. (2022). Evaluation of primer pairs for eDNA?based assessment of Ephemeroptera, Plecoptera, and Trichoptera across a biogeographically diverse region. Environmental DNA, 4(6), 1356-1368.		GTTTGACCCTAATCTATGGGGTGATAC		GTCGGTAAAACTCGTGCCAGC			freshwater
T119-NER1	Brantschen, J., Pellissier, L., Walser, J. C., & Altermatt, F. (2022). Evaluation of primer pairs for eDNA?based assessment of Ephemeroptera, Plecoptera, and Trichoptera across a biogeographically diverse region. Environmental DNA, 4(6), 1356-1368.		GTTTGACCCTAATCTATGGGGTGATAC		GTCGGTAAAACTCGTGCCAGC			freshwater
T123-TIL1	Brantschen, J., Pellissier, L., Walser, J. C., & Altermatt, F. (2022). Evaluation of primer pairs for eDNA?based assessment of Ephemeroptera, Plecoptera, and Trichoptera across a biogeographically diverse region. Environmental DNA, 4(6), 1356-1368.		GTTTGACCCTAATCTATGGGGTGATAC		GTCGGTAAAACTCGTGCCAGC			freshwater
T126-VDL2	Brantschen, J., Pellissier, L., Walser, J. C., & Altermatt, F. (2022). Evaluation of primer pairs for eDNA?based assessment of Ephemeroptera, Plecoptera, and Trichoptera across a biogeographically diverse region. Environmental DNA, 4(6), 1356-1368.		GTTTGACCCTAATCTATGGGGTGATAC		GTCGGTAAAACTCGTGCCAGC			freshwater
T126-VDR2	Brantschen, J., Pellissier, L., Walser, J. C., & Altermatt, F. (2022). Evaluation of primer pairs for eDNA?based assessment of Ephemeroptera, Plecoptera, and Trichoptera across a biogeographically diverse region. Environmental DNA, 4(6), 1356-1368.		GTTTGACCCTAATCTATGGGGTGATAC		GTCGGTAAAACTCGTGCCAGC			freshwater
T130-VDR1	Brantschen, J., Pellissier, L., Walser, J. C., & Altermatt, F. (2022). Evaluation of primer pairs for eDNA?based assessment of Ephemeroptera, Plecoptera, and Trichoptera across a biogeographically diverse region. Environmental DNA, 4(6), 1356-1368.		GTTTGACCCTAATCTATGGGGTGATAC		GTCGGTAAAACTCGTGCCAGC			freshwater
T131-VDR2	Brantschen, J., Pellissier, L., Walser, J. C., & Altermatt, F. (2022). Evaluation of primer pairs for eDNA?based assessment of Ephemeroptera, Plecoptera, and Trichoptera across a biogeographically diverse region. Environmental DNA, 4(6), 1356-1368.		GTTTGACCCTAATCTATGGGGTGATAC		GTCGGTAAAACTCGTGCCAGC			freshwater
T132-VDR2	Brantschen, J., Pellissier, L., Walser, J. C., & Altermatt, F. (2022). Evaluation of primer pairs for eDNA?based assessment of Ephemeroptera, Plecoptera, and Trichoptera across a biogeographically diverse region. Environmental DNA, 4(6), 1356-1368.		GTTTGACCCTAATCTATGGGGTGATAC		GTCGGTAAAACTCGTGCCAGC			freshwater
T133-BEL1	Brantschen, J., Pellissier, L., Walser, J. C., & Altermatt, F. (2022). Evaluation of primer pairs for eDNA?based assessment of Ephemeroptera, Plecoptera, and Trichoptera across a biogeographically diverse region. Environmental DNA, 4(6), 1356-1368.		GTTTGACCCTAATCTATGGGGTGATAC		GTCGGTAAAACTCGTGCCAGC			freshwater
T134-BEL1	Brantschen, J., Pellissier, L., Walser, J. C., & Altermatt, F. (2022). Evaluation of primer pairs for eDNA?based assessment of Ephemeroptera, Plecoptera, and Trichoptera across a biogeographically diverse region. Environmental DNA, 4(6), 1356-1368.		GTTTGACCCTAATCTATGGGGTGATAC		GTCGGTAAAACTCGTGCCAGC			freshwater
T134-BEL2	Brantschen, J., Pellissier, L., Walser, J. C., & Altermatt, F. (2022). Evaluation of primer pairs for eDNA?based assessment of Ephemeroptera, Plecoptera, and Trichoptera across a biogeographically diverse region. Environmental DNA, 4(6), 1356-1368.		GTTTGACCCTAATCTATGGGGTGATAC		GTCGGTAAAACTCGTGCCAGC			freshwater
T134-BER1	Brantschen, J., Pellissier, L., Walser, J. C., & Altermatt, F. (2022). Evaluation of primer pairs for eDNA?based assessment of Ephemeroptera, Plecoptera, and Trichoptera across a biogeographically diverse region. Environmental DNA, 4(6), 1356-1368.		GTTTGACCCTAATCTATGGGGTGATAC		GTCGGTAAAACTCGTGCCAGC			freshwater
T136-AGL1	Brantschen, J., Pellissier, L., Walser, J. C., & Altermatt, F. (2022). Evaluation of primer pairs for eDNA?based assessment of Ephemeroptera, Plecoptera, and Trichoptera across a biogeographically diverse region. Environmental DNA, 4(6), 1356-1368.		GTTTGACCCTAATCTATGGGGTGATAC		GTCGGTAAAACTCGTGCCAGC			freshwater
T136-AGL2	Brantschen, J., Pellissier, L., Walser, J. C., & Altermatt, F. (2022). Evaluation of primer pairs for eDNA?based assessment of Ephemeroptera, Plecoptera, and Trichoptera across a biogeographically diverse region. Environmental DNA, 4(6), 1356-1368.		GTTTGACCCTAATCTATGGGGTGATAC		GTCGGTAAAACTCGTGCCAGC			freshwater
T136-AGR1	Brantschen, J., Pellissier, L., Walser, J. C., & Altermatt, F. (2022). Evaluation of primer pairs for eDNA?based assessment of Ephemeroptera, Plecoptera, and Trichoptera across a biogeographically diverse region. Environmental DNA, 4(6), 1356-1368.		GTTTGACCCTAATCTATGGGGTGATAC		GTCGGTAAAACTCGTGCCAGC			freshwater
T145-SHL1	Brantschen, J., Pellissier, L., Walser, J. C., & Altermatt, F. (2022). Evaluation of primer pairs for eDNA?based assessment of Ephemeroptera, Plecoptera, and Trichoptera across a biogeographically diverse region. Environmental DNA, 4(6), 1356-1368.		GTTTGACCCTAATCTATGGGGTGATAC		GTCGGTAAAACTCGTGCCAGC			freshwater
T146-SHL2	Brantschen, J., Pellissier, L., Walser, J. C., & Altermatt, F. (2022). Evaluation of primer pairs for eDNA?based assessment of Ephemeroptera, Plecoptera, and Trichoptera across a biogeographically diverse region. Environmental DNA, 4(6), 1356-1368.		GTTTGACCCTAATCTATGGGGTGATAC		GTCGGTAAAACTCGTGCCAGC			freshwater
T146-SHR1	Brantschen, J., Pellissier, L., Walser, J. C., & Altermatt, F. (2022). Evaluation of primer pairs for eDNA?based assessment of Ephemeroptera, Plecoptera, and Trichoptera across a biogeographically diverse region. Environmental DNA, 4(6), 1356-1368.		GTTTGACCCTAATCTATGGGGTGATAC		GTCGGTAAAACTCGTGCCAGC			freshwater
T146-SHR2	Brantschen, J., Pellissier, L., Walser, J. C., & Altermatt, F. (2022). Evaluation of primer pairs for eDNA?based assessment of Ephemeroptera, Plecoptera, and Trichoptera across a biogeographically diverse region. Environmental DNA, 4(6), 1356-1368.		GTTTGACCCTAATCTATGGGGTGATAC		GTCGGTAAAACTCGTGCCAGC			freshwater
T151-VDR2	Brantschen, J., Pellissier, L., Walser, J. C., & Altermatt, F. (2022). Evaluation of primer pairs for eDNA?based assessment of Ephemeroptera, Plecoptera, and Trichoptera across a biogeographically diverse region. Environmental DNA, 4(6), 1356-1368.		GTTTGACCCTAATCTATGGGGTGATAC		GTCGGTAAAACTCGTGCCAGC			freshwater
T152-VSL2	Brantschen, J., Pellissier, L., Walser, J. C., & Altermatt, F. (2022). Evaluation of primer pairs for eDNA?based assessment of Ephemeroptera, Plecoptera, and Trichoptera across a biogeographically diverse region. Environmental DNA, 4(6), 1356-1368.		GTTTGACCCTAATCTATGGGGTGATAC		GTCGGTAAAACTCGTGCCAGC			freshwater
T152-VSR2	Brantschen, J., Pellissier, L., Walser, J. C., & Altermatt, F. (2022). Evaluation of primer pairs for eDNA?based assessment of Ephemeroptera, Plecoptera, and Trichoptera across a biogeographically diverse region. Environmental DNA, 4(6), 1356-1368.		GTTTGACCCTAATCTATGGGGTGATAC		GTCGGTAAAACTCGTGCCAGC			freshwater
T154-LUR1	Brantschen, J., Pellissier, L., Walser, J. C., & Altermatt, F. (2022). Evaluation of primer pairs for eDNA?based assessment of Ephemeroptera, Plecoptera, and Trichoptera across a biogeographically diverse region. Environmental DNA, 4(6), 1356-1368.		GTTTGACCCTAATCTATGGGGTGATAC		GTCGGTAAAACTCGTGCCAGC			freshwater
deiner	Deiner, K., Walser, J. C., Mächler, E., & Altermatt, F. (2015). Choice of capture and extraction methods affect detection of freshwater biodiversity from environmental DNA. Biological conservation, 183, 53-63.	Folmer O, Black M, Hoeh W, Lutz R, Vrijenhoek R. DNA primers for amplification of mitochondrial cytochrome c oxidase subunit I from diverse metazoan invertebrates. Mol Mar Biol Biotechnol. 1994 Oct;3(5):294-9. PMID: 7881515.		Folmer O, Black M, Hoeh W, Lutz R, Vrijenhoek R. DNA primers for amplification of mitochondrial cytochrome c oxidase subunit I from diverse metazoan invertebrates. Mol Mar Biol Biotechnol. 1994 Oct;3(5):294-9. PMID: 7881515.				freshwater
CI_Ac_1	Jacobs-Palmer, E., Gallego, R., Ramón-Laca, A., Kunselman, E., Cribari, K., Horwith, M., & Kelly, R. P. (2020). A halo of reduced dinoflagellate abundances in and around eelgrass beds. PeerJ, 8, e8869.	Leray, M., Yang, J. Y., Meyer, C. P., Mills, S. C., Agudelo, N., Ranwez, V., ... & Machida, R. J. (2013). A new versatile primer set targeting a short fragment of the mitochondrial COI region for metabarcoding metazoan diversity: application for characterizing coral reef fish gut contents. Frontiers in zoology, 10(1), 1-14.						marine
CI_Ac_3	Jacobs-Palmer, E., Gallego, R., Ramón-Laca, A., Kunselman, E., Cribari, K., Horwith, M., & Kelly, R. P. (2020). A halo of reduced dinoflagellate abundances in and around eelgrass beds. PeerJ, 8, e8869.	Leray, M., Yang, J. Y., Meyer, C. P., Mills, S. C., Agudelo, N., Ranwez, V., ... & Machida, R. J. (2013). A new versatile primer set targeting a short fragment of the mitochondrial COI region for metabarcoding metazoan diversity: application for characterizing coral reef fish gut contents. Frontiers in zoology, 10(1), 1-14.						marine
CI_Ac_6	Jacobs-Palmer, E., Gallego, R., Ramón-Laca, A., Kunselman, E., Cribari, K., Horwith, M., & Kelly, R. P. (2020). A halo of reduced dinoflagellate abundances in and around eelgrass beds. PeerJ, 8, e8869.	Leray, M., Yang, J. Y., Meyer, C. P., Mills, S. C., Agudelo, N., Ranwez, V., ... & Machida, R. J. (2013). A new versatile primer set targeting a short fragment of the mitochondrial COI region for metabarcoding metazoan diversity: application for characterizing coral reef fish gut contents. Frontiers in zoology, 10(1), 1-14.						marine
CI_Ac_10	Jacobs-Palmer, E., Gallego, R., Ramón-Laca, A., Kunselman, E., Cribari, K., Horwith, M., & Kelly, R. P. (2020). A halo of reduced dinoflagellate abundances in and around eelgrass beds. PeerJ, 8, e8869.	Leray, M., Yang, J. Y., Meyer, C. P., Mills, S. C., Agudelo, N., Ranwez, V., ... & Machida, R. J. (2013). A new versatile primer set targeting a short fragment of the mitochondrial COI region for metabarcoding metazoan diversity: application for characterizing coral reef fish gut contents. Frontiers in zoology, 10(1), 1-14.						marine
CI_Ac_15	Jacobs-Palmer, E., Gallego, R., Ramón-Laca, A., Kunselman, E., Cribari, K., Horwith, M., & Kelly, R. P. (2020). A halo of reduced dinoflagellate abundances in and around eelgrass beds. PeerJ, 8, e8869.	Leray, M., Yang, J. Y., Meyer, C. P., Mills, S. C., Agudelo, N., Ranwez, V., ... & Machida, R. J. (2013). A new versatile primer set targeting a short fragment of the mitochondrial COI region for metabarcoding metazoan diversity: application for characterizing coral reef fish gut contents. Frontiers in zoology, 10(1), 1-14.						marine
CI_Al_1	Jacobs-Palmer, E., Gallego, R., Ramón-Laca, A., Kunselman, E., Cribari, K., Horwith, M., & Kelly, R. P. (2020). A halo of reduced dinoflagellate abundances in and around eelgrass beds. PeerJ, 8, e8869.	Leray, M., Yang, J. Y., Meyer, C. P., Mills, S. C., Agudelo, N., Ranwez, V., ... & Machida, R. J. (2013). A new versatile primer set targeting a short fragment of the mitochondrial COI region for metabarcoding metazoan diversity: application for characterizing coral reef fish gut contents. Frontiers in zoology, 10(1), 1-14.						marine
CI_Al_3	Jacobs-Palmer, E., Gallego, R., Ramón-Laca, A., Kunselman, E., Cribari, K., Horwith, M., & Kelly, R. P. (2020). A halo of reduced dinoflagellate abundances in and around eelgrass beds. PeerJ, 8, e8869.	Leray, M., Yang, J. Y., Meyer, C. P., Mills, S. C., Agudelo, N., Ranwez, V., ... & Machida, R. J. (2013). A new versatile primer set targeting a short fragment of the mitochondrial COI region for metabarcoding metazoan diversity: application for characterizing coral reef fish gut contents. Frontiers in zoology, 10(1), 1-14.						marine
CI_Al_6	Jacobs-Palmer, E., Gallego, R., Ramón-Laca, A., Kunselman, E., Cribari, K., Horwith, M., & Kelly, R. P. (2020). A halo of reduced dinoflagellate abundances in and around eelgrass beds. PeerJ, 8, e8869.	Leray, M., Yang, J. Y., Meyer, C. P., Mills, S. C., Agudelo, N., Ranwez, V., ... & Machida, R. J. (2013). A new versatile primer set targeting a short fragment of the mitochondrial COI region for metabarcoding metazoan diversity: application for characterizing coral reef fish gut contents. Frontiers in zoology, 10(1), 1-14.						marine
CI_Al_10	Jacobs-Palmer, E., Gallego, R., Ramón-Laca, A., Kunselman, E., Cribari, K., Horwith, M., & Kelly, R. P. (2020). A halo of reduced dinoflagellate abundances in and around eelgrass beds. PeerJ, 8, e8869.	Leray, M., Yang, J. Y., Meyer, C. P., Mills, S. C., Agudelo, N., Ranwez, V., ... & Machida, R. J. (2013). A new versatile primer set targeting a short fragment of the mitochondrial COI region for metabarcoding metazoan diversity: application for characterizing coral reef fish gut contents. Frontiers in zoology, 10(1), 1-14.						marine
CI_Al_15	Jacobs-Palmer, E., Gallego, R., Ramón-Laca, A., Kunselman, E., Cribari, K., Horwith, M., & Kelly, R. P. (2020). A halo of reduced dinoflagellate abundances in and around eelgrass beds. PeerJ, 8, e8869.	Leray, M., Yang, J. Y., Meyer, C. P., Mills, S. C., Agudelo, N., Ranwez, V., ... & Machida, R. J. (2013). A new versatile primer set targeting a short fragment of the mitochondrial COI region for metabarcoding metazoan diversity: application for characterizing coral reef fish gut contents. Frontiers in zoology, 10(1), 1-14.						marine
CI_Ba_50	Jacobs-Palmer, E., Gallego, R., Ramón-Laca, A., Kunselman, E., Cribari, K., Horwith, M., & Kelly, R. P. (2020). A halo of reduced dinoflagellate abundances in and around eelgrass beds. PeerJ, 8, e8869.	Leray, M., Yang, J. Y., Meyer, C. P., Mills, S. C., Agudelo, N., Ranwez, V., ... & Machida, R. J. (2013). A new versatile primer set targeting a short fragment of the mitochondrial COI region for metabarcoding metazoan diversity: application for characterizing coral reef fish gut contents. Frontiers in zoology, 10(1), 1-14.						marine
CI_Eg_0	Jacobs-Palmer, E., Gallego, R., Ramón-Laca, A., Kunselman, E., Cribari, K., Horwith, M., & Kelly, R. P. (2020). A halo of reduced dinoflagellate abundances in and around eelgrass beds. PeerJ, 8, e8869.	Leray, M., Yang, J. Y., Meyer, C. P., Mills, S. C., Agudelo, N., Ranwez, V., ... & Machida, R. J. (2013). A new versatile primer set targeting a short fragment of the mitochondrial COI region for metabarcoding metazoan diversity: application for characterizing coral reef fish gut contents. Frontiers in zoology, 10(1), 1-14.						marine
NR_Ac_1	Jacobs-Palmer, E., Gallego, R., Ramón-Laca, A., Kunselman, E., Cribari, K., Horwith, M., & Kelly, R. P. (2020). A halo of reduced dinoflagellate abundances in and around eelgrass beds. PeerJ, 8, e8869.	Leray, M., Yang, J. Y., Meyer, C. P., Mills, S. C., Agudelo, N., Ranwez, V., ... & Machida, R. J. (2013). A new versatile primer set targeting a short fragment of the mitochondrial COI region for metabarcoding metazoan diversity: application for characterizing coral reef fish gut contents. Frontiers in zoology, 10(1), 1-14.						marine
NR_Ac_3	Jacobs-Palmer, E., Gallego, R., Ramón-Laca, A., Kunselman, E., Cribari, K., Horwith, M., & Kelly, R. P. (2020). A halo of reduced dinoflagellate abundances in and around eelgrass beds. PeerJ, 8, e8869.	Leray, M., Yang, J. Y., Meyer, C. P., Mills, S. C., Agudelo, N., Ranwez, V., ... & Machida, R. J. (2013). A new versatile primer set targeting a short fragment of the mitochondrial COI region for metabarcoding metazoan diversity: application for characterizing coral reef fish gut contents. Frontiers in zoology, 10(1), 1-14.						marine
NR_Ac_6	Jacobs-Palmer, E., Gallego, R., Ramón-Laca, A., Kunselman, E., Cribari, K., Horwith, M., & Kelly, R. P. (2020). A halo of reduced dinoflagellate abundances in and around eelgrass beds. PeerJ, 8, e8869.	Leray, M., Yang, J. Y., Meyer, C. P., Mills, S. C., Agudelo, N., Ranwez, V., ... & Machida, R. J. (2013). A new versatile primer set targeting a short fragment of the mitochondrial COI region for metabarcoding metazoan diversity: application for characterizing coral reef fish gut contents. Frontiers in zoology, 10(1), 1-14.						marine
NR_Ac_10	Jacobs-Palmer, E., Gallego, R., Ramón-Laca, A., Kunselman, E., Cribari, K., Horwith, M., & Kelly, R. P. (2020). A halo of reduced dinoflagellate abundances in and around eelgrass beds. PeerJ, 8, e8869.	Leray, M., Yang, J. Y., Meyer, C. P., Mills, S. C., Agudelo, N., Ranwez, V., ... & Machida, R. J. (2013). A new versatile primer set targeting a short fragment of the mitochondrial COI region for metabarcoding metazoan diversity: application for characterizing coral reef fish gut contents. Frontiers in zoology, 10(1), 1-14.						marine
NR_Ac_15	Jacobs-Palmer, E., Gallego, R., Ramón-Laca, A., Kunselman, E., Cribari, K., Horwith, M., & Kelly, R. P. (2020). A halo of reduced dinoflagellate abundances in and around eelgrass beds. PeerJ, 8, e8869.	Leray, M., Yang, J. Y., Meyer, C. P., Mills, S. C., Agudelo, N., Ranwez, V., ... & Machida, R. J. (2013). A new versatile primer set targeting a short fragment of the mitochondrial COI region for metabarcoding metazoan diversity: application for characterizing coral reef fish gut contents. Frontiers in zoology, 10(1), 1-14.						marine
NR_Ba_50	Jacobs-Palmer, E., Gallego, R., Ramón-Laca, A., Kunselman, E., Cribari, K., Horwith, M., & Kelly, R. P. (2020). A halo of reduced dinoflagellate abundances in and around eelgrass beds. PeerJ, 8, e8869.	Leray, M., Yang, J. Y., Meyer, C. P., Mills, S. C., Agudelo, N., Ranwez, V., ... & Machida, R. J. (2013). A new versatile primer set targeting a short fragment of the mitochondrial COI region for metabarcoding metazoan diversity: application for characterizing coral reef fish gut contents. Frontiers in zoology, 10(1), 1-14.						marine
NR_Eg_0	Jacobs-Palmer, E., Gallego, R., Ramón-Laca, A., Kunselman, E., Cribari, K., Horwith, M., & Kelly, R. P. (2020). A halo of reduced dinoflagellate abundances in and around eelgrass beds. PeerJ, 8, e8869.	Leray, M., Yang, J. Y., Meyer, C. P., Mills, S. C., Agudelo, N., Ranwez, V., ... & Machida, R. J. (2013). A new versatile primer set targeting a short fragment of the mitochondrial COI region for metabarcoding metazoan diversity: application for characterizing coral reef fish gut contents. Frontiers in zoology, 10(1), 1-14.						marine
PG_Ac_1	Jacobs-Palmer, E., Gallego, R., Ramón-Laca, A., Kunselman, E., Cribari, K., Horwith, M., & Kelly, R. P. (2020). A halo of reduced dinoflagellate abundances in and around eelgrass beds. PeerJ, 8, e8869.	Leray, M., Yang, J. Y., Meyer, C. P., Mills, S. C., Agudelo, N., Ranwez, V., ... & Machida, R. J. (2013). A new versatile primer set targeting a short fragment of the mitochondrial COI region for metabarcoding metazoan diversity: application for characterizing coral reef fish gut contents. Frontiers in zoology, 10(1), 1-14.						marine
PG_Ac_3	Jacobs-Palmer, E., Gallego, R., Ramón-Laca, A., Kunselman, E., Cribari, K., Horwith, M., & Kelly, R. P. (2020). A halo of reduced dinoflagellate abundances in and around eelgrass beds. PeerJ, 8, e8869.	Leray, M., Yang, J. Y., Meyer, C. P., Mills, S. C., Agudelo, N., Ranwez, V., ... & Machida, R. J. (2013). A new versatile primer set targeting a short fragment of the mitochondrial COI region for metabarcoding metazoan diversity: application for characterizing coral reef fish gut contents. Frontiers in zoology, 10(1), 1-14.						marine
PG_Ac_6	Jacobs-Palmer, E., Gallego, R., Ramón-Laca, A., Kunselman, E., Cribari, K., Horwith, M., & Kelly, R. P. (2020). A halo of reduced dinoflagellate abundances in and around eelgrass beds. PeerJ, 8, e8869.	Leray, M., Yang, J. Y., Meyer, C. P., Mills, S. C., Agudelo, N., Ranwez, V., ... & Machida, R. J. (2013). A new versatile primer set targeting a short fragment of the mitochondrial COI region for metabarcoding metazoan diversity: application for characterizing coral reef fish gut contents. Frontiers in zoology, 10(1), 1-14.						marine
PG_Ac_10	Jacobs-Palmer, E., Gallego, R., Ramón-Laca, A., Kunselman, E., Cribari, K., Horwith, M., & Kelly, R. P. (2020). A halo of reduced dinoflagellate abundances in and around eelgrass beds. PeerJ, 8, e8869.	Leray, M., Yang, J. Y., Meyer, C. P., Mills, S. C., Agudelo, N., Ranwez, V., ... & Machida, R. J. (2013). A new versatile primer set targeting a short fragment of the mitochondrial COI region for metabarcoding metazoan diversity: application for characterizing coral reef fish gut contents. Frontiers in zoology, 10(1), 1-14.						marine
PG_Ac_15	Jacobs-Palmer, E., Gallego, R., Ramón-Laca, A., Kunselman, E., Cribari, K., Horwith, M., & Kelly, R. P. (2020). A halo of reduced dinoflagellate abundances in and around eelgrass beds. PeerJ, 8, e8869.	Leray, M., Yang, J. Y., Meyer, C. P., Mills, S. C., Agudelo, N., Ranwez, V., ... & Machida, R. J. (2013). A new versatile primer set targeting a short fragment of the mitochondrial COI region for metabarcoding metazoan diversity: application for characterizing coral reef fish gut contents. Frontiers in zoology, 10(1), 1-14.						marine
PG_Al_1	Jacobs-Palmer, E., Gallego, R., Ramón-Laca, A., Kunselman, E., Cribari, K., Horwith, M., & Kelly, R. P. (2020). A halo of reduced dinoflagellate abundances in and around eelgrass beds. PeerJ, 8, e8869.	Leray, M., Yang, J. Y., Meyer, C. P., Mills, S. C., Agudelo, N., Ranwez, V., ... & Machida, R. J. (2013). A new versatile primer set targeting a short fragment of the mitochondrial COI region for metabarcoding metazoan diversity: application for characterizing coral reef fish gut contents. Frontiers in zoology, 10(1), 1-14.						marine
PG_Al_3	Jacobs-Palmer, E., Gallego, R., Ramón-Laca, A., Kunselman, E., Cribari, K., Horwith, M., & Kelly, R. P. (2020). A halo of reduced dinoflagellate abundances in and around eelgrass beds. PeerJ, 8, e8869.	Leray, M., Yang, J. Y., Meyer, C. P., Mills, S. C., Agudelo, N., Ranwez, V., ... & Machida, R. J. (2013). A new versatile primer set targeting a short fragment of the mitochondrial COI region for metabarcoding metazoan diversity: application for characterizing coral reef fish gut contents. Frontiers in zoology, 10(1), 1-14.						marine
PG_Al_6	Jacobs-Palmer, E., Gallego, R., Ramón-Laca, A., Kunselman, E., Cribari, K., Horwith, M., & Kelly, R. P. (2020). A halo of reduced dinoflagellate abundances in and around eelgrass beds. PeerJ, 8, e8869.	Leray, M., Yang, J. Y., Meyer, C. P., Mills, S. C., Agudelo, N., Ranwez, V., ... & Machida, R. J. (2013). A new versatile primer set targeting a short fragment of the mitochondrial COI region for metabarcoding metazoan diversity: application for characterizing coral reef fish gut contents. Frontiers in zoology, 10(1), 1-14.						marine
PG_Al_10	Jacobs-Palmer, E., Gallego, R., Ramón-Laca, A., Kunselman, E., Cribari, K., Horwith, M., & Kelly, R. P. (2020). A halo of reduced dinoflagellate abundances in and around eelgrass beds. PeerJ, 8, e8869.	Leray, M., Yang, J. Y., Meyer, C. P., Mills, S. C., Agudelo, N., Ranwez, V., ... & Machida, R. J. (2013). A new versatile primer set targeting a short fragment of the mitochondrial COI region for metabarcoding metazoan diversity: application for characterizing coral reef fish gut contents. Frontiers in zoology, 10(1), 1-14.						marine
PG_Al_15	Jacobs-Palmer, E., Gallego, R., Ramón-Laca, A., Kunselman, E., Cribari, K., Horwith, M., & Kelly, R. P. (2020). A halo of reduced dinoflagellate abundances in and around eelgrass beds. PeerJ, 8, e8869.	Leray, M., Yang, J. Y., Meyer, C. P., Mills, S. C., Agudelo, N., Ranwez, V., ... & Machida, R. J. (2013). A new versatile primer set targeting a short fragment of the mitochondrial COI region for metabarcoding metazoan diversity: application for characterizing coral reef fish gut contents. Frontiers in zoology, 10(1), 1-14.						marine
PG_Ba_50	Jacobs-Palmer, E., Gallego, R., Ramón-Laca, A., Kunselman, E., Cribari, K., Horwith, M., & Kelly, R. P. (2020). A halo of reduced dinoflagellate abundances in and around eelgrass beds. PeerJ, 8, e8869.	Leray, M., Yang, J. Y., Meyer, C. P., Mills, S. C., Agudelo, N., Ranwez, V., ... & Machida, R. J. (2013). A new versatile primer set targeting a short fragment of the mitochondrial COI region for metabarcoding metazoan diversity: application for characterizing coral reef fish gut contents. Frontiers in zoology, 10(1), 1-14.						marine
PG_Eg_0	Jacobs-Palmer, E., Gallego, R., Ramón-Laca, A., Kunselman, E., Cribari, K., Horwith, M., & Kelly, R. P. (2020). A halo of reduced dinoflagellate abundances in and around eelgrass beds. PeerJ, 8, e8869.	Leray, M., Yang, J. Y., Meyer, C. P., Mills, S. C., Agudelo, N., Ranwez, V., ... & Machida, R. J. (2013). A new versatile primer set targeting a short fragment of the mitochondrial COI region for metabarcoding metazoan diversity: application for characterizing coral reef fish gut contents. Frontiers in zoology, 10(1), 1-14.						marine
SK_Al_1	Jacobs-Palmer, E., Gallego, R., Ramón-Laca, A., Kunselman, E., Cribari, K., Horwith, M., & Kelly, R. P. (2020). A halo of reduced dinoflagellate abundances in and around eelgrass beds. PeerJ, 8, e8869.	Leray, M., Yang, J. Y., Meyer, C. P., Mills, S. C., Agudelo, N., Ranwez, V., ... & Machida, R. J. (2013). A new versatile primer set targeting a short fragment of the mitochondrial COI region for metabarcoding metazoan diversity: application for characterizing coral reef fish gut contents. Frontiers in zoology, 10(1), 1-14.						marine
SK_Al_3	Jacobs-Palmer, E., Gallego, R., Ramón-Laca, A., Kunselman, E., Cribari, K., Horwith, M., & Kelly, R. P. (2020). A halo of reduced dinoflagellate abundances in and around eelgrass beds. PeerJ, 8, e8869.	Leray, M., Yang, J. Y., Meyer, C. P., Mills, S. C., Agudelo, N., Ranwez, V., ... & Machida, R. J. (2013). A new versatile primer set targeting a short fragment of the mitochondrial COI region for metabarcoding metazoan diversity: application for characterizing coral reef fish gut contents. Frontiers in zoology, 10(1), 1-14.						marine
SK_Al_6	Jacobs-Palmer, E., Gallego, R., Ramón-Laca, A., Kunselman, E., Cribari, K., Horwith, M., & Kelly, R. P. (2020). A halo of reduced dinoflagellate abundances in and around eelgrass beds. PeerJ, 8, e8869.	Leray, M., Yang, J. Y., Meyer, C. P., Mills, S. C., Agudelo, N., Ranwez, V., ... & Machida, R. J. (2013). A new versatile primer set targeting a short fragment of the mitochondrial COI region for metabarcoding metazoan diversity: application for characterizing coral reef fish gut contents. Frontiers in zoology, 10(1), 1-14.						marine
SK_Al_10	Jacobs-Palmer, E., Gallego, R., Ramón-Laca, A., Kunselman, E., Cribari, K., Horwith, M., & Kelly, R. P. (2020). A halo of reduced dinoflagellate abundances in and around eelgrass beds. PeerJ, 8, e8869.	Leray, M., Yang, J. Y., Meyer, C. P., Mills, S. C., Agudelo, N., Ranwez, V., ... & Machida, R. J. (2013). A new versatile primer set targeting a short fragment of the mitochondrial COI region for metabarcoding metazoan diversity: application for characterizing coral reef fish gut contents. Frontiers in zoology, 10(1), 1-14.						marine
SK_Al_15	Jacobs-Palmer, E., Gallego, R., Ramón-Laca, A., Kunselman, E., Cribari, K., Horwith, M., & Kelly, R. P. (2020). A halo of reduced dinoflagellate abundances in and around eelgrass beds. PeerJ, 8, e8869.	Leray, M., Yang, J. Y., Meyer, C. P., Mills, S. C., Agudelo, N., Ranwez, V., ... & Machida, R. J. (2013). A new versatile primer set targeting a short fragment of the mitochondrial COI region for metabarcoding metazoan diversity: application for characterizing coral reef fish gut contents. Frontiers in zoology, 10(1), 1-14.						marine
SK_Ba_50	Jacobs-Palmer, E., Gallego, R., Ramón-Laca, A., Kunselman, E., Cribari, K., Horwith, M., & Kelly, R. P. (2020). A halo of reduced dinoflagellate abundances in and around eelgrass beds. PeerJ, 8, e8869.	Leray, M., Yang, J. Y., Meyer, C. P., Mills, S. C., Agudelo, N., Ranwez, V., ... & Machida, R. J. (2013). A new versatile primer set targeting a short fragment of the mitochondrial COI region for metabarcoding metazoan diversity: application for characterizing coral reef fish gut contents. Frontiers in zoology, 10(1), 1-14.						marine
SK_Eg_0	Jacobs-Palmer, E., Gallego, R., Ramón-Laca, A., Kunselman, E., Cribari, K., Horwith, M., & Kelly, R. P. (2020). A halo of reduced dinoflagellate abundances in and around eelgrass beds. PeerJ, 8, e8869.	Leray, M., Yang, J. Y., Meyer, C. P., Mills, S. C., Agudelo, N., Ranwez, V., ... & Machida, R. J. (2013). A new versatile primer set targeting a short fragment of the mitochondrial COI region for metabarcoding metazoan diversity: application for characterizing coral reef fish gut contents. Frontiers in zoology, 10(1), 1-14.						marine
WB_Al_1	Jacobs-Palmer, E., Gallego, R., Ramón-Laca, A., Kunselman, E., Cribari, K., Horwith, M., & Kelly, R. P. (2020). A halo of reduced dinoflagellate abundances in and around eelgrass beds. PeerJ, 8, e8869.	Leray, M., Yang, J. Y., Meyer, C. P., Mills, S. C., Agudelo, N., Ranwez, V., ... & Machida, R. J. (2013). A new versatile primer set targeting a short fragment of the mitochondrial COI region for metabarcoding metazoan diversity: application for characterizing coral reef fish gut contents. Frontiers in zoology, 10(1), 1-14.						marine
WB_Al_3	Jacobs-Palmer, E., Gallego, R., Ramón-Laca, A., Kunselman, E., Cribari, K., Horwith, M., & Kelly, R. P. (2020). A halo of reduced dinoflagellate abundances in and around eelgrass beds. PeerJ, 8, e8869.	Leray, M., Yang, J. Y., Meyer, C. P., Mills, S. C., Agudelo, N., Ranwez, V., ... & Machida, R. J. (2013). A new versatile primer set targeting a short fragment of the mitochondrial COI region for metabarcoding metazoan diversity: application for characterizing coral reef fish gut contents. Frontiers in zoology, 10(1), 1-14.						marine
WB_Al_6	Jacobs-Palmer, E., Gallego, R., Ramón-Laca, A., Kunselman, E., Cribari, K., Horwith, M., & Kelly, R. P. (2020). A halo of reduced dinoflagellate abundances in and around eelgrass beds. PeerJ, 8, e8869.	Leray, M., Yang, J. Y., Meyer, C. P., Mills, S. C., Agudelo, N., Ranwez, V., ... & Machida, R. J. (2013). A new versatile primer set targeting a short fragment of the mitochondrial COI region for metabarcoding metazoan diversity: application for characterizing coral reef fish gut contents. Frontiers in zoology, 10(1), 1-14.						marine
WB_Al_10	Jacobs-Palmer, E., Gallego, R., Ramón-Laca, A., Kunselman, E., Cribari, K., Horwith, M., & Kelly, R. P. (2020). A halo of reduced dinoflagellate abundances in and around eelgrass beds. PeerJ, 8, e8869.	Leray, M., Yang, J. Y., Meyer, C. P., Mills, S. C., Agudelo, N., Ranwez, V., ... & Machida, R. J. (2013). A new versatile primer set targeting a short fragment of the mitochondrial COI region for metabarcoding metazoan diversity: application for characterizing coral reef fish gut contents. Frontiers in zoology, 10(1), 1-14.						marine
WB_Al_15	Jacobs-Palmer, E., Gallego, R., Ramón-Laca, A., Kunselman, E., Cribari, K., Horwith, M., & Kelly, R. P. (2020). A halo of reduced dinoflagellate abundances in and around eelgrass beds. PeerJ, 8, e8869.	Leray, M., Yang, J. Y., Meyer, C. P., Mills, S. C., Agudelo, N., Ranwez, V., ... & Machida, R. J. (2013). A new versatile primer set targeting a short fragment of the mitochondrial COI region for metabarcoding metazoan diversity: application for characterizing coral reef fish gut contents. Frontiers in zoology, 10(1), 1-14.						marine
WB_Ba_50	Jacobs-Palmer, E., Gallego, R., Ramón-Laca, A., Kunselman, E., Cribari, K., Horwith, M., & Kelly, R. P. (2020). A halo of reduced dinoflagellate abundances in and around eelgrass beds. PeerJ, 8, e8869.	Leray, M., Yang, J. Y., Meyer, C. P., Mills, S. C., Agudelo, N., Ranwez, V., ... & Machida, R. J. (2013). A new versatile primer set targeting a short fragment of the mitochondrial COI region for metabarcoding metazoan diversity: application for characterizing coral reef fish gut contents. Frontiers in zoology, 10(1), 1-14.						marine
WB_Eg_0	Jacobs-Palmer, E., Gallego, R., Ramón-Laca, A., Kunselman, E., Cribari, K., Horwith, M., & Kelly, R. P. (2020). A halo of reduced dinoflagellate abundances in and around eelgrass beds. PeerJ, 8, e8869.	Leray, M., Yang, J. Y., Meyer, C. P., Mills, S. C., Agudelo, N., Ranwez, V., ... & Machida, R. J. (2013). A new versatile primer set targeting a short fragment of the mitochondrial COI region for metabarcoding metazoan diversity: application for characterizing coral reef fish gut contents. Frontiers in zoology, 10(1), 1-14.						marine
PKN267	Nichols, P. K., Timmers, M., & Marko, P. B. (2022). Hide ‘n seq: Direct versus indirect metabarcoding of coral reef cryptic communities. Environmental DNA, 4(1), 93-107.	Leray, M., Yang, J. Y., Meyer, C. P., Mills, S. C., Agudelo, N., Ranwez, V., ... & Machida, R. J. (2013). A new versatile primer set targeting a short fragment of the mitochondrial COI region for metabarcoding metazoan diversity: application for characterizing coral reef fish gut contents. Frontiers in zoology, 10(1), 1-14.	mlCOIintF	jgHCO2198				marine
PKN268	Nichols, P. K., Timmers, M., & Marko, P. B. (2022). Hide ‘n seq: Direct versus indirect metabarcoding of coral reef cryptic communities. Environmental DNA, 4(1), 93-107.	Leray, M., Yang, J. Y., Meyer, C. P., Mills, S. C., Agudelo, N., Ranwez, V., ... & Machida, R. J. (2013). A new versatile primer set targeting a short fragment of the mitochondrial COI region for metabarcoding metazoan diversity: application for characterizing coral reef fish gut contents. Frontiers in zoology, 10(1), 1-14.	mlCOIintF	jgHCO2198				marine
PKN269	Nichols, P. K., Timmers, M., & Marko, P. B. (2022). Hide ‘n seq: Direct versus indirect metabarcoding of coral reef cryptic communities. Environmental DNA, 4(1), 93-107.	Leray, M., Yang, J. Y., Meyer, C. P., Mills, S. C., Agudelo, N., Ranwez, V., ... & Machida, R. J. (2013). A new versatile primer set targeting a short fragment of the mitochondrial COI region for metabarcoding metazoan diversity: application for characterizing coral reef fish gut contents. Frontiers in zoology, 10(1), 1-14.	mlCOIintF	jgHCO2198				marine
PKN270	Nichols, P. K., Timmers, M., & Marko, P. B. (2022). Hide ‘n seq: Direct versus indirect metabarcoding of coral reef cryptic communities. Environmental DNA, 4(1), 93-107.	Leray, M., Yang, J. Y., Meyer, C. P., Mills, S. C., Agudelo, N., Ranwez, V., ... & Machida, R. J. (2013). A new versatile primer set targeting a short fragment of the mitochondrial COI region for metabarcoding metazoan diversity: application for characterizing coral reef fish gut contents. Frontiers in zoology, 10(1), 1-14.	mlCOIintF	jgHCO2198				marine
PKN271	Nichols, P. K., Timmers, M., & Marko, P. B. (2022). Hide ‘n seq: Direct versus indirect metabarcoding of coral reef cryptic communities. Environmental DNA, 4(1), 93-107.	Leray, M., Yang, J. Y., Meyer, C. P., Mills, S. C., Agudelo, N., Ranwez, V., ... & Machida, R. J. (2013). A new versatile primer set targeting a short fragment of the mitochondrial COI region for metabarcoding metazoan diversity: application for characterizing coral reef fish gut contents. Frontiers in zoology, 10(1), 1-14.	mlCOIintF	jgHCO2198				marine
PKN272	Nichols, P. K., Timmers, M., & Marko, P. B. (2022). Hide ‘n seq: Direct versus indirect metabarcoding of coral reef cryptic communities. Environmental DNA, 4(1), 93-107.	Leray, M., Yang, J. Y., Meyer, C. P., Mills, S. C., Agudelo, N., Ranwez, V., ... & Machida, R. J. (2013). A new versatile primer set targeting a short fragment of the mitochondrial COI region for metabarcoding metazoan diversity: application for characterizing coral reef fish gut contents. Frontiers in zoology, 10(1), 1-14.	mlCOIintF	jgHCO2198				marine
PKN273	Nichols, P. K., Timmers, M., & Marko, P. B. (2022). Hide ‘n seq: Direct versus indirect metabarcoding of coral reef cryptic communities. Environmental DNA, 4(1), 93-107.	Leray, M., Yang, J. Y., Meyer, C. P., Mills, S. C., Agudelo, N., Ranwez, V., ... & Machida, R. J. (2013). A new versatile primer set targeting a short fragment of the mitochondrial COI region for metabarcoding metazoan diversity: application for characterizing coral reef fish gut contents. Frontiers in zoology, 10(1), 1-14.	mlCOIintF	jgHCO2198				marine
PKN274	Nichols, P. K., Timmers, M., & Marko, P. B. (2022). Hide ‘n seq: Direct versus indirect metabarcoding of coral reef cryptic communities. Environmental DNA, 4(1), 93-107.	Leray, M., Yang, J. Y., Meyer, C. P., Mills, S. C., Agudelo, N., Ranwez, V., ... & Machida, R. J. (2013). A new versatile primer set targeting a short fragment of the mitochondrial COI region for metabarcoding metazoan diversity: application for characterizing coral reef fish gut contents. Frontiers in zoology, 10(1), 1-14.	mlCOIintF	jgHCO2198				marine
PKN343	Nichols, P. K., Timmers, M., & Marko, P. B. (2022). Hide ‘n seq: Direct versus indirect metabarcoding of coral reef cryptic communities. Environmental DNA, 4(1), 93-107.	Leray, M., Yang, J. Y., Meyer, C. P., Mills, S. C., Agudelo, N., Ranwez, V., ... & Machida, R. J. (2013). A new versatile primer set targeting a short fragment of the mitochondrial COI region for metabarcoding metazoan diversity: application for characterizing coral reef fish gut contents. Frontiers in zoology, 10(1), 1-14.	mlCOIintF	jgHCO2198				marine
PKN344	Nichols, P. K., Timmers, M., & Marko, P. B. (2022). Hide ‘n seq: Direct versus indirect metabarcoding of coral reef cryptic communities. Environmental DNA, 4(1), 93-107.	Leray, M., Yang, J. Y., Meyer, C. P., Mills, S. C., Agudelo, N., Ranwez, V., ... & Machida, R. J. (2013). A new versatile primer set targeting a short fragment of the mitochondrial COI region for metabarcoding metazoan diversity: application for characterizing coral reef fish gut contents. Frontiers in zoology, 10(1), 1-14.	mlCOIintF	jgHCO2198				marine
PKN345	Nichols, P. K., Timmers, M., & Marko, P. B. (2022). Hide ‘n seq: Direct versus indirect metabarcoding of coral reef cryptic communities. Environmental DNA, 4(1), 93-107.	Leray, M., Yang, J. Y., Meyer, C. P., Mills, S. C., Agudelo, N., Ranwez, V., ... & Machida, R. J. (2013). A new versatile primer set targeting a short fragment of the mitochondrial COI region for metabarcoding metazoan diversity: application for characterizing coral reef fish gut contents. Frontiers in zoology, 10(1), 1-14.	mlCOIintF	jgHCO2198				marine
PKN346	Nichols, P. K., Timmers, M., & Marko, P. B. (2022). Hide ‘n seq: Direct versus indirect metabarcoding of coral reef cryptic communities. Environmental DNA, 4(1), 93-107.	Leray, M., Yang, J. Y., Meyer, C. P., Mills, S. C., Agudelo, N., Ranwez, V., ... & Machida, R. J. (2013). A new versatile primer set targeting a short fragment of the mitochondrial COI region for metabarcoding metazoan diversity: application for characterizing coral reef fish gut contents. Frontiers in zoology, 10(1), 1-14.	mlCOIintF	jgHCO2198				marine
PKN347	Nichols, P. K., Timmers, M., & Marko, P. B. (2022). Hide ‘n seq: Direct versus indirect metabarcoding of coral reef cryptic communities. Environmental DNA, 4(1), 93-107.	Leray, M., Yang, J. Y., Meyer, C. P., Mills, S. C., Agudelo, N., Ranwez, V., ... & Machida, R. J. (2013). A new versatile primer set targeting a short fragment of the mitochondrial COI region for metabarcoding metazoan diversity: application for characterizing coral reef fish gut contents. Frontiers in zoology, 10(1), 1-14.	mlCOIintF	jgHCO2198				marine
PKN348	Nichols, P. K., Timmers, M., & Marko, P. B. (2022). Hide ‘n seq: Direct versus indirect metabarcoding of coral reef cryptic communities. Environmental DNA, 4(1), 93-107.	Leray, M., Yang, J. Y., Meyer, C. P., Mills, S. C., Agudelo, N., Ranwez, V., ... & Machida, R. J. (2013). A new versatile primer set targeting a short fragment of the mitochondrial COI region for metabarcoding metazoan diversity: application for characterizing coral reef fish gut contents. Frontiers in zoology, 10(1), 1-14.	mlCOIintF	jgHCO2198				marine
PKN349	Nichols, P. K., Timmers, M., & Marko, P. B. (2022). Hide ‘n seq: Direct versus indirect metabarcoding of coral reef cryptic communities. Environmental DNA, 4(1), 93-107.	Leray, M., Yang, J. Y., Meyer, C. P., Mills, S. C., Agudelo, N., Ranwez, V., ... & Machida, R. J. (2013). A new versatile primer set targeting a short fragment of the mitochondrial COI region for metabarcoding metazoan diversity: application for characterizing coral reef fish gut contents. Frontiers in zoology, 10(1), 1-14.	mlCOIintF	jgHCO2198				marine
PKN350	Nichols, P. K., Timmers, M., & Marko, P. B. (2022). Hide ‘n seq: Direct versus indirect metabarcoding of coral reef cryptic communities. Environmental DNA, 4(1), 93-107.	Leray, M., Yang, J. Y., Meyer, C. P., Mills, S. C., Agudelo, N., Ranwez, V., ... & Machida, R. J. (2013). A new versatile primer set targeting a short fragment of the mitochondrial COI region for metabarcoding metazoan diversity: application for characterizing coral reef fish gut contents. Frontiers in zoology, 10(1), 1-14.	mlCOIintF	jgHCO2198				marine
PM380	Nichols, P. K., Timmers, M., & Marko, P. B. (2022). Hide ‘n seq: Direct versus indirect metabarcoding of coral reef cryptic communities. Environmental DNA, 4(1), 93-107.	Leray, M., Yang, J. Y., Meyer, C. P., Mills, S. C., Agudelo, N., Ranwez, V., ... & Machida, R. J. (2013). A new versatile primer set targeting a short fragment of the mitochondrial COI region for metabarcoding metazoan diversity: application for characterizing coral reef fish gut contents. Frontiers in zoology, 10(1), 1-14.	mlCOIintF	jgHCO2198				marine
PM381	Nichols, P. K., Timmers, M., & Marko, P. B. (2022). Hide ‘n seq: Direct versus indirect metabarcoding of coral reef cryptic communities. Environmental DNA, 4(1), 93-107.	Leray, M., Yang, J. Y., Meyer, C. P., Mills, S. C., Agudelo, N., Ranwez, V., ... & Machida, R. J. (2013). A new versatile primer set targeting a short fragment of the mitochondrial COI region for metabarcoding metazoan diversity: application for characterizing coral reef fish gut contents. Frontiers in zoology, 10(1), 1-14.	mlCOIintF	jgHCO2198				marine
PM382	Nichols, P. K., Timmers, M., & Marko, P. B. (2022). Hide ‘n seq: Direct versus indirect metabarcoding of coral reef cryptic communities. Environmental DNA, 4(1), 93-107.	Leray, M., Yang, J. Y., Meyer, C. P., Mills, S. C., Agudelo, N., Ranwez, V., ... & Machida, R. J. (2013). A new versatile primer set targeting a short fragment of the mitochondrial COI region for metabarcoding metazoan diversity: application for characterizing coral reef fish gut contents. Frontiers in zoology, 10(1), 1-14.	mlCOIintF	jgHCO2198				marine
PM542	Nichols, P. K., Timmers, M., & Marko, P. B. (2022). Hide ‘n seq: Direct versus indirect metabarcoding of coral reef cryptic communities. Environmental DNA, 4(1), 93-107.	Leray, M., Yang, J. Y., Meyer, C. P., Mills, S. C., Agudelo, N., Ranwez, V., ... & Machida, R. J. (2013). A new versatile primer set targeting a short fragment of the mitochondrial COI region for metabarcoding metazoan diversity: application for characterizing coral reef fish gut contents. Frontiers in zoology, 10(1), 1-14.	mlCOIintF	jgHCO2198				marine
PM543	Nichols, P. K., Timmers, M., & Marko, P. B. (2022). Hide ‘n seq: Direct versus indirect metabarcoding of coral reef cryptic communities. Environmental DNA, 4(1), 93-107.	Leray, M., Yang, J. Y., Meyer, C. P., Mills, S. C., Agudelo, N., Ranwez, V., ... & Machida, R. J. (2013). A new versatile primer set targeting a short fragment of the mitochondrial COI region for metabarcoding metazoan diversity: application for characterizing coral reef fish gut contents. Frontiers in zoology, 10(1), 1-14.	mlCOIintF	jgHCO2198				marine
PM544	Nichols, P. K., Timmers, M., & Marko, P. B. (2022). Hide ‘n seq: Direct versus indirect metabarcoding of coral reef cryptic communities. Environmental DNA, 4(1), 93-107.	Leray, M., Yang, J. Y., Meyer, C. P., Mills, S. C., Agudelo, N., Ranwez, V., ... & Machida, R. J. (2013). A new versatile primer set targeting a short fragment of the mitochondrial COI region for metabarcoding metazoan diversity: application for characterizing coral reef fish gut contents. Frontiers in zoology, 10(1), 1-14.	mlCOIintF	jgHCO2198				marine
PM545	Nichols, P. K., Timmers, M., & Marko, P. B. (2022). Hide ‘n seq: Direct versus indirect metabarcoding of coral reef cryptic communities. Environmental DNA, 4(1), 93-107.	Leray, M., Yang, J. Y., Meyer, C. P., Mills, S. C., Agudelo, N., Ranwez, V., ... & Machida, R. J. (2013). A new versatile primer set targeting a short fragment of the mitochondrial COI region for metabarcoding metazoan diversity: application for characterizing coral reef fish gut contents. Frontiers in zoology, 10(1), 1-14.	mlCOIintF	jgHCO2198				marine
PM546	Nichols, P. K., Timmers, M., & Marko, P. B. (2022). Hide ‘n seq: Direct versus indirect metabarcoding of coral reef cryptic communities. Environmental DNA, 4(1), 93-107.	Leray, M., Yang, J. Y., Meyer, C. P., Mills, S. C., Agudelo, N., Ranwez, V., ... & Machida, R. J. (2013). A new versatile primer set targeting a short fragment of the mitochondrial COI region for metabarcoding metazoan diversity: application for characterizing coral reef fish gut contents. Frontiers in zoology, 10(1), 1-14.	mlCOIintF	jgHCO2198				marine
PM547	Nichols, P. K., Timmers, M., & Marko, P. B. (2022). Hide ‘n seq: Direct versus indirect metabarcoding of coral reef cryptic communities. Environmental DNA, 4(1), 93-107.	Leray, M., Yang, J. Y., Meyer, C. P., Mills, S. C., Agudelo, N., Ranwez, V., ... & Machida, R. J. (2013). A new versatile primer set targeting a short fragment of the mitochondrial COI region for metabarcoding metazoan diversity: application for characterizing coral reef fish gut contents. Frontiers in zoology, 10(1), 1-14.	mlCOIintF	jgHCO2198				marine
PM549	Nichols, P. K., Timmers, M., & Marko, P. B. (2022). Hide ‘n seq: Direct versus indirect metabarcoding of coral reef cryptic communities. Environmental DNA, 4(1), 93-107.	Leray, M., Yang, J. Y., Meyer, C. P., Mills, S. C., Agudelo, N., Ranwez, V., ... & Machida, R. J. (2013). A new versatile primer set targeting a short fragment of the mitochondrial COI region for metabarcoding metazoan diversity: application for characterizing coral reef fish gut contents. Frontiers in zoology, 10(1), 1-14.	mlCOIintF	jgHCO2198				marine
PM550	Nichols, P. K., Timmers, M., & Marko, P. B. (2022). Hide ‘n seq: Direct versus indirect metabarcoding of coral reef cryptic communities. Environmental DNA, 4(1), 93-107.	Leray, M., Yang, J. Y., Meyer, C. P., Mills, S. C., Agudelo, N., Ranwez, V., ... & Machida, R. J. (2013). A new versatile primer set targeting a short fragment of the mitochondrial COI region for metabarcoding metazoan diversity: application for characterizing coral reef fish gut contents. Frontiers in zoology, 10(1), 1-14.	mlCOIintF	jgHCO2198				marine
PM551	Nichols, P. K., Timmers, M., & Marko, P. B. (2022). Hide ‘n seq: Direct versus indirect metabarcoding of coral reef cryptic communities. Environmental DNA, 4(1), 93-107.	Leray, M., Yang, J. Y., Meyer, C. P., Mills, S. C., Agudelo, N., Ranwez, V., ... & Machida, R. J. (2013). A new versatile primer set targeting a short fragment of the mitochondrial COI region for metabarcoding metazoan diversity: application for characterizing coral reef fish gut contents. Frontiers in zoology, 10(1), 1-14.	mlCOIintF	jgHCO2198				marine
PM552	Nichols, P. K., Timmers, M., & Marko, P. B. (2022). Hide ‘n seq: Direct versus indirect metabarcoding of coral reef cryptic communities. Environmental DNA, 4(1), 93-107.	Leray, M., Yang, J. Y., Meyer, C. P., Mills, S. C., Agudelo, N., Ranwez, V., ... & Machida, R. J. (2013). A new versatile primer set targeting a short fragment of the mitochondrial COI region for metabarcoding metazoan diversity: application for characterizing coral reef fish gut contents. Frontiers in zoology, 10(1), 1-14.	mlCOIintF	jgHCO2198				marine
PM553	Nichols, P. K., Timmers, M., & Marko, P. B. (2022). Hide ‘n seq: Direct versus indirect metabarcoding of coral reef cryptic communities. Environmental DNA, 4(1), 93-107.	Leray, M., Yang, J. Y., Meyer, C. P., Mills, S. C., Agudelo, N., Ranwez, V., ... & Machida, R. J. (2013). A new versatile primer set targeting a short fragment of the mitochondrial COI region for metabarcoding metazoan diversity: application for characterizing coral reef fish gut contents. Frontiers in zoology, 10(1), 1-14.	mlCOIintF	jgHCO2198				marine
PM554	Nichols, P. K., Timmers, M., & Marko, P. B. (2022). Hide ‘n seq: Direct versus indirect metabarcoding of coral reef cryptic communities. Environmental DNA, 4(1), 93-107.	Leray, M., Yang, J. Y., Meyer, C. P., Mills, S. C., Agudelo, N., Ranwez, V., ... & Machida, R. J. (2013). A new versatile primer set targeting a short fragment of the mitochondrial COI region for metabarcoding metazoan diversity: application for characterizing coral reef fish gut contents. Frontiers in zoology, 10(1), 1-14.	mlCOIintF	jgHCO2198				marine
PM555	Nichols, P. K., Timmers, M., & Marko, P. B. (2022). Hide ‘n seq: Direct versus indirect metabarcoding of coral reef cryptic communities. Environmental DNA, 4(1), 93-107.	Leray, M., Yang, J. Y., Meyer, C. P., Mills, S. C., Agudelo, N., Ranwez, V., ... & Machida, R. J. (2013). A new versatile primer set targeting a short fragment of the mitochondrial COI region for metabarcoding metazoan diversity: application for characterizing coral reef fish gut contents. Frontiers in zoology, 10(1), 1-14.	mlCOIintF	jgHCO2198				marine
PM556	Nichols, P. K., Timmers, M., & Marko, P. B. (2022). Hide ‘n seq: Direct versus indirect metabarcoding of coral reef cryptic communities. Environmental DNA, 4(1), 93-107.	Leray, M., Yang, J. Y., Meyer, C. P., Mills, S. C., Agudelo, N., Ranwez, V., ... & Machida, R. J. (2013). A new versatile primer set targeting a short fragment of the mitochondrial COI region for metabarcoding metazoan diversity: application for characterizing coral reef fish gut contents. Frontiers in zoology, 10(1), 1-14.	mlCOIintF	jgHCO2198				marine
PM557	Nichols, P. K., Timmers, M., & Marko, P. B. (2022). Hide ‘n seq: Direct versus indirect metabarcoding of coral reef cryptic communities. Environmental DNA, 4(1), 93-107.	Leray, M., Yang, J. Y., Meyer, C. P., Mills, S. C., Agudelo, N., Ranwez, V., ... & Machida, R. J. (2013). A new versatile primer set targeting a short fragment of the mitochondrial COI region for metabarcoding metazoan diversity: application for characterizing coral reef fish gut contents. Frontiers in zoology, 10(1), 1-14.	mlCOIintF	jgHCO2198				marine
PM558	Nichols, P. K., Timmers, M., & Marko, P. B. (2022). Hide ‘n seq: Direct versus indirect metabarcoding of coral reef cryptic communities. Environmental DNA, 4(1), 93-107.	Leray, M., Yang, J. Y., Meyer, C. P., Mills, S. C., Agudelo, N., Ranwez, V., ... & Machida, R. J. (2013). A new versatile primer set targeting a short fragment of the mitochondrial COI region for metabarcoding metazoan diversity: application for characterizing coral reef fish gut contents. Frontiers in zoology, 10(1), 1-14.	mlCOIintF	jgHCO2198				marine
PM559	Nichols, P. K., Timmers, M., & Marko, P. B. (2022). Hide ‘n seq: Direct versus indirect metabarcoding of coral reef cryptic communities. Environmental DNA, 4(1), 93-107.	Leray, M., Yang, J. Y., Meyer, C. P., Mills, S. C., Agudelo, N., Ranwez, V., ... & Machida, R. J. (2013). A new versatile primer set targeting a short fragment of the mitochondrial COI region for metabarcoding metazoan diversity: application for characterizing coral reef fish gut contents. Frontiers in zoology, 10(1), 1-14.	mlCOIintF	jgHCO2198				marine
PM560	Nichols, P. K., Timmers, M., & Marko, P. B. (2022). Hide ‘n seq: Direct versus indirect metabarcoding of coral reef cryptic communities. Environmental DNA, 4(1), 93-107.	Leray, M., Yang, J. Y., Meyer, C. P., Mills, S. C., Agudelo, N., Ranwez, V., ... & Machida, R. J. (2013). A new versatile primer set targeting a short fragment of the mitochondrial COI region for metabarcoding metazoan diversity: application for characterizing coral reef fish gut contents. Frontiers in zoology, 10(1), 1-14.	mlCOIintF	jgHCO2198				marine
PM561	Nichols, P. K., Timmers, M., & Marko, P. B. (2022). Hide ‘n seq: Direct versus indirect metabarcoding of coral reef cryptic communities. Environmental DNA, 4(1), 93-107.	Leray, M., Yang, J. Y., Meyer, C. P., Mills, S. C., Agudelo, N., Ranwez, V., ... & Machida, R. J. (2013). A new versatile primer set targeting a short fragment of the mitochondrial COI region for metabarcoding metazoan diversity: application for characterizing coral reef fish gut contents. Frontiers in zoology, 10(1), 1-14.	mlCOIintF	jgHCO2198				marine
PM562	Nichols, P. K., Timmers, M., & Marko, P. B. (2022). Hide ‘n seq: Direct versus indirect metabarcoding of coral reef cryptic communities. Environmental DNA, 4(1), 93-107.	Leray, M., Yang, J. Y., Meyer, C. P., Mills, S. C., Agudelo, N., Ranwez, V., ... & Machida, R. J. (2013). A new versatile primer set targeting a short fragment of the mitochondrial COI region for metabarcoding metazoan diversity: application for characterizing coral reef fish gut contents. Frontiers in zoology, 10(1), 1-14.	mlCOIintF	jgHCO2198				marine
PM563	Nichols, P. K., Timmers, M., & Marko, P. B. (2022). Hide ‘n seq: Direct versus indirect metabarcoding of coral reef cryptic communities. Environmental DNA, 4(1), 93-107.	Leray, M., Yang, J. Y., Meyer, C. P., Mills, S. C., Agudelo, N., Ranwez, V., ... & Machida, R. J. (2013). A new versatile primer set targeting a short fragment of the mitochondrial COI region for metabarcoding metazoan diversity: application for characterizing coral reef fish gut contents. Frontiers in zoology, 10(1), 1-14.	mlCOIintF	jgHCO2198				marine
PM564	Nichols, P. K., Timmers, M., & Marko, P. B. (2022). Hide ‘n seq: Direct versus indirect metabarcoding of coral reef cryptic communities. Environmental DNA, 4(1), 93-107.	Leray, M., Yang, J. Y., Meyer, C. P., Mills, S. C., Agudelo, N., Ranwez, V., ... & Machida, R. J. (2013). A new versatile primer set targeting a short fragment of the mitochondrial COI region for metabarcoding metazoan diversity: application for characterizing coral reef fish gut contents. Frontiers in zoology, 10(1), 1-14.	mlCOIintF	jgHCO2198				marine
PM565	Nichols, P. K., Timmers, M., & Marko, P. B. (2022). Hide ‘n seq: Direct versus indirect metabarcoding of coral reef cryptic communities. Environmental DNA, 4(1), 93-107.	Leray, M., Yang, J. Y., Meyer, C. P., Mills, S. C., Agudelo, N., Ranwez, V., ... & Machida, R. J. (2013). A new versatile primer set targeting a short fragment of the mitochondrial COI region for metabarcoding metazoan diversity: application for characterizing coral reef fish gut contents. Frontiers in zoology, 10(1), 1-14.	mlCOIintF	jgHCO2198				marine
PM566	Nichols, P. K., Timmers, M., & Marko, P. B. (2022). Hide ‘n seq: Direct versus indirect metabarcoding of coral reef cryptic communities. Environmental DNA, 4(1), 93-107.	Leray, M., Yang, J. Y., Meyer, C. P., Mills, S. C., Agudelo, N., Ranwez, V., ... & Machida, R. J. (2013). A new versatile primer set targeting a short fragment of the mitochondrial COI region for metabarcoding metazoan diversity: application for characterizing coral reef fish gut contents. Frontiers in zoology, 10(1), 1-14.	mlCOIintF	jgHCO2198				marine
15_053	Berry, T. E., Coghlan, M. L., Saunders, B. J., Richardson, A. J., Power, M., Harvey, E., ... & Bunce, M. (2023). A 3?year plankton DNA metabarcoding survey reveals marine biodiversity patterns in Australian coastal waters. Diversity and Distributions.	Berry, T. E., Saunders, B. J., Coghlan, M. L., Stat, M., Jarman, S., Richardson, A. J., Davies, C. H., Berry, O., Harvey, E. S., & Bunce, M. (2019). Marine environmental DNA biomonitoring reveals seasonal patterns in biodiversity and identifies ecosystem responses to anomalous climatic events. PLoS Genetics, 15, e1007943.				09/03/2012		marine
15_054	Berry, T. E., Coghlan, M. L., Saunders, B. J., Richardson, A. J., Power, M., Harvey, E., ... & Bunce, M. (2023). A 3?year plankton DNA metabarcoding survey reveals marine biodiversity patterns in Australian coastal waters. Diversity and Distributions.	Berry, T. E., Saunders, B. J., Coghlan, M. L., Stat, M., Jarman, S., Richardson, A. J., Davies, C. H., Berry, O., Harvey, E. S., & Bunce, M. (2019). Marine environmental DNA biomonitoring reveals seasonal patterns in biodiversity and identifies ecosystem responses to anomalous climatic events. PLoS Genetics, 15, e1007943.				12/06/2012		marine
15_055	Berry, T. E., Coghlan, M. L., Saunders, B. J., Richardson, A. J., Power, M., Harvey, E., ... & Bunce, M. (2023). A 3?year plankton DNA metabarcoding survey reveals marine biodiversity patterns in Australian coastal waters. Diversity and Distributions.	Berry, T. E., Saunders, B. J., Coghlan, M. L., Stat, M., Jarman, S., Richardson, A. J., Davies, C. H., Berry, O., Harvey, E. S., & Bunce, M. (2019). Marine environmental DNA biomonitoring reveals seasonal patterns in biodiversity and identifies ecosystem responses to anomalous climatic events. PLoS Genetics, 15, e1007943.				10/09/2012		marine
14_042	Berry, T. E., Coghlan, M. L., Saunders, B. J., Richardson, A. J., Power, M., Harvey, E., ... & Bunce, M. (2023). A 3?year plankton DNA metabarcoding survey reveals marine biodiversity patterns in Australian coastal waters. Diversity and Distributions.	Berry, T. E., Saunders, B. J., Coghlan, M. L., Stat, M., Jarman, S., Richardson, A. J., Davies, C. H., Berry, O., Harvey, E. S., & Bunce, M. (2019). Marine environmental DNA biomonitoring reveals seasonal patterns in biodiversity and identifies ecosystem responses to anomalous climatic events. PLoS Genetics, 15, e1007943.				12/12/2012		marine
15_056	Berry, T. E., Coghlan, M. L., Saunders, B. J., Richardson, A. J., Power, M., Harvey, E., ... & Bunce, M. (2023). A 3?year plankton DNA metabarcoding survey reveals marine biodiversity patterns in Australian coastal waters. Diversity and Distributions.	Berry, T. E., Saunders, B. J., Coghlan, M. L., Stat, M., Jarman, S., Richardson, A. J., Davies, C. H., Berry, O., Harvey, E. S., & Bunce, M. (2019). Marine environmental DNA biomonitoring reveals seasonal patterns in biodiversity and identifies ecosystem responses to anomalous climatic events. PLoS Genetics, 15, e1007943.				14/03/2013		marine
15_057	Berry, T. E., Coghlan, M. L., Saunders, B. J., Richardson, A. J., Power, M., Harvey, E., ... & Bunce, M. (2023). A 3?year plankton DNA metabarcoding survey reveals marine biodiversity patterns in Australian coastal waters. Diversity and Distributions.	Berry, T. E., Saunders, B. J., Coghlan, M. L., Stat, M., Jarman, S., Richardson, A. J., Davies, C. H., Berry, O., Harvey, E. S., & Bunce, M. (2019). Marine environmental DNA biomonitoring reveals seasonal patterns in biodiversity and identifies ecosystem responses to anomalous climatic events. PLoS Genetics, 15, e1007943.				25/07/2013		marine
15_058	Berry, T. E., Coghlan, M. L., Saunders, B. J., Richardson, A. J., Power, M., Harvey, E., ... & Bunce, M. (2023). A 3?year plankton DNA metabarcoding survey reveals marine biodiversity patterns in Australian coastal waters. Diversity and Distributions.	Berry, T. E., Saunders, B. J., Coghlan, M. L., Stat, M., Jarman, S., Richardson, A. J., Davies, C. H., Berry, O., Harvey, E. S., & Bunce, M. (2019). Marine environmental DNA biomonitoring reveals seasonal patterns in biodiversity and identifies ecosystem responses to anomalous climatic events. PLoS Genetics, 15, e1007943.				19/01/2012		marine
15_059	Berry, T. E., Coghlan, M. L., Saunders, B. J., Richardson, A. J., Power, M., Harvey, E., ... & Bunce, M. (2023). A 3?year plankton DNA metabarcoding survey reveals marine biodiversity patterns in Australian coastal waters. Diversity and Distributions.	Berry, T. E., Saunders, B. J., Coghlan, M. L., Stat, M., Jarman, S., Richardson, A. J., Davies, C. H., Berry, O., Harvey, E. S., & Bunce, M. (2019). Marine environmental DNA biomonitoring reveals seasonal patterns in biodiversity and identifies ecosystem responses to anomalous climatic events. PLoS Genetics, 15, e1007943.				12/04/2012		marine
15_060	Berry, T. E., Coghlan, M. L., Saunders, B. J., Richardson, A. J., Power, M., Harvey, E., ... & Bunce, M. (2023). A 3?year plankton DNA metabarcoding survey reveals marine biodiversity patterns in Australian coastal waters. Diversity and Distributions.	Berry, T. E., Saunders, B. J., Coghlan, M. L., Stat, M., Jarman, S., Richardson, A. J., Davies, C. H., Berry, O., Harvey, E. S., & Bunce, M. (2019). Marine environmental DNA biomonitoring reveals seasonal patterns in biodiversity and identifies ecosystem responses to anomalous climatic events. PLoS Genetics, 15, e1007943.				02/10/2012		marine
14_043	Berry, T. E., Coghlan, M. L., Saunders, B. J., Richardson, A. J., Power, M., Harvey, E., ... & Bunce, M. (2023). A 3?year plankton DNA metabarcoding survey reveals marine biodiversity patterns in Australian coastal waters. Diversity and Distributions.	Berry, T. E., Saunders, B. J., Coghlan, M. L., Stat, M., Jarman, S., Richardson, A. J., Davies, C. H., Berry, O., Harvey, E. S., & Bunce, M. (2019). Marine environmental DNA biomonitoring reveals seasonal patterns in biodiversity and identifies ecosystem responses to anomalous climatic events. PLoS Genetics, 15, e1007943.				30/01/2013		marine
15_061	Berry, T. E., Coghlan, M. L., Saunders, B. J., Richardson, A. J., Power, M., Harvey, E., ... & Bunce, M. (2023). A 3?year plankton DNA metabarcoding survey reveals marine biodiversity patterns in Australian coastal waters. Diversity and Distributions.	Berry, T. E., Saunders, B. J., Coghlan, M. L., Stat, M., Jarman, S., Richardson, A. J., Davies, C. H., Berry, O., Harvey, E. S., & Bunce, M. (2019). Marine environmental DNA biomonitoring reveals seasonal patterns in biodiversity and identifies ecosystem responses to anomalous climatic events. PLoS Genetics, 15, e1007943.				24/04/2013		marine
15_062	Berry, T. E., Coghlan, M. L., Saunders, B. J., Richardson, A. J., Power, M., Harvey, E., ... & Bunce, M. (2023). A 3?year plankton DNA metabarcoding survey reveals marine biodiversity patterns in Australian coastal waters. Diversity and Distributions.	Berry, T. E., Saunders, B. J., Coghlan, M. L., Stat, M., Jarman, S., Richardson, A. J., Davies, C. H., Berry, O., Harvey, E. S., & Bunce, M. (2019). Marine environmental DNA biomonitoring reveals seasonal patterns in biodiversity and identifies ecosystem responses to anomalous climatic events. PLoS Genetics, 15, e1007943.				07/08/2013		marine
15_063	Berry, T. E., Coghlan, M. L., Saunders, B. J., Richardson, A. J., Power, M., Harvey, E., ... & Bunce, M. (2023). A 3?year plankton DNA metabarcoding survey reveals marine biodiversity patterns in Australian coastal waters. Diversity and Distributions.	Berry, T. E., Saunders, B. J., Coghlan, M. L., Stat, M., Jarman, S., Richardson, A. J., Davies, C. H., Berry, O., Harvey, E. S., & Bunce, M. (2019). Marine environmental DNA biomonitoring reveals seasonal patterns in biodiversity and identifies ecosystem responses to anomalous climatic events. PLoS Genetics, 15, e1007943.				24/09/2013		marine
15_064	Berry, T. E., Coghlan, M. L., Saunders, B. J., Richardson, A. J., Power, M., Harvey, E., ... & Bunce, M. (2023). A 3?year plankton DNA metabarcoding survey reveals marine biodiversity patterns in Australian coastal waters. Diversity and Distributions.	Berry, T. E., Saunders, B. J., Coghlan, M. L., Stat, M., Jarman, S., Richardson, A. J., Davies, C. H., Berry, O., Harvey, E. S., & Bunce, M. (2019). Marine environmental DNA biomonitoring reveals seasonal patterns in biodiversity and identifies ecosystem responses to anomalous climatic events. PLoS Genetics, 15, e1007943.				23/01/2014		marine
15_065	Berry, T. E., Coghlan, M. L., Saunders, B. J., Richardson, A. J., Power, M., Harvey, E., ... & Bunce, M. (2023). A 3?year plankton DNA metabarcoding survey reveals marine biodiversity patterns in Australian coastal waters. Diversity and Distributions.	Berry, T. E., Saunders, B. J., Coghlan, M. L., Stat, M., Jarman, S., Richardson, A. J., Davies, C. H., Berry, O., Harvey, E. S., & Bunce, M. (2019). Marine environmental DNA biomonitoring reveals seasonal patterns in biodiversity and identifies ecosystem responses to anomalous climatic events. PLoS Genetics, 15, e1007943.				08/04/2014		marine
15_066	Berry, T. E., Coghlan, M. L., Saunders, B. J., Richardson, A. J., Power, M., Harvey, E., ... & Bunce, M. (2023). A 3?year plankton DNA metabarcoding survey reveals marine biodiversity patterns in Australian coastal waters. Diversity and Distributions.	Berry, T. E., Saunders, B. J., Coghlan, M. L., Stat, M., Jarman, S., Richardson, A. J., Davies, C. H., Berry, O., Harvey, E. S., & Bunce, M. (2019). Marine environmental DNA biomonitoring reveals seasonal patterns in biodiversity and identifies ecosystem responses to anomalous climatic events. PLoS Genetics, 15, e1007943.				03/07/2014		marine
15_067	Berry, T. E., Coghlan, M. L., Saunders, B. J., Richardson, A. J., Power, M., Harvey, E., ... & Bunce, M. (2023). A 3?year plankton DNA metabarcoding survey reveals marine biodiversity patterns in Australian coastal waters. Diversity and Distributions.	Berry, T. E., Saunders, B. J., Coghlan, M. L., Stat, M., Jarman, S., Richardson, A. J., Davies, C. H., Berry, O., Harvey, E. S., & Bunce, M. (2019). Marine environmental DNA biomonitoring reveals seasonal patterns in biodiversity and identifies ecosystem responses to anomalous climatic events. PLoS Genetics, 15, e1007943.				30/10/2014		marine
15_068	Berry, T. E., Coghlan, M. L., Saunders, B. J., Richardson, A. J., Power, M., Harvey, E., ... & Bunce, M. (2023). A 3?year plankton DNA metabarcoding survey reveals marine biodiversity patterns in Australian coastal waters. Diversity and Distributions.	Berry, T. E., Saunders, B. J., Coghlan, M. L., Stat, M., Jarman, S., Richardson, A. J., Davies, C. H., Berry, O., Harvey, E. S., & Bunce, M. (2019). Marine environmental DNA biomonitoring reveals seasonal patterns in biodiversity and identifies ecosystem responses to anomalous climatic events. PLoS Genetics, 15, e1007943.				26/02/2012		marine
15_070	Berry, T. E., Coghlan, M. L., Saunders, B. J., Richardson, A. J., Power, M., Harvey, E., ... & Bunce, M. (2023). A 3?year plankton DNA metabarcoding survey reveals marine biodiversity patterns in Australian coastal waters. Diversity and Distributions.	Berry, T. E., Saunders, B. J., Coghlan, M. L., Stat, M., Jarman, S., Richardson, A. J., Davies, C. H., Berry, O., Harvey, E. S., & Bunce, M. (2019). Marine environmental DNA biomonitoring reveals seasonal patterns in biodiversity and identifies ecosystem responses to anomalous climatic events. PLoS Genetics, 15, e1007943.				09/05/2012		marine
15_071	Berry, T. E., Coghlan, M. L., Saunders, B. J., Richardson, A. J., Power, M., Harvey, E., ... & Bunce, M. (2023). A 3?year plankton DNA metabarcoding survey reveals marine biodiversity patterns in Australian coastal waters. Diversity and Distributions.	Berry, T. E., Saunders, B. J., Coghlan, M. L., Stat, M., Jarman, S., Richardson, A. J., Davies, C. H., Berry, O., Harvey, E. S., & Bunce, M. (2019). Marine environmental DNA biomonitoring reveals seasonal patterns in biodiversity and identifies ecosystem responses to anomalous climatic events. PLoS Genetics, 15, e1007943.				27/08/2012		marine
15_072	Berry, T. E., Coghlan, M. L., Saunders, B. J., Richardson, A. J., Power, M., Harvey, E., ... & Bunce, M. (2023). A 3?year plankton DNA metabarcoding survey reveals marine biodiversity patterns in Australian coastal waters. Diversity and Distributions.	Berry, T. E., Saunders, B. J., Coghlan, M. L., Stat, M., Jarman, S., Richardson, A. J., Davies, C. H., Berry, O., Harvey, E. S., & Bunce, M. (2019). Marine environmental DNA biomonitoring reveals seasonal patterns in biodiversity and identifies ecosystem responses to anomalous climatic events. PLoS Genetics, 15, e1007943.				07/11/2012		marine
14_044	Berry, T. E., Coghlan, M. L., Saunders, B. J., Richardson, A. J., Power, M., Harvey, E., ... & Bunce, M. (2023). A 3?year plankton DNA metabarcoding survey reveals marine biodiversity patterns in Australian coastal waters. Diversity and Distributions.	Berry, T. E., Saunders, B. J., Coghlan, M. L., Stat, M., Jarman, S., Richardson, A. J., Davies, C. H., Berry, O., Harvey, E. S., & Bunce, M. (2019). Marine environmental DNA biomonitoring reveals seasonal patterns in biodiversity and identifies ecosystem responses to anomalous climatic events. PLoS Genetics, 15, e1007943.				09/02/2013		marine
15_069	Berry, T. E., Coghlan, M. L., Saunders, B. J., Richardson, A. J., Power, M., Harvey, E., ... & Bunce, M. (2023). A 3?year plankton DNA metabarcoding survey reveals marine biodiversity patterns in Australian coastal waters. Diversity and Distributions.	Berry, T. E., Saunders, B. J., Coghlan, M. L., Stat, M., Jarman, S., Richardson, A. J., Davies, C. H., Berry, O., Harvey, E. S., & Bunce, M. (2019). Marine environmental DNA biomonitoring reveals seasonal patterns in biodiversity and identifies ecosystem responses to anomalous climatic events. PLoS Genetics, 15, e1007943.				09/05/2013		marine
15_073	Berry, T. E., Coghlan, M. L., Saunders, B. J., Richardson, A. J., Power, M., Harvey, E., ... & Bunce, M. (2023). A 3?year plankton DNA metabarcoding survey reveals marine biodiversity patterns in Australian coastal waters. Diversity and Distributions.	Berry, T. E., Saunders, B. J., Coghlan, M. L., Stat, M., Jarman, S., Richardson, A. J., Davies, C. H., Berry, O., Harvey, E. S., & Bunce, M. (2019). Marine environmental DNA biomonitoring reveals seasonal patterns in biodiversity and identifies ecosystem responses to anomalous climatic events. PLoS Genetics, 15, e1007943.				06/08/2013		marine
15_074	Berry, T. E., Coghlan, M. L., Saunders, B. J., Richardson, A. J., Power, M., Harvey, E., ... & Bunce, M. (2023). A 3?year plankton DNA metabarcoding survey reveals marine biodiversity patterns in Australian coastal waters. Diversity and Distributions.	Berry, T. E., Saunders, B. J., Coghlan, M. L., Stat, M., Jarman, S., Richardson, A. J., Davies, C. H., Berry, O., Harvey, E. S., & Bunce, M. (2019). Marine environmental DNA biomonitoring reveals seasonal patterns in biodiversity and identifies ecosystem responses to anomalous climatic events. PLoS Genetics, 15, e1007943.				15/01/2012		marine
15_075	Berry, T. E., Coghlan, M. L., Saunders, B. J., Richardson, A. J., Power, M., Harvey, E., ... & Bunce, M. (2023). A 3?year plankton DNA metabarcoding survey reveals marine biodiversity patterns in Australian coastal waters. Diversity and Distributions.	Berry, T. E., Saunders, B. J., Coghlan, M. L., Stat, M., Jarman, S., Richardson, A. J., Davies, C. H., Berry, O., Harvey, E. S., & Bunce, M. (2019). Marine environmental DNA biomonitoring reveals seasonal patterns in biodiversity and identifies ecosystem responses to anomalous climatic events. PLoS Genetics, 15, e1007943.				17/04/2012		marine
15_076	Berry, T. E., Coghlan, M. L., Saunders, B. J., Richardson, A. J., Power, M., Harvey, E., ... & Bunce, M. (2023). A 3?year plankton DNA metabarcoding survey reveals marine biodiversity patterns in Australian coastal waters. Diversity and Distributions.	Berry, T. E., Saunders, B. J., Coghlan, M. L., Stat, M., Jarman, S., Richardson, A. J., Davies, C. H., Berry, O., Harvey, E. S., & Bunce, M. (2019). Marine environmental DNA biomonitoring reveals seasonal patterns in biodiversity and identifies ecosystem responses to anomalous climatic events. PLoS Genetics, 15, e1007943.				30/07/2012		marine
15_077	Berry, T. E., Coghlan, M. L., Saunders, B. J., Richardson, A. J., Power, M., Harvey, E., ... & Bunce, M. (2023). A 3?year plankton DNA metabarcoding survey reveals marine biodiversity patterns in Australian coastal waters. Diversity and Distributions.	Berry, T. E., Saunders, B. J., Coghlan, M. L., Stat, M., Jarman, S., Richardson, A. J., Davies, C. H., Berry, O., Harvey, E. S., & Bunce, M. (2019). Marine environmental DNA biomonitoring reveals seasonal patterns in biodiversity and identifies ecosystem responses to anomalous climatic events. PLoS Genetics, 15, e1007943.				30/10/2012		marine
14_041	Berry, T. E., Coghlan, M. L., Saunders, B. J., Richardson, A. J., Power, M., Harvey, E., ... & Bunce, M. (2023). A 3?year plankton DNA metabarcoding survey reveals marine biodiversity patterns in Australian coastal waters. Diversity and Distributions.	Berry, T. E., Saunders, B. J., Coghlan, M. L., Stat, M., Jarman, S., Richardson, A. J., Davies, C. H., Berry, O., Harvey, E. S., & Bunce, M. (2019). Marine environmental DNA biomonitoring reveals seasonal patterns in biodiversity and identifies ecosystem responses to anomalous climatic events. PLoS Genetics, 15, e1007943.				09/12/2012		marine
15_078	Berry, T. E., Coghlan, M. L., Saunders, B. J., Richardson, A. J., Power, M., Harvey, E., ... & Bunce, M. (2023). A 3?year plankton DNA metabarcoding survey reveals marine biodiversity patterns in Australian coastal waters. Diversity and Distributions.	Berry, T. E., Saunders, B. J., Coghlan, M. L., Stat, M., Jarman, S., Richardson, A. J., Davies, C. H., Berry, O., Harvey, E. S., & Bunce, M. (2019). Marine environmental DNA biomonitoring reveals seasonal patterns in biodiversity and identifies ecosystem responses to anomalous climatic events. PLoS Genetics, 15, e1007943.				05/04/2013		marine
15_079	Berry, T. E., Coghlan, M. L., Saunders, B. J., Richardson, A. J., Power, M., Harvey, E., ... & Bunce, M. (2023). A 3?year plankton DNA metabarcoding survey reveals marine biodiversity patterns in Australian coastal waters. Diversity and Distributions.	Berry, T. E., Saunders, B. J., Coghlan, M. L., Stat, M., Jarman, S., Richardson, A. J., Davies, C. H., Berry, O., Harvey, E. S., & Bunce, M. (2019). Marine environmental DNA biomonitoring reveals seasonal patterns in biodiversity and identifies ecosystem responses to anomalous climatic events. PLoS Genetics, 15, e1007943.				17/06/2013		marine
15_080	Berry, T. E., Coghlan, M. L., Saunders, B. J., Richardson, A. J., Power, M., Harvey, E., ... & Bunce, M. (2023). A 3?year plankton DNA metabarcoding survey reveals marine biodiversity patterns in Australian coastal waters. Diversity and Distributions.	Berry, T. E., Saunders, B. J., Coghlan, M. L., Stat, M., Jarman, S., Richardson, A. J., Davies, C. H., Berry, O., Harvey, E. S., & Bunce, M. (2019). Marine environmental DNA biomonitoring reveals seasonal patterns in biodiversity and identifies ecosystem responses to anomalous climatic events. PLoS Genetics, 15, e1007943.				16/09/2013		marine
15_081	Berry, T. E., Coghlan, M. L., Saunders, B. J., Richardson, A. J., Power, M., Harvey, E., ... & Bunce, M. (2023). A 3?year plankton DNA metabarcoding survey reveals marine biodiversity patterns in Australian coastal waters. Diversity and Distributions.	Berry, T. E., Saunders, B. J., Coghlan, M. L., Stat, M., Jarman, S., Richardson, A. J., Davies, C. H., Berry, O., Harvey, E. S., & Bunce, M. (2019). Marine environmental DNA biomonitoring reveals seasonal patterns in biodiversity and identifies ecosystem responses to anomalous climatic events. PLoS Genetics, 15, e1007943.				18/01/2014		marine
15_082	Berry, T. E., Coghlan, M. L., Saunders, B. J., Richardson, A. J., Power, M., Harvey, E., ... & Bunce, M. (2023). A 3?year plankton DNA metabarcoding survey reveals marine biodiversity patterns in Australian coastal waters. Diversity and Distributions.	Berry, T. E., Saunders, B. J., Coghlan, M. L., Stat, M., Jarman, S., Richardson, A. J., Davies, C. H., Berry, O., Harvey, E. S., & Bunce, M. (2019). Marine environmental DNA biomonitoring reveals seasonal patterns in biodiversity and identifies ecosystem responses to anomalous climatic events. PLoS Genetics, 15, e1007943.				04/04/2014		marine
15_083	Berry, T. E., Coghlan, M. L., Saunders, B. J., Richardson, A. J., Power, M., Harvey, E., ... & Bunce, M. (2023). A 3?year plankton DNA metabarcoding survey reveals marine biodiversity patterns in Australian coastal waters. Diversity and Distributions.	Berry, T. E., Saunders, B. J., Coghlan, M. L., Stat, M., Jarman, S., Richardson, A. J., Davies, C. H., Berry, O., Harvey, E. S., & Bunce, M. (2019). Marine environmental DNA biomonitoring reveals seasonal patterns in biodiversity and identifies ecosystem responses to anomalous climatic events. PLoS Genetics, 15, e1007943.				03/07/2014		marine
15_084	Berry, T. E., Coghlan, M. L., Saunders, B. J., Richardson, A. J., Power, M., Harvey, E., ... & Bunce, M. (2023). A 3?year plankton DNA metabarcoding survey reveals marine biodiversity patterns in Australian coastal waters. Diversity and Distributions.	Berry, T. E., Saunders, B. J., Coghlan, M. L., Stat, M., Jarman, S., Richardson, A. J., Davies, C. H., Berry, O., Harvey, E. S., & Bunce, M. (2019). Marine environmental DNA biomonitoring reveals seasonal patterns in biodiversity and identifies ecosystem responses to anomalous climatic events. PLoS Genetics, 15, e1007943.				06/09/2014		marine
15_085	Berry, T. E., Coghlan, M. L., Saunders, B. J., Richardson, A. J., Power, M., Harvey, E., ... & Bunce, M. (2023). A 3?year plankton DNA metabarcoding survey reveals marine biodiversity patterns in Australian coastal waters. Diversity and Distributions.	Berry, T. E., Saunders, B. J., Coghlan, M. L., Stat, M., Jarman, S., Richardson, A. J., Davies, C. H., Berry, O., Harvey, E. S., & Bunce, M. (2019). Marine environmental DNA biomonitoring reveals seasonal patterns in biodiversity and identifies ecosystem responses to anomalous climatic events. PLoS Genetics, 15, e1007943.				17/01/2012		marine
15_086	Berry, T. E., Coghlan, M. L., Saunders, B. J., Richardson, A. J., Power, M., Harvey, E., ... & Bunce, M. (2023). A 3?year plankton DNA metabarcoding survey reveals marine biodiversity patterns in Australian coastal waters. Diversity and Distributions.	Berry, T. E., Saunders, B. J., Coghlan, M. L., Stat, M., Jarman, S., Richardson, A. J., Davies, C. H., Berry, O., Harvey, E. S., & Bunce, M. (2019). Marine environmental DNA biomonitoring reveals seasonal patterns in biodiversity and identifies ecosystem responses to anomalous climatic events. PLoS Genetics, 15, e1007943.				21/04/2012		marine
14_048	Berry, T. E., Coghlan, M. L., Saunders, B. J., Richardson, A. J., Power, M., Harvey, E., ... & Bunce, M. (2023). A 3?year plankton DNA metabarcoding survey reveals marine biodiversity patterns in Australian coastal waters. Diversity and Distributions.	Berry, T. E., Saunders, B. J., Coghlan, M. L., Stat, M., Jarman, S., Richardson, A. J., Davies, C. H., Berry, O., Harvey, E. S., & Bunce, M. (2019). Marine environmental DNA biomonitoring reveals seasonal patterns in biodiversity and identifies ecosystem responses to anomalous climatic events. PLoS Genetics, 15, e1007943.				21/02/2013		marine
15_087	Berry, T. E., Coghlan, M. L., Saunders, B. J., Richardson, A. J., Power, M., Harvey, E., ... & Bunce, M. (2023). A 3?year plankton DNA metabarcoding survey reveals marine biodiversity patterns in Australian coastal waters. Diversity and Distributions.	Berry, T. E., Saunders, B. J., Coghlan, M. L., Stat, M., Jarman, S., Richardson, A. J., Davies, C. H., Berry, O., Harvey, E. S., & Bunce, M. (2019). Marine environmental DNA biomonitoring reveals seasonal patterns in biodiversity and identifies ecosystem responses to anomalous climatic events. PLoS Genetics, 15, e1007943.				07/05/2013		marine
15_088	Berry, T. E., Coghlan, M. L., Saunders, B. J., Richardson, A. J., Power, M., Harvey, E., ... & Bunce, M. (2023). A 3?year plankton DNA metabarcoding survey reveals marine biodiversity patterns in Australian coastal waters. Diversity and Distributions.	Berry, T. E., Saunders, B. J., Coghlan, M. L., Stat, M., Jarman, S., Richardson, A. J., Davies, C. H., Berry, O., Harvey, E. S., & Bunce, M. (2019). Marine environmental DNA biomonitoring reveals seasonal patterns in biodiversity and identifies ecosystem responses to anomalous climatic events. PLoS Genetics, 15, e1007943.				22/01/2014		marine
15_089	Berry, T. E., Coghlan, M. L., Saunders, B. J., Richardson, A. J., Power, M., Harvey, E., ... & Bunce, M. (2023). A 3?year plankton DNA metabarcoding survey reveals marine biodiversity patterns in Australian coastal waters. Diversity and Distributions.	Berry, T. E., Saunders, B. J., Coghlan, M. L., Stat, M., Jarman, S., Richardson, A. J., Davies, C. H., Berry, O., Harvey, E. S., & Bunce, M. (2019). Marine environmental DNA biomonitoring reveals seasonal patterns in biodiversity and identifies ecosystem responses to anomalous climatic events. PLoS Genetics, 15, e1007943.				07/05/2014		marine
15_090	Berry, T. E., Coghlan, M. L., Saunders, B. J., Richardson, A. J., Power, M., Harvey, E., ... & Bunce, M. (2023). A 3?year plankton DNA metabarcoding survey reveals marine biodiversity patterns in Australian coastal waters. Diversity and Distributions.	Berry, T. E., Saunders, B. J., Coghlan, M. L., Stat, M., Jarman, S., Richardson, A. J., Davies, C. H., Berry, O., Harvey, E. S., & Bunce, M. (2019). Marine environmental DNA biomonitoring reveals seasonal patterns in biodiversity and identifies ecosystem responses to anomalous climatic events. PLoS Genetics, 15, e1007943.				13/07/2014		marine
15_091	Berry, T. E., Coghlan, M. L., Saunders, B. J., Richardson, A. J., Power, M., Harvey, E., ... & Bunce, M. (2023). A 3?year plankton DNA metabarcoding survey reveals marine biodiversity patterns in Australian coastal waters. Diversity and Distributions.	Berry, T. E., Saunders, B. J., Coghlan, M. L., Stat, M., Jarman, S., Richardson, A. J., Davies, C. H., Berry, O., Harvey, E. S., & Bunce, M. (2019). Marine environmental DNA biomonitoring reveals seasonal patterns in biodiversity and identifies ecosystem responses to anomalous climatic events. PLoS Genetics, 15, e1007943.				29/10/2014		marine
15_092	Berry, T. E., Coghlan, M. L., Saunders, B. J., Richardson, A. J., Power, M., Harvey, E., ... & Bunce, M. (2023). A 3?year plankton DNA metabarcoding survey reveals marine biodiversity patterns in Australian coastal waters. Diversity and Distributions.	Berry, T. E., Saunders, B. J., Coghlan, M. L., Stat, M., Jarman, S., Richardson, A. J., Davies, C. H., Berry, O., Harvey, E. S., & Bunce, M. (2019). Marine environmental DNA biomonitoring reveals seasonal patterns in biodiversity and identifies ecosystem responses to anomalous climatic events. PLoS Genetics, 15, e1007943.				21/12/2011		marine
15_093	Berry, T. E., Coghlan, M. L., Saunders, B. J., Richardson, A. J., Power, M., Harvey, E., ... & Bunce, M. (2023). A 3?year plankton DNA metabarcoding survey reveals marine biodiversity patterns in Australian coastal waters. Diversity and Distributions.	Berry, T. E., Saunders, B. J., Coghlan, M. L., Stat, M., Jarman, S., Richardson, A. J., Davies, C. H., Berry, O., Harvey, E. S., & Bunce, M. (2019). Marine environmental DNA biomonitoring reveals seasonal patterns in biodiversity and identifies ecosystem responses to anomalous climatic events. PLoS Genetics, 15, e1007943.				11/05/2012		marine
15_094	Berry, T. E., Coghlan, M. L., Saunders, B. J., Richardson, A. J., Power, M., Harvey, E., ... & Bunce, M. (2023). A 3?year plankton DNA metabarcoding survey reveals marine biodiversity patterns in Australian coastal waters. Diversity and Distributions.	Berry, T. E., Saunders, B. J., Coghlan, M. L., Stat, M., Jarman, S., Richardson, A. J., Davies, C. H., Berry, O., Harvey, E. S., & Bunce, M. (2019). Marine environmental DNA biomonitoring reveals seasonal patterns in biodiversity and identifies ecosystem responses to anomalous climatic events. PLoS Genetics, 15, e1007943.				06/08/2012		marine
15_095	Berry, T. E., Coghlan, M. L., Saunders, B. J., Richardson, A. J., Power, M., Harvey, E., ... & Bunce, M. (2023). A 3?year plankton DNA metabarcoding survey reveals marine biodiversity patterns in Australian coastal waters. Diversity and Distributions.	Berry, T. E., Saunders, B. J., Coghlan, M. L., Stat, M., Jarman, S., Richardson, A. J., Davies, C. H., Berry, O., Harvey, E. S., & Bunce, M. (2019). Marine environmental DNA biomonitoring reveals seasonal patterns in biodiversity and identifies ecosystem responses to anomalous climatic events. PLoS Genetics, 15, e1007943.				17/10/2012		marine
14_045	Berry, T. E., Coghlan, M. L., Saunders, B. J., Richardson, A. J., Power, M., Harvey, E., ... & Bunce, M. (2023). A 3?year plankton DNA metabarcoding survey reveals marine biodiversity patterns in Australian coastal waters. Diversity and Distributions.	Berry, T. E., Saunders, B. J., Coghlan, M. L., Stat, M., Jarman, S., Richardson, A. J., Davies, C. H., Berry, O., Harvey, E. S., & Bunce, M. (2019). Marine environmental DNA biomonitoring reveals seasonal patterns in biodiversity and identifies ecosystem responses to anomalous climatic events. PLoS Genetics, 15, e1007943.				11/01/2013		marine
15_096	Berry, T. E., Coghlan, M. L., Saunders, B. J., Richardson, A. J., Power, M., Harvey, E., ... & Bunce, M. (2023). A 3?year plankton DNA metabarcoding survey reveals marine biodiversity patterns in Australian coastal waters. Diversity and Distributions.	Berry, T. E., Saunders, B. J., Coghlan, M. L., Stat, M., Jarman, S., Richardson, A. J., Davies, C. H., Berry, O., Harvey, E. S., & Bunce, M. (2019). Marine environmental DNA biomonitoring reveals seasonal patterns in biodiversity and identifies ecosystem responses to anomalous climatic events. PLoS Genetics, 15, e1007943.				18/04/2013		marine
15_097	Berry, T. E., Coghlan, M. L., Saunders, B. J., Richardson, A. J., Power, M., Harvey, E., ... & Bunce, M. (2023). A 3?year plankton DNA metabarcoding survey reveals marine biodiversity patterns in Australian coastal waters. Diversity and Distributions.	Berry, T. E., Saunders, B. J., Coghlan, M. L., Stat, M., Jarman, S., Richardson, A. J., Davies, C. H., Berry, O., Harvey, E. S., & Bunce, M. (2019). Marine environmental DNA biomonitoring reveals seasonal patterns in biodiversity and identifies ecosystem responses to anomalous climatic events. PLoS Genetics, 15, e1007943.				07/07/2013		marine
15_098	Berry, T. E., Coghlan, M. L., Saunders, B. J., Richardson, A. J., Power, M., Harvey, E., ... & Bunce, M. (2023). A 3?year plankton DNA metabarcoding survey reveals marine biodiversity patterns in Australian coastal waters. Diversity and Distributions.	Berry, T. E., Saunders, B. J., Coghlan, M. L., Stat, M., Jarman, S., Richardson, A. J., Davies, C. H., Berry, O., Harvey, E. S., & Bunce, M. (2019). Marine environmental DNA biomonitoring reveals seasonal patterns in biodiversity and identifies ecosystem responses to anomalous climatic events. PLoS Genetics, 15, e1007943.				16/10/2013		marine
15_099	Berry, T. E., Coghlan, M. L., Saunders, B. J., Richardson, A. J., Power, M., Harvey, E., ... & Bunce, M. (2023). A 3?year plankton DNA metabarcoding survey reveals marine biodiversity patterns in Australian coastal waters. Diversity and Distributions.	Berry, T. E., Saunders, B. J., Coghlan, M. L., Stat, M., Jarman, S., Richardson, A. J., Davies, C. H., Berry, O., Harvey, E. S., & Bunce, M. (2019). Marine environmental DNA biomonitoring reveals seasonal patterns in biodiversity and identifies ecosystem responses to anomalous climatic events. PLoS Genetics, 15, e1007943.				13/02/2014		marine
15_100	Berry, T. E., Coghlan, M. L., Saunders, B. J., Richardson, A. J., Power, M., Harvey, E., ... & Bunce, M. (2023). A 3?year plankton DNA metabarcoding survey reveals marine biodiversity patterns in Australian coastal waters. Diversity and Distributions.	Berry, T. E., Saunders, B. J., Coghlan, M. L., Stat, M., Jarman, S., Richardson, A. J., Davies, C. H., Berry, O., Harvey, E. S., & Bunce, M. (2019). Marine environmental DNA biomonitoring reveals seasonal patterns in biodiversity and identifies ecosystem responses to anomalous climatic events. PLoS Genetics, 15, e1007943.				04/04/2014		marine
15_101	Berry, T. E., Coghlan, M. L., Saunders, B. J., Richardson, A. J., Power, M., Harvey, E., ... & Bunce, M. (2023). A 3?year plankton DNA metabarcoding survey reveals marine biodiversity patterns in Australian coastal waters. Diversity and Distributions.	Berry, T. E., Saunders, B. J., Coghlan, M. L., Stat, M., Jarman, S., Richardson, A. J., Davies, C. H., Berry, O., Harvey, E. S., & Bunce, M. (2019). Marine environmental DNA biomonitoring reveals seasonal patterns in biodiversity and identifies ecosystem responses to anomalous climatic events. PLoS Genetics, 15, e1007943.				25/07/2014		marine
15_102	Berry, T. E., Coghlan, M. L., Saunders, B. J., Richardson, A. J., Power, M., Harvey, E., ... & Bunce, M. (2023). A 3?year plankton DNA metabarcoding survey reveals marine biodiversity patterns in Australian coastal waters. Diversity and Distributions.	Berry, T. E., Saunders, B. J., Coghlan, M. L., Stat, M., Jarman, S., Richardson, A. J., Davies, C. H., Berry, O., Harvey, E. S., & Bunce, M. (2019). Marine environmental DNA biomonitoring reveals seasonal patterns in biodiversity and identifies ecosystem responses to anomalous climatic events. PLoS Genetics, 15, e1007943.				20/10/2014		marine
15_103	Berry, T. E., Coghlan, M. L., Saunders, B. J., Richardson, A. J., Power, M., Harvey, E., ... & Bunce, M. (2023). A 3?year plankton DNA metabarcoding survey reveals marine biodiversity patterns in Australian coastal waters. Diversity and Distributions.	Berry, T. E., Saunders, B. J., Coghlan, M. L., Stat, M., Jarman, S., Richardson, A. J., Davies, C. H., Berry, O., Harvey, E. S., & Bunce, M. (2019). Marine environmental DNA biomonitoring reveals seasonal patterns in biodiversity and identifies ecosystem responses to anomalous climatic events. PLoS Genetics, 15, e1007943.				13/02/2012		marine
15_104	Berry, T. E., Coghlan, M. L., Saunders, B. J., Richardson, A. J., Power, M., Harvey, E., ... & Bunce, M. (2023). A 3?year plankton DNA metabarcoding survey reveals marine biodiversity patterns in Australian coastal waters. Diversity and Distributions.	Berry, T. E., Saunders, B. J., Coghlan, M. L., Stat, M., Jarman, S., Richardson, A. J., Davies, C. H., Berry, O., Harvey, E. S., & Bunce, M. (2019). Marine environmental DNA biomonitoring reveals seasonal patterns in biodiversity and identifies ecosystem responses to anomalous climatic events. PLoS Genetics, 15, e1007943.				18/05/2012		marine
14_046	Berry, T. E., Coghlan, M. L., Saunders, B. J., Richardson, A. J., Power, M., Harvey, E., ... & Bunce, M. (2023). A 3?year plankton DNA metabarcoding survey reveals marine biodiversity patterns in Australian coastal waters. Diversity and Distributions.	Berry, T. E., Saunders, B. J., Coghlan, M. L., Stat, M., Jarman, S., Richardson, A. J., Davies, C. H., Berry, O., Harvey, E. S., & Bunce, M. (2019). Marine environmental DNA biomonitoring reveals seasonal patterns in biodiversity and identifies ecosystem responses to anomalous climatic events. PLoS Genetics, 15, e1007943.				25/01/2013		marine
15_105	Berry, T. E., Coghlan, M. L., Saunders, B. J., Richardson, A. J., Power, M., Harvey, E., ... & Bunce, M. (2023). A 3?year plankton DNA metabarcoding survey reveals marine biodiversity patterns in Australian coastal waters. Diversity and Distributions.	Berry, T. E., Saunders, B. J., Coghlan, M. L., Stat, M., Jarman, S., Richardson, A. J., Davies, C. H., Berry, O., Harvey, E. S., & Bunce, M. (2019). Marine environmental DNA biomonitoring reveals seasonal patterns in biodiversity and identifies ecosystem responses to anomalous climatic events. PLoS Genetics, 15, e1007943.				23/04/2013		marine
15_106	Berry, T. E., Coghlan, M. L., Saunders, B. J., Richardson, A. J., Power, M., Harvey, E., ... & Bunce, M. (2023). A 3?year plankton DNA metabarcoding survey reveals marine biodiversity patterns in Australian coastal waters. Diversity and Distributions.	Berry, T. E., Saunders, B. J., Coghlan, M. L., Stat, M., Jarman, S., Richardson, A. J., Davies, C. H., Berry, O., Harvey, E. S., & Bunce, M. (2019). Marine environmental DNA biomonitoring reveals seasonal patterns in biodiversity and identifies ecosystem responses to anomalous climatic events. PLoS Genetics, 15, e1007943.				26/07/2013		marine
15_107	Berry, T. E., Coghlan, M. L., Saunders, B. J., Richardson, A. J., Power, M., Harvey, E., ... & Bunce, M. (2023). A 3?year plankton DNA metabarcoding survey reveals marine biodiversity patterns in Australian coastal waters. Diversity and Distributions.	Berry, T. E., Saunders, B. J., Coghlan, M. L., Stat, M., Jarman, S., Richardson, A. J., Davies, C. H., Berry, O., Harvey, E. S., & Bunce, M. (2019). Marine environmental DNA biomonitoring reveals seasonal patterns in biodiversity and identifies ecosystem responses to anomalous climatic events. PLoS Genetics, 15, e1007943.				21/10/2013		marine
15_108	Berry, T. E., Coghlan, M. L., Saunders, B. J., Richardson, A. J., Power, M., Harvey, E., ... & Bunce, M. (2023). A 3?year plankton DNA metabarcoding survey reveals marine biodiversity patterns in Australian coastal waters. Diversity and Distributions.	Berry, T. E., Saunders, B. J., Coghlan, M. L., Stat, M., Jarman, S., Richardson, A. J., Davies, C. H., Berry, O., Harvey, E. S., & Bunce, M. (2019). Marine environmental DNA biomonitoring reveals seasonal patterns in biodiversity and identifies ecosystem responses to anomalous climatic events. PLoS Genetics, 15, e1007943.				21/01/2014		marine
15_109	Berry, T. E., Coghlan, M. L., Saunders, B. J., Richardson, A. J., Power, M., Harvey, E., ... & Bunce, M. (2023). A 3?year plankton DNA metabarcoding survey reveals marine biodiversity patterns in Australian coastal waters. Diversity and Distributions.	Berry, T. E., Saunders, B. J., Coghlan, M. L., Stat, M., Jarman, S., Richardson, A. J., Davies, C. H., Berry, O., Harvey, E. S., & Bunce, M. (2019). Marine environmental DNA biomonitoring reveals seasonal patterns in biodiversity and identifies ecosystem responses to anomalous climatic events. PLoS Genetics, 15, e1007943.				28/04/2014		marine
15_110	Berry, T. E., Coghlan, M. L., Saunders, B. J., Richardson, A. J., Power, M., Harvey, E., ... & Bunce, M. (2023). A 3?year plankton DNA metabarcoding survey reveals marine biodiversity patterns in Australian coastal waters. Diversity and Distributions.	Berry, T. E., Saunders, B. J., Coghlan, M. L., Stat, M., Jarman, S., Richardson, A. J., Davies, C. H., Berry, O., Harvey, E. S., & Bunce, M. (2019). Marine environmental DNA biomonitoring reveals seasonal patterns in biodiversity and identifies ecosystem responses to anomalous climatic events. PLoS Genetics, 15, e1007943.				16/07/2014		marine
15_111	Berry, T. E., Coghlan, M. L., Saunders, B. J., Richardson, A. J., Power, M., Harvey, E., ... & Bunce, M. (2023). A 3?year plankton DNA metabarcoding survey reveals marine biodiversity patterns in Australian coastal waters. Diversity and Distributions.	Berry, T. E., Saunders, B. J., Coghlan, M. L., Stat, M., Jarman, S., Richardson, A. J., Davies, C. H., Berry, O., Harvey, E. S., & Bunce, M. (2019). Marine environmental DNA biomonitoring reveals seasonal patterns in biodiversity and identifies ecosystem responses to anomalous climatic events. PLoS Genetics, 15, e1007943.				22/10/2014		marine
15_112	Berry, T. E., Coghlan, M. L., Saunders, B. J., Richardson, A. J., Power, M., Harvey, E., ... & Bunce, M. (2023). A 3?year plankton DNA metabarcoding survey reveals marine biodiversity patterns in Australian coastal waters. Diversity and Distributions.	Berry, T. E., Saunders, B. J., Coghlan, M. L., Stat, M., Jarman, S., Richardson, A. J., Davies, C. H., Berry, O., Harvey, E. S., & Bunce, M. (2019). Marine environmental DNA biomonitoring reveals seasonal patterns in biodiversity and identifies ecosystem responses to anomalous climatic events. PLoS Genetics, 15, e1007943.				12/01/2012		marine
15_113	Berry, T. E., Coghlan, M. L., Saunders, B. J., Richardson, A. J., Power, M., Harvey, E., ... & Bunce, M. (2023). A 3?year plankton DNA metabarcoding survey reveals marine biodiversity patterns in Australian coastal waters. Diversity and Distributions.	Berry, T. E., Saunders, B. J., Coghlan, M. L., Stat, M., Jarman, S., Richardson, A. J., Davies, C. H., Berry, O., Harvey, E. S., & Bunce, M. (2019). Marine environmental DNA biomonitoring reveals seasonal patterns in biodiversity and identifies ecosystem responses to anomalous climatic events. PLoS Genetics, 15, e1007943.				02/04/2012		marine
15_114	Berry, T. E., Coghlan, M. L., Saunders, B. J., Richardson, A. J., Power, M., Harvey, E., ... & Bunce, M. (2023). A 3?year plankton DNA metabarcoding survey reveals marine biodiversity patterns in Australian coastal waters. Diversity and Distributions.	Berry, T. E., Saunders, B. J., Coghlan, M. L., Stat, M., Jarman, S., Richardson, A. J., Davies, C. H., Berry, O., Harvey, E. S., & Bunce, M. (2019). Marine environmental DNA biomonitoring reveals seasonal patterns in biodiversity and identifies ecosystem responses to anomalous climatic events. PLoS Genetics, 15, e1007943.				26/07/2012		marine
15_115	Berry, T. E., Coghlan, M. L., Saunders, B. J., Richardson, A. J., Power, M., Harvey, E., ... & Bunce, M. (2023). A 3?year plankton DNA metabarcoding survey reveals marine biodiversity patterns in Australian coastal waters. Diversity and Distributions.	Berry, T. E., Saunders, B. J., Coghlan, M. L., Stat, M., Jarman, S., Richardson, A. J., Davies, C. H., Berry, O., Harvey, E. S., & Bunce, M. (2019). Marine environmental DNA biomonitoring reveals seasonal patterns in biodiversity and identifies ecosystem responses to anomalous climatic events. PLoS Genetics, 15, e1007943.				26/10/2012		marine
14_047	Berry, T. E., Coghlan, M. L., Saunders, B. J., Richardson, A. J., Power, M., Harvey, E., ... & Bunce, M. (2023). A 3?year plankton DNA metabarcoding survey reveals marine biodiversity patterns in Australian coastal waters. Diversity and Distributions.	Berry, T. E., Saunders, B. J., Coghlan, M. L., Stat, M., Jarman, S., Richardson, A. J., Davies, C. H., Berry, O., Harvey, E. S., & Bunce, M. (2019). Marine environmental DNA biomonitoring reveals seasonal patterns in biodiversity and identifies ecosystem responses to anomalous climatic events. PLoS Genetics, 15, e1007943.				31/01/2013		marine
15_116	Berry, T. E., Coghlan, M. L., Saunders, B. J., Richardson, A. J., Power, M., Harvey, E., ... & Bunce, M. (2023). A 3?year plankton DNA metabarcoding survey reveals marine biodiversity patterns in Australian coastal waters. Diversity and Distributions.	Berry, T. E., Saunders, B. J., Coghlan, M. L., Stat, M., Jarman, S., Richardson, A. J., Davies, C. H., Berry, O., Harvey, E. S., & Bunce, M. (2019). Marine environmental DNA biomonitoring reveals seasonal patterns in biodiversity and identifies ecosystem responses to anomalous climatic events. PLoS Genetics, 15, e1007943.				16/04/2013		marine
15_117	Berry, T. E., Coghlan, M. L., Saunders, B. J., Richardson, A. J., Power, M., Harvey, E., ... & Bunce, M. (2023). A 3?year plankton DNA metabarcoding survey reveals marine biodiversity patterns in Australian coastal waters. Diversity and Distributions.	Berry, T. E., Saunders, B. J., Coghlan, M. L., Stat, M., Jarman, S., Richardson, A. J., Davies, C. H., Berry, O., Harvey, E. S., & Bunce, M. (2019). Marine environmental DNA biomonitoring reveals seasonal patterns in biodiversity and identifies ecosystem responses to anomalous climatic events. PLoS Genetics, 15, e1007943.				19/07/2013		marine
15_118	Berry, T. E., Coghlan, M. L., Saunders, B. J., Richardson, A. J., Power, M., Harvey, E., ... & Bunce, M. (2023). A 3?year plankton DNA metabarcoding survey reveals marine biodiversity patterns in Australian coastal waters. Diversity and Distributions.	Berry, T. E., Saunders, B. J., Coghlan, M. L., Stat, M., Jarman, S., Richardson, A. J., Davies, C. H., Berry, O., Harvey, E. S., & Bunce, M. (2019). Marine environmental DNA biomonitoring reveals seasonal patterns in biodiversity and identifies ecosystem responses to anomalous climatic events. PLoS Genetics, 15, e1007943.				15/10/2013		marine
15_119	Berry, T. E., Coghlan, M. L., Saunders, B. J., Richardson, A. J., Power, M., Harvey, E., ... & Bunce, M. (2023). A 3?year plankton DNA metabarcoding survey reveals marine biodiversity patterns in Australian coastal waters. Diversity and Distributions.	Berry, T. E., Saunders, B. J., Coghlan, M. L., Stat, M., Jarman, S., Richardson, A. J., Davies, C. H., Berry, O., Harvey, E. S., & Bunce, M. (2019). Marine environmental DNA biomonitoring reveals seasonal patterns in biodiversity and identifies ecosystem responses to anomalous climatic events. PLoS Genetics, 15, e1007943.				22/01/2014		marine
15_120	Berry, T. E., Coghlan, M. L., Saunders, B. J., Richardson, A. J., Power, M., Harvey, E., ... & Bunce, M. (2023). A 3?year plankton DNA metabarcoding survey reveals marine biodiversity patterns in Australian coastal waters. Diversity and Distributions.	Berry, T. E., Saunders, B. J., Coghlan, M. L., Stat, M., Jarman, S., Richardson, A. J., Davies, C. H., Berry, O., Harvey, E. S., & Bunce, M. (2019). Marine environmental DNA biomonitoring reveals seasonal patterns in biodiversity and identifies ecosystem responses to anomalous climatic events. PLoS Genetics, 15, e1007943.				01/05/2014		marine
15_121	Berry, T. E., Coghlan, M. L., Saunders, B. J., Richardson, A. J., Power, M., Harvey, E., ... & Bunce, M. (2023). A 3?year plankton DNA metabarcoding survey reveals marine biodiversity patterns in Australian coastal waters. Diversity and Distributions.	Berry, T. E., Saunders, B. J., Coghlan, M. L., Stat, M., Jarman, S., Richardson, A. J., Davies, C. H., Berry, O., Harvey, E. S., & Bunce, M. (2019). Marine environmental DNA biomonitoring reveals seasonal patterns in biodiversity and identifies ecosystem responses to anomalous climatic events. PLoS Genetics, 15, e1007943.				24/06/2014		marine
15_122	Berry, T. E., Coghlan, M. L., Saunders, B. J., Richardson, A. J., Power, M., Harvey, E., ... & Bunce, M. (2023). A 3?year plankton DNA metabarcoding survey reveals marine biodiversity patterns in Australian coastal waters. Diversity and Distributions.	Berry, T. E., Saunders, B. J., Coghlan, M. L., Stat, M., Jarman, S., Richardson, A. J., Davies, C. H., Berry, O., Harvey, E. S., & Bunce, M. (2019). Marine environmental DNA biomonitoring reveals seasonal patterns in biodiversity and identifies ecosystem responses to anomalous climatic events. PLoS Genetics, 15, e1007943.				10/09/2014		marine
15_026	Berry, T. E., Coghlan, M. L., Saunders, B. J., Richardson, A. J., Power, M., Harvey, E., ... & Bunce, M. (2023). A 3?year plankton DNA metabarcoding survey reveals marine biodiversity patterns in Australian coastal waters. Diversity and Distributions.	Berry, T. E., Saunders, B. J., Coghlan, M. L., Stat, M., Jarman, S., Richardson, A. J., Davies, C. H., Berry, O., Harvey, E. S., & Bunce, M. (2019). Marine environmental DNA biomonitoring reveals seasonal patterns in biodiversity and identifies ecosystem responses to anomalous climatic events. PLoS Genetics, 15, e1007943.				30/01/2012		marine
15_029	Berry, T. E., Coghlan, M. L., Saunders, B. J., Richardson, A. J., Power, M., Harvey, E., ... & Bunce, M. (2023). A 3?year plankton DNA metabarcoding survey reveals marine biodiversity patterns in Australian coastal waters. Diversity and Distributions.	Berry, T. E., Saunders, B. J., Coghlan, M. L., Stat, M., Jarman, S., Richardson, A. J., Davies, C. H., Berry, O., Harvey, E. S., & Bunce, M. (2019). Marine environmental DNA biomonitoring reveals seasonal patterns in biodiversity and identifies ecosystem responses to anomalous climatic events. PLoS Genetics, 15, e1007943.				04/05/2012		marine
15_031	Berry, T. E., Coghlan, M. L., Saunders, B. J., Richardson, A. J., Power, M., Harvey, E., ... & Bunce, M. (2023). A 3?year plankton DNA metabarcoding survey reveals marine biodiversity patterns in Australian coastal waters. Diversity and Distributions.	Berry, T. E., Saunders, B. J., Coghlan, M. L., Stat, M., Jarman, S., Richardson, A. J., Davies, C. H., Berry, O., Harvey, E. S., & Bunce, M. (2019). Marine environmental DNA biomonitoring reveals seasonal patterns in biodiversity and identifies ecosystem responses to anomalous climatic events. PLoS Genetics, 15, e1007943.				27/07/2012		marine
14_055	Berry, T. E., Coghlan, M. L., Saunders, B. J., Richardson, A. J., Power, M., Harvey, E., ... & Bunce, M. (2023). A 3?year plankton DNA metabarcoding survey reveals marine biodiversity patterns in Australian coastal waters. Diversity and Distributions.	Berry, T. E., Saunders, B. J., Coghlan, M. L., Stat, M., Jarman, S., Richardson, A. J., Davies, C. H., Berry, O., Harvey, E. S., & Bunce, M. (2019). Marine environmental DNA biomonitoring reveals seasonal patterns in biodiversity and identifies ecosystem responses to anomalous climatic events. PLoS Genetics, 15, e1007943.				19/10/2012		marine
14_058	Berry, T. E., Coghlan, M. L., Saunders, B. J., Richardson, A. J., Power, M., Harvey, E., ... & Bunce, M. (2023). A 3?year plankton DNA metabarcoding survey reveals marine biodiversity patterns in Australian coastal waters. Diversity and Distributions.	Berry, T. E., Saunders, B. J., Coghlan, M. L., Stat, M., Jarman, S., Richardson, A. J., Davies, C. H., Berry, O., Harvey, E. S., & Bunce, M. (2019). Marine environmental DNA biomonitoring reveals seasonal patterns in biodiversity and identifies ecosystem responses to anomalous climatic events. PLoS Genetics, 15, e1007943.				25/01/2013		marine
15_034	Berry, T. E., Coghlan, M. L., Saunders, B. J., Richardson, A. J., Power, M., Harvey, E., ... & Bunce, M. (2023). A 3?year plankton DNA metabarcoding survey reveals marine biodiversity patterns in Australian coastal waters. Diversity and Distributions.	Berry, T. E., Saunders, B. J., Coghlan, M. L., Stat, M., Jarman, S., Richardson, A. J., Davies, C. H., Berry, O., Harvey, E. S., & Bunce, M. (2019). Marine environmental DNA biomonitoring reveals seasonal patterns in biodiversity and identifies ecosystem responses to anomalous climatic events. PLoS Genetics, 15, e1007943.				23/04/2013		marine
15_036	Berry, T. E., Coghlan, M. L., Saunders, B. J., Richardson, A. J., Power, M., Harvey, E., ... & Bunce, M. (2023). A 3?year plankton DNA metabarcoding survey reveals marine biodiversity patterns in Australian coastal waters. Diversity and Distributions.	Berry, T. E., Saunders, B. J., Coghlan, M. L., Stat, M., Jarman, S., Richardson, A. J., Davies, C. H., Berry, O., Harvey, E. S., & Bunce, M. (2019). Marine environmental DNA biomonitoring reveals seasonal patterns in biodiversity and identifies ecosystem responses to anomalous climatic events. PLoS Genetics, 15, e1007943.				27/07/2013		marine
15_038	Berry, T. E., Coghlan, M. L., Saunders, B. J., Richardson, A. J., Power, M., Harvey, E., ... & Bunce, M. (2023). A 3?year plankton DNA metabarcoding survey reveals marine biodiversity patterns in Australian coastal waters. Diversity and Distributions.	Berry, T. E., Saunders, B. J., Coghlan, M. L., Stat, M., Jarman, S., Richardson, A. J., Davies, C. H., Berry, O., Harvey, E. S., & Bunce, M. (2019). Marine environmental DNA biomonitoring reveals seasonal patterns in biodiversity and identifies ecosystem responses to anomalous climatic events. PLoS Genetics, 15, e1007943.				17/10/2013		marine
15_041	Berry, T. E., Coghlan, M. L., Saunders, B. J., Richardson, A. J., Power, M., Harvey, E., ... & Bunce, M. (2023). A 3?year plankton DNA metabarcoding survey reveals marine biodiversity patterns in Australian coastal waters. Diversity and Distributions.	Berry, T. E., Saunders, B. J., Coghlan, M. L., Stat, M., Jarman, S., Richardson, A. J., Davies, C. H., Berry, O., Harvey, E. S., & Bunce, M. (2019). Marine environmental DNA biomonitoring reveals seasonal patterns in biodiversity and identifies ecosystem responses to anomalous climatic events. PLoS Genetics, 15, e1007943.				22/01/2014		marine
15_043	Berry, T. E., Coghlan, M. L., Saunders, B. J., Richardson, A. J., Power, M., Harvey, E., ... & Bunce, M. (2023). A 3?year plankton DNA metabarcoding survey reveals marine biodiversity patterns in Australian coastal waters. Diversity and Distributions.	Berry, T. E., Saunders, B. J., Coghlan, M. L., Stat, M., Jarman, S., Richardson, A. J., Davies, C. H., Berry, O., Harvey, E. S., & Bunce, M. (2019). Marine environmental DNA biomonitoring reveals seasonal patterns in biodiversity and identifies ecosystem responses to anomalous climatic events. PLoS Genetics, 15, e1007943.				19/03/2014		marine
15_046	Berry, T. E., Coghlan, M. L., Saunders, B. J., Richardson, A. J., Power, M., Harvey, E., ... & Bunce, M. (2023). A 3?year plankton DNA metabarcoding survey reveals marine biodiversity patterns in Australian coastal waters. Diversity and Distributions.	Berry, T. E., Saunders, B. J., Coghlan, M. L., Stat, M., Jarman, S., Richardson, A. J., Davies, C. H., Berry, O., Harvey, E. S., & Bunce, M. (2019). Marine environmental DNA biomonitoring reveals seasonal patterns in biodiversity and identifies ecosystem responses to anomalous climatic events. PLoS Genetics, 15, e1007943.				30/07/2014		marine
15_049	Berry, T. E., Coghlan, M. L., Saunders, B. J., Richardson, A. J., Power, M., Harvey, E., ... & Bunce, M. (2023). A 3?year plankton DNA metabarcoding survey reveals marine biodiversity patterns in Australian coastal waters. Diversity and Distributions.	Berry, T. E., Saunders, B. J., Coghlan, M. L., Stat, M., Jarman, S., Richardson, A. J., Davies, C. H., Berry, O., Harvey, E. S., & Bunce, M. (2019). Marine environmental DNA biomonitoring reveals seasonal patterns in biodiversity and identifies ecosystem responses to anomalous climatic events. PLoS Genetics, 15, e1007943.				14/10/2014		marine
V4003A	Capturing open ocean biodiversity: comparing environmental DNA metabarcoding to the continuous plankton recorder							marine
V4004A	Capturing open ocean biodiversity: comparing environmental DNA metabarcoding to the continuous plankton recorder							marine
V4005A	Capturing open ocean biodiversity: comparing environmental DNA metabarcoding to the continuous plankton recorder							marine
V4006A	Capturing open ocean biodiversity: comparing environmental DNA metabarcoding to the continuous plankton recorder							marine
V4007A	Capturing open ocean biodiversity: comparing environmental DNA metabarcoding to the continuous plankton recorder							marine
V4008A	Capturing open ocean biodiversity: comparing environmental DNA metabarcoding to the continuous plankton recorder							marine
V4009A	Capturing open ocean biodiversity: comparing environmental DNA metabarcoding to the continuous plankton recorder							marine
V4010A	Capturing open ocean biodiversity: comparing environmental DNA metabarcoding to the continuous plankton recorder							marine
V4011A	Capturing open ocean biodiversity: comparing environmental DNA metabarcoding to the continuous plankton recorder							marine
V4012A	Capturing open ocean biodiversity: comparing environmental DNA metabarcoding to the continuous plankton recorder							marine
V4013A	Capturing open ocean biodiversity: comparing environmental DNA metabarcoding to the continuous plankton recorder							marine
V4014A	Capturing open ocean biodiversity: comparing environmental DNA metabarcoding to the continuous plankton recorder							marine
V4015A	Capturing open ocean biodiversity: comparing environmental DNA metabarcoding to the continuous plankton recorder							marine
V4016A	Capturing open ocean biodiversity: comparing environmental DNA metabarcoding to the continuous plankton recorder							marine
V4017A	Capturing open ocean biodiversity: comparing environmental DNA metabarcoding to the continuous plankton recorder							marine
V4018A	Capturing open ocean biodiversity: comparing environmental DNA metabarcoding to the continuous plankton recorder							marine
V4019A	Capturing open ocean biodiversity: comparing environmental DNA metabarcoding to the continuous plankton recorder							marine
V4020A	Capturing open ocean biodiversity: comparing environmental DNA metabarcoding to the continuous plankton recorder							marine
V4021A	Capturing open ocean biodiversity: comparing environmental DNA metabarcoding to the continuous plankton recorder							marine
V4022A	Capturing open ocean biodiversity: comparing environmental DNA metabarcoding to the continuous plankton recorder							marine
V4023A	Capturing open ocean biodiversity: comparing environmental DNA metabarcoding to the continuous plankton recorder							marine
V4025A	Capturing open ocean biodiversity: comparing environmental DNA metabarcoding to the continuous plankton recorder							marine
V4026A	Capturing open ocean biodiversity: comparing environmental DNA metabarcoding to the continuous plankton recorder							marine
V4027A	Capturing open ocean biodiversity: comparing environmental DNA metabarcoding to the continuous plankton recorder							marine
V4028A	Capturing open ocean biodiversity: comparing environmental DNA metabarcoding to the continuous plankton recorder							marine
V4029A	Capturing open ocean biodiversity: comparing environmental DNA metabarcoding to the continuous plankton recorder							marine
V4032A	Capturing open ocean biodiversity: comparing environmental DNA metabarcoding to the continuous plankton recorder							marine
V4033A	Capturing open ocean biodiversity: comparing environmental DNA metabarcoding to the continuous plankton recorder							marine
V4034A	Capturing open ocean biodiversity: comparing environmental DNA metabarcoding to the continuous plankton recorder							marine
V4036A	Capturing open ocean biodiversity: comparing environmental DNA metabarcoding to the continuous plankton recorder							marine
V4037A	Capturing open ocean biodiversity: comparing environmental DNA metabarcoding to the continuous plankton recorder							marine
V4038A	Capturing open ocean biodiversity: comparing environmental DNA metabarcoding to the continuous plankton recorder							marine
V4040A	Capturing open ocean biodiversity: comparing environmental DNA metabarcoding to the continuous plankton recorder							marine
V4041A	Capturing open ocean biodiversity: comparing environmental DNA metabarcoding to the continuous plankton recorder							marine
V4042A	Capturing open ocean biodiversity: comparing environmental DNA metabarcoding to the continuous plankton recorder							marine
V4044A	Capturing open ocean biodiversity: comparing environmental DNA metabarcoding to the continuous plankton recorder							marine
V4045A	Capturing open ocean biodiversity: comparing environmental DNA metabarcoding to the continuous plankton recorder							marine
V4046A	Capturing open ocean biodiversity: comparing environmental DNA metabarcoding to the continuous plankton recorder							marine
V4047A	Capturing open ocean biodiversity: comparing environmental DNA metabarcoding to the continuous plankton recorder							marine
V4048A	Capturing open ocean biodiversity: comparing environmental DNA metabarcoding to the continuous plankton recorder							marine
V4049A	Capturing open ocean biodiversity: comparing environmental DNA metabarcoding to the continuous plankton recorder							marine
V4050A	Capturing open ocean biodiversity: comparing environmental DNA metabarcoding to the continuous plankton recorder							marine
V4051A	Capturing open ocean biodiversity: comparing environmental DNA metabarcoding to the continuous plankton recorder							marine
V4052A	Capturing open ocean biodiversity: comparing environmental DNA metabarcoding to the continuous plankton recorder							marine
V4053A	Capturing open ocean biodiversity: comparing environmental DNA metabarcoding to the continuous plankton recorder							marine
V4054A	Capturing open ocean biodiversity: comparing environmental DNA metabarcoding to the continuous plankton recorder							marine
V4055A	Capturing open ocean biodiversity: comparing environmental DNA metabarcoding to the continuous plankton recorder							marine
V4056A	Capturing open ocean biodiversity: comparing environmental DNA metabarcoding to the continuous plankton recorder							marine
V4137A	Capturing open ocean biodiversity: comparing environmental DNA metabarcoding to the continuous plankton recorder							marine
V4138A	Capturing open ocean biodiversity: comparing environmental DNA metabarcoding to the continuous plankton recorder							marine
V4139A	Capturing open ocean biodiversity: comparing environmental DNA metabarcoding to the continuous plankton recorder							marine
V4140A	Capturing open ocean biodiversity: comparing environmental DNA metabarcoding to the continuous plankton recorder							marine
V4141A	Capturing open ocean biodiversity: comparing environmental DNA metabarcoding to the continuous plankton recorder							marine
V4142A	Capturing open ocean biodiversity: comparing environmental DNA metabarcoding to the continuous plankton recorder							marine
V4143A	Capturing open ocean biodiversity: comparing environmental DNA metabarcoding to the continuous plankton recorder							marine
V4144A	Capturing open ocean biodiversity: comparing environmental DNA metabarcoding to the continuous plankton recorder							marine
V4145A	Capturing open ocean biodiversity: comparing environmental DNA metabarcoding to the continuous plankton recorder							marine
V4146A	Capturing open ocean biodiversity: comparing environmental DNA metabarcoding to the continuous plankton recorder							marine
V4147A	Capturing open ocean biodiversity: comparing environmental DNA metabarcoding to the continuous plankton recorder							marine
V4148A	Capturing open ocean biodiversity: comparing environmental DNA metabarcoding to the continuous plankton recorder							marine
V4149A	Capturing open ocean biodiversity: comparing environmental DNA metabarcoding to the continuous plankton recorder							marine
V4150A	Capturing open ocean biodiversity: comparing environmental DNA metabarcoding to the continuous plankton recorder							marine
V4151A	Capturing open ocean biodiversity: comparing environmental DNA metabarcoding to the continuous plankton recorder							marine
V4153A	Capturing open ocean biodiversity: comparing environmental DNA metabarcoding to the continuous plankton recorder							marine
V4154A	Capturing open ocean biodiversity: comparing environmental DNA metabarcoding to the continuous plankton recorder							marine
V4155A	Capturing open ocean biodiversity: comparing environmental DNA metabarcoding to the continuous plankton recorder							marine
V4156A	Capturing open ocean biodiversity: comparing environmental DNA metabarcoding to the continuous plankton recorder							marine
V4157A	Capturing open ocean biodiversity: comparing environmental DNA metabarcoding to the continuous plankton recorder							marine
V4158A	Capturing open ocean biodiversity: comparing environmental DNA metabarcoding to the continuous plankton recorder							marine
V4159A	Capturing open ocean biodiversity: comparing environmental DNA metabarcoding to the continuous plankton recorder							marine
V4171A	Capturing open ocean biodiversity: comparing environmental DNA metabarcoding to the continuous plankton recorder							marine
V4172A	Capturing open ocean biodiversity: comparing environmental DNA metabarcoding to the continuous plankton recorder							marine
V4173A	Capturing open ocean biodiversity: comparing environmental DNA metabarcoding to the continuous plankton recorder							marine
V4174A	Capturing open ocean biodiversity: comparing environmental DNA metabarcoding to the continuous plankton recorder							marine
V4175A	Capturing open ocean biodiversity: comparing environmental DNA metabarcoding to the continuous plankton recorder							marine
V4176A	Capturing open ocean biodiversity: comparing environmental DNA metabarcoding to the continuous plankton recorder							marine
V4177A	Capturing open ocean biodiversity: comparing environmental DNA metabarcoding to the continuous plankton recorder							marine
V4178A	Capturing open ocean biodiversity: comparing environmental DNA metabarcoding to the continuous plankton recorder							marine
V4179A	Capturing open ocean biodiversity: comparing environmental DNA metabarcoding to the continuous plankton recorder							marine
V4180A	Capturing open ocean biodiversity: comparing environmental DNA metabarcoding to the continuous plankton recorder							marine
V4181A	Capturing open ocean biodiversity: comparing environmental DNA metabarcoding to the continuous plankton recorder							marine
V4182A	Capturing open ocean biodiversity: comparing environmental DNA metabarcoding to the continuous plankton recorder							marine
V4183A	Capturing open ocean biodiversity: comparing environmental DNA metabarcoding to the continuous plankton recorder							marine
V4184A	Capturing open ocean biodiversity: comparing environmental DNA metabarcoding to the continuous plankton recorder							marine
V4185A	Capturing open ocean biodiversity: comparing environmental DNA metabarcoding to the continuous plankton recorder							marine
V4186A	Capturing open ocean biodiversity: comparing environmental DNA metabarcoding to the continuous plankton recorder							marine
V4190A	Capturing open ocean biodiversity: comparing environmental DNA metabarcoding to the continuous plankton recorder							marine
V4040	Capturing open ocean biodiversity: comparing environmental DNA metabarcoding to the continuous plankton recorder							marine
V4041	Capturing open ocean biodiversity: comparing environmental DNA metabarcoding to the continuous plankton recorder							marine
V4042	Capturing open ocean biodiversity: comparing environmental DNA metabarcoding to the continuous plankton recorder							marine
V4044	Capturing open ocean biodiversity: comparing environmental DNA metabarcoding to the continuous plankton recorder							marine
V4045	Capturing open ocean biodiversity: comparing environmental DNA metabarcoding to the continuous plankton recorder							marine
V4046	Capturing open ocean biodiversity: comparing environmental DNA metabarcoding to the continuous plankton recorder							marine
V4048	Capturing open ocean biodiversity: comparing environmental DNA metabarcoding to the continuous plankton recorder							marine
V4049	Capturing open ocean biodiversity: comparing environmental DNA metabarcoding to the continuous plankton recorder							marine
V4050	Capturing open ocean biodiversity: comparing environmental DNA metabarcoding to the continuous plankton recorder							marine
V4052	Capturing open ocean biodiversity: comparing environmental DNA metabarcoding to the continuous plankton recorder							marine
V4053	Capturing open ocean biodiversity: comparing environmental DNA metabarcoding to the continuous plankton recorder							marine
V4054	Capturing open ocean biodiversity: comparing environmental DNA metabarcoding to the continuous plankton recorder							marine
V4055	Capturing open ocean biodiversity: comparing environmental DNA metabarcoding to the continuous plankton recorder							marine
V4056	Capturing open ocean biodiversity: comparing environmental DNA metabarcoding to the continuous plankton recorder							marine
V4058	Capturing open ocean biodiversity: comparing environmental DNA metabarcoding to the continuous plankton recorder							marine
V4059	Capturing open ocean biodiversity: comparing environmental DNA metabarcoding to the continuous plankton recorder							marine
V4064	Capturing open ocean biodiversity: comparing environmental DNA metabarcoding to the continuous plankton recorder							marine
V4065	Capturing open ocean biodiversity: comparing environmental DNA metabarcoding to the continuous plankton recorder							marine
V4066	Capturing open ocean biodiversity: comparing environmental DNA metabarcoding to the continuous plankton recorder							marine
V4068	Capturing open ocean biodiversity: comparing environmental DNA metabarcoding to the continuous plankton recorder							marine
V4069	Capturing open ocean biodiversity: comparing environmental DNA metabarcoding to the continuous plankton recorder							marine
V4070	Capturing open ocean biodiversity: comparing environmental DNA metabarcoding to the continuous plankton recorder							marine
V4071	Capturing open ocean biodiversity: comparing environmental DNA metabarcoding to the continuous plankton recorder							marine
PCRNve1	Capturing open ocean biodiversity: comparing environmental DNA metabarcoding to the continuous plankton recorder							marine
ExtBlankmouse	Capturing open ocean biodiversity: comparing environmental DNA metabarcoding to the continuous plankton recorder							marine
V402	Capturing open ocean biodiversity: comparing environmental DNA metabarcoding to the continuous plankton recorder							marine
V403	Capturing open ocean biodiversity: comparing environmental DNA metabarcoding to the continuous plankton recorder							marine
V404	Capturing open ocean biodiversity: comparing environmental DNA metabarcoding to the continuous plankton recorder							marine
V405	Capturing open ocean biodiversity: comparing environmental DNA metabarcoding to the continuous plankton recorder							marine
V406	Capturing open ocean biodiversity: comparing environmental DNA metabarcoding to the continuous plankton recorder							marine
V407	Capturing open ocean biodiversity: comparing environmental DNA metabarcoding to the continuous plankton recorder							marine
V408	Capturing open ocean biodiversity: comparing environmental DNA metabarcoding to the continuous plankton recorder							marine
V409	Capturing open ocean biodiversity: comparing environmental DNA metabarcoding to the continuous plankton recorder							marine
V410	Capturing open ocean biodiversity: comparing environmental DNA metabarcoding to the continuous plankton recorder							marine
V411	Capturing open ocean biodiversity: comparing environmental DNA metabarcoding to the continuous plankton recorder							marine
V412	Capturing open ocean biodiversity: comparing environmental DNA metabarcoding to the continuous plankton recorder							marine
V413	Capturing open ocean biodiversity: comparing environmental DNA metabarcoding to the continuous plankton recorder							marine
V414	Capturing open ocean biodiversity: comparing environmental DNA metabarcoding to the continuous plankton recorder							marine
V415	Capturing open ocean biodiversity: comparing environmental DNA metabarcoding to the continuous plankton recorder							marine
V416	Capturing open ocean biodiversity: comparing environmental DNA metabarcoding to the continuous plankton recorder							marine
V418	Capturing open ocean biodiversity: comparing environmental DNA metabarcoding to the continuous plankton recorder							marine
V419	Capturing open ocean biodiversity: comparing environmental DNA metabarcoding to the continuous plankton recorder							marine
V420	Capturing open ocean biodiversity: comparing environmental DNA metabarcoding to the continuous plankton recorder							marine
V421	Capturing open ocean biodiversity: comparing environmental DNA metabarcoding to the continuous plankton recorder							marine
V422	Capturing open ocean biodiversity: comparing environmental DNA metabarcoding to the continuous plankton recorder							marine
V423	Capturing open ocean biodiversity: comparing environmental DNA metabarcoding to the continuous plankton recorder							marine
X001V4004A	Capturing open ocean biodiversity: comparing environmental DNA metabarcoding to the continuous plankton recorder							marine
X002V4012A	Capturing open ocean biodiversity: comparing environmental DNA metabarcoding to the continuous plankton recorder							marine
X003V4020A	Capturing open ocean biodiversity: comparing environmental DNA metabarcoding to the continuous plankton recorder							marine
X004V4028A	Capturing open ocean biodiversity: comparing environmental DNA metabarcoding to the continuous plankton recorder							marine
X005V4036A	Capturing open ocean biodiversity: comparing environmental DNA metabarcoding to the continuous plankton recorder							marine
X006V4044A	Capturing open ocean biodiversity: comparing environmental DNA metabarcoding to the continuous plankton recorder							marine
X007V4052A	Capturing open ocean biodiversity: comparing environmental DNA metabarcoding to the continuous plankton recorder							marine
X010V4143A	Capturing open ocean biodiversity: comparing environmental DNA metabarcoding to the continuous plankton recorder							marine
X011V4151A	Capturing open ocean biodiversity: comparing environmental DNA metabarcoding to the continuous plankton recorder							marine
X012V4159A	Capturing open ocean biodiversity: comparing environmental DNA metabarcoding to the continuous plankton recorder							marine
X013V4167A	Capturing open ocean biodiversity: comparing environmental DNA metabarcoding to the continuous plankton recorder							marine
X014V4175A	Capturing open ocean biodiversity: comparing environmental DNA metabarcoding to the continuous plankton recorder							marine
X015V4183A	Capturing open ocean biodiversity: comparing environmental DNA metabarcoding to the continuous plankton recorder							marine
X028V4166A	Capturing open ocean biodiversity: comparing environmental DNA metabarcoding to the continuous plankton recorder							marine
X029V4167A	Capturing open ocean biodiversity: comparing environmental DNA metabarcoding to the continuous plankton recorder							marine
X030V4168A	Capturing open ocean biodiversity: comparing environmental DNA metabarcoding to the continuous plankton recorder							marine
X031V4169A	Capturing open ocean biodiversity: comparing environmental DNA metabarcoding to the continuous plankton recorder							marine
X032V4170A	Capturing open ocean biodiversity: comparing environmental DNA metabarcoding to the continuous plankton recorder							marine
X039CBR501	Capturing open ocean biodiversity: comparing environmental DNA metabarcoding to the continuous plankton recorder							marine
X040CBR502	Capturing open ocean biodiversity: comparing environmental DNA metabarcoding to the continuous plankton recorder							marine
X041CBR503	Capturing open ocean biodiversity: comparing environmental DNA metabarcoding to the continuous plankton recorder							marine
X042CBR601	Capturing open ocean biodiversity: comparing environmental DNA metabarcoding to the continuous plankton recorder							marine
X043CBR602	Capturing open ocean biodiversity: comparing environmental DNA metabarcoding to the continuous plankton recorder							marine
X044CBR603	Capturing open ocean biodiversity: comparing environmental DNA metabarcoding to the continuous plankton recorder							marine
X045CBR701	Capturing open ocean biodiversity: comparing environmental DNA metabarcoding to the continuous plankton recorder							marine
X046CBR702	Capturing open ocean biodiversity: comparing environmental DNA metabarcoding to the continuous plankton recorder							marine
X047CBR703	Capturing open ocean biodiversity: comparing environmental DNA metabarcoding to the continuous plankton recorder							marine
X048PCRNve	Capturing open ocean biodiversity: comparing environmental DNA metabarcoding to the continuous plankton recorder							marine
SRR8128398	Environmental DNA (eDNA) metabarcoding reveals strong discrimination among diverse marine habitats connected by water movement							marine
SRR8128399	Environmental DNA (eDNA) metabarcoding reveals strong discrimination among diverse marine habitats connected by water movement							marine
SRR8128400	Environmental DNA (eDNA) metabarcoding reveals strong discrimination among diverse marine habitats connected by water movement							marine
SRR8128401	Environmental DNA (eDNA) metabarcoding reveals strong discrimination among diverse marine habitats connected by water movement							marine
SRR8128402	Environmental DNA (eDNA) metabarcoding reveals strong discrimination among diverse marine habitats connected by water movement							marine
SRR8128403	Environmental DNA (eDNA) metabarcoding reveals strong discrimination among diverse marine habitats connected by water movement							marine
SRR8128404	Environmental DNA (eDNA) metabarcoding reveals strong discrimination among diverse marine habitats connected by water movement							marine
SRR8128405	Environmental DNA (eDNA) metabarcoding reveals strong discrimination among diverse marine habitats connected by water movement							marine
SRR8128406	Environmental DNA (eDNA) metabarcoding reveals strong discrimination among diverse marine habitats connected by water movement							marine
SRR8128407	Environmental DNA (eDNA) metabarcoding reveals strong discrimination among diverse marine habitats connected by water movement							marine
SRR8128412	Environmental DNA (eDNA) metabarcoding reveals strong discrimination among diverse marine habitats connected by water movement							marine
SRR8128414	Environmental DNA (eDNA) metabarcoding reveals strong discrimination among diverse marine habitats connected by water movement							marine
SRR8128416	Environmental DNA (eDNA) metabarcoding reveals strong discrimination among diverse marine habitats connected by water movement							marine
SRR8128417	Environmental DNA (eDNA) metabarcoding reveals strong discrimination among diverse marine habitats connected by water movement							marine
SRR8128424	Environmental DNA (eDNA) metabarcoding reveals strong discrimination among diverse marine habitats connected by water movement							marine
SRR8128425	Environmental DNA (eDNA) metabarcoding reveals strong discrimination among diverse marine habitats connected by water movement							marine
SRR8128427	Environmental DNA (eDNA) metabarcoding reveals strong discrimination among diverse marine habitats connected by water movement							marine
SRR8128428	Environmental DNA (eDNA) metabarcoding reveals strong discrimination among diverse marine habitats connected by water movement							marine
SRR8128430	Environmental DNA (eDNA) metabarcoding reveals strong discrimination among diverse marine habitats connected by water movement							marine
SRR8128431	Environmental DNA (eDNA) metabarcoding reveals strong discrimination among diverse marine habitats connected by water movement							marine
SRR8128432	Environmental DNA (eDNA) metabarcoding reveals strong discrimination among diverse marine habitats connected by water movement							marine
SRR8128433	Environmental DNA (eDNA) metabarcoding reveals strong discrimination among diverse marine habitats connected by water movement							marine
SRR8128434	Environmental DNA (eDNA) metabarcoding reveals strong discrimination among diverse marine habitats connected by water movement							marine
A1-1-COI	Detecting kelp-forest associated metazoan biodiversity with eDNA metabarcoding							marine
A1-2-COI	Detecting kelp-forest associated metazoan biodiversity with eDNA metabarcoding							marine
A1-3-COI	Detecting kelp-forest associated metazoan biodiversity with eDNA metabarcoding							marine
A2-1-COI	Detecting kelp-forest associated metazoan biodiversity with eDNA metabarcoding							marine
A2-2-COI	Detecting kelp-forest associated metazoan biodiversity with eDNA metabarcoding							marine
A2-3-COI	Detecting kelp-forest associated metazoan biodiversity with eDNA metabarcoding							marine
A3-1-COI	Detecting kelp-forest associated metazoan biodiversity with eDNA metabarcoding							marine
A3-2-COI	Detecting kelp-forest associated metazoan biodiversity with eDNA metabarcoding							marine
A3-3-COI	Detecting kelp-forest associated metazoan biodiversity with eDNA metabarcoding							marine
A4-1-COI	Detecting kelp-forest associated metazoan biodiversity with eDNA metabarcoding							marine
A4-2-COI	Detecting kelp-forest associated metazoan biodiversity with eDNA metabarcoding							marine
A4-3-COI	Detecting kelp-forest associated metazoan biodiversity with eDNA metabarcoding							marine
A5-1-COI	Detecting kelp-forest associated metazoan biodiversity with eDNA metabarcoding							marine
A5-2-COI	Detecting kelp-forest associated metazoan biodiversity with eDNA metabarcoding							marine
A5-3-COI	Detecting kelp-forest associated metazoan biodiversity with eDNA metabarcoding							marine
A6-1-COI	Detecting kelp-forest associated metazoan biodiversity with eDNA metabarcoding							marine
A6-2-COI	Detecting kelp-forest associated metazoan biodiversity with eDNA metabarcoding							marine
A6-3-COI	Detecting kelp-forest associated metazoan biodiversity with eDNA metabarcoding							marine
B1-1-COI	Detecting kelp-forest associated metazoan biodiversity with eDNA metabarcoding							marine
B1-2-COI	Detecting kelp-forest associated metazoan biodiversity with eDNA metabarcoding							marine
B1-3-COI	Detecting kelp-forest associated metazoan biodiversity with eDNA metabarcoding							marine
B2-1-COI	Detecting kelp-forest associated metazoan biodiversity with eDNA metabarcoding							marine
B3-2-COI	Detecting kelp-forest associated metazoan biodiversity with eDNA metabarcoding							marine
B5-3-COI	Detecting kelp-forest associated metazoan biodiversity with eDNA metabarcoding							marine
C1-1-COI	Detecting kelp-forest associated metazoan biodiversity with eDNA metabarcoding							marine
C1-2-COI	Detecting kelp-forest associated metazoan biodiversity with eDNA metabarcoding							marine
C1-3-COI	Detecting kelp-forest associated metazoan biodiversity with eDNA metabarcoding							marine
C6-3-COI	Detecting kelp-forest associated metazoan biodiversity with eDNA metabarcoding							marine
T1-COI	Detecting kelp-forest associated metazoan biodiversity with eDNA metabarcoding							marine
T2-COI	Detecting kelp-forest associated metazoan biodiversity with eDNA metabarcoding							marine
Z-A-COI	Detecting kelp-forest associated metazoan biodiversity with eDNA metabarcoding							marine
Z-B-COI	Detecting kelp-forest associated metazoan biodiversity with eDNA metabarcoding							marine
Z-C-COI	Detecting kelp-forest associated metazoan biodiversity with eDNA metabarcoding							marine
M1_1	natgeo							freshwater
M1_2	natgeo							freshwater
M1_3	natgeo
M1_4	natgeo
M2_1	natgeo
M2_2	natgeo
M2_3	natgeo
M2_4	natgeo
M3_1	natgeo
M3_2	natgeo
M3_3	natgeo
M3_4	natgeo
M4_1	natgeo
M4_2	natgeo
M4_3	natgeo
M4_4	natgeo
M5_1	natgeo
M5_2	natgeo
M5_3	natgeo
M5_4	natgeo
L1_1	natgeo
L1_2	natgeo
L2_1	natgeo
L2_2	natgeo
L3_1	natgeo
L3_2	natgeo
L4_1	natgeo
L4_2	natgeo
N1_1	natgeo
N1_2	natgeo
N2_1	natgeo
N2_2	natgeo
N3_1	natgeo
N3_2	natgeo
N4_1	natgeo
N4_2	natgeo
S_FINAL	natgeo
N5_1	natgeo
N5_2	natgeo
M6_1	natgeo
M6_2	natgeo
M6_3	natgeo
M6_4	natgeo
M7_1	natgeo
M7_2	natgeo
M7_3	natgeo
M7_4	natgeo
M8_1	natgeo
M8_2	natgeo
M8_3	natgeo
M8_4	natgeo
M9_1	natgeo
M9_2	natgeo
M9_3	natgeo
M9_4	natgeo
M10_1	natgeo
M10_2	natgeo
M10_3	natgeo
M10_4	natgeo
M11_1	natgeo
M11_2	natgeo
M11_3	natgeo
M11_4	natgeo
M12_1	natgeo
M12_2	natgeo
M12_3	natgeo
M12_4	natgeo
M13_1	natgeo
M13_2	natgeo
M14_1	natgeo
M14_2	natgeo
M15_1	natgeo
M15_2	natgeo
BLADESEE_1	natgeo
BRENET_2	natgeo
GLAD_3	natgeo
GUD_1	natgeo
S1_1	natgeo
S4_1	natgeo
S5_1	natgeo
S6_1	natgeo
S9_1	natgeo
S10_1	natgeo
S11_1	natgeo
S12_1	natgeo
S13_1	natgeo
S14_1	natgeo
S15_1	natgeo
S16_1	natgeo
S17_1	natgeo
S18_1	natgeo
S19_1	natgeo
S20_1	natgeo
S21_1	natgeo
S23_1	natgeo
S24_1	natgeo
S25_1	natgeo
S27_1	natgeo
S28_1	natgeo
S30_1	natgeo
S31_1	natgeo
S32_1	natgeo
S33_1	natgeo
S34_1	natgeo
S35_1	natgeo
S37_1	natgeo
S38_1	natgeo
S39_1	natgeo
S40_1	natgeo
S41_1	natgeo
S42_1	natgeo
S43_1	natgeo
S44_1	natgeo
S45_1	natgeo
S46_1	natgeo
S47_1	natgeo
S48_1	natgeo
S49_1	natgeo
S50_1	natgeo
S52_1	natgeo
S53_1	natgeo
S54_1	natgeo
S56_1	natgeo
S57_1	natgeo
S58_1	natgeo
S59_1	natgeo
S60_1	natgeo
S63_1	natgeo
S64_1	natgeo
S65_1	natgeo
S66_1	natgeo
S67_1	natgeo
S68_1	natgeo
S69_1	natgeo
S70_1	natgeo
S71_1	natgeo
S72_1	natgeo
S73_1	natgeo
S74_1	natgeo
S75_1	natgeo
R10_1	natgeo
R11_1	natgeo
R19_1	natgeo
R56_1	natgeo
R57_1	natgeo
R58_1	natgeo
R59_1	natgeo
R60_1	natgeo
BK1	Lim, N. K., Tay, Y. C., Srivathsan, A., Tan, J. W., Kwik, J. T., Balo?lu, B., ... & Yeo, D. C. (2016). Next-generation freshwater bioassessment: eDNA metabarcoding with a conserved metazoan primer reveals species-rich and reservoir-specific communities. Royal Society open science, 3(11), 160635.	Leray, M., Yang, J. Y., Meyer, C. P., Mills, S. C., Agudelo, N., Ranwez, V., ... & Machida, R. J. (2013). A new versatile primer set targeting a short fragment of the mitochondrial COI region for metabarcoding metazoan diversity: application for characterizing coral reef fish gut contents. Frontiers in zoology, 10(1), 1-14.	5?-GGWACWGGWTGAACWGTWTAYCCYCC	5?-TAIACYTCIGGRTGICCRAARAAYCA		22 June 2015		freshwater
BK2	Lim, N. K., Tay, Y. C., Srivathsan, A., Tan, J. W., Kwik, J. T., Balo?lu, B., ... & Yeo, D. C. (2016). Next-generation freshwater bioassessment: eDNA metabarcoding with a conserved metazoan primer reveals species-rich and reservoir-specific communities. Royal Society open science, 3(11), 160635.	Leray, M., Yang, J. Y., Meyer, C. P., Mills, S. C., Agudelo, N., Ranwez, V., ... & Machida, R. J. (2013). A new versatile primer set targeting a short fragment of the mitochondrial COI region for metabarcoding metazoan diversity: application for characterizing coral reef fish gut contents. Frontiers in zoology, 10(1), 1-14.	5?-GGWACWGGWTGAACWGTWTAYCCYCC	5?-TAIACYTCIGGRTGICCRAARAAYCA		22 June 2015		freshwater
BK3	Lim, N. K., Tay, Y. C., Srivathsan, A., Tan, J. W., Kwik, J. T., Balo?lu, B., ... & Yeo, D. C. (2016). Next-generation freshwater bioassessment: eDNA metabarcoding with a conserved metazoan primer reveals species-rich and reservoir-specific communities. Royal Society open science, 3(11), 160635.	Leray, M., Yang, J. Y., Meyer, C. P., Mills, S. C., Agudelo, N., Ranwez, V., ... & Machida, R. J. (2013). A new versatile primer set targeting a short fragment of the mitochondrial COI region for metabarcoding metazoan diversity: application for characterizing coral reef fish gut contents. Frontiers in zoology, 10(1), 1-14.	5?-GGWACWGGWTGAACWGTWTAYCCYCC	5?-TAIACYTCIGGRTGICCRAARAAYCA		22 June 2015		freshwater
BK4	Lim, N. K., Tay, Y. C., Srivathsan, A., Tan, J. W., Kwik, J. T., Balo?lu, B., ... & Yeo, D. C. (2016). Next-generation freshwater bioassessment: eDNA metabarcoding with a conserved metazoan primer reveals species-rich and reservoir-specific communities. Royal Society open science, 3(11), 160635.	Leray, M., Yang, J. Y., Meyer, C. P., Mills, S. C., Agudelo, N., Ranwez, V., ... & Machida, R. J. (2013). A new versatile primer set targeting a short fragment of the mitochondrial COI region for metabarcoding metazoan diversity: application for characterizing coral reef fish gut contents. Frontiers in zoology, 10(1), 1-14.	5?-GGWACWGGWTGAACWGTWTAYCCYCC	5?-TAIACYTCIGGRTGICCRAARAAYCA		24 June 2015		freshwater
BK5	Lim, N. K., Tay, Y. C., Srivathsan, A., Tan, J. W., Kwik, J. T., Balo?lu, B., ... & Yeo, D. C. (2016). Next-generation freshwater bioassessment: eDNA metabarcoding with a conserved metazoan primer reveals species-rich and reservoir-specific communities. Royal Society open science, 3(11), 160635.	Leray, M., Yang, J. Y., Meyer, C. P., Mills, S. C., Agudelo, N., Ranwez, V., ... & Machida, R. J. (2013). A new versatile primer set targeting a short fragment of the mitochondrial COI region for metabarcoding metazoan diversity: application for characterizing coral reef fish gut contents. Frontiers in zoology, 10(1), 1-14.	5?-GGWACWGGWTGAACWGTWTAYCCYCC	5?-TAIACYTCIGGRTGICCRAARAAYCA		24 June 2015		freshwater
BK6	Lim, N. K., Tay, Y. C., Srivathsan, A., Tan, J. W., Kwik, J. T., Balo?lu, B., ... & Yeo, D. C. (2016). Next-generation freshwater bioassessment: eDNA metabarcoding with a conserved metazoan primer reveals species-rich and reservoir-specific communities. Royal Society open science, 3(11), 160635.	Leray, M., Yang, J. Y., Meyer, C. P., Mills, S. C., Agudelo, N., Ranwez, V., ... & Machida, R. J. (2013). A new versatile primer set targeting a short fragment of the mitochondrial COI region for metabarcoding metazoan diversity: application for characterizing coral reef fish gut contents. Frontiers in zoology, 10(1), 1-14.	5?-GGWACWGGWTGAACWGTWTAYCCYCC	5?-TAIACYTCIGGRTGICCRAARAAYCA		24 June 2015		freshwater
BK7	Lim, N. K., Tay, Y. C., Srivathsan, A., Tan, J. W., Kwik, J. T., Balo?lu, B., ... & Yeo, D. C. (2016). Next-generation freshwater bioassessment: eDNA metabarcoding with a conserved metazoan primer reveals species-rich and reservoir-specific communities. Royal Society open science, 3(11), 160635.	Leray, M., Yang, J. Y., Meyer, C. P., Mills, S. C., Agudelo, N., Ranwez, V., ... & Machida, R. J. (2013). A new versatile primer set targeting a short fragment of the mitochondrial COI region for metabarcoding metazoan diversity: application for characterizing coral reef fish gut contents. Frontiers in zoology, 10(1), 1-14.	5?-GGWACWGGWTGAACWGTWTAYCCYCC	5?-TAIACYTCIGGRTGICCRAARAAYCA		24 June 2015		freshwater
PN1	Lim, N. K., Tay, Y. C., Srivathsan, A., Tan, J. W., Kwik, J. T., Balo?lu, B., ... & Yeo, D. C. (2016). Next-generation freshwater bioassessment: eDNA metabarcoding with a conserved metazoan primer reveals species-rich and reservoir-specific communities. Royal Society open science, 3(11), 160635.	Leray, M., Yang, J. Y., Meyer, C. P., Mills, S. C., Agudelo, N., Ranwez, V., ... & Machida, R. J. (2013). A new versatile primer set targeting a short fragment of the mitochondrial COI region for metabarcoding metazoan diversity: application for characterizing coral reef fish gut contents. Frontiers in zoology, 10(1), 1-14.	5?-GGWACWGGWTGAACWGTWTAYCCYCC	5?-TAIACYTCIGGRTGICCRAARAAYCA		14-sep-15		freshwater
PN2	Lim, N. K., Tay, Y. C., Srivathsan, A., Tan, J. W., Kwik, J. T., Balo?lu, B., ... & Yeo, D. C. (2016). Next-generation freshwater bioassessment: eDNA metabarcoding with a conserved metazoan primer reveals species-rich and reservoir-specific communities. Royal Society open science, 3(11), 160635.	Leray, M., Yang, J. Y., Meyer, C. P., Mills, S. C., Agudelo, N., Ranwez, V., ... & Machida, R. J. (2013). A new versatile primer set targeting a short fragment of the mitochondrial COI region for metabarcoding metazoan diversity: application for characterizing coral reef fish gut contents. Frontiers in zoology, 10(1), 1-14.	5?-GGWACWGGWTGAACWGTWTAYCCYCC	5?-TAIACYTCIGGRTGICCRAARAAYCA		14-sep-15		freshwater
PN3	Lim, N. K., Tay, Y. C., Srivathsan, A., Tan, J. W., Kwik, J. T., Balo?lu, B., ... & Yeo, D. C. (2016). Next-generation freshwater bioassessment: eDNA metabarcoding with a conserved metazoan primer reveals species-rich and reservoir-specific communities. Royal Society open science, 3(11), 160635.	Leray, M., Yang, J. Y., Meyer, C. P., Mills, S. C., Agudelo, N., Ranwez, V., ... & Machida, R. J. (2013). A new versatile primer set targeting a short fragment of the mitochondrial COI region for metabarcoding metazoan diversity: application for characterizing coral reef fish gut contents. Frontiers in zoology, 10(1), 1-14.	5?-GGWACWGGWTGAACWGTWTAYCCYCC	5?-TAIACYTCIGGRTGICCRAARAAYCA		14-sep-15		freshwater
PN4	Lim, N. K., Tay, Y. C., Srivathsan, A., Tan, J. W., Kwik, J. T., Balo?lu, B., ... & Yeo, D. C. (2016). Next-generation freshwater bioassessment: eDNA metabarcoding with a conserved metazoan primer reveals species-rich and reservoir-specific communities. Royal Society open science, 3(11), 160635.	Leray, M., Yang, J. Y., Meyer, C. P., Mills, S. C., Agudelo, N., Ranwez, V., ... & Machida, R. J. (2013). A new versatile primer set targeting a short fragment of the mitochondrial COI region for metabarcoding metazoan diversity: application for characterizing coral reef fish gut contents. Frontiers in zoology, 10(1), 1-14.	5?-GGWACWGGWTGAACWGTWTAYCCYCC	5?-TAIACYTCIGGRTGICCRAARAAYCA		14-sep-15		freshwater
PN5	Lim, N. K., Tay, Y. C., Srivathsan, A., Tan, J. W., Kwik, J. T., Balo?lu, B., ... & Yeo, D. C. (2016). Next-generation freshwater bioassessment: eDNA metabarcoding with a conserved metazoan primer reveals species-rich and reservoir-specific communities. Royal Society open science, 3(11), 160635.	Leray, M., Yang, J. Y., Meyer, C. P., Mills, S. C., Agudelo, N., Ranwez, V., ... & Machida, R. J. (2013). A new versatile primer set targeting a short fragment of the mitochondrial COI region for metabarcoding metazoan diversity: application for characterizing coral reef fish gut contents. Frontiers in zoology, 10(1), 1-14.	5?-GGWACWGGWTGAACWGTWTAYCCYCC	5?-TAIACYTCIGGRTGICCRAARAAYCA		14-sep-15		freshwater
PN6	Lim, N. K., Tay, Y. C., Srivathsan, A., Tan, J. W., Kwik, J. T., Balo?lu, B., ... & Yeo, D. C. (2016). Next-generation freshwater bioassessment: eDNA metabarcoding with a conserved metazoan primer reveals species-rich and reservoir-specific communities. Royal Society open science, 3(11), 160635.	Leray, M., Yang, J. Y., Meyer, C. P., Mills, S. C., Agudelo, N., Ranwez, V., ... & Machida, R. J. (2013). A new versatile primer set targeting a short fragment of the mitochondrial COI region for metabarcoding metazoan diversity: application for characterizing coral reef fish gut contents. Frontiers in zoology, 10(1), 1-14.	5?-GGWACWGGWTGAACWGTWTAYCCYCC	5?-TAIACYTCIGGRTGICCRAARAAYCA		14-sep-15		freshwater
PN7	Lim, N. K., Tay, Y. C., Srivathsan, A., Tan, J. W., Kwik, J. T., Balo?lu, B., ... & Yeo, D. C. (2016). Next-generation freshwater bioassessment: eDNA metabarcoding with a conserved metazoan primer reveals species-rich and reservoir-specific communities. Royal Society open science, 3(11), 160635.	Leray, M., Yang, J. Y., Meyer, C. P., Mills, S. C., Agudelo, N., Ranwez, V., ... & Machida, R. J. (2013). A new versatile primer set targeting a short fragment of the mitochondrial COI region for metabarcoding metazoan diversity: application for characterizing coral reef fish gut contents. Frontiers in zoology, 10(1), 1-14.	5?-GGWACWGGWTGAACWGTWTAYCCYCC	5?-TAIACYTCIGGRTGICCRAARAAYCA		14-sep-15		freshwater
COI_19_242_W25_Water_Bautino	Koziol, A., Stat, M., Simpson, T., Jarman, S., DiBattista, J. D., Harvey, E. S., ... & Bunce, M. (2019). Environmental DNA metabarcoding studies are critically affected by substrate selection. Molecular Ecology Resources, 19(2), 366-376.	Leray, M., Yang, J. Y., Meyer, C. P., Mills, S. C., Agudelo, N., Ranwez, V., ... & Machida, R. J. (2013). A new versatile primer set targeting a short fragment of the mitochondrial COI region for metabarcoding metazoan diversity: application for characterizing coral reef fish gut contents. Frontiers in zoology, 10(1), 1-14.						marine
COI_19_242_W26_Water_Bautino	Koziol, A., Stat, M., Simpson, T., Jarman, S., DiBattista, J. D., Harvey, E. S., ... & Bunce, M. (2019). Environmental DNA metabarcoding studies are critically affected by substrate selection. Molecular Ecology Resources, 19(2), 366-376.	Leray, M., Yang, J. Y., Meyer, C. P., Mills, S. C., Agudelo, N., Ranwez, V., ... & Machida, R. J. (2013). A new versatile primer set targeting a short fragment of the mitochondrial COI region for metabarcoding metazoan diversity: application for characterizing coral reef fish gut contents. Frontiers in zoology, 10(1), 1-14.						marine
COI_19_242_W27_Water_Bautino	Koziol, A., Stat, M., Simpson, T., Jarman, S., DiBattista, J. D., Harvey, E. S., ... & Bunce, M. (2019). Environmental DNA metabarcoding studies are critically affected by substrate selection. Molecular Ecology Resources, 19(2), 366-376.	Leray, M., Yang, J. Y., Meyer, C. P., Mills, S. C., Agudelo, N., Ranwez, V., ... & Machida, R. J. (2013). A new versatile primer set targeting a short fragment of the mitochondrial COI region for metabarcoding metazoan diversity: application for characterizing coral reef fish gut contents. Frontiers in zoology, 10(1), 1-14.						marine
COI_19_242_W28_Water_Bautino	Koziol, A., Stat, M., Simpson, T., Jarman, S., DiBattista, J. D., Harvey, E. S., ... & Bunce, M. (2019). Environmental DNA metabarcoding studies are critically affected by substrate selection. Molecular Ecology Resources, 19(2), 366-376.	Leray, M., Yang, J. Y., Meyer, C. P., Mills, S. C., Agudelo, N., Ranwez, V., ... & Machida, R. J. (2013). A new versatile primer set targeting a short fragment of the mitochondrial COI region for metabarcoding metazoan diversity: application for characterizing coral reef fish gut contents. Frontiers in zoology, 10(1), 1-14.						marine
COI_19_242_W30_Water_Bautino	Koziol, A., Stat, M., Simpson, T., Jarman, S., DiBattista, J. D., Harvey, E. S., ... & Bunce, M. (2019). Environmental DNA metabarcoding studies are critically affected by substrate selection. Molecular Ecology Resources, 19(2), 366-376.	Leray, M., Yang, J. Y., Meyer, C. P., Mills, S. C., Agudelo, N., Ranwez, V., ... & Machida, R. J. (2013). A new versatile primer set targeting a short fragment of the mitochondrial COI region for metabarcoding metazoan diversity: application for characterizing coral reef fish gut contents. Frontiers in zoology, 10(1), 1-14.						marine
COI_19_242_W31_Water_Bautino	Koziol, A., Stat, M., Simpson, T., Jarman, S., DiBattista, J. D., Harvey, E. S., ... & Bunce, M. (2019). Environmental DNA metabarcoding studies are critically affected by substrate selection. Molecular Ecology Resources, 19(2), 366-376.	Leray, M., Yang, J. Y., Meyer, C. P., Mills, S. C., Agudelo, N., Ranwez, V., ... & Machida, R. J. (2013). A new versatile primer set targeting a short fragment of the mitochondrial COI region for metabarcoding metazoan diversity: application for characterizing coral reef fish gut contents. Frontiers in zoology, 10(1), 1-14.						marine
COI_19_242_W32_Water_Bautino	Koziol, A., Stat, M., Simpson, T., Jarman, S., DiBattista, J. D., Harvey, E. S., ... & Bunce, M. (2019). Environmental DNA metabarcoding studies are critically affected by substrate selection. Molecular Ecology Resources, 19(2), 366-376.	Leray, M., Yang, J. Y., Meyer, C. P., Mills, S. C., Agudelo, N., Ranwez, V., ... & Machida, R. J. (2013). A new versatile primer set targeting a short fragment of the mitochondrial COI region for metabarcoding metazoan diversity: application for characterizing coral reef fish gut contents. Frontiers in zoology, 10(1), 1-14.						marine
COI_19_242_W33_Water_Bautino	Koziol, A., Stat, M., Simpson, T., Jarman, S., DiBattista, J. D., Harvey, E. S., ... & Bunce, M. (2019). Environmental DNA metabarcoding studies are critically affected by substrate selection. Molecular Ecology Resources, 19(2), 366-376.	Leray, M., Yang, J. Y., Meyer, C. P., Mills, S. C., Agudelo, N., Ranwez, V., ... & Machida, R. J. (2013). A new versatile primer set targeting a short fragment of the mitochondrial COI region for metabarcoding metazoan diversity: application for characterizing coral reef fish gut contents. Frontiers in zoology, 10(1), 1-14.						marine
COI_19_242_W34_Water_Bautino	Koziol, A., Stat, M., Simpson, T., Jarman, S., DiBattista, J. D., Harvey, E. S., ... & Bunce, M. (2019). Environmental DNA metabarcoding studies are critically affected by substrate selection. Molecular Ecology Resources, 19(2), 366-376.	Leray, M., Yang, J. Y., Meyer, C. P., Mills, S. C., Agudelo, N., Ranwez, V., ... & Machida, R. J. (2013). A new versatile primer set targeting a short fragment of the mitochondrial COI region for metabarcoding metazoan diversity: application for characterizing coral reef fish gut contents. Frontiers in zoology, 10(1), 1-14.						marine
COI_19_242_W35_Water_Bautino	Koziol, A., Stat, M., Simpson, T., Jarman, S., DiBattista, J. D., Harvey, E. S., ... & Bunce, M. (2019). Environmental DNA metabarcoding studies are critically affected by substrate selection. Molecular Ecology Resources, 19(2), 366-376.	Leray, M., Yang, J. Y., Meyer, C. P., Mills, S. C., Agudelo, N., Ranwez, V., ... & Machida, R. J. (2013). A new versatile primer set targeting a short fragment of the mitochondrial COI region for metabarcoding metazoan diversity: application for characterizing coral reef fish gut contents. Frontiers in zoology, 10(1), 1-14.						marine
COI_19_242_W36_Water_Bautino	Koziol, A., Stat, M., Simpson, T., Jarman, S., DiBattista, J. D., Harvey, E. S., ... & Bunce, M. (2019). Environmental DNA metabarcoding studies are critically affected by substrate selection. Molecular Ecology Resources, 19(2), 366-376.	Leray, M., Yang, J. Y., Meyer, C. P., Mills, S. C., Agudelo, N., Ranwez, V., ... & Machida, R. J. (2013). A new versatile primer set targeting a short fragment of the mitochondrial COI region for metabarcoding metazoan diversity: application for characterizing coral reef fish gut contents. Frontiers in zoology, 10(1), 1-14.						marine
COI_19_554_W37_Water_Ersai	Koziol, A., Stat, M., Simpson, T., Jarman, S., DiBattista, J. D., Harvey, E. S., ... & Bunce, M. (2019). Environmental DNA metabarcoding studies are critically affected by substrate selection. Molecular Ecology Resources, 19(2), 366-376.	Leray, M., Yang, J. Y., Meyer, C. P., Mills, S. C., Agudelo, N., Ranwez, V., ... & Machida, R. J. (2013). A new versatile primer set targeting a short fragment of the mitochondrial COI region for metabarcoding metazoan diversity: application for characterizing coral reef fish gut contents. Frontiers in zoology, 10(1), 1-14.						marine
COI_19_554_W38_Water_Ersai	Koziol, A., Stat, M., Simpson, T., Jarman, S., DiBattista, J. D., Harvey, E. S., ... & Bunce, M. (2019). Environmental DNA metabarcoding studies are critically affected by substrate selection. Molecular Ecology Resources, 19(2), 366-376.	Leray, M., Yang, J. Y., Meyer, C. P., Mills, S. C., Agudelo, N., Ranwez, V., ... & Machida, R. J. (2013). A new versatile primer set targeting a short fragment of the mitochondrial COI region for metabarcoding metazoan diversity: application for characterizing coral reef fish gut contents. Frontiers in zoology, 10(1), 1-14.						marine
COI_19_554_W39_Water_Ersai	Koziol, A., Stat, M., Simpson, T., Jarman, S., DiBattista, J. D., Harvey, E. S., ... & Bunce, M. (2019). Environmental DNA metabarcoding studies are critically affected by substrate selection. Molecular Ecology Resources, 19(2), 366-376.	Leray, M., Yang, J. Y., Meyer, C. P., Mills, S. C., Agudelo, N., Ranwez, V., ... & Machida, R. J. (2013). A new versatile primer set targeting a short fragment of the mitochondrial COI region for metabarcoding metazoan diversity: application for characterizing coral reef fish gut contents. Frontiers in zoology, 10(1), 1-14.						marine
COI_19_554_W40_Water_Ersai	Koziol, A., Stat, M., Simpson, T., Jarman, S., DiBattista, J. D., Harvey, E. S., ... & Bunce, M. (2019). Environmental DNA metabarcoding studies are critically affected by substrate selection. Molecular Ecology Resources, 19(2), 366-376.	Leray, M., Yang, J. Y., Meyer, C. P., Mills, S. C., Agudelo, N., Ranwez, V., ... & Machida, R. J. (2013). A new versatile primer set targeting a short fragment of the mitochondrial COI region for metabarcoding metazoan diversity: application for characterizing coral reef fish gut contents. Frontiers in zoology, 10(1), 1-14.						marine
COI_19_554_W41_Water_Ersai	Koziol, A., Stat, M., Simpson, T., Jarman, S., DiBattista, J. D., Harvey, E. S., ... & Bunce, M. (2019). Environmental DNA metabarcoding studies are critically affected by substrate selection. Molecular Ecology Resources, 19(2), 366-376.	Leray, M., Yang, J. Y., Meyer, C. P., Mills, S. C., Agudelo, N., Ranwez, V., ... & Machida, R. J. (2013). A new versatile primer set targeting a short fragment of the mitochondrial COI region for metabarcoding metazoan diversity: application for characterizing coral reef fish gut contents. Frontiers in zoology, 10(1), 1-14.						marine
COI_19_554_W42_Water_Ersai	Koziol, A., Stat, M., Simpson, T., Jarman, S., DiBattista, J. D., Harvey, E. S., ... & Bunce, M. (2019). Environmental DNA metabarcoding studies are critically affected by substrate selection. Molecular Ecology Resources, 19(2), 366-376.	Leray, M., Yang, J. Y., Meyer, C. P., Mills, S. C., Agudelo, N., Ranwez, V., ... & Machida, R. J. (2013). A new versatile primer set targeting a short fragment of the mitochondrial COI region for metabarcoding metazoan diversity: application for characterizing coral reef fish gut contents. Frontiers in zoology, 10(1), 1-14.						marine
COI_19_554_W43_Water_Ersai	Koziol, A., Stat, M., Simpson, T., Jarman, S., DiBattista, J. D., Harvey, E. S., ... & Bunce, M. (2019). Environmental DNA metabarcoding studies are critically affected by substrate selection. Molecular Ecology Resources, 19(2), 366-376.	Leray, M., Yang, J. Y., Meyer, C. P., Mills, S. C., Agudelo, N., Ranwez, V., ... & Machida, R. J. (2013). A new versatile primer set targeting a short fragment of the mitochondrial COI region for metabarcoding metazoan diversity: application for characterizing coral reef fish gut contents. Frontiers in zoology, 10(1), 1-14.						marine
COI_19_554_W44_Water_Ersai	Koziol, A., Stat, M., Simpson, T., Jarman, S., DiBattista, J. D., Harvey, E. S., ... & Bunce, M. (2019). Environmental DNA metabarcoding studies are critically affected by substrate selection. Molecular Ecology Resources, 19(2), 366-376.	Leray, M., Yang, J. Y., Meyer, C. P., Mills, S. C., Agudelo, N., Ranwez, V., ... & Machida, R. J. (2013). A new versatile primer set targeting a short fragment of the mitochondrial COI region for metabarcoding metazoan diversity: application for characterizing coral reef fish gut contents. Frontiers in zoology, 10(1), 1-14.						marine
COI_19_554_W45_Water_Ersai	Koziol, A., Stat, M., Simpson, T., Jarman, S., DiBattista, J. D., Harvey, E. S., ... & Bunce, M. (2019). Environmental DNA metabarcoding studies are critically affected by substrate selection. Molecular Ecology Resources, 19(2), 366-376.	Leray, M., Yang, J. Y., Meyer, C. P., Mills, S. C., Agudelo, N., Ranwez, V., ... & Machida, R. J. (2013). A new versatile primer set targeting a short fragment of the mitochondrial COI region for metabarcoding metazoan diversity: application for characterizing coral reef fish gut contents. Frontiers in zoology, 10(1), 1-14.						marine
COI_19_554_W46_Water_Ersai	Koziol, A., Stat, M., Simpson, T., Jarman, S., DiBattista, J. D., Harvey, E. S., ... & Bunce, M. (2019). Environmental DNA metabarcoding studies are critically affected by substrate selection. Molecular Ecology Resources, 19(2), 366-376.	Leray, M., Yang, J. Y., Meyer, C. P., Mills, S. C., Agudelo, N., Ranwez, V., ... & Machida, R. J. (2013). A new versatile primer set targeting a short fragment of the mitochondrial COI region for metabarcoding metazoan diversity: application for characterizing coral reef fish gut contents. Frontiers in zoology, 10(1), 1-14.						marine
COI_19_554_W47_Water_Ersai	Koziol, A., Stat, M., Simpson, T., Jarman, S., DiBattista, J. D., Harvey, E. S., ... & Bunce, M. (2019). Environmental DNA metabarcoding studies are critically affected by substrate selection. Molecular Ecology Resources, 19(2), 366-376.	Leray, M., Yang, J. Y., Meyer, C. P., Mills, S. C., Agudelo, N., Ranwez, V., ... & Machida, R. J. (2013). A new versatile primer set targeting a short fragment of the mitochondrial COI region for metabarcoding metazoan diversity: application for characterizing coral reef fish gut contents. Frontiers in zoology, 10(1), 1-14.						marine
COI_19_554_W48_Water_Ersai	Koziol, A., Stat, M., Simpson, T., Jarman, S., DiBattista, J. D., Harvey, E. S., ... & Bunce, M. (2019). Environmental DNA metabarcoding studies are critically affected by substrate selection. Molecular Ecology Resources, 19(2), 366-376.	Leray, M., Yang, J. Y., Meyer, C. P., Mills, S. C., Agudelo, N., Ranwez, V., ... & Machida, R. J. (2013). A new versatile primer set targeting a short fragment of the mitochondrial COI region for metabarcoding metazoan diversity: application for characterizing coral reef fish gut contents. Frontiers in zoology, 10(1), 1-14.						marine
COI_20_247_W49_Water_Offshore	Koziol, A., Stat, M., Simpson, T., Jarman, S., DiBattista, J. D., Harvey, E. S., ... & Bunce, M. (2019). Environmental DNA metabarcoding studies are critically affected by substrate selection. Molecular Ecology Resources, 19(2), 366-376.	Leray, M., Yang, J. Y., Meyer, C. P., Mills, S. C., Agudelo, N., Ranwez, V., ... & Machida, R. J. (2013). A new versatile primer set targeting a short fragment of the mitochondrial COI region for metabarcoding metazoan diversity: application for characterizing coral reef fish gut contents. Frontiers in zoology, 10(1), 1-14.						marine
COI_20_249_W51_Water_Offshore	Koziol, A., Stat, M., Simpson, T., Jarman, S., DiBattista, J. D., Harvey, E. S., ... & Bunce, M. (2019). Environmental DNA metabarcoding studies are critically affected by substrate selection. Molecular Ecology Resources, 19(2), 366-376.	Leray, M., Yang, J. Y., Meyer, C. P., Mills, S. C., Agudelo, N., Ranwez, V., ... & Machida, R. J. (2013). A new versatile primer set targeting a short fragment of the mitochondrial COI region for metabarcoding metazoan diversity: application for characterizing coral reef fish gut contents. Frontiers in zoology, 10(1), 1-14.						marine
COI_20_249_W52_Water_Offshore	Koziol, A., Stat, M., Simpson, T., Jarman, S., DiBattista, J. D., Harvey, E. S., ... & Bunce, M. (2019). Environmental DNA metabarcoding studies are critically affected by substrate selection. Molecular Ecology Resources, 19(2), 366-376.	Leray, M., Yang, J. Y., Meyer, C. P., Mills, S. C., Agudelo, N., Ranwez, V., ... & Machida, R. J. (2013). A new versatile primer set targeting a short fragment of the mitochondrial COI region for metabarcoding metazoan diversity: application for characterizing coral reef fish gut contents. Frontiers in zoology, 10(1), 1-14.						marine
COI_20_249_W54_Water_Offshore	Koziol, A., Stat, M., Simpson, T., Jarman, S., DiBattista, J. D., Harvey, E. S., ... & Bunce, M. (2019). Environmental DNA metabarcoding studies are critically affected by substrate selection. Molecular Ecology Resources, 19(2), 366-376.	Leray, M., Yang, J. Y., Meyer, C. P., Mills, S. C., Agudelo, N., Ranwez, V., ... & Machida, R. J. (2013). A new versatile primer set targeting a short fragment of the mitochondrial COI region for metabarcoding metazoan diversity: application for characterizing coral reef fish gut contents. Frontiers in zoology, 10(1), 1-14.						marine
COI_20_249_W56_Water_Offshore	Koziol, A., Stat, M., Simpson, T., Jarman, S., DiBattista, J. D., Harvey, E. S., ... & Bunce, M. (2019). Environmental DNA metabarcoding studies are critically affected by substrate selection. Molecular Ecology Resources, 19(2), 366-376.	Leray, M., Yang, J. Y., Meyer, C. P., Mills, S. C., Agudelo, N., Ranwez, V., ... & Machida, R. J. (2013). A new versatile primer set targeting a short fragment of the mitochondrial COI region for metabarcoding metazoan diversity: application for characterizing coral reef fish gut contents. Frontiers in zoology, 10(1), 1-14.						marine
COI_20_249_W57_Water_Offshore	Koziol, A., Stat, M., Simpson, T., Jarman, S., DiBattista, J. D., Harvey, E. S., ... & Bunce, M. (2019). Environmental DNA metabarcoding studies are critically affected by substrate selection. Molecular Ecology Resources, 19(2), 366-376.	Leray, M., Yang, J. Y., Meyer, C. P., Mills, S. C., Agudelo, N., Ranwez, V., ... & Machida, R. J. (2013). A new versatile primer set targeting a short fragment of the mitochondrial COI region for metabarcoding metazoan diversity: application for characterizing coral reef fish gut contents. Frontiers in zoology, 10(1), 1-14.						marine
COI_20_249_W58_Water_Offshore	Koziol, A., Stat, M., Simpson, T., Jarman, S., DiBattista, J. D., Harvey, E. S., ... & Bunce, M. (2019). Environmental DNA metabarcoding studies are critically affected by substrate selection. Molecular Ecology Resources, 19(2), 366-376.	Leray, M., Yang, J. Y., Meyer, C. P., Mills, S. C., Agudelo, N., Ranwez, V., ... & Machida, R. J. (2013). A new versatile primer set targeting a short fragment of the mitochondrial COI region for metabarcoding metazoan diversity: application for characterizing coral reef fish gut contents. Frontiers in zoology, 10(1), 1-14.						marine
COI_20_249_W59_Water_Offshore	Koziol, A., Stat, M., Simpson, T., Jarman, S., DiBattista, J. D., Harvey, E. S., ... & Bunce, M. (2019). Environmental DNA metabarcoding studies are critically affected by substrate selection. Molecular Ecology Resources, 19(2), 366-376.	Leray, M., Yang, J. Y., Meyer, C. P., Mills, S. C., Agudelo, N., Ranwez, V., ... & Machida, R. J. (2013). A new versatile primer set targeting a short fragment of the mitochondrial COI region for metabarcoding metazoan diversity: application for characterizing coral reef fish gut contents. Frontiers in zoology, 10(1), 1-14.						marine
COI_20_249_W60_Water_Offshore	Koziol, A., Stat, M., Simpson, T., Jarman, S., DiBattista, J. D., Harvey, E. S., ... & Bunce, M. (2019). Environmental DNA metabarcoding studies are critically affected by substrate selection. Molecular Ecology Resources, 19(2), 366-376.	Leray, M., Yang, J. Y., Meyer, C. P., Mills, S. C., Agudelo, N., Ranwez, V., ... & Machida, R. J. (2013). A new versatile primer set targeting a short fragment of the mitochondrial COI region for metabarcoding metazoan diversity: application for characterizing coral reef fish gut contents. Frontiers in zoology, 10(1), 1-14.						marine
COI_20_249_W61_Water_Offshore	Koziol, A., Stat, M., Simpson, T., Jarman, S., DiBattista, J. D., Harvey, E. S., ... & Bunce, M. (2019). Environmental DNA metabarcoding studies are critically affected by substrate selection. Molecular Ecology Resources, 19(2), 366-376.	Leray, M., Yang, J. Y., Meyer, C. P., Mills, S. C., Agudelo, N., Ranwez, V., ... & Machida, R. J. (2013). A new versatile primer set targeting a short fragment of the mitochondrial COI region for metabarcoding metazoan diversity: application for characterizing coral reef fish gut contents. Frontiers in zoology, 10(1), 1-14.						marine
COI_20_249_W62_Water_Offshore	Koziol, A., Stat, M., Simpson, T., Jarman, S., DiBattista, J. D., Harvey, E. S., ... & Bunce, M. (2019). Environmental DNA metabarcoding studies are critically affected by substrate selection. Molecular Ecology Resources, 19(2), 366-376.	Leray, M., Yang, J. Y., Meyer, C. P., Mills, S. C., Agudelo, N., Ranwez, V., ... & Machida, R. J. (2013). A new versatile primer set targeting a short fragment of the mitochondrial COI region for metabarcoding metazoan diversity: application for characterizing coral reef fish gut contents. Frontiers in zoology, 10(1), 1-14.						marine
COI_20_249_W63_Water_Offshore	Koziol, A., Stat, M., Simpson, T., Jarman, S., DiBattista, J. D., Harvey, E. S., ... & Bunce, M. (2019). Environmental DNA metabarcoding studies are critically affected by substrate selection. Molecular Ecology Resources, 19(2), 366-376.	Leray, M., Yang, J. Y., Meyer, C. P., Mills, S. C., Agudelo, N., Ranwez, V., ... & Machida, R. J. (2013). A new versatile primer set targeting a short fragment of the mitochondrial COI region for metabarcoding metazoan diversity: application for characterizing coral reef fish gut contents. Frontiers in zoology, 10(1), 1-14.						marine
COI_20_249_W64_Water_Offshore	Koziol, A., Stat, M., Simpson, T., Jarman, S., DiBattista, J. D., Harvey, E. S., ... & Bunce, M. (2019). Environmental DNA metabarcoding studies are critically affected by substrate selection. Molecular Ecology Resources, 19(2), 366-376.	Leray, M., Yang, J. Y., Meyer, C. P., Mills, S. C., Agudelo, N., Ranwez, V., ... & Machida, R. J. (2013). A new versatile primer set targeting a short fragment of the mitochondrial COI region for metabarcoding metazoan diversity: application for characterizing coral reef fish gut contents. Frontiers in zoology, 10(1), 1-14.						marine
COI_20_249_W65_Water_Offshore	Koziol, A., Stat, M., Simpson, T., Jarman, S., DiBattista, J. D., Harvey, E. S., ... & Bunce, M. (2019). Environmental DNA metabarcoding studies are critically affected by substrate selection. Molecular Ecology Resources, 19(2), 366-376.	Leray, M., Yang, J. Y., Meyer, C. P., Mills, S. C., Agudelo, N., Ranwez, V., ... & Machida, R. J. (2013). A new versatile primer set targeting a short fragment of the mitochondrial COI region for metabarcoding metazoan diversity: application for characterizing coral reef fish gut contents. Frontiers in zoology, 10(1), 1-14.						marine
COI_20_249_W66_Water_Offshore	Koziol, A., Stat, M., Simpson, T., Jarman, S., DiBattista, J. D., Harvey, E. S., ... & Bunce, M. (2019). Environmental DNA metabarcoding studies are critically affected by substrate selection. Molecular Ecology Resources, 19(2), 366-376.	Leray, M., Yang, J. Y., Meyer, C. P., Mills, S. C., Agudelo, N., Ranwez, V., ... & Machida, R. J. (2013). A new versatile primer set targeting a short fragment of the mitochondrial COI region for metabarcoding metazoan diversity: application for characterizing coral reef fish gut contents. Frontiers in zoology, 10(1), 1-14.						marine
COI_20_249_W67_Water_Offshore	Koziol, A., Stat, M., Simpson, T., Jarman, S., DiBattista, J. D., Harvey, E. S., ... & Bunce, M. (2019). Environmental DNA metabarcoding studies are critically affected by substrate selection. Molecular Ecology Resources, 19(2), 366-376.	Leray, M., Yang, J. Y., Meyer, C. P., Mills, S. C., Agudelo, N., Ranwez, V., ... & Machida, R. J. (2013). A new versatile primer set targeting a short fragment of the mitochondrial COI region for metabarcoding metazoan diversity: application for characterizing coral reef fish gut contents. Frontiers in zoology, 10(1), 1-14.						marine
COI_20_249_W68_Water_Offshore	Koziol, A., Stat, M., Simpson, T., Jarman, S., DiBattista, J. D., Harvey, E. S., ... & Bunce, M. (2019). Environmental DNA metabarcoding studies are critically affected by substrate selection. Molecular Ecology Resources, 19(2), 366-376.	Leray, M., Yang, J. Y., Meyer, C. P., Mills, S. C., Agudelo, N., Ranwez, V., ... & Machida, R. J. (2013). A new versatile primer set targeting a short fragment of the mitochondrial COI region for metabarcoding metazoan diversity: application for characterizing coral reef fish gut contents. Frontiers in zoology, 10(1), 1-14.						marine
COI_20_249_W69_Water_Offshore	Koziol, A., Stat, M., Simpson, T., Jarman, S., DiBattista, J. D., Harvey, E. S., ... & Bunce, M. (2019). Environmental DNA metabarcoding studies are critically affected by substrate selection. Molecular Ecology Resources, 19(2), 366-376.	Leray, M., Yang, J. Y., Meyer, C. P., Mills, S. C., Agudelo, N., Ranwez, V., ... & Machida, R. J. (2013). A new versatile primer set targeting a short fragment of the mitochondrial COI region for metabarcoding metazoan diversity: application for characterizing coral reef fish gut contents. Frontiers in zoology, 10(1), 1-14.						marine
COI_20_249_W70_Water_Offshore	Koziol, A., Stat, M., Simpson, T., Jarman, S., DiBattista, J. D., Harvey, E. S., ... & Bunce, M. (2019). Environmental DNA metabarcoding studies are critically affected by substrate selection. Molecular Ecology Resources, 19(2), 366-376.	Leray, M., Yang, J. Y., Meyer, C. P., Mills, S. C., Agudelo, N., Ranwez, V., ... & Machida, R. J. (2013). A new versatile primer set targeting a short fragment of the mitochondrial COI region for metabarcoding metazoan diversity: application for characterizing coral reef fish gut contents. Frontiers in zoology, 10(1), 1-14.						marine
COI_20_249_W71_Water_Offshore	Koziol, A., Stat, M., Simpson, T., Jarman, S., DiBattista, J. D., Harvey, E. S., ... & Bunce, M. (2019). Environmental DNA metabarcoding studies are critically affected by substrate selection. Molecular Ecology Resources, 19(2), 366-376.	Leray, M., Yang, J. Y., Meyer, C. P., Mills, S. C., Agudelo, N., Ranwez, V., ... & Machida, R. J. (2013). A new versatile primer set targeting a short fragment of the mitochondrial COI region for metabarcoding metazoan diversity: application for characterizing coral reef fish gut contents. Frontiers in zoology, 10(1), 1-14.						marine
COI_21_251_S56_Sediment_Offshore	Koziol, A., Stat, M., Simpson, T., Jarman, S., DiBattista, J. D., Harvey, E. S., ... & Bunce, M. (2019). Environmental DNA metabarcoding studies are critically affected by substrate selection. Molecular Ecology Resources, 19(2), 366-376.	Leray, M., Yang, J. Y., Meyer, C. P., Mills, S. C., Agudelo, N., Ranwez, V., ... & Machida, R. J. (2013). A new versatile primer set targeting a short fragment of the mitochondrial COI region for metabarcoding metazoan diversity: application for characterizing coral reef fish gut contents. Frontiers in zoology, 10(1), 1-14.						marine
COI_21_551_W72_Water_Offshore	Koziol, A., Stat, M., Simpson, T., Jarman, S., DiBattista, J. D., Harvey, E. S., ... & Bunce, M. (2019). Environmental DNA metabarcoding studies are critically affected by substrate selection. Molecular Ecology Resources, 19(2), 366-376.	Leray, M., Yang, J. Y., Meyer, C. P., Mills, S. C., Agudelo, N., Ranwez, V., ... & Machida, R. J. (2013). A new versatile primer set targeting a short fragment of the mitochondrial COI region for metabarcoding metazoan diversity: application for characterizing coral reef fish gut contents. Frontiers in zoology, 10(1), 1-14.						marine
COI_21_552_S57_Sediment_Offshore	Koziol, A., Stat, M., Simpson, T., Jarman, S., DiBattista, J. D., Harvey, E. S., ... & Bunce, M. (2019). Environmental DNA metabarcoding studies are critically affected by substrate selection. Molecular Ecology Resources, 19(2), 366-376.	Leray, M., Yang, J. Y., Meyer, C. P., Mills, S. C., Agudelo, N., Ranwez, V., ... & Machida, R. J. (2013). A new versatile primer set targeting a short fragment of the mitochondrial COI region for metabarcoding metazoan diversity: application for characterizing coral reef fish gut contents. Frontiers in zoology, 10(1), 1-14.						marine
COI_21_552_S58_Sediment_Offshore	Koziol, A., Stat, M., Simpson, T., Jarman, S., DiBattista, J. D., Harvey, E. S., ... & Bunce, M. (2019). Environmental DNA metabarcoding studies are critically affected by substrate selection. Molecular Ecology Resources, 19(2), 366-376.	Leray, M., Yang, J. Y., Meyer, C. P., Mills, S. C., Agudelo, N., Ranwez, V., ... & Machida, R. J. (2013). A new versatile primer set targeting a short fragment of the mitochondrial COI region for metabarcoding metazoan diversity: application for characterizing coral reef fish gut contents. Frontiers in zoology, 10(1), 1-14.						marine
COI_21_552_S59_Sediment_Offshore	Koziol, A., Stat, M., Simpson, T., Jarman, S., DiBattista, J. D., Harvey, E. S., ... & Bunce, M. (2019). Environmental DNA metabarcoding studies are critically affected by substrate selection. Molecular Ecology Resources, 19(2), 366-376.	Leray, M., Yang, J. Y., Meyer, C. P., Mills, S. C., Agudelo, N., Ranwez, V., ... & Machida, R. J. (2013). A new versatile primer set targeting a short fragment of the mitochondrial COI region for metabarcoding metazoan diversity: application for characterizing coral reef fish gut contents. Frontiers in zoology, 10(1), 1-14.						marine
COI_21_552_S60_Sediment_Offshore	Koziol, A., Stat, M., Simpson, T., Jarman, S., DiBattista, J. D., Harvey, E. S., ... & Bunce, M. (2019). Environmental DNA metabarcoding studies are critically affected by substrate selection. Molecular Ecology Resources, 19(2), 366-376.	Leray, M., Yang, J. Y., Meyer, C. P., Mills, S. C., Agudelo, N., Ranwez, V., ... & Machida, R. J. (2013). A new versatile primer set targeting a short fragment of the mitochondrial COI region for metabarcoding metazoan diversity: application for characterizing coral reef fish gut contents. Frontiers in zoology, 10(1), 1-14.						marine
COI_21_552_S61_Sediment_Offshore	Koziol, A., Stat, M., Simpson, T., Jarman, S., DiBattista, J. D., Harvey, E. S., ... & Bunce, M. (2019). Environmental DNA metabarcoding studies are critically affected by substrate selection. Molecular Ecology Resources, 19(2), 366-376.	Leray, M., Yang, J. Y., Meyer, C. P., Mills, S. C., Agudelo, N., Ranwez, V., ... & Machida, R. J. (2013). A new versatile primer set targeting a short fragment of the mitochondrial COI region for metabarcoding metazoan diversity: application for characterizing coral reef fish gut contents. Frontiers in zoology, 10(1), 1-14.						marine
COI_21_552_S62_Sediment_Offshore	Koziol, A., Stat, M., Simpson, T., Jarman, S., DiBattista, J. D., Harvey, E. S., ... & Bunce, M. (2019). Environmental DNA metabarcoding studies are critically affected by substrate selection. Molecular Ecology Resources, 19(2), 366-376.	Leray, M., Yang, J. Y., Meyer, C. P., Mills, S. C., Agudelo, N., Ranwez, V., ... & Machida, R. J. (2013). A new versatile primer set targeting a short fragment of the mitochondrial COI region for metabarcoding metazoan diversity: application for characterizing coral reef fish gut contents. Frontiers in zoology, 10(1), 1-14.						marine
COI_21_552_S63_Sediment_Offshore	Koziol, A., Stat, M., Simpson, T., Jarman, S., DiBattista, J. D., Harvey, E. S., ... & Bunce, M. (2019). Environmental DNA metabarcoding studies are critically affected by substrate selection. Molecular Ecology Resources, 19(2), 366-376.	Leray, M., Yang, J. Y., Meyer, C. P., Mills, S. C., Agudelo, N., Ranwez, V., ... & Machida, R. J. (2013). A new versatile primer set targeting a short fragment of the mitochondrial COI region for metabarcoding metazoan diversity: application for characterizing coral reef fish gut contents. Frontiers in zoology, 10(1), 1-14.						marine
COI_21_552_S64_Sediment_Offshore	Koziol, A., Stat, M., Simpson, T., Jarman, S., DiBattista, J. D., Harvey, E. S., ... & Bunce, M. (2019). Environmental DNA metabarcoding studies are critically affected by substrate selection. Molecular Ecology Resources, 19(2), 366-376.	Leray, M., Yang, J. Y., Meyer, C. P., Mills, S. C., Agudelo, N., Ranwez, V., ... & Machida, R. J. (2013). A new versatile primer set targeting a short fragment of the mitochondrial COI region for metabarcoding metazoan diversity: application for characterizing coral reef fish gut contents. Frontiers in zoology, 10(1), 1-14.						marine
COI_21_552_S65_Sediment_Offshore	Koziol, A., Stat, M., Simpson, T., Jarman, S., DiBattista, J. D., Harvey, E. S., ... & Bunce, M. (2019). Environmental DNA metabarcoding studies are critically affected by substrate selection. Molecular Ecology Resources, 19(2), 366-376.	Leray, M., Yang, J. Y., Meyer, C. P., Mills, S. C., Agudelo, N., Ranwez, V., ... & Machida, R. J. (2013). A new versatile primer set targeting a short fragment of the mitochondrial COI region for metabarcoding metazoan diversity: application for characterizing coral reef fish gut contents. Frontiers in zoology, 10(1), 1-14.						marine
COI_22_242_W73_Water_Offshore	Koziol, A., Stat, M., Simpson, T., Jarman, S., DiBattista, J. D., Harvey, E. S., ... & Bunce, M. (2019). Environmental DNA metabarcoding studies are critically affected by substrate selection. Molecular Ecology Resources, 19(2), 366-376.	Leray, M., Yang, J. Y., Meyer, C. P., Mills, S. C., Agudelo, N., Ranwez, V., ... & Machida, R. J. (2013). A new versatile primer set targeting a short fragment of the mitochondrial COI region for metabarcoding metazoan diversity: application for characterizing coral reef fish gut contents. Frontiers in zoology, 10(1), 1-14.						marine
COI_22_242_W74_Water_Offshore	Koziol, A., Stat, M., Simpson, T., Jarman, S., DiBattista, J. D., Harvey, E. S., ... & Bunce, M. (2019). Environmental DNA metabarcoding studies are critically affected by substrate selection. Molecular Ecology Resources, 19(2), 366-376.	Leray, M., Yang, J. Y., Meyer, C. P., Mills, S. C., Agudelo, N., Ranwez, V., ... & Machida, R. J. (2013). A new versatile primer set targeting a short fragment of the mitochondrial COI region for metabarcoding metazoan diversity: application for characterizing coral reef fish gut contents. Frontiers in zoology, 10(1), 1-14.						marine
COI_22_242_W75_Water_Offshore	Koziol, A., Stat, M., Simpson, T., Jarman, S., DiBattista, J. D., Harvey, E. S., ... & Bunce, M. (2019). Environmental DNA metabarcoding studies are critically affected by substrate selection. Molecular Ecology Resources, 19(2), 366-376.	Leray, M., Yang, J. Y., Meyer, C. P., Mills, S. C., Agudelo, N., Ranwez, V., ... & Machida, R. J. (2013). A new versatile primer set targeting a short fragment of the mitochondrial COI region for metabarcoding metazoan diversity: application for characterizing coral reef fish gut contents. Frontiers in zoology, 10(1), 1-14.						marine
COI_22_242_W76_Water_Offshore	Koziol, A., Stat, M., Simpson, T., Jarman, S., DiBattista, J. D., Harvey, E. S., ... & Bunce, M. (2019). Environmental DNA metabarcoding studies are critically affected by substrate selection. Molecular Ecology Resources, 19(2), 366-376.	Leray, M., Yang, J. Y., Meyer, C. P., Mills, S. C., Agudelo, N., Ranwez, V., ... & Machida, R. J. (2013). A new versatile primer set targeting a short fragment of the mitochondrial COI region for metabarcoding metazoan diversity: application for characterizing coral reef fish gut contents. Frontiers in zoology, 10(1), 1-14.						marine
COI_22_242_W78_Water_Offshore	Koziol, A., Stat, M., Simpson, T., Jarman, S., DiBattista, J. D., Harvey, E. S., ... & Bunce, M. (2019). Environmental DNA metabarcoding studies are critically affected by substrate selection. Molecular Ecology Resources, 19(2), 366-376.	Leray, M., Yang, J. Y., Meyer, C. P., Mills, S. C., Agudelo, N., Ranwez, V., ... & Machida, R. J. (2013). A new versatile primer set targeting a short fragment of the mitochondrial COI region for metabarcoding metazoan diversity: application for characterizing coral reef fish gut contents. Frontiers in zoology, 10(1), 1-14.						marine
COI_22_242_W80_Water_Offshore	Koziol, A., Stat, M., Simpson, T., Jarman, S., DiBattista, J. D., Harvey, E. S., ... & Bunce, M. (2019). Environmental DNA metabarcoding studies are critically affected by substrate selection. Molecular Ecology Resources, 19(2), 366-376.	Leray, M., Yang, J. Y., Meyer, C. P., Mills, S. C., Agudelo, N., Ranwez, V., ... & Machida, R. J. (2013). A new versatile primer set targeting a short fragment of the mitochondrial COI region for metabarcoding metazoan diversity: application for characterizing coral reef fish gut contents. Frontiers in zoology, 10(1), 1-14.						marine
COI_22_242_W81_Water_Offshore	Koziol, A., Stat, M., Simpson, T., Jarman, S., DiBattista, J. D., Harvey, E. S., ... & Bunce, M. (2019). Environmental DNA metabarcoding studies are critically affected by substrate selection. Molecular Ecology Resources, 19(2), 366-376.	Leray, M., Yang, J. Y., Meyer, C. P., Mills, S. C., Agudelo, N., Ranwez, V., ... & Machida, R. J. (2013). A new versatile primer set targeting a short fragment of the mitochondrial COI region for metabarcoding metazoan diversity: application for characterizing coral reef fish gut contents. Frontiers in zoology, 10(1), 1-14.						marine
COI_22_242_W83_Water_Offshore	Koziol, A., Stat, M., Simpson, T., Jarman, S., DiBattista, J. D., Harvey, E. S., ... & Bunce, M. (2019). Environmental DNA metabarcoding studies are critically affected by substrate selection. Molecular Ecology Resources, 19(2), 366-376.	Leray, M., Yang, J. Y., Meyer, C. P., Mills, S. C., Agudelo, N., Ranwez, V., ... & Machida, R. J. (2013). A new versatile primer set targeting a short fragment of the mitochondrial COI region for metabarcoding metazoan diversity: application for characterizing coral reef fish gut contents. Frontiers in zoology, 10(1), 1-14.						marine
COI_22_242_W84_Water_Offshore	Koziol, A., Stat, M., Simpson, T., Jarman, S., DiBattista, J. D., Harvey, E. S., ... & Bunce, M. (2019). Environmental DNA metabarcoding studies are critically affected by substrate selection. Molecular Ecology Resources, 19(2), 366-376.	Leray, M., Yang, J. Y., Meyer, C. P., Mills, S. C., Agudelo, N., Ranwez, V., ... & Machida, R. J. (2013). A new versatile primer set targeting a short fragment of the mitochondrial COI region for metabarcoding metazoan diversity: application for characterizing coral reef fish gut contents. Frontiers in zoology, 10(1), 1-14.						marine
COI_22_553_S25_Sediment_Bautino	Koziol, A., Stat, M., Simpson, T., Jarman, S., DiBattista, J. D., Harvey, E. S., ... & Bunce, M. (2019). Environmental DNA metabarcoding studies are critically affected by substrate selection. Molecular Ecology Resources, 19(2), 366-376.	Leray, M., Yang, J. Y., Meyer, C. P., Mills, S. C., Agudelo, N., Ranwez, V., ... & Machida, R. J. (2013). A new versatile primer set targeting a short fragment of the mitochondrial COI region for metabarcoding metazoan diversity: application for characterizing coral reef fish gut contents. Frontiers in zoology, 10(1), 1-14.						marine
COI_22_553_S27_Sediment_Bautino	Koziol, A., Stat, M., Simpson, T., Jarman, S., DiBattista, J. D., Harvey, E. S., ... & Bunce, M. (2019). Environmental DNA metabarcoding studies are critically affected by substrate selection. Molecular Ecology Resources, 19(2), 366-376.	Leray, M., Yang, J. Y., Meyer, C. P., Mills, S. C., Agudelo, N., Ranwez, V., ... & Machida, R. J. (2013). A new versatile primer set targeting a short fragment of the mitochondrial COI region for metabarcoding metazoan diversity: application for characterizing coral reef fish gut contents. Frontiers in zoology, 10(1), 1-14.						marine
COI_22_553_S28_Sediment_Bautino	Koziol, A., Stat, M., Simpson, T., Jarman, S., DiBattista, J. D., Harvey, E. S., ... & Bunce, M. (2019). Environmental DNA metabarcoding studies are critically affected by substrate selection. Molecular Ecology Resources, 19(2), 366-376.	Leray, M., Yang, J. Y., Meyer, C. P., Mills, S. C., Agudelo, N., Ranwez, V., ... & Machida, R. J. (2013). A new versatile primer set targeting a short fragment of the mitochondrial COI region for metabarcoding metazoan diversity: application for characterizing coral reef fish gut contents. Frontiers in zoology, 10(1), 1-14.						marine
COI_22_553_S29_Sediment_Bautino	Koziol, A., Stat, M., Simpson, T., Jarman, S., DiBattista, J. D., Harvey, E. S., ... & Bunce, M. (2019). Environmental DNA metabarcoding studies are critically affected by substrate selection. Molecular Ecology Resources, 19(2), 366-376.	Leray, M., Yang, J. Y., Meyer, C. P., Mills, S. C., Agudelo, N., Ranwez, V., ... & Machida, R. J. (2013). A new versatile primer set targeting a short fragment of the mitochondrial COI region for metabarcoding metazoan diversity: application for characterizing coral reef fish gut contents. Frontiers in zoology, 10(1), 1-14.						marine
COI_22_553_S30_Sediment_Bautino	Koziol, A., Stat, M., Simpson, T., Jarman, S., DiBattista, J. D., Harvey, E. S., ... & Bunce, M. (2019). Environmental DNA metabarcoding studies are critically affected by substrate selection. Molecular Ecology Resources, 19(2), 366-376.	Leray, M., Yang, J. Y., Meyer, C. P., Mills, S. C., Agudelo, N., Ranwez, V., ... & Machida, R. J. (2013). A new versatile primer set targeting a short fragment of the mitochondrial COI region for metabarcoding metazoan diversity: application for characterizing coral reef fish gut contents. Frontiers in zoology, 10(1), 1-14.						marine
COI_22_553_S32_Sediment_Bautino	Koziol, A., Stat, M., Simpson, T., Jarman, S., DiBattista, J. D., Harvey, E. S., ... & Bunce, M. (2019). Environmental DNA metabarcoding studies are critically affected by substrate selection. Molecular Ecology Resources, 19(2), 366-376.	Leray, M., Yang, J. Y., Meyer, C. P., Mills, S. C., Agudelo, N., Ranwez, V., ... & Machida, R. J. (2013). A new versatile primer set targeting a short fragment of the mitochondrial COI region for metabarcoding metazoan diversity: application for characterizing coral reef fish gut contents. Frontiers in zoology, 10(1), 1-14.						marine
COI_22_553_S33_Sediment_Bautino	Koziol, A., Stat, M., Simpson, T., Jarman, S., DiBattista, J. D., Harvey, E. S., ... & Bunce, M. (2019). Environmental DNA metabarcoding studies are critically affected by substrate selection. Molecular Ecology Resources, 19(2), 366-376.	Leray, M., Yang, J. Y., Meyer, C. P., Mills, S. C., Agudelo, N., Ranwez, V., ... & Machida, R. J. (2013). A new versatile primer set targeting a short fragment of the mitochondrial COI region for metabarcoding metazoan diversity: application for characterizing coral reef fish gut contents. Frontiers in zoology, 10(1), 1-14.						marine
COI_22_553_S36_Sediment_Bautino	Koziol, A., Stat, M., Simpson, T., Jarman, S., DiBattista, J. D., Harvey, E. S., ... & Bunce, M. (2019). Environmental DNA metabarcoding studies are critically affected by substrate selection. Molecular Ecology Resources, 19(2), 366-376.	Leray, M., Yang, J. Y., Meyer, C. P., Mills, S. C., Agudelo, N., Ranwez, V., ... & Machida, R. J. (2013). A new versatile primer set targeting a short fragment of the mitochondrial COI region for metabarcoding metazoan diversity: application for characterizing coral reef fish gut contents. Frontiers in zoology, 10(1), 1-14.						marine
COI_23_558_S51_Sediment_Offshore	Koziol, A., Stat, M., Simpson, T., Jarman, S., DiBattista, J. D., Harvey, E. S., ... & Bunce, M. (2019). Environmental DNA metabarcoding studies are critically affected by substrate selection. Molecular Ecology Resources, 19(2), 366-376.	Leray, M., Yang, J. Y., Meyer, C. P., Mills, S. C., Agudelo, N., Ranwez, V., ... & Machida, R. J. (2013). A new versatile primer set targeting a short fragment of the mitochondrial COI region for metabarcoding metazoan diversity: application for characterizing coral reef fish gut contents. Frontiers in zoology, 10(1), 1-14.						marine
COI_23_558_S66_Sediment_Offshore	Koziol, A., Stat, M., Simpson, T., Jarman, S., DiBattista, J. D., Harvey, E. S., ... & Bunce, M. (2019). Environmental DNA metabarcoding studies are critically affected by substrate selection. Molecular Ecology Resources, 19(2), 366-376.	Leray, M., Yang, J. Y., Meyer, C. P., Mills, S. C., Agudelo, N., Ranwez, V., ... & Machida, R. J. (2013). A new versatile primer set targeting a short fragment of the mitochondrial COI region for metabarcoding metazoan diversity: application for characterizing coral reef fish gut contents. Frontiers in zoology, 10(1), 1-14.						marine
COI_23_558_S67_Sediment_Offshore	Koziol, A., Stat, M., Simpson, T., Jarman, S., DiBattista, J. D., Harvey, E. S., ... & Bunce, M. (2019). Environmental DNA metabarcoding studies are critically affected by substrate selection. Molecular Ecology Resources, 19(2), 366-376.	Leray, M., Yang, J. Y., Meyer, C. P., Mills, S. C., Agudelo, N., Ranwez, V., ... & Machida, R. J. (2013). A new versatile primer set targeting a short fragment of the mitochondrial COI region for metabarcoding metazoan diversity: application for characterizing coral reef fish gut contents. Frontiers in zoology, 10(1), 1-14.						marine
COI_23_558_S68_Sediment_Offshore	Koziol, A., Stat, M., Simpson, T., Jarman, S., DiBattista, J. D., Harvey, E. S., ... & Bunce, M. (2019). Environmental DNA metabarcoding studies are critically affected by substrate selection. Molecular Ecology Resources, 19(2), 366-376.	Leray, M., Yang, J. Y., Meyer, C. P., Mills, S. C., Agudelo, N., Ranwez, V., ... & Machida, R. J. (2013). A new versatile primer set targeting a short fragment of the mitochondrial COI region for metabarcoding metazoan diversity: application for characterizing coral reef fish gut contents. Frontiers in zoology, 10(1), 1-14.						marine
COI_23_558_S69_Sediment_Offshore	Koziol, A., Stat, M., Simpson, T., Jarman, S., DiBattista, J. D., Harvey, E. S., ... & Bunce, M. (2019). Environmental DNA metabarcoding studies are critically affected by substrate selection. Molecular Ecology Resources, 19(2), 366-376.	Leray, M., Yang, J. Y., Meyer, C. P., Mills, S. C., Agudelo, N., Ranwez, V., ... & Machida, R. J. (2013). A new versatile primer set targeting a short fragment of the mitochondrial COI region for metabarcoding metazoan diversity: application for characterizing coral reef fish gut contents. Frontiers in zoology, 10(1), 1-14.						marine
COI_23_558_S71_Sediment_Offshore	Koziol, A., Stat, M., Simpson, T., Jarman, S., DiBattista, J. D., Harvey, E. S., ... & Bunce, M. (2019). Environmental DNA metabarcoding studies are critically affected by substrate selection. Molecular Ecology Resources, 19(2), 366-376.	Leray, M., Yang, J. Y., Meyer, C. P., Mills, S. C., Agudelo, N., Ranwez, V., ... & Machida, R. J. (2013). A new versatile primer set targeting a short fragment of the mitochondrial COI region for metabarcoding metazoan diversity: application for characterizing coral reef fish gut contents. Frontiers in zoology, 10(1), 1-14.						marine
COI_23_558_S72_Sediment_Offshore	Koziol, A., Stat, M., Simpson, T., Jarman, S., DiBattista, J. D., Harvey, E. S., ... & Bunce, M. (2019). Environmental DNA metabarcoding studies are critically affected by substrate selection. Molecular Ecology Resources, 19(2), 366-376.	Leray, M., Yang, J. Y., Meyer, C. P., Mills, S. C., Agudelo, N., Ranwez, V., ... & Machida, R. J. (2013). A new versatile primer set targeting a short fragment of the mitochondrial COI region for metabarcoding metazoan diversity: application for characterizing coral reef fish gut contents. Frontiers in zoology, 10(1), 1-14.						marine
COI_23_558_S73_Sediment_Offshore	Koziol, A., Stat, M., Simpson, T., Jarman, S., DiBattista, J. D., Harvey, E. S., ... & Bunce, M. (2019). Environmental DNA metabarcoding studies are critically affected by substrate selection. Molecular Ecology Resources, 19(2), 366-376.	Leray, M., Yang, J. Y., Meyer, C. P., Mills, S. C., Agudelo, N., Ranwez, V., ... & Machida, R. J. (2013). A new versatile primer set targeting a short fragment of the mitochondrial COI region for metabarcoding metazoan diversity: application for characterizing coral reef fish gut contents. Frontiers in zoology, 10(1), 1-14.						marine
COI_23_558_S74_Sediment_Offshore	Koziol, A., Stat, M., Simpson, T., Jarman, S., DiBattista, J. D., Harvey, E. S., ... & Bunce, M. (2019). Environmental DNA metabarcoding studies are critically affected by substrate selection. Molecular Ecology Resources, 19(2), 366-376.	Leray, M., Yang, J. Y., Meyer, C. P., Mills, S. C., Agudelo, N., Ranwez, V., ... & Machida, R. J. (2013). A new versatile primer set targeting a short fragment of the mitochondrial COI region for metabarcoding metazoan diversity: application for characterizing coral reef fish gut contents. Frontiers in zoology, 10(1), 1-14.						marine
COI_23_558_S75_Sediment_Offshore	Koziol, A., Stat, M., Simpson, T., Jarman, S., DiBattista, J. D., Harvey, E. S., ... & Bunce, M. (2019). Environmental DNA metabarcoding studies are critically affected by substrate selection. Molecular Ecology Resources, 19(2), 366-376.	Leray, M., Yang, J. Y., Meyer, C. P., Mills, S. C., Agudelo, N., Ranwez, V., ... & Machida, R. J. (2013). A new versatile primer set targeting a short fragment of the mitochondrial COI region for metabarcoding metazoan diversity: application for characterizing coral reef fish gut contents. Frontiers in zoology, 10(1), 1-14.						marine
COI_23_558_S76_Sediment_Offshore	Koziol, A., Stat, M., Simpson, T., Jarman, S., DiBattista, J. D., Harvey, E. S., ... & Bunce, M. (2019). Environmental DNA metabarcoding studies are critically affected by substrate selection. Molecular Ecology Resources, 19(2), 366-376.	Leray, M., Yang, J. Y., Meyer, C. P., Mills, S. C., Agudelo, N., Ranwez, V., ... & Machida, R. J. (2013). A new versatile primer set targeting a short fragment of the mitochondrial COI region for metabarcoding metazoan diversity: application for characterizing coral reef fish gut contents. Frontiers in zoology, 10(1), 1-14.						marine
COI_23_558_S77_Sediment_Offshore	Koziol, A., Stat, M., Simpson, T., Jarman, S., DiBattista, J. D., Harvey, E. S., ... & Bunce, M. (2019). Environmental DNA metabarcoding studies are critically affected by substrate selection. Molecular Ecology Resources, 19(2), 366-376.	Leray, M., Yang, J. Y., Meyer, C. P., Mills, S. C., Agudelo, N., Ranwez, V., ... & Machida, R. J. (2013). A new versatile primer set targeting a short fragment of the mitochondrial COI region for metabarcoding metazoan diversity: application for characterizing coral reef fish gut contents. Frontiers in zoology, 10(1), 1-14.						marine
COI_23_558_S78_Sediment_Offshore	Koziol, A., Stat, M., Simpson, T., Jarman, S., DiBattista, J. D., Harvey, E. S., ... & Bunce, M. (2019). Environmental DNA metabarcoding studies are critically affected by substrate selection. Molecular Ecology Resources, 19(2), 366-376.	Leray, M., Yang, J. Y., Meyer, C. P., Mills, S. C., Agudelo, N., Ranwez, V., ... & Machida, R. J. (2013). A new versatile primer set targeting a short fragment of the mitochondrial COI region for metabarcoding metazoan diversity: application for characterizing coral reef fish gut contents. Frontiers in zoology, 10(1), 1-14.						marine
COI_23_558_S79_Sediment_Offshore	Koziol, A., Stat, M., Simpson, T., Jarman, S., DiBattista, J. D., Harvey, E. S., ... & Bunce, M. (2019). Environmental DNA metabarcoding studies are critically affected by substrate selection. Molecular Ecology Resources, 19(2), 366-376.	Leray, M., Yang, J. Y., Meyer, C. P., Mills, S. C., Agudelo, N., Ranwez, V., ... & Machida, R. J. (2013). A new versatile primer set targeting a short fragment of the mitochondrial COI region for metabarcoding metazoan diversity: application for characterizing coral reef fish gut contents. Frontiers in zoology, 10(1), 1-14.						marine
COI_23_558_S80_Sediment_Offshore	Koziol, A., Stat, M., Simpson, T., Jarman, S., DiBattista, J. D., Harvey, E. S., ... & Bunce, M. (2019). Environmental DNA metabarcoding studies are critically affected by substrate selection. Molecular Ecology Resources, 19(2), 366-376.	Leray, M., Yang, J. Y., Meyer, C. P., Mills, S. C., Agudelo, N., Ranwez, V., ... & Machida, R. J. (2013). A new versatile primer set targeting a short fragment of the mitochondrial COI region for metabarcoding metazoan diversity: application for characterizing coral reef fish gut contents. Frontiers in zoology, 10(1), 1-14.						marine
COI_23_558_S81_Sediment_Offshore	Koziol, A., Stat, M., Simpson, T., Jarman, S., DiBattista, J. D., Harvey, E. S., ... & Bunce, M. (2019). Environmental DNA metabarcoding studies are critically affected by substrate selection. Molecular Ecology Resources, 19(2), 366-376.	Leray, M., Yang, J. Y., Meyer, C. P., Mills, S. C., Agudelo, N., Ranwez, V., ... & Machida, R. J. (2013). A new versatile primer set targeting a short fragment of the mitochondrial COI region for metabarcoding metazoan diversity: application for characterizing coral reef fish gut contents. Frontiers in zoology, 10(1), 1-14.						marine
COI_23_558_S82_Sediment_Offshore	Koziol, A., Stat, M., Simpson, T., Jarman, S., DiBattista, J. D., Harvey, E. S., ... & Bunce, M. (2019). Environmental DNA metabarcoding studies are critically affected by substrate selection. Molecular Ecology Resources, 19(2), 366-376.	Leray, M., Yang, J. Y., Meyer, C. P., Mills, S. C., Agudelo, N., Ranwez, V., ... & Machida, R. J. (2013). A new versatile primer set targeting a short fragment of the mitochondrial COI region for metabarcoding metazoan diversity: application for characterizing coral reef fish gut contents. Frontiers in zoology, 10(1), 1-14.						marine
COI_23_558_S83_Sediment_Offshore	Koziol, A., Stat, M., Simpson, T., Jarman, S., DiBattista, J. D., Harvey, E. S., ... & Bunce, M. (2019). Environmental DNA metabarcoding studies are critically affected by substrate selection. Molecular Ecology Resources, 19(2), 366-376.	Leray, M., Yang, J. Y., Meyer, C. P., Mills, S. C., Agudelo, N., Ranwez, V., ... & Machida, R. J. (2013). A new versatile primer set targeting a short fragment of the mitochondrial COI region for metabarcoding metazoan diversity: application for characterizing coral reef fish gut contents. Frontiers in zoology, 10(1), 1-14.						marine
COI_23_558_S84_Sediment_Offshore	Koziol, A., Stat, M., Simpson, T., Jarman, S., DiBattista, J. D., Harvey, E. S., ... & Bunce, M. (2019). Environmental DNA metabarcoding studies are critically affected by substrate selection. Molecular Ecology Resources, 19(2), 366-376.	Leray, M., Yang, J. Y., Meyer, C. P., Mills, S. C., Agudelo, N., Ranwez, V., ... & Machida, R. J. (2013). A new versatile primer set targeting a short fragment of the mitochondrial COI region for metabarcoding metazoan diversity: application for characterizing coral reef fish gut contents. Frontiers in zoology, 10(1), 1-14.						marine
COI_24_559_B25_Biofoul_Bautino	Koziol, A., Stat, M., Simpson, T., Jarman, S., DiBattista, J. D., Harvey, E. S., ... & Bunce, M. (2019). Environmental DNA metabarcoding studies are critically affected by substrate selection. Molecular Ecology Resources, 19(2), 366-376.	Leray, M., Yang, J. Y., Meyer, C. P., Mills, S. C., Agudelo, N., Ranwez, V., ... & Machida, R. J. (2013). A new versatile primer set targeting a short fragment of the mitochondrial COI region for metabarcoding metazoan diversity: application for characterizing coral reef fish gut contents. Frontiers in zoology, 10(1), 1-14.						marine
COI_24_559_B26_Biofoul_Bautino	Koziol, A., Stat, M., Simpson, T., Jarman, S., DiBattista, J. D., Harvey, E. S., ... & Bunce, M. (2019). Environmental DNA metabarcoding studies are critically affected by substrate selection. Molecular Ecology Resources, 19(2), 366-376.	Leray, M., Yang, J. Y., Meyer, C. P., Mills, S. C., Agudelo, N., Ranwez, V., ... & Machida, R. J. (2013). A new versatile primer set targeting a short fragment of the mitochondrial COI region for metabarcoding metazoan diversity: application for characterizing coral reef fish gut contents. Frontiers in zoology, 10(1), 1-14.						marine
COI_24_559_B28_Biofoul_Bautino	Koziol, A., Stat, M., Simpson, T., Jarman, S., DiBattista, J. D., Harvey, E. S., ... & Bunce, M. (2019). Environmental DNA metabarcoding studies are critically affected by substrate selection. Molecular Ecology Resources, 19(2), 366-376.	Leray, M., Yang, J. Y., Meyer, C. P., Mills, S. C., Agudelo, N., Ranwez, V., ... & Machida, R. J. (2013). A new versatile primer set targeting a short fragment of the mitochondrial COI region for metabarcoding metazoan diversity: application for characterizing coral reef fish gut contents. Frontiers in zoology, 10(1), 1-14.						marine
COI_24_559_B29_Biofoul_Bautino	Koziol, A., Stat, M., Simpson, T., Jarman, S., DiBattista, J. D., Harvey, E. S., ... & Bunce, M. (2019). Environmental DNA metabarcoding studies are critically affected by substrate selection. Molecular Ecology Resources, 19(2), 366-376.	Leray, M., Yang, J. Y., Meyer, C. P., Mills, S. C., Agudelo, N., Ranwez, V., ... & Machida, R. J. (2013). A new versatile primer set targeting a short fragment of the mitochondrial COI region for metabarcoding metazoan diversity: application for characterizing coral reef fish gut contents. Frontiers in zoology, 10(1), 1-14.						marine
COI_24_559_B30_Biofoul_Bautino	Koziol, A., Stat, M., Simpson, T., Jarman, S., DiBattista, J. D., Harvey, E. S., ... & Bunce, M. (2019). Environmental DNA metabarcoding studies are critically affected by substrate selection. Molecular Ecology Resources, 19(2), 366-376.	Leray, M., Yang, J. Y., Meyer, C. P., Mills, S. C., Agudelo, N., Ranwez, V., ... & Machida, R. J. (2013). A new versatile primer set targeting a short fragment of the mitochondrial COI region for metabarcoding metazoan diversity: application for characterizing coral reef fish gut contents. Frontiers in zoology, 10(1), 1-14.						marine
COI_24_559_B31_Biofoul_Bautino	Koziol, A., Stat, M., Simpson, T., Jarman, S., DiBattista, J. D., Harvey, E. S., ... & Bunce, M. (2019). Environmental DNA metabarcoding studies are critically affected by substrate selection. Molecular Ecology Resources, 19(2), 366-376.	Leray, M., Yang, J. Y., Meyer, C. P., Mills, S. C., Agudelo, N., Ranwez, V., ... & Machida, R. J. (2013). A new versatile primer set targeting a short fragment of the mitochondrial COI region for metabarcoding metazoan diversity: application for characterizing coral reef fish gut contents. Frontiers in zoology, 10(1), 1-14.						marine
COI_24_559_B32_Biofoul_Bautino	Koziol, A., Stat, M., Simpson, T., Jarman, S., DiBattista, J. D., Harvey, E. S., ... & Bunce, M. (2019). Environmental DNA metabarcoding studies are critically affected by substrate selection. Molecular Ecology Resources, 19(2), 366-376.	Leray, M., Yang, J. Y., Meyer, C. P., Mills, S. C., Agudelo, N., Ranwez, V., ... & Machida, R. J. (2013). A new versatile primer set targeting a short fragment of the mitochondrial COI region for metabarcoding metazoan diversity: application for characterizing coral reef fish gut contents. Frontiers in zoology, 10(1), 1-14.						marine
COI_24_559_B33_Biofoul_Bautino	Koziol, A., Stat, M., Simpson, T., Jarman, S., DiBattista, J. D., Harvey, E. S., ... & Bunce, M. (2019). Environmental DNA metabarcoding studies are critically affected by substrate selection. Molecular Ecology Resources, 19(2), 366-376.	Leray, M., Yang, J. Y., Meyer, C. P., Mills, S. C., Agudelo, N., Ranwez, V., ... & Machida, R. J. (2013). A new versatile primer set targeting a short fragment of the mitochondrial COI region for metabarcoding metazoan diversity: application for characterizing coral reef fish gut contents. Frontiers in zoology, 10(1), 1-14.						marine
COI_24_559_B34_Biofoul_Bautino	Koziol, A., Stat, M., Simpson, T., Jarman, S., DiBattista, J. D., Harvey, E. S., ... & Bunce, M. (2019). Environmental DNA metabarcoding studies are critically affected by substrate selection. Molecular Ecology Resources, 19(2), 366-376.	Leray, M., Yang, J. Y., Meyer, C. P., Mills, S. C., Agudelo, N., Ranwez, V., ... & Machida, R. J. (2013). A new versatile primer set targeting a short fragment of the mitochondrial COI region for metabarcoding metazoan diversity: application for characterizing coral reef fish gut contents. Frontiers in zoology, 10(1), 1-14.						marine
COI_24_559_B36_Biofoul_Bautino	Koziol, A., Stat, M., Simpson, T., Jarman, S., DiBattista, J. D., Harvey, E. S., ... & Bunce, M. (2019). Environmental DNA metabarcoding studies are critically affected by substrate selection. Molecular Ecology Resources, 19(2), 366-376.	Leray, M., Yang, J. Y., Meyer, C. P., Mills, S. C., Agudelo, N., Ranwez, V., ... & Machida, R. J. (2013). A new versatile primer set targeting a short fragment of the mitochondrial COI region for metabarcoding metazoan diversity: application for characterizing coral reef fish gut contents. Frontiers in zoology, 10(1), 1-14.						marine
COI_24_559_B37_Biofoul_Ersai	Koziol, A., Stat, M., Simpson, T., Jarman, S., DiBattista, J. D., Harvey, E. S., ... & Bunce, M. (2019). Environmental DNA metabarcoding studies are critically affected by substrate selection. Molecular Ecology Resources, 19(2), 366-376.	Leray, M., Yang, J. Y., Meyer, C. P., Mills, S. C., Agudelo, N., Ranwez, V., ... & Machida, R. J. (2013). A new versatile primer set targeting a short fragment of the mitochondrial COI region for metabarcoding metazoan diversity: application for characterizing coral reef fish gut contents. Frontiers in zoology, 10(1), 1-14.						marine
COI_24_559_B39_Biofoul_Ersai	Koziol, A., Stat, M., Simpson, T., Jarman, S., DiBattista, J. D., Harvey, E. S., ... & Bunce, M. (2019). Environmental DNA metabarcoding studies are critically affected by substrate selection. Molecular Ecology Resources, 19(2), 366-376.	Leray, M., Yang, J. Y., Meyer, C. P., Mills, S. C., Agudelo, N., Ranwez, V., ... & Machida, R. J. (2013). A new versatile primer set targeting a short fragment of the mitochondrial COI region for metabarcoding metazoan diversity: application for characterizing coral reef fish gut contents. Frontiers in zoology, 10(1), 1-14.						marine
COI_24_559_B41_Biofoul_Ersai	Koziol, A., Stat, M., Simpson, T., Jarman, S., DiBattista, J. D., Harvey, E. S., ... & Bunce, M. (2019). Environmental DNA metabarcoding studies are critically affected by substrate selection. Molecular Ecology Resources, 19(2), 366-376.	Leray, M., Yang, J. Y., Meyer, C. P., Mills, S. C., Agudelo, N., Ranwez, V., ... & Machida, R. J. (2013). A new versatile primer set targeting a short fragment of the mitochondrial COI region for metabarcoding metazoan diversity: application for characterizing coral reef fish gut contents. Frontiers in zoology, 10(1), 1-14.						marine
COI_24_559_B42_Biofoul_Ersai	Koziol, A., Stat, M., Simpson, T., Jarman, S., DiBattista, J. D., Harvey, E. S., ... & Bunce, M. (2019). Environmental DNA metabarcoding studies are critically affected by substrate selection. Molecular Ecology Resources, 19(2), 366-376.	Leray, M., Yang, J. Y., Meyer, C. P., Mills, S. C., Agudelo, N., Ranwez, V., ... & Machida, R. J. (2013). A new versatile primer set targeting a short fragment of the mitochondrial COI region for metabarcoding metazoan diversity: application for characterizing coral reef fish gut contents. Frontiers in zoology, 10(1), 1-14.						marine
COI_24_559_B43_Biofoul_Ersai	Koziol, A., Stat, M., Simpson, T., Jarman, S., DiBattista, J. D., Harvey, E. S., ... & Bunce, M. (2019). Environmental DNA metabarcoding studies are critically affected by substrate selection. Molecular Ecology Resources, 19(2), 366-376.	Leray, M., Yang, J. Y., Meyer, C. P., Mills, S. C., Agudelo, N., Ranwez, V., ... & Machida, R. J. (2013). A new versatile primer set targeting a short fragment of the mitochondrial COI region for metabarcoding metazoan diversity: application for characterizing coral reef fish gut contents. Frontiers in zoology, 10(1), 1-14.						marine
COI_24_559_B45_Biofoul_Ersai	Koziol, A., Stat, M., Simpson, T., Jarman, S., DiBattista, J. D., Harvey, E. S., ... & Bunce, M. (2019). Environmental DNA metabarcoding studies are critically affected by substrate selection. Molecular Ecology Resources, 19(2), 366-376.	Leray, M., Yang, J. Y., Meyer, C. P., Mills, S. C., Agudelo, N., Ranwez, V., ... & Machida, R. J. (2013). A new versatile primer set targeting a short fragment of the mitochondrial COI region for metabarcoding metazoan diversity: application for characterizing coral reef fish gut contents. Frontiers in zoology, 10(1), 1-14.						marine
COI_24_559_B46_Biofoul_Ersai	Koziol, A., Stat, M., Simpson, T., Jarman, S., DiBattista, J. D., Harvey, E. S., ... & Bunce, M. (2019). Environmental DNA metabarcoding studies are critically affected by substrate selection. Molecular Ecology Resources, 19(2), 366-376.	Leray, M., Yang, J. Y., Meyer, C. P., Mills, S. C., Agudelo, N., Ranwez, V., ... & Machida, R. J. (2013). A new versatile primer set targeting a short fragment of the mitochondrial COI region for metabarcoding metazoan diversity: application for characterizing coral reef fish gut contents. Frontiers in zoology, 10(1), 1-14.						marine
FTP62	Stat, M., Huggett, M. J., Bernasconi, R., DiBattista, J. D., Berry, T. E., Newman, S. J., ... & Bunce, M. (2017). Ecosystem biomonitoring with eDNA: metabarcoding across the tree of life in a tropical marine environment. Scientific reports, 7(1), 12240.							marine
Littlefair	Littlefair, J. E., Hleap, J. S., Palace, V., Rennie, M. D., Paterson, M. J., & Cristescu, M. E. (2023). Freshwater connectivity transforms spatially integrated signals of biodiversity. Proceedings of the Royal Society B, 290(2006), 20230841.					June to July 2017		freshwater
