# Supplementary material for: A novel taxonomic database for eukaryotic mitochondrial cytochrome oxidase subunit I gene (eKOI), with a focus on protists diversity
Source: Database (Oxford). 2025 Sep 24;2025:baaf057. doi: 10.1093/database/baaf057 (PMC12462617; doi:10.1093/database/baaf057)
Supplement: baaf057_Supplemental_File [file baaf057_supplemental_file.zip › Table_S2_eKOI_taxonomy_PR2.csv]

domain	supergroup	division	subdivision	class	order	family	genus	species	accesion
Eukaryota	Obazoa	Opisthokonta	Metazoa	Tardigrada	Tardigrada_X	Tardigrada_XX	Tardigrada_XXX	Tardigrada_XXX_sp.	KC146108
Eukaryota	Obazoa	Opisthokonta	Metazoa	Tardigrada	Tardigrada_X	Tardigrada_XX	Tardigrada_XXX	Tardigrada_XXX_sp.	MW262021
Eukaryota	Obazoa	Opisthokonta	Metazoa	Tardigrada	Tardigrada_X	Tardigrada_XX	Tardigrada_XXX	Tardigrada_XXX_sp.	MW262014
Eukaryota	Obazoa	Opisthokonta	Metazoa	Tardigrada	Tardigrada_X	Tardigrada_XX	Tardigrada_XXX	Tardigrada_XXX_sp.	MW262017
Eukaryota	Obazoa	Opisthokonta	Metazoa	Tardigrada	Tardigrada_X	Tardigrada_XX	Tardigrada_XXX	Tardigrada_XXX_sp.	MW262008
Eukaryota	Obazoa	Opisthokonta	Metazoa	Tardigrada	Tardigrada_X	Tardigrada_XX	Milnesium	Milnesium_sp.	OQ376687
Eukaryota	Obazoa	Opisthokonta	Metazoa	Tardigrada	Tardigrada_X	Tardigrada_XX	Milnesium	Milnesium_sp.	MN847742
Eukaryota	Obazoa	Opisthokonta	Metazoa	Tardigrada	Tardigrada_X	Tardigrada_XX	Milnesium	Milnesium_sp.	MN847769
Eukaryota	Obazoa	Opisthokonta	Metazoa	Tardigrada	Tardigrada_X	Tardigrada_XX	Milnesium	Milnesium_sp.	MN847745
Eukaryota	Obazoa	Opisthokonta	Metazoa	Tardigrada	Tardigrada_X	Tardigrada_XX	Milnesium	Milnesium_sp.	ON754953
Eukaryota	Obazoa	Opisthokonta	Metazoa	Tardigrada	Tardigrada_X	Tardigrada_XX	Milnesium	Milnesium_sp.	OQ376679
Eukaryota	Obazoa	Opisthokonta	Metazoa	Tardigrada	Tardigrada_X	Tardigrada_XX	Milnesium	Milnesium_sp.	MN847733
Eukaryota	Obazoa	Opisthokonta	Metazoa	Tardigrada	Tardigrada_X	Tardigrada_XX	Milnesium	Milnesium_sp.	OQ376678
Eukaryota	Obazoa	Opisthokonta	Metazoa	Tardigrada	Tardigrada_X	Tardigrada_XX	Milnesium	Milnesium_sp.	MK492293
Eukaryota	Obazoa	Opisthokonta	Metazoa	Tardigrada	Tardigrada_X	Tardigrada_XX	Milnesium	Milnesium_sp.	KJ857002
Eukaryota	Obazoa	Opisthokonta	Metazoa	Tardigrada	Tardigrada_X	Tardigrada_XX	Milnesium	Milnesium_sp.	MN847764
Eukaryota	Obazoa	Opisthokonta	Metazoa	Tardigrada	Tardigrada_X	Tardigrada_XX	Milnesium	Milnesium_sp.	MN847755
Eukaryota	Obazoa	Opisthokonta	Metazoa	Tardigrada	Tardigrada_X	Tardigrada_XX	Milnesium	Milnesium_sp.	MN847768
Eukaryota	Obazoa	Opisthokonta	Metazoa	Tardigrada	Tardigrada_X	Tardigrada_XX	Milnesium	Milnesium_sp.	KJ857001
Eukaryota	Obazoa	Opisthokonta	Metazoa	Tardigrada	Tardigrada_X	Tardigrada_XX	Milnesium	Milnesium_sp.	OQ376688
Eukaryota	Obazoa	Opisthokonta	Metazoa	Tardigrada	Tardigrada_X	Tardigrada_XX	Milnesium	Milnesium_sp.	KP013598
Eukaryota	Obazoa	Opisthokonta	Metazoa	Tardigrada	Tardigrada_X	Tardigrada_XX	Milnesium	Milnesium_sp.	MN847726
Eukaryota	Obazoa	Opisthokonta	Metazoa	Tardigrada	Tardigrada_X	Tardigrada_XX	Milnesium	Milnesium_sp.	OQ376680
Eukaryota	Obazoa	Opisthokonta	Metazoa	Tardigrada	Tardigrada_X	Tardigrada_XX	Milnesium	Milnesium_sp.	MN847738
Eukaryota	Obazoa	Opisthokonta	Metazoa	Tardigrada	Tardigrada_X	Tardigrada_XX	Milnesium	Milnesium_sp.	MN847736
Eukaryota	Obazoa	Opisthokonta	Metazoa	Tardigrada	Tardigrada_X	Tardigrada_XX	Milnesium	Milnesium_sp.	KP013613
Eukaryota	Obazoa	Opisthokonta	Metazoa	Tardigrada	Tardigrada_X	Tardigrada_XX	Milnesium	Milnesium_sp.	MN847751
Eukaryota	Obazoa	Opisthokonta	Metazoa	Tardigrada	Tardigrada_X	Tardigrada_XX	Milnesium	Milnesium_berladnicorum	KT951659
Eukaryota	Obazoa	Opisthokonta	Metazoa	Tardigrada	Tardigrada_X	Tardigrada_XX	Milnesium	Milnesium_eurystomum	MT276191
Eukaryota	Obazoa	Opisthokonta	Metazoa	Tardigrada	Tardigrada_X	Tardigrada_XX	Milnesium	Milnesium_matheusi	MN187056
Eukaryota	Obazoa	Opisthokonta	Metazoa	Tardigrada	Tardigrada_X	Tardigrada_XX	Milnesium	Milnesium_pacificum	LC511090
Eukaryota	Obazoa	Opisthokonta	Metazoa	Tardigrada	Tardigrada_X	Tardigrada_XX	Milnesium	Milnesium_pentapapillatum	MT581437
Eukaryota	Obazoa	Opisthokonta	Metazoa	Tardigrada	Tardigrada_X	Tardigrada_XX	Milnesium	Milnesium_quadrifidum	MK492291
Eukaryota	Obazoa	Opisthokonta	Metazoa	Tardigrada	Tardigrada_X	Tardigrada_XX	Milnesium	Milnesium_rastrum	LC721287
Eukaryota	Obazoa	Opisthokonta	Metazoa	Tardigrada	Tardigrada_X	Tardigrada_XX	Milnesium	Milnesium_reductum	MT511063
Eukaryota	Obazoa	Opisthokonta	Metazoa	Tardigrada	Tardigrada_X	Tardigrada_XX	Milnesium	Milnesium_tardigradum	EU244603
Eukaryota	Obazoa	Opisthokonta	Metazoa	Tardigrada	Tardigrada_X	Tardigrada_XX	Milnesium	Milnesium_variefidum	KT951663
Eukaryota	Obazoa	Opisthokonta	Metazoa	Tardigrada	Tardigrada_X	Tardigrada_XX	Parachela	Parachela_X_sp.	KJ856950
Eukaryota	Obazoa	Opisthokonta	Metazoa	Tardigrada	Tardigrada_X	Tardigrada_XX	Parachela	Parachela_X_sp.	KJ856930
Eukaryota	Obazoa	Opisthokonta	Metazoa	Tardigrada	Tardigrada_X	Tardigrada_XX	Parachela	Parachela_X_sp.	KJ856940
Eukaryota	Obazoa	Opisthokonta	Metazoa	Tardigrada	Tardigrada_X	Tardigrada_XX	Parachela	Parachela_X_sp.	KJ856933
Eukaryota	Obazoa	Opisthokonta	Metazoa	Tardigrada	Tardigrada_X	Tardigrada_XX	Parachela	Parachela_X_sp.	KJ856943
Eukaryota	Obazoa	Opisthokonta	Metazoa	Tardigrada	Tardigrada_X	Tardigrada_XX	Parachela	Parachela_X_sp.	KJ856928
Eukaryota	Obazoa	Opisthokonta	Metazoa	Tardigrada	Tardigrada_X	Tardigrada_XX	Parachela	Parachela_X_sp.	KJ856926
Eukaryota	Obazoa	Opisthokonta	Metazoa	Tardigrada	Tardigrada_X	Tardigrada_XX	Parachela	Parachela_X_sp.	KJ856980
Eukaryota	Obazoa	Opisthokonta	Metazoa	Tardigrada	Tardigrada_X	Tardigrada_XX	Bertolanius	Bertolanius_volubilis	AY598769
Eukaryota	Obazoa	Opisthokonta	Metazoa	Tardigrada	Tardigrada_X	Tardigrada_XX	Hypsibiidae	Hypsibiidae_X_sp.	OP208049
Eukaryota	Obazoa	Opisthokonta	Metazoa	Tardigrada	Tardigrada_X	Tardigrada_XX	Hypsibiidae	Hypsibiidae_X_sp.	OP208063
Eukaryota	Obazoa	Opisthokonta	Metazoa	Tardigrada	Tardigrada_X	Tardigrada_XX	Hypsibiidae	Hypsibiidae_X_sp.	OP208052
Eukaryota	Obazoa	Opisthokonta	Metazoa	Tardigrada	Tardigrada_X	Tardigrada_XX	Acutuncus	Acutuncus_sp.	MW009690
Eukaryota	Obazoa	Opisthokonta	Metazoa	Tardigrada	Tardigrada_X	Tardigrada_XX	Acutuncus	Acutuncus_antarcticus	JX865305
Eukaryota	Obazoa	Opisthokonta	Metazoa	Tardigrada	Tardigrada_X	Tardigrada_XX	Acutuncus	Acutuncus_antarcticus	KT898841
Eukaryota	Obazoa	Opisthokonta	Metazoa	Tardigrada	Tardigrada_X	Tardigrada_XX	Acutuncus	Acutuncus_antarcticus	LC089870
Eukaryota	Obazoa	Opisthokonta	Metazoa	Tardigrada	Tardigrada_X	Tardigrada_XX	Acutuncus	Acutuncus_giovanniniae	MW306855
Eukaryota	Obazoa	Opisthokonta	Metazoa	Tardigrada	Tardigrada_X	Tardigrada_XX	Adropion	Adropion_sp.	MK392633
Eukaryota	Obazoa	Opisthokonta	Metazoa	Tardigrada	Tardigrada_X	Tardigrada_XX	Adropion	Adropion_scoticum	OP013274
Eukaryota	Obazoa	Opisthokonta	Metazoa	Tardigrada	Tardigrada_X	Tardigrada_XX	Adropion	Adropion_scoticum	OP684785
Eukaryota	Obazoa	Opisthokonta	Metazoa	Tardigrada	Tardigrada_X	Tardigrada_XX	Astatumen	Astatumen_trinacriae	FJ435790
Eukaryota	Obazoa	Opisthokonta	Metazoa	Tardigrada	Tardigrada_X	Tardigrada_XX	Borealibius	Borealibius_zetlandicus	FJ184601
Eukaryota	Obazoa	Opisthokonta	Metazoa	Tardigrada	Tardigrada_X	Tardigrada_XX	Cryobiotus	Cryobiotus_klebelsbergi	KT901831
Eukaryota	Obazoa	Opisthokonta	Metazoa	Tardigrada	Tardigrada_X	Tardigrada_XX	Diphascon	Diphascon_sp.	KJ856916
Eukaryota	Obazoa	Opisthokonta	Metazoa	Tardigrada	Tardigrada_X	Tardigrada_XX	Diphascon	Diphascon_sp.	KP013606
Eukaryota	Obazoa	Opisthokonta	Metazoa	Tardigrada	Tardigrada_X	Tardigrada_XX	Diphascon	Diphascon_sp.	KP013605
Eukaryota	Obazoa	Opisthokonta	Metazoa	Tardigrada	Tardigrada_X	Tardigrada_XX	Diphascon	Diphascon_sp.	KP013610
Eukaryota	Obazoa	Opisthokonta	Metazoa	Tardigrada	Tardigrada_X	Tardigrada_XX	Diphascon	Diphascon_higginsi	KU513417
Eukaryota	Obazoa	Opisthokonta	Metazoa	Tardigrada	Tardigrada_X	Tardigrada_XX	Diphascon	Diphascon_pingue	OP013273
Eukaryota	Obazoa	Opisthokonta	Metazoa	Tardigrada	Tardigrada_X	Tardigrada_XX	Diphascon	Diphascon_pingue	FJ435793
Eukaryota	Obazoa	Opisthokonta	Metazoa	Tardigrada	Tardigrada_X	Tardigrada_XX	Diphascon	Diphascon_puniceum	KP013597
Eukaryota	Obazoa	Opisthokonta	Metazoa	Tardigrada	Tardigrada_X	Tardigrada_XX	Diphascon	Diphascon_tenue	OQ352269
Eukaryota	Obazoa	Opisthokonta	Metazoa	Tardigrada	Tardigrada_X	Tardigrada_XX	Hypsibius	Hypsibius_sp.	OR554247
Eukaryota	Obazoa	Opisthokonta	Metazoa	Tardigrada	Tardigrada_X	Tardigrada_XX	Hypsibius	Hypsibius_sp.	ON899875
Eukaryota	Obazoa	Opisthokonta	Metazoa	Tardigrada	Tardigrada_X	Tardigrada_XX	Hypsibius	Hypsibius_sp.	MW549049
Eukaryota	Obazoa	Opisthokonta	Metazoa	Tardigrada	Tardigrada_X	Tardigrada_XX	Hypsibius	Hypsibius_convergens	FJ435798
Eukaryota	Obazoa	Opisthokonta	Metazoa	Tardigrada	Tardigrada_X	Tardigrada_XX	Hypsibius	Hypsibius_dujardini	MG818723
Eukaryota	Obazoa	Opisthokonta	Metazoa	Tardigrada	Tardigrada_X	Tardigrada_XX	Hypsibius	Hypsibius_dujardini	FR749884
Eukaryota	Obazoa	Opisthokonta	Metazoa	Tardigrada	Tardigrada_X	Tardigrada_XX	Hypsibius	Hypsibius_dujardini	GU339057
Eukaryota	Obazoa	Opisthokonta	Metazoa	Tardigrada	Tardigrada_X	Tardigrada_XX	Hypsibius	Hypsibius_dujardini	KU513418
Eukaryota	Obazoa	Opisthokonta	Metazoa	Tardigrada	Tardigrada_X	Tardigrada_XX	Hypsibius	Hypsibius_exemplaris	MW010376
Eukaryota	Obazoa	Opisthokonta	Metazoa	Tardigrada	Tardigrada_X	Tardigrada_XX	Hypsibius	Hypsibius_exemplaris	MW010373
Eukaryota	Obazoa	Opisthokonta	Metazoa	Tardigrada	Tardigrada_X	Tardigrada_XX	Hypsibius	Hypsibius_exemplaris	MW010375
Eukaryota	Obazoa	Opisthokonta	Metazoa	Tardigrada	Tardigrada_X	Tardigrada_XX	Hypsibius	Hypsibius_pallidoides	MN918533
Eukaryota	Obazoa	Opisthokonta	Metazoa	Tardigrada	Tardigrada_X	Tardigrada_XX	Hypsibius	Hypsibius_pallidus	OP684776
Eukaryota	Obazoa	Opisthokonta	Metazoa	Tardigrada	Tardigrada_X	Tardigrada_XX	Mesocrista	Mesocrista_revelata	KU495934
Eukaryota	Obazoa	Opisthokonta	Metazoa	Tardigrada	Tardigrada_X	Tardigrada_XX	Mesocrista	Mesocrista_spitzbergensis	KX347535
Eukaryota	Obazoa	Opisthokonta	Metazoa	Tardigrada	Tardigrada_X	Tardigrada_XX	Pilatobius	Pilatobius_sp.	MT328915
Eukaryota	Obazoa	Opisthokonta	Metazoa	Tardigrada	Tardigrada_X	Tardigrada_XX	Pilatobius	Pilatobius_sp.	MW009691
Eukaryota	Obazoa	Opisthokonta	Metazoa	Tardigrada	Tardigrada_X	Tardigrada_XX	Pilatobius	Pilatobius_bullatus	OP013276
Eukaryota	Obazoa	Opisthokonta	Metazoa	Tardigrada	Tardigrada_X	Tardigrada_XX	Pilatobius	Pilatobius_recamieri	KX347529
Eukaryota	Obazoa	Opisthokonta	Metazoa	Tardigrada	Tardigrada_X	Tardigrada_XX	Cryoconicus	Cryoconicus_antiarktos	MK879527
Eukaryota	Obazoa	Opisthokonta	Metazoa	Tardigrada	Tardigrada_X	Tardigrada_XX	Hebesuncus	Hebesuncus_ryani	MK879536
Eukaryota	Obazoa	Opisthokonta	Metazoa	Tardigrada	Tardigrada_X	Tardigrada_XX	Ramajendas	Ramajendas_frigidus	MZ047789
Eukaryota	Obazoa	Opisthokonta	Metazoa	Tardigrada	Tardigrada_X	Tardigrada_XX	Ramazzottius	Ramazzottius_oberhaeuseri	FJ435799
Eukaryota	Obazoa	Opisthokonta	Metazoa	Tardigrada	Tardigrada_X	Tardigrada_XX	Ramazzottius	Ramazzottius_oberhaeuseri	EU251380
Eukaryota	Obazoa	Opisthokonta	Metazoa	Tardigrada	Tardigrada_X	Tardigrada_XX	Ramazzottius	Ramazzottius_oberhaeuseri	FJ435800
Eukaryota	Obazoa	Opisthokonta	Metazoa	Tardigrada	Tardigrada_X	Tardigrada_XX	Ramazzottius	Ramazzottius_oberhaeuseri	EU251381
Eukaryota	Obazoa	Opisthokonta	Metazoa	Tardigrada	Tardigrada_X	Tardigrada_XX	Ramazzottius	Ramazzottius_oberhaeuseri	OP013278
Eukaryota	Obazoa	Opisthokonta	Metazoa	Tardigrada	Tardigrada_X	Tardigrada_XX	Ramazzottius	Ramazzottius_oberhaeuseri	KC146117
Eukaryota	Obazoa	Opisthokonta	Metazoa	Tardigrada	Tardigrada_X	Tardigrada_XX	Ramazzottius	Ramazzottius_subanomalus	MF001999
Eukaryota	Obazoa	Opisthokonta	Metazoa	Tardigrada	Tardigrada_X	Tardigrada_XX	Ramazzottius	Ramazzottius_varieornatus	MG432813
Eukaryota	Obazoa	Opisthokonta	Metazoa	Tardigrada	Tardigrada_X	Tardigrada_XX	Grevenius	Grevenius_pushkini	KU513419
Eukaryota	Obazoa	Opisthokonta	Metazoa	Tardigrada	Tardigrada_X	Tardigrada_XX	Thulinius	Thulinius_sp.	HM600784
Eukaryota	Obazoa	Opisthokonta	Metazoa	Tardigrada	Tardigrada_X	Tardigrada_XX	Thulinius	Thulinius_augusti	KF360229
Eukaryota	Obazoa	Opisthokonta	Metazoa	Tardigrada	Tardigrada_X	Tardigrada_XX	Thulinius	Thulinius_ruffoi	KU513420
Eukaryota	Obazoa	Opisthokonta	Metazoa	Tardigrada	Tardigrada_X	Tardigrada_XX	Dastychius	Dastychius_improvisus	MK765502
Eukaryota	Obazoa	Opisthokonta	Metazoa	Tardigrada	Tardigrada_X	Tardigrada_XX	Isohypsibius	Isohypsibius_sp.	FJ435797
Eukaryota	Obazoa	Opisthokonta	Metazoa	Tardigrada	Tardigrada_X	Tardigrada_XX	Adorybiotus	Adorybiotus_sp.	ON059358
Eukaryota	Obazoa	Opisthokonta	Metazoa	Tardigrada	Tardigrada_X	Tardigrada_XX	Adorybiotus	Adorybiotus_granulatus	OQ029488
Eukaryota	Obazoa	Opisthokonta	Metazoa	Tardigrada	Tardigrada_X	Tardigrada_XX	Crenubiotus	Crenubiotus_ruhesteini	MW074338
Eukaryota	Obazoa	Opisthokonta	Metazoa	Tardigrada	Tardigrada_X	Tardigrada_XX	Crenubiotus	Crenubiotus_salishani	ON059359
Eukaryota	Obazoa	Opisthokonta	Metazoa	Tardigrada	Tardigrada_X	Tardigrada_XX	Calcarobiotus	Calcarobiotus_sp.	OM151284
Eukaryota	Obazoa	Opisthokonta	Metazoa	Tardigrada	Tardigrada_X	Tardigrada_XX	Calcarobiotus	Calcarobiotus_sp.	MT808077
Eukaryota	Obazoa	Opisthokonta	Metazoa	Tardigrada	Tardigrada_X	Tardigrada_XX	Calcarobiotus	Calcarobiotus_sp.	KX273101
Eukaryota	Obazoa	Opisthokonta	Metazoa	Tardigrada	Tardigrada_X	Tardigrada_XX	Calcarobiotus	Calcarobiotus_sp.	OP870173
Eukaryota	Obazoa	Opisthokonta	Metazoa	Tardigrada	Tardigrada_X	Tardigrada_XX	Macrobiotus	Macrobiotus_sp.	KJ856987
Eukaryota	Obazoa	Opisthokonta	Metazoa	Tardigrada	Tardigrada_X	Tardigrada_XX	Macrobiotus	Macrobiotus_sp.	MT246659
Eukaryota	Obazoa	Opisthokonta	Metazoa	Tardigrada	Tardigrada_X	Tardigrada_XX	Macrobiotus	Macrobiotus_sp.	KJ856981
Eukaryota	Obazoa	Opisthokonta	Metazoa	Tardigrada	Tardigrada_X	Tardigrada_XX	Macrobiotus	Macrobiotus_sp.	KJ856989
Eukaryota	Obazoa	Opisthokonta	Metazoa	Tardigrada	Tardigrada_X	Tardigrada_XX	Macrobiotus	Macrobiotus_sp.	MF503452
Eukaryota	Obazoa	Opisthokonta	Metazoa	Tardigrada	Tardigrada_X	Tardigrada_XX	Macrobiotus	Macrobiotus_sp.	KJ856992
Eukaryota	Obazoa	Opisthokonta	Metazoa	Tardigrada	Tardigrada_X	Tardigrada_XX	Macrobiotus	Macrobiotus_sp.	MW698695
Eukaryota	Obazoa	Opisthokonta	Metazoa	Tardigrada	Tardigrada_X	Tardigrada_XX	Macrobiotus	Macrobiotus_sp.	JX865311
Eukaryota	Obazoa	Opisthokonta	Metazoa	Tardigrada	Tardigrada_X	Tardigrada_XX	Macrobiotus	Macrobiotus_sp.	MT246661
Eukaryota	Obazoa	Opisthokonta	Metazoa	Tardigrada	Tardigrada_X	Tardigrada_XX	Macrobiotus	Macrobiotus_sp.	MW186952
Eukaryota	Obazoa	Opisthokonta	Metazoa	Tardigrada	Tardigrada_X	Tardigrada_XX	Macrobiotus	Macrobiotus_sp.	KJ856982
Eukaryota	Obazoa	Opisthokonta	Metazoa	Tardigrada	Tardigrada_X	Tardigrada_XX	Macrobiotus	Macrobiotus_sp.	KJ856990
Eukaryota	Obazoa	Opisthokonta	Metazoa	Tardigrada	Tardigrada_X	Tardigrada_XX	Macrobiotus	Macrobiotus_sp.	MT863704
Eukaryota	Obazoa	Opisthokonta	Metazoa	Tardigrada	Tardigrada_X	Tardigrada_XX	Macrobiotus	Macrobiotus_sp.	OP684780
Eukaryota	Obazoa	Opisthokonta	Metazoa	Tardigrada	Tardigrada_X	Tardigrada_XX	Macrobiotus	Macrobiotus_sp.	JX865310
Eukaryota	Obazoa	Opisthokonta	Metazoa	Tardigrada	Tardigrada_X	Tardigrada_XX	Macrobiotus	Macrobiotus_almadai	MW990245
Eukaryota	Obazoa	Opisthokonta	Metazoa	Tardigrada	Tardigrada_X	Tardigrada_XX	Macrobiotus	Macrobiotus_ariekammensis	MZ460999
Eukaryota	Obazoa	Opisthokonta	Metazoa	Tardigrada	Tardigrada_X	Tardigrada_XX	Macrobiotus	Macrobiotus_ariekammensis	MZ461005
Eukaryota	Obazoa	Opisthokonta	Metazoa	Tardigrada	Tardigrada_X	Tardigrada_XX	Macrobiotus	Macrobiotus_birendrai	MW656266
Eukaryota	Obazoa	Opisthokonta	Metazoa	Tardigrada	Tardigrada_X	Tardigrada_XX	Macrobiotus	Macrobiotus_caelestis	MK737922
Eukaryota	Obazoa	Opisthokonta	Metazoa	Tardigrada	Tardigrada_X	Tardigrada_XX	Macrobiotus	Macrobiotus_canaricus	MH057765
Eukaryota	Obazoa	Opisthokonta	Metazoa	Tardigrada	Tardigrada_X	Tardigrada_XX	Macrobiotus	Macrobiotus_crustulus	MT260371
Eukaryota	Obazoa	Opisthokonta	Metazoa	Tardigrada	Tardigrada_X	Tardigrada_XX	Macrobiotus	Macrobiotus_engbergi	MN444824
Eukaryota	Obazoa	Opisthokonta	Metazoa	Tardigrada	Tardigrada_X	Tardigrada_XX	Macrobiotus	Macrobiotus_fontourai	OP561784
Eukaryota	Obazoa	Opisthokonta	Metazoa	Tardigrada	Tardigrada_X	Tardigrada_XX	Macrobiotus	Macrobiotus_glebkai	MW246134
Eukaryota	Obazoa	Opisthokonta	Metazoa	Tardigrada	Tardigrada_X	Tardigrada_XX	Macrobiotus	Macrobiotus_hannae	MH057764
Eukaryota	Obazoa	Opisthokonta	Metazoa	Tardigrada	Tardigrada_X	Tardigrada_XX	Macrobiotus	Macrobiotus_hufelandi	KC146115
Eukaryota	Obazoa	Opisthokonta	Metazoa	Tardigrada	Tardigrada_X	Tardigrada_XX	Macrobiotus	Macrobiotus_hufelandi	JX865315
Eukaryota	Obazoa	Opisthokonta	Metazoa	Tardigrada	Tardigrada_X	Tardigrada_XX	Macrobiotus	Macrobiotus_hufelandi	OP013283
Eukaryota	Obazoa	Opisthokonta	Metazoa	Tardigrada	Tardigrada_X	Tardigrada_XX	Macrobiotus	Macrobiotus_hufelandi	JX865312
Eukaryota	Obazoa	Opisthokonta	Metazoa	Tardigrada	Tardigrada_X	Tardigrada_XX	Macrobiotus	Macrobiotus_hufelandi	MW727962
Eukaryota	Obazoa	Opisthokonta	Metazoa	Tardigrada	Tardigrada_X	Tardigrada_XX	Macrobiotus	Macrobiotus_hufelandi	KC146114
Eukaryota	Obazoa	Opisthokonta	Metazoa	Tardigrada	Tardigrada_X	Tardigrada_XX	Macrobiotus	Macrobiotus_hufelandi	KC146122
Eukaryota	Obazoa	Opisthokonta	Metazoa	Tardigrada	Tardigrada_X	Tardigrada_XX	Macrobiotus	Macrobiotus_hufelandi	MW727983
Eukaryota	Obazoa	Opisthokonta	Metazoa	Tardigrada	Tardigrada_X	Tardigrada_XX	Macrobiotus	Macrobiotus_kamilae	MK737920
Eukaryota	Obazoa	Opisthokonta	Metazoa	Tardigrada	Tardigrada_X	Tardigrada_XX	Macrobiotus	Macrobiotus_kirghizicus	MZ461002
Eukaryota	Obazoa	Opisthokonta	Metazoa	Tardigrada	Tardigrada_X	Tardigrada_XX	Macrobiotus	Macrobiotus_kosmali	OP141639
Eukaryota	Obazoa	Opisthokonta	Metazoa	Tardigrada	Tardigrada_X	Tardigrada_XX	Macrobiotus	Macrobiotus_kristenseni	KC193575
Eukaryota	Obazoa	Opisthokonta	Metazoa	Tardigrada	Tardigrada_X	Tardigrada_XX	Macrobiotus	Macrobiotus_kyoukenus	ON809461
Eukaryota	Obazoa	Opisthokonta	Metazoa	Tardigrada	Tardigrada_X	Tardigrada_XX	Macrobiotus	Macrobiotus_macrocalix	FJ176203
Eukaryota	Obazoa	Opisthokonta	Metazoa	Tardigrada	Tardigrada_X	Tardigrada_XX	Macrobiotus	Macrobiotus_macrocalix	JX683814
Eukaryota	Obazoa	Opisthokonta	Metazoa	Tardigrada	Tardigrada_X	Tardigrada_XX	Macrobiotus	Macrobiotus_margoae	MN888315
Eukaryota	Obazoa	Opisthokonta	Metazoa	Tardigrada	Tardigrada_X	Tardigrada_XX	Macrobiotus	Macrobiotus_muralis	OP561785
Eukaryota	Obazoa	Opisthokonta	Metazoa	Tardigrada	Tardigrada_X	Tardigrada_XX	Macrobiotus	Macrobiotus_noongaris	MK737919
Eukaryota	Obazoa	Opisthokonta	Metazoa	Tardigrada	Tardigrada_X	Tardigrada_XX	Macrobiotus	Macrobiotus_pallarii	MT807924
Eukaryota	Obazoa	Opisthokonta	Metazoa	Tardigrada	Tardigrada_X	Tardigrada_XX	Macrobiotus	Macrobiotus_pallarii	FJ435807
Eukaryota	Obazoa	Opisthokonta	Metazoa	Tardigrada	Tardigrada_X	Tardigrada_XX	Macrobiotus	Macrobiotus_papei	MH057763
Eukaryota	Obazoa	Opisthokonta	Metazoa	Tardigrada	Tardigrada_X	Tardigrada_XX	Macrobiotus	Macrobiotus_paulinae	KT951668
Eukaryota	Obazoa	Opisthokonta	Metazoa	Tardigrada	Tardigrada_X	Tardigrada_XX	Macrobiotus	Macrobiotus_persimilis	EU244608
Eukaryota	Obazoa	Opisthokonta	Metazoa	Tardigrada	Tardigrada_X	Tardigrada_XX	Macrobiotus	Macrobiotus_polypiformis	KX810011
Eukaryota	Obazoa	Opisthokonta	Metazoa	Tardigrada	Tardigrada_X	Tardigrada_XX	Macrobiotus	Macrobiotus_pseudopallarii	MN888316
Eukaryota	Obazoa	Opisthokonta	Metazoa	Tardigrada	Tardigrada_X	Tardigrada_XX	Macrobiotus	Macrobiotus_rebecchii	OP477442
Eukaryota	Obazoa	Opisthokonta	Metazoa	Tardigrada	Tardigrada_X	Tardigrada_XX	Macrobiotus	Macrobiotus_recens	MH057768
Eukaryota	Obazoa	Opisthokonta	Metazoa	Tardigrada	Tardigrada_X	Tardigrada_XX	Macrobiotus	Macrobiotus_ripperi	MN888312
Eukaryota	Obazoa	Opisthokonta	Metazoa	Tardigrada	Tardigrada_X	Tardigrada_XX	Macrobiotus	Macrobiotus_rybaki	MW593931
Eukaryota	Obazoa	Opisthokonta	Metazoa	Tardigrada	Tardigrada_X	Tardigrada_XX	Macrobiotus	Macrobiotus_sandrae	OK662994
Eukaryota	Obazoa	Opisthokonta	Metazoa	Tardigrada	Tardigrada_X	Tardigrada_XX	Macrobiotus	Macrobiotus_scoticus	KY797267
Eukaryota	Obazoa	Opisthokonta	Metazoa	Tardigrada	Tardigrada_X	Tardigrada_XX	Macrobiotus	Macrobiotus_shonaicus	MG757136
Eukaryota	Obazoa	Opisthokonta	Metazoa	Tardigrada	Tardigrada_X	Tardigrada_XX	Macrobiotus	Macrobiotus_siderophilus	OP561776
Eukaryota	Obazoa	Opisthokonta	Metazoa	Tardigrada	Tardigrada_X	Tardigrada_XX	Macrobiotus	Macrobiotus_sottilei	MW246133
Eukaryota	Obazoa	Opisthokonta	Metazoa	Tardigrada	Tardigrada_X	Tardigrada_XX	Macrobiotus	Macrobiotus_terminalis	AY598775
Eukaryota	Obazoa	Opisthokonta	Metazoa	Tardigrada	Tardigrada_X	Tardigrada_XX	Macrobiotus	Macrobiotus_terminalis	JN673960
Eukaryota	Obazoa	Opisthokonta	Metazoa	Tardigrada	Tardigrada_X	Tardigrada_XX	Mesobiotus	Mesobiotus_sp.	OR803041
Eukaryota	Obazoa	Opisthokonta	Metazoa	Tardigrada	Tardigrada_X	Tardigrada_XX	Mesobiotus	Mesobiotus_sp.	OR803037
Eukaryota	Obazoa	Opisthokonta	Metazoa	Tardigrada	Tardigrada_X	Tardigrada_XX	Mesobiotus	Mesobiotus_sp.	OQ968314
Eukaryota	Obazoa	Opisthokonta	Metazoa	Tardigrada	Tardigrada_X	Tardigrada_XX	Mesobiotus	Mesobiotus_sp.	MT904513
Eukaryota	Obazoa	Opisthokonta	Metazoa	Tardigrada	Tardigrada_X	Tardigrada_XX	Mesobiotus	Mesobiotus_sp.	OP825091
Eukaryota	Obazoa	Opisthokonta	Metazoa	Tardigrada	Tardigrada_X	Tardigrada_XX	Mesobiotus	Mesobiotus_sp.	OQ968323
Eukaryota	Obazoa	Opisthokonta	Metazoa	Tardigrada	Tardigrada_X	Tardigrada_XX	Mesobiotus	Mesobiotus_barabanovi	MN313170
Eukaryota	Obazoa	Opisthokonta	Metazoa	Tardigrada	Tardigrada_X	Tardigrada_XX	Mesobiotus	Mesobiotus_datanlanicus	MK578905
Eukaryota	Obazoa	Opisthokonta	Metazoa	Tardigrada	Tardigrada_X	Tardigrada_XX	Mesobiotus	Mesobiotus_diegoi	OP143857
Eukaryota	Obazoa	Opisthokonta	Metazoa	Tardigrada	Tardigrada_X	Tardigrada_XX	Mesobiotus	Mesobiotus_dilimanensis	MN257047
Eukaryota	Obazoa	Opisthokonta	Metazoa	Tardigrada	Tardigrada_X	Tardigrada_XX	Mesobiotus	Mesobiotus_ethiopicus	MF678794
Eukaryota	Obazoa	Opisthokonta	Metazoa	Tardigrada	Tardigrada_X	Tardigrada_XX	Mesobiotus	Mesobiotus_fiedleri	MH676056
Eukaryota	Obazoa	Opisthokonta	Metazoa	Tardigrada	Tardigrada_X	Tardigrada_XX	Mesobiotus	Mesobiotus_furciger	MW727944
Eukaryota	Obazoa	Opisthokonta	Metazoa	Tardigrada	Tardigrada_X	Tardigrada_XX	Mesobiotus	Mesobiotus_furciger	MW727948
Eukaryota	Obazoa	Opisthokonta	Metazoa	Tardigrada	Tardigrada_X	Tardigrada_XX	Mesobiotus	Mesobiotus_furciger	JX865306
Eukaryota	Obazoa	Opisthokonta	Metazoa	Tardigrada	Tardigrada_X	Tardigrada_XX	Mesobiotus	Mesobiotus_furciger	MW727955
Eukaryota	Obazoa	Opisthokonta	Metazoa	Tardigrada	Tardigrada_X	Tardigrada_XX	Mesobiotus	Mesobiotus_furciger	JX865308
Eukaryota	Obazoa	Opisthokonta	Metazoa	Tardigrada	Tardigrada_X	Tardigrada_XX	Mesobiotus	Mesobiotus_furciger	MH195153
Eukaryota	Obazoa	Opisthokonta	Metazoa	Tardigrada	Tardigrada_X	Tardigrada_XX	Mesobiotus	Mesobiotus_furciger	MW727939
Eukaryota	Obazoa	Opisthokonta	Metazoa	Tardigrada	Tardigrada_X	Tardigrada_XX	Mesobiotus	Mesobiotus_harmsworthi	MH195154
Eukaryota	Obazoa	Opisthokonta	Metazoa	Tardigrada	Tardigrada_X	Tardigrada_XX	Mesobiotus	Mesobiotus_harmsworthi	MH195150
Eukaryota	Obazoa	Opisthokonta	Metazoa	Tardigrada	Tardigrada_X	Tardigrada_XX	Mesobiotus	Mesobiotus_harmsworthi	GU113140
Eukaryota	Obazoa	Opisthokonta	Metazoa	Tardigrada	Tardigrada_X	Tardigrada_XX	Mesobiotus	Mesobiotus_hilariae	KT226108
Eukaryota	Obazoa	Opisthokonta	Metazoa	Tardigrada	Tardigrada_X	Tardigrada_XX	Mesobiotus	Mesobiotus_imperialis	OL311514
Eukaryota	Obazoa	Opisthokonta	Metazoa	Tardigrada	Tardigrada_X	Tardigrada_XX	Mesobiotus	Mesobiotus_insanis	MF441491
Eukaryota	Obazoa	Opisthokonta	Metazoa	Tardigrada	Tardigrada_X	Tardigrada_XX	Mesobiotus	Mesobiotus_maklowiczi	OP143855
Eukaryota	Obazoa	Opisthokonta	Metazoa	Tardigrada	Tardigrada_X	Tardigrada_XX	Mesobiotus	Mesobiotus_marmoreus	OL311516
Eukaryota	Obazoa	Opisthokonta	Metazoa	Tardigrada	Tardigrada_X	Tardigrada_XX	Mesobiotus	Mesobiotus_occultatus	OR803042
Eukaryota	Obazoa	Opisthokonta	Metazoa	Tardigrada	Tardigrada_X	Tardigrada_XX	Mesobiotus	Mesobiotus_peterseni	OP143859
Eukaryota	Obazoa	Opisthokonta	Metazoa	Tardigrada	Tardigrada_X	Tardigrada_XX	Mesobiotus	Mesobiotus_philippinicus	KX129796
Eukaryota	Obazoa	Opisthokonta	Metazoa	Tardigrada	Tardigrada_X	Tardigrada_XX	Mesobiotus	Mesobiotus_radiatus	MH195147
Eukaryota	Obazoa	Opisthokonta	Metazoa	Tardigrada	Tardigrada_X	Tardigrada_XX	Mesobiotus	Mesobiotus_romani	MH195149
Eukaryota	Obazoa	Opisthokonta	Metazoa	Tardigrada	Tardigrada_X	Tardigrada_XX	Mesobiotus	Mesobiotus_skorackii	MW656257
Eukaryota	Obazoa	Opisthokonta	Metazoa	Tardigrada	Tardigrada_X	Tardigrada_XX	Mesobiotus	Mesobiotus_sp.	OP684779
Eukaryota	Obazoa	Opisthokonta	Metazoa	Tardigrada	Tardigrada_X	Tardigrada_XX	Minibiotus	Minibiotus_sp.	JX865313
Eukaryota	Obazoa	Opisthokonta	Metazoa	Tardigrada	Tardigrada_X	Tardigrada_XX	Minibiotus	Minibiotus_sp.	JX865309
Eukaryota	Obazoa	Opisthokonta	Metazoa	Tardigrada	Tardigrada_X	Tardigrada_XX	Minibiotus	Minibiotus_citlalium	OP684766
Eukaryota	Obazoa	Opisthokonta	Metazoa	Tardigrada	Tardigrada_X	Tardigrada_XX	Minibiotus	Minibiotus_furcatus	FJ435802
Eukaryota	Obazoa	Opisthokonta	Metazoa	Tardigrada	Tardigrada_X	Tardigrada_XX	Minibiotus	Minibiotus_gumersindoi	FJ435803
Eukaryota	Obazoa	Opisthokonta	Metazoa	Tardigrada	Tardigrada_X	Tardigrada_XX	Minibiotus	Minibiotus_intermedius	OP013286
Eukaryota	Obazoa	Opisthokonta	Metazoa	Tardigrada	Tardigrada_X	Tardigrada_XX	Minibiotus	Minibiotus_intermedius	ON005160
Eukaryota	Obazoa	Opisthokonta	Metazoa	Tardigrada	Tardigrada_X	Tardigrada_XX	Minibiotus	Minibiotus_ioculator	MT023412
Eukaryota	Obazoa	Opisthokonta	Metazoa	Tardigrada	Tardigrada_X	Tardigrada_XX	Minibiotus	Minibiotus_pentannulatus	MT023413
Eukaryota	Obazoa	Opisthokonta	Metazoa	Tardigrada	Tardigrada_X	Tardigrada_XX	Paramacrobiotus	Paramacrobiotus_sp.	MT731035
Eukaryota	Obazoa	Opisthokonta	Metazoa	Tardigrada	Tardigrada_X	Tardigrada_XX	Paramacrobiotus	Paramacrobiotus_sp.	MH676013
Eukaryota	Obazoa	Opisthokonta	Metazoa	Tardigrada	Tardigrada_X	Tardigrada_XX	Paramacrobiotus	Paramacrobiotus_sp.	MH676003
Eukaryota	Obazoa	Opisthokonta	Metazoa	Tardigrada	Tardigrada_X	Tardigrada_XX	Paramacrobiotus	Paramacrobiotus_sp.	MH676008
Eukaryota	Obazoa	Opisthokonta	Metazoa	Tardigrada	Tardigrada_X	Tardigrada_XX	Paramacrobiotus	Paramacrobiotus_sp.	MH676000
Eukaryota	Obazoa	Opisthokonta	Metazoa	Tardigrada	Tardigrada_X	Tardigrada_XX	Paramacrobiotus	Paramacrobiotus_sp.	MH676010
Eukaryota	Obazoa	Opisthokonta	Metazoa	Tardigrada	Tardigrada_X	Tardigrada_XX	Paramacrobiotus	Paramacrobiotus_sp.	MH676007
Eukaryota	Obazoa	Opisthokonta	Metazoa	Tardigrada	Tardigrada_X	Tardigrada_XX	Paramacrobiotus	Paramacrobiotus_sp.	MH676017
Eukaryota	Obazoa	Opisthokonta	Metazoa	Tardigrada	Tardigrada_X	Tardigrada_XX	Paramacrobiotus	Paramacrobiotus_sp.	MH676009
Eukaryota	Obazoa	Opisthokonta	Metazoa	Tardigrada	Tardigrada_X	Tardigrada_XX	Paramacrobiotus	Paramacrobiotus_arduus	MK041020
Eukaryota	Obazoa	Opisthokonta	Metazoa	Tardigrada	Tardigrada_X	Tardigrada_XX	Paramacrobiotus	Paramacrobiotus_areolatus	MH675998
Eukaryota	Obazoa	Opisthokonta	Metazoa	Tardigrada	Tardigrada_X	Tardigrada_XX	Paramacrobiotus	Paramacrobiotus_celsus	MK041017
Eukaryota	Obazoa	Opisthokonta	Metazoa	Tardigrada	Tardigrada_X	Tardigrada_XX	Paramacrobiotus	Paramacrobiotus_depressus	MK041013
Eukaryota	Obazoa	Opisthokonta	Metazoa	Tardigrada	Tardigrada_X	Tardigrada_XX	Paramacrobiotus	Paramacrobiotus_depressus	MK041016
Eukaryota	Obazoa	Opisthokonta	Metazoa	Tardigrada	Tardigrada_X	Tardigrada_XX	Paramacrobiotus	Paramacrobiotus_depressus	MK041015
Eukaryota	Obazoa	Opisthokonta	Metazoa	Tardigrada	Tardigrada_X	Tardigrada_XX	Paramacrobiotus	Paramacrobiotus_filipi	MT260372
Eukaryota	Obazoa	Opisthokonta	Metazoa	Tardigrada	Tardigrada_X	Tardigrada_XX	Paramacrobiotus	Paramacrobiotus_lachowskae	MF568534
Eukaryota	Obazoa	Opisthokonta	Metazoa	Tardigrada	Tardigrada_X	Tardigrada_XX	Paramacrobiotus	Paramacrobiotus_metropolitanus	LC637242
Eukaryota	Obazoa	Opisthokonta	Metazoa	Tardigrada	Tardigrada_X	Tardigrada_XX	Paramacrobiotus	Paramacrobiotus_spatialis	MK041002
Eukaryota	Obazoa	Opisthokonta	Metazoa	Tardigrada	Tardigrada_X	Tardigrada_XX	Paramacrobiotus	Paramacrobiotus_spatialis	MK040995
Eukaryota	Obazoa	Opisthokonta	Metazoa	Tardigrada	Tardigrada_X	Tardigrada_XX	Paramacrobiotus	Paramacrobiotus_sp.	KF788251
Eukaryota	Obazoa	Opisthokonta	Metazoa	Tardigrada	Tardigrada_X	Tardigrada_XX	Paramacrobiotus	Paramacrobiotus_sp.	FJ435808
Eukaryota	Obazoa	Opisthokonta	Metazoa	Tardigrada	Tardigrada_X	Tardigrada_XX	Paramacrobiotus	Paramacrobiotus_sp.	EU244598
Eukaryota	Obazoa	Opisthokonta	Metazoa	Tardigrada	Tardigrada_X	Tardigrada_XX	Paramacrobiotus	Paramacrobiotus_sp.	MK040992
Eukaryota	Obazoa	Opisthokonta	Metazoa	Tardigrada	Tardigrada_X	Tardigrada_XX	Paramacrobiotus	Paramacrobiotus_sp.	EU244605
Eukaryota	Obazoa	Opisthokonta	Metazoa	Tardigrada	Tardigrada_X	Tardigrada_XX	Paramacrobiotus	Paramacrobiotus_sp.	EU244599
Eukaryota	Obazoa	Opisthokonta	Metazoa	Tardigrada	Tardigrada_X	Tardigrada_XX	Paramacrobiotus	Paramacrobiotus_sp.	GU339056
Eukaryota	Obazoa	Opisthokonta	Metazoa	Tardigrada	Tardigrada_X	Tardigrada_XX	Sisubiotus	Sisubiotus_hakaiensis	OM523181
Eukaryota	Obazoa	Opisthokonta	Metazoa	Tardigrada	Tardigrada_X	Tardigrada_XX	Sisubiotus	Sisubiotus_spectabilis	MN888324
Eukaryota	Obazoa	Opisthokonta	Metazoa	Tardigrada	Tardigrada_X	Tardigrada_XX	Tenuibiotus	Tenuibiotus_sp.	OR145335
Eukaryota	Obazoa	Opisthokonta	Metazoa	Tardigrada	Tardigrada_X	Tardigrada_XX	Tenuibiotus	Tenuibiotus_ciprianoi	MN888328
Eukaryota	Obazoa	Opisthokonta	Metazoa	Tardigrada	Tardigrada_X	Tardigrada_XX	Tenuibiotus	Tenuibiotus_tenuiformis	MN888330
Eukaryota	Obazoa	Opisthokonta	Metazoa	Tardigrada	Tardigrada_X	Tardigrada_XX	Tenuibiotus	Tenuibiotus_zandrae	MN444827
Eukaryota	Obazoa	Opisthokonta	Metazoa	Tardigrada	Tardigrada_X	Tardigrada_XX	Xerobiotus	Xerobiotus_sp.	MN888325
Eukaryota	Obazoa	Opisthokonta	Metazoa	Tardigrada	Tardigrada_X	Tardigrada_XX	Xerobiotus	Xerobiotus_gretae	MW581666
Eukaryota	Obazoa	Opisthokonta	Metazoa	Tardigrada	Tardigrada_X	Tardigrada_XX	Xerobiotus	Xerobiotus_pseudohufelandi	AY598776
Eukaryota	Obazoa	Opisthokonta	Metazoa	Tardigrada	Tardigrada_X	Tardigrada_XX	Xerobiotus	Xerobiotus_pseudohufelandi	AY598777
Eukaryota	Obazoa	Opisthokonta	Metazoa	Tardigrada	Tardigrada_X	Tardigrada_XX	Dactylobiotus	Dactylobiotus_ovimutans	MT132332
Eukaryota	Obazoa	Opisthokonta	Metazoa	Tardigrada	Tardigrada_X	Tardigrada_XX	Dactylobiotus	Dactylobiotus_parthenogeneticus	MT373803
Eukaryota	Obazoa	Opisthokonta	Metazoa	Tardigrada	Tardigrada_X	Tardigrada_XX	Murrayon	Murrayon_dianeae	FJ435801
Eukaryota	Obazoa	Opisthokonta	Metazoa	Tardigrada	Tardigrada_X	Tardigrada_XX	Murrayon	Murrayon_pullari	AY598772
Eukaryota	Obazoa	Opisthokonta	Metazoa	Tardigrada	Tardigrada_X	Tardigrada_XX	Diaforobiotus	Diaforobiotus_sp.	MT808073
Eukaryota	Obazoa	Opisthokonta	Metazoa	Tardigrada	Tardigrada_X	Tardigrada_XX	Diaforobiotus	Diaforobiotus_hyperonyx	OM151286
Eukaryota	Obazoa	Opisthokonta	Metazoa	Tardigrada	Tardigrada_X	Tardigrada_XX	Diaforobiotus	Diaforobiotus_islandicus	MT808072
Eukaryota	Obazoa	Opisthokonta	Metazoa	Tardigrada	Tardigrada_X	Tardigrada_XX	Diaforobiotus	Diaforobiotus_svalbardicus	MT808074
Eukaryota	Obazoa	Opisthokonta	Metazoa	Tardigrada	Tardigrada_X	Tardigrada_XX	Richtersius	Richtersius_sp.	JX865316
Eukaryota	Obazoa	Opisthokonta	Metazoa	Tardigrada	Tardigrada_X	Tardigrada_XX	Richtersius	Richtersius_coronifer	EU244606
Eukaryota	Obazoa	Opisthokonta	Metazoa	Tardigrada	Tardigrada_X	Tardigrada_XX	Richtersius	Richtersius_coronifer	KT778685
Eukaryota	Obazoa	Opisthokonta	Metazoa	Tardigrada	Tardigrada_X	Tardigrada_XX	Richtersius	Richtersius_coronifer	MK214326
Eukaryota	Obazoa	Opisthokonta	Metazoa	Tardigrada	Tardigrada_X	Tardigrada_XX	Richtersius	Richtersius_coronifer	EU244607
Eukaryota	Obazoa	Opisthokonta	Metazoa	Tardigrada	Tardigrada_X	Tardigrada_XX	Richtersius	Richtersius_coronifer	AY598781
Eukaryota	Obazoa	Opisthokonta	Metazoa	Tardigrada	Tardigrada_X	Tardigrada_XX	Richtersius	Richtersius_coronifer	KT778687
Eukaryota	Obazoa	Opisthokonta	Metazoa	Tardigrada	Tardigrada_X	Tardigrada_XX	Richtersius	Richtersius_tertius	MK214323
Eukaryota	Obazoa	Opisthokonta	Metazoa	Tardigrada	Tardigrada_X	Tardigrada_XX	Richtersius	Richtersius_ziemowiti	MT246504
Eukaryota	Obazoa	Opisthokonta	Metazoa	Tardigrada	Tardigrada_X	Tardigrada_XX	Florarctus	Florarctus_sp.	MT999946
Eukaryota	Obazoa	Opisthokonta	Metazoa	Tardigrada	Tardigrada_X	Tardigrada_XX	Acanthechiniscus	Acanthechiniscus_goedeni	OP729912
Eukaryota	Obazoa	Opisthokonta	Metazoa	Tardigrada	Tardigrada_X	Tardigrada_XX	Barbaria	Barbaria_ganczareki	PP084945
Eukaryota	Obazoa	Opisthokonta	Metazoa	Tardigrada	Tardigrada_X	Tardigrada_XX	Bryodelphax	Bryodelphax_sp.	OM901124
Eukaryota	Obazoa	Opisthokonta	Metazoa	Tardigrada	Tardigrada_X	Tardigrada_XX	Bryodelphax	Bryodelphax_sp.	MW655785
Eukaryota	Obazoa	Opisthokonta	Metazoa	Tardigrada	Tardigrada_X	Tardigrada_XX	Bryodelphax	Bryodelphax_parvulus	JX683827
Eukaryota	Obazoa	Opisthokonta	Metazoa	Tardigrada	Tardigrada_X	Tardigrada_XX	Claxtonia	Claxtonia_mauccii	OQ029484
Eukaryota	Obazoa	Opisthokonta	Metazoa	Tardigrada	Tardigrada_X	Tardigrada_XX	Claxtonia	Claxtonia_wendti	KC344280
Eukaryota	Obazoa	Opisthokonta	Metazoa	Tardigrada	Tardigrada_X	Tardigrada_XX	Claxtonia	Claxtonia_wendti	GU329528
Eukaryota	Obazoa	Opisthokonta	Metazoa	Tardigrada	Tardigrada_X	Tardigrada_XX	Cornechiniscus	Cornechiniscus_sp.	ON704751
Eukaryota	Obazoa	Opisthokonta	Metazoa	Tardigrada	Tardigrada_X	Tardigrada_XX	Cornechiniscus	Cornechiniscus_cornutus	MT420437
Eukaryota	Obazoa	Opisthokonta	Metazoa	Tardigrada	Tardigrada_X	Tardigrada_XX	Cornechiniscus	Cornechiniscus_cornutus	MT420439
Eukaryota	Obazoa	Opisthokonta	Metazoa	Tardigrada	Tardigrada_X	Tardigrada_XX	Cornechiniscus	Cornechiniscus_cornutus	MT420438
Eukaryota	Obazoa	Opisthokonta	Metazoa	Tardigrada	Tardigrada_X	Tardigrada_XX	Cornechiniscus	Cornechiniscus_holmeni	ON704748
Eukaryota	Obazoa	Opisthokonta	Metazoa	Tardigrada	Tardigrada_X	Tardigrada_XX	Cornechiniscus	Cornechiniscus_imperfectus	MT420451
Eukaryota	Obazoa	Opisthokonta	Metazoa	Tardigrada	Tardigrada_X	Tardigrada_XX	Cornechiniscus	Cornechiniscus_lobatus	MT420440
Eukaryota	Obazoa	Opisthokonta	Metazoa	Tardigrada	Tardigrada_X	Tardigrada_XX	Cornechiniscus	Cornechiniscus_lobatus	EU244602
Eukaryota	Obazoa	Opisthokonta	Metazoa	Tardigrada	Tardigrada_X	Tardigrada_XX	Cornechiniscus	Cornechiniscus_lobatus	ON704750
Eukaryota	Obazoa	Opisthokonta	Metazoa	Tardigrada	Tardigrada_X	Tardigrada_XX	Cornechiniscus	Cornechiniscus_madagascariensis	MT420450
Eukaryota	Obazoa	Opisthokonta	Metazoa	Tardigrada	Tardigrada_X	Tardigrada_XX	Cornechiniscus	Cornechiniscus_subcornutus	MT420456
Eukaryota	Obazoa	Opisthokonta	Metazoa	Tardigrada	Tardigrada_X	Tardigrada_XX	Diploechiniscus	Diploechiniscus_oihonnae	MG063724
Eukaryota	Obazoa	Opisthokonta	Metazoa	Tardigrada	Tardigrada_X	Tardigrada_XX	Diploechiniscus	Diploechiniscus_oihonnae	MT418513
Eukaryota	Obazoa	Opisthokonta	Metazoa	Tardigrada	Tardigrada_X	Tardigrada_XX	Echiniscus	Echiniscus_sp.	OR506701
Eukaryota	Obazoa	Opisthokonta	Metazoa	Tardigrada	Tardigrada_X	Tardigrada_XX	Echiniscus	Echiniscus_sp.	OP870176
Eukaryota	Obazoa	Opisthokonta	Metazoa	Tardigrada	Tardigrada_X	Tardigrada_XX	Echiniscus	Echiniscus_sp.	OR889732
Eukaryota	Obazoa	Opisthokonta	Metazoa	Tardigrada	Tardigrada_X	Tardigrada_XX	Echiniscus	Echiniscus_sp.	KJ857008
Eukaryota	Obazoa	Opisthokonta	Metazoa	Tardigrada	Tardigrada_X	Tardigrada_XX	Echiniscus	Echiniscus_sp.	OR506704
Eukaryota	Obazoa	Opisthokonta	Metazoa	Tardigrada	Tardigrada_X	Tardigrada_XX	Echiniscus	Echiniscus_sp.	KC146126
Eukaryota	Obazoa	Opisthokonta	Metazoa	Tardigrada	Tardigrada_X	Tardigrada_XX	Echiniscus	Echiniscus_sp.	KJ857005
Eukaryota	Obazoa	Opisthokonta	Metazoa	Tardigrada	Tardigrada_X	Tardigrada_XX	Echiniscus	Echiniscus_sp.	FJ616993
Eukaryota	Obazoa	Opisthokonta	Metazoa	Tardigrada	Tardigrada_X	Tardigrada_XX	Echiniscus	Echiniscus_blumi	EF620382
Eukaryota	Obazoa	Opisthokonta	Metazoa	Tardigrada	Tardigrada_X	Tardigrada_XX	Echiniscus	Echiniscus_canadensis	MF459630
Eukaryota	Obazoa	Opisthokonta	Metazoa	Tardigrada	Tardigrada_X	Tardigrada_XX	Echiniscus	Echiniscus_granulatus	OR227942
Eukaryota	Obazoa	Opisthokonta	Metazoa	Tardigrada	Tardigrada_X	Tardigrada_XX	Echiniscus	Echiniscus_granulatus	EU244600
Eukaryota	Obazoa	Opisthokonta	Metazoa	Tardigrada	Tardigrada_X	Tardigrada_XX	Echiniscus	Echiniscus_hoonsooi	OK047273
Eukaryota	Obazoa	Opisthokonta	Metazoa	Tardigrada	Tardigrada_X	Tardigrada_XX	Echiniscus	Echiniscus_lineatus	OR271985
Eukaryota	Obazoa	Opisthokonta	Metazoa	Tardigrada	Tardigrada_X	Tardigrada_XX	Echiniscus	Echiniscus_masculinus	MT106223
Eukaryota	Obazoa	Opisthokonta	Metazoa	Tardigrada	Tardigrada_X	Tardigrada_XX	Echiniscus	Echiniscus_merokensis	FJ435813
Eukaryota	Obazoa	Opisthokonta	Metazoa	Tardigrada	Tardigrada_X	Tardigrada_XX	Echiniscus	Echiniscus_quadrispinosus	MZ798397
Eukaryota	Obazoa	Opisthokonta	Metazoa	Tardigrada	Tardigrada_X	Tardigrada_XX	Echiniscus	Echiniscus_robertsi	OQ029482
Eukaryota	Obazoa	Opisthokonta	Metazoa	Tardigrada	Tardigrada_X	Tardigrada_XX	Echiniscus	Echiniscus_spiniger	OR227952
Eukaryota	Obazoa	Opisthokonta	Metazoa	Tardigrada	Tardigrada_X	Tardigrada_XX	Echiniscus	Echiniscus_testudo	EF620367
Eukaryota	Obazoa	Opisthokonta	Metazoa	Tardigrada	Tardigrada_X	Tardigrada_XX	Echiniscus	Echiniscus_testudo	EU244601
Eukaryota	Obazoa	Opisthokonta	Metazoa	Tardigrada	Tardigrada_X	Tardigrada_XX	Echiniscus	Echiniscus_tristis	MN239903
Eukaryota	Obazoa	Opisthokonta	Metazoa	Tardigrada	Tardigrada_X	Tardigrada_XX	Nebularmis	Nebularmis_auratus	MW178237
Eukaryota	Obazoa	Opisthokonta	Metazoa	Tardigrada	Tardigrada_X	Tardigrada_XX	Nebularmis	Nebularmis_burmensis	MW178238
Eukaryota	Obazoa	Opisthokonta	Metazoa	Tardigrada	Tardigrada_X	Tardigrada_XX	Nebularmis	Nebularmis_crebraclava	OK047274
Eukaryota	Obazoa	Opisthokonta	Metazoa	Tardigrada	Tardigrada_X	Tardigrada_XX	Nebularmis	Nebularmis_indicus	MW178239
Eukaryota	Obazoa	Opisthokonta	Metazoa	Tardigrada	Tardigrada_X	Tardigrada_XX	Nebularmis	Nebularmis_indicus	MW178240
Eukaryota	Obazoa	Opisthokonta	Metazoa	Tardigrada	Tardigrada_X	Tardigrada_XX	Pseudechiniscus	Pseudechiniscus_sp.	PP090880
Eukaryota	Obazoa	Opisthokonta	Metazoa	Tardigrada	Tardigrada_X	Tardigrada_XX	Pseudechiniscus	Pseudechiniscus_sp.	OK047278
Eukaryota	Obazoa	Opisthokonta	Metazoa	Tardigrada	Tardigrada_X	Tardigrada_XX	Pseudechiniscus	Pseudechiniscus_angelusalas	MN528468
Eukaryota	Obazoa	Opisthokonta	Metazoa	Tardigrada	Tardigrada_X	Tardigrada_XX	Pseudechiniscus	Pseudechiniscus_facettalis	FJ435811
Eukaryota	Obazoa	Opisthokonta	Metazoa	Tardigrada	Tardigrada_X	Tardigrada_XX	Pseudechiniscus	Pseudechiniscus_indistinctus	MN528471
Eukaryota	Obazoa	Opisthokonta	Metazoa	Tardigrada	Tardigrada_X	Tardigrada_XX	Pseudechiniscus	Pseudechiniscus_juanitae	MT038052
Eukaryota	Obazoa	Opisthokonta	Metazoa	Tardigrada	Tardigrada_X	Tardigrada_XX	Pseudechiniscus	Pseudechiniscus_lacyformis	MN528472
Eukaryota	Obazoa	Opisthokonta	Metazoa	Tardigrada	Tardigrada_X	Tardigrada_XX	Pseudechiniscus	Pseudechiniscus_suillus	MK804900
Eukaryota	Obazoa	Opisthokonta	Metazoa	Tardigrada	Tardigrada_X	Tardigrada_XX	Pseudechiniscus	Pseudechiniscus_suillus	MK804907
Eukaryota	Obazoa	Opisthokonta	Metazoa	Tardigrada	Tardigrada_X	Tardigrada_XX	Pseudechiniscus	Pseudechiniscus_suillus	MK804904
Eukaryota	Obazoa	Opisthokonta	Metazoa	Tardigrada	Tardigrada_X	Tardigrada_XX	Pseudechiniscus	Pseudechiniscus_suillus	MK804902
Eukaryota	Obazoa	Opisthokonta	Metazoa	Tardigrada	Tardigrada_X	Tardigrada_XX	Pseudechiniscus	Pseudechiniscus_suillus	MN528467
Eukaryota	Obazoa	Opisthokonta	Metazoa	Tardigrada	Tardigrada_X	Tardigrada_XX	Pseudechiniscus	Pseudechiniscus_suillus	MK804903
Eukaryota	Obazoa	Opisthokonta	Metazoa	Tardigrada	Tardigrada_X	Tardigrada_XX	Pseudechiniscus	Pseudechiniscus_xiai	MK804894
Eukaryota	Obazoa	Opisthokonta	Metazoa	Tardigrada	Tardigrada_X	Tardigrada_XX	Pseudechiniscus	Pseudechiniscus_sp.	MT038069
Eukaryota	Obazoa	Opisthokonta	Metazoa	Tardigrada	Tardigrada_X	Tardigrada_XX	Testechiniscus	Testechiniscus_laterculus	OQ029483
Eukaryota	Obazoa	Opisthokonta	Metazoa	Tardigrada	Tardigrada_X	Tardigrada_XX	Testechiniscus	Testechiniscus_meridionalis	OQ472391
Eukaryota	Obazoa	Opisthokonta	Metazoa	Tardigrada	Tardigrada_X	Tardigrada_XX	Viridiscus	Viridiscus_perviridis	OR502563
Eukaryota	Obazoa	Opisthokonta	Metazoa	Tardigrada	Tardigrada_X	Tardigrada_XX	Viridiscus	Viridiscus_viridianus	OR502566
Eukaryota	Obazoa	Opisthokonta	Metazoa	Tardigrada	Tardigrada_X	Tardigrada_XX	Viridiscus	Viridiscus_viridissimus	MZ852046
Eukaryota	Obazoa	Opisthokonta	Metazoa	Tardigrada	Tardigrada_X	Tardigrada_XX	Echiniscoides	Echiniscoides_sp.	JQ689537
Eukaryota	Obazoa	Opisthokonta	Metazoa	Tardigrada	Tardigrada_X	Tardigrada_XX	Echiniscoides	Echiniscoides_sp.	JQ689506
Eukaryota	Obazoa	Opisthokonta	Metazoa	Tardigrada	Tardigrada_X	Tardigrada_XX	Echiniscoides	Echiniscoides_sp.	JQ689588
Eukaryota	Obazoa	Opisthokonta	Metazoa	Tardigrada	Tardigrada_X	Tardigrada_XX	Echiniscoides	Echiniscoides_sp.	JF437865
Eukaryota	Obazoa	Opisthokonta	Metazoa	Tardigrada	Tardigrada_X	Tardigrada_XX	Echiniscoides	Echiniscoides_sp.	JF437786
Eukaryota	Obazoa	Opisthokonta	Metazoa	Tardigrada	Tardigrada_X	Tardigrada_XX	Echiniscoides	Echiniscoides_sp.	JF437864
Eukaryota	Obazoa	Opisthokonta	Metazoa	Tardigrada	Tardigrada_X	Tardigrada_XX	Echiniscoides	Echiniscoides_sp.	JQ689527
Eukaryota	Obazoa	Opisthokonta	Metazoa	Tardigrada	Tardigrada_X	Tardigrada_XX	Echiniscoides	Echiniscoides_sp.	JF437856
Eukaryota	Obazoa	Opisthokonta	Metazoa	Tardigrada	Tardigrada_X	Tardigrada_XX	Echiniscoides	Echiniscoides_sp.	JQ689587
Eukaryota	Obazoa	Opisthokonta	Metazoa	Tardigrada	Tardigrada_X	Tardigrada_XX	Echiniscoides	Echiniscoides_sp.	JQ689546
Eukaryota	Obazoa	Opisthokonta	Metazoa	Tardigrada	Tardigrada_X	Tardigrada_XX	Echiniscoides	Echiniscoides_sp.	JQ689547
Eukaryota	Obazoa	Opisthokonta	Metazoa	Tardigrada	Tardigrada_X	Tardigrada_XX	Echiniscoides	Echiniscoides_sp.	JF437866
Eukaryota	Obazoa	Opisthokonta	Metazoa	Tardigrada	Tardigrada_X	Tardigrada_XX	Echiniscoides	Echiniscoides_sp.	JQ689561
Eukaryota	Obazoa	Opisthokonta	Metazoa	Tardigrada	Tardigrada_X	Tardigrada_XX	Echiniscoides	Echiniscoides_sp.	JF437796
Eukaryota	Obazoa	Opisthokonta	Metazoa	Tardigrada	Tardigrada_X	Tardigrada_XX	Echiniscoides	Echiniscoides_sp.	JQ689526
Eukaryota	Obazoa	Opisthokonta	Metazoa	Tardigrada	Tardigrada_X	Tardigrada_XX	Echiniscoides	Echiniscoides_sp.	JQ689522
Eukaryota	Obazoa	Opisthokonta	Metazoa	Tardigrada	Tardigrada_X	Tardigrada_XX	Echiniscoides	Echiniscoides_sp.	JQ689483
Eukaryota	Obazoa	Opisthokonta	Metazoa	Tardigrada	Tardigrada_X	Tardigrada_XX	Echiniscoides	Echiniscoides_sp.	JQ689568
Eukaryota	Obazoa	Opisthokonta	Metazoa	Tardigrada	Tardigrada_X	Tardigrada_XX	Echiniscoides	Echiniscoides_sp.	JF437860
Eukaryota	Obazoa	Opisthokonta	Metazoa	Tardigrada	Tardigrada_X	Tardigrada_XX	Echiniscoides	Echiniscoides_sp.	JQ689539
Eukaryota	Obazoa	Opisthokonta	Metazoa	Tardigrada	Tardigrada_X	Tardigrada_XX	Echiniscoides	Echiniscoides_sp.	JQ689582
Eukaryota	Obazoa	Opisthokonta	Metazoa	Tardigrada	Tardigrada_X	Tardigrada_XX	Echiniscoides	Echiniscoides_sp.	KX363655
Eukaryota	Obazoa	Opisthokonta	Metazoa	Tardigrada	Tardigrada_X	Tardigrada_XX	Echiniscoides	Echiniscoides_sp.	JQ689578
Eukaryota	Obazoa	Opisthokonta	Metazoa	Tardigrada	Tardigrada_X	Tardigrada_XX	Echiniscoides	Echiniscoides_sp.	JQ689491
Eukaryota	Obazoa	Opisthokonta	Metazoa	Tardigrada	Tardigrada_X	Tardigrada_XX	Echiniscoides	Echiniscoides_sp.	JQ689590
Eukaryota	Obazoa	Opisthokonta	Metazoa	Tardigrada	Tardigrada_X	Tardigrada_XX	Echiniscoides	Echiniscoides_sp.	JF437858
Eukaryota	Obazoa	Opisthokonta	Metazoa	Tardigrada	Tardigrada_X	Tardigrada_XX	Echiniscoides	Echiniscoides_sp.	JQ689573
Eukaryota	Obazoa	Opisthokonta	Metazoa	Tardigrada	Tardigrada_X	Tardigrada_XX	Echiniscoides	Echiniscoides_sp.	JQ689575
Eukaryota	Obazoa	Opisthokonta	Metazoa	Tardigrada	Tardigrada_X	Tardigrada_XX	Echiniscoides	Echiniscoides_sp.	JQ689574
Eukaryota	Obazoa	Opisthokonta	Metazoa	Tardigrada	Tardigrada_X	Tardigrada_XX	Echiniscoides	Echiniscoides_sp.	JF437859
Eukaryota	Obazoa	Opisthokonta	Metazoa	Tardigrada	Tardigrada_X	Tardigrada_XX	Echiniscoides	Echiniscoides_sp.	JQ689557
Eukaryota	Obazoa	Opisthokonta	Metazoa	Tardigrada	Tardigrada_X	Tardigrada_XX	Echiniscoides	Echiniscoides_sp.	JQ689556
Eukaryota	Obazoa	Opisthokonta	Metazoa	Tardigrada	Tardigrada_X	Tardigrada_XX	Echiniscoides	Echiniscoides_sp.	JQ689508
Eukaryota	Obazoa	Opisthokonta	Metazoa	Tardigrada	Tardigrada_X	Tardigrada_XX	Echiniscoides	Echiniscoides_sp.	JF437857
Eukaryota	Obazoa	Opisthokonta	Metazoa	Tardigrada	Tardigrada_X	Tardigrada_XX	Echiniscoides	Echiniscoides_sp.	JQ689535
Eukaryota	Obazoa	Opisthokonta	Metazoa	Tardigrada	Tardigrada_X	Tardigrada_XX	Echiniscoides	Echiniscoides_sp.	JQ689516
Eukaryota	Obazoa	Opisthokonta	Metazoa	Tardigrada	Tardigrada_X	Tardigrada_XX	Echiniscoides	Echiniscoides_sp.	JF437735
Eukaryota	Obazoa	Opisthokonta	Metazoa	Tardigrada	Tardigrada_X	Tardigrada_XX	Echiniscoides	Echiniscoides_sp.	JQ689509
Eukaryota	Obazoa	Opisthokonta	Metazoa	Tardigrada	Tardigrada_X	Tardigrada_XX	Echiniscoides	Echiniscoides_sp.	JQ689510
Eukaryota	Obazoa	Opisthokonta	Metazoa	Tardigrada	Tardigrada_X	Tardigrada_XX	Echiniscoides	Echiniscoides_sp.	JQ689530
Eukaryota	Obazoa	Opisthokonta	Metazoa	Tardigrada	Tardigrada_X	Tardigrada_XX	Echiniscoides	Echiniscoides_sp.	MW046193
Eukaryota	Obazoa	Opisthokonta	Metazoa	Tardigrada	Tardigrada_X	Tardigrada_XX	Echiniscoides	Echiniscoides_hoepneri	JF437843
Eukaryota	Obazoa	Opisthokonta	Metazoa	Tardigrada	Tardigrada_X	Tardigrada_XX	Echiniscoides	Echiniscoides_pollocki	JQ689505
Eukaryota	Obazoa	Opisthokonta	Metazoa	Tardigrada	Tardigrada_X	Tardigrada_XX	Echiniscoides	Echiniscoides_sigismundi	KX363659
Eukaryota	Obazoa	Opisthokonta	Metazoa	Tardigrada	Tardigrada_X	Tardigrada_XX	Isoechiniscoides	Isoechiniscoides_sifae	KX363649
Eukaryota	Obazoa	Opisthokonta	Metazoa	Tardigrada	Tardigrada_X	Tardigrada_XX	Pseudobiotus	Pseudobiotus_spinifer	KF938944
Eukaryota	Obazoa	Opisthokonta	Metazoa	Tardigrada	Tardigrada_X	Tardigrada_XX	Batillipes_tardigrada	Batillipes_longispinosus	KF938943
Eukaryota	Obazoa	Opisthokonta	Metazoa	Urochordata	Urochordata_X	Appendicularia	Appendicularia_X	Appendicularia_X_sp.	MW124510
Eukaryota	Obazoa	Opisthokonta	Metazoa	Urochordata	Urochordata_X	Appendicularia	Oikopleuridae	Oikopleuridae_sp.	MW124512
Eukaryota	Obazoa	Opisthokonta	Metazoa	Urochordata	Urochordata_X	Appendicularia	Oikopleura	Oikopleura_sp.	OR378930
Eukaryota	Obazoa	Opisthokonta	Metazoa	Urochordata	Urochordata_X	Appendicularia	Oikopleura	Oikopleura_longicauda	LC222754
Eukaryota	Obazoa	Opisthokonta	Metazoa	Urochordata	Urochordata_X	Ascidiacea	Ascidiacea_X	Ascidiacea_X_sp.	MG422949
Eukaryota	Obazoa	Opisthokonta	Metazoa	Urochordata	Urochordata_X	Ascidiacea	Ascidiacea_X	Ascidiacea_X_sp.	MH339218
Eukaryota	Obazoa	Opisthokonta	Metazoa	Urochordata	Urochordata_X	Ascidiacea	Ascidiacea_X	Ascidiacea_X_sp.	MH339219
Eukaryota	Obazoa	Opisthokonta	Metazoa	Urochordata	Urochordata_X	Ascidiacea	Ascidiacea_X	Ascidiacea_X_sp.	MG421923
Eukaryota	Obazoa	Opisthokonta	Metazoa	Urochordata	Urochordata_X	Ascidiacea	Aplousobranchia	Aplousobranchia_sp.	MT873562
Eukaryota	Obazoa	Opisthokonta	Metazoa	Urochordata	Urochordata_X	Ascidiacea	Aplousobranchia	Aplousobranchia_sp.	LR136943
Eukaryota	Obazoa	Opisthokonta	Metazoa	Urochordata	Urochordata_X	Ascidiacea	Aplousobranchia	Aplousobranchia_sp.	MZ580875
Eukaryota	Obazoa	Opisthokonta	Metazoa	Urochordata	Urochordata_X	Ascidiacea	Aplousobranchia	Aplousobranchia_sp.	LR136942
Eukaryota	Obazoa	Opisthokonta	Metazoa	Urochordata	Urochordata_X	Ascidiacea	Clavelina	Clavelina_sp.	MW858362
Eukaryota	Obazoa	Opisthokonta	Metazoa	Urochordata	Urochordata_X	Ascidiacea	Clavelina	Clavelina_australis	AM706464
Eukaryota	Obazoa	Opisthokonta	Metazoa	Urochordata	Urochordata_X	Ascidiacea	Clavelina	Clavelina_delavallei	AY603105
Eukaryota	Obazoa	Opisthokonta	Metazoa	Urochordata	Urochordata_X	Ascidiacea	Clavelina	Clavelina_flava	AM706478
Eukaryota	Obazoa	Opisthokonta	Metazoa	Urochordata	Urochordata_X	Ascidiacea	Clavelina	Clavelina_lepadiformis	FJ839918
Eukaryota	Obazoa	Opisthokonta	Metazoa	Urochordata	Urochordata_X	Ascidiacea	Clavelina	Clavelina_lepadiformis	OM909150
Eukaryota	Obazoa	Opisthokonta	Metazoa	Urochordata	Urochordata_X	Ascidiacea	Clavelina	Clavelina_meridionalis	KC017434
Eukaryota	Obazoa	Opisthokonta	Metazoa	Urochordata	Urochordata_X	Ascidiacea	Clavelina	Clavelina_meridionalis	AM706470
Eukaryota	Obazoa	Opisthokonta	Metazoa	Urochordata	Urochordata_X	Ascidiacea	Clavelina	Clavelina_moluccensis	AM706472
Eukaryota	Obazoa	Opisthokonta	Metazoa	Urochordata	Urochordata_X	Ascidiacea	Clavelina	Clavelina_oblonga	MW285097
Eukaryota	Obazoa	Opisthokonta	Metazoa	Urochordata	Urochordata_X	Ascidiacea	Clavelina	Clavelina_picta	JN703740
Eukaryota	Obazoa	Opisthokonta	Metazoa	Urochordata	Urochordata_X	Ascidiacea	Distaplia	Distaplia_sp.	KU221227
Eukaryota	Obazoa	Opisthokonta	Metazoa	Urochordata	Urochordata_X	Ascidiacea	Distaplia	Distaplia_bermudensis	OM926002
Eukaryota	Obazoa	Opisthokonta	Metazoa	Urochordata	Urochordata_X	Ascidiacea	Distaplia	Distaplia_bermudensis	MG525009
Eukaryota	Obazoa	Opisthokonta	Metazoa	Urochordata	Urochordata_X	Ascidiacea	Distaplia	Distaplia_bermudensis	MH258863
Eukaryota	Obazoa	Opisthokonta	Metazoa	Urochordata	Urochordata_X	Ascidiacea	Rhopalaea	Rhopalaea_idoneta	LC455704
Eukaryota	Obazoa	Opisthokonta	Metazoa	Urochordata	Urochordata_X	Ascidiacea	Rhopalaea	Rhopalaea_idoneta	LN877970
Eukaryota	Obazoa	Opisthokonta	Metazoa	Urochordata	Urochordata_X	Ascidiacea	Didemnidae	Didemnidae_sp.	LR136924
Eukaryota	Obazoa	Opisthokonta	Metazoa	Urochordata	Urochordata_X	Ascidiacea	Didemnidae	Didemnidae_sp.	MZ580867
Eukaryota	Obazoa	Opisthokonta	Metazoa	Urochordata	Urochordata_X	Ascidiacea	Didemnum	Didemnum_sp.	MW363021
Eukaryota	Obazoa	Opisthokonta	Metazoa	Urochordata	Urochordata_X	Ascidiacea	Didemnum	Didemnum_sp.	MW728885
Eukaryota	Obazoa	Opisthokonta	Metazoa	Urochordata	Urochordata_X	Ascidiacea	Didemnum	Didemnum_sp.	KC017439
Eukaryota	Obazoa	Opisthokonta	Metazoa	Urochordata	Urochordata_X	Ascidiacea	Didemnum	Didemnum_sp.	KX641024
Eukaryota	Obazoa	Opisthokonta	Metazoa	Urochordata	Urochordata_X	Ascidiacea	Didemnum	Didemnum_sp.	LR136925
Eukaryota	Obazoa	Opisthokonta	Metazoa	Urochordata	Urochordata_X	Ascidiacea	Didemnum	Didemnum_sp.	JQ731747
Eukaryota	Obazoa	Opisthokonta	Metazoa	Urochordata	Urochordata_X	Ascidiacea	Didemnum	Didemnum_sp.	KC017432
Eukaryota	Obazoa	Opisthokonta	Metazoa	Urochordata	Urochordata_X	Ascidiacea	Didemnum	Didemnum_albidum	MZ580852
Eukaryota	Obazoa	Opisthokonta	Metazoa	Urochordata	Urochordata_X	Ascidiacea	Didemnum	Didemnum_albopunctatum	KC017444
Eukaryota	Obazoa	Opisthokonta	Metazoa	Urochordata	Urochordata_X	Ascidiacea	Didemnum	Didemnum_apuroto	KU221211
Eukaryota	Obazoa	Opisthokonta	Metazoa	Urochordata	Urochordata_X	Ascidiacea	Didemnum	Didemnum_conchyliatum	MH258858
Eukaryota	Obazoa	Opisthokonta	Metazoa	Urochordata	Urochordata_X	Ascidiacea	Didemnum	Didemnum_cuculliferum	KU221199
Eukaryota	Obazoa	Opisthokonta	Metazoa	Urochordata	Urochordata_X	Ascidiacea	Didemnum	Didemnum_fragile	KU221201
Eukaryota	Obazoa	Opisthokonta	Metazoa	Urochordata	Urochordata_X	Ascidiacea	Didemnum	Didemnum_fulgens	JX846617
Eukaryota	Obazoa	Opisthokonta	Metazoa	Urochordata	Urochordata_X	Ascidiacea	Didemnum	Didemnum_granulatum	KU221204
Eukaryota	Obazoa	Opisthokonta	Metazoa	Urochordata	Urochordata_X	Ascidiacea	Didemnum	Didemnum_granulatum	JQ013198
Eukaryota	Obazoa	Opisthokonta	Metazoa	Urochordata	Urochordata_X	Ascidiacea	Didemnum	Didemnum_ligulum	KU221202
Eukaryota	Obazoa	Opisthokonta	Metazoa	Urochordata	Urochordata_X	Ascidiacea	Didemnum	Didemnum_ligulum	KU221210
Eukaryota	Obazoa	Opisthokonta	Metazoa	Urochordata	Urochordata_X	Ascidiacea	Didemnum	Didemnum_mutabile	KU221207
Eukaryota	Obazoa	Opisthokonta	Metazoa	Urochordata	Urochordata_X	Ascidiacea	Didemnum	Didemnum_perlucidum	KX650791
Eukaryota	Obazoa	Opisthokonta	Metazoa	Urochordata	Urochordata_X	Ascidiacea	Didemnum	Didemnum_pseudovexillum	OM909165
Eukaryota	Obazoa	Opisthokonta	Metazoa	Urochordata	Urochordata_X	Ascidiacea	Didemnum	Didemnum_sordidum	KU221197
Eukaryota	Obazoa	Opisthokonta	Metazoa	Urochordata	Urochordata_X	Ascidiacea	Didemnum	Didemnum_vexillum	KM259617
Eukaryota	Obazoa	Opisthokonta	Metazoa	Urochordata	Urochordata_X	Ascidiacea	Diplosoma	Diplosoma_sp.	KU221220
Eukaryota	Obazoa	Opisthokonta	Metazoa	Urochordata	Urochordata_X	Ascidiacea	Diplosoma	Diplosoma_sp.	KU221184
Eukaryota	Obazoa	Opisthokonta	Metazoa	Urochordata	Urochordata_X	Ascidiacea	Diplosoma	Diplosoma_sp.	MH258861
Eukaryota	Obazoa	Opisthokonta	Metazoa	Urochordata	Urochordata_X	Ascidiacea	Diplosoma	Diplosoma_sp.	KU221226
Eukaryota	Obazoa	Opisthokonta	Metazoa	Urochordata	Urochordata_X	Ascidiacea	Diplosoma	Diplosoma_listerianum	MT983895
Eukaryota	Obazoa	Opisthokonta	Metazoa	Urochordata	Urochordata_X	Ascidiacea	Diplosoma	Diplosoma_listerianum	KU221221
Eukaryota	Obazoa	Opisthokonta	Metazoa	Urochordata	Urochordata_X	Ascidiacea	Diplosoma	Diplosoma_listerianum	KX650794
Eukaryota	Obazoa	Opisthokonta	Metazoa	Urochordata	Urochordata_X	Ascidiacea	Diplosoma	Diplosoma_simile	AB723717
Eukaryota	Obazoa	Opisthokonta	Metazoa	Urochordata	Urochordata_X	Ascidiacea	Diplosoma	Diplosoma_spongiforme	AY600972
Eukaryota	Obazoa	Opisthokonta	Metazoa	Urochordata	Urochordata_X	Ascidiacea	Lissoclinum	Lissoclinum_abdominale	KY741542
Eukaryota	Obazoa	Opisthokonta	Metazoa	Urochordata	Urochordata_X	Ascidiacea	Lissoclinum	Lissoclinum_fragile	KX650799
Eukaryota	Obazoa	Opisthokonta	Metazoa	Urochordata	Urochordata_X	Ascidiacea	Lissoclinum	Lissoclinum_fragile	KM924171
Eukaryota	Obazoa	Opisthokonta	Metazoa	Urochordata	Urochordata_X	Ascidiacea	Lissoclinum	Lissoclinum_patella	KJ009363
Eukaryota	Obazoa	Opisthokonta	Metazoa	Urochordata	Urochordata_X	Ascidiacea	Lissoclinum	Lissoclinum_patella	KJ009368
Eukaryota	Obazoa	Opisthokonta	Metazoa	Urochordata	Urochordata_X	Ascidiacea	Lissoclinum	Lissoclinum_patella	KJ009371
Eukaryota	Obazoa	Opisthokonta	Metazoa	Urochordata	Urochordata_X	Ascidiacea	Lissoclinum	Lissoclinum_perforatum	OM913528
Eukaryota	Obazoa	Opisthokonta	Metazoa	Urochordata	Urochordata_X	Ascidiacea	Lissoclinum	Lissoclinum_vareau	KU221205
Eukaryota	Obazoa	Opisthokonta	Metazoa	Urochordata	Urochordata_X	Ascidiacea	Polysyncraton	Polysyncraton_lacazei	AY600986
Eukaryota	Obazoa	Opisthokonta	Metazoa	Urochordata	Urochordata_X	Ascidiacea	Polysyncraton	Polysyncraton_maurizeliae	KR604727
Eukaryota	Obazoa	Opisthokonta	Metazoa	Urochordata	Urochordata_X	Ascidiacea	Polysyncraton	Polysyncraton_poro	KU221217
Eukaryota	Obazoa	Opisthokonta	Metazoa	Urochordata	Urochordata_X	Ascidiacea	Trididemnum	Trididemnum_sp.	MT873563
Eukaryota	Obazoa	Opisthokonta	Metazoa	Urochordata	Urochordata_X	Ascidiacea	Trididemnum	Trididemnum_cereum	OM926007
Eukaryota	Obazoa	Opisthokonta	Metazoa	Urochordata	Urochordata_X	Ascidiacea	Trididemnum	Trididemnum_cyanophorum	JF506187
Eukaryota	Obazoa	Opisthokonta	Metazoa	Urochordata	Urochordata_X	Ascidiacea	Trididemnum	Trididemnum_fetia	KU221206
Eukaryota	Obazoa	Opisthokonta	Metazoa	Urochordata	Urochordata_X	Ascidiacea	Trididemnum	Trididemnum_maragogi	KU221183
Eukaryota	Obazoa	Opisthokonta	Metazoa	Urochordata	Urochordata_X	Ascidiacea	Trididemnum	Trididemnum_pigmentatum	KU221224
Eukaryota	Obazoa	Opisthokonta	Metazoa	Urochordata	Urochordata_X	Ascidiacea	Trididemnum	Trididemnum_savignii	MH258886
Eukaryota	Obazoa	Opisthokonta	Metazoa	Urochordata	Urochordata_X	Ascidiacea	Trididemnum	Trididemnum_tomarahi	KU221203
Eukaryota	Obazoa	Opisthokonta	Metazoa	Urochordata	Urochordata_X	Ascidiacea	Cystodytes	Cystodytes_aucklandicus	AY523059
Eukaryota	Obazoa	Opisthokonta	Metazoa	Urochordata	Urochordata_X	Ascidiacea	Cystodytes	Cystodytes_dellechiajei	AY523042
Eukaryota	Obazoa	Opisthokonta	Metazoa	Urochordata	Urochordata_X	Ascidiacea	Cystodytes	Cystodytes_dellechiajei	MW363020
Eukaryota	Obazoa	Opisthokonta	Metazoa	Urochordata	Urochordata_X	Ascidiacea	Cystodytes	Cystodytes_dellechiajei	AY523043
Eukaryota	Obazoa	Opisthokonta	Metazoa	Urochordata	Urochordata_X	Ascidiacea	Cystodytes	Cystodytes_dellechiajei	AY523045
Eukaryota	Obazoa	Opisthokonta	Metazoa	Urochordata	Urochordata_X	Ascidiacea	Cystodytes	Cystodytes_dellechiajei	AY523064
Eukaryota	Obazoa	Opisthokonta	Metazoa	Urochordata	Urochordata_X	Ascidiacea	Cystodytes	Cystodytes_lobatus	ON062319
Eukaryota	Obazoa	Opisthokonta	Metazoa	Urochordata	Urochordata_X	Ascidiacea	Eudistoma	Eudistoma_sp.	KT693193
Eukaryota	Obazoa	Opisthokonta	Metazoa	Urochordata	Urochordata_X	Ascidiacea	Eudistoma	Eudistoma_sp.	MW285107
Eukaryota	Obazoa	Opisthokonta	Metazoa	Urochordata	Urochordata_X	Ascidiacea	Eudistoma	Eudistoma_amplum	KC017442
Eukaryota	Obazoa	Opisthokonta	Metazoa	Urochordata	Urochordata_X	Ascidiacea	Eudistoma	Eudistoma_amplum	KX138485
Eukaryota	Obazoa	Opisthokonta	Metazoa	Urochordata	Urochordata_X	Ascidiacea	Eudistoma	Eudistoma_amplum	KM411609
Eukaryota	Obazoa	Opisthokonta	Metazoa	Urochordata	Urochordata_X	Ascidiacea	Eudistoma	Eudistoma_banyulensis	AY600973
Eukaryota	Obazoa	Opisthokonta	Metazoa	Urochordata	Urochordata_X	Ascidiacea	Eudistoma	Eudistoma_elongatum	HG005369
Eukaryota	Obazoa	Opisthokonta	Metazoa	Urochordata	Urochordata_X	Ascidiacea	Eudistoma	Eudistoma_lakshmiani	KT026593
Eukaryota	Obazoa	Opisthokonta	Metazoa	Urochordata	Urochordata_X	Ascidiacea	Eudistoma	Eudistoma_laysani	KU667263
Eukaryota	Obazoa	Opisthokonta	Metazoa	Urochordata	Urochordata_X	Ascidiacea	Eudistoma	Eudistoma_microlarvum	KU667266
Eukaryota	Obazoa	Opisthokonta	Metazoa	Urochordata	Urochordata_X	Ascidiacea	Eudistoma	Eudistoma_obscuratum	MH258869
Eukaryota	Obazoa	Opisthokonta	Metazoa	Urochordata	Urochordata_X	Ascidiacea	Eudistoma	Eudistoma_ovatum	KX138478
Eukaryota	Obazoa	Opisthokonta	Metazoa	Urochordata	Urochordata_X	Ascidiacea	Eudistoma	Eudistoma_planum	AY600977
Eukaryota	Obazoa	Opisthokonta	Metazoa	Urochordata	Urochordata_X	Ascidiacea	Eudistoma	Eudistoma_plumbeum	AY600978
Eukaryota	Obazoa	Opisthokonta	Metazoa	Urochordata	Urochordata_X	Ascidiacea	Eudistoma	Eudistoma_posidoniarum	AY600974
Eukaryota	Obazoa	Opisthokonta	Metazoa	Urochordata	Urochordata_X	Ascidiacea	Eudistoma	Eudistoma_psammion	ON062318
Eukaryota	Obazoa	Opisthokonta	Metazoa	Urochordata	Urochordata_X	Ascidiacea	Eudistoma	Eudistoma_reginum	MW363024
Eukaryota	Obazoa	Opisthokonta	Metazoa	Urochordata	Urochordata_X	Ascidiacea	Eudistoma	Eudistoma_saldanhai	MW363023
Eukaryota	Obazoa	Opisthokonta	Metazoa	Urochordata	Urochordata_X	Ascidiacea	Eudistoma	Eudistoma_tumidum	KR703627
Eukaryota	Obazoa	Opisthokonta	Metazoa	Urochordata	Urochordata_X	Ascidiacea	Eudistoma	Eudistoma_viride	KJ944392
Eukaryota	Obazoa	Opisthokonta	Metazoa	Urochordata	Urochordata_X	Ascidiacea	Nephtheis	Nephtheis_fascicularis	AM706489
Eukaryota	Obazoa	Opisthokonta	Metazoa	Urochordata	Urochordata_X	Ascidiacea	Polycitor	Polycitor_sp.	MW363026
Eukaryota	Obazoa	Opisthokonta	Metazoa	Urochordata	Urochordata_X	Ascidiacea	Polycitor	Polycitor_giganteus	KC017429
Eukaryota	Obazoa	Opisthokonta	Metazoa	Urochordata	Urochordata_X	Ascidiacea	Polycitorella	Polycitorella_coronaria	AM709504
Eukaryota	Obazoa	Opisthokonta	Metazoa	Urochordata	Urochordata_X	Ascidiacea	Sigillina	Sigillina_signifera	MW363029
Eukaryota	Obazoa	Opisthokonta	Metazoa	Urochordata	Urochordata_X	Ascidiacea	Aplidium	Aplidium_sp.	OR590529
Eukaryota	Obazoa	Opisthokonta	Metazoa	Urochordata	Urochordata_X	Ascidiacea	Aplidium	Aplidium_sp.	MW872264
Eukaryota	Obazoa	Opisthokonta	Metazoa	Urochordata	Urochordata_X	Ascidiacea	Aplidium	Aplidium_sp.	MW858361
Eukaryota	Obazoa	Opisthokonta	Metazoa	Urochordata	Urochordata_X	Ascidiacea	Aplidium	Aplidium_californicum	MZ580885
Eukaryota	Obazoa	Opisthokonta	Metazoa	Urochordata	Urochordata_X	Ascidiacea	Aplidium	Aplidium_californicum	MZ580881
Eukaryota	Obazoa	Opisthokonta	Metazoa	Urochordata	Urochordata_X	Ascidiacea	Aplidium	Aplidium_californicum	MN138368
Eukaryota	Obazoa	Opisthokonta	Metazoa	Urochordata	Urochordata_X	Ascidiacea	Aplidium	Aplidium_coei	MZ580884
Eukaryota	Obazoa	Opisthokonta	Metazoa	Urochordata	Urochordata_X	Ascidiacea	Aplidium	Aplidium_conicum	AY600969
Eukaryota	Obazoa	Opisthokonta	Metazoa	Urochordata	Urochordata_X	Ascidiacea	Aplidium	Aplidium_elegans	MT873556
Eukaryota	Obazoa	Opisthokonta	Metazoa	Urochordata	Urochordata_X	Ascidiacea	Aplidium	Aplidium_fuscum	AY600975
Eukaryota	Obazoa	Opisthokonta	Metazoa	Urochordata	Urochordata_X	Ascidiacea	Aplidium	Aplidium_peruvianum	KU299756
Eukaryota	Obazoa	Opisthokonta	Metazoa	Urochordata	Urochordata_X	Ascidiacea	Aplidium	Aplidium_pseudolobatum	AY600967
Eukaryota	Obazoa	Opisthokonta	Metazoa	Urochordata	Urochordata_X	Ascidiacea	Aplidium	Aplidium_variabile	KU299757
Eukaryota	Obazoa	Opisthokonta	Metazoa	Urochordata	Urochordata_X	Ascidiacea	Polyclinum	Polyclinum_sp.	KX138512
Eukaryota	Obazoa	Opisthokonta	Metazoa	Urochordata	Urochordata_X	Ascidiacea	Polyclinum	Polyclinum_constellatum	MW858363
Eukaryota	Obazoa	Opisthokonta	Metazoa	Urochordata	Urochordata_X	Ascidiacea	Synoicum	Synoicum_castellatum	KC017441
Eukaryota	Obazoa	Opisthokonta	Metazoa	Urochordata	Urochordata_X	Ascidiacea	Synoicum	Synoicum_georgianum	KU299781
Eukaryota	Obazoa	Opisthokonta	Metazoa	Urochordata	Urochordata_X	Ascidiacea	Synoicum	Synoicum_kincaidi	MZ580519
Eukaryota	Obazoa	Opisthokonta	Metazoa	Urochordata	Urochordata_X	Ascidiacea	Pseudodistoma	Pseudodistoma_sp.	MT873561
Eukaryota	Obazoa	Opisthokonta	Metazoa	Urochordata	Urochordata_X	Ascidiacea	Pseudodistoma	Pseudodistoma_cyrnusense	AY600970
Eukaryota	Obazoa	Opisthokonta	Metazoa	Urochordata	Urochordata_X	Ascidiacea	Pycnoclavella	Pycnoclavella_sp.	AM403704
Eukaryota	Obazoa	Opisthokonta	Metazoa	Urochordata	Urochordata_X	Ascidiacea	Pycnoclavella	Pycnoclavella_sp.	AY600988
Eukaryota	Obazoa	Opisthokonta	Metazoa	Urochordata	Urochordata_X	Ascidiacea	Pycnoclavella	Pycnoclavella_sp.	KC017436
Eukaryota	Obazoa	Opisthokonta	Metazoa	Urochordata	Urochordata_X	Ascidiacea	Pycnoclavella	Pycnoclavella_aurilucens	AM403692
Eukaryota	Obazoa	Opisthokonta	Metazoa	Urochordata	Urochordata_X	Ascidiacea	Pycnoclavella	Pycnoclavella_brava	AM403688
Eukaryota	Obazoa	Opisthokonta	Metazoa	Urochordata	Urochordata_X	Ascidiacea	Pycnoclavella	Pycnoclavella_communis	MW363028
Eukaryota	Obazoa	Opisthokonta	Metazoa	Urochordata	Urochordata_X	Ascidiacea	Pycnoclavella	Pycnoclavella_diminuta	KC017435
Eukaryota	Obazoa	Opisthokonta	Metazoa	Urochordata	Urochordata_X	Ascidiacea	Pycnoclavella	Pycnoclavella_martae	AM706481
Eukaryota	Obazoa	Opisthokonta	Metazoa	Urochordata	Urochordata_X	Ascidiacea	Amaroucium	Amaroucium_stellatum	AY116595
Eukaryota	Obazoa	Opisthokonta	Metazoa	Urochordata	Urochordata_X	Ascidiacea	Enterogona	Enterogona_sp.	MG421134
Eukaryota	Obazoa	Opisthokonta	Metazoa	Urochordata	Urochordata_X	Ascidiacea	Enterogona	Enterogona_sp.	MG423380
Eukaryota	Obazoa	Opisthokonta	Metazoa	Urochordata	Urochordata_X	Ascidiacea	Ascidia	Ascidia_sp.	MW278494
Eukaryota	Obazoa	Opisthokonta	Metazoa	Urochordata	Urochordata_X	Ascidiacea	Ascidia	Ascidia_ahodori	AB104870
Eukaryota	Obazoa	Opisthokonta	Metazoa	Urochordata	Urochordata_X	Ascidiacea	Ascidia	Ascidia_ceratodes	MW872268
Eukaryota	Obazoa	Opisthokonta	Metazoa	Urochordata	Urochordata_X	Ascidiacea	Ascidia	Ascidia_colleta	OM912771
Eukaryota	Obazoa	Opisthokonta	Metazoa	Urochordata	Urochordata_X	Ascidiacea	Ascidia	Ascidia_columbiana	MH242676
Eukaryota	Obazoa	Opisthokonta	Metazoa	Urochordata	Urochordata_X	Ascidiacea	Ascidia	Ascidia_conchilega	MN064596
Eukaryota	Obazoa	Opisthokonta	Metazoa	Urochordata	Urochordata_X	Ascidiacea	Ascidia	Ascidia_gemmata	KX650763
Eukaryota	Obazoa	Opisthokonta	Metazoa	Urochordata	Urochordata_X	Ascidiacea	Ascidia	Ascidia_interrupta	KY111415
Eukaryota	Obazoa	Opisthokonta	Metazoa	Urochordata	Urochordata_X	Ascidiacea	Ascidia	Ascidia_mentula	MN064598
Eukaryota	Obazoa	Opisthokonta	Metazoa	Urochordata	Urochordata_X	Ascidiacea	Ascidia	Ascidia_paratropa	MH242677
Eukaryota	Obazoa	Opisthokonta	Metazoa	Urochordata	Urochordata_X	Ascidiacea	Ascidia	Ascidia_sydneiensis	KR815822
Eukaryota	Obazoa	Opisthokonta	Metazoa	Urochordata	Urochordata_X	Ascidiacea	Ascidia	Ascidia_virginea	ON062302
Eukaryota	Obazoa	Opisthokonta	Metazoa	Urochordata	Urochordata_X	Ascidiacea	Ascidia	Ascidia_viridina	KR604726
Eukaryota	Obazoa	Opisthokonta	Metazoa	Urochordata	Urochordata_X	Ascidiacea	Ascidia	Ascidia_zara	MZ782781
Eukaryota	Obazoa	Opisthokonta	Metazoa	Urochordata	Urochordata_X	Ascidiacea	Ascidiella	Ascidiella_aspersa	MZ782797
Eukaryota	Obazoa	Opisthokonta	Metazoa	Urochordata	Urochordata_X	Ascidiacea	Ascidiella	Ascidiella_scabra	MN064599
Eukaryota	Obazoa	Opisthokonta	Metazoa	Urochordata	Urochordata_X	Ascidiacea	Phallusia	Phallusia_arabica	JQ045559
Eukaryota	Obazoa	Opisthokonta	Metazoa	Urochordata	Urochordata_X	Ascidiacea	Phallusia	Phallusia_arabica	KF414706
Eukaryota	Obazoa	Opisthokonta	Metazoa	Urochordata	Urochordata_X	Ascidiacea	Phallusia	Phallusia_fumigata	OM912037
Eukaryota	Obazoa	Opisthokonta	Metazoa	Urochordata	Urochordata_X	Ascidiacea	Phallusia	Phallusia_fumigata	NC_009834
Eukaryota	Obazoa	Opisthokonta	Metazoa	Urochordata	Urochordata_X	Ascidiacea	Phallusia	Phallusia_ingeria	AY600976
Eukaryota	Obazoa	Opisthokonta	Metazoa	Urochordata	Urochordata_X	Ascidiacea	Phallusia	Phallusia_julinea	KC017431
Eukaryota	Obazoa	Opisthokonta	Metazoa	Urochordata	Urochordata_X	Ascidiacea	Phallusia	Phallusia_mammillata	OM912039
Eukaryota	Obazoa	Opisthokonta	Metazoa	Urochordata	Urochordata_X	Ascidiacea	Phallusia	Phallusia_mammillata	KF414698
Eukaryota	Obazoa	Opisthokonta	Metazoa	Urochordata	Urochordata_X	Ascidiacea	Phallusia	Phallusia_mammillata	NC_009833
Eukaryota	Obazoa	Opisthokonta	Metazoa	Urochordata	Urochordata_X	Ascidiacea	Phallusia	Phallusia_nigra	KX650762
Eukaryota	Obazoa	Opisthokonta	Metazoa	Urochordata	Urochordata_X	Ascidiacea	Ciona	Ciona_sp.	EF209100
Eukaryota	Obazoa	Opisthokonta	Metazoa	Urochordata	Urochordata_X	Ascidiacea	Ciona	Ciona_edwardsi	LR216645
Eukaryota	Obazoa	Opisthokonta	Metazoa	Urochordata	Urochordata_X	Ascidiacea	Ciona	Ciona_robusta	MN890028
Eukaryota	Obazoa	Opisthokonta	Metazoa	Urochordata	Urochordata_X	Ascidiacea	Ciona	Ciona_roulei	LR216643
Eukaryota	Obazoa	Opisthokonta	Metazoa	Urochordata	Urochordata_X	Ascidiacea	Ciona	Ciona_savignyi	MK012342
Eukaryota	Obazoa	Opisthokonta	Metazoa	Urochordata	Urochordata_X	Ascidiacea	Rophalaea	Rophalaea_neapolitana	AY600983
Eukaryota	Obazoa	Opisthokonta	Metazoa	Urochordata	Urochordata_X	Ascidiacea	Chelyosoma	Chelyosoma_productum	MN138375
Eukaryota	Obazoa	Opisthokonta	Metazoa	Urochordata	Urochordata_X	Ascidiacea	Chelyosoma	Chelyosoma_siboja	AB104867
Eukaryota	Obazoa	Opisthokonta	Metazoa	Urochordata	Urochordata_X	Ascidiacea	Corella	Corella_antarctica	MG877559
Eukaryota	Obazoa	Opisthokonta	Metazoa	Urochordata	Urochordata_X	Ascidiacea	Corella	Corella_eumyota	KU299765
Eukaryota	Obazoa	Opisthokonta	Metazoa	Urochordata	Urochordata_X	Ascidiacea	Rhodosoma	Rhodosoma_turcicum	MW286135
Eukaryota	Obazoa	Opisthokonta	Metazoa	Urochordata	Urochordata_X	Ascidiacea	Megalodicopia	Megalodicopia_hians	AB104866
Eukaryota	Obazoa	Opisthokonta	Metazoa	Urochordata	Urochordata_X	Ascidiacea	Ecteinascidia	Ecteinascidia_sp.	MW278674
Eukaryota	Obazoa	Opisthokonta	Metazoa	Urochordata	Urochordata_X	Ascidiacea	Ecteinascidia	Ecteinascidia_sp.	MW858356
Eukaryota	Obazoa	Opisthokonta	Metazoa	Urochordata	Urochordata_X	Ascidiacea	Ecteinascidia	Ecteinascidia_diaphanis	KC017433
Eukaryota	Obazoa	Opisthokonta	Metazoa	Urochordata	Urochordata_X	Ascidiacea	Ecteinascidia	Ecteinascidia_herdmanni	AY600968
Eukaryota	Obazoa	Opisthokonta	Metazoa	Urochordata	Urochordata_X	Ascidiacea	Ecteinascidia	Ecteinascidia_styeloides	MW858353
Eukaryota	Obazoa	Opisthokonta	Metazoa	Urochordata	Urochordata_X	Ascidiacea	Ecteinascidia	Ecteinascidia_thurstoni	KX138509
Eukaryota	Obazoa	Opisthokonta	Metazoa	Urochordata	Urochordata_X	Ascidiacea	Ecteinascidia	Ecteinascidia_turbinata	MT873564
Eukaryota	Obazoa	Opisthokonta	Metazoa	Urochordata	Urochordata_X	Ascidiacea	Perophora	Perophora_annectens	MN456824
Eukaryota	Obazoa	Opisthokonta	Metazoa	Urochordata	Urochordata_X	Ascidiacea	Perophora	Perophora_japonica	MW872302
Eukaryota	Obazoa	Opisthokonta	Metazoa	Urochordata	Urochordata_X	Ascidiacea	Perophora	Perophora_modificata	KC017440
Eukaryota	Obazoa	Opisthokonta	Metazoa	Urochordata	Urochordata_X	Ascidiacea	Perophora	Perophora_multiclathrata	KT693197
Eukaryota	Obazoa	Opisthokonta	Metazoa	Urochordata	Urochordata_X	Ascidiacea	Perophora	Perophora_sagamiensis	AB104869
Eukaryota	Obazoa	Opisthokonta	Metazoa	Urochordata	Urochordata_X	Ascidiacea	Perophora	Perophora_viridis	OM912739
Eukaryota	Obazoa	Opisthokonta	Metazoa	Urochordata	Urochordata_X	Ascidiacea	Stolidobranchia	Stolidobranchia_sp.	LC547013
Eukaryota	Obazoa	Opisthokonta	Metazoa	Urochordata	Urochordata_X	Ascidiacea	Bostrichobranchus	Bostrichobranchus_sp.	OP662596
Eukaryota	Obazoa	Opisthokonta	Metazoa	Urochordata	Urochordata_X	Ascidiacea	Molgula	Molgula_manhattensis	MT873565
Eukaryota	Obazoa	Opisthokonta	Metazoa	Urochordata	Urochordata_X	Ascidiacea	Molgula	Molgula_occidentalis	AY116608
Eukaryota	Obazoa	Opisthokonta	Metazoa	Urochordata	Urochordata_X	Ascidiacea	Paramolgula	Paramolgula_gregaria	KU299769
Eukaryota	Obazoa	Opisthokonta	Metazoa	Urochordata	Urochordata_X	Ascidiacea	Pyuridae	Pyuridae_sp.	MW278495
Eukaryota	Obazoa	Opisthokonta	Metazoa	Urochordata	Urochordata_X	Ascidiacea	Boltenia	Boltenia_echinata	GU065360
Eukaryota	Obazoa	Opisthokonta	Metazoa	Urochordata	Urochordata_X	Ascidiacea	Boltenia	Boltenia_echinata	HQ987393
Eukaryota	Obazoa	Opisthokonta	Metazoa	Urochordata	Urochordata_X	Ascidiacea	Boltenia	Boltenia_ovifera	HQ967862
Eukaryota	Obazoa	Opisthokonta	Metazoa	Urochordata	Urochordata_X	Ascidiacea	Boltenia	Boltenia_villosa	MH242682
Eukaryota	Obazoa	Opisthokonta	Metazoa	Urochordata	Urochordata_X	Ascidiacea	Culeolus	Culeolus_recumbens	KY882284
Eukaryota	Obazoa	Opisthokonta	Metazoa	Urochordata	Urochordata_X	Ascidiacea	Halocynthia	Halocynthia_aurantium	MT873567
Eukaryota	Obazoa	Opisthokonta	Metazoa	Urochordata	Urochordata_X	Ascidiacea	Halocynthia	Halocynthia_hispida	LC547004
Eukaryota	Obazoa	Opisthokonta	Metazoa	Urochordata	Urochordata_X	Ascidiacea	Halocynthia	Halocynthia_igaboja	OL877195
Eukaryota	Obazoa	Opisthokonta	Metazoa	Urochordata	Urochordata_X	Ascidiacea	Halocynthia	Halocynthia_papillosa	FJ528606
Eukaryota	Obazoa	Opisthokonta	Metazoa	Urochordata	Urochordata_X	Ascidiacea	Halocynthia	Halocynthia_roretzi	S54796
Eukaryota	Obazoa	Opisthokonta	Metazoa	Urochordata	Urochordata_X	Ascidiacea	Halocynthia	Halocynthia_roretzi	NC_002177
Eukaryota	Obazoa	Opisthokonta	Metazoa	Urochordata	Urochordata_X	Ascidiacea	Herdmania_Ascidiacea	Herdmania_sp.	LC546999
Eukaryota	Obazoa	Opisthokonta	Metazoa	Urochordata	Urochordata_X	Ascidiacea	Herdmania_Ascidiacea	Herdmania_sp.	MW278689
Eukaryota	Obazoa	Opisthokonta	Metazoa	Urochordata	Urochordata_X	Ascidiacea	Herdmania_Ascidiacea	Herdmania_momus	MH383131
Eukaryota	Obazoa	Opisthokonta	Metazoa	Urochordata	Urochordata_X	Ascidiacea	Herdmania_Ascidiacea	Herdmania_momus	NC_013561
Eukaryota	Obazoa	Opisthokonta	Metazoa	Urochordata	Urochordata_X	Ascidiacea	Herdmania_Ascidiacea	Herdmania_pallida	MW278777
Eukaryota	Obazoa	Opisthokonta	Metazoa	Urochordata	Urochordata_X	Ascidiacea	Microcosmus	Microcosmus_sp.	MT361974
Eukaryota	Obazoa	Opisthokonta	Metazoa	Urochordata	Urochordata_X	Ascidiacea	Microcosmus	Microcosmus_sp.	LC547001
Eukaryota	Obazoa	Opisthokonta	Metazoa	Urochordata	Urochordata_X	Ascidiacea	Microcosmus	Microcosmus_claudicans	FJ528605
Eukaryota	Obazoa	Opisthokonta	Metazoa	Urochordata	Urochordata_X	Ascidiacea	Microcosmus	Microcosmus_exasperatus	MW858357
Eukaryota	Obazoa	Opisthokonta	Metazoa	Urochordata	Urochordata_X	Ascidiacea	Microcosmus	Microcosmus_polymorphus	OM912472
Eukaryota	Obazoa	Opisthokonta	Metazoa	Urochordata	Urochordata_X	Ascidiacea	Microcosmus	Microcosmus_squamiger	KR996795
Eukaryota	Obazoa	Opisthokonta	Metazoa	Urochordata	Urochordata_X	Ascidiacea	Microcosmus	Microcosmus_squamiger	OM912585
Eukaryota	Obazoa	Opisthokonta	Metazoa	Urochordata	Urochordata_X	Ascidiacea	Microcosmus	Microcosmus_sulcatus	NC_013752
Eukaryota	Obazoa	Opisthokonta	Metazoa	Urochordata	Urochordata_X	Ascidiacea	Pyura	Pyura_chilensis	MW785940
Eukaryota	Obazoa	Opisthokonta	Metazoa	Urochordata	Urochordata_X	Ascidiacea	Pyura	Pyura_dura	FJ528618
Eukaryota	Obazoa	Opisthokonta	Metazoa	Urochordata	Urochordata_X	Ascidiacea	Pyura	Pyura_haustor	MH242956
Eukaryota	Obazoa	Opisthokonta	Metazoa	Urochordata	Urochordata_X	Ascidiacea	Pyura	Pyura_mirabilis	LC432332
Eukaryota	Obazoa	Opisthokonta	Metazoa	Urochordata	Urochordata_X	Ascidiacea	Pyura	Pyura_mirabilis	MW025970
Eukaryota	Obazoa	Opisthokonta	Metazoa	Urochordata	Urochordata_X	Ascidiacea	Pyura	Pyura_praeputialis	FJ528620
Eukaryota	Obazoa	Opisthokonta	Metazoa	Urochordata	Urochordata_X	Ascidiacea	Pyura	Pyura_spinifera	FJ528612
Eukaryota	Obazoa	Opisthokonta	Metazoa	Urochordata	Urochordata_X	Ascidiacea	Pyura	Pyura_vannamei	MH258880
Eukaryota	Obazoa	Opisthokonta	Metazoa	Urochordata	Urochordata_X	Ascidiacea	Styelidae	Styelidae_sp.	MW278362
Eukaryota	Obazoa	Opisthokonta	Metazoa	Urochordata	Urochordata_X	Ascidiacea	Styelidae	Styelidae_sp.	KF309577
Eukaryota	Obazoa	Opisthokonta	Metazoa	Urochordata	Urochordata_X	Ascidiacea	Asterocarpa	Asterocarpa_humilis	MK495826
Eukaryota	Obazoa	Opisthokonta	Metazoa	Urochordata	Urochordata_X	Ascidiacea	Botrylloides	Botrylloides_sp.	ON098229
Eukaryota	Obazoa	Opisthokonta	Metazoa	Urochordata	Urochordata_X	Ascidiacea	Botrylloides	Botrylloides_sp.	OP221211
Eukaryota	Obazoa	Opisthokonta	Metazoa	Urochordata	Urochordata_X	Ascidiacea	Botrylloides	Botrylloides_sp.	ON053358
Eukaryota	Obazoa	Opisthokonta	Metazoa	Urochordata	Urochordata_X	Ascidiacea	Botrylloides	Botrylloides_sp.	ON053372
Eukaryota	Obazoa	Opisthokonta	Metazoa	Urochordata	Urochordata_X	Ascidiacea	Botrylloides	Botrylloides_sp.	ON053355
Eukaryota	Obazoa	Opisthokonta	Metazoa	Urochordata	Urochordata_X	Ascidiacea	Botrylloides	Botrylloides_sp.	OP221213
Eukaryota	Obazoa	Opisthokonta	Metazoa	Urochordata	Urochordata_X	Ascidiacea	Botrylloides	Botrylloides_sp.	ON098240
Eukaryota	Obazoa	Opisthokonta	Metazoa	Urochordata	Urochordata_X	Ascidiacea	Botrylloides	Botrylloides_sp.	OR621353
Eukaryota	Obazoa	Opisthokonta	Metazoa	Urochordata	Urochordata_X	Ascidiacea	Botrylloides	Botrylloides_sp.	MW858368
Eukaryota	Obazoa	Opisthokonta	Metazoa	Urochordata	Urochordata_X	Ascidiacea	Botrylloides	Botrylloides_sp.	ON053361
Eukaryota	Obazoa	Opisthokonta	Metazoa	Urochordata	Urochordata_X	Ascidiacea	Botrylloides	Botrylloides_sp.	ON053363
Eukaryota	Obazoa	Opisthokonta	Metazoa	Urochordata	Urochordata_X	Ascidiacea	Botrylloides	Botrylloides_anceps	MZ533118
Eukaryota	Obazoa	Opisthokonta	Metazoa	Urochordata	Urochordata_X	Ascidiacea	Botrylloides	Botrylloides_anceps	MT873573
Eukaryota	Obazoa	Opisthokonta	Metazoa	Urochordata	Urochordata_X	Ascidiacea	Botrylloides	Botrylloides_crystallinus	LR828309
Eukaryota	Obazoa	Opisthokonta	Metazoa	Urochordata	Urochordata_X	Ascidiacea	Botrylloides	Botrylloides_diegensis	MW579610
Eukaryota	Obazoa	Opisthokonta	Metazoa	Urochordata	Urochordata_X	Ascidiacea	Botrylloides	Botrylloides_fuscus	LS992545
Eukaryota	Obazoa	Opisthokonta	Metazoa	Urochordata	Urochordata_X	Ascidiacea	Botrylloides	Botrylloides_giganteus	LS992547
Eukaryota	Obazoa	Opisthokonta	Metazoa	Urochordata	Urochordata_X	Ascidiacea	Botrylloides	Botrylloides_jacksonianum	MT873572
Eukaryota	Obazoa	Opisthokonta	Metazoa	Urochordata	Urochordata_X	Ascidiacea	Botrylloides	Botrylloides_lenis	ON098232
Eukaryota	Obazoa	Opisthokonta	Metazoa	Urochordata	Urochordata_X	Ascidiacea	Botrylloides	Botrylloides_lentus	ON098245
Eukaryota	Obazoa	Opisthokonta	Metazoa	Urochordata	Urochordata_X	Ascidiacea	Botrylloides	Botrylloides_leptum	MT873570
Eukaryota	Obazoa	Opisthokonta	Metazoa	Urochordata	Urochordata_X	Ascidiacea	Botrylloides	Botrylloides_niger	OP221206
Eukaryota	Obazoa	Opisthokonta	Metazoa	Urochordata	Urochordata_X	Ascidiacea	Botrylloides	Botrylloides_pannosum	MT873575
Eukaryota	Obazoa	Opisthokonta	Metazoa	Urochordata	Urochordata_X	Ascidiacea	Botrylloides	Botrylloides_simodensis	LS992546
Eukaryota	Obazoa	Opisthokonta	Metazoa	Urochordata	Urochordata_X	Ascidiacea	Botrylloides	Botrylloides_violaceus	ON053368
Eukaryota	Obazoa	Opisthokonta	Metazoa	Urochordata	Urochordata_X	Ascidiacea	Botryllus	Botryllus_sp.	OP221164
Eukaryota	Obazoa	Opisthokonta	Metazoa	Urochordata	Urochordata_X	Ascidiacea	Botryllus	Botryllus_sp.	OP221214
Eukaryota	Obazoa	Opisthokonta	Metazoa	Urochordata	Urochordata_X	Ascidiacea	Botryllus	Botryllus_sp.	MW817931
Eukaryota	Obazoa	Opisthokonta	Metazoa	Urochordata	Urochordata_X	Ascidiacea	Botryllus	Botryllus_sp.	MW817934
Eukaryota	Obazoa	Opisthokonta	Metazoa	Urochordata	Urochordata_X	Ascidiacea	Botryllus	Botryllus_sp.	OP221226
Eukaryota	Obazoa	Opisthokonta	Metazoa	Urochordata	Urochordata_X	Ascidiacea	Botryllus	Botryllus_sp.	OP221221
Eukaryota	Obazoa	Opisthokonta	Metazoa	Urochordata	Urochordata_X	Ascidiacea	Botryllus	Botryllus_sp.	ON053371
Eukaryota	Obazoa	Opisthokonta	Metazoa	Urochordata	Urochordata_X	Ascidiacea	Botryllus	Botryllus_sp.	ON053365
Eukaryota	Obazoa	Opisthokonta	Metazoa	Urochordata	Urochordata_X	Ascidiacea	Botryllus	Botryllus_sp.	ON053370
Eukaryota	Obazoa	Opisthokonta	Metazoa	Urochordata	Urochordata_X	Ascidiacea	Botryllus	Botryllus_sp.	ON053359
Eukaryota	Obazoa	Opisthokonta	Metazoa	Urochordata	Urochordata_X	Ascidiacea	Botryllus	Botryllus_sp.	OP221157
Eukaryota	Obazoa	Opisthokonta	Metazoa	Urochordata	Urochordata_X	Ascidiacea	Botryllus	Botryllus_sp.	OP221223
Eukaryota	Obazoa	Opisthokonta	Metazoa	Urochordata	Urochordata_X	Ascidiacea	Botryllus	Botryllus_sp.	MT873568
Eukaryota	Obazoa	Opisthokonta	Metazoa	Urochordata	Urochordata_X	Ascidiacea	Botryllus	Botryllus_arenaceus	KU360786
Eukaryota	Obazoa	Opisthokonta	Metazoa	Urochordata	Urochordata_X	Ascidiacea	Botryllus	Botryllus_eilatensis	ON053366
Eukaryota	Obazoa	Opisthokonta	Metazoa	Urochordata	Urochordata_X	Ascidiacea	Botryllus	Botryllus_gaiae	LR743459
Eukaryota	Obazoa	Opisthokonta	Metazoa	Urochordata	Urochordata_X	Ascidiacea	Botryllus	Botryllus_magnus	MZ580860
Eukaryota	Obazoa	Opisthokonta	Metazoa	Urochordata	Urochordata_X	Ascidiacea	Botryllus	Botryllus_primigenus	ON098222
Eukaryota	Obazoa	Opisthokonta	Metazoa	Urochordata	Urochordata_X	Ascidiacea	Botryllus	Botryllus_scalaris	LR828372
Eukaryota	Obazoa	Opisthokonta	Metazoa	Urochordata	Urochordata_X	Ascidiacea	Botryllus	Botryllus_schlosseri	MW584319
Eukaryota	Obazoa	Opisthokonta	Metazoa	Urochordata	Urochordata_X	Ascidiacea	Botryllus	Botryllus_schlosseri	MT731472
Eukaryota	Obazoa	Opisthokonta	Metazoa	Urochordata	Urochordata_X	Ascidiacea	Cnemidocarpa	Cnemidocarpa_sp.	KX650767
Eukaryota	Obazoa	Opisthokonta	Metazoa	Urochordata	Urochordata_X	Ascidiacea	Cnemidocarpa	Cnemidocarpa_areolata	KX138514
Eukaryota	Obazoa	Opisthokonta	Metazoa	Urochordata	Urochordata_X	Ascidiacea	Cnemidocarpa	Cnemidocarpa_finmarkiensis	MN138377
Eukaryota	Obazoa	Opisthokonta	Metazoa	Urochordata	Urochordata_X	Ascidiacea	Cnemidocarpa	Cnemidocarpa_verrucosa	KU299764
Eukaryota	Obazoa	Opisthokonta	Metazoa	Urochordata	Urochordata_X	Ascidiacea	Dendrodoa	Dendrodoa_grossularia	FJ528649
Eukaryota	Obazoa	Opisthokonta	Metazoa	Urochordata	Urochordata_X	Ascidiacea	Distomus	Distomus_variolosus	FJ528653
Eukaryota	Obazoa	Opisthokonta	Metazoa	Urochordata	Urochordata_X	Ascidiacea	Eusynstyela	Eusynstyela_floridana	MH258872
Eukaryota	Obazoa	Opisthokonta	Metazoa	Urochordata	Urochordata_X	Ascidiacea	Eusynstyela	Eusynstyela_latericius	MW363031
Eukaryota	Obazoa	Opisthokonta	Metazoa	Urochordata	Urochordata_X	Ascidiacea	Eusynstyela	Eusynstyela_tincta	MH011454
Eukaryota	Obazoa	Opisthokonta	Metazoa	Urochordata	Urochordata_X	Ascidiacea	Polyandrocarpa	Polyandrocarpa_zorritensis	MT873560
Eukaryota	Obazoa	Opisthokonta	Metazoa	Urochordata	Urochordata_X	Ascidiacea	Polycarpa	Polycarpa_argentata	KC017438
Eukaryota	Obazoa	Opisthokonta	Metazoa	Urochordata	Urochordata_X	Ascidiacea	Polycarpa	Polycarpa_aurata	FJ528646
Eukaryota	Obazoa	Opisthokonta	Metazoa	Urochordata	Urochordata_X	Ascidiacea	Polycarpa	Polycarpa_cryptocarpa	LC547000
Eukaryota	Obazoa	Opisthokonta	Metazoa	Urochordata	Urochordata_X	Ascidiacea	Polycarpa	Polycarpa_mamillaris	MH011451
Eukaryota	Obazoa	Opisthokonta	Metazoa	Urochordata	Urochordata_X	Ascidiacea	Polyzoa	Polyzoa_opuntia	FJ528647
Eukaryota	Obazoa	Opisthokonta	Metazoa	Urochordata	Urochordata_X	Ascidiacea	Styela	Styela_sp.	FJ528639
Eukaryota	Obazoa	Opisthokonta	Metazoa	Urochordata	Urochordata_X	Ascidiacea	Styela	Styela_sp.	MW278295
Eukaryota	Obazoa	Opisthokonta	Metazoa	Urochordata	Urochordata_X	Ascidiacea	Styela	Styela_canopus	OM912742
Eukaryota	Obazoa	Opisthokonta	Metazoa	Urochordata	Urochordata_X	Ascidiacea	Styela	Styela_canopus	MW621894
Eukaryota	Obazoa	Opisthokonta	Metazoa	Urochordata	Urochordata_X	Ascidiacea	Styela	Styela_canopus	MH011449
Eukaryota	Obazoa	Opisthokonta	Metazoa	Urochordata	Urochordata_X	Ascidiacea	Styela	Styela_canopus	MW278578
Eukaryota	Obazoa	Opisthokonta	Metazoa	Urochordata	Urochordata_X	Ascidiacea	Styela	Styela_clava	MK012351
Eukaryota	Obazoa	Opisthokonta	Metazoa	Urochordata	Urochordata_X	Ascidiacea	Styela	Styela_clava	NC_037072
Eukaryota	Obazoa	Opisthokonta	Metazoa	Urochordata	Urochordata_X	Ascidiacea	Styela	Styela_gibbsii	MH242985
Eukaryota	Obazoa	Opisthokonta	Metazoa	Urochordata	Urochordata_X	Ascidiacea	Styela	Styela_paessleri	KU299779
Eukaryota	Obazoa	Opisthokonta	Metazoa	Urochordata	Urochordata_X	Ascidiacea	Styela	Styela_plicata	FJ528633
Eukaryota	Obazoa	Opisthokonta	Metazoa	Urochordata	Urochordata_X	Ascidiacea	Styela	Styela_plicata	NC_013565
Eukaryota	Obazoa	Opisthokonta	Metazoa	Urochordata	Urochordata_X	Ascidiacea	Styela	Styela_plicata	AB104868
Eukaryota	Obazoa	Opisthokonta	Metazoa	Urochordata	Urochordata_X	Ascidiacea	Styela	Styela_truncata	MZ580857
Eukaryota	Obazoa	Opisthokonta	Metazoa	Urochordata	Urochordata_X	Ascidiacea	Styela	Styela_truncata	MZ580872
Eukaryota	Obazoa	Opisthokonta	Metazoa	Urochordata	Urochordata_X	Ascidiacea	Styela	Styela_truncata	MZ580878
Eukaryota	Obazoa	Opisthokonta	Metazoa	Urochordata	Urochordata_X	Ascidiacea	Symplegma	Symplegma_sp.	OP221167
Eukaryota	Obazoa	Opisthokonta	Metazoa	Urochordata	Urochordata_X	Ascidiacea	Symplegma	Symplegma_sp.	MW858359
Eukaryota	Obazoa	Opisthokonta	Metazoa	Urochordata	Urochordata_X	Ascidiacea	Symplegma	Symplegma_sp.	MW278788
Eukaryota	Obazoa	Opisthokonta	Metazoa	Urochordata	Urochordata_X	Ascidiacea	Symplegma	Symplegma_sp.	OP221203
Eukaryota	Obazoa	Opisthokonta	Metazoa	Urochordata	Urochordata_X	Ascidiacea	Symplegma	Symplegma_sp.	OP221204
Eukaryota	Obazoa	Opisthokonta	Metazoa	Urochordata	Urochordata_X	Ascidiacea	Symplegma	Symplegma_brakenhielmi	KR815818
Eukaryota	Obazoa	Opisthokonta	Metazoa	Urochordata	Urochordata_X	Ascidiacea	Symplegma	Symplegma_brakenhielmi	LS992554
Eukaryota	Obazoa	Opisthokonta	Metazoa	Urochordata	Urochordata_X	Ascidiacea	Symplegma	Symplegma_reptans	ON076054
Eukaryota	Obazoa	Opisthokonta	Metazoa	Urochordata	Urochordata_X	Ascidiacea	Symplegma	Symplegma_reptans	LS992553
Eukaryota	Obazoa	Opisthokonta	Metazoa	Urochordata	Urochordata_X	Ascidiacea	Symplegma	Symplegma_rubra	MT605851
Eukaryota	Obazoa	Opisthokonta	Metazoa	Urochordata	Urochordata_X	Ascidiacea	Dolioletta	Dolioletta_sp.	OP437492
Eukaryota	Obazoa	Opisthokonta	Metazoa	Urochordata	Urochordata_X	Ascidiacea	Dolioletta	Dolioletta_gegenbauri	OP437491
Eukaryota	Obazoa	Opisthokonta	Metazoa	Urochordata	Urochordata_X	Ascidiacea	Doliolina	Doliolina_krohni	OP437490
Eukaryota	Obazoa	Opisthokonta	Metazoa	Urochordata	Urochordata_X	Ascidiacea	Doliolina	Doliolina_muelleri	OP437489
Eukaryota	Obazoa	Opisthokonta	Metazoa	Urochordata	Urochordata_X	Ascidiacea	Doliolum	Doliolum_denticulatum	OP437487
Eukaryota	Obazoa	Opisthokonta	Metazoa	Urochordata	Urochordata_X	Ascidiacea	Doliolum	Doliolum_nationalis	OP437495
Eukaryota	Obazoa	Opisthokonta	Metazoa	Urochordata	Urochordata_X	Ascidiacea	Pyrosoma	Pyrosoma_atlanticum	OP437488
Eukaryota	Obazoa	Opisthokonta	Metazoa	Urochordata	Urochordata_X	Ascidiacea	Thalia	Thalia_sp.	AB859896
Eukaryota	Obazoa	Opisthokonta	Metazoa	Urochordata	Urochordata_X	Ascidiacea	Thalia	Thalia_longicauda	AB859920
Eukaryota	Obazoa	Opisthokonta	Metazoa	Platyhelminthes	Turbellaria	Acoelomorpha	Acoelomorpha_X	Acoelomorpha_X_sp.	MN690557
Eukaryota	Obazoa	Opisthokonta	Metazoa	Platyhelminthes	Turbellaria	Acoelomorpha	Anaperus	Anaperus_gardineri	FR837840
Eukaryota	Obazoa	Opisthokonta	Metazoa	Platyhelminthes	Turbellaria	Acoelomorpha	Anaperus	Anaperus_rubellus	FR837841
Eukaryota	Obazoa	Opisthokonta	Metazoa	Platyhelminthes	Turbellaria	Acoelomorpha	Anaperus	Anaperus_singularis	FR837842
Eukaryota	Obazoa	Opisthokonta	Metazoa	Platyhelminthes	Turbellaria	Acoelomorpha	Neochildia	Neochildia_fusca	FR837876
Eukaryota	Obazoa	Opisthokonta	Metazoa	Platyhelminthes	Turbellaria	Acoelomorpha	Actinoposthia	Actinoposthia_haplovata	FR837838
Eukaryota	Obazoa	Opisthokonta	Metazoa	Platyhelminthes	Turbellaria	Acoelomorpha	Childia	Childia_sp.	MT999917
Eukaryota	Obazoa	Opisthokonta	Metazoa	Platyhelminthes	Turbellaria	Acoelomorpha	Childia	Childia_sp.	FR837849
Eukaryota	Obazoa	Opisthokonta	Metazoa	Platyhelminthes	Turbellaria	Acoelomorpha	Childia	Childia_brachyposthium	FR837847
Eukaryota	Obazoa	Opisthokonta	Metazoa	Platyhelminthes	Turbellaria	Acoelomorpha	Childia	Childia_curinii	FR832381
Eukaryota	Obazoa	Opisthokonta	Metazoa	Platyhelminthes	Turbellaria	Acoelomorpha	Childia	Childia_macroposthium	FR837848
Eukaryota	Obazoa	Opisthokonta	Metazoa	Platyhelminthes	Turbellaria	Acoelomorpha	Childia	Childia_submaculatum	FR837850
Eukaryota	Obazoa	Opisthokonta	Metazoa	Platyhelminthes	Turbellaria	Acoelomorpha	Philactinoposthia	Philactinoposthia_sp.	FR837883
Eukaryota	Obazoa	Opisthokonta	Metazoa	Platyhelminthes	Turbellaria	Acoelomorpha	Philactinoposthia	Philactinoposthia_sp.	ON407127
Eukaryota	Obazoa	Opisthokonta	Metazoa	Platyhelminthes	Turbellaria	Acoelomorpha	Philactinoposthia	Philactinoposthia_sp.	FR837882
Eukaryota	Obazoa	Opisthokonta	Metazoa	Platyhelminthes	Turbellaria	Acoelomorpha	Philactinoposthia	Philactinoposthia_sp.	FR837884
Eukaryota	Obazoa	Opisthokonta	Metazoa	Platyhelminthes	Turbellaria	Acoelomorpha	Philactinoposthia	Philactinoposthia_sp.	ON407126
Eukaryota	Obazoa	Opisthokonta	Metazoa	Platyhelminthes	Turbellaria	Acoelomorpha	Philactinoposthia	Philactinoposthia_brevis	FR832384
Eukaryota	Obazoa	Opisthokonta	Metazoa	Platyhelminthes	Turbellaria	Acoelomorpha	Philactinoposthia	Philactinoposthia_coneyi	FR837880
Eukaryota	Obazoa	Opisthokonta	Metazoa	Platyhelminthes	Turbellaria	Acoelomorpha	Philactinoposthia	Philactinoposthia_helgolandica	ON477939
Eukaryota	Obazoa	Opisthokonta	Metazoa	Platyhelminthes	Turbellaria	Acoelomorpha	Philactinoposthia	Philactinoposthia_ischiae	FR832386
Eukaryota	Obazoa	Opisthokonta	Metazoa	Platyhelminthes	Turbellaria	Acoelomorpha	Philactinoposthia	Philactinoposthia_rhammifera	MZ519771
Eukaryota	Obazoa	Opisthokonta	Metazoa	Platyhelminthes	Turbellaria	Acoelomorpha	Philactinoposthia	Philactinoposthia_saliens	ON477938
Eukaryota	Obazoa	Opisthokonta	Metazoa	Platyhelminthes	Turbellaria	Acoelomorpha	Philactinoposthia	Philactinoposthia_viridorhabditis	ON417693
Eukaryota	Obazoa	Opisthokonta	Metazoa	Platyhelminthes	Turbellaria	Acoelomorpha	Amphiscolops	Amphiscolops_bermudensis	FR837839
Eukaryota	Obazoa	Opisthokonta	Metazoa	Platyhelminthes	Turbellaria	Acoelomorpha	Amphiscolops	Amphiscolops_oni	LC632958
Eukaryota	Obazoa	Opisthokonta	Metazoa	Platyhelminthes	Turbellaria	Acoelomorpha	Aphanostoma	Aphanostoma_sp.	FR837844
Eukaryota	Obazoa	Opisthokonta	Metazoa	Platyhelminthes	Turbellaria	Acoelomorpha	Aphanostoma	Aphanostoma_collinae	FR837843
Eukaryota	Obazoa	Opisthokonta	Metazoa	Platyhelminthes	Turbellaria	Acoelomorpha	Convoluta	Convoluta_convoluta	FR837852
Eukaryota	Obazoa	Opisthokonta	Metazoa	Platyhelminthes	Turbellaria	Acoelomorpha	Heterochaerus	Heterochaerus_australis	MN786871
Eukaryota	Obazoa	Opisthokonta	Metazoa	Platyhelminthes	Turbellaria	Acoelomorpha	Heterochaerus	Heterochaerus_blumi	FR837864
Eukaryota	Obazoa	Opisthokonta	Metazoa	Platyhelminthes	Turbellaria	Acoelomorpha	Praeconvoluta	Praeconvoluta_castinea	FR837890
Eukaryota	Obazoa	Opisthokonta	Metazoa	Platyhelminthes	Turbellaria	Acoelomorpha	Praeconvoluta	Praeconvoluta_tigrina	FR837891
Eukaryota	Obazoa	Opisthokonta	Metazoa	Platyhelminthes	Turbellaria	Acoelomorpha	Praesagittifera	Praesagittifera_naikaiensis	LC491603
Eukaryota	Obazoa	Opisthokonta	Metazoa	Platyhelminthes	Turbellaria	Acoelomorpha	Pseudaphanostoma	Pseudaphanostoma_herringi	FR837895
Eukaryota	Obazoa	Opisthokonta	Metazoa	Platyhelminthes	Turbellaria	Acoelomorpha	Pseudaphanostoma	Pseudaphanostoma_smithrii	FR837896
Eukaryota	Obazoa	Opisthokonta	Metazoa	Platyhelminthes	Turbellaria	Acoelomorpha	Stomatricha	Stomatricha_hochbergi	FR837902
Eukaryota	Obazoa	Opisthokonta	Metazoa	Platyhelminthes	Turbellaria	Acoelomorpha	Daku	Daku_woorimensis	FR837854
Eukaryota	Obazoa	Opisthokonta	Metazoa	Platyhelminthes	Turbellaria	Acoelomorpha	Diopisthoporus_Acoelomorpha	Diopisthoporus_sp.	FR837856
Eukaryota	Obazoa	Opisthokonta	Metazoa	Platyhelminthes	Turbellaria	Acoelomorpha	Diopisthoporus_Acoelomorpha	Diopisthoporus_longitubus	FR837855
Eukaryota	Obazoa	Opisthokonta	Metazoa	Platyhelminthes	Turbellaria	Acoelomorpha	Hallangia	Hallangia_proporoides	FR837858
Eukaryota	Obazoa	Opisthokonta	Metazoa	Platyhelminthes	Turbellaria	Acoelomorpha	Haplogonaria	Haplogonaria_sp.	FR837859
Eukaryota	Obazoa	Opisthokonta	Metazoa	Platyhelminthes	Turbellaria	Acoelomorpha	Haplogonaria	Haplogonaria_sp.	MT999949
Eukaryota	Obazoa	Opisthokonta	Metazoa	Platyhelminthes	Turbellaria	Acoelomorpha	Haplogonaria	Haplogonaria_viridis	FR837860
Eukaryota	Obazoa	Opisthokonta	Metazoa	Platyhelminthes	Turbellaria	Acoelomorpha	Haploposthia	Haploposthia_lactomaculata	FR837861
Eukaryota	Obazoa	Opisthokonta	Metazoa	Platyhelminthes	Turbellaria	Acoelomorpha	Haploposthia	Haploposthia_rubra	FR837862
Eukaryota	Obazoa	Opisthokonta	Metazoa	Platyhelminthes	Turbellaria	Acoelomorpha	Haploposthia	Haploposthia_rubropunctata	MZ519763
Eukaryota	Obazoa	Opisthokonta	Metazoa	Platyhelminthes	Turbellaria	Acoelomorpha	Haploposthia	Haploposthia_vandula	FR837863
Eukaryota	Obazoa	Opisthokonta	Metazoa	Platyhelminthes	Turbellaria	Acoelomorpha	Kuma	Kuma_albiventer	FR837872
Eukaryota	Obazoa	Opisthokonta	Metazoa	Platyhelminthes	Turbellaria	Acoelomorpha	Kuma	Kuma_viridis	FR837873
Eukaryota	Obazoa	Opisthokonta	Metazoa	Platyhelminthes	Turbellaria	Acoelomorpha	Pseudohaplogonaria	Pseudohaplogonaria_sp.	FR837898
Eukaryota	Obazoa	Opisthokonta	Metazoa	Platyhelminthes	Turbellaria	Acoelomorpha	Simplicomorpha	Simplicomorpha_gigantorhabditis	MZ519774
Eukaryota	Obazoa	Opisthokonta	Metazoa	Platyhelminthes	Turbellaria	Acoelomorpha	Hofstenia	Hofstenia_sp.	MT999956
Eukaryota	Obazoa	Opisthokonta	Metazoa	Platyhelminthes	Turbellaria	Acoelomorpha	Hofstenia	Hofstenia_miamia	FR837865
Eukaryota	Obazoa	Opisthokonta	Metazoa	Platyhelminthes	Turbellaria	Acoelomorpha	Hofsteniola	Hofsteniola_pardii	FR837866
Eukaryota	Obazoa	Opisthokonta	Metazoa	Platyhelminthes	Turbellaria	Acoelomorpha	Archaphanostoma	Archaphanostoma_macrospiriferum	FR837845
Eukaryota	Obazoa	Opisthokonta	Metazoa	Platyhelminthes	Turbellaria	Acoelomorpha	Archaphanostoma	Archaphanostoma_ylvae	KY825223
Eukaryota	Obazoa	Opisthokonta	Metazoa	Platyhelminthes	Turbellaria	Acoelomorpha	Avagina	Avagina_sp.	FR837846
Eukaryota	Obazoa	Opisthokonta	Metazoa	Platyhelminthes	Turbellaria	Acoelomorpha	Baltalimania	Baltalimania_sp.	OP019606
Eukaryota	Obazoa	Opisthokonta	Metazoa	Platyhelminthes	Turbellaria	Acoelomorpha	Baltalimania	Baltalimania_sp.	OP019607
Eukaryota	Obazoa	Opisthokonta	Metazoa	Platyhelminthes	Turbellaria	Acoelomorpha	Baltalimania	Baltalimania_sp.	OP019615
Eukaryota	Obazoa	Opisthokonta	Metazoa	Platyhelminthes	Turbellaria	Acoelomorpha	Faerlea	Faerlea_fragilis	MZ519761
Eukaryota	Obazoa	Opisthokonta	Metazoa	Platyhelminthes	Turbellaria	Acoelomorpha	Faerlea	Faerlea_tyleri	MZ519762
Eukaryota	Obazoa	Opisthokonta	Metazoa	Platyhelminthes	Turbellaria	Acoelomorpha	Isodiametra	Isodiametra_sp.	MT999957
Eukaryota	Obazoa	Opisthokonta	Metazoa	Platyhelminthes	Turbellaria	Acoelomorpha	Isodiametra	Isodiametra_bajaensis	FR837867
Eukaryota	Obazoa	Opisthokonta	Metazoa	Platyhelminthes	Turbellaria	Acoelomorpha	Isodiametra	Isodiametra_divae	FR837868
Eukaryota	Obazoa	Opisthokonta	Metazoa	Platyhelminthes	Turbellaria	Acoelomorpha	Isodiametra	Isodiametra_nicki	FR837869
Eukaryota	Obazoa	Opisthokonta	Metazoa	Platyhelminthes	Turbellaria	Acoelomorpha	Isodiametra	Isodiametra_norvegica	FR837870
Eukaryota	Obazoa	Opisthokonta	Metazoa	Platyhelminthes	Turbellaria	Acoelomorpha	Isodiametra	Isodiametra_pulchra	KY825224
Eukaryota	Obazoa	Opisthokonta	Metazoa	Platyhelminthes	Turbellaria	Acoelomorpha	Isodiametra	Isodiametra_vexillaria	FR837871
Eukaryota	Obazoa	Opisthokonta	Metazoa	Platyhelminthes	Turbellaria	Acoelomorpha	Pharyngia	Pharyngia_furva	FR832382
Eukaryota	Obazoa	Opisthokonta	Metazoa	Platyhelminthes	Turbellaria	Acoelomorpha	Praeaphanostoma	Praeaphanostoma_sp.	OP019617
Eukaryota	Obazoa	Opisthokonta	Metazoa	Platyhelminthes	Turbellaria	Acoelomorpha	Praeaphanostoma	Praeaphanostoma_sp.	OP019616
Eukaryota	Obazoa	Opisthokonta	Metazoa	Platyhelminthes	Turbellaria	Acoelomorpha	Praeaphanostoma	Praeaphanostoma_longum	MZ519772
Eukaryota	Obazoa	Opisthokonta	Metazoa	Platyhelminthes	Turbellaria	Acoelomorpha	Pseudoposthia	Pseudoposthia_sp.	OP019618
Eukaryota	Obazoa	Opisthokonta	Metazoa	Platyhelminthes	Turbellaria	Acoelomorpha	Pseudoposthia	Pseudoposthia_sp.	OP019619
Eukaryota	Obazoa	Opisthokonta	Metazoa	Platyhelminthes	Turbellaria	Acoelomorpha	Pseudoposthia	Pseudoposthia_macrogonopora	OP019621
Eukaryota	Obazoa	Opisthokonta	Metazoa	Platyhelminthes	Turbellaria	Acoelomorpha	Raphidophallus	Raphidophallus_actuosus	FR837899
Eukaryota	Obazoa	Opisthokonta	Metazoa	Platyhelminthes	Turbellaria	Acoelomorpha	Eumecynostomum	Eumecynostomum_westbladi	MZ519760
Eukaryota	Obazoa	Opisthokonta	Metazoa	Platyhelminthes	Turbellaria	Acoelomorpha	Mecynostomum	Mecynostomum_sp.	FR837874
Eukaryota	Obazoa	Opisthokonta	Metazoa	Platyhelminthes	Turbellaria	Acoelomorpha	Mecynostomum	Mecynostomum_haplovarium	MZ519764
Eukaryota	Obazoa	Opisthokonta	Metazoa	Platyhelminthes	Turbellaria	Acoelomorpha	Paramecynostomum	Paramecynostomum_diversicolor	FR837879
Eukaryota	Obazoa	Opisthokonta	Metazoa	Platyhelminthes	Turbellaria	Acoelomorpha	Philomecynostomum	Philomecynostomum_sp.	FR837887
Eukaryota	Obazoa	Opisthokonta	Metazoa	Platyhelminthes	Turbellaria	Acoelomorpha	Notocelis	Notocelis_gullmarensis	FR837877
Eukaryota	Obazoa	Opisthokonta	Metazoa	Platyhelminthes	Turbellaria	Acoelomorpha	Otocelis	Otocelis_rubropunctata	MZ519767
Eukaryota	Obazoa	Opisthokonta	Metazoa	Platyhelminthes	Turbellaria	Acoelomorpha	Otocelis	Otocelis_sandara	FR837878
Eukaryota	Obazoa	Opisthokonta	Metazoa	Platyhelminthes	Turbellaria	Acoelomorpha	Philocelis	Philocelis_sp.	ON398488
Eukaryota	Obazoa	Opisthokonta	Metazoa	Platyhelminthes	Turbellaria	Acoelomorpha	Philocelis	Philocelis_brueggemanni	FR837885
Eukaryota	Obazoa	Opisthokonta	Metazoa	Platyhelminthes	Turbellaria	Acoelomorpha	Paratomella	Paratomella_rubra	MZ519769
Eukaryota	Obazoa	Opisthokonta	Metazoa	Platyhelminthes	Turbellaria	Acoelomorpha	Paratomella	Paratomella_rubra	KY825222
Eukaryota	Obazoa	Opisthokonta	Metazoa	Platyhelminthes	Turbellaria	Acoelomorpha	Polycanthus	Polycanthus_sp.	FR837888
Eukaryota	Obazoa	Opisthokonta	Metazoa	Platyhelminthes	Turbellaria	Acoelomorpha	Parahaploposthia	Parahaploposthia_cerebroepitheliata	MZ519768
Eukaryota	Obazoa	Opisthokonta	Metazoa	Platyhelminthes	Turbellaria	Acoelomorpha	Proporus	Proporus_sp.	FR837894
Eukaryota	Obazoa	Opisthokonta	Metazoa	Platyhelminthes	Turbellaria	Acoelomorpha	Proporus	Proporus_bermudensis	FR837893
Eukaryota	Obazoa	Opisthokonta	Metazoa	Platyhelminthes	Turbellaria	Acoelomorpha	Convolutriloba	Convolutriloba_hastifera	EU710926
Eukaryota	Obazoa	Opisthokonta	Metazoa	Platyhelminthes	Turbellaria	Acoelomorpha	Convolutriloba	Convolutriloba_longifissura	FR837853
Eukaryota	Obazoa	Opisthokonta	Metazoa	Platyhelminthes	Turbellaria	Acoelomorpha	Convolutriloba	Convolutriloba_macropyga	EU710922
Eukaryota	Obazoa	Opisthokonta	Metazoa	Platyhelminthes	Turbellaria	Acoelomorpha	Convolutriloba	Convolutriloba_retrogemma	EU710924
Eukaryota	Obazoa	Opisthokonta	Metazoa	Platyhelminthes	Turbellaria	Acoelomorpha	Symsagittifera	Symsagittifera_sp.	LC515770
Eukaryota	Obazoa	Opisthokonta	Metazoa	Platyhelminthes	Turbellaria	Acoelomorpha	Symsagittifera	Symsagittifera_sp.	LC515769
Eukaryota	Obazoa	Opisthokonta	Metazoa	Platyhelminthes	Turbellaria	Acoelomorpha	Symsagittifera	Symsagittifera_sp.	LC515766
Eukaryota	Obazoa	Opisthokonta	Metazoa	Platyhelminthes	Turbellaria	Acoelomorpha	Symsagittifera	Symsagittifera_psammophila	FR837903
Eukaryota	Obazoa	Opisthokonta	Metazoa	Platyhelminthes	Turbellaria	Acoelomorpha	Symsagittifera	Symsagittifera_roscoffensis	FR837904
Eukaryota	Obazoa	Opisthokonta	Metazoa	Platyhelminthes	Turbellaria	Acoelomorpha	Symsagittifera	Symsagittifera_roscoffensis	HM237350
Eukaryota	Obazoa	Opisthokonta	Metazoa	Platyhelminthes	Turbellaria	Acoelomorpha	Symsagittifera	Symsagittifera_schultzei	MZ519776
Eukaryota	Obazoa	Opisthokonta	Metazoa	Platyhelminthes	Turbellaria	Acoelomorpha	Endocincta	Endocincta_sp.	FR837857
Eukaryota	Obazoa	Opisthokonta	Metazoa	Platyhelminthes	Turbellaria	Acoelomorpha	Myopea	Myopea_callaeum	FR837875
Eukaryota	Obazoa	Opisthokonta	Metazoa	Platyhelminthes	Turbellaria	Acoelomorpha	Oligofilomorpha	Oligofilomorpha_interstitiophilum	MZ519766
Eukaryota	Obazoa	Opisthokonta	Metazoa	Platyhelminthes	Turbellaria	Acoelomorpha	Solenofilomorpha	Solenofilomorpha_sp.	FR837900
Eukaryota	Obazoa	Opisthokonta	Metazoa	Platyhelminthes	Turbellaria	Acoelomorpha	Solenofilomorpha	Solenofilomorpha_sp.	FR837901
Eukaryota	Obazoa	Opisthokonta	Metazoa	Platyhelminthes	Turbellaria	Acoelomorpha	Solenofilomorpha	Solenofilomorpha_justinei	FR832389
Eukaryota	Obazoa	Opisthokonta	Metazoa	Platyhelminthes	Turbellaria	Acoelomorpha	Solenofilomorpha	Solenofilomorpha_longissima	MZ519775
Eukaryota	Obazoa	Opisthokonta	Metazoa	Xenoturbellida	Xenoturbellida_X	Xenoturbellida_XX	Xenoturbella	Xenoturbella_bocki	AY291293
Eukaryota	Obazoa	Opisthokonta	Metazoa	Acanthocephala	Acanthocephala_X	Acanthocephala_XX	Mediorhynchus	Mediorhynchus_gallinarum	KC261352
Eukaryota	Obazoa	Opisthokonta	Metazoa	Acanthocephala	Acanthocephala_X	Acanthocephala_XX	Mediorhynchus	Mediorhynchus_sp.	AF416996
Eukaryota	Obazoa	Opisthokonta	Metazoa	Acanthocephala	Acanthocephala_X	Acanthocephala_XX	Mediorhynchus	Mediorhynchus_sp.	KC261351
Eukaryota	Obazoa	Opisthokonta	Metazoa	Acanthocephala	Acanthocephala_X	Acanthocephala_XX	Moniliformis	Moniliformis_ibunami	MW115575
Eukaryota	Obazoa	Opisthokonta	Metazoa	Acanthocephala	Acanthocephala_X	Acanthocephala_XX	Moniliformis	Moniliformis_kalahariensis	MH401040
Eukaryota	Obazoa	Opisthokonta	Metazoa	Acanthocephala	Acanthocephala_X	Acanthocephala_XX	Moniliformis	Moniliformis_moniliformis	AF416998
Eukaryota	Obazoa	Opisthokonta	Metazoa	Acanthocephala	Acanthocephala_X	Acanthocephala_XX	Moniliformis	Moniliformis_necromysi	MT803593
Eukaryota	Obazoa	Opisthokonta	Metazoa	Acanthocephala	Acanthocephala_X	Acanthocephala_XX	Moniliformis	Moniliformis_saudi	OQ078755
Eukaryota	Obazoa	Opisthokonta	Metazoa	Acanthocephala	Acanthocephala_X	Acanthocephala_XX	Macracanthorhynchus	Macracanthorhynchus_hirudinaceus	MZ683375
Eukaryota	Obazoa	Opisthokonta	Metazoa	Acanthocephala	Acanthocephala_X	Acanthocephala_XX	Macracanthorhynchus	Macracanthorhynchus_hirudinaceus	LC350021
Eukaryota	Obazoa	Opisthokonta	Metazoa	Acanthocephala	Acanthocephala_X	Acanthocephala_XX	Macracanthorhynchus	Macracanthorhynchus_ingens	KT881244
Eukaryota	Obazoa	Opisthokonta	Metazoa	Acanthocephala	Acanthocephala_X	Acanthocephala_XX	Nephridiacanthus	Nephridiacanthus_major	MN612080
Eukaryota	Obazoa	Opisthokonta	Metazoa	Acanthocephala	Acanthocephala_X	Acanthocephala_XX	Oligacanthorhynchus	Oligacanthorhynchus_tortuosa	KT881245
Eukaryota	Obazoa	Opisthokonta	Metazoa	Acanthocephala	Acanthocephala_X	Acanthocephala_XX	Oligacanthorhynchus	Oligacanthorhynchus_tortuosa	KM659377
Eukaryota	Obazoa	Opisthokonta	Metazoa	Acanthocephala	Acanthocephala_X	Acanthocephala_XX	Oligacanthorhynchus	Oligacanthorhynchus_tortuosa	KM659328
Eukaryota	Obazoa	Opisthokonta	Metazoa	Acanthocephala	Acanthocephala_X	Acanthocephala_XX	Oligacanthorhynchus	Oligacanthorhynchus_tortuosa	KM659346
Eukaryota	Obazoa	Opisthokonta	Metazoa	Acanthocephala	Acanthocephala_X	Acanthocephala_XX	Oligacanthorhynchus	Oligacanthorhynchus_tortuosa	AF416999
Eukaryota	Obazoa	Opisthokonta	Metazoa	Acanthocephala	Acanthocephala_X	Acanthocephala_XX	Oncicola	Oncicola_sp.	AF417000
Eukaryota	Obazoa	Opisthokonta	Metazoa	Acanthocephala	Acanthocephala_X	Acanthocephala_XX	Prosthenorchis	Prosthenorchis_elegans	KT818499
Eukaryota	Obazoa	Opisthokonta	Metazoa	Acanthocephala	Acanthocephala_X	Acanthocephala_XX	Prosthenorchis	Prosthenorchis_sp.	KP997253
Eukaryota	Obazoa	Opisthokonta	Metazoa	Acanthocephala	Acanthocephala_X	Acanthocephala_XX	Acanthogyrus	Acanthogyrus_sp.	MN833316
Eukaryota	Obazoa	Opisthokonta	Metazoa	Acanthocephala	Acanthocephala_X	Acanthocephala_XX	Neoechinorhynchida	Neoechinorhynchida_sp.	MN780975
Eukaryota	Obazoa	Opisthokonta	Metazoa	Acanthocephala	Acanthocephala_X	Acanthocephala_XX	Floridosentis	Floridosentis_mugilis	DQ089723
Eukaryota	Obazoa	Opisthokonta	Metazoa	Acanthocephala	Acanthocephala_X	Acanthocephala_XX	Neoechinorhynchus	Neoechinorhynchus_costarricensis	OM540396
Eukaryota	Obazoa	Opisthokonta	Metazoa	Acanthocephala	Acanthocephala_X	Acanthocephala_XX	Neoechinorhynchus	Neoechinorhynchus_saginatus	DQ089704
Eukaryota	Obazoa	Opisthokonta	Metazoa	Acanthocephala	Acanthocephala_X	Acanthocephala_XX	Neoechinorhynchus	Neoechinorhynchus_salmonis	KF156889
Eukaryota	Obazoa	Opisthokonta	Metazoa	Acanthocephala	Acanthocephala_X	Acanthocephala_XX	Neoechinorhynchus	Neoechinorhynchus_sp.	KF156883
Eukaryota	Obazoa	Opisthokonta	Metazoa	Acanthocephala	Acanthocephala_X	Acanthocephala_XX	Neoechinorhynchus	Neoechinorhynchus_sp.	KF156884
Eukaryota	Obazoa	Opisthokonta	Metazoa	Acanthocephala	Acanthocephala_X	Acanthocephala_XX	Heterosentis	Heterosentis_holospinus	MN715352
Eukaryota	Obazoa	Opisthokonta	Metazoa	Acanthocephala	Acanthocephala_X	Acanthocephala_XX	Heterosentis	Heterosentis_sp.	MN692676
Eukaryota	Obazoa	Opisthokonta	Metazoa	Acanthocephala	Acanthocephala_X	Acanthocephala_XX	Echinorhynchida	Echinorhynchida_sp.	EU732663
Eukaryota	Obazoa	Opisthokonta	Metazoa	Acanthocephala	Acanthocephala_X	Acanthocephala_XX	Acanthocephalus	Acanthocephalus_anguillae	MT682931
Eukaryota	Obazoa	Opisthokonta	Metazoa	Acanthocephala	Acanthocephala_X	Acanthocephala_XX	Acanthocephalus	Acanthocephalus_clavula	AM039866
Eukaryota	Obazoa	Opisthokonta	Metazoa	Acanthocephala	Acanthocephala_X	Acanthocephala_XX	Acanthocephalus	Acanthocephalus_dirus	AM039863
Eukaryota	Obazoa	Opisthokonta	Metazoa	Acanthocephala	Acanthocephala_X	Acanthocephala_XX	Acanthocephalus	Acanthocephalus_lucii	AM039845
Eukaryota	Obazoa	Opisthokonta	Metazoa	Acanthocephala	Acanthocephala_X	Acanthocephala_XX	Acanthocephalus	Acanthocephalus_lucii	AM039837
Eukaryota	Obazoa	Opisthokonta	Metazoa	Acanthocephala	Acanthocephala_X	Acanthocephala_XX	Acanthocephalus	Acanthocephalus_lucii	MT682949
Eukaryota	Obazoa	Opisthokonta	Metazoa	Acanthocephala	Acanthocephala_X	Acanthocephala_XX	Acanthocephalus	Acanthocephalus_lucii	AM039860
Eukaryota	Obazoa	Opisthokonta	Metazoa	Acanthocephala	Acanthocephala_X	Acanthocephala_XX	Acanthocephalus	Acanthocephalus_nanus	LC100070
Eukaryota	Obazoa	Opisthokonta	Metazoa	Acanthocephala	Acanthocephala_X	Acanthocephala_XX	Echinorhynchidae	Echinorhynchidae_sp.	KX002215
Eukaryota	Obazoa	Opisthokonta	Metazoa	Acanthocephala	Acanthocephala_X	Acanthocephala_XX	Echinorhynchus	Echinorhynchus_cinctulus	MT682920
Eukaryota	Obazoa	Opisthokonta	Metazoa	Acanthocephala	Acanthocephala_X	Acanthocephala_XX	Echinorhynchus	Echinorhynchus_gadi	KF156892
Eukaryota	Obazoa	Opisthokonta	Metazoa	Acanthocephala	Acanthocephala_X	Acanthocephala_XX	Echinorhynchus	Echinorhynchus_gymnocyprii	MT169741
Eukaryota	Obazoa	Opisthokonta	Metazoa	Acanthocephala	Acanthocephala_X	Acanthocephala_XX	Echinorhynchus	Echinorhynchus_gymnocyprii	MT169771
Eukaryota	Obazoa	Opisthokonta	Metazoa	Acanthocephala	Acanthocephala_X	Acanthocephala_XX	Echinorhynchus	Echinorhynchus_gymnocyprii	MT169767
Eukaryota	Obazoa	Opisthokonta	Metazoa	Acanthocephala	Acanthocephala_X	Acanthocephala_XX	Echinorhynchus	Echinorhynchus_hexagrammi	LC625885
Eukaryota	Obazoa	Opisthokonta	Metazoa	Acanthocephala	Acanthocephala_X	Acanthocephala_XX	Echinorhynchus	Echinorhynchus_sasakiae	LC757487
Eukaryota	Obazoa	Opisthokonta	Metazoa	Acanthocephala	Acanthocephala_X	Acanthocephala_XX	Echinorhynchus	Echinorhynchus_truttae	MN780920
Eukaryota	Obazoa	Opisthokonta	Metazoa	Acanthocephala	Acanthocephala_X	Acanthocephala_XX	Dentitruncus	Dentitruncus_truttae	JX460877
Eukaryota	Obazoa	Opisthokonta	Metazoa	Acanthocephala	Acanthocephala_X	Acanthocephala_XX	Dollfusentis	Dollfusentis_bravoae	MK294060
Eukaryota	Obazoa	Opisthokonta	Metazoa	Acanthocephala	Acanthocephala_X	Acanthocephala_XX	Dollfusentis	Dollfusentis_sp.	MK294053
Eukaryota	Obazoa	Opisthokonta	Metazoa	Acanthocephala	Acanthocephala_X	Acanthocephala_XX	Illiosentidae	Illiosentidae_sp.	MK411446
Eukaryota	Obazoa	Opisthokonta	Metazoa	Acanthocephala	Acanthocephala_X	Acanthocephala_XX	Koronacantha	Koronacantha_mexicana	DQ089708
Eukaryota	Obazoa	Opisthokonta	Metazoa	Acanthocephala	Acanthocephala_X	Acanthocephala_XX	Koronacantha	Koronacantha_pectinaria	DQ089707
Eukaryota	Obazoa	Opisthokonta	Metazoa	Acanthocephala	Acanthocephala_X	Acanthocephala_XX	Metacanthocephalus	Metacanthocephalus_ovicephalus	LC730870
Eukaryota	Obazoa	Opisthokonta	Metazoa	Acanthocephala	Acanthocephala_X	Acanthocephala_XX	Tegorhynchus	Tegorhynchus_sp.	DQ089705
Eukaryota	Obazoa	Opisthokonta	Metazoa	Acanthocephala	Acanthocephala_X	Acanthocephala_XX	Pomphorhynchus	Pomphorhynchus_bosniacus	MK612497
Eukaryota	Obazoa	Opisthokonta	Metazoa	Acanthocephala	Acanthocephala_X	Acanthocephala_XX	Pomphorhynchus	Pomphorhynchus_bosniacus	MK133341
Eukaryota	Obazoa	Opisthokonta	Metazoa	Acanthocephala	Acanthocephala_X	Acanthocephala_XX	Pomphorhynchus	Pomphorhynchus_bulbocolli	DQ089709
Eukaryota	Obazoa	Opisthokonta	Metazoa	Acanthocephala	Acanthocephala_X	Acanthocephala_XX	Pomphorhynchus	Pomphorhynchus_laevis	LN994867
Eukaryota	Obazoa	Opisthokonta	Metazoa	Acanthocephala	Acanthocephala_X	Acanthocephala_XX	Pomphorhynchus	Pomphorhynchus_laevis	LN994940
Eukaryota	Obazoa	Opisthokonta	Metazoa	Acanthocephala	Acanthocephala_X	Acanthocephala_XX	Pomphorhynchus	Pomphorhynchus_laevis	LN994938
Eukaryota	Obazoa	Opisthokonta	Metazoa	Acanthocephala	Acanthocephala_X	Acanthocephala_XX	Pomphorhynchus	Pomphorhynchus_laevis	MK612526
Eukaryota	Obazoa	Opisthokonta	Metazoa	Acanthocephala	Acanthocephala_X	Acanthocephala_XX	Pomphorhynchus	Pomphorhynchus_laevis	AY423348
Eukaryota	Obazoa	Opisthokonta	Metazoa	Acanthocephala	Acanthocephala_X	Acanthocephala_XX	Pomphorhynchus	Pomphorhynchus_laevis	KF559302
Eukaryota	Obazoa	Opisthokonta	Metazoa	Acanthocephala	Acanthocephala_X	Acanthocephala_XX	Pomphorhynchus	Pomphorhynchus_laevis	LN994924
Eukaryota	Obazoa	Opisthokonta	Metazoa	Acanthocephala	Acanthocephala_X	Acanthocephala_XX	Pomphorhynchus	Pomphorhynchus_laevis	LN994929
Eukaryota	Obazoa	Opisthokonta	Metazoa	Acanthocephala	Acanthocephala_X	Acanthocephala_XX	Pomphorhynchus	Pomphorhynchus_laevis	LN994927
Eukaryota	Obazoa	Opisthokonta	Metazoa	Acanthocephala	Acanthocephala_X	Acanthocephala_XX	Pomphorhynchus	Pomphorhynchus_laevis	KJ819974
Eukaryota	Obazoa	Opisthokonta	Metazoa	Acanthocephala	Acanthocephala_X	Acanthocephala_XX	Pomphorhynchus	Pomphorhynchus_laevis	LN994943
Eukaryota	Obazoa	Opisthokonta	Metazoa	Acanthocephala	Acanthocephala_X	Acanthocephala_XX	Pomphorhynchus	Pomphorhynchus_laevis	KF559303
Eukaryota	Obazoa	Opisthokonta	Metazoa	Acanthocephala	Acanthocephala_X	Acanthocephala_XX	Pomphorhynchus	Pomphorhynchus_laevis	LT707633
Eukaryota	Obazoa	Opisthokonta	Metazoa	Acanthocephala	Acanthocephala_X	Acanthocephala_XX	Pomphorhynchus	Pomphorhynchus_patagonicus	MN305321
Eukaryota	Obazoa	Opisthokonta	Metazoa	Acanthocephala	Acanthocephala_X	Acanthocephala_XX	Pomphorhynchus	Pomphorhynchus_sp.	MK429837
Eukaryota	Obazoa	Opisthokonta	Metazoa	Acanthocephala	Acanthocephala_X	Acanthocephala_XX	Pomphorhynchus	Pomphorhynchus_tereticollis	MK612534
Eukaryota	Obazoa	Opisthokonta	Metazoa	Acanthocephala	Acanthocephala_X	Acanthocephala_XX	Pomphorhynchus	Pomphorhynchus_tereticollis	MK612539
Eukaryota	Obazoa	Opisthokonta	Metazoa	Acanthocephala	Acanthocephala_X	Acanthocephala_XX	Pomphorhynchus	Pomphorhynchus_zhoushanensis	KY490045
Eukaryota	Obazoa	Opisthokonta	Metazoa	Acanthocephala	Acanthocephala_X	Acanthocephala_XX	Pyriproboscis	Pyriproboscis_heronensis	MN692703
Eukaryota	Obazoa	Opisthokonta	Metazoa	Acanthocephala	Acanthocephala_X	Acanthocephala_XX	Tenuiproboscis	Tenuiproboscis_sp.	JF694273
Eukaryota	Obazoa	Opisthokonta	Metazoa	Acanthocephala	Acanthocephala_X	Acanthocephala_XX	Pseudoacanthocephalus	Pseudoacanthocephalus_lucidus	LC100057
Eukaryota	Obazoa	Opisthokonta	Metazoa	Acanthocephala	Acanthocephala_X	Acanthocephala_XX	Pseudoacanthocephalus	Pseudoacanthocephalus_lucidus	LC100062
Eukaryota	Obazoa	Opisthokonta	Metazoa	Acanthocephala	Acanthocephala_X	Acanthocephala_XX	Pseudoacanthocephalus	Pseudoacanthocephalus_lucidus	LC100058
Eukaryota	Obazoa	Opisthokonta	Metazoa	Acanthocephala	Acanthocephala_X	Acanthocephala_XX	Pseudoacanthocephalus	Pseudoacanthocephalus_lucidus	LC100060
Eukaryota	Obazoa	Opisthokonta	Metazoa	Acanthocephala	Acanthocephala_X	Acanthocephala_XX	Pseudoacanthocephalus	Pseudoacanthocephalus_sp.	OP680759
Eukaryota	Obazoa	Opisthokonta	Metazoa	Acanthocephala	Acanthocephala_X	Acanthocephala_XX	Pseudoacanthocephalus	Pseudoacanthocephalus_toshimai	LC100056
Eukaryota	Obazoa	Opisthokonta	Metazoa	Acanthocephala	Acanthocephala_X	Acanthocephala_XX	Pseudoacanthocephalus	Pseudoacanthocephalus_toshimai	LC100044
Eukaryota	Obazoa	Opisthokonta	Metazoa	Acanthocephala	Acanthocephala_X	Acanthocephala_XX	Gorgorhynchoides	Gorgorhynchoides_bullocki	DQ089715
Eukaryota	Obazoa	Opisthokonta	Metazoa	Acanthocephala	Acanthocephala_X	Acanthocephala_XX	Gorgorhynchoides	Gorgorhynchoides_gnathanodontos	MN692697
Eukaryota	Obazoa	Opisthokonta	Metazoa	Acanthocephala	Acanthocephala_X	Acanthocephala_XX	Gorgorhynchoides	Gorgorhynchoides_queenslandensis	MN692691
Eukaryota	Obazoa	Opisthokonta	Metazoa	Acanthocephala	Acanthocephala_X	Acanthocephala_XX	Gorgorhynchoides	Gorgorhynchoides_sp.	MN692698
Eukaryota	Obazoa	Opisthokonta	Metazoa	Acanthocephala	Acanthocephala_X	Acanthocephala_XX	Gorgorhynchus	Gorgorhynchus_lepidus	OR826980
Eukaryota	Obazoa	Opisthokonta	Metazoa	Acanthocephala	Acanthocephala_X	Acanthocephala_XX	Leptorhynchoides	Leptorhynchoides_thecatus	AY690547
Eukaryota	Obazoa	Opisthokonta	Metazoa	Acanthocephala	Acanthocephala_X	Acanthocephala_XX	Leptorhynchoides	Leptorhynchoides_thecatus	AY690509
Eukaryota	Obazoa	Opisthokonta	Metazoa	Acanthocephala	Acanthocephala_X	Acanthocephala_XX	Leptorhynchoides	Leptorhynchoides_thecatus	AY690501
Eukaryota	Obazoa	Opisthokonta	Metazoa	Acanthocephala	Acanthocephala_X	Acanthocephala_XX	Leptorhynchoides	Leptorhynchoides_thecatus	AY690518
Eukaryota	Obazoa	Opisthokonta	Metazoa	Acanthocephala	Acanthocephala_X	Acanthocephala_XX	Leptorhynchoides	Leptorhynchoides_thecatus	AY690532
Eukaryota	Obazoa	Opisthokonta	Metazoa	Acanthocephala	Acanthocephala_X	Acanthocephala_XX	Leptorhynchoides	Leptorhynchoides_thecatus	AY690543
Eukaryota	Obazoa	Opisthokonta	Metazoa	Acanthocephala	Acanthocephala_X	Acanthocephala_XX	Leptorhynchoides	Leptorhynchoides_thecatus	AY690576
Eukaryota	Obazoa	Opisthokonta	Metazoa	Acanthocephala	Acanthocephala_X	Acanthocephala_XX	Leptorhynchoides	Leptorhynchoides_thecatus	AY690487
Eukaryota	Obazoa	Opisthokonta	Metazoa	Acanthocephala	Acanthocephala_X	Acanthocephala_XX	Leptorhynchoides	Leptorhynchoides_thecatus	AY690565
Eukaryota	Obazoa	Opisthokonta	Metazoa	Acanthocephala	Acanthocephala_X	Acanthocephala_XX	Leptorhynchoides	Leptorhynchoides_thecatus	AY690492
Eukaryota	Obazoa	Opisthokonta	Metazoa	Acanthocephala	Acanthocephala_X	Acanthocephala_XX	Leptorhynchoides	Leptorhynchoides_thecatus	AY690493
Eukaryota	Obazoa	Opisthokonta	Metazoa	Acanthocephala	Acanthocephala_X	Acanthocephala_XX	Micracanthorhynchina	Micracanthorhynchina_sp.	OR625528
Eukaryota	Obazoa	Opisthokonta	Metazoa	Acanthocephala	Acanthocephala_X	Acanthocephala_XX	Pseudoleptorhynchoides	Pseudoleptorhynchoides_lamothei	EU090949
Eukaryota	Obazoa	Opisthokonta	Metazoa	Acanthocephala	Acanthocephala_X	Acanthocephala_XX	Rhadinorhynchus	Rhadinorhynchus_biformis	MN692682
Eukaryota	Obazoa	Opisthokonta	Metazoa	Acanthocephala	Acanthocephala_X	Acanthocephala_XX	Rhadinorhynchus	Rhadinorhynchus_carangis	MN692684
Eukaryota	Obazoa	Opisthokonta	Metazoa	Acanthocephala	Acanthocephala_X	Acanthocephala_XX	Rhadinorhynchus	Rhadinorhynchus_gerberi	MN104897
Eukaryota	Obazoa	Opisthokonta	Metazoa	Acanthocephala	Acanthocephala_X	Acanthocephala_XX	Rhadinorhynchus	Rhadinorhynchus_hiansi	MN203138
Eukaryota	Obazoa	Opisthokonta	Metazoa	Acanthocephala	Acanthocephala_X	Acanthocephala_XX	Rhadinorhynchus	Rhadinorhynchus_johnstoni	MN692680
Eukaryota	Obazoa	Opisthokonta	Metazoa	Acanthocephala	Acanthocephala_X	Acanthocephala_XX	Rhadinorhynchus	Rhadinorhynchus_laterospinosus	OR625530
Eukaryota	Obazoa	Opisthokonta	Metazoa	Acanthocephala	Acanthocephala_X	Acanthocephala_XX	Rhadinorhynchus	Rhadinorhynchus_sp.	DQ089712
Eukaryota	Obazoa	Opisthokonta	Metazoa	Acanthocephala	Acanthocephala_X	Acanthocephala_XX	Serrasentis	Serrasentis_sagittifer	MF134296
Eukaryota	Obazoa	Opisthokonta	Metazoa	Acanthocephala	Acanthocephala_X	Acanthocephala_XX	Serrasentis	Serrasentis_sagittifer	MK937567
Eukaryota	Obazoa	Opisthokonta	Metazoa	Acanthocephala	Acanthocephala_X	Acanthocephala_XX	Filisoma	Filisoma_bucerium	DQ089722
Eukaryota	Obazoa	Opisthokonta	Metazoa	Acanthocephala	Acanthocephala_X	Acanthocephala_XX	Filisoma	Filisoma_caudata	MH004408
Eukaryota	Obazoa	Opisthokonta	Metazoa	Acanthocephala	Acanthocephala_X	Acanthocephala_XX	Filisoma	Filisoma_filiforme	MN692678
Eukaryota	Obazoa	Opisthokonta	Metazoa	Acanthocephala	Acanthocephala_X	Acanthocephala_XX	Filisoma	Filisoma_sp.	MK305841
Eukaryota	Obazoa	Opisthokonta	Metazoa	Acanthocephala	Acanthocephala_X	Acanthocephala_XX	Neorhadinorhynchus	Neorhadinorhynchus_nudus	MG757444
Eukaryota	Obazoa	Opisthokonta	Metazoa	Acanthocephala	Acanthocephala_X	Acanthocephala_XX	Sclerocollum	Sclerocollum_australe	MN692685
Eukaryota	Obazoa	Opisthokonta	Metazoa	Acanthocephala	Acanthocephala_X	Acanthocephala_XX	Sclerocollum	Sclerocollum_robustum	MN692687
Eukaryota	Obazoa	Opisthokonta	Metazoa	Acanthocephala	Acanthocephala_X	Acanthocephala_XX	Sclerocollum	Sclerocollum_sp.	MN692689
Eukaryota	Obazoa	Opisthokonta	Metazoa	Acanthocephala	Acanthocephala_X	Acanthocephala_XX	Paratrajectura	Paratrajectura_longcementglandatus	MK770615
Eukaryota	Obazoa	Opisthokonta	Metazoa	Acanthocephala	Acanthocephala_X	Acanthocephala_XX	Transvena	Transvena_annulospinosa	DQ089711
Eukaryota	Obazoa	Opisthokonta	Metazoa	Acanthocephala	Acanthocephala_X	Acanthocephala_XX	Transvena	Transvena_pichelinae	MN104895
Eukaryota	Obazoa	Opisthokonta	Metazoa	Acanthocephala	Acanthocephala_X	Acanthocephala_XX	Centrorhynchus	Centrorhynchus_globocaudatus	MT992255
Eukaryota	Obazoa	Opisthokonta	Metazoa	Acanthocephala	Acanthocephala_X	Acanthocephala_XX	Centrorhynchus	Centrorhynchus_magnus	LC713290
Eukaryota	Obazoa	Opisthokonta	Metazoa	Acanthocephala	Acanthocephala_X	Acanthocephala_XX	Centrorhynchus	Centrorhynchus_sp.	DQ089716
Eukaryota	Obazoa	Opisthokonta	Metazoa	Acanthocephala	Acanthocephala_X	Acanthocephala_XX	Sphaerirostris	Sphaerirostris_lanceoides	MG931939
Eukaryota	Obazoa	Opisthokonta	Metazoa	Acanthocephala	Acanthocephala_X	Acanthocephala_XX	Plagiorhynchus	Plagiorhynchus_cylindraceus	OQ078765
Eukaryota	Obazoa	Opisthokonta	Metazoa	Acanthocephala	Acanthocephala_X	Acanthocephala_XX	Andracantha	Andracantha_gravida	EU267822
Eukaryota	Obazoa	Opisthokonta	Metazoa	Acanthocephala	Acanthocephala_X	Acanthocephala_XX	Andracantha	Andracantha_phalacrocoracis	LC465354
Eukaryota	Obazoa	Opisthokonta	Metazoa	Acanthocephala	Acanthocephala_X	Acanthocephala_XX	Andracantha	Andracantha_phalacrocoracis	MK119254
Eukaryota	Obazoa	Opisthokonta	Metazoa	Acanthocephala	Acanthocephala_X	Acanthocephala_XX	Andracantha	Andracantha_sp.	LC465333
Eukaryota	Obazoa	Opisthokonta	Metazoa	Acanthocephala	Acanthocephala_X	Acanthocephala_XX	Arhythmorhynchus	Arhythmorhynchus_brevis	DQ089717
Eukaryota	Obazoa	Opisthokonta	Metazoa	Acanthocephala	Acanthocephala_X	Acanthocephala_XX	Arhythmorhynchus	Arhythmorhynchus_frassoni	JX442188
Eukaryota	Obazoa	Opisthokonta	Metazoa	Acanthocephala	Acanthocephala_X	Acanthocephala_XX	Arhythmorhynchus	Arhythmorhynchus_frassoni	EU189484
Eukaryota	Obazoa	Opisthokonta	Metazoa	Acanthocephala	Acanthocephala_X	Acanthocephala_XX	Bolbosoma	Bolbosoma_capitatum	OR601514
Eukaryota	Obazoa	Opisthokonta	Metazoa	Acanthocephala	Acanthocephala_X	Acanthocephala_XX	Bolbosoma	Bolbosoma_sp.	JX442190
Eukaryota	Obazoa	Opisthokonta	Metazoa	Acanthocephala	Acanthocephala_X	Acanthocephala_XX	Bolbosoma	Bolbosoma_sp.	KX098556
Eukaryota	Obazoa	Opisthokonta	Metazoa	Acanthocephala	Acanthocephala_X	Acanthocephala_XX	Bolbosoma	Bolbosoma_turbinella	JX442189
Eukaryota	Obazoa	Opisthokonta	Metazoa	Acanthocephala	Acanthocephala_X	Acanthocephala_XX	Bolbosoma	Bolbosoma_turbinella	KU314821
Eukaryota	Obazoa	Opisthokonta	Metazoa	Acanthocephala	Acanthocephala_X	Acanthocephala_XX	Corynosoma	Corynosoma_australe	KU314822
Eukaryota	Obazoa	Opisthokonta	Metazoa	Acanthocephala	Acanthocephala_X	Acanthocephala_XX	Corynosoma	Corynosoma_australe	JX442191
Eukaryota	Obazoa	Opisthokonta	Metazoa	Acanthocephala	Acanthocephala_X	Acanthocephala_XX	Corynosoma	Corynosoma_bullosum	OP142751
Eukaryota	Obazoa	Opisthokonta	Metazoa	Acanthocephala	Acanthocephala_X	Acanthocephala_XX	Corynosoma	Corynosoma_enhydri	DQ089719
Eukaryota	Obazoa	Opisthokonta	Metazoa	Acanthocephala	Acanthocephala_X	Acanthocephala_XX	Corynosoma	Corynosoma_evae	ON881146
Eukaryota	Obazoa	Opisthokonta	Metazoa	Acanthocephala	Acanthocephala_X	Acanthocephala_XX	Corynosoma	Corynosoma_nortmeri	MF001278
Eukaryota	Obazoa	Opisthokonta	Metazoa	Acanthocephala	Acanthocephala_X	Acanthocephala_XX	Corynosoma	Corynosoma_semerme	LC465311
Eukaryota	Obazoa	Opisthokonta	Metazoa	Acanthocephala	Acanthocephala_X	Acanthocephala_XX	Corynosoma	Corynosoma_sp.	OQ471331
Eukaryota	Obazoa	Opisthokonta	Metazoa	Acanthocephala	Acanthocephala_X	Acanthocephala_XX	Corynosoma	Corynosoma_sp.	OQ471861
Eukaryota	Obazoa	Opisthokonta	Metazoa	Acanthocephala	Acanthocephala_X	Acanthocephala_XX	Corynosoma	Corynosoma_strumosum	LC465307
Eukaryota	Obazoa	Opisthokonta	Metazoa	Acanthocephala	Acanthocephala_X	Acanthocephala_XX	Corynosoma	Corynosoma_strumosum	LC465318
Eukaryota	Obazoa	Opisthokonta	Metazoa	Acanthocephala	Acanthocephala_X	Acanthocephala_XX	Corynosoma	Corynosoma_strumosum	EF467871
Eukaryota	Obazoa	Opisthokonta	Metazoa	Acanthocephala	Acanthocephala_X	Acanthocephala_XX	Corynosoma	Corynosoma_strumosum	EF467870
Eukaryota	Obazoa	Opisthokonta	Metazoa	Acanthocephala	Acanthocephala_X	Acanthocephala_XX	Corynosoma	Corynosoma_villosum	MK119251
Eukaryota	Obazoa	Opisthokonta	Metazoa	Acanthocephala	Acanthocephala_X	Acanthocephala_XX	Corynosoma	Corynosoma_villosum	LC465314
Eukaryota	Obazoa	Opisthokonta	Metazoa	Acanthocephala	Acanthocephala_X	Acanthocephala_XX	Hexaglandula	Hexaglandula_corynosoma	EF467869
Eukaryota	Obazoa	Opisthokonta	Metazoa	Acanthocephala	Acanthocephala_X	Acanthocephala_XX	Ibirhynchus	Ibirhynchus_dimorpha	GQ981438
Eukaryota	Obazoa	Opisthokonta	Metazoa	Acanthocephala	Acanthocephala_X	Acanthocephala_XX	Polymorphus	Polymorphus_contortus	MN744741
Eukaryota	Obazoa	Opisthokonta	Metazoa	Acanthocephala	Acanthocephala_X	Acanthocephala_XX	Polymorphus	Polymorphus_marilis	MN744746
Eukaryota	Obazoa	Opisthokonta	Metazoa	Acanthocephala	Acanthocephala_X	Acanthocephala_XX	Polymorphus	Polymorphus_minutus	EF467865
Eukaryota	Obazoa	Opisthokonta	Metazoa	Acanthocephala	Acanthocephala_X	Acanthocephala_XX	Polymorphus	Polymorphus_sp.	DQ089721
Eukaryota	Obazoa	Opisthokonta	Metazoa	Acanthocephala	Acanthocephala_X	Acanthocephala_XX	Polymorphus	Polymorphus_sp.	MT580125
Eukaryota	Obazoa	Opisthokonta	Metazoa	Acanthocephala	Acanthocephala_X	Acanthocephala_XX	Polymorphus	Polymorphus_strumosoides	MN744744
Eukaryota	Obazoa	Opisthokonta	Metazoa	Acanthocephala	Acanthocephala_X	Acanthocephala_XX	Polymorphus	Polymorphus_trochus	JX442196
Eukaryota	Obazoa	Opisthokonta	Metazoa	Acanthocephala	Acanthocephala_X	Acanthocephala_XX	Profilicollis	Profilicollis_altmani	KX646746
Eukaryota	Obazoa	Opisthokonta	Metazoa	Acanthocephala	Acanthocephala_X	Acanthocephala_XX	Profilicollis	Profilicollis_bullocki	JX442197
Eukaryota	Obazoa	Opisthokonta	Metazoa	Acanthocephala	Acanthocephala_X	Acanthocephala_XX	Profilicollis	Profilicollis_sp.	OQ417138
Eukaryota	Obazoa	Opisthokonta	Metazoa	Acanthocephala	Acanthocephala_X	Acanthocephala_XX	Pseudocorynosoma	Pseudocorynosoma_anatarium	KX688110
Eukaryota	Obazoa	Opisthokonta	Metazoa	Acanthocephala	Acanthocephala_X	Acanthocephala_XX	Pseudocorynosoma	Pseudocorynosoma_anatarium	KX688127
Eukaryota	Obazoa	Opisthokonta	Metazoa	Acanthocephala	Acanthocephala_X	Acanthocephala_XX	Pseudocorynosoma	Pseudocorynosoma_anatarium	KX688109
Eukaryota	Obazoa	Opisthokonta	Metazoa	Acanthocephala	Acanthocephala_X	Acanthocephala_XX	Pseudocorynosoma	Pseudocorynosoma_anatarium	KX688122
Eukaryota	Obazoa	Opisthokonta	Metazoa	Acanthocephala	Acanthocephala_X	Acanthocephala_XX	Pseudocorynosoma	Pseudocorynosoma_anatarium	KX688117
Eukaryota	Obazoa	Opisthokonta	Metazoa	Acanthocephala	Acanthocephala_X	Acanthocephala_XX	Pseudocorynosoma	Pseudocorynosoma_anatarium	EU267821
Eukaryota	Obazoa	Opisthokonta	Metazoa	Acanthocephala	Acanthocephala_X	Acanthocephala_XX	Pseudocorynosoma	Pseudocorynosoma_anatarium	KX688123
Eukaryota	Obazoa	Opisthokonta	Metazoa	Acanthocephala	Acanthocephala_X	Acanthocephala_XX	Pseudocorynosoma	Pseudocorynosoma_anatarium	KX688124
Eukaryota	Obazoa	Opisthokonta	Metazoa	Acanthocephala	Acanthocephala_X	Acanthocephala_XX	Pseudocorynosoma	Pseudocorynosoma_anatarium	KX688116
Eukaryota	Obazoa	Opisthokonta	Metazoa	Acanthocephala	Acanthocephala_X	Acanthocephala_XX	Pseudocorynosoma	Pseudocorynosoma_anatarium	KX688130
Eukaryota	Obazoa	Opisthokonta	Metazoa	Acanthocephala	Acanthocephala_X	Acanthocephala_XX	Pseudocorynosoma	Pseudocorynosoma_anatarium	KX688111
Eukaryota	Obazoa	Opisthokonta	Metazoa	Acanthocephala	Acanthocephala_X	Acanthocephala_XX	Pseudocorynosoma	Pseudocorynosoma_constrictum	EU267820
Eukaryota	Obazoa	Opisthokonta	Metazoa	Acanthocephala	Acanthocephala_X	Acanthocephala_XX	Pseudocorynosoma	Pseudocorynosoma_constrictum	KX688132
Eukaryota	Obazoa	Opisthokonta	Metazoa	Acanthocephala	Acanthocephala_X	Acanthocephala_XX	Pseudocorynosoma	Pseudocorynosoma_sp.	JX442198
Eukaryota	Obazoa	Opisthokonta	Metazoa	Acanthocephala	Acanthocephala_X	Acanthocephala_XX	Southwellina	Southwellina_hispida	LC713291
Eukaryota	Obazoa	Opisthokonta	Metazoa	Acanthocephala	Acanthocephala_X	Acanthocephala_XX	Southwellina	Southwellina_hispida	EF467867
Eukaryota	Obazoa	Opisthokonta	Metazoa	Acanthocephala	Acanthocephala_X	Acanthocephala_XX	Southwellina	Southwellina_hispida	EF467866
Eukaryota	Obazoa	Opisthokonta	Metazoa	Acanthocephala	Acanthocephala_X	Acanthocephala_XX	Tenuisoma	Tenuisoma_tarapungi	MN688202
Eukaryota	Obazoa	Opisthokonta	Metazoa	Acanthocephala	Acanthocephala_X	Acanthocephala_XX	Polyacanthorhynchus	Polyacanthorhynchus_caballeroi	DQ089724
Eukaryota	Obazoa	Opisthokonta	Metazoa	Acanthocephala	Acanthocephala_X	Acanthocephala_XX	Polyacanthorhynchus	Polyacanthorhynchus_nigerianus	KC904074
Eukaryota	Obazoa	Opisthokonta	Metazoa	Craniata	Craniata_X	Acipenseriformes	Acipenser	Acipenser_baerii	FJ205560
Eukaryota	Obazoa	Opisthokonta	Metazoa	Craniata	Craniata_X	Acipenseriformes	Acipenser	Acipenser_medirostris	KF558287
Eukaryota	Obazoa	Opisthokonta	Metazoa	Craniata	Craniata_X	Acipenseriformes	Acipenser	Acipenser_nudiventris	JQ623905
Eukaryota	Obazoa	Opisthokonta	Metazoa	Craniata	Craniata_X	Acipenseriformes	Acipenser	Acipenser_oxyrinchus	KX145047
Eukaryota	Obazoa	Opisthokonta	Metazoa	Craniata	Craniata_X	Acipenseriformes	Acipenser	Acipenser_ruthenus	MG648364
Eukaryota	Obazoa	Opisthokonta	Metazoa	Craniata	Craniata_X	Acipenseriformes	Acipenser	Acipenser_sinensis	KP218536
Eukaryota	Obazoa	Opisthokonta	Metazoa	Craniata	Craniata_X	Acipenseriformes	Acipenser	Acipenser_stellatus	KC500133
Eukaryota	Obazoa	Opisthokonta	Metazoa	Craniata	Craniata_X	Acipenseriformes	Acipenser	Acipenser_stellatus	JQ623906
Eukaryota	Obazoa	Opisthokonta	Metazoa	Craniata	Craniata_X	Acipenseriformes	Acipenser	Acipenser_sturio	KJ552406
Eukaryota	Obazoa	Opisthokonta	Metazoa	Craniata	Craniata_X	Acipenseriformes	Huso	Huso_huso	ON097525
Eukaryota	Obazoa	Opisthokonta	Metazoa	Craniata	Craniata_X	Acipenseriformes	Scaphirhynchus	Accipenser_platorynchus	JN028406
Eukaryota	Obazoa	Opisthokonta	Metazoa	Craniata	Craniata_X	Acipenseriformes	Polyodon	Polyodon_spathula	JN028274
Eukaryota	Obazoa	Opisthokonta	Metazoa	Craniata	Craniata_X	Teleostei	Amia	Amia_calva	KX145205
Eukaryota	Obazoa	Opisthokonta	Metazoa	Craniata	Craniata_X	Lepisosteiformes	Atractosteus	Atractosteus_tristoechus	FN545592
Eukaryota	Obazoa	Opisthokonta	Metazoa	Craniata	Craniata_X	Lepisosteiformes	Atractosteus	Atractosteus_tropicus	HM379825
Eukaryota	Obazoa	Opisthokonta	Metazoa	Craniata	Craniata_X	Teleostei	Lepisosteus	Lepisosteus_oculatus	KY934157
Eukaryota	Obazoa	Opisthokonta	Metazoa	Craniata	Craniata_X	Teleostei	Lepisosteus	Lepisosteus_osseus	OR081701
Eukaryota	Obazoa	Opisthokonta	Metazoa	Craniata	Craniata_X	Alepocephaliformes	Narcetes	Narcetes_shonanmaruae	LC331845
Eukaryota	Obazoa	Opisthokonta	Metazoa	Craniata	Craniata_X	Teleostei	Anguilla	Anguilla_marmorata	HQ141374
Eukaryota	Obazoa	Opisthokonta	Metazoa	Craniata	Craniata_X	Anguilliformes	Conger	Conger_myriaster	AB610660
Eukaryota	Obazoa	Opisthokonta	Metazoa	Craniata	Craniata_X	Clupeiformes	Amblygaster	Amblygaster_clupeoides	KF728074
Eukaryota	Obazoa	Opisthokonta	Metazoa	Craniata	Craniata_X	Clupeiformes	Amblygaster	Amblygaster_sirm	JX912147
Eukaryota	Obazoa	Opisthokonta	Metazoa	Craniata	Craniata_X	Clupeiformes	Anodontostoma	Anodontostoma_chacunda	KF693761
Eukaryota	Obazoa	Opisthokonta	Metazoa	Craniata	Craniata_X	Teleostei	Nematalosa	Nematalosa_nasus	KF728073
Eukaryota	Obazoa	Opisthokonta	Metazoa	Craniata	Craniata_X	Clupeiformes	Sardinella	Sardinella_fimbriata	KF693763
Eukaryota	Obazoa	Opisthokonta	Metazoa	Craniata	Craniata_X	Clupeiformes	Sardinella	Sardinella_jussieu	JX987485
Eukaryota	Obazoa	Opisthokonta	Metazoa	Craniata	Craniata_X	Clupeiformes	Sardinella	Sardinella_longiceps	JF436938
Eukaryota	Obazoa	Opisthokonta	Metazoa	Craniata	Craniata_X	Clupeiformes	Dussumieria	Dussumieria_acuta	KF693762
Eukaryota	Obazoa	Opisthokonta	Metazoa	Craniata	Craniata_X	Clupeiformes	Coilia	Coilia_nasus	ON684218
Eukaryota	Obazoa	Opisthokonta	Metazoa	Craniata	Craniata_X	Clupeiformes	Ilisha	Ilisha_striatula	JQ928190
Eukaryota	Obazoa	Opisthokonta	Metazoa	Craniata	Craniata_X	Clupeiformes	Opisthopterus	Opisthopterus_tardoore	JX987484
Eukaryota	Obazoa	Opisthokonta	Metazoa	Craniata	Craniata_X	Carangiformes	Trachinotus	Trachinotus_ovatus	HQ127346
Eukaryota	Obazoa	Opisthokonta	Metazoa	Craniata	Craniata_X	Istiophoriformes	Makaira	Makaira_nigricans	GQ202124
Eukaryota	Obazoa	Opisthokonta	Metazoa	Craniata	Craniata_X	Istiophoriformes	Xiphias	Xiphias_gladius	GQ202122
Eukaryota	Obazoa	Opisthokonta	Metazoa	Craniata	Craniata_X	Pleuronectiformes	Asterorhombus	Asterorhombus_cocosensis	AB908989
Eukaryota	Obazoa	Opisthokonta	Metazoa	Craniata	Craniata_X	Pleuronectiformes	Asterorhombus	Asterorhombus_filifer	AB908991
Eukaryota	Obazoa	Opisthokonta	Metazoa	Craniata	Craniata_X	Pleuronectiformes	Asterorhombus	Asterorhombus_intermedius	AB908990
Eukaryota	Obazoa	Opisthokonta	Metazoa	Craniata	Craniata_X	Pleuronectiformes	Cynoglossus	Cynoglossus_semilaevis	FJ797309
Eukaryota	Obazoa	Opisthokonta	Metazoa	Craniata	Craniata_X	Pleuronectiformes	Symphurus	Symphurus_orientalis	KU234518
Eukaryota	Obazoa	Opisthokonta	Metazoa	Craniata	Craniata_X	Teleostei	Paralichthys	Paralichthys_aestuarius	MH032480
Eukaryota	Obazoa	Opisthokonta	Metazoa	Craniata	Craniata_X	Teleostei	Paralichthys	Paralichthys_woolmani	MH032484
Eukaryota	Obazoa	Opisthokonta	Metazoa	Craniata	Craniata_X	Pleuronectiformes	Xystreurys	Xystreurys_liolepis	MH032545
Eukaryota	Obazoa	Opisthokonta	Metazoa	Craniata	Craniata_X	Pleuronectiformes	Atheresthes	Atheresthes_stomias	KF386420
Eukaryota	Obazoa	Opisthokonta	Metazoa	Craniata	Craniata_X	Pleuronectiformes	Hypsopsetta	Hypsopsetta_guttulata	MH032515
Eukaryota	Obazoa	Opisthokonta	Metazoa	Craniata	Craniata_X	Teleostei	Pleuronichthys	Pleuronichthys_coenosus	MH032507
Eukaryota	Obazoa	Opisthokonta	Metazoa	Craniata	Craniata_X	Teleostei	Pleuronichthys	Pleuronichthys_decurrens	MH032512
Eukaryota	Obazoa	Opisthokonta	Metazoa	Craniata	Craniata_X	Teleostei	Pleuronichthys	Pleuronichthys_lighti	MH032509
Eukaryota	Obazoa	Opisthokonta	Metazoa	Craniata	Craniata_X	Pleuronectiformes	Heteromycteris	Heteromycteris_japonicus	JX501454
Eukaryota	Obazoa	Opisthokonta	Metazoa	Craniata	Craniata_X	Pleuronectiformes	Pseudaesopia	Pseudaesopia_japonica	JX501462
Eukaryota	Obazoa	Opisthokonta	Metazoa	Craniata	Craniata_X	Teleostei	Zebrias	Zebrias_crossolepis	JX501465
Eukaryota	Obazoa	Opisthokonta	Metazoa	Craniata	Craniata_X	Teleostei	Zebrias	Zebrias_quagga	JX501451
Eukaryota	Obazoa	Opisthokonta	Metazoa	Craniata	Craniata_X	Teleostei	Zebrias	Zebrias_zebrinus	JX501447
Eukaryota	Obazoa	Opisthokonta	Metazoa	Craniata	Craniata_X	Acropomatiformes	Pempheris	Pempheris_vanicolensis	EU381029
Eukaryota	Obazoa	Opisthokonta	Metazoa	Craniata	Craniata_X	Teleostei	Siniperca	Siniperca_knerii	KU049654
Eukaryota	Obazoa	Opisthokonta	Metazoa	Craniata	Craniata_X	Teleostei	Bidyanus	Bidyanus_bidyanus	KF999849
Eukaryota	Obazoa	Opisthokonta	Metazoa	Craniata	Craniata_X	Teleostei	Leiopotherapon	Leiopotherapon_plumbeus	KF999845
Eukaryota	Obazoa	Opisthokonta	Metazoa	Craniata	Craniata_X	Centrarchiformes	Mesopristes	Mesopristes_cancellatus	KF999843
Eukaryota	Obazoa	Opisthokonta	Metazoa	Craniata	Craniata_X	Centrarchiformes	Pelates	Pelates_quadrilineatus	KF999841
Eukaryota	Obazoa	Opisthokonta	Metazoa	Craniata	Craniata_X	Centrarchiformes	Pelates	Pelates_sexlineatus	KF999853
Eukaryota	Obazoa	Opisthokonta	Metazoa	Craniata	Craniata_X	Centrarchiformes	Terapon	Terapon_jarbua	KF999839
Eukaryota	Obazoa	Opisthokonta	Metazoa	Craniata	Craniata_X	Centrarchiformes	Terapon	Terapon_puta	KF999851
Eukaryota	Obazoa	Opisthokonta	Metazoa	Craniata	Craniata_X	Centrarchiformes	Terapon	Terapon_theraps	KF999847
Eukaryota	Obazoa	Opisthokonta	Metazoa	Craniata	Craniata_X	Chaetodontiformes	Deveximentum	Deveximentum_sp.	EU381033
Eukaryota	Obazoa	Opisthokonta	Metazoa	Craniata	Craniata_X	Chaetodontiformes	Gazza	Gazza_squamiventralis	EU381034
Eukaryota	Obazoa	Opisthokonta	Metazoa	Craniata	Craniata_X	Chaetodontiformes	Leiognathus	Leiognathus_equula	EU381032
Eukaryota	Obazoa	Opisthokonta	Metazoa	Craniata	Craniata_X	Lophiiformes	Fowlerichthys	Fowlerichthys_scriptissimus	KY195977
Eukaryota	Obazoa	Opisthokonta	Metazoa	Craniata	Craniata_X	Lophiiformes	Microlophichthys	Microlophichthys_microlophus	LC455701
Eukaryota	Obazoa	Opisthokonta	Metazoa	Craniata	Craniata_X	Lophiiformes	Oneirodes	Oneirodes_eschrichtii	LC455702
Eukaryota	Obazoa	Opisthokonta	Metazoa	Craniata	Craniata_X	Lutjaniformes	Lutjanus	Lutjanus_erythropterus	EU502675
Eukaryota	Obazoa	Opisthokonta	Metazoa	Craniata	Craniata_X	Lutjaniformes	Lutjanus	Lutjanus_fulvus	EU502667
Eukaryota	Obazoa	Opisthokonta	Metazoa	Craniata	Craniata_X	Perciformes	Notoliparis	Notoliparis_kermadecensis	KY659176
Eukaryota	Obazoa	Opisthokonta	Metazoa	Craniata	Craniata_X	Perciformes	Pungitius	Pungitius_laevis	MF123455
Eukaryota	Obazoa	Opisthokonta	Metazoa	Craniata	Craniata_X	Perciformes	Percina	Percina_uranidea	KC211071
Eukaryota	Obazoa	Opisthokonta	Metazoa	Craniata	Craniata_X	Teleostei	Epinephelus	Epinephelus_fuscoguttatus	HQ174849
Eukaryota	Obazoa	Opisthokonta	Metazoa	Craniata	Craniata_X	Teleostei	Epinephelus	Epinephelus_lanceolatus	HQ174825
Eukaryota	Obazoa	Opisthokonta	Metazoa	Craniata	Craniata_X	Teleostei	Larimichthys	Larimichthys_polyactis	HQ385755
Eukaryota	Obazoa	Opisthokonta	Metazoa	Craniata	Craniata_X	Tetraodontiformes	Aluterus	Aluterus_monoceros	EU216739
Eukaryota	Obazoa	Opisthokonta	Metazoa	Craniata	Craniata_X	Tetraodontiformes	Cantherhines	Cantherhines_dumerilii	EU791285
Eukaryota	Obazoa	Opisthokonta	Metazoa	Craniata	Craniata_X	Tetraodontiformes	Monacanthus	Monacanthus_chinensis	EU216738
Eukaryota	Obazoa	Opisthokonta	Metazoa	Craniata	Craniata_X	Tetraodontiformes	Ostracion	Ostracion_cubicum	FJ434552
Eukaryota	Obazoa	Opisthokonta	Metazoa	Craniata	Craniata_X	Tetraodontiformes	Arothron	Arothron_hispidus	FJ434547
Eukaryota	Obazoa	Opisthokonta	Metazoa	Craniata	Craniata_X	Tetraodontiformes	Lagocephalus	Lagocephalus_gloveri	FJ434548
Eukaryota	Obazoa	Opisthokonta	Metazoa	Craniata	Craniata_X	Tetraodontiformes	Lagocephalus	Lagocephalus_inermis	FJ434549
Eukaryota	Obazoa	Opisthokonta	Metazoa	Craniata	Craniata_X	Tetraodontiformes	Lagocephalus	Lagocephalus_lunaris	FJ434550
Eukaryota	Obazoa	Opisthokonta	Metazoa	Craniata	Craniata_X	Tetraodontiformes	Sphoeroides	Sphoeroides_pachygaster	FJ434553
Eukaryota	Obazoa	Opisthokonta	Metazoa	Craniata	Craniata_X	Uranoscopiformes	Cheimarrichthys	Cheimarrichthys_fosteri	AY722119
Eukaryota	Obazoa	Opisthokonta	Metazoa	Craniata	Craniata_X	Gobiiformes	Bostrychus	Bostrychus_sinensis	AY722164
Eukaryota	Obazoa	Opisthokonta	Metazoa	Craniata	Craniata_X	Gobiiformes	Butis	Butis_butis	AY722180
Eukaryota	Obazoa	Opisthokonta	Metazoa	Craniata	Craniata_X	Gobiiformes	Kribia	Kribia_nana	AY722150
Eukaryota	Obazoa	Opisthokonta	Metazoa	Craniata	Craniata_X	Teleostei	Oxyeleotris	Oxyeleotris_lineolata	AY722139
Eukaryota	Obazoa	Opisthokonta	Metazoa	Craniata	Craniata_X	Teleostei	Oxyeleotris	Oxyeleotris_marmorata	AY722177
Eukaryota	Obazoa	Opisthokonta	Metazoa	Craniata	Craniata_X	Gobiiformes	Calumia	Calumia_godeffroyi	AY722125
Eukaryota	Obazoa	Opisthokonta	Metazoa	Craniata	Craniata_X	Gobiiformes	Dormitator	Dormitator_maculatus	AY722137
Eukaryota	Obazoa	Opisthokonta	Metazoa	Craniata	Craniata_X	Gobiiformes	Eleotris	Eleotris_amblyopsis	AY722136
Eukaryota	Obazoa	Opisthokonta	Metazoa	Craniata	Craniata_X	Gobiiformes	Eleotris	Eleotris_picta	AY722135
Eukaryota	Obazoa	Opisthokonta	Metazoa	Craniata	Craniata_X	Gobiiformes	Erotelis	Erotelis_armiger	AY722167
Eukaryota	Obazoa	Opisthokonta	Metazoa	Craniata	Craniata_X	Gobiiformes	Giuris	Giuris_margaritaceus	AY722159
Eukaryota	Obazoa	Opisthokonta	Metazoa	Craniata	Craniata_X	Teleostei	Gobiomorphus	Gobiomorphus_australis	AY722145
Eukaryota	Obazoa	Opisthokonta	Metazoa	Craniata	Craniata_X	Teleostei	Gobiomorphus	Gobiomorphus_breviceps	AY722152
Eukaryota	Obazoa	Opisthokonta	Metazoa	Craniata	Craniata_X	Teleostei	Gobiomorphus	Gobiomorphus_coxii	AY722149
Eukaryota	Obazoa	Opisthokonta	Metazoa	Craniata	Craniata_X	Gobiiformes	Gobiomorus	Gobiomorus_dormitor	AY722134
Eukaryota	Obazoa	Opisthokonta	Metazoa	Craniata	Craniata_X	Gobiiformes	Gobiomorus	Gobiomorus_maculatus	AY722124
Eukaryota	Obazoa	Opisthokonta	Metazoa	Craniata	Craniata_X	Gobiiformes	Guavina	Guavina_micropus	AY722131
Eukaryota	Obazoa	Opisthokonta	Metazoa	Craniata	Craniata_X	Gobiiformes	Leptophilypnus	Leptophilypnus_fluviatilis	AY722128
Eukaryota	Obazoa	Opisthokonta	Metazoa	Craniata	Craniata_X	Gobiiformes	Leptophilypnus	Leptophilypnus_panamensis	AY722126
Eukaryota	Obazoa	Opisthokonta	Metazoa	Craniata	Craniata_X	Gobiiformes	Microphilypnus	Microphilypnus_ternetzi	AY722181
Eukaryota	Obazoa	Opisthokonta	Metazoa	Craniata	Craniata_X	Teleostei	Mogurnda	Mogurnda_mogurnda	AY722123
Eukaryota	Obazoa	Opisthokonta	Metazoa	Craniata	Craniata_X	Gobiiformes	Ratsirakia	Ratsirakia_legendrei	AY722162
Eukaryota	Obazoa	Opisthokonta	Metazoa	Craniata	Craniata_X	Gobiiformes	Tateurndina	Tateurndina_ocellicauda	AY722175
Eukaryota	Obazoa	Opisthokonta	Metazoa	Craniata	Craniata_X	Gobiiformes	Milyeringa	Milyeringa_veritas	AY722168
Eukaryota	Obazoa	Opisthokonta	Metazoa	Craniata	Craniata_X	Gobiiformes	Taenioides	Taenioides_cirratus	OM403106
Eukaryota	Obazoa	Opisthokonta	Metazoa	Craniata	Craniata_X	Gobiiformes	Eviota	Eviota_dorsogilva	KP013224
Eukaryota	Obazoa	Opisthokonta	Metazoa	Craniata	Craniata_X	Gobiiformes	Eviota	Eviota_fallax	KP013252
Eukaryota	Obazoa	Opisthokonta	Metazoa	Craniata	Craniata_X	Gobiiformes	Eviota	Eviota_latifasciata	KP013288
Eukaryota	Obazoa	Opisthokonta	Metazoa	Craniata	Craniata_X	Gobiiformes	Eviota	Eviota_punyit	KT327061
Eukaryota	Obazoa	Opisthokonta	Metazoa	Craniata	Craniata_X	Gobiiformes	Eviota	Eviota_storthynx	KP013276
Eukaryota	Obazoa	Opisthokonta	Metazoa	Craniata	Craniata_X	Gobiiformes	Rhinogobius	Rhinogobius_similis	MK858195
Eukaryota	Obazoa	Opisthokonta	Metazoa	Craniata	Craniata_X	Gobiiformes	Boleophthalmus	Boleophthalmus_pectinirostris	JN033275
Eukaryota	Obazoa	Opisthokonta	Metazoa	Craniata	Craniata_X	Gobiiformes	Periophthalmus	Periophthalmus_modestus	JN033334
Eukaryota	Obazoa	Opisthokonta	Metazoa	Craniata	Craniata_X	Gobiiformes	Scartelaos	Scartelaos_histophorus	JN033250
Eukaryota	Obazoa	Opisthokonta	Metazoa	Craniata	Craniata_X	Gobiiformes	Odontobutis	Odontobutis_potamophila	AY722174
Eukaryota	Obazoa	Opisthokonta	Metazoa	Craniata	Craniata_X	Gobiiformes	Perccottus	Perccottus_glenii	AY722146
Eukaryota	Obazoa	Opisthokonta	Metazoa	Craniata	Craniata_X	Kurtiformes	Apogon	Apogon_atradorsatus	AB890008
Eukaryota	Obazoa	Opisthokonta	Metazoa	Craniata	Craniata_X	Kurtiformes	Apogon	Apogon_aurolineatus	FJ346800
Eukaryota	Obazoa	Opisthokonta	Metazoa	Craniata	Craniata_X	Kurtiformes	Apogon	Apogon_campbelli	AB890010
Eukaryota	Obazoa	Opisthokonta	Metazoa	Craniata	Craniata_X	Kurtiformes	Apogon	Apogon_phenax	AB890016
Eukaryota	Obazoa	Opisthokonta	Metazoa	Craniata	Craniata_X	Kurtiformes	Apogon	Apogon_cathetogrammus	AB890024
Eukaryota	Obazoa	Opisthokonta	Metazoa	Craniata	Craniata_X	Kurtiformes	Apogon	Apogon_ellioti	AB890050
Eukaryota	Obazoa	Opisthokonta	Metazoa	Craniata	Craniata_X	Kurtiformes	Apogon	Apogon_fugax	MW054493
Eukaryota	Obazoa	Opisthokonta	Metazoa	Craniata	Craniata_X	Kurtiformes	Apogon	Apogon_rubrifuscus	MW054492
Eukaryota	Obazoa	Opisthokonta	Metazoa	Craniata	Craniata_X	Kurtiformes	Apogon	Apogon_talboti	AB890021
Eukaryota	Obazoa	Opisthokonta	Metazoa	Craniata	Craniata_X	Kurtiformes	Apogon	Apogon_hyalosoma	AB890117
Eukaryota	Obazoa	Opisthokonta	Metazoa	Craniata	Craniata_X	Kurtiformes	Apogonichthyoides	Apogonichthyoides_melas	AB890025
Eukaryota	Obazoa	Opisthokonta	Metazoa	Craniata	Craniata_X	Kurtiformes	Apogonichthyoides	Apogonichthyoides_niger	AB890026
Eukaryota	Obazoa	Opisthokonta	Metazoa	Craniata	Craniata_X	Kurtiformes	Apogonichthyoides	Apogonichthyoides_umbratilis	AB890027
Eukaryota	Obazoa	Opisthokonta	Metazoa	Craniata	Craniata_X	Kurtiformes	Apogonichthys	Apogonichthys_perdix	AB890028
Eukaryota	Obazoa	Opisthokonta	Metazoa	Craniata	Craniata_X	Kurtiformes	Archamia	Archamia_bleekeri	AB890029
Eukaryota	Obazoa	Opisthokonta	Metazoa	Craniata	Craniata_X	Kurtiformes	Astrapogon	Astrapogon_puncticulatus	AB890030
Eukaryota	Obazoa	Opisthokonta	Metazoa	Craniata	Craniata_X	Kurtiformes	Brephamia	Brephamia_parvula	AB890031
Eukaryota	Obazoa	Opisthokonta	Metazoa	Craniata	Craniata_X	Kurtiformes	Cercamia	Cercamia_cladara	AB890033
Eukaryota	Obazoa	Opisthokonta	Metazoa	Craniata	Craniata_X	Kurtiformes	Cheilodipterus	Cheilodipterus_artus	AB890034
Eukaryota	Obazoa	Opisthokonta	Metazoa	Craniata	Craniata_X	Kurtiformes	Coranthus	Coranthus_polyacanthus	AB890007
Eukaryota	Obazoa	Opisthokonta	Metazoa	Craniata	Craniata_X	Kurtiformes	Fibramia	Fibramia_amboinensis	AB890039
Eukaryota	Obazoa	Opisthokonta	Metazoa	Craniata	Craniata_X	Kurtiformes	Fibramia	Fibramia_thermalis	AB890041
Eukaryota	Obazoa	Opisthokonta	Metazoa	Craniata	Craniata_X	Kurtiformes	Foa	Foa_leisi	AB890042
Eukaryota	Obazoa	Opisthokonta	Metazoa	Craniata	Craniata_X	Kurtiformes	Fowleria	Fowleria_sp.	AB890045
Eukaryota	Obazoa	Opisthokonta	Metazoa	Craniata	Craniata_X	Kurtiformes	Fowleria	Fowleria_isostigma	AB890044
Eukaryota	Obazoa	Opisthokonta	Metazoa	Craniata	Craniata_X	Kurtiformes	Fowleria	Fowleria_vaiulae	AB890046
Eukaryota	Obazoa	Opisthokonta	Metazoa	Craniata	Craniata_X	Kurtiformes	Fowleria	Fowleria_variegata	AB890047
Eukaryota	Obazoa	Opisthokonta	Metazoa	Craniata	Craniata_X	Kurtiformes	Glossamia	Glossamia_aprion	AB890048
Eukaryota	Obazoa	Opisthokonta	Metazoa	Craniata	Craniata_X	Kurtiformes	Jaydia	Jaydia_carinatus	AB890049
Eukaryota	Obazoa	Opisthokonta	Metazoa	Craniata	Craniata_X	Kurtiformes	Jaydia	Jaydia_lineata	AB890051
Eukaryota	Obazoa	Opisthokonta	Metazoa	Craniata	Craniata_X	Kurtiformes	Lachneratus	Lachneratus_phasmaticus	AB890052
Eukaryota	Obazoa	Opisthokonta	Metazoa	Craniata	Craniata_X	Kurtiformes	Nectamia	Nectamia_fusca	AB890053
Eukaryota	Obazoa	Opisthokonta	Metazoa	Craniata	Craniata_X	Kurtiformes	Ostorhinchus	Ostorhinchus_sp.	AB890084
Eukaryota	Obazoa	Opisthokonta	Metazoa	Craniata	Craniata_X	Kurtiformes	Ostorhinchus	Ostorhinchus_sp.	AB890086
Eukaryota	Obazoa	Opisthokonta	Metazoa	Craniata	Craniata_X	Kurtiformes	Ostorhinchus	Ostorhinchus_sp.	AB890085
Eukaryota	Obazoa	Opisthokonta	Metazoa	Craniata	Craniata_X	Kurtiformes	Ostorhinchus	Ostorhinchus_angustatus	AB890055
Eukaryota	Obazoa	Opisthokonta	Metazoa	Craniata	Craniata_X	Kurtiformes	Ostorhinchus	Ostorhinchus_apogonoides	AB890056
Eukaryota	Obazoa	Opisthokonta	Metazoa	Craniata	Craniata_X	Kurtiformes	Ostorhinchus	Ostorhinchus_compressus	AB890058
Eukaryota	Obazoa	Opisthokonta	Metazoa	Craniata	Craniata_X	Kurtiformes	Ostorhinchus	Ostorhinchus_cookii	AB890059
Eukaryota	Obazoa	Opisthokonta	Metazoa	Craniata	Craniata_X	Kurtiformes	Ostorhinchus	Ostorhinchus_cyanosoma	AB890060
Eukaryota	Obazoa	Opisthokonta	Metazoa	Craniata	Craniata_X	Kurtiformes	Ostorhinchus	Ostorhinchus_dispar	AB890061
Eukaryota	Obazoa	Opisthokonta	Metazoa	Craniata	Craniata_X	Kurtiformes	Ostorhinchus	Ostorhinchus_endekataenia	AB890063
Eukaryota	Obazoa	Opisthokonta	Metazoa	Craniata	Craniata_X	Kurtiformes	Ostorhinchus	Ostorhinchus_fasciatus	AB890064
Eukaryota	Obazoa	Opisthokonta	Metazoa	Craniata	Craniata_X	Kurtiformes	Ostorhinchus	Ostorhinchus_gularis	AB890067
Eukaryota	Obazoa	Opisthokonta	Metazoa	Craniata	Craniata_X	Kurtiformes	Ostorhinchus	Ostorhinchus_ishigakiensis	AB890070
Eukaryota	Obazoa	Opisthokonta	Metazoa	Craniata	Craniata_X	Kurtiformes	Ostorhinchus	Ostorhinchus_margaritophorus	AB890072
Eukaryota	Obazoa	Opisthokonta	Metazoa	Craniata	Craniata_X	Kurtiformes	Ostorhinchus	Ostorhinchus_moluccensis	AB890073
Eukaryota	Obazoa	Opisthokonta	Metazoa	Craniata	Craniata_X	Kurtiformes	Ostorhinchus	Ostorhinchus_properuptus	AB890078
Eukaryota	Obazoa	Opisthokonta	Metazoa	Craniata	Craniata_X	Kurtiformes	Ostorhinchus	Ostorhinchus_rueppellii	AB890080
Eukaryota	Obazoa	Opisthokonta	Metazoa	Craniata	Craniata_X	Kurtiformes	Paroncheilus	Paroncheilus_affinis	AB890088
Eukaryota	Obazoa	Opisthokonta	Metazoa	Craniata	Craniata_X	Kurtiformes	Phaeoptyx	Phaeoptyx_conklini	AB890089
Eukaryota	Obazoa	Opisthokonta	Metazoa	Craniata	Craniata_X	Kurtiformes	Phaeoptyx	Phaeoptyx_pigmentaria	AB890090
Eukaryota	Obazoa	Opisthokonta	Metazoa	Craniata	Craniata_X	Kurtiformes	Pristiapogon	Pristiapogon_exostigma	AB890091
Eukaryota	Obazoa	Opisthokonta	Metazoa	Craniata	Craniata_X	Kurtiformes	Pristiapogon	Pristiapogon_fraenatus	AB890092
Eukaryota	Obazoa	Opisthokonta	Metazoa	Craniata	Craniata_X	Kurtiformes	Pristiapogon	Pristiapogon_kallopterus	AB890093
Eukaryota	Obazoa	Opisthokonta	Metazoa	Craniata	Craniata_X	Kurtiformes	Pristicon	Pristicon_rhodopterus	AB890095
Eukaryota	Obazoa	Opisthokonta	Metazoa	Craniata	Craniata_X	Kurtiformes	Pterapogon	Pterapogon_kauderni	AB890097
Eukaryota	Obazoa	Opisthokonta	Metazoa	Craniata	Craniata_X	Kurtiformes	Rhabdamia	Rhabdamia_gracilis	AB890098
Eukaryota	Obazoa	Opisthokonta	Metazoa	Craniata	Craniata_X	Kurtiformes	Rhabdamia	Rhabdamia_gracilis	AB890099
Eukaryota	Obazoa	Opisthokonta	Metazoa	Craniata	Craniata_X	Kurtiformes	Rhabdamia	Rhabdamia_spilota	AB890100
Eukaryota	Obazoa	Opisthokonta	Metazoa	Craniata	Craniata_X	Kurtiformes	Siphamia	Siphamia_sp.	AB890104
Eukaryota	Obazoa	Opisthokonta	Metazoa	Craniata	Craniata_X	Kurtiformes	Siphamia	Siphamia_jebbi	AB890101
Eukaryota	Obazoa	Opisthokonta	Metazoa	Craniata	Craniata_X	Kurtiformes	Siphamia	Siphamia_majimai	AB890102
Eukaryota	Obazoa	Opisthokonta	Metazoa	Craniata	Craniata_X	Kurtiformes	Siphamia	Siphamia_roseigaster	AB890103
Eukaryota	Obazoa	Opisthokonta	Metazoa	Craniata	Craniata_X	Kurtiformes	Siphamia	Siphamia_tubulata	AB890105
Eukaryota	Obazoa	Opisthokonta	Metazoa	Craniata	Craniata_X	Kurtiformes	Sphaeramia	Sphaeramia_nematoptera	AB890106
Eukaryota	Obazoa	Opisthokonta	Metazoa	Craniata	Craniata_X	Kurtiformes	Sphaeramia	Sphaeramia_orbicularis	AB890107
Eukaryota	Obazoa	Opisthokonta	Metazoa	Craniata	Craniata_X	Kurtiformes	Taeniamia	Taeniamia_biguttata	AB890108
Eukaryota	Obazoa	Opisthokonta	Metazoa	Craniata	Craniata_X	Kurtiformes	Taeniamia	Taeniamia_buruensis	AB890109
Eukaryota	Obazoa	Opisthokonta	Metazoa	Craniata	Craniata_X	Kurtiformes	Verulux	Verulux_cypselurus	AB890114
Eukaryota	Obazoa	Opisthokonta	Metazoa	Craniata	Craniata_X	Kurtiformes	Vincentia	Vincentia_novaehollandiae	AB890116
Eukaryota	Obazoa	Opisthokonta	Metazoa	Craniata	Craniata_X	Kurtiformes	Zapogon	Zapogon_evermanni	AB890118
Eukaryota	Obazoa	Opisthokonta	Metazoa	Craniata	Craniata_X	Kurtiformes	Zoramia	Zoramia_fragilis	AB890119
Eukaryota	Obazoa	Opisthokonta	Metazoa	Craniata	Craniata_X	Kurtiformes	Gymnapogon	Gymnapogon_japonicus	LC602045
Eukaryota	Obazoa	Opisthokonta	Metazoa	Craniata	Craniata_X	Kurtiformes	Gymnapogon	Gymnapogon_philippinus	LC602046
Eukaryota	Obazoa	Opisthokonta	Metazoa	Craniata	Craniata_X	Kurtiformes	Gymnapogon	Gymnapogon_vanderbilti	AB890002
Eukaryota	Obazoa	Opisthokonta	Metazoa	Craniata	Craniata_X	Kurtiformes	Pseudamia	Pseudamia_amblyuroptera	AB890004
Eukaryota	Obazoa	Opisthokonta	Metazoa	Craniata	Craniata_X	Kurtiformes	Pseudamia	Pseudamia_gelatinosa	FJ346821
Eukaryota	Obazoa	Opisthokonta	Metazoa	Craniata	Craniata_X	Kurtiformes	Pseudamia	Pseudamia_zonata	AB890006
Eukaryota	Obazoa	Opisthokonta	Metazoa	Craniata	Craniata_X	Kurtiformes	Pseudamiops	Pseudamiops_sp.	LC519827
Eukaryota	Obazoa	Opisthokonta	Metazoa	Craniata	Craniata_X	Kurtiformes	Kurtus	Kurtus_gulliveri	EU381031
Eukaryota	Obazoa	Opisthokonta	Metazoa	Craniata	Craniata_X	Ophidiiformes	Parabrotula	Parabrotula_tanseimaru	KY509536
Eukaryota	Obazoa	Opisthokonta	Metazoa	Craniata	Craniata_X	Teleostei	Oryzias	Oryzias_pectoralis	KX987838
Eukaryota	Obazoa	Opisthokonta	Metazoa	Craniata	Craniata_X	Cyprinodontiformes	Fundulopanchax	Fundulopanchax_gardneri	JN021666
Eukaryota	Obazoa	Opisthokonta	Metazoa	Craniata	Craniata_X	Teleostei	Nothobranchius	Nothobranchius_sp.	MT991157
Eukaryota	Obazoa	Opisthokonta	Metazoa	Craniata	Craniata_X	Teleostei	Nothobranchius	Nothobranchius_sp.	MT991142
Eukaryota	Obazoa	Opisthokonta	Metazoa	Craniata	Craniata_X	Teleostei	Nothobranchius	Nothobranchius_sp.	MT991143
Eukaryota	Obazoa	Opisthokonta	Metazoa	Craniata	Craniata_X	Teleostei	Nothobranchius	Nothobranchius_annectens	MT415242
Eukaryota	Obazoa	Opisthokonta	Metazoa	Craniata	Craniata_X	Teleostei	Nothobranchius	Nothobranchius_flammicomantis	MT415244
Eukaryota	Obazoa	Opisthokonta	Metazoa	Craniata	Craniata_X	Teleostei	Nothobranchius	Nothobranchius_geminus	MN996267
Eukaryota	Obazoa	Opisthokonta	Metazoa	Craniata	Craniata_X	Teleostei	Nothobranchius	Nothobranchius_insularis	MT415249
Eukaryota	Obazoa	Opisthokonta	Metazoa	Craniata	Craniata_X	Teleostei	Nothobranchius	Nothobranchius_interruptus	MT415246
Eukaryota	Obazoa	Opisthokonta	Metazoa	Craniata	Craniata_X	Teleostei	Nothobranchius	Nothobranchius_itigiensis	MN990744
Eukaryota	Obazoa	Opisthokonta	Metazoa	Craniata	Craniata_X	Teleostei	Nothobranchius	Nothobranchius_janpapi	MT415247
Eukaryota	Obazoa	Opisthokonta	Metazoa	Craniata	Craniata_X	Teleostei	Nothobranchius	Nothobranchius_kafuensis	MN099871
Eukaryota	Obazoa	Opisthokonta	Metazoa	Craniata	Craniata_X	Teleostei	Nothobranchius	Nothobranchius_kilomberoensis	MT991175
Eukaryota	Obazoa	Opisthokonta	Metazoa	Craniata	Craniata_X	Teleostei	Nothobranchius	Nothobranchius_kirki	MN099872
Eukaryota	Obazoa	Opisthokonta	Metazoa	Craniata	Craniata_X	Teleostei	Nothobranchius	Nothobranchius_korthausae	MN099873
Eukaryota	Obazoa	Opisthokonta	Metazoa	Craniata	Craniata_X	Teleostei	Nothobranchius	Nothobranchius_krysanovi	MT991171
Eukaryota	Obazoa	Opisthokonta	Metazoa	Craniata	Craniata_X	Teleostei	Nothobranchius	Nothobranchius_melanospilus	MT991165
Eukaryota	Obazoa	Opisthokonta	Metazoa	Craniata	Craniata_X	Teleostei	Nothobranchius	Nothobranchius_microlepis	MN099874
Eukaryota	Obazoa	Opisthokonta	Metazoa	Craniata	Craniata_X	Teleostei	Nothobranchius	Nothobranchius_niassa	MT991151
Eukaryota	Obazoa	Opisthokonta	Metazoa	Craniata	Craniata_X	Teleostei	Nothobranchius	Nothobranchius_nubaensis	MN099878
Eukaryota	Obazoa	Opisthokonta	Metazoa	Craniata	Craniata_X	Teleostei	Nothobranchius	Nothobranchius_ocellatus	MN099879
Eukaryota	Obazoa	Opisthokonta	Metazoa	Craniata	Craniata_X	Teleostei	Nothobranchius	Nothobranchius_orthonotus	MN099880
Eukaryota	Obazoa	Opisthokonta	Metazoa	Craniata	Craniata_X	Teleostei	Nothobranchius	Nothobranchius_patrizii	MT991166
Eukaryota	Obazoa	Opisthokonta	Metazoa	Craniata	Craniata_X	Teleostei	Nothobranchius	Nothobranchius_robustus	MN099902
Eukaryota	Obazoa	Opisthokonta	Metazoa	Craniata	Craniata_X	Teleostei	Nothobranchius	Nothobranchius_serengetiensis	MN099886
Eukaryota	Obazoa	Opisthokonta	Metazoa	Craniata	Craniata_X	Teleostei	Nothobranchius	Nothobranchius_steinforti	MN990765
Eukaryota	Obazoa	Opisthokonta	Metazoa	Craniata	Craniata_X	Teleostei	Nothobranchius	Nothobranchius_virgatus	MT991173
Eukaryota	Obazoa	Opisthokonta	Metazoa	Craniata	Craniata_X	Cyprinodontiformes	Pronothobranchius	Pronothobranchius_seymouri	MT991153
Eukaryota	Obazoa	Opisthokonta	Metazoa	Craniata	Craniata_X	Cyprinodontiformes	Hypsolebias	Hypsolebias_igneus	HQ833482
Eukaryota	Obazoa	Opisthokonta	Metazoa	Craniata	Craniata_X	Cichliformes	Oscura	Oscura_heterospila	MW365943
Eukaryota	Obazoa	Opisthokonta	Metazoa	Craniata	Craniata_X	Mugiliformes	Agonostomus	Agonostomus_monticola	JQ060401
Eukaryota	Obazoa	Opisthokonta	Metazoa	Craniata	Craniata_X	Mugiliformes	Cestraeus	Cestraeus_goldiei	JQ060406
Eukaryota	Obazoa	Opisthokonta	Metazoa	Craniata	Craniata_X	Mugiliformes	Chelon	Chelon_dumerili	JQ060464
Eukaryota	Obazoa	Opisthokonta	Metazoa	Craniata	Craniata_X	Mugiliformes	Chelon	Chelon_planiceps	JQ060430
Eukaryota	Obazoa	Opisthokonta	Metazoa	Craniata	Craniata_X	Mugiliformes	Crenimugil	Crenimugil_crenilabis	JQ060435
Eukaryota	Obazoa	Opisthokonta	Metazoa	Craniata	Craniata_X	Mugiliformes	Ellochelon	Ellochelon_vaigiensis	JQ060444
Eukaryota	Obazoa	Opisthokonta	Metazoa	Craniata	Craniata_X	Mugiliformes	Joturus	Joturus_pichardi	JQ060446
Eukaryota	Obazoa	Opisthokonta	Metazoa	Craniata	Craniata_X	Teleostei	Liza	Liza_sp.	JQ060494
Eukaryota	Obazoa	Opisthokonta	Metazoa	Craniata	Craniata_X	Mugiliformes	Moolgarda	Moolgarda_cunnesius	JQ060498
Eukaryota	Obazoa	Opisthokonta	Metazoa	Craniata	Craniata_X	Mugiliformes	Moolgarda	Moolgarda_perusii	JQ060504
Eukaryota	Obazoa	Opisthokonta	Metazoa	Craniata	Craniata_X	Teleostei	Mugil	Mugil_curema	JQ060577
Eukaryota	Obazoa	Opisthokonta	Metazoa	Craniata	Craniata_X	Teleostei	Mugil	Mugil_liza	HQ149712
Eukaryota	Obazoa	Opisthokonta	Metazoa	Craniata	Craniata_X	Teleostei	Mugil	Mugil_rubrioculus	JQ060612
Eukaryota	Obazoa	Opisthokonta	Metazoa	Craniata	Craniata_X	Teleostei	Mugil	Mugil_trichodon	JQ060614
Eukaryota	Obazoa	Opisthokonta	Metazoa	Craniata	Craniata_X	Mugiliformes	Myxus	Myxus_elongatus	JQ060616
Eukaryota	Obazoa	Opisthokonta	Metazoa	Craniata	Craniata_X	Mugiliformes	Oedalechilus	Oedalechilus_labeo	JQ060619
Eukaryota	Obazoa	Opisthokonta	Metazoa	Craniata	Craniata_X	Mugiliformes	Parachelon	Parachelon_grandisquamis	JQ060476
Eukaryota	Obazoa	Opisthokonta	Metazoa	Craniata	Craniata_X	Mugiliformes	Planiliza	Planiliza_alata	JQ060450
Eukaryota	Obazoa	Opisthokonta	Metazoa	Craniata	Craniata_X	Mugiliformes	Pseudomyxus	Pseudomyxus_capensis	JQ060615
Eukaryota	Obazoa	Opisthokonta	Metazoa	Craniata	Craniata_X	Mugiliformes	Rhinomugil	Rhinomugil_corsula	JQ060622
Eukaryota	Obazoa	Opisthokonta	Metazoa	Craniata	Craniata_X	Mugiliformes	Squalomugil	Squalomugil_nasutus	JQ060623
Eukaryota	Obazoa	Opisthokonta	Metazoa	Craniata	Craniata_X	Mugiliformes	Trachystoma	Trachystoma_petardi	JQ060626
Eukaryota	Obazoa	Opisthokonta	Metazoa	Craniata	Craniata_X	Scombriformes	Ariomma	Ariomma_brevimanus	AB205433
Eukaryota	Obazoa	Opisthokonta	Metazoa	Craniata	Craniata_X	Scombriformes	Ariomma	Ariomma_indica	AB205432
Eukaryota	Obazoa	Opisthokonta	Metazoa	Craniata	Craniata_X	Scombriformes	Ariomma	Ariomma_lurida	AB205431
Eukaryota	Obazoa	Opisthokonta	Metazoa	Craniata	Craniata_X	Teleostei	Arripis	Arripis_trutta	AB205452
Eukaryota	Obazoa	Opisthokonta	Metazoa	Craniata	Craniata_X	Scombriformes	Centrolophus	Centrolophus_niger	AB205434
Eukaryota	Obazoa	Opisthokonta	Metazoa	Craniata	Craniata_X	Scombriformes	Psenopsis	Psenopsis_anomala	AB205441
Eukaryota	Obazoa	Opisthokonta	Metazoa	Craniata	Craniata_X	Scombriformes	Cubiceps	Cubiceps_paradoxus	AB205442
Eukaryota	Obazoa	Opisthokonta	Metazoa	Craniata	Craniata_X	Teleostei	Pampus	Pampus_punctatissimus	AB205448
Eukaryota	Obazoa	Opisthokonta	Metazoa	Craniata	Craniata_X	Scombriformes	Peprilus	Peprilus_medius	AB205449
Eukaryota	Obazoa	Opisthokonta	Metazoa	Craniata	Craniata_X	Scombriformes	Tetragonurus	Tetragonurus_cuvieri	AB205451
Eukaryota	Obazoa	Opisthokonta	Metazoa	Craniata	Craniata_X	Syngnathiformes	Acentronura	Acentronura_tentaculata	MN492903
Eukaryota	Obazoa	Opisthokonta	Metazoa	Craniata	Craniata_X	Syngnathiformes	Cosmocampus	Cosmocampus_elucens	MN492904
Eukaryota	Obazoa	Opisthokonta	Metazoa	Craniata	Craniata_X	Syngnathiformes	Doryrhamphus	Doryrhamphus_excisus	MN492905
Eukaryota	Obazoa	Opisthokonta	Metazoa	Craniata	Craniata_X	Syngnathiformes	Dunckerocampus	Dunckerocampus_pessuliferus	MN492906
Eukaryota	Obazoa	Opisthokonta	Metazoa	Craniata	Craniata_X	Syngnathiformes	Halicampus	Halicampus_grayi	MN492907
Eukaryota	Obazoa	Opisthokonta	Metazoa	Craniata	Craniata_X	Syngnathiformes	Hippocampus	Hippocampus_algiricus	MN492895
Eukaryota	Obazoa	Opisthokonta	Metazoa	Craniata	Craniata_X	Syngnathiformes	Hippocampus	Hippocampus_camelopardalis	MN492896
Eukaryota	Obazoa	Opisthokonta	Metazoa	Craniata	Craniata_X	Syngnathiformes	Phoxocampus	Phoxocampus_belcheri	MN492900
Eukaryota	Obazoa	Opisthokonta	Metazoa	Craniata	Craniata_X	Syngnathiformes	Phyllopteryx	Phyllopteryx_taeniolatus	MN492901
Eukaryota	Obazoa	Opisthokonta	Metazoa	Craniata	Craniata_X	Syngnathiformes	Syngnathus	Syngnathus_scovelli	MN492902
Eukaryota	Obazoa	Opisthokonta	Metazoa	Craniata	Craniata_X	Cypriniformes	Poropuntius	Poropuntius_bolovenensis	KY319900
Eukaryota	Obazoa	Opisthokonta	Metazoa	Craniata	Craniata_X	Cypriniformes	Acrossocheilus	Acrossocheilus_paradoxus	JN673557
Eukaryota	Obazoa	Opisthokonta	Metazoa	Craniata	Craniata_X	Cypriniformes	Onychostoma	Onychostoma_barbatulum	JN673563
Eukaryota	Obazoa	Opisthokonta	Metazoa	Craniata	Craniata_X	Teleostei	Carassius	Carassius_auratus_auratus	JN673558
Eukaryota	Obazoa	Opisthokonta	Metazoa	Craniata	Craniata_X	Cypriniformes	Schizothorax	Schizothorax_curvifrons	OR922451
Eukaryota	Obazoa	Opisthokonta	Metazoa	Craniata	Craniata_X	Teleostei	Cirrhinus	Cirrhinus_mrigala	MK675055
Eukaryota	Obazoa	Opisthokonta	Metazoa	Craniata	Craniata_X	Cypriniformes	Gobio	Gobio_microlepidotus	MH319412
Eukaryota	Obazoa	Opisthokonta	Metazoa	Craniata	Craniata_X	Cypriniformes	Hemibarbus	Hemibarbus_labeo	JN673562
Eukaryota	Obazoa	Opisthokonta	Metazoa	Craniata	Craniata_X	Cypriniformes	Pseudorasbora	Pseudorasbora_parva	KJ415113
Eukaryota	Obazoa	Opisthokonta	Metazoa	Craniata	Craniata_X	Cypriniformes	Chrosomus	Chrosomus_neogaeus	KP866220
Eukaryota	Obazoa	Opisthokonta	Metazoa	Craniata	Craniata_X	Cypriniformes	Opsariichthys	Opsariichthys_pachycephalus	JN673564
Eukaryota	Obazoa	Opisthokonta	Metazoa	Craniata	Craniata_X	Teleostei	Coregonus	Coregonus_sardinella	KT630719
Eukaryota	Obazoa	Opisthokonta	Metazoa	Craniata	Craniata_X	Salmoniformes	Brachymystax	Brachymystax_lenok	JX227988
Eukaryota	Obazoa	Opisthokonta	Metazoa	Craniata	Craniata_X	Teleostei	Oncorhynchus	Oncorhynchus_keta	MN604305
Eukaryota	Obazoa	Opisthokonta	Metazoa	Craniata	Craniata_X	Stomiiformes	Argyropelecus	Argyropelecus_affinis	LC507095
Eukaryota	Obazoa	Opisthokonta	Metazoa	Craniata	Craniata_X	Polypteriformes	Polypterus	Polypterus_delhezi	KT193202
Eukaryota	Obazoa	Opisthokonta	Metazoa	Craniata	Craniata_X	Polypteriformes	Polypterus	Polypterus_endlicherii	KT193031
Eukaryota	Obazoa	Opisthokonta	Metazoa	Craniata	Craniata_X	Polypteriformes	Polypterus	Polypterus_mokelembembe	MK074602
Eukaryota	Obazoa	Opisthokonta	Metazoa	Craniata	Craniata_X	Polypteriformes	Polypterus	Polypterus_palmas	MK074603
Eukaryota	Obazoa	Opisthokonta	Metazoa	Craniata	Craniata_X	Polypteriformes	Polypterus	Polypterus_senegalus	KU568974
Eukaryota	Obazoa	Opisthokonta	Metazoa	Craniata	Craniata_X	Polypteriformes	Polypterus	Polypterus_weeksii	MK074605
Eukaryota	Obazoa	Opisthokonta	Metazoa	Craniata	Craniata_X	Amphibia	Bombina	Bombina_bombina	EU531207
Eukaryota	Obazoa	Opisthokonta	Metazoa	Craniata	Craniata_X	Amphibia	Bombina	Bombina_maxima	EU531176
Eukaryota	Obazoa	Opisthokonta	Metazoa	Craniata	Craniata_X	Amphibia	Bombina	Bombina_microdeladigitora	EU531198
Eukaryota	Obazoa	Opisthokonta	Metazoa	Craniata	Craniata_X	Amphibia	Bombina	Bombina_orientalis	EU531149
Eukaryota	Obazoa	Opisthokonta	Metazoa	Craniata	Craniata_X	Amphibia	Bombina	Bombina_orientalis	EU531165
Eukaryota	Obazoa	Opisthokonta	Metazoa	Craniata	Craniata_X	Amphibia	Bombina	Bombina_pachypus	EU531200
Eukaryota	Obazoa	Opisthokonta	Metazoa	Craniata	Craniata_X	Amphibia	Bombina	Bombina_variegata	JX893178
Eukaryota	Obazoa	Opisthokonta	Metazoa	Craniata	Craniata_X	Amphibia	Bombina	Bombina_variegata	EU531157
Eukaryota	Obazoa	Opisthokonta	Metazoa	Craniata	Craniata_X	Amphibia	Bombina	Bombina_variegata	EU531205
Eukaryota	Obazoa	Opisthokonta	Metazoa	Craniata	Craniata_X	Amphibia	Pachyhynobius	Pachyhynobius_shangchengensis	KC162056
Eukaryota	Obazoa	Opisthokonta	Metazoa	Craniata	Craniata_X	Amphibia	Pachyhynobius	Pachyhynobius_shangchengensis	KC162040
Eukaryota	Obazoa	Opisthokonta	Metazoa	Craniata	Craniata_X	Amphibia	Pachyhynobius	Pachyhynobius_shangchengensis	MK890384
Eukaryota	Obazoa	Opisthokonta	Metazoa	Craniata	Craniata_X	Amphibia	Pachyhynobius	Pachyhynobius_shangchengensis	KC162002
Eukaryota	Obazoa	Opisthokonta	Metazoa	Craniata	Craniata_X	Amphibia	Alytes	Alytes_obstetricans	AY585337
Eukaryota	Obazoa	Opisthokonta	Metazoa	Craniata	Craniata_X	Amphibia	Strauchbufo	Strauchbufo_raddei	KT223827
Eukaryota	Obazoa	Opisthokonta	Metazoa	Craniata	Craniata_X	Amphibia	Dryophytes	Dryophytes_andersonii	MW002717
Eukaryota	Obazoa	Opisthokonta	Metazoa	Craniata	Craniata_X	Amphibia	Microhyla	Microhyla_fissipes	MN046210
Eukaryota	Obazoa	Opisthokonta	Metazoa	Craniata	Craniata_X	Amphibia	Ptychadena	Ptychadena_cooperi	OR228612
Eukaryota	Obazoa	Opisthokonta	Metazoa	Craniata	Craniata_X	Amphibia	Ptychadena	Ptychadena_nana	OR224287
Eukaryota	Obazoa	Opisthokonta	Metazoa	Craniata	Craniata_X	Amphibia	Ptychadena	Ptychadena_robeensis	OR223701
Eukaryota	Obazoa	Opisthokonta	Metazoa	Craniata	Craniata_X	Amphibia	Odorrana	Odorrana_graminea	MN417331
Eukaryota	Obazoa	Opisthokonta	Metazoa	Craniata	Craniata_X	Amphibia	Rana	Rana_coreana	ON920705
Eukaryota	Obazoa	Opisthokonta	Metazoa	Craniata	Craniata_X	Amphibia	Rana	Rana_kukunoris	MZ043820
Eukaryota	Obazoa	Opisthokonta	Metazoa	Craniata	Craniata_X	Amphibia	Rana	Rana_longicrus	OL681879
Eukaryota	Obazoa	Opisthokonta	Metazoa	Craniata	Craniata_X	Amphibia	Zhangixalus	Zhangixalus_omeimontis	MZ936366
Eukaryota	Obazoa	Opisthokonta	Metazoa	Craniata	Craniata_X	Amphibia	Leptobrachium	Leptobrachium_boringii	OP373724
Eukaryota	Obazoa	Opisthokonta	Metazoa	Craniata	Craniata_X	Amphibia	Megophrys	Xenophrys_omeimontis	KP728257
Eukaryota	Obazoa	Opisthokonta	Metazoa	Craniata	Craniata_X	Amphibia	Xenopus	Xenopus_mellotropicalis	MN259069
Eukaryota	Obazoa	Opisthokonta	Metazoa	Craniata	Craniata_X	Amphibia	Xenopus	Xenopus_victorianus	JX155858
Eukaryota	Obazoa	Opisthokonta	Metazoa	Craniata	Craniata_X	Amphibia	Rhinophrynus	Rhinophrynus_dorsalis	HM991334
Eukaryota	Obazoa	Opisthokonta	Metazoa	Craniata	Craniata_X	Amphibia	Andrias	Andrias_davidianus	KX298240
Eukaryota	Obazoa	Opisthokonta	Metazoa	Craniata	Craniata_X	Amphibia	Hynobius	Hynobius_chinensis	HM036353
Eukaryota	Obazoa	Opisthokonta	Metazoa	Craniata	Craniata_X	Amphibia	Liua	Liua_tsinpaensis	KP233806
Eukaryota	Obazoa	Opisthokonta	Metazoa	Craniata	Craniata_X	Amphibia	Onychodactylus	Onychodactylus_zhaoermii	MW289007
Eukaryota	Obazoa	Opisthokonta	Metazoa	Craniata	Craniata_X	Amphibia	Salamandrella	Salamandrella_keyserlingii	DQ333814
Eukaryota	Obazoa	Opisthokonta	Metazoa	Craniata	Craniata_X	Amphibia	Eurycea	Eurycea_cirrigera	KY752074
Eukaryota	Obazoa	Opisthokonta	Metazoa	Craniata	Craniata_X	Amphibia	Cynops	Cynops_orientalis	EU880311
Eukaryota	Obazoa	Opisthokonta	Metazoa	Craniata	Craniata_X	Amphibia	Notophthalmus	Notophthalmus_meridionalis	MH367844
Eukaryota	Obazoa	Opisthokonta	Metazoa	Craniata	Craniata_X	Amphibia	Triturus	Triturus_macedonicus	HQ697278
Eukaryota	Obazoa	Opisthokonta	Metazoa	Craniata	Craniata_X	Amphibia	Tylototriton	Tylototriton_wenxianensis	EU880341
Eukaryota	Obazoa	Opisthokonta	Metazoa	Craniata	Craniata_X	Amphibia	Siren	Siren_intermedia	GQ368661
Eukaryota	Obazoa	Opisthokonta	Metazoa	Annelida	Annelida_X	Annelida_XX	Annelida_XXX	Annelida_XXX_sp.	MH339433
Eukaryota	Obazoa	Opisthokonta	Metazoa	Annelida	Annelida_X	Annelida_XX	Annelida_XXX	Annelida_XXX_sp.	MZ848593
Eukaryota	Obazoa	Opisthokonta	Metazoa	Annelida	Annelida_X	Annelida_XX	Annelida_XXX	Annelida_XXX_sp.	KP254577
Eukaryota	Obazoa	Opisthokonta	Metazoa	Annelida	Annelida_X	Annelida_XX	Annelida_XXX	Annelida_XXX_sp.	KP254979
Eukaryota	Obazoa	Opisthokonta	Metazoa	Annelida	Annelida_X	Annelida_XX	Annelida_XXX	Annelida_XXX_sp.	KP254549
Eukaryota	Obazoa	Opisthokonta	Metazoa	Annelida	Annelida_X	Annelida_XX	Annelida_XXX	Annelida_XXX_sp.	MH339432
Eukaryota	Obazoa	Opisthokonta	Metazoa	Annelida	Annelida_X	Annelida_XX	Annelida_XXX	Annelida_XXX_sp.	KP254129
Eukaryota	Obazoa	Opisthokonta	Metazoa	Annelida	Annelida_X	Annelida_XX	Annelida_XXX	Annelida_XXX_sp.	KP254844
Eukaryota	Obazoa	Opisthokonta	Metazoa	Annelida	Annelida_X	Annelida_XX	Annelida_XXX	Annelida_XXX_sp.	KP254016
Eukaryota	Obazoa	Opisthokonta	Metazoa	Annelida	Annelida_X	Annelida_XX	Annelida_XXX	Annelida_XXX_sp.	KP254097
Eukaryota	Obazoa	Opisthokonta	Metazoa	Annelida	Annelida_X	Annelida_XX	Annelida_XXX	Annelida_XXX_sp.	KP255208
Eukaryota	Obazoa	Opisthokonta	Metazoa	Annelida	Annelida_X	Annelida_XX	Annelida_XXX	Annelida_XXX_sp.	KP255002
Eukaryota	Obazoa	Opisthokonta	Metazoa	Annelida	Annelida_X	Annelida_XX	Annelida_XXX	Annelida_XXX_sp.	KP255019
Eukaryota	Obazoa	Opisthokonta	Metazoa	Annelida	Annelida_X	Annelida_XX	Annelida_XXX	Annelida_XXX_sp.	KP255073
Eukaryota	Obazoa	Opisthokonta	Metazoa	Annelida	Annelida_X	Annelida_XX	Annelida_XXX	Annelida_XXX_sp.	MH826135
Eukaryota	Obazoa	Opisthokonta	Metazoa	Annelida	Annelida_X	Annelida_XX	Annelida_XXX	Annelida_XXX_sp.	KP254380
Eukaryota	Obazoa	Opisthokonta	Metazoa	Annelida	Annelida_X	Annelida_XX	Annelida_XXX	Annelida_XXX_sp.	KP254785
Eukaryota	Obazoa	Opisthokonta	Metazoa	Annelida	Annelida_X	Annelida_XX	Annelida_XXX	Annelida_XXX_sp.	KY262956
Eukaryota	Obazoa	Opisthokonta	Metazoa	Annelida	Annelida_X	Annelida_XX	Annelida_XXX	Annelida_XXX_sp.	KU496259
Eukaryota	Obazoa	Opisthokonta	Metazoa	Annelida	Annelida_X	Annelida_XX	Annelida_XXX	Annelida_XXX_sp.	KP254496
Eukaryota	Obazoa	Opisthokonta	Metazoa	Annelida	Annelida_X	Annelida_XX	Acanthobdella_annelida	Acanthobdella_peledina	MH351651
Eukaryota	Obazoa	Opisthokonta	Metazoa	Annelida	Annelida_X	Annelida_XX	Cambarincola	Cambarincola_holti	AF003263
Eukaryota	Obazoa	Opisthokonta	Metazoa	Annelida	Annelida_X	Annelida_XX	Cambarincola	Cambarincola_meyeri	JQ821601
Eukaryota	Obazoa	Opisthokonta	Metazoa	Annelida	Annelida_X	Annelida_XX	Cambarincola	Cambarincola_philadelphicus	JQ821602
Eukaryota	Obazoa	Opisthokonta	Metazoa	Annelida	Annelida_X	Annelida_XX	Holtodrilus	Holtodrilus_truncatus	BR001858
Eukaryota	Obazoa	Opisthokonta	Metazoa	Annelida	Annelida_X	Annelida_XX	Americobdella	Americobdella_valdiviana	AY425443
Eukaryota	Obazoa	Opisthokonta	Metazoa	Annelida	Annelida_X	Annelida_XX	Erpobdella	Erpobdella_punctata	MT186439
Eukaryota	Obazoa	Opisthokonta	Metazoa	Annelida	Annelida_X	Annelida_XX	Mimobdella	Mimobdella_japonica	AB679658
Eukaryota	Obazoa	Opisthokonta	Metazoa	Annelida	Annelida_X	Annelida_XX	Salifa	Salifa_perspicax	HQ336342
Eukaryota	Obazoa	Opisthokonta	Metazoa	Annelida	Annelida_X	Annelida_XX	Cylicobdellidae	Cylicobdellidae_sp.	BR001847
Eukaryota	Obazoa	Opisthokonta	Metazoa	Annelida	Annelida_X	Annelida_XX	Haemadipsa	Haemadipsa_sp.	MG933086
Eukaryota	Obazoa	Opisthokonta	Metazoa	Annelida	Annelida_X	Annelida_XX	Haemopis	Haemopis_caballeroi	MK208625
Eukaryota	Obazoa	Opisthokonta	Metazoa	Annelida	Annelida_X	Annelida_XX	Whitmania	Whitmania_pigra	OR578864
Eukaryota	Obazoa	Opisthokonta	Metazoa	Annelida	Annelida_X	Annelida_XX	Aliolimnatis	Aliolimnatis_africana	AY425451
Eukaryota	Obazoa	Opisthokonta	Metazoa	Annelida	Annelida_X	Annelida_XX	Hirudo	Hirudo_sp.	AF003272
Eukaryota	Obazoa	Opisthokonta	Metazoa	Annelida	Annelida_X	Annelida_XX	Hirudo	Hirudo_verbana	JZ186197
Eukaryota	Obazoa	Opisthokonta	Metazoa	Annelida	Annelida_X	Annelida_XX	Macrobdella	Macrobdella_decora	JZ187705
Eukaryota	Obazoa	Opisthokonta	Metazoa	Annelida	Annelida_X	Annelida_XX	Ozobranchus	Ozobranchus_branchiatus	GU985466
Eukaryota	Obazoa	Opisthokonta	Metazoa	Annelida	Annelida_X	Annelida_XX	Limnotrachelobdella	Limnotrachelobdella_hypophthalmichthysa	OP711958
Eukaryota	Obazoa	Opisthokonta	Metazoa	Annelida	Annelida_X	Annelida_XX	Batracobdelloides	Batracobdelloides_indochinensis	MN295399
Eukaryota	Obazoa	Opisthokonta	Metazoa	Annelida	Annelida_X	Annelida_XX	Helobdella	Helobdella_stagnalis	MF150168
Eukaryota	Obazoa	Opisthokonta	Metazoa	Annelida	Annelida_X	Annelida_XX	Clitellata	Clitellata_sp.	LC763590
Eukaryota	Obazoa	Opisthokonta	Metazoa	Annelida	Annelida_X	Annelida_XX	Clitellata	Clitellata_XXXX	KM196601
Eukaryota	Obazoa	Opisthokonta	Metazoa	Annelida	Annelida_X	Annelida_XX	Clitellata	Clitellata_XXXX	LN999097
Eukaryota	Obazoa	Opisthokonta	Metazoa	Annelida	Annelida_X	Annelida_XX	Clitellata	Clitellata_XXXX	JN870096
Eukaryota	Obazoa	Opisthokonta	Metazoa	Annelida	Annelida_X	Annelida_XX	Clitellata	Clitellata_XXXX	KM196602
Eukaryota	Obazoa	Opisthokonta	Metazoa	Annelida	Annelida_X	Annelida_XX	Capilloventer	Capilloventer_australis	MF001136
Eukaryota	Obazoa	Opisthokonta	Metazoa	Annelida	Annelida_X	Annelida_XX	Aeolosoma	Aeolosoma_sp.	HQ691224
Eukaryota	Obazoa	Opisthokonta	Metazoa	Annelida	Annelida_X	Annelida_XX	Glyphidrilus	Glyphidrilus_borealis	KX238681
Eukaryota	Obazoa	Opisthokonta	Metazoa	Annelida	Annelida_X	Annelida_XX	Glyphidrilus	Glyphidrilus_huailuangensis	KU885476
Eukaryota	Obazoa	Opisthokonta	Metazoa	Annelida	Annelida_X	Annelida_XX	Glossoscolecidae	Glossoscolecidae_sp.	GU013850
Eukaryota	Obazoa	Opisthokonta	Metazoa	Annelida	Annelida_X	Annelida_XX	Martiodrilus	Martiodrilus_sp.	OM951766
Eukaryota	Obazoa	Opisthokonta	Metazoa	Annelida	Annelida_X	Annelida_XX	Pontoscolex	Pontoscolex_corethrurus	MN179624
Eukaryota	Obazoa	Opisthokonta	Metazoa	Annelida	Annelida_X	Annelida_XX	Kynotus	Kynotus_michaelseni	KX372243
Eukaryota	Obazoa	Opisthokonta	Metazoa	Annelida	Annelida_X	Annelida_XX	Kynotus	Kynotus_voimmanus	KX517833
Eukaryota	Obazoa	Opisthokonta	Metazoa	Annelida	Annelida_X	Annelida_XX	Lumbricidae	Lumbricidae_sp.	GU013902
Eukaryota	Obazoa	Opisthokonta	Metazoa	Annelida	Annelida_X	Annelida_XX	Lumbricidae	Lumbricidae_sp.	GU014164
Eukaryota	Obazoa	Opisthokonta	Metazoa	Annelida	Annelida_X	Annelida_XX	Bimastos	Bimastos_parvus	MN125035
Eukaryota	Obazoa	Opisthokonta	Metazoa	Annelida	Annelida_X	Annelida_XX	Dendrobaena	Dendrobaena_octaedra	MN175308
Eukaryota	Obazoa	Opisthokonta	Metazoa	Annelida	Annelida_X	Annelida_XX	Eisenia	Eisenia_andrei	LC006116
Eukaryota	Obazoa	Opisthokonta	Metazoa	Annelida	Annelida_X	Annelida_XX	Eisenia	Eisenia_andrei	MH105399
Eukaryota	Obazoa	Opisthokonta	Metazoa	Annelida	Annelida_X	Annelida_XX	Lumbricus	Lumbricus_terrestris	MK731193
Eukaryota	Obazoa	Opisthokonta	Metazoa	Annelida	Annelida_X	Annelida_XX	Scherotheca	Scherotheca_portonana	OL979095
Eukaryota	Obazoa	Opisthokonta	Metazoa	Annelida	Annelida_X	Annelida_XX	Spermophorodrilinae	Healyella	KX651133
Eukaryota	Obazoa	Opisthokonta	Metazoa	Annelida	Annelida_X	Annelida_XX	Amynthas	Amynthas_incongruus	MN175304
Eukaryota	Obazoa	Opisthokonta	Metazoa	Annelida	Annelida_X	Annelida_XX	Amynthas	Amynthas_sp.	KF205472
Eukaryota	Obazoa	Opisthokonta	Metazoa	Annelida	Annelida_X	Annelida_XX	Lampito	Lampito_mauritii	MN662343
Eukaryota	Obazoa	Opisthokonta	Metazoa	Annelida	Annelida_X	Annelida_XX	Lampito	Lampito_mauritii	MH988417
Eukaryota	Obazoa	Opisthokonta	Metazoa	Annelida	Annelida_X	Annelida_XX	Megascolecidae	Megascolecidae_sp.	AB607091
Eukaryota	Obazoa	Opisthokonta	Metazoa	Annelida	Annelida_X	Annelida_XX	Metaphire	Metaphire_sieboldi	LC721122
Eukaryota	Obazoa	Opisthokonta	Metazoa	Annelida	Annelida_X	Annelida_XX	Perionyx	Perionyx_gravelyi	MH988422
Eukaryota	Obazoa	Opisthokonta	Metazoa	Annelida	Annelida_X	Annelida_XX	Pontodrilus	Pontodrilus_bermudensis	MH988428
Eukaryota	Obazoa	Opisthokonta	Metazoa	Annelida	Annelida_X	Annelida_XX	Chamaedrilus	Chamaedrilus_sphagnetorum	GU453369
Eukaryota	Obazoa	Opisthokonta	Metazoa	Annelida	Annelida_X	Annelida_XX	Grania	Grania_levis	KT428114
Eukaryota	Obazoa	Opisthokonta	Metazoa	Annelida	Annelida_X	Annelida_XX	Henlea	Henlea_nasuta	GU453372
Eukaryota	Obazoa	Opisthokonta	Metazoa	Annelida	Annelida_X	Annelida_XX	Lumbricillus	Lumbricillus_antarcticus	MZ393947
Eukaryota	Obazoa	Opisthokonta	Metazoa	Annelida	Annelida_X	Annelida_XX	Marionina	Marionina_levitheca	GU902093
Eukaryota	Obazoa	Opisthokonta	Metazoa	Annelida	Annelida_X	Annelida_XX	Marionina	Marionina_sp.	MF001186
Eukaryota	Obazoa	Opisthokonta	Metazoa	Annelida	Annelida_X	Annelida_XX	Propappus	Propappus_volki	GU902109
Eukaryota	Obazoa	Opisthokonta	Metazoa	Annelida	Annelida_X	Annelida_XX	Haplotaxis	Haplotaxis_sp.	OQ351740
Eukaryota	Obazoa	Opisthokonta	Metazoa	Annelida	Annelida_X	Annelida_XX	Haplotaxis	Haplotaxis_sp.	KM527713
Eukaryota	Obazoa	Opisthokonta	Metazoa	Annelida	Annelida_X	Annelida_XX	Lamprodrilus	Lamprodrilus_wagneri	AJ577622
Eukaryota	Obazoa	Opisthokonta	Metazoa	Annelida	Annelida_X	Annelida_XX	Lumbriculus	Lumbriculus_variegatus	BR001869
Eukaryota	Obazoa	Opisthokonta	Metazoa	Annelida	Annelida_X	Annelida_XX	Rhynchelmis	Rhynchelmis_alyonae	GU328649
Eukaryota	Obazoa	Opisthokonta	Metazoa	Annelida	Annelida_X	Annelida_XX	Stylodrilus	Stylodrilus_asiaticus	AJ577613
Eukaryota	Obazoa	Opisthokonta	Metazoa	Annelida	Annelida_X	Annelida_XX	Stylodrilus	Stylodrilus_heringianus	JX993870
Eukaryota	Obazoa	Opisthokonta	Metazoa	Annelida	Annelida_X	Annelida_XX	Stylodrilus	Stylodrilus_parvus	KR296753
Eukaryota	Obazoa	Opisthokonta	Metazoa	Annelida	Annelida_X	Annelida_XX	Stylodrilus	Stylodrilus_sp.	KR296750
Eukaryota	Obazoa	Opisthokonta	Metazoa	Annelida	Annelida_X	Annelida_XX	Drawida	Drawida_bullata	JN887895
Eukaryota	Obazoa	Opisthokonta	Metazoa	Annelida	Annelida_X	Annelida_XX	Drawida	Drawida_Monobe	AB592437
Eukaryota	Obazoa	Opisthokonta	Metazoa	Annelida	Annelida_X	Annelida_XX	Drawida	Drawida_sp.	JX157618
Eukaryota	Obazoa	Opisthokonta	Metazoa	Annelida	Annelida_X	Annelida_XX	Drawida	Drawida_sp.	JX067959
Eukaryota	Obazoa	Opisthokonta	Metazoa	Annelida	Annelida_X	Annelida_XX	Branchiura	Branchiura_sowerbyi	LC763629
Eukaryota	Obazoa	Opisthokonta	Metazoa	Annelida	Annelida_X	Annelida_XX	Doliodrilus	Doliodrilus_tener	KY636937
Eukaryota	Obazoa	Opisthokonta	Metazoa	Annelida	Annelida_X	Annelida_XX	Naididae	Naididae_sp.	MW021288
Eukaryota	Obazoa	Opisthokonta	Metazoa	Annelida	Annelida_X	Annelida_XX	Paranais	Paranais_litoralis	KP204261
Eukaryota	Obazoa	Opisthokonta	Metazoa	Annelida	Annelida_X	Annelida_XX	Pristina	Pristina_sp.	MW021259
Eukaryota	Obazoa	Opisthokonta	Metazoa	Annelida	Annelida_X	Annelida_XX	Bathydrilus	Bathydrilus_rohdei	KJ753866
Eukaryota	Obazoa	Opisthokonta	Metazoa	Annelida	Annelida_X	Annelida_XX	Inanidrilus	Inanidrilus_exumae	MF991274
Eukaryota	Obazoa	Opisthokonta	Metazoa	Annelida	Annelida_X	Annelida_XX	Inanidrilus	Inanidrilus_leukodermatus	KP943848
Eukaryota	Obazoa	Opisthokonta	Metazoa	Annelida	Annelida_X	Annelida_XX	Inanidrilus	Inanidrilus_makropetalos	KP943866
Eukaryota	Obazoa	Opisthokonta	Metazoa	Annelida	Annelida_X	Annelida_XX	Olavius	Olavius_albidoides	KP943857
Eukaryota	Obazoa	Opisthokonta	Metazoa	Annelida	Annelida_X	Annelida_XX	Olavius	Olavius_geniculatus	KP943849
Eukaryota	Obazoa	Opisthokonta	Metazoa	Annelida	Annelida_X	Annelida_XX	Olavius	Olavius_ilvae	KP943853
Eukaryota	Obazoa	Opisthokonta	Metazoa	Annelida	Annelida_X	Annelida_XX	Olavius	Olavius_longissimus	KP943861
Eukaryota	Obazoa	Opisthokonta	Metazoa	Annelida	Annelida_X	Annelida_XX	Olavius	Olavius_sp.	KP943846
Eukaryota	Obazoa	Opisthokonta	Metazoa	Annelida	Annelida_X	Annelida_XX	Olavius	Olavius_sp.	KP943856
Eukaryota	Obazoa	Opisthokonta	Metazoa	Annelida	Annelida_X	Annelida_XX	Olavius	Olavius_sp.	KP943858
Eukaryota	Obazoa	Opisthokonta	Metazoa	Annelida	Annelida_X	Annelida_XX	Olavius	Olavius_sp.	KP943850
Eukaryota	Obazoa	Opisthokonta	Metazoa	Annelida	Annelida_X	Annelida_XX	Olavius	Olavius_sp.	KP943845
Eukaryota	Obazoa	Opisthokonta	Metazoa	Annelida	Annelida_X	Annelida_XX	Olavius	Olavius_tenuissimus	KP943863
Eukaryota	Obazoa	Opisthokonta	Metazoa	Annelida	Annelida_X	Annelida_XX	Heterodrilus	Heterodrilus_ersei	KJ753857
Eukaryota	Obazoa	Opisthokonta	Metazoa	Annelida	Annelida_X	Annelida_XX	Heterodrilus	Heterodrilus_modestus	KJ753855
Eukaryota	Obazoa	Opisthokonta	Metazoa	Annelida	Annelida_X	Annelida_XX	Heterodrilus	Heterodrilus_perkinsi	KJ753849
Eukaryota	Obazoa	Opisthokonta	Metazoa	Annelida	Annelida_X	Annelida_XX	Heterodrilus	Heterodrilus_sp.	KJ753852
Eukaryota	Obazoa	Opisthokonta	Metazoa	Annelida	Annelida_X	Annelida_XX	Rhyacodriloides	Rhyacodriloides_abyssalis	FN796445
Eukaryota	Obazoa	Opisthokonta	Metazoa	Annelida	Annelida_X	Annelida_XX	Baikalodrilus	Baikalodrilus_digitatus	FN434362
Eukaryota	Obazoa	Opisthokonta	Metazoa	Annelida	Annelida_X	Annelida_XX	Clitellio	Clitellio_sp.	HM417785
Eukaryota	Obazoa	Opisthokonta	Metazoa	Annelida	Annelida_X	Annelida_XX	Embolocephalus	Embolocephalus_sp.	OP918896
Eukaryota	Obazoa	Opisthokonta	Metazoa	Annelida	Annelida_X	Annelida_XX	Haber	Haber_vetus	MK984652
Eukaryota	Obazoa	Opisthokonta	Metazoa	Annelida	Annelida_X	Annelida_XX	Isochaetides	Isochaetides_palmatus	MW888736
Eukaryota	Obazoa	Opisthokonta	Metazoa	Annelida	Annelida_X	Annelida_XX	Potamothrix	Potamothrix_hammoniensis	OR150113
Eukaryota	Obazoa	Opisthokonta	Metazoa	Annelida	Annelida_X	Annelida_XX	Tubifex	Tubifex_newaensis	KY636949
Eukaryota	Obazoa	Opisthokonta	Metazoa	Annelida	Annelida_X	Annelida_XX	Tubifex	Tubifex_sp.	AF003257
Eukaryota	Obazoa	Opisthokonta	Metazoa	Annelida	Annelida_X	Annelida_XX	Tubifex	Tubifex_tubifex	AF534866
Eukaryota	Obazoa	Opisthokonta	Metazoa	Annelida	Annelida_X	Annelida_XX	Tubifex	Tubifex_tubifex	EF179543
Eukaryota	Obazoa	Opisthokonta	Metazoa	Annelida	Annelida_X	Annelida_XX	Tubificoides	Tubificoides_brownae	HM460239
Eukaryota	Obazoa	Opisthokonta	Metazoa	Annelida	Annelida_X	Annelida_XX	Tubificoides	Tubificoides_heterochaetus	HM460179
Eukaryota	Obazoa	Opisthokonta	Metazoa	Annelida	Annelida_X	Annelida_XX	Tubificoides	Tubificoides_kozloffi	HM460192
Eukaryota	Obazoa	Opisthokonta	Metazoa	Annelida	Annelida_X	Annelida_XX	Tubificoides	Tubificoides_swirencowi	HM460172
Eukaryota	Obazoa	Opisthokonta	Metazoa	Annelida	Annelida_X	Annelida_XX	Phreodrilidae	Phreodrilidae_sp.	MW911293
Eukaryota	Obazoa	Opisthokonta	Metazoa	Annelida	Annelida_X	Annelida_XX	Asteriomyzostomum_Annelida	Asteriomyzostomum_hercules	LC314716
Eukaryota	Obazoa	Opisthokonta	Metazoa	Annelida	Annelida_X	Annelida_XX	Endomyzostoma_Annelida	Endomyzostoma_scotia	KM014168
Eukaryota	Obazoa	Opisthokonta	Metazoa	Annelida	Annelida_X	Annelida_XX	Myzostoma_Annelida	Myzostoma_gopalai	OQ533054
Eukaryota	Obazoa	Opisthokonta	Metazoa	Annelida	Annelida_X	Annelida_XX	Protomyzostomum_Annelida	Protomyzostomum_lingua	KM014171
Eukaryota	Obazoa	Opisthokonta	Metazoa	Annelida	Annelida_X	Annelida_XX	Polychaeta	Polychaeta_sp.	MW124553
Eukaryota	Obazoa	Opisthokonta	Metazoa	Annelida	Annelida_X	Annelida_XX	Polychaeta	Polychaeta_sp.	KJ736287
Eukaryota	Obazoa	Opisthokonta	Metazoa	Annelida	Annelida_X	Annelida_XX	Polychaeta	Polychaeta_sp.	KJ736260
Eukaryota	Obazoa	Opisthokonta	Metazoa	Annelida	Annelida_X	Annelida_XX	Polychaeta	Polychaeta_sp.	KJ736352
Eukaryota	Obazoa	Opisthokonta	Metazoa	Annelida	Annelida_X	Annelida_XX	Polychaeta	Polychaeta_sp.	KJ736229
Eukaryota	Obazoa	Opisthokonta	Metazoa	Annelida	Annelida_X	Annelida_XX	Polychaeta	Polychaeta_sp.	KU496528
Eukaryota	Obazoa	Opisthokonta	Metazoa	Annelida	Annelida_X	Annelida_XX	Polychaeta	Polychaeta_sp.	MN684033
Eukaryota	Obazoa	Opisthokonta	Metazoa	Annelida	Annelida_X	Annelida_XX	Polychaeta	Polychaeta_sp.	KJ736243
Eukaryota	Obazoa	Opisthokonta	Metazoa	Annelida	Annelida_X	Annelida_XX	Polychaeta	Polychaeta_sp.	MN684027
Eukaryota	Obazoa	Opisthokonta	Metazoa	Annelida	Annelida_X	Annelida_XX	Polychaeta	Polychaeta_sp.	KJ736550
Eukaryota	Obazoa	Opisthokonta	Metazoa	Annelida	Annelida_X	Annelida_XX	Polychaeta	Polychaeta_sp.	KJ736274
Eukaryota	Obazoa	Opisthokonta	Metazoa	Annelida	Annelida_X	Annelida_XX	Polychaeta	Polychaeta_sp.	KJ736626
Eukaryota	Obazoa	Opisthokonta	Metazoa	Annelida	Annelida_X	Annelida_XX	Polychaeta	Polychaeta_sp.	KJ736285
Eukaryota	Obazoa	Opisthokonta	Metazoa	Annelida	Annelida_X	Annelida_XX	Polychaeta	Polychaeta_sp.	KJ736255
Eukaryota	Obazoa	Opisthokonta	Metazoa	Annelida	Annelida_X	Annelida_XX	Polychaeta	Polychaeta_sp.	KJ736178
Eukaryota	Obazoa	Opisthokonta	Metazoa	Annelida	Annelida_X	Annelida_XX	Polychaeta	Polychaeta_sp.	KJ736353
Eukaryota	Obazoa	Opisthokonta	Metazoa	Annelida	Annelida_X	Annelida_XX	Polychaeta	Polychaeta_sp.	KJ736554
Eukaryota	Obazoa	Opisthokonta	Metazoa	Annelida	Annelida_X	Annelida_XX	Polychaeta	Polychaeta_sp.	KJ736546
Eukaryota	Obazoa	Opisthokonta	Metazoa	Annelida	Annelida_X	Annelida_XX	Polychaeta	Polychaeta_sp.	MH826387
Eukaryota	Obazoa	Opisthokonta	Metazoa	Annelida	Annelida_X	Annelida_XX	Polychaeta	Polychaeta_sp.	KJ736314
Eukaryota	Obazoa	Opisthokonta	Metazoa	Annelida	Annelida_X	Annelida_XX	Polychaeta	Polychaeta_sp.	KJ736342
Eukaryota	Obazoa	Opisthokonta	Metazoa	Annelida	Annelida_X	Annelida_XX	Polychaeta	Polychaeta_sp.	ON716042
Eukaryota	Obazoa	Opisthokonta	Metazoa	Annelida	Annelida_X	Annelida_XX	Polychaeta	Polychaeta_sp.	MN684054
Eukaryota	Obazoa	Opisthokonta	Metazoa	Annelida	Annelida_X	Annelida_XX	Polychaeta	Polychaeta_sp.	KJ736226
Eukaryota	Obazoa	Opisthokonta	Metazoa	Annelida	Annelida_X	Annelida_XX	Polychaeta	Polychaeta_sp.	KJ736462
Eukaryota	Obazoa	Opisthokonta	Metazoa	Annelida	Annelida_X	Annelida_XX	Polychaeta	Polychaeta_sp.	KJ736341
Eukaryota	Obazoa	Opisthokonta	Metazoa	Annelida	Annelida_X	Annelida_XX	Polychaeta	Polychaeta_sp.	OK340116
Eukaryota	Obazoa	Opisthokonta	Metazoa	Annelida	Annelida_X	Annelida_XX	Polychaeta	Polychaeta_sp.	KY263235
Eukaryota	Obazoa	Opisthokonta	Metazoa	Annelida	Annelida_X	Annelida_XX	Polychaeta	Polychaeta_sp.	MH338396
Eukaryota	Obazoa	Opisthokonta	Metazoa	Annelida	Annelida_X	Annelida_XX	Polychaeta	Polychaeta_sp.	KY263178
Eukaryota	Obazoa	Opisthokonta	Metazoa	Annelida	Annelida_X	Annelida_XX	Polychaeta	Polychaeta_sp.	KY262626
Eukaryota	Obazoa	Opisthokonta	Metazoa	Annelida	Annelida_X	Annelida_XX	Polychaeta	Polychaeta_sp.	MH338603
Eukaryota	Obazoa	Opisthokonta	Metazoa	Annelida	Annelida_X	Annelida_XX	Polychaeta	Polychaeta_sp.	KJ736653
Eukaryota	Obazoa	Opisthokonta	Metazoa	Annelida	Annelida_X	Annelida_XX	Polychaeta	Polychaeta_sp.	KJ736333
Eukaryota	Obazoa	Opisthokonta	Metazoa	Annelida	Annelida_X	Annelida_XX	Polychaeta	Polychaeta_sp.	MN684090
Eukaryota	Obazoa	Opisthokonta	Metazoa	Annelida	Annelida_X	Annelida_XX	Polychaeta	Polychaeta_sp.	MZ580936
Eukaryota	Obazoa	Opisthokonta	Metazoa	Annelida	Annelida_X	Annelida_XX	Polychaeta	Polychaeta_sp.	KJ736223
Eukaryota	Obazoa	Opisthokonta	Metazoa	Annelida	Annelida_X	Annelida_XX	Polychaeta	Polychaeta_sp.	MH338263
Eukaryota	Obazoa	Opisthokonta	Metazoa	Annelida	Annelida_X	Annelida_XX	Polychaeta	Polychaeta_sp.	KJ736193
Eukaryota	Obazoa	Opisthokonta	Metazoa	Annelida	Annelida_X	Annelida_XX	Polychaeta	Polychaeta_sp.	KJ736244
Eukaryota	Obazoa	Opisthokonta	Metazoa	Annelida	Annelida_X	Annelida_XX	Polychaeta	Polychaeta_sp.	KY262699
Eukaryota	Obazoa	Opisthokonta	Metazoa	Annelida	Annelida_X	Annelida_XX	Polychaeta	Polychaeta_sp.	KJ736302
Eukaryota	Obazoa	Opisthokonta	Metazoa	Annelida	Annelida_X	Annelida_XX	Polychaeta	Polychaeta_sp.	MN684031
Eukaryota	Obazoa	Opisthokonta	Metazoa	Annelida	Annelida_X	Annelida_XX	Polychaeta	Polychaeta_sp.	MH339403
Eukaryota	Obazoa	Opisthokonta	Metazoa	Annelida	Annelida_X	Annelida_XX	Polychaeta	Polychaeta_sp.	MN684099
Eukaryota	Obazoa	Opisthokonta	Metazoa	Annelida	Annelida_X	Annelida_XX	Polychaeta	Polychaeta_sp.	KY263283
Eukaryota	Obazoa	Opisthokonta	Metazoa	Annelida	Annelida_X	Annelida_XX	Polychaeta	Polychaeta_sp.	MN684047
Eukaryota	Obazoa	Opisthokonta	Metazoa	Annelida	Annelida_X	Annelida_XX	Polychaeta	Polychaeta_sp.	KJ736412
Eukaryota	Obazoa	Opisthokonta	Metazoa	Annelida	Annelida_X	Annelida_XX	Polychaeta	Polychaeta_sp.	KJ736405
Eukaryota	Obazoa	Opisthokonta	Metazoa	Annelida	Annelida_X	Annelida_XX	Polychaeta	Polychaeta_sp.	KJ736493
Eukaryota	Obazoa	Opisthokonta	Metazoa	Annelida	Annelida_X	Annelida_XX	Polychaeta	Polychaeta_sp.	KJ736491
Eukaryota	Obazoa	Opisthokonta	Metazoa	Annelida	Annelida_X	Annelida_XX	Polychaeta	Polychaeta_sp.	MN684120
Eukaryota	Obazoa	Opisthokonta	Metazoa	Annelida	Annelida_X	Annelida_XX	Polychaeta	Polychaeta_sp.	KY250725
Eukaryota	Obazoa	Opisthokonta	Metazoa	Annelida	Annelida_X	Annelida_XX	Polychaeta	Polychaeta_sp.	KJ736662
Eukaryota	Obazoa	Opisthokonta	Metazoa	Annelida	Annelida_X	Annelida_XX	Polychaeta	Polychaeta_sp.	KJ736339
Eukaryota	Obazoa	Opisthokonta	Metazoa	Annelida	Annelida_X	Annelida_XX	Polychaeta	Polychaeta_sp.	KJ736524
Eukaryota	Obazoa	Opisthokonta	Metazoa	Annelida	Annelida_X	Annelida_XX	Polychaeta	Polychaeta_sp.	KJ736337
Eukaryota	Obazoa	Opisthokonta	Metazoa	Annelida	Annelida_X	Annelida_XX	Polychaeta	Polychaeta_sp.	KJ736515
Eukaryota	Obazoa	Opisthokonta	Metazoa	Annelida	Annelida_X	Annelida_XX	Polychaeta	Polychaeta_sp.	KJ736190
Eukaryota	Obazoa	Opisthokonta	Metazoa	Annelida	Annelida_X	Annelida_XX	Polychaeta	Polychaeta_sp.	MN684134
Eukaryota	Obazoa	Opisthokonta	Metazoa	Annelida	Annelida_X	Annelida_XX	Polychaeta	Polychaeta_sp.	KY262589
Eukaryota	Obazoa	Opisthokonta	Metazoa	Annelida	Annelida_X	Annelida_XX	Polychaeta	Polychaeta_sp.	MH338644
Eukaryota	Obazoa	Opisthokonta	Metazoa	Annelida	Annelida_X	Annelida_XX	Polychaeta	Polychaeta_sp.	KJ736625
Eukaryota	Obazoa	Opisthokonta	Metazoa	Annelida	Annelida_X	Annelida_XX	Polychaeta	Polychaeta_sp.	KJ736514
Eukaryota	Obazoa	Opisthokonta	Metazoa	Annelida	Annelida_X	Annelida_XX	Polychaeta	Polychaeta_sp.	KY262580
Eukaryota	Obazoa	Opisthokonta	Metazoa	Annelida	Annelida_X	Annelida_XX	Polychaeta	Polychaeta_sp.	KJ736432
Eukaryota	Obazoa	Opisthokonta	Metazoa	Annelida	Annelida_X	Annelida_XX	Polychaeta	Polychaeta_sp.	KJ736451
Eukaryota	Obazoa	Opisthokonta	Metazoa	Annelida	Annelida_X	Annelida_XX	Polychaeta	Polychaeta_sp.	KJ736495
Eukaryota	Obazoa	Opisthokonta	Metazoa	Annelida	Annelida_X	Annelida_XX	Polychaeta	Polychaeta_sp.	KJ736180
Eukaryota	Obazoa	Opisthokonta	Metazoa	Annelida	Annelida_X	Annelida_XX	Polychaeta	Polychaeta_sp.	KJ736325
Eukaryota	Obazoa	Opisthokonta	Metazoa	Annelida	Annelida_X	Annelida_XX	Polychaeta	Polychaeta_sp.	KJ736331
Eukaryota	Obazoa	Opisthokonta	Metazoa	Annelida	Annelida_X	Annelida_XX	Polychaeta	Polychaeta_sp.	KJ736221
Eukaryota	Obazoa	Opisthokonta	Metazoa	Annelida	Annelida_X	Annelida_XX	Polychaeta	Polychaeta_sp.	KJ736177
Eukaryota	Obazoa	Opisthokonta	Metazoa	Annelida	Annelida_X	Annelida_XX	Polychaeta	Polychaeta_sp.	KJ736340
Eukaryota	Obazoa	Opisthokonta	Metazoa	Annelida	Annelida_X	Annelida_XX	Polychaeta	Polychaeta_sp.	KJ736227
Eukaryota	Obazoa	Opisthokonta	Metazoa	Annelida	Annelida_X	Annelida_XX	Polychaeta	Polychaeta_sp.	KJ736480
Eukaryota	Obazoa	Opisthokonta	Metazoa	Annelida	Annelida_X	Annelida_XX	Polychaeta	Polychaeta_sp.	MN684051
Eukaryota	Obazoa	Opisthokonta	Metazoa	Annelida	Annelida_X	Annelida_XX	Polychaeta	Polychaeta_sp.	KJ736183
Eukaryota	Obazoa	Opisthokonta	Metazoa	Annelida	Annelida_X	Annelida_XX	Polychaeta	Polychaeta_sp.	MH338347
Eukaryota	Obazoa	Opisthokonta	Metazoa	Annelida	Annelida_X	Annelida_XX	Polychaeta	Polychaeta_sp.	MH338348
Eukaryota	Obazoa	Opisthokonta	Metazoa	Annelida	Annelida_X	Annelida_XX	Polychaeta	Polychaeta_sp.	KJ736330
Eukaryota	Obazoa	Opisthokonta	Metazoa	Annelida	Annelida_X	Annelida_XX	Polychaeta	Polychaeta_sp.	KJ736176
Eukaryota	Obazoa	Opisthokonta	Metazoa	Annelida	Annelida_X	Annelida_XX	Polychaeta	Polychaeta_sp.	KY262757
Eukaryota	Obazoa	Opisthokonta	Metazoa	Annelida	Annelida_X	Annelida_XX	Polychaeta	Polychaeta_sp.	KX227103
Eukaryota	Obazoa	Opisthokonta	Metazoa	Annelida	Annelida_X	Annelida_XX	Polychaeta	Polychaeta_sp.	MH338734
Eukaryota	Obazoa	Opisthokonta	Metazoa	Annelida	Annelida_X	Annelida_XX	Polychaeta	Polychaeta_sp.	KY262639
Eukaryota	Obazoa	Opisthokonta	Metazoa	Annelida	Annelida_X	Annelida_XX	Polychaeta	Polychaeta_sp.	MZ560516
Eukaryota	Obazoa	Opisthokonta	Metazoa	Annelida	Annelida_X	Annelida_XX	Polychaeta	Polychaeta_sp.	KJ736343
Eukaryota	Obazoa	Opisthokonta	Metazoa	Annelida	Annelida_X	Annelida_XX	Polychaeta	Polychaeta_sp.	ON661033
Eukaryota	Obazoa	Opisthokonta	Metazoa	Annelida	Annelida_X	Annelida_XX	Polychaeta	Polychaeta_sp.	MN619306
Eukaryota	Obazoa	Opisthokonta	Metazoa	Annelida	Annelida_X	Annelida_XX	Polychaeta	Polychaeta_sp.	MN619305
Eukaryota	Obazoa	Opisthokonta	Metazoa	Annelida	Annelida_X	Annelida_XX	Polychaeta	Polychaeta_sp.	MN619329
Eukaryota	Obazoa	Opisthokonta	Metazoa	Annelida	Annelida_X	Annelida_XX	Polychaeta	Polychaeta_sp.	MN619307
Eukaryota	Obazoa	Opisthokonta	Metazoa	Annelida	Annelida_X	Annelida_XX	Achaetobonellia	Achaetobonellia_sp.	LC107744
Eukaryota	Obazoa	Opisthokonta	Metazoa	Annelida	Annelida_X	Annelida_XX	Bonellia	Bonellia_viridis	AB771496
Eukaryota	Obazoa	Opisthokonta	Metazoa	Annelida	Annelida_X	Annelida_XX	Metabonellia	Metabonellia_haswelli	KM187649
Eukaryota	Obazoa	Opisthokonta	Metazoa	Annelida	Annelida_X	Annelida_XX	Ikeda_annelida	Ikeda_pirotansis	OR391896
Eukaryota	Obazoa	Opisthokonta	Metazoa	Annelida	Annelida_X	Annelida_XX	Thalassematidae	Thalassematidae_sp.	MW124937
Eukaryota	Obazoa	Opisthokonta	Metazoa	Annelida	Annelida_X	Annelida_XX	Anelassorhynchus	Anelassorhynchus_sp.	LC107727
Eukaryota	Obazoa	Opisthokonta	Metazoa	Annelida	Annelida_X	Annelida_XX	Anelassorhynchus	Anelassorhynchus_sp.	LC107726
Eukaryota	Obazoa	Opisthokonta	Metazoa	Annelida	Annelida_X	Annelida_XX	Anelassorhynchus	Anelassorhynchus_sp.	LC107723
Eukaryota	Obazoa	Opisthokonta	Metazoa	Annelida	Annelida_X	Annelida_XX	Anelassorhynchus	Anelassorhynchus_sp.	LC107724
Eukaryota	Obazoa	Opisthokonta	Metazoa	Annelida	Annelida_X	Annelida_XX	Anelassorhynchus	Anelassorhynchus_sp.	LC107728
Eukaryota	Obazoa	Opisthokonta	Metazoa	Annelida	Annelida_X	Annelida_XX	Anelassorhynchus	Anelassorhynchus_sp.	LC107725
Eukaryota	Obazoa	Opisthokonta	Metazoa	Annelida	Annelida_X	Annelida_XX	Ikedosoma	Ikedosoma_gogoshimense	AB932566
Eukaryota	Obazoa	Opisthokonta	Metazoa	Annelida	Annelida_X	Annelida_XX	Lissomyema	Lissomyema_exilii	LC107741
Eukaryota	Obazoa	Opisthokonta	Metazoa	Annelida	Annelida_X	Annelida_XX	Listriolobus	Listriolobus_sorbillans	AB968033
Eukaryota	Obazoa	Opisthokonta	Metazoa	Annelida	Annelida_X	Annelida_XX	Ochetostoma	Ochetostoma_sp.	LC107737
Eukaryota	Obazoa	Opisthokonta	Metazoa	Annelida	Annelida_X	Annelida_XX	Ochetostoma	Ochetostoma_edax	LC107735
Eukaryota	Obazoa	Opisthokonta	Metazoa	Annelida	Annelida_X	Annelida_XX	Ochetostoma	Ochetostoma_erythrogrammon	AB968034
Eukaryota	Obazoa	Opisthokonta	Metazoa	Annelida	Annelida_X	Annelida_XX	Thalassema	Thalassema_sp.	LC107739
Eukaryota	Obazoa	Opisthokonta	Metazoa	Annelida	Annelida_X	Annelida_XX	Urechis	Urechis_unicinctus	AB932561
Eukaryota	Obazoa	Opisthokonta	Metazoa	Annelida	Annelida_X	Annelida_XX	Polychaeta	Polychaeta_sp.	JF905664
Eukaryota	Obazoa	Opisthokonta	Metazoa	Annelida	Annelida_X	Annelida_XX	Amphinomidae	Amphinomidae_sp.	HM889211
Eukaryota	Obazoa	Opisthokonta	Metazoa	Annelida	Annelida_X	Annelida_XX	Bathychloeia	Bathychloeia_sibogae	ON903196
Eukaryota	Obazoa	Opisthokonta	Metazoa	Annelida	Annelida_X	Annelida_XX	Branchamphinome	Branchamphinome_kohtsukai	MZ568411
Eukaryota	Obazoa	Opisthokonta	Metazoa	Annelida	Annelida_X	Annelida_XX	Chloeia	Chloeia_parva	MK696602
Eukaryota	Obazoa	Opisthokonta	Metazoa	Annelida	Annelida_X	Annelida_XX	Eurythoe	Eurythoe_complanata	KY972418
Eukaryota	Obazoa	Opisthokonta	Metazoa	Annelida	Annelida_X	Annelida_XX	Hermodice	Hermodice_carunculata	AY495947
Eukaryota	Obazoa	Opisthokonta	Metazoa	Annelida	Annelida_X	Annelida_XX	Hermodice	Hermodice_carunculata	KC017475
Eukaryota	Obazoa	Opisthokonta	Metazoa	Annelida	Annelida_X	Annelida_XX	Notopygos	Notopygos_caribea	KM055006
Eukaryota	Obazoa	Opisthokonta	Metazoa	Annelida	Annelida_X	Annelida_XX	Archinome	Archinome_storchi	JX028071
Eukaryota	Obazoa	Opisthokonta	Metazoa	Annelida	Annelida_X	Annelida_XX	Diurodrilus_annelida	Diurodrilus_kunii	LC342279
Eukaryota	Obazoa	Opisthokonta	Metazoa	Annelida	Annelida_X	Annelida_XX	Dorvilleidae	Dorvilleidae_sp.	MF121556
Eukaryota	Obazoa	Opisthokonta	Metazoa	Annelida	Annelida_X	Annelida_XX	Dorvillea	Dorvillea_sp.	MT999940
Eukaryota	Obazoa	Opisthokonta	Metazoa	Annelida	Annelida_X	Annelida_XX	Dorvillea	Dorvillea_erucaeformis	AY838868
Eukaryota	Obazoa	Opisthokonta	Metazoa	Annelida	Annelida_X	Annelida_XX	Dorvillea	Dorvillea_similis	DQ317857
Eukaryota	Obazoa	Opisthokonta	Metazoa	Annelida	Annelida_X	Annelida_XX	Exallopus	Exallopus_jumarsi	JQ310755
Eukaryota	Obazoa	Opisthokonta	Metazoa	Annelida	Annelida_X	Annelida_XX	Iphitime	Iphitime_cuenoti	KR004611
Eukaryota	Obazoa	Opisthokonta	Metazoa	Annelida	Annelida_X	Annelida_XX	Iphitime	Iphitime_paguri	EF464549
Eukaryota	Obazoa	Opisthokonta	Metazoa	Annelida	Annelida_X	Annelida_XX	Ophryotrocha	Ophryotrocha_sp.	EF464539
Eukaryota	Obazoa	Opisthokonta	Metazoa	Annelida	Annelida_X	Annelida_XX	Ophryotrocha	Ophryotrocha_sp.	OP311760
Eukaryota	Obazoa	Opisthokonta	Metazoa	Annelida	Annelida_X	Annelida_XX	Ophryotrocha	Ophryotrocha_sp.	OP311761
Eukaryota	Obazoa	Opisthokonta	Metazoa	Annelida	Annelida_X	Annelida_XX	Ophryotrocha	Ophryotrocha_adherens	JQ310756
Eukaryota	Obazoa	Opisthokonta	Metazoa	Annelida	Annelida_X	Annelida_XX	Ophryotrocha	Ophryotrocha_alborana	GQ415473
Eukaryota	Obazoa	Opisthokonta	Metazoa	Annelida	Annelida_X	Annelida_XX	Ophryotrocha	Ophryotrocha_beringiana	OM936880
Eukaryota	Obazoa	Opisthokonta	Metazoa	Annelida	Annelida_X	Annelida_XX	Ophryotrocha	Ophryotrocha_cyclops	KM979523
Eukaryota	Obazoa	Opisthokonta	Metazoa	Annelida	Annelida_X	Annelida_XX	Ophryotrocha	Ophryotrocha_eutrophila	GQ415475
Eukaryota	Obazoa	Opisthokonta	Metazoa	Annelida	Annelida_X	Annelida_XX	Ophryotrocha	Ophryotrocha_geryonicola	GQ415476
Eukaryota	Obazoa	Opisthokonta	Metazoa	Annelida	Annelida_X	Annelida_XX	Ophryotrocha	Ophryotrocha_gracilis	EF464545
Eukaryota	Obazoa	Opisthokonta	Metazoa	Annelida	Annelida_X	Annelida_XX	Ophryotrocha	Ophryotrocha_hartmanni	MN311122
Eukaryota	Obazoa	Opisthokonta	Metazoa	Annelida	Annelida_X	Annelida_XX	Ophryotrocha	Ophryotrocha_labronica	AY838874
Eukaryota	Obazoa	Opisthokonta	Metazoa	Annelida	Annelida_X	Annelida_XX	Ophryotrocha	Ophryotrocha_langstrumpae	JQ310760
Eukaryota	Obazoa	Opisthokonta	Metazoa	Annelida	Annelida_X	Annelida_XX	Ophryotrocha	Ophryotrocha_longicollaris	JQ310761
Eukaryota	Obazoa	Opisthokonta	Metazoa	Annelida	Annelida_X	Annelida_XX	Ophryotrocha	Ophryotrocha_macrovifera	JQ310762
Eukaryota	Obazoa	Opisthokonta	Metazoa	Annelida	Annelida_X	Annelida_XX	Ophryotrocha	Ophryotrocha_nauarchus	JQ310764
Eukaryota	Obazoa	Opisthokonta	Metazoa	Annelida	Annelida_X	Annelida_XX	Ophryotrocha	Ophryotrocha_permanni	EF464535
Eukaryota	Obazoa	Opisthokonta	Metazoa	Annelida	Annelida_X	Annelida_XX	Ophryotrocha	Ophryotrocha_puerilis	EF464544
Eukaryota	Obazoa	Opisthokonta	Metazoa	Annelida	Annelida_X	Annelida_XX	Ophryotrocha	Ophryotrocha_robusta	EF464547
Eukaryota	Obazoa	Opisthokonta	Metazoa	Annelida	Annelida_X	Annelida_XX	Ophryotrocha	Ophryotrocha_rubra	GQ415487
Eukaryota	Obazoa	Opisthokonta	Metazoa	Annelida	Annelida_X	Annelida_XX	Ophryotrocha	Ophryotrocha_urbis	LC504277
Eukaryota	Obazoa	Opisthokonta	Metazoa	Annelida	Annelida_X	Annelida_XX	Ophryotrocha	Ophryotrocha_vivipara	JQ310766
Eukaryota	Obazoa	Opisthokonta	Metazoa	Annelida	Annelida_X	Annelida_XX	Parougia	Parougia_billiemiroae	MF176717
Eukaryota	Obazoa	Opisthokonta	Metazoa	Annelida	Annelida_X	Annelida_XX	Parougia	Parougia_indiareinhardtae	MF176733
Eukaryota	Obazoa	Opisthokonta	Metazoa	Annelida	Annelida_X	Annelida_XX	Protodorvillea	Protodorvillea_kefersteini	KF808171
Eukaryota	Obazoa	Opisthokonta	Metazoa	Annelida	Annelida_X	Annelida_XX	Eunicidae	Eunicidae_sp.	KY262700
Eukaryota	Obazoa	Opisthokonta	Metazoa	Annelida	Annelida_X	Annelida_XX	Eunice	Eunice_sp.	MZ504169
Eukaryota	Obazoa	Opisthokonta	Metazoa	Annelida	Annelida_X	Annelida_XX	Eunice	Eunice_amoureuxi	GQ497538
Eukaryota	Obazoa	Opisthokonta	Metazoa	Annelida	Annelida_X	Annelida_XX	Eunice	Eunice_antillensis	GQ497533
Eukaryota	Obazoa	Opisthokonta	Metazoa	Annelida	Annelida_X	Annelida_XX	Eunice	Eunice_iinsularis	GQ497537
Eukaryota	Obazoa	Opisthokonta	Metazoa	Annelida	Annelida_X	Annelida_XX	Eunice	Eunice_pennata	AY838870
Eukaryota	Obazoa	Opisthokonta	Metazoa	Annelida	Annelida_X	Annelida_XX	Leodice	Leodice_duplexa	MF669545
Eukaryota	Obazoa	Opisthokonta	Metazoa	Annelida	Annelida_X	Annelida_XX	Leodice	Leodice_valens	GQ497534
Eukaryota	Obazoa	Opisthokonta	Metazoa	Annelida	Annelida_X	Annelida_XX	Lysidice	Lysidice_collaris	GQ497557
Eukaryota	Obazoa	Opisthokonta	Metazoa	Annelida	Annelida_X	Annelida_XX	Lysidice	Lysidice_unicornis	MW278399
Eukaryota	Obazoa	Opisthokonta	Metazoa	Annelida	Annelida_X	Annelida_XX	Marphysa	Marphysa_sanguinea	GQ497547
Eukaryota	Obazoa	Opisthokonta	Metazoa	Annelida	Annelida_X	Annelida_XX	Nicidion	Nicidion_cariboea	MW278404
Eukaryota	Obazoa	Opisthokonta	Metazoa	Annelida	Annelida_X	Annelida_XX	Lumbrineridae	Lumbrineridae_sp.	OP702885
Eukaryota	Obazoa	Opisthokonta	Metazoa	Annelida	Annelida_X	Annelida_XX	Lumbrineridae	Lumbrineridae_sp.	OR940137
Eukaryota	Obazoa	Opisthokonta	Metazoa	Annelida	Annelida_X	Annelida_XX	Lumbrineridae	Lumbrineridae_sp.	HQ932582
Eukaryota	Obazoa	Opisthokonta	Metazoa	Annelida	Annelida_X	Annelida_XX	Abyssoninoe	Abyssoninoe_scopa	OM237778
Eukaryota	Obazoa	Opisthokonta	Metazoa	Annelida	Annelida_X	Annelida_XX	Augeneria	Augeneria_albidentata	OM237781
Eukaryota	Obazoa	Opisthokonta	Metazoa	Annelida	Annelida_X	Annelida_XX	Gallardoneris	Gallardoneris_sp.	OM237789
Eukaryota	Obazoa	Opisthokonta	Metazoa	Annelida	Annelida_X	Annelida_XX	Hilbigneris	Hilbigneris_sp.	OM237791
Eukaryota	Obazoa	Opisthokonta	Metazoa	Annelida	Annelida_X	Annelida_XX	Lumbrineris	Lumbrineris_sp.	HM473776
Eukaryota	Obazoa	Opisthokonta	Metazoa	Annelida	Annelida_X	Annelida_XX	Lumbrineris	Lumbrineris_sp.	OM237809
Eukaryota	Obazoa	Opisthokonta	Metazoa	Annelida	Annelida_X	Annelida_XX	Lumbrineris	Lumbrineris_nagae	MN256601
Eukaryota	Obazoa	Opisthokonta	Metazoa	Annelida	Annelida_X	Annelida_XX	Ninoe	Ninoe_nigripes	AY838871
Eukaryota	Obazoa	Opisthokonta	Metazoa	Annelida	Annelida_X	Annelida_XX	Drilonereis	Drilonereis_longa	AY838869
Eukaryota	Obazoa	Opisthokonta	Metazoa	Annelida	Annelida_X	Annelida_XX	Diopatra	Diopatra_sp.	OL874706
Eukaryota	Obazoa	Opisthokonta	Metazoa	Annelida	Annelida_X	Annelida_XX	Diopatra	Diopatra_sp.	OL874657
Eukaryota	Obazoa	Opisthokonta	Metazoa	Annelida	Annelida_X	Annelida_XX	Diopatra	Diopatra_sp.	OL874656
Eukaryota	Obazoa	Opisthokonta	Metazoa	Annelida	Annelida_X	Annelida_XX	Diopatra	Diopatra_aciculata	AY838867
Eukaryota	Obazoa	Opisthokonta	Metazoa	Annelida	Annelida_X	Annelida_XX	Hyalinoecia	Hyalinoecia_sp.	GQ497524
Eukaryota	Obazoa	Opisthokonta	Metazoa	Annelida	Annelida_X	Annelida_XX	Nothria	Nothria_otsuchiensis	OM782413
Eukaryota	Obazoa	Opisthokonta	Metazoa	Annelida	Annelida_X	Annelida_XX	Paradiopatra	Paradiopatra_quadricuspis	GQ497523
Eukaryota	Obazoa	Opisthokonta	Metazoa	Annelida	Annelida_X	Annelida_XX	Phyllodocida	Phyllodocida_sp.	KY263302
Eukaryota	Obazoa	Opisthokonta	Metazoa	Annelida	Annelida_X	Annelida_XX	Phyllodocida	Phyllodocida_sp.	MF121458
Eukaryota	Obazoa	Opisthokonta	Metazoa	Annelida	Annelida_X	Annelida_XX	Panthalis	Panthalis_oerstedi	KX946862
Eukaryota	Obazoa	Opisthokonta	Metazoa	Annelida	Annelida_X	Annelida_XX	Alciopidae	Alciopidae_sp.	MW125130
Eukaryota	Obazoa	Opisthokonta	Metazoa	Annelida	Annelida_X	Annelida_XX	Alciopidae	Alciopidae_sp.	MW125146
Eukaryota	Obazoa	Opisthokonta	Metazoa	Annelida	Annelida_X	Annelida_XX	Aphrodita	Aphrodita_refulgida	HQ941717
Eukaryota	Obazoa	Opisthokonta	Metazoa	Annelida	Annelida_X	Annelida_XX	Laetmonice	Laetmonice_sp.	MW164773
Eukaryota	Obazoa	Opisthokonta	Metazoa	Annelida	Annelida_X	Annelida_XX	Chrysopetalidae	Chrysopetalidae_sp.	HQ024287
Eukaryota	Obazoa	Opisthokonta	Metazoa	Annelida	Annelida_X	Annelida_XX	Arichlidon	Arichlidon_gathofi	MN855127
Eukaryota	Obazoa	Opisthokonta	Metazoa	Annelida	Annelida_X	Annelida_XX	Bhawania	Bhawania_goodei	MN855128
Eukaryota	Obazoa	Opisthokonta	Metazoa	Annelida	Annelida_X	Annelida_XX	Chrysopetalum	Chrysopetalum_debile	ON716072
Eukaryota	Obazoa	Opisthokonta	Metazoa	Annelida	Annelida_X	Annelida_XX	Dysponetus	Dysponetus_populonectens	JQ623495
Eukaryota	Obazoa	Opisthokonta	Metazoa	Annelida	Annelida_X	Annelida_XX	Hyalopale	Hyalopale_zerofskii	MN258705
Eukaryota	Obazoa	Opisthokonta	Metazoa	Annelida	Annelida_X	Annelida_XX	Nautiliniella	Nautiliniella_calyptogenicola	ON763131
Eukaryota	Obazoa	Opisthokonta	Metazoa	Annelida	Annelida_X	Annelida_XX	Treptopale	Treptopale_homalos	JN569281
Eukaryota	Obazoa	Opisthokonta	Metazoa	Annelida	Annelida_X	Annelida_XX	Treptopale	Treptopale_paromolos	JN569297
Eukaryota	Obazoa	Opisthokonta	Metazoa	Annelida	Annelida_X	Annelida_XX	Treptopale	Treptopale_paromolos	JN569296
Eukaryota	Obazoa	Opisthokonta	Metazoa	Annelida	Annelida_X	Annelida_XX	Glycera	Glycera_sp.	OP702939
Eukaryota	Obazoa	Opisthokonta	Metazoa	Annelida	Annelida_X	Annelida_XX	Glycera	Glycera_sp.	KX867395
Eukaryota	Obazoa	Opisthokonta	Metazoa	Annelida	Annelida_X	Annelida_XX	Glycera	Glycera_dibranchiata	HQ024037
Eukaryota	Obazoa	Opisthokonta	Metazoa	Annelida	Annelida_X	Annelida_XX	Glycera	Glycera_natalensis	MZ504173
Eukaryota	Obazoa	Opisthokonta	Metazoa	Annelida	Annelida_X	Annelida_XX	Glycera	Glycera_unicornis	KF808161
Eukaryota	Obazoa	Opisthokonta	Metazoa	Annelida	Annelida_X	Annelida_XX	Bathyglycinde	Bathyglycinde_profunda	GQ426633
Eukaryota	Obazoa	Opisthokonta	Metazoa	Annelida	Annelida_X	Annelida_XX	Glycinde	Glycinde_armigera	HM473391
Eukaryota	Obazoa	Opisthokonta	Metazoa	Annelida	Annelida_X	Annelida_XX	Ophioglycera	Ophioglycera_gigantea	HQ024169
Eukaryota	Obazoa	Opisthokonta	Metazoa	Annelida	Annelida_X	Annelida_XX	Progoniada	Progoniada_regularis	KJ847306
Eukaryota	Obazoa	Opisthokonta	Metazoa	Annelida	Annelida_X	Annelida_XX	Hesionidae	Hesionidae_sp.	KX867428
Eukaryota	Obazoa	Opisthokonta	Metazoa	Annelida	Annelida_X	Annelida_XX	Hesionidae	Hesionidae_sp.	KJ736677
Eukaryota	Obazoa	Opisthokonta	Metazoa	Annelida	Annelida_X	Annelida_XX	Amphiduropsis	Amphiduropsis_axialensis	MG517500
Eukaryota	Obazoa	Opisthokonta	Metazoa	Annelida	Annelida_X	Annelida_XX	Gyptis	Gyptis_sp.	EU498237
Eukaryota	Obazoa	Opisthokonta	Metazoa	Annelida	Annelida_X	Annelida_XX	Gyptis	Gyptis_sp.	EU498247
Eukaryota	Obazoa	Opisthokonta	Metazoa	Annelida	Annelida_X	Annelida_XX	Gyptis	Gyptis_golikovi	EU498235
Eukaryota	Obazoa	Opisthokonta	Metazoa	Annelida	Annelida_X	Annelida_XX	Gyptis	Gyptis_propinqua	EU498229
Eukaryota	Obazoa	Opisthokonta	Metazoa	Annelida	Annelida_X	Annelida_XX	Gyptis	Gyptis_robertscrippsi	MG640328
Eukaryota	Obazoa	Opisthokonta	Metazoa	Annelida	Annelida_X	Annelida_XX	Hesiolyra	Hesiolyra_bergi	KY211994
Eukaryota	Obazoa	Opisthokonta	Metazoa	Annelida	Annelida_X	Annelida_XX	Hesione	Hesione_pantherina	MG251654
Eukaryota	Obazoa	Opisthokonta	Metazoa	Annelida	Annelida_X	Annelida_XX	Hesionides	Hesionides_sp.	MN855129
Eukaryota	Obazoa	Opisthokonta	Metazoa	Annelida	Annelida_X	Annelida_XX	Hesiospina	Hesionides_sp.	MK971156
Eukaryota	Obazoa	Opisthokonta	Metazoa	Annelida	Annelida_X	Annelida_XX	Leocratides	Leocratides_kimuraorum	LC480519
Eukaryota	Obazoa	Opisthokonta	Metazoa	Annelida	Annelida_X	Annelida_XX	Microphthalmus	Microphthalmus_sp.	OQ801419
Eukaryota	Obazoa	Opisthokonta	Metazoa	Annelida	Annelida_X	Annelida_XX	Microphthalmus	Microphthalmus_listensis	MN855130
Eukaryota	Obazoa	Opisthokonta	Metazoa	Annelida	Annelida_X	Annelida_XX	Microphthalmus	Microphthalmus_similis	MN855131
Eukaryota	Obazoa	Opisthokonta	Metazoa	Annelida	Annelida_X	Annelida_XX	Micropodarke	Micropodarke_sp.	MZ873361
Eukaryota	Obazoa	Opisthokonta	Metazoa	Annelida	Annelida_X	Annelida_XX	Neogyptis	Neogyptis_jeffruoccoi	MG517515
Eukaryota	Obazoa	Opisthokonta	Metazoa	Annelida	Annelida_X	Annelida_XX	Neogyptis	Neogyptis_rosea	JN571826
Eukaryota	Obazoa	Opisthokonta	Metazoa	Annelida	Annelida_X	Annelida_XX	Nereimyra	Nereimyra_aphroditoides	HQ024386
Eukaryota	Obazoa	Opisthokonta	Metazoa	Annelida	Annelida_X	Annelida_XX	Oxydromus	Oxydromus_sp.	MZ873344
Eukaryota	Obazoa	Opisthokonta	Metazoa	Annelida	Annelida_X	Annelida_XX	Oxydromus	Oxydromus_sp.	MW277911
Eukaryota	Obazoa	Opisthokonta	Metazoa	Annelida	Annelida_X	Annelida_XX	Oxydromus	Oxydromus_microantennatus	KJ855072
Eukaryota	Obazoa	Opisthokonta	Metazoa	Annelida	Annelida_X	Annelida_XX	Podarkeopsis	Podarkeopsis_helgolandicus	JN631311
Eukaryota	Obazoa	Opisthokonta	Metazoa	Annelida	Annelida_X	Annelida_XX	Sirsoe	Sirsoe_ypupiara	MH935109
Eukaryota	Obazoa	Opisthokonta	Metazoa	Annelida	Annelida_X	Annelida_XX	Syllidia	Syllidia_sp.	OL964322
Eukaryota	Obazoa	Opisthokonta	Metazoa	Annelida	Annelida_X	Annelida_XX	Vrijenhoekia	Vrijenhoekia_sp.	OQ801444
Eukaryota	Obazoa	Opisthokonta	Metazoa	Annelida	Annelida_X	Annelida_XX	Lopadorrhynchus	Lopadorrhynchus_brevis	KY701740
Eukaryota	Obazoa	Opisthokonta	Metazoa	Annelida	Annelida_X	Annelida_XX	Aglaophamus	Aglaophamus_dibranchis	MZ504205
Eukaryota	Obazoa	Opisthokonta	Metazoa	Annelida	Annelida_X	Annelida_XX	Aglaophamus	Aglaophamus_elamellata	GU179404
Eukaryota	Obazoa	Opisthokonta	Metazoa	Annelida	Annelida_X	Annelida_XX	Micronephthys	Micronephthys_stammeri	GU179407
Eukaryota	Obazoa	Opisthokonta	Metazoa	Annelida	Annelida_X	Annelida_XX	Nephtys	Nephtys_sp.	OQ322686
Eukaryota	Obazoa	Opisthokonta	Metazoa	Annelida	Annelida_X	Annelida_XX	Nephtys	Nephtys_sp.	KY972420
Eukaryota	Obazoa	Opisthokonta	Metazoa	Annelida	Annelida_X	Annelida_XX	Nereididae	Nereididae_sp.	KY262608
Eukaryota	Obazoa	Opisthokonta	Metazoa	Annelida	Annelida_X	Annelida_XX	Nereididae	Nereididae_sp.	MN690221
Eukaryota	Obazoa	Opisthokonta	Metazoa	Annelida	Annelida_X	Annelida_XX	Hediste	Hediste_diversicolor	OP038708
Eukaryota	Obazoa	Opisthokonta	Metazoa	Annelida	Annelida_X	Annelida_XX	Laeonereis	Laeonereis_sp.	MT887740
Eukaryota	Obazoa	Opisthokonta	Metazoa	Annelida	Annelida_X	Annelida_XX	Leonnates	Leonnates_decipiens	ON090292
Eukaryota	Obazoa	Opisthokonta	Metazoa	Annelida	Annelida_X	Annelida_XX	Micronereis	Micronereis_nanaimoensis	MF121172
Eukaryota	Obazoa	Opisthokonta	Metazoa	Annelida	Annelida_X	Annelida_XX	Namalycastis_annelida	Namalycastis_indica	MG759522
Eukaryota	Obazoa	Opisthokonta	Metazoa	Annelida	Annelida_X	Annelida_XX	Namanereis	Namanereis_sp.	JX420279
Eukaryota	Obazoa	Opisthokonta	Metazoa	Annelida	Annelida_X	Annelida_XX	Neanthes	Neanthes_ceciliae	MW825352
Eukaryota	Obazoa	Opisthokonta	Metazoa	Annelida	Annelida_X	Annelida_XX	Nereis	Nereis_sp.	KY783692
Eukaryota	Obazoa	Opisthokonta	Metazoa	Annelida	Annelida_X	Annelida_XX	Nereis	Nereis_sp.	MZ504162
Eukaryota	Obazoa	Opisthokonta	Metazoa	Annelida	Annelida_X	Annelida_XX	Nereis	Nereis_denhamensis	JX232202
Eukaryota	Obazoa	Opisthokonta	Metazoa	Annelida	Annelida_X	Annelida_XX	Nereis	Nereis_vexillosa	HM473512
Eukaryota	Obazoa	Opisthokonta	Metazoa	Annelida	Annelida_X	Annelida_XX	Nicon	Nicon_sp.	MW644966
Eukaryota	Obazoa	Opisthokonta	Metazoa	Annelida	Annelida_X	Annelida_XX	Parasetia	Parasetia_irritabilis	OQ322802
Eukaryota	Obazoa	Opisthokonta	Metazoa	Annelida	Annelida_X	Annelida_XX	Perinereis	Perinereis_sp.	KR916903
Eukaryota	Obazoa	Opisthokonta	Metazoa	Annelida	Annelida_X	Annelida_XX	Perinereis	Perinereis_sp.	MN823962
Eukaryota	Obazoa	Opisthokonta	Metazoa	Annelida	Annelida_X	Annelida_XX	Perinereis	Perinereis_suezensis	OP612973
Eukaryota	Obazoa	Opisthokonta	Metazoa	Annelida	Annelida_X	Annelida_XX	Perinereis	Perinereis_suluana	JX420251
Eukaryota	Obazoa	Opisthokonta	Metazoa	Annelida	Annelida_X	Annelida_XX	Platynereis	Platynereis_sp.	OP347394
Eukaryota	Obazoa	Opisthokonta	Metazoa	Annelida	Annelida_X	Annelida_XX	Platynereis	Platynereis_sp.	MF121034
Eukaryota	Obazoa	Opisthokonta	Metazoa	Annelida	Annelida_X	Annelida_XX	Platynereis	Platynereis_sp.	HM473604
Eukaryota	Obazoa	Opisthokonta	Metazoa	Annelida	Annelida_X	Annelida_XX	Pseudonereis	Pseudonereis_podocirra	MH766318
Eukaryota	Obazoa	Opisthokonta	Metazoa	Annelida	Annelida_X	Annelida_XX	Paralacydonia	Paralacydonia_paradoxa	KX525512
Eukaryota	Obazoa	Opisthokonta	Metazoa	Annelida	Annelida_X	Annelida_XX	Paralacydonia	Paralacydonia_weberi	OQ626347
Eukaryota	Obazoa	Opisthokonta	Metazoa	Annelida	Annelida_X	Annelida_XX	Laubierpholoe	Laubierpholoe_sp.	KY823499
Eukaryota	Obazoa	Opisthokonta	Metazoa	Annelida	Annelida_X	Annelida_XX	Laubierpholoe	Laubierpholoe_swedmarki	KY823498
Eukaryota	Obazoa	Opisthokonta	Metazoa	Annelida	Annelida_X	Annelida_XX	Pholoe	Pholoe_sp.	GU672186
Eukaryota	Obazoa	Opisthokonta	Metazoa	Annelida	Annelida_X	Annelida_XX	Pholoe	Pholoe_longa	KY823500
Eukaryota	Obazoa	Opisthokonta	Metazoa	Annelida	Annelida_X	Annelida_XX	Alciopini	Alciopini_sp.	OR379092
Eukaryota	Obazoa	Opisthokonta	Metazoa	Annelida	Annelida_X	Annelida_XX	Eulalia	Eulalia_sp.	OP898313
Eukaryota	Obazoa	Opisthokonta	Metazoa	Annelida	Annelida_X	Annelida_XX	Galapagomystides	Galapagomystides_verenae	MZ711278
Eukaryota	Obazoa	Opisthokonta	Metazoa	Annelida	Annelida_X	Annelida_XX	Lacydonia	Lacydonia_Tosa	LC520109
Eukaryota	Obazoa	Opisthokonta	Metazoa	Annelida	Annelida_X	Annelida_XX	Mystides	Mystides_caeca	AY996119
Eukaryota	Obazoa	Opisthokonta	Metazoa	Annelida	Annelida_X	Annelida_XX	Paranaitis	Paranaitis_wahlbergi	EU431171
Eukaryota	Obazoa	Opisthokonta	Metazoa	Annelida	Annelida_X	Annelida_XX	Phyllodoce	Phyllodoce_rosea	MG254512
Eukaryota	Obazoa	Opisthokonta	Metazoa	Annelida	Annelida_X	Annelida_XX	Sige	Sige_fusigera	HM358640
Eukaryota	Obazoa	Opisthokonta	Metazoa	Annelida	Annelida_X	Annelida_XX	Sigambra	Sigambra_magnuncus	GQ426640
Eukaryota	Obazoa	Opisthokonta	Metazoa	Annelida	Annelida_X	Annelida_XX	Sigambra	Sigambra_parva	KY775644
Eukaryota	Obazoa	Opisthokonta	Metazoa	Annelida	Annelida_X	Annelida_XX	Pisione	Pisione_vestigalis	KY657671
Eukaryota	Obazoa	Opisthokonta	Metazoa	Annelida	Annelida_X	Annelida_XX	Polynoidae	Polynoidae_sp.	OK187260
Eukaryota	Obazoa	Opisthokonta	Metazoa	Annelida	Annelida_X	Annelida_XX	Polynoidae	Polynoidae_sp.	MW487542
Eukaryota	Obazoa	Opisthokonta	Metazoa	Annelida	Annelida_X	Annelida_XX	Polynoidae	Polynoidae_sp.	MW487509
Eukaryota	Obazoa	Opisthokonta	Metazoa	Annelida	Annelida_X	Annelida_XX	Polynoidae	Polynoidae_sp.	MW487500
Eukaryota	Obazoa	Opisthokonta	Metazoa	Annelida	Annelida_X	Annelida_XX	Polynoidae	Polynoidae_sp.	OK187262
Eukaryota	Obazoa	Opisthokonta	Metazoa	Annelida	Annelida_X	Annelida_XX	Polynoidae	Polynoidae_sp.	MZ504188
Eukaryota	Obazoa	Opisthokonta	Metazoa	Annelida	Annelida_X	Annelida_XX	Polynoidae	Polynoidae_sp.	MW064265
Eukaryota	Obazoa	Opisthokonta	Metazoa	Annelida	Annelida_X	Annelida_XX	Polynoidae	Polynoidae_sp.	MW487518
Eukaryota	Obazoa	Opisthokonta	Metazoa	Annelida	Annelida_X	Annelida_XX	Polynoidae	Polynoidae_sp.	MW487492
Eukaryota	Obazoa	Opisthokonta	Metazoa	Annelida	Annelida_X	Annelida_XX	Polynoidae	Polynoidae_sp.	KJ566957
Eukaryota	Obazoa	Opisthokonta	Metazoa	Annelida	Annelida_X	Annelida_XX	Polynoidae	Polynoidae_sp.	MW487574
Eukaryota	Obazoa	Opisthokonta	Metazoa	Annelida	Annelida_X	Annelida_XX	Polynoidae	Polynoidae_sp.	MW487516
Eukaryota	Obazoa	Opisthokonta	Metazoa	Annelida	Annelida_X	Annelida_XX	Abyssarya	Abyssarya_acus	MH233279
Eukaryota	Obazoa	Opisthokonta	Metazoa	Annelida	Annelida_X	Annelida_XX	Alentiana	Alentiana_palinpoda	MW374288
Eukaryota	Obazoa	Opisthokonta	Metazoa	Annelida	Annelida_X	Annelida_XX	Barrukia	Barrukia_cristata	MT138993
Eukaryota	Obazoa	Opisthokonta	Metazoa	Annelida	Annelida_X	Annelida_XX	Bathyeliasona	Bathyeliasona_mariaae	MH233260
Eukaryota	Obazoa	Opisthokonta	Metazoa	Annelida	Annelida_X	Annelida_XX	Bathyfauvelia	Bathyfauvelia_sp.	MW487513
Eukaryota	Obazoa	Opisthokonta	Metazoa	Annelida	Annelida_X	Annelida_XX	Bathyfauvelia	Bathyfauvelia_sp.	MW487522
Eukaryota	Obazoa	Opisthokonta	Metazoa	Annelida	Annelida_X	Annelida_XX	Bathyfauvelia	Bathyfauvelia_ignigena	MH233264
Eukaryota	Obazoa	Opisthokonta	Metazoa	Annelida	Annelida_X	Annelida_XX	Branchinotogluma	Branchinotogluma_sp.	MW646940
Eukaryota	Obazoa	Opisthokonta	Metazoa	Annelida	Annelida_X	Annelida_XX	Branchipolynoe	Branchipolynoe_Dragon	KY211993
Eukaryota	Obazoa	Opisthokonta	Metazoa	Annelida	Annelida_X	Annelida_XX	Bruunilla	Bruunilla_sp.	MW487573
Eukaryota	Obazoa	Opisthokonta	Metazoa	Annelida	Annelida_X	Annelida_XX	Bruunilla	Bruunilla_sp.	MW487555
Eukaryota	Obazoa	Opisthokonta	Metazoa	Annelida	Annelida_X	Annelida_XX	Bruunilla	Bruunilla_sp.	MW487486
Eukaryota	Obazoa	Opisthokonta	Metazoa	Annelida	Annelida_X	Annelida_XX	Halosydna	Halosydna_fuscomarmorata	MT138992
Eukaryota	Obazoa	Opisthokonta	Metazoa	Annelida	Annelida_X	Annelida_XX	Harmothoe	Harmothoe_sp.	MW487572
Eukaryota	Obazoa	Opisthokonta	Metazoa	Annelida	Annelida_X	Annelida_XX	Hodor	Hodor_anduril	MH233258
Eukaryota	Obazoa	Opisthokonta	Metazoa	Annelida	Annelida_X	Annelida_XX	Lepidonotopodium	Lepidonotopodium_fimbriatum	KY684717
Eukaryota	Obazoa	Opisthokonta	Metazoa	Annelida	Annelida_X	Annelida_XX	Lepidonotopodium	Lepidonotopodium_williamsae	MW646938
Eukaryota	Obazoa	Opisthokonta	Metazoa	Annelida	Annelida_X	Annelida_XX	Lepidonotus	Lepidonotus_sp.	MN690220
Eukaryota	Obazoa	Opisthokonta	Metazoa	Annelida	Annelida_X	Annelida_XX	Lepidonotus	Lepidonotus_carinulatus	ON077581
Eukaryota	Obazoa	Opisthokonta	Metazoa	Annelida	Annelida_X	Annelida_XX	Levensteiniella	Levensteiniella_kincaidi	MZ197620
Eukaryota	Obazoa	Opisthokonta	Metazoa	Annelida	Annelida_X	Annelida_XX	Macellicephala	Macellicephala_sp.	MW487507
Eukaryota	Obazoa	Opisthokonta	Metazoa	Annelida	Annelida_X	Annelida_XX	Macellicephala	Macellicephala_sp.	MW487534
Eukaryota	Obazoa	Opisthokonta	Metazoa	Annelida	Annelida_X	Annelida_XX	Macellicephala	Macellicephala_sp.	MW487530
Eukaryota	Obazoa	Opisthokonta	Metazoa	Annelida	Annelida_X	Annelida_XX	Macellicephala	Macellicephala_sp.	KX867446
Eukaryota	Obazoa	Opisthokonta	Metazoa	Annelida	Annelida_X	Annelida_XX	Macellicephala	Macellicephala_sp.	MW487488
Eukaryota	Obazoa	Opisthokonta	Metazoa	Annelida	Annelida_X	Annelida_XX	Macellicephala	Macellicephala_clarionensis	MH233270
Eukaryota	Obazoa	Opisthokonta	Metazoa	Annelida	Annelida_X	Annelida_XX	Macellicephala	Macellicephala_violacea	JX119016
Eukaryota	Obazoa	Opisthokonta	Metazoa	Annelida	Annelida_X	Annelida_XX	Macellicephalinae	Macellicephalinae_sp.	MW487580
Eukaryota	Obazoa	Opisthokonta	Metazoa	Annelida	Annelida_X	Annelida_XX	Macellicephalinae	Macellicephalinae_sp.	MW646941
Eukaryota	Obazoa	Opisthokonta	Metazoa	Annelida	Annelida_X	Annelida_XX	Macellicephalinae	Macellicephalinae_sp.	MW487577
Eukaryota	Obazoa	Opisthokonta	Metazoa	Annelida	Annelida_X	Annelida_XX	Peinaleopolynoe	Peinaleopolynoe_sp.	KY684708
Eukaryota	Obazoa	Opisthokonta	Metazoa	Annelida	Annelida_X	Annelida_XX	Pelagomacellicephala	Pelagomacellicephala_iliffei	KY454440
Eukaryota	Obazoa	Opisthokonta	Metazoa	Annelida	Annelida_X	Annelida_XX	Polaruschakov	Polaruschakov_sp.	MW487568
Eukaryota	Obazoa	Opisthokonta	Metazoa	Annelida	Annelida_X	Annelida_XX	Polaruschakov	Polaruschakov_sp.	MW487515
Eukaryota	Obazoa	Opisthokonta	Metazoa	Annelida	Annelida_X	Annelida_XX	Yodanoe	Yodanoe_sp.	MH233273
Eukaryota	Obazoa	Opisthokonta	Metazoa	Annelida	Annelida_X	Annelida_XX	Yodanoe	Yodanoe_desbruyeresi	MH233251
Eukaryota	Obazoa	Opisthokonta	Metazoa	Annelida	Annelida_X	Annelida_XX	Fimbriosthenelais	Fimbriosthenelais_zetlandica	KX946850
Eukaryota	Obazoa	Opisthokonta	Metazoa	Annelida	Annelida_X	Annelida_XX	Fimbriosthenelais	Fimbriosthenelais_zetlandica	OQ417171
Eukaryota	Obazoa	Opisthokonta	Metazoa	Annelida	Annelida_X	Annelida_XX	Sthenelais	Sthenelais_boa	MZ504191
Eukaryota	Obazoa	Opisthokonta	Metazoa	Annelida	Annelida_X	Annelida_XX	Sthenelais	Sthenelais_boa	KP254691
Eukaryota	Obazoa	Opisthokonta	Metazoa	Annelida	Annelida_X	Annelida_XX	Ephesiella	Ephesiella_sp.	MH768941
Eukaryota	Obazoa	Opisthokonta	Metazoa	Annelida	Annelida_X	Annelida_XX	Sphaerodoropsis	Sphaerodoropsis_sp.	KR019900
Eukaryota	Obazoa	Opisthokonta	Metazoa	Annelida	Annelida_X	Annelida_XX	Syllidae	Syllidae_sp.	OR590600
Eukaryota	Obazoa	Opisthokonta	Metazoa	Annelida	Annelida_X	Annelida_XX	Syllidae	Syllidae_sp.	KY262677
Eukaryota	Obazoa	Opisthokonta	Metazoa	Annelida	Annelida_X	Annelida_XX	Syllidae	Syllidae_sp.	HQ932638
Eukaryota	Obazoa	Opisthokonta	Metazoa	Annelida	Annelida_X	Annelida_XX	Syllidae	Syllidae_sp.	HM473808
Eukaryota	Obazoa	Opisthokonta	Metazoa	Annelida	Annelida_X	Annelida_XX	Syllidae	Syllidae_sp.	MW000063
Eukaryota	Obazoa	Opisthokonta	Metazoa	Annelida	Annelida_X	Annelida_XX	Syllidae	Syllidae_sp.	KY262876
Eukaryota	Obazoa	Opisthokonta	Metazoa	Annelida	Annelida_X	Annelida_XX	Syllidae	Syllidae_sp.	HQ932587
Eukaryota	Obazoa	Opisthokonta	Metazoa	Annelida	Annelida_X	Annelida_XX	Syllidae	Syllidae_sp.	MN690496
Eukaryota	Obazoa	Opisthokonta	Metazoa	Annelida	Annelida_X	Annelida_XX	Syllidae	Syllidae_sp.	KY262590
Eukaryota	Obazoa	Opisthokonta	Metazoa	Annelida	Annelida_X	Annelida_XX	Syllidae	Syllidae_sp.	KY262761
Eukaryota	Obazoa	Opisthokonta	Metazoa	Annelida	Annelida_X	Annelida_XX	Syllidae	Syllidae_sp.	HQ932468
Eukaryota	Obazoa	Opisthokonta	Metazoa	Annelida	Annelida_X	Annelida_XX	Syllidae	Syllidae_sp.	OQ323216
Eukaryota	Obazoa	Opisthokonta	Metazoa	Annelida	Annelida_X	Annelida_XX	Syllidae	Syllidae_sp.	MN690495
Eukaryota	Obazoa	Opisthokonta	Metazoa	Annelida	Annelida_X	Annelida_XX	Syllidae	Syllidae_sp.	HQ938283
Eukaryota	Obazoa	Opisthokonta	Metazoa	Annelida	Annelida_X	Annelida_XX	Syllidae	Syllidae_sp.	MF121212
Eukaryota	Obazoa	Opisthokonta	Metazoa	Annelida	Annelida_X	Annelida_XX	Syllidae	Syllidae_sp.	MF121304
Eukaryota	Obazoa	Opisthokonta	Metazoa	Annelida	Annelida_X	Annelida_XX	Syllidae	Syllidae_sp.	MH339429
Eukaryota	Obazoa	Opisthokonta	Metazoa	Annelida	Annelida_X	Annelida_XX	Syllidae	Syllidae_sp.	MF121074
Eukaryota	Obazoa	Opisthokonta	Metazoa	Annelida	Annelida_X	Annelida_XX	Syllidae	Syllidae_sp.	KY263249
Eukaryota	Obazoa	Opisthokonta	Metazoa	Annelida	Annelida_X	Annelida_XX	Syllidae	Syllidae_sp.	GU672327
Eukaryota	Obazoa	Opisthokonta	Metazoa	Annelida	Annelida_X	Annelida_XX	Alcyonosyllis	Alcyonosyllis_phili	KM277827
Eukaryota	Obazoa	Opisthokonta	Metazoa	Annelida	Annelida_X	Annelida_XX	Amblyosyllis	Amblyosyllis_sp.	MH431259
Eukaryota	Obazoa	Opisthokonta	Metazoa	Annelida	Annelida_X	Annelida_XX	Amblyosyllis	Amblyosyllis_sp.	MH431294
Eukaryota	Obazoa	Opisthokonta	Metazoa	Annelida	Annelida_X	Annelida_XX	Amblyosyllis	Amblyosyllis_antoni	MH431296
Eukaryota	Obazoa	Opisthokonta	Metazoa	Annelida	Annelida_X	Annelida_XX	Amblyosyllis	Amblyosyllis_finmarchica	GU672522
Eukaryota	Obazoa	Opisthokonta	Metazoa	Annelida	Annelida_X	Annelida_XX	Amblyosyllis	Amblyosyllis_rhombeata	MH431202
Eukaryota	Obazoa	Opisthokonta	Metazoa	Annelida	Annelida_X	Annelida_XX	Anguillosyllis	Anguillosyllis_capensis	GQ426644
Eukaryota	Obazoa	Opisthokonta	Metazoa	Annelida	Annelida_X	Annelida_XX	Anguillosyllis	Anguillosyllis_capensis	GQ426645
Eukaryota	Obazoa	Opisthokonta	Metazoa	Annelida	Annelida_X	Annelida_XX	Anguillosyllis	Anguillosyllis_capensis	GQ426646
Eukaryota	Obazoa	Opisthokonta	Metazoa	Annelida	Annelida_X	Annelida_XX	Autolytus	Autolytus_sp.	HQ024266
Eukaryota	Obazoa	Opisthokonta	Metazoa	Annelida	Annelida_X	Annelida_XX	Autolytus	Autolytus_emertoni	HQ024263
Eukaryota	Obazoa	Opisthokonta	Metazoa	Annelida	Annelida_X	Annelida_XX	Branchiosyllis	Branchiosyllis_exilis	EF123746
Eukaryota	Obazoa	Opisthokonta	Metazoa	Annelida	Annelida_X	Annelida_XX	Epigamia	Epigamia_alexandri	GQ856183
Eukaryota	Obazoa	Opisthokonta	Metazoa	Annelida	Annelida_X	Annelida_XX	Epigamia	Epigamia_noroi	GQ856186
Eukaryota	Obazoa	Opisthokonta	Metazoa	Annelida	Annelida_X	Annelida_XX	Eurysyllis	Eurysyllis_tuberculata	EF123748
Eukaryota	Obazoa	Opisthokonta	Metazoa	Annelida	Annelida_X	Annelida_XX	Exogone	Exogone_sp.	HQ932581
Eukaryota	Obazoa	Opisthokonta	Metazoa	Annelida	Annelida_X	Annelida_XX	Exogone	Exogone_sp.	HQ023520
Eukaryota	Obazoa	Opisthokonta	Metazoa	Annelida	Annelida_X	Annelida_XX	Exogone	Exogone_dispar	OQ323142
Eukaryota	Obazoa	Opisthokonta	Metazoa	Annelida	Annelida_X	Annelida_XX	Exogone	Exogone_molesta	HQ932586
Eukaryota	Obazoa	Opisthokonta	Metazoa	Annelida	Annelida_X	Annelida_XX	Geminosyllis	Geminosyllis_ohma	EF123750
Eukaryota	Obazoa	Opisthokonta	Metazoa	Annelida	Annelida_X	Annelida_XX	Haplosyllis	Haplosyllis_sp.	MK524577
Eukaryota	Obazoa	Opisthokonta	Metazoa	Annelida	Annelida_X	Annelida_XX	Haplosyllis	Haplosyllis_sp.	MK524579
Eukaryota	Obazoa	Opisthokonta	Metazoa	Annelida	Annelida_X	Annelida_XX	Haplosyllis	Haplosyllis_sp.	MK524578
Eukaryota	Obazoa	Opisthokonta	Metazoa	Annelida	Annelida_X	Annelida_XX	Haplosyllis	Haplosyllis_sp.	MK524581
Eukaryota	Obazoa	Opisthokonta	Metazoa	Annelida	Annelida_X	Annelida_XX	Haplosyllis	Haplosyllis_sp.	MW277835
Eukaryota	Obazoa	Opisthokonta	Metazoa	Annelida	Annelida_X	Annelida_XX	Haplosyllis	Haplosyllis_spongicola	EF123751
Eukaryota	Obazoa	Opisthokonta	Metazoa	Annelida	Annelida_X	Annelida_XX	Haplosyllis	Haplosyllis_tenhovei	MK524582
Eukaryota	Obazoa	Opisthokonta	Metazoa	Annelida	Annelida_X	Annelida_XX	Imajimaea	Imajimaea_draculai	GQ856173
Eukaryota	Obazoa	Opisthokonta	Metazoa	Annelida	Annelida_X	Annelida_XX	Megasyllis	Megasyllis_corruscans	KM277828
Eukaryota	Obazoa	Opisthokonta	Metazoa	Annelida	Annelida_X	Annelida_XX	Myrianida	Myrianida_australiensis	GQ856187
Eukaryota	Obazoa	Opisthokonta	Metazoa	Annelida	Annelida_X	Annelida_XX	Myrianida	Myrianida_convoluta	GQ856189
Eukaryota	Obazoa	Opisthokonta	Metazoa	Annelida	Annelida_X	Annelida_XX	Myrianida	Myrianida_gidholmi	GQ856193
Eukaryota	Obazoa	Opisthokonta	Metazoa	Annelida	Annelida_X	Annelida_XX	Myrianida	Myrianida_hesperidium	GQ856194
Eukaryota	Obazoa	Opisthokonta	Metazoa	Annelida	Annelida_X	Annelida_XX	Myrianida	Myrianida_inermis	GQ856195
Eukaryota	Obazoa	Opisthokonta	Metazoa	Annelida	Annelida_X	Annelida_XX	Myrianida	Myrianida_longoprimicirrata	GU722620
Eukaryota	Obazoa	Opisthokonta	Metazoa	Annelida	Annelida_X	Annelida_XX	Myrianida	Myrianida_rubropunctata	GQ856203
Eukaryota	Obazoa	Opisthokonta	Metazoa	Annelida	Annelida_X	Annelida_XX	Odontosyllis	Odontosyllis_sp.	MH242873
Eukaryota	Obazoa	Opisthokonta	Metazoa	Annelida	Annelida_X	Annelida_XX	Odontosyllis	Odontosyllis_ctenostoma	JF903771
Eukaryota	Obazoa	Opisthokonta	Metazoa	Annelida	Annelida_X	Annelida_XX	Odontosyllis	Odontosyllis_fulgurans	EF123755
Eukaryota	Obazoa	Opisthokonta	Metazoa	Annelida	Annelida_X	Annelida_XX	Opisthodonta	Opisthodonta_sp.	JF903791
Eukaryota	Obazoa	Opisthokonta	Metazoa	Annelida	Annelida_X	Annelida_XX	Parahaplosyllis	Parahaplosyllis_brevicirra	JF903784
Eukaryota	Obazoa	Opisthokonta	Metazoa	Annelida	Annelida_X	Annelida_XX	Paraopisthosyllis	Paraopisthosyllis_alternocirra	OQ970664
Eukaryota	Obazoa	Opisthokonta	Metazoa	Annelida	Annelida_X	Annelida_XX	Paraopisthosyllis	Paraopisthosyllis_phyllocirra	JF903777
Eukaryota	Obazoa	Opisthokonta	Metazoa	Annelida	Annelida_X	Annelida_XX	Pionosyllis	Pionosyllis_sp.	HQ932656
Eukaryota	Obazoa	Opisthokonta	Metazoa	Annelida	Annelida_X	Annelida_XX	Proceraea	Proceraea_scapularis	GQ856170
Eukaryota	Obazoa	Opisthokonta	Metazoa	Annelida	Annelida_X	Annelida_XX	Prosphaerosyllis	Prosphaerosyllis_sp.	EF123761
Eukaryota	Obazoa	Opisthokonta	Metazoa	Annelida	Annelida_X	Annelida_XX	Prosphaerosyllis	Prosphaerosyllis_battiri	JF903763
Eukaryota	Obazoa	Opisthokonta	Metazoa	Annelida	Annelida_X	Annelida_XX	Ramisyllis	Ramisyllis_multicaudata	OK166788
Eukaryota	Obazoa	Opisthokonta	Metazoa	Annelida	Annelida_X	Annelida_XX	Sphaerosyllis	Sphaerosyllis_sp.	EF123767
Eukaryota	Obazoa	Opisthokonta	Metazoa	Annelida	Annelida_X	Annelida_XX	Sphaerosyllis	Sphaerosyllis_austriaca	EF123763
Eukaryota	Obazoa	Opisthokonta	Metazoa	Annelida	Annelida_X	Annelida_XX	Sphaerosyllis	Sphaerosyllis_bardukaciculata	EF123764
Eukaryota	Obazoa	Opisthokonta	Metazoa	Annelida	Annelida_X	Annelida_XX	Sphaerosyllis	Sphaerosyllis_hirsuta	JF903761
Eukaryota	Obazoa	Opisthokonta	Metazoa	Annelida	Annelida_X	Annelida_XX	Syllides	Syllides_convolutus	EF123769
Eukaryota	Obazoa	Opisthokonta	Metazoa	Annelida	Annelida_X	Annelida_XX	Syllis	Syllis_sp.	HM889190
Eukaryota	Obazoa	Opisthokonta	Metazoa	Annelida	Annelida_X	Annelida_XX	Syllis	Syllis_sp.	KR916943
Eukaryota	Obazoa	Opisthokonta	Metazoa	Annelida	Annelida_X	Annelida_XX	Syllis	Syllis_sp.	OQ970661
Eukaryota	Obazoa	Opisthokonta	Metazoa	Annelida	Annelida_X	Annelida_XX	Syllis	Syllis_alternata	HQ932470
Eukaryota	Obazoa	Opisthokonta	Metazoa	Annelida	Annelida_X	Annelida_XX	Syllis	Syllis_armillaris	MZ580856
Eukaryota	Obazoa	Opisthokonta	Metazoa	Annelida	Annelida_X	Annelida_XX	Syllis	Syllis_augeneri	JF903788
Eukaryota	Obazoa	Opisthokonta	Metazoa	Annelida	Annelida_X	Annelida_XX	Syllis	Syllis_compacta	EF123772
Eukaryota	Obazoa	Opisthokonta	Metazoa	Annelida	Annelida_X	Annelida_XX	Syllis	Syllis_ferrani	EF123775
Eukaryota	Obazoa	Opisthokonta	Metazoa	Annelida	Annelida_X	Annelida_XX	Syllis	Syllis_gerlachi	EF123777
Eukaryota	Obazoa	Opisthokonta	Metazoa	Annelida	Annelida_X	Annelida_XX	Syllis	Syllis_gracilis	ON089703
Eukaryota	Obazoa	Opisthokonta	Metazoa	Annelida	Annelida_X	Annelida_XX	Syllis	Syllis_lutea	JF903785
Eukaryota	Obazoa	Opisthokonta	Metazoa	Annelida	Annelida_X	Annelida_XX	Syllis	Syllis_magdalena	KX792211
Eukaryota	Obazoa	Opisthokonta	Metazoa	Annelida	Annelida_X	Annelida_XX	Syllis	Syllis_malaquini	MN533982
Eukaryota	Obazoa	Opisthokonta	Metazoa	Annelida	Annelida_X	Annelida_XX	Syllis	Syllis_nipponica	EF123782
Eukaryota	Obazoa	Opisthokonta	Metazoa	Annelida	Annelida_X	Annelida_XX	Syllis	Syllis_tripantu	KX792212
Eukaryota	Obazoa	Opisthokonta	Metazoa	Annelida	Annelida_X	Annelida_XX	Trypanosyllis	Trypanosyllis_sp.	MZ580834
Eukaryota	Obazoa	Opisthokonta	Metazoa	Annelida	Annelida_X	Annelida_XX	Trypanosyllis	Trypanosyllis_coeliaca	EF123785
Eukaryota	Obazoa	Opisthokonta	Metazoa	Annelida	Annelida_X	Annelida_XX	Trypanosyllis	Trypanosyllis_depressa	KR364801
Eukaryota	Obazoa	Opisthokonta	Metazoa	Annelida	Annelida_X	Annelida_XX	Trypanosyllis	Trypanosyllis_luzonensis	MW278364
Eukaryota	Obazoa	Opisthokonta	Metazoa	Annelida	Annelida_X	Annelida_XX	Typosyllis	Typosyllis_sp.	HQ932487
Eukaryota	Obazoa	Opisthokonta	Metazoa	Annelida	Annelida_X	Annelida_XX	Tomopteris	Tomopteris_sp.	KC754377
Eukaryota	Obazoa	Opisthokonta	Metazoa	Annelida	Annelida_X	Annelida_XX	Typhloscolecidae	Typhloscolecidae_sp.	MW125134
Eukaryota	Obazoa	Opisthokonta	Metazoa	Annelida	Annelida_X	Annelida_XX	Typhloscolecidae	Typhloscolecidae_sp.	MW125136
Eukaryota	Obazoa	Opisthokonta	Metazoa	Annelida	Annelida_X	Annelida_XX	Typhloscolecidae	Typhloscolecidae_sp.	MW125139
Eukaryota	Obazoa	Opisthokonta	Metazoa	Annelida	Annelida_X	Annelida_XX	Travisiopsis	Travisiopsis_sp.	MZ562517
Eukaryota	Obazoa	Opisthokonta	Metazoa	Annelida	Annelida_X	Annelida_XX	Typhloscolex	Typhloscolex_muelleri	FJ602543
Eukaryota	Obazoa	Opisthokonta	Metazoa	Annelida	Annelida_X	Annelida_XX	Dinophilus	Dinophilus_sp.	MK896697
Eukaryota	Obazoa	Opisthokonta	Metazoa	Annelida	Annelida_X	Annelida_XX	Dinophilus	Dinophilus_taeniatus	MK896706
Eukaryota	Obazoa	Opisthokonta	Metazoa	Annelida	Annelida_X	Annelida_XX	Trilobodrilus	Trilobodrilus_ellenscrippsae	MG588094
Eukaryota	Obazoa	Opisthokonta	Metazoa	Annelida	Annelida_X	Annelida_XX	Trilobodrilus	Trilobodrilus_heideri	MK896666
Eukaryota	Obazoa	Opisthokonta	Metazoa	Annelida	Annelida_X	Annelida_XX	Trilobodrilus	Trilobodrilus_itoi	AB924371
Eukaryota	Obazoa	Opisthokonta	Metazoa	Annelida	Annelida_X	Annelida_XX	Leptonerilla	Leptonerilla_prospera	MH395369
Eukaryota	Obazoa	Opisthokonta	Metazoa	Annelida	Annelida_X	Annelida_XX	Mesonerilla	Mesonerilla_intermedia	MK896665
Eukaryota	Obazoa	Opisthokonta	Metazoa	Annelida	Annelida_X	Annelida_XX	Micronerilla	Micronerilla_sp.	MT999976
Eukaryota	Obazoa	Opisthokonta	Metazoa	Annelida	Annelida_X	Annelida_XX	Micronerilla	Micronerilla_sp.	MW691185
Eukaryota	Obazoa	Opisthokonta	Metazoa	Annelida	Annelida_X	Annelida_XX	Nerilla	Nerilla_mediterranea	MT999983
Eukaryota	Obazoa	Opisthokonta	Metazoa	Annelida	Annelida_X	Annelida_XX	Nerilla	Nerilla_mediterranea	MT999985
Eukaryota	Obazoa	Opisthokonta	Metazoa	Annelida	Annelida_X	Annelida_XX	Nipponerilla	Nipponerilla_irabuensis	MW691186
Eukaryota	Obazoa	Opisthokonta	Metazoa	Annelida	Annelida_X	Annelida_XX	Speleonerilla	Speleonerilla_sp.	MH395367
Eukaryota	Obazoa	Opisthokonta	Metazoa	Annelida	Annelida_X	Annelida_XX	Speleonerilla	Speleonerilla_sp.	MW691184
Eukaryota	Obazoa	Opisthokonta	Metazoa	Annelida	Annelida_X	Annelida_XX	Speleonerilla	Speleonerilla_sp.	MH395364
Eukaryota	Obazoa	Opisthokonta	Metazoa	Annelida	Annelida_X	Annelida_XX	Speleonerilla	Speleonerilla_calypso	MH395365
Eukaryota	Obazoa	Opisthokonta	Metazoa	Annelida	Annelida_X	Annelida_XX	Speleonerilla	Speleonerilla_isa	MH395366
Eukaryota	Obazoa	Opisthokonta	Metazoa	Annelida	Annelida_X	Annelida_XX	Speleonerilla	Speleonerilla_salsa	MH395362
Eukaryota	Obazoa	Opisthokonta	Metazoa	Annelida	Annelida_X	Annelida_XX	Speleonerilla	Speleonerilla_saltatrix	MH395363
Eukaryota	Obazoa	Opisthokonta	Metazoa	Annelida	Annelida_X	Annelida_XX	Parergodrilus	Parergodrilus_heideri	KY503038
Eukaryota	Obazoa	Opisthokonta	Metazoa	Annelida	Annelida_X	Annelida_XX	Stygocapitella	Stygocapitella_sp.	LC484884
Eukaryota	Obazoa	Opisthokonta	Metazoa	Annelida	Annelida_X	Annelida_XX	Stygocapitella	Stygocapitella_sp.	LC484885
Eukaryota	Obazoa	Opisthokonta	Metazoa	Annelida	Annelida_X	Annelida_XX	Stygocapitella	Stygocapitella_australis	KY503042
Eukaryota	Obazoa	Opisthokonta	Metazoa	Annelida	Annelida_X	Annelida_XX	Stygocapitella	Stygocapitella_minuta	KY503064
Eukaryota	Obazoa	Opisthokonta	Metazoa	Annelida	Annelida_X	Annelida_XX	Polygordius	Polygordius_sp.	MN619296
Eukaryota	Obazoa	Opisthokonta	Metazoa	Annelida	Annelida_X	Annelida_XX	Polygordius	Polygordius_sp.	MT263746
Eukaryota	Obazoa	Opisthokonta	Metazoa	Annelida	Annelida_X	Annelida_XX	Polygordius	Polygordius_appendiculatus	KF808170
Eukaryota	Obazoa	Opisthokonta	Metazoa	Annelida	Annelida_X	Annelida_XX	Polygordius	Polygordius_erikae	MT263740
Eukaryota	Obazoa	Opisthokonta	Metazoa	Annelida	Annelida_X	Annelida_XX	Polygordius	Polygordius_jouinae	JQ011389
Eukaryota	Obazoa	Opisthokonta	Metazoa	Annelida	Annelida_X	Annelida_XX	Polygordius	Polygordius_kurthcarolae	MT263735
Eukaryota	Obazoa	Opisthokonta	Metazoa	Annelida	Annelida_X	Annelida_XX	Polygordius	Polygordius_kurthsusanae	MT263742
Eukaryota	Obazoa	Opisthokonta	Metazoa	Annelida	Annelida_X	Annelida_XX	Astomus	Astomus_sp.	KJ451306
Eukaryota	Obazoa	Opisthokonta	Metazoa	Annelida	Annelida_X	Annelida_XX	Astomus	Astomus_taenioides	KJ451307
Eukaryota	Obazoa	Opisthokonta	Metazoa	Annelida	Annelida_X	Annelida_XX	Claudrilus	Claudrilus_sp.	MT999922
Eukaryota	Obazoa	Opisthokonta	Metazoa	Annelida	Annelida_X	Annelida_XX	Claudrilus	Claudrilus_sp.	MT999921
Eukaryota	Obazoa	Opisthokonta	Metazoa	Annelida	Annelida_X	Annelida_XX	Claudrilus	Claudrilus_sp.	MT999920
Eukaryota	Obazoa	Opisthokonta	Metazoa	Annelida	Annelida_X	Annelida_XX	Megadrilus	Megadrilus_sp.	MT999961
Eukaryota	Obazoa	Opisthokonta	Metazoa	Annelida	Annelida_X	Annelida_XX	Megadrilus	Megadrilus_pelagicus	KJ451319
Eukaryota	Obazoa	Opisthokonta	Metazoa	Annelida	Annelida_X	Annelida_XX	Meiodrilus	Meiodrilus_sp.	MT999965
Eukaryota	Obazoa	Opisthokonta	Metazoa	Annelida	Annelida_X	Annelida_XX	Protodrilus	Protodrilus_sp.	KJ451314
Eukaryota	Obazoa	Opisthokonta	Metazoa	Annelida	Annelida_X	Annelida_XX	Protodrilus	Protodrilus_sp.	KJ451323
Eukaryota	Obazoa	Opisthokonta	Metazoa	Annelida	Annelida_X	Annelida_XX	Protodrilus	Protodrilus_sp.	KJ451327
Eukaryota	Obazoa	Opisthokonta	Metazoa	Annelida	Annelida_X	Annelida_XX	Protodrilus	Protodrilus_sp.	KJ451308
Eukaryota	Obazoa	Opisthokonta	Metazoa	Annelida	Annelida_X	Annelida_XX	Protodrilus	Protodrilus_corderoi	KC763839
Eukaryota	Obazoa	Opisthokonta	Metazoa	Annelida	Annelida_X	Annelida_XX	Protodrilus	Protodrilus_draco	JX270807
Eukaryota	Obazoa	Opisthokonta	Metazoa	Annelida	Annelida_X	Annelida_XX	Protodrilus	Protodrilus_hypoleucus	KJ451321
Eukaryota	Obazoa	Opisthokonta	Metazoa	Annelida	Annelida_X	Annelida_XX	Protodrilus	Protodrilus_jagersteni	KJ451309
Eukaryota	Obazoa	Opisthokonta	Metazoa	Annelida	Annelida_X	Annelida_XX	Protodrilus	Protodrilus_oculifer	KJ451305
Eukaryota	Obazoa	Opisthokonta	Metazoa	Annelida	Annelida_X	Annelida_XX	Protodrilus	Protodrilus_submersus	KJ451334
Eukaryota	Obazoa	Opisthokonta	Metazoa	Annelida	Annelida_X	Annelida_XX	Psammodrilus	Psammodrilus_curinigallettii	KT596809
Eukaryota	Obazoa	Opisthokonta	Metazoa	Annelida	Annelida_X	Annelida_XX	Saccocirrus	Saccocirrus_sp.	HM473660
Eukaryota	Obazoa	Opisthokonta	Metazoa	Annelida	Annelida_X	Annelida_XX	Saccocirrus	Saccocirrus_sp.	MW000052
Eukaryota	Obazoa	Opisthokonta	Metazoa	Annelida	Annelida_X	Annelida_XX	Echinofabricia	Echinofabricia_goodhartzorum	MT002968
Eukaryota	Obazoa	Opisthokonta	Metazoa	Annelida	Annelida_X	Annelida_XX	Manayunkia	Manayunkia_occidentalis	MN991228
Eukaryota	Obazoa	Opisthokonta	Metazoa	Annelida	Annelida_X	Annelida_XX	Rubifabriciola	Rubifabriciola_tonerella	MT945946
Eukaryota	Obazoa	Opisthokonta	Metazoa	Annelida	Annelida_X	Annelida_XX	Oweniidae	Oweniidae_sp.	MW125213
Eukaryota	Obazoa	Opisthokonta	Metazoa	Annelida	Annelida_X	Annelida_XX	Oweniidae	Oweniidae_sp.	MN662491
Eukaryota	Obazoa	Opisthokonta	Metazoa	Annelida	Annelida_X	Annelida_XX	Oweniidae	Oweniidae_sp.	MN662531
Eukaryota	Obazoa	Opisthokonta	Metazoa	Annelida	Annelida_X	Annelida_XX	Galathowenia	Galathowenia_oculata	GU672574
Eukaryota	Obazoa	Opisthokonta	Metazoa	Annelida	Annelida_X	Annelida_XX	Sabellariidae	Sabellariidae_sp.	HQ932519
Eukaryota	Obazoa	Opisthokonta	Metazoa	Annelida	Annelida_X	Annelida_XX	Gesaia	Gesaia_csiro	MN852330
Eukaryota	Obazoa	Opisthokonta	Metazoa	Annelida	Annelida_X	Annelida_XX	Idanthyrsus	Idanthyrsus_australiensis	KX342960
Eukaryota	Obazoa	Opisthokonta	Metazoa	Annelida	Annelida_X	Annelida_XX	Phragmatopoma	Phragmatopoma_californica	DQ172704
Eukaryota	Obazoa	Opisthokonta	Metazoa	Annelida	Annelida_X	Annelida_XX	Sabellaria	Sabellaria_sp.	ON077354
Eukaryota	Obazoa	Opisthokonta	Metazoa	Annelida	Annelida_X	Annelida_XX	Sabellidae	Sabellidae_sp.	MK971205
[truncated: 13,948 more rows]
